# Supplementary material for: Attention-aware with stacked embedding for sentiment analysis of student feedback through deep learning techniques
Source: PeerJ Comput Sci. 2024 Sep 2;10:e2283. doi: 10.7717/peerj-cs.2283 (PMC11419625; doi:10.7717/peerj-cs.2283)
Supplement: Supplemental Information 1 [file peerj-cs-10-2283-s001.zip]

Archive with 5 entries (4 files):
- Code/
- Code/Final.ipynb
- __MACOSX/Code/._Final.ipynb
- Code/agumentation.ipynb
- __MACOSX/Code/._agumentation.ipynb
