# Supplementary material for: Attention-aware with stacked embedding for sentiment analysis of student feedback through deep learning techniques
Source: PeerJ Comput Sci. 2024 Sep 2;10:e2283. doi: 10.7717/peerj-cs.2283 (PMC11419625; doi:10.7717/peerj-cs.2283)
Supplement: Supplemental Information 1 [file peerj-cs-10-2283-s001.zip › Code/Final.ipynb]

# %% [markdown]
### Readind and initializing

# %% [code]
import matplotlib.pyplot as plt
import seaborn as sns
import pandas as pd
import numpy as np
import tensorflow as tf
import tensorflow.compat.v1 as tf1
import keras
from keras.datasets import mnist
from keras.models import Sequential
from keras.layers import Dense, Dropout
from keras.optimizers import RMSprop
from tensorflow.keras.preprocessing.text import Tokenizer
from sklearn.model_selection import train_test_split
from keras.preprocessing import sequence
from tensorflow.keras.layers import Dense, LSTM, Dropout, Embedding
from tensorflow.keras.callbacks import EarlyStopping, ModelCheckpoint
from tensorflow.keras import backend as K

# %% [code]
from google.colab import drive
drive.mount('/content/drive')

# %% [code]
original_data = pd.read_excel('/content/drive/MyDrive/Model/Colab Notebooks/UIT-VSFC/full-translated-to-eng-dataset2.xlsx')
#original_data = pd.read_excel('/content/drive/MyDrive/Colab Notebooks-20230115T071004Z-001/Colab Notebooks/UIT-VSFC/full-translated-to-eng-dataset2.xlsx')
original_data.head()

# %% [markdown]
### EDA on textual data

# %% [code]
#number of characters present in each sentence
original_data['sents'].str.len().hist()

# %% [code]
#number of words appearing in each Sentrence
def plot_word_number_histogram(text):
    text.str.split().\
        map(lambda x: len(x)).\
        hist()

plot_word_number_histogram(original_data['sents'])

# %% [code]
#average word length in each sentence.
def plot_word_length_histogram(text):
    text.str.split().\
        apply(lambda x : [len(i) for i in x]). \
        map(lambda x: np.mean(x)).\
        hist()

plot_word_length_histogram(original_data['sents'])

# %% [code]
original_data.describe()


# %% [code]
original_data['sents'].describe(include='all')

# %% [markdown]
### Pre-processing

# %% [code]
original_data = original_data.sample(frac=1, random_state=42)

# %% [code]
from nltk.stem import WordNetLemmatizer
from nltk.tokenize import WordPunctTokenizer
import nltk
nltk.download('wordnet')
nltk.download('omw-1.4')

def get_preprocessing_func():
    tokenizer = WordPunctTokenizer()
    lemmatizer = WordNetLemmatizer()
    def preprocessing_func(sent):
        return [lemmatizer.lemmatize(w) for w in tokenizer.tokenize(sent)]
    return preprocessing_func

X_sents = original_data['sents'].apply(get_preprocessing_func()).values
y_sentiment = original_data['sentiments'].values
y_topics = original_data['topics'].values
E_train = np.asarray(original_data['sents'])
E_train

# %% [markdown]
### Before Text Augmentation

# %% [code]
before_aug = pd.read_excel('/content/drive/MyDrive/Model/Colab Notebooks/UIT-VSFC/full-translated-to-eng-dataset.xlsx')

# %% [code]
import matplotlib.pyplot as plt
from wordcloud import WordCloud
from termcolor import cprint
import seaborn as sns
import warnings

plt.rcParams['text.color'] = '#000000'
plt.rcParams['axes.labelcolor']= '#909090'
plt.rcParams['xtick.color'] = '#909090'
plt.rcParams['ytick.color'] = '#909090'
plt.rcParams['font.size']=11

color_palette_list = ['#009ACD', '#ADD8E6', '#63D1F4', '#0EBFE9',
                      '#C1F0F6', '#0099CC']
colors=sns.color_palette("pastel")
pd.Series(before_aug['sentiments']).value_counts().plot(kind='pie',colors=color_palette_list,labels=['Positive','Negative','Neutral'], startangle = 120, explode=[0.03,0.03,0.03],shadow=True,autopct='%.2f%%',fontsize=12,figsize=(10,6),title="Class Distribution Before Text Augmentation For Sentiments")
plt.savefig('/content/drive/MyDrive/Model/Colab Notebooks/Model Diagrams/before_aug_sentiment_dis.pdf')
plt.show()

# %% [code]
colors=sns.color_palette("pastel")
pd.Series(before_aug['topics']).value_counts().plot(kind='pie',colors=color_palette_list,labels=['Lecturer','Training Program','Other', 'Facility'],explode=[0.03,0.03,0.03,0.03],shadow=True,autopct='%.2f%%',fontsize=12,figsize=(6,6),title="Class Distribution Before Text Augumentation For Topics")
plt.savefig('/content/drive/MyDrive/Model/Colab Notebooks/Model Diagrams/before_aug_topics_dis.pdf')
plt.show()

# %% [markdown]
### Text Augmentation code

# %% [code]
!pip install nlpaug

# %% [code]
'''
import nlpaug
import nlpaug.augmenter.word as naw
aug = naw.SynonymAug(aug_src='wordnet',aug_max=5)
arry = aug.augment("I study at an English center outside the school, the time is reasonable, no more or less, about 2-3 periods a session!",n=2000)
arry
'''

# %% [code]
'''
!pip install xlsxwriter
df = pd.DataFrame(arry)
writer = pd.ExcelWriter('test.xlsx', engine='xlsxwriter')
df.to_excel(writer, sheet_name='welcome', index=False)
writer.save()
'''

# %% [markdown]
### Visualization After Text Augmentation

# %% [code]
df = pd.read_excel('/content/drive/MyDrive/Model/Colab Notebooks/UIT-VSFC/full-translated-to-eng-dataset2.xlsx')
df.head()

# %% [code]
import matplotlib.pyplot as plt
from wordcloud import WordCloud
from termcolor import cprint
import seaborn as sns
import warnings

plt.rcParams['text.color'] = '#000000'
plt.rcParams['axes.labelcolor']= '#909090'
plt.rcParams['xtick.color'] = '#909090'
plt.rcParams['ytick.color'] = '#909090'
plt.rcParams['font.size']=11

color_palette_list = ['#009ACD', '#ADD8E6', '#63D1F4', '#0EBFE9',
                      '#C1F0F6', '#0099CC']
colors=sns.color_palette("pastel")
pd.Series(original_data['sentiments']).value_counts().plot(kind='pie',colors=color_palette_list,labels=['Positive','Negative','Neutral'], startangle = 90, explode=[0.03,0.03,0.03],shadow=True,autopct='%.2f%%',fontsize=12,figsize=(10,6),title="Class Distribution After Text Augmentation For Sentiments")
plt.savefig('/content/drive/MyDrive/Model/Colab Notebooks/Model Diagrams/after_aug_sentiment_dis.pdf')
plt.show()

# %% [code]

colors=sns.color_palette("pastel")
pd.Series(original_data['topics']).value_counts().plot(kind='pie',colors=color_palette_list,labels=['Lecturer','Training Program','Other', 'Facility'],explode=[0.03,0.03,0.03,0.03],shadow=True,autopct='%.2f%%',fontsize=12,figsize=(6,6),title="Class Distribution After Text Augumentation For Topics")
plt.savefig('/content/drive/MyDrive/Model/Colab Notebooks/Model Diagrams/after_aug_topic_dis.pdf')
plt.show()

# %% [markdown]
### Preparing fast text embedding

# %% [code]
def prepare_tokenizer_and_weights(X):
    tokenizer = Tokenizer(filters='')
    tokenizer.fit_on_texts(X)

    weights = np.zeros((len(tokenizer.word_index)+1, 300))
    with open("/content/drive/MyDrive/Model/Colab Notebooks/crawl-300d-2M.vec/crawl-300d-2M.vec", encoding='utf-8') as f:
        next(f)
        for l in f:
            w = l.split(' ')
            if w[0] in tokenizer.word_index:
                weights[tokenizer.word_index[w[0]]] = np.array([float(x) for x in w[1:301]])
    return tokenizer, weights

tokenizer, weights = prepare_tokenizer_and_weights(X_sents)
X_seq = tokenizer.texts_to_sequences(X_sents)
MAX_LEN = max(map(lambda x: len(x), X_seq))
r_max_len = 256
X_seq = tf.keras.preprocessing.sequence.pad_sequences(X_seq, MAX_LEN)
MAX_ID = len(tokenizer.word_index)
print('MAX_LEN=', MAX_LEN)
print('MAX_ID=', MAX_ID)

# %% [markdown]
### train, test, and validation split for topics and sentiment

# %% [code]
all_train_sent_features, test_sent_features, all_train_sent_targets, test_sent_targets = train_test_split(
        X_seq, y_sentiment,
        train_size=0.9,
        test_size=0.1,
        random_state=777,
    )

train_sent_features, val_sent_features, train_sent_targets, val_sent_targets = train_test_split(
        all_train_sent_features, all_train_sent_targets,
        train_size=0.9,
        random_state=777,
    )

print("Train Data Set size: ",len(train_sent_features))
print("Validation Data Set size: ",len(val_sent_features))
print("Test Data Set size: ",len(test_sent_features))

all_train_topics_features, test_topics_features, all_train_topics_targets, test_topics_targets = train_test_split(
        X_seq, y_topics,
        train_size=0.9,
        test_size=0.1,
        random_state=777,
        )

train_topics_features, val_topics_features, train_topics_targets, val_topics_targets = train_test_split(
        all_train_topics_features, all_train_topics_targets,
        train_size=0.9,
        random_state=777,
    )

print("Train Data Set size: ",len(train_topics_features))
print("Validation Data Set size: ",len(val_topics_features))
print("Test Data Set size: ",len(test_topics_features))

# %% [code]
el_all_train_sent_features, el_test_sent_features, el_all_sent_topics_targets, el_test_sent_targets = train_test_split(
        E_train, y_sentiment,
        train_size=0.9,
        test_size=0.1,
        random_state=777,
    )

el_train_sent_features, el_val_sent_features, el_train_sent_targets, el_val_sent_targets = train_test_split(
        el_all_train_sent_features, all_train_sent_targets,
        train_size=0.9,
        random_state=777,
    )

print("Train Data Set size: ",len(el_train_sent_features))
print("Validation Data Set size: ",len(el_val_sent_features))
print("Test Data Set size: ",len(el_test_sent_features))

el_all_train_topics_features, el_test_topics_features, el_all_train_topics_targets, el_test_topics_targets = train_test_split(
        E_train, y_topics,
        train_size=0.9,
        test_size=0.1,
        random_state=777,
    )

el_train_topics_features, el_val_topics_features, el_train_topics_targets, el_val_topics_targets = train_test_split(
        el_all_train_topics_features, all_train_topics_targets,
        train_size=0.9,
        random_state=777,
    )

print("Train Data Set size: ",len(el_train_topics_features))
print("Validation Data Set size: ",len(el_val_topics_features))
print("Test Data Set size: ",len(el_test_topics_features))

# %% [markdown]
### Preparing Elmo Embedding

# %% [code]
import tensorflow_hub as hub
tf1.disable_eager_execution()
from keras import backend as K
from tensorflow.keras.layers import Layer


sess = tf1.Session()
K.set_session(sess)

elmo_model = hub.Module("https://tfhub.dev/google/elmo/3", trainable=True)
sess.run(tf1.global_variables_initializer())
sess.run(tf1.tables_initializer())


def ElmoEmbedding(x):
    return elmo_model(tf.squeeze( tf.cast(x, tf.string)),
                      signature="default",
                      as_dict=True)["elmo"]

# %% [markdown]
**MHA**

# %% [code]
from tensorflow import math, matmul, reshape, shape, transpose, cast, float32
from tensorflow.keras.layers import Dense, Layer
from keras.backend import softmax

# Implementing the Scaled-Dot Product Attention
class DotProductAttention(Layer):
    def __init__(self, **kwargs):
        super(DotProductAttention, self).__init__(**kwargs)

    def call(self, queries, keys, values, d_k, mask=None):
        # Scoring the queries against the keys after transposing the latter, and scaling
        scores = matmul(queries, keys, transpose_b=True) / math.sqrt(cast(d_k, float32))

        # Apply mask to the attention scores
        if mask is not None:
            scores += -1e9 * mask

        # Computing the weights by a softmax operation
        weights = softmax(scores)

        # Computing the attention by a weighted sum of the value vectors
        return matmul(weights, values)

# Implementing the Multi-Head Attention
class MultiHeadAttention(Layer):
    def __init__(self, h, d_k, d_v, d_model, **kwargs):
        super(MultiHeadAttention, self).__init__(**kwargs)
        self.attention = DotProductAttention()  # Scaled dot product attention
        self.heads = h  # Number of attention heads to use
        self.d_k = d_k  # Dimensionality of the linearly projected queries and keys
        self.d_v = d_v  # Dimensionality of the linearly projected values
        self.d_model = d_model  # Dimensionality of the model
        self.W_q = Dense(d_k)  # Learned projection matrix for the queries
        self.W_k = Dense(d_k)  # Learned projection matrix for the keys
        self.W_v = Dense(d_v)  # Learned projection matrix for the values
        self.W_o = Dense(d_model)  # Learned projection matrix for the multi-head output

    def reshape_tensor(self, x, heads, flag):
        if flag:
            # Tensor shape after reshaping and transposing: (batch_size, heads, seq_length, -1)
            x = reshape(x, shape=(shape(x)[0], shape(x)[1], heads, -1))
            x = transpose(x, perm=(0, 2, 1, 3))
        else:
            # Reverting the reshaping and transposing operations: (batch_size, seq_length, d_k)
            x = transpose(x, perm=(0, 2, 1, 3))
            x = reshape(x, shape=(shape(x)[0], shape(x)[1], self.d_k))
        return x

    def call(self, queries, keys, values, mask=None):
        # Rearrange the queries to be able to compute all heads in parallel
        q_reshaped = self.reshape_tensor(self.W_q(queries), self.heads, True)
        # Resulting tensor shape: (batch_size, heads, input_seq_length, -1)

        # Rearrange the keys to be able to compute all heads in parallel
        k_reshaped = self.reshape_tensor(self.W_k(keys), self.heads, True)
        # Resulting tensor shape: (batch_size, heads, input_seq_length, -1)

        # Rearrange the values to be able to compute all heads in parallel
        v_reshaped = self.reshape_tensor(self.W_v(values), self.heads, True)
        # Resulting tensor shape: (batch_size, heads, input_seq_length, -1)

        # Compute the multi-head attention output using the reshaped queries, keys and values
        o_reshaped = self.attention(q_reshaped, k_reshaped, v_reshaped, self.d_k, mask)
        # Resulting tensor shape: (batch_size, heads, input_seq_length, -1)

        # Rearrange back the output into concatenated form
        output = self.reshape_tensor(o_reshaped, self.heads, False)
        # Resulting tensor shape: (batch_size, input_seq_length, d_v)

        # Apply one final linear projection to the output to generate the multi-head attention
        # Resulting tensor shape: (batch_size, input_seq_length, d_model)
        return self.W_o(output)

# %% [markdown]
### Model 1: BiLSTM

# %% [code]
from tensorflow.keras.layers import Lambda
import tensorflow as tf
from tensorflow.keras.layers import Attention
from tensorflow.keras import optimizers, layers, Model, Input
from tensorflow.keras.layers import Bidirectional, Dense, Dropout, GRU, Embedding, concatenate

tf.random.set_seed(777)

# %% [code]
ELMO_EMBEDDING_DIM = 1024
token_sequence = Input(shape=(1,), dtype="string", name="Elmo_input")
index_sequence = Input(shape=(MAX_LEN,), name="Fastext_input")

el_embedding = Lambda(ElmoEmbedding, output_shape=(MAX_LEN, ELMO_EMBEDDING_DIM), name="Elmo_Embedding")(token_sequence)
elmo_dense = layers.Dense(128, activation="relu")(el_embedding)

ft_embedding=Embedding(MAX_ID+1,weights.shape[1],weights=[weights],input_length=MAX_LEN,trainable=True,name="Fasttext_Embedding")(index_sequence)
ft_dense = layers.Dense(128, activation="relu")(ft_embedding)
attention_out2, attention_scores2 = layers.MultiHeadAttention(num_heads=10, key_dim=10, name="elmo-in-MHA")( elmo_dense, elmo_dense, return_attention_scores=True)
x2 = Dropout(0.2)(attention_out2)
attention_out1, attention_scores1 = layers.MultiHeadAttention(num_heads=10, key_dim=10, name="fastext-in_MHA")(ft_dense, ft_dense,  return_attention_scores=True)
x1 = Dropout(0.2)(attention_out1)

concat=concatenate(axis=1, inputs=[x1, x2])

x = layers.Bidirectional(LSTM(256, activation="tanh"))(concat)
x=Dropout(0.2)(x)
x = layers.Dense(64, activation="relu")(x)

outputs_sentiment = layers.Dense(3, activation="softmax", name="Sentiments")(x)
outputs_topics = layers.Dense(4, activation="softmax", name="Topics")(x)

bilstm_sentiment_topic = Model(inputs=[index_sequence, token_sequence], outputs = [outputs_sentiment, outputs_topics], name="bilstm_sentiment_topic")

bilstm_sentiment_topic.compile(loss=tf.keras.losses.SparseCategoricalCrossentropy(),
                         optimizer=tf.keras.optimizers.legacy.Adam(),
                         metrics=['accuracy'])


earlystop = EarlyStopping(monitor='val_loss', min_delta=0, patience=3, verbose=1, mode='auto')
checkpoint = ModelCheckpoint('/content/drive/MyDrive/Model/Colab Notebooks/bilstm_sentiment_topic.hdf5', save_best_only=True, monitor='val_loss', mode='auto')

bilstm_sentiment_topic.summary()

# %% [code]
bilstm_sentiment_topic_hist = bilstm_sentiment_topic.fit([train_sent_features, el_train_sent_features],
                                    [train_sent_targets, train_topics_targets],
                                    epochs = 100,
                                    batch_size=128,
                                    verbose=1,
                                    validation_data = ([val_sent_features, el_val_sent_features], [val_sent_targets, val_topics_targets]),
                                    callbacks=[earlystop, checkpoint])

# %% [markdown]
#### Bilstm results and evaluation

# %% [code]
bilstm_sentiment_topic.load_weights(filepath='/content/drive/MyDrive/Model/Colab Notebooks/bilstm_sentiment_topic.hdf5')

# %% [code]
!pip install install --upgrade "kaleido==0.1.*"
import kaleido

# %% [code]
!pip install plotly
import plotly.graph_objects as go
from plotly.subplots import make_subplots

# Create figure with secondary y-axis
fig = make_subplots(specs=[[{"secondary_y": True}]])

# Add traces
fig.add_trace(
    go.Scatter( y=bilstm_sentiment_topic_hist.history['val_loss'], name="val_loss"),
    secondary_y=False,
)

fig.add_trace(
    go.Scatter( y=bilstm_sentiment_topic_hist.history['loss'], name="loss"),
    secondary_y=False,
)

fig.add_trace(
    go.Scatter( y=bilstm_sentiment_topic_hist.history['Sentiments_loss'], name="Sentiments loss"),
    secondary_y=True,
)

fig.add_trace(
    go.Scatter( y=bilstm_sentiment_topic_hist.history['val_Sentiments_loss'], name="Val Sentiments loss"),
    secondary_y=True,
)

fig.add_trace(
    go.Scatter( y=bilstm_sentiment_topic_hist.history['Topics_loss'], name="Topics loss"),
    secondary_y=True,
)

fig.add_trace(
    go.Scatter( y=bilstm_sentiment_topic_hist.history['val_Topics_loss'], name="Val Topics loss"),
    secondary_y=True,
)

fig.add_trace(
    go.Scatter( y=bilstm_sentiment_topic_hist.history['Sentiments_accuracy'], name="Sentiments accuracy"),
    secondary_y=True,
)

fig.add_trace(
    go.Scatter( y=bilstm_sentiment_topic_hist.history['val_Sentiments_accuracy'], name="Val Sentiments accuracy"),
    secondary_y=True,
)

fig.add_trace(
    go.Scatter( y=bilstm_sentiment_topic_hist.history['Topics_accuracy'], name="Topics accuracy"),
    secondary_y=True,
)

fig.add_trace(
    go.Scatter( y=bilstm_sentiment_topic_hist.history['val_Topics_accuracy'], name="Val Topics accuracy"),
    secondary_y=True,
)

# Add figure title
fig.update_layout(
    title_text="Loss/Accuracy of Proposed hybrid Model (BiLSTM)"
)

# Set x-axis title
fig.update_xaxes(title_text="Epoch")

# Set y-axes titles
fig.update_yaxes(title_text="<b>primary</b> Loss", secondary_y=False)
fig.update_yaxes(title_text="<b>secondary</b> Accuracy", secondary_y=True)

#fig = go.Figure()
#fig.write_image(file = '/content/drive/MyDrive/Colab Notebooks-20220918T085435Z-002/Colab Notebooks/Model Diagrams/bilstmHostory.pdf')
fig.show()

# %% [code]
bilstm_sentiment_topic.load_weights(filepath='/content/drive/MyDrive/Model/Colab Notebooks/bilstm_sentiment_topic.hdf5')

# %% [code]
bilstm_sentiment_topic.evaluate([val_sent_features, el_val_sent_features], [val_sent_targets, val_topics_targets])

# %% [code]
bilstm_sentiment_pred, bilstm_topic_pred = bilstm_sentiment_topic.predict([test_sent_features, el_test_sent_features])
bilstm_sentiment_pred[:10]

# %% [code]
bilstm_sentiment_pred = np.argmax(bilstm_sentiment_pred, axis=1)
bilstm_topic_pred = np.argmax(bilstm_topic_pred, axis=1)

# %% [code]
from sklearn.metrics import accuracy_score, precision_recall_fscore_support

def calculate_results(y_true, y_pred):
    model_accuracy = accuracy_score(y_true, y_pred) * 100
    model_precision, model_recall, model_f1, _ = precision_recall_fscore_support(y_true, y_pred, average = "weighted")
    model_results = {"accuracy" : model_accuracy,
                     "precision" : model_precision,
                     "recal" : model_recall,
                     "f1": model_f1}
    return model_results

# %% [code]
from sklearn.metrics import classification_report
import pandas as pd
import matplotlib as mpl
import matplotlib.pyplot as plt
import seaborn as sns
import pathlib

def plot_classification_report(y_test, y_pred, title='Classification Report', figsize=(8, 6), dpi=70, save_fig_path=None, **kwargs):
    """
    Plot the classification report of sklearn

    Parameters
    ----------
    y_test : pandas.Series of shape (n_samples,)
        Targets.
    y_pred : pandas.Series of shape (n_samples,)
        Predictions.
    title : str, default = 'Classification Report'
        Plot title.
    fig_size : tuple, default = (8, 6)
        Size (inches) of the plot.
    dpi : int, default = 70
        Image DPI.
    save_fig_path : str, defaut=None
        Full path where to save the plot. Will generate the folders if they don't exist already.
    **kwargs : attributes of classification_report class of sklearn

    Returns
    -------
        fig : Matplotlib.pyplot.Figure
            Figure from matplotlib
        ax : Matplotlib.pyplot.Axe
            Axe object from matplotlib
    """
    fig, ax = plt.subplots(figsize=figsize, dpi=dpi)

    clf_report = classification_report(y_test, y_pred, output_dict=True, **kwargs)
    keys_to_plot = [key for key in clf_report.keys() if key not in ('accuracy', 'macro avg', 'weighted avg')]
    df = pd.DataFrame(clf_report, columns=keys_to_plot).T
    #the following line ensures that dataframe are sorted from the majority classes to the minority classes
    df.sort_values(by=['support'], inplace=True)

    #first, let's plot the heatmap by masking the 'support' column
    rows, cols = df.shape
    mask = np.zeros(df.shape)
    mask[:,cols-1] = True

    ax = sns.heatmap(df, mask=mask, annot=True, cmap="Blues", fmt='.3g',
            vmin=0.0,
            vmax=1.0,
            linewidths=2, linecolor='white'
                    )

    #then, let's add the support column by normalizing the colors in this column
    mask = np.zeros(df.shape)
    mask[:,:cols-1] = True

    ax = sns.heatmap(df, mask=mask, annot=True, cmap='Blues', cbar=False,
            linewidths=2, linecolor='white', fmt='.0f',
            vmin=df['support'].min(),
            vmax=df['support'].sum(),
            norm=mpl.colors.Normalize(vmin=df['support'].min(),
                                      vmax=df['support'].sum())
                    )

    plt.title(title)
    plt.xticks(rotation = 45, weight = 'bold')
    plt.yticks(rotation = 360, weight = 'bold')
    plt.tight_layout()

    if (save_fig_path != None):
        path = pathlib.Path(save_fig_path)
        path.parent.mkdir(parents=True, exist_ok=True)
        fig.savefig(save_fig_path)

    return fig, ax

# %% [code]
bilstm_sentiment_res = calculate_results(y_true=test_sent_targets,
                                     y_pred = bilstm_sentiment_pred)
bilstm_sentiment_res

# %% [code]
bilstm_topic_res = calculate_results(y_true=test_topics_targets,
                                     y_pred = bilstm_topic_pred)
bilstm_topic_res

# %% [code]
from sklearn.metrics import classification_report
from sklearn.metrics import confusion_matrix
print(classification_report(test_sent_targets, bilstm_sentiment_pred))
print(classification_report(test_topics_targets, bilstm_topic_pred))
cm_sentiments_bilstm = confusion_matrix(test_sent_targets, bilstm_sentiment_pred, labels=np.unique(test_sent_targets))
cm_topics_bilstm = confusion_matrix(test_topics_targets, bilstm_topic_pred, labels=np.unique(test_topics_targets))
sns.heatmap(cm_sentiments_bilstm/np.sum(cm_sentiments_bilstm), annot=True, fmt='.2%', cmap='Blues')
plt.savefig('/content/drive/MyDrive/Model/Colab Notebooks/Model Diagrams/biSent.pdf')


# %% [code]
sns.heatmap(cm_topics_bilstm/np.sum(cm_topics_bilstm), annot=True, fmt='.2%', cmap='Blues')
plt.savefig('/content/drive/MyDrive/Model/Colab Notebooks/Model Diagrams/biTopic.pdf')

# %% [code]
fig, ax = plot_classification_report(test_sent_targets, bilstm_sentiment_pred,
                    title='Sentiment prediction by Bi-LSTM',
                    figsize=(8, 6), dpi=70,
                    target_names=["Negative", "Neutral", "Positive"],
                    save_fig_path = "/content/drive/MyDrive/Model/Colab Notebooks/Model Diagrams/classificationreport-sentBilstm.pdf")

# %% [code]
fig, ax = plot_classification_report(test_topics_targets, bilstm_topic_pred,
                    title='Topics prediction by Bi-LSTM',
                    figsize=(8, 6), dpi=80,
                    target_names=["Lecturer", "Training Program", "Facility", "Other"],
                    save_fig_path = "/content/drive/MyDrive/Model/Colab Notebooks/Model Diagrams/classificationreport-topicBilstm.pdf")

# %% [code]
tf.keras.utils.plot_model(bilstm_sentiment_topic, to_file ='/content/drive/MyDrive/Model/Colab Notebooks/Model Diagrams/model_with_bilstm.pdf', show_shapes=True,
    show_layer_names=True,
    rankdir="TB",
    expand_nested=True,
    dpi=96,)

# %% [code]
# Combine model results into a DataFrame
results_st_bilstm_model = pd.DataFrame({"Sentiment results with Bilstm": bilstm_sentiment_res,
                                        "Topic results with Bilstm": bilstm_topic_res})
results_st_bilstm_model = results_st_bilstm_model.transpose()
results_st_bilstm_model

# %% [code]
import numpy as np
import matplotlib.pyplot as plt

# Scale accuracy to range [0, 1]
results_st_bilstm_model["accuracy"] = results_st_bilstm_model["accuracy"] / 100

# Use a clear and compact color scheme
color_palette = plt.cm.Paired(range(len(results_st_bilstm_model)))

# Set the positions for the bars
positions = np.arange(len(results_st_bilstm_model))

# Set the width for the bars in the grouped bar plot
bar_width = 0.4

plt.figure(figsize=(10, 7))

# Create a grouped bar plot for each metric
metrics = ["accuracy", "precision", "recal", "f1"]  # Replace with actual metric names
num_metrics = len(metrics)
for i, metric in enumerate(metrics):
    plt.bar(positions + i * bar_width, results_st_bilstm_model[metric], bar_width,
            color=color_palette[i], alpha=0.7, label=f"{metric.capitalize()}")

# Set labels and title
plt.xlabel("Models")
plt.ylabel("Metric Value")
plt.title("Model Metrics - BiLSTM")
plt.xticks(positions + (num_metrics - 1) * bar_width / 2, results_st_bilstm_model.index)
plt.legend()

# Save the plot directly without displaying it
plt.tight_layout()
#plt.savefig("bilstmAllMetric.pdf")

# Optionally, save the plot to a different path
plt.savefig("/content/drive/MyDrive/Model/Colab Notebooks/Model Diagrams/bilastmAll.pdf")


# %% [markdown]
#### For each class accuracy

# %% [code]
from sklearn.metrics import roc_curve
from sklearn.metrics import classification_report
from sklearn.metrics import roc_auc_score
import plotly.express as px
import plotly.graph_objects as go
#import scikitplot as skplt

sent_classes = ["Negative", "Neutral", "Positive"]
topic_classes = ["Lecturer", "Training Program", "Facility", "Other"]

report_sent_dict = classification_report(test_sent_targets, bilstm_sentiment_pred, target_names=sent_classes, output_dict=True)
report_topic_dict = classification_report(test_topics_targets, bilstm_topic_pred, target_names=topic_classes, output_dict=True)

accuracy = accuracy_score(test_sent_targets, bilstm_sentiment_pred)
print(f'Overall Accuracy For Sentiments: {accuracy:.2f}')
cm = confusion_matrix(test_sent_targets, bilstm_sentiment_pred)

# Extract accuracy for each class
accuracy_list = []
for i in range(len(sent_classes)):
    class_accuracy = cm[i,i] / cm[i,:].sum()
    accuracy_list.append(class_accuracy)
    print(f'Accuracy for {sent_classes[i]}: {class_accuracy:.2f}')

print("---------------------------------------------------")
print("---------------------------------------------------")

accuracy = accuracy_score(test_topics_targets, bilstm_topic_pred)
print(f'Overall Accuracy For Topics: {accuracy:.2f}')
cm = confusion_matrix(test_topics_targets, bilstm_topic_pred)

# Extract accuracy for each class
accuracy_list = []
for i in range(len(topic_classes)):
    class_accuracy = cm[i,i] / cm[i,:].sum()
    accuracy_list.append(class_accuracy)
    print(f'Accuracy for {topic_classes[i]}: {class_accuracy:.2f}')


# %% [markdown]
### Model 2: GRU

# %% [code]
#tf.compat.v1.experimental.output_all_intermediates(True)
token_sequence = Input(shape=(1,), dtype="string", name="Elmo_input")
index_sequence = Input(shape=(MAX_LEN,), name="Fastext_input")

el_embedding = Lambda(ElmoEmbedding, output_shape=(MAX_LEN, ELMO_EMBEDDING_DIM), name="Elmo_Embedding")(token_sequence)
elmo_dense = layers.Dense(128, activation="relu")(el_embedding)

ft_embedding=Embedding(MAX_ID+1,weights.shape[1],weights=[weights],input_length=MAX_LEN,trainable=True,name="Fasttext_Embedding")(index_sequence)
ft_dense = layers.Dense(128, activation="relu")(ft_embedding)
attention_out2, attention_scores2 = layers.MultiHeadAttention(num_heads=10, key_dim=10, name="elmo-in-MHA")( elmo_dense, elmo_dense, return_attention_scores=True)
x2 = Dropout(0.2)(attention_out2)
attention_out1, attention_scores1 = layers.MultiHeadAttention(num_heads=10, key_dim=10, name="fastext-in_MHA")(ft_dense, ft_dense,  return_attention_scores=True)
x1 = Dropout(0.2)(attention_out1)

concat=concatenate(axis=1,inputs=[x1, x2])

x = layers.GRU(256, activation="tanh")(concat)
x=Dropout(0.2)(x)
x = layers.Dense(64, activation="relu")(x)
outputs_sentiment = layers.Dense(3, activation="softmax", name="Sentiments")(x)
outputs_topics = layers.Dense(4, activation="softmax", name="Topics")(x)

gru_sentiment_topic = Model(inputs=[index_sequence, token_sequence], outputs = [outputs_sentiment, outputs_topics], name="gru_sentiment_topic")

gru_sentiment_topic.compile(loss=tf.keras.losses.SparseCategoricalCrossentropy(),
                         optimizer=tf.keras.optimizers.legacy.Adam(),
                         metrics=['accuracy'])


earlystop = EarlyStopping(monitor='val_loss', min_delta=0, patience=3, verbose=1, mode='auto')
checkpoint = ModelCheckpoint('/content/drive/MyDrive/Model/Colab Notebooks/gru_sentiment_topic.hdf5', save_best_only=True, monitor='val_loss', mode='auto')
gru_sentiment_topic.summary()

# %% [code]
gru_sentiment_topic_hist = gru_sentiment_topic.fit([train_sent_features, el_train_sent_features],
                                    [train_sent_targets, train_topics_targets],
                                    epochs = 100,
                                    batch_size=128,
                                    verbose=1,
                                    validation_data = ([val_sent_features, el_val_sent_features], [val_sent_targets, val_topics_targets]),
                                    callbacks=[earlystop, checkpoint])

# %% [code]
!pip install plotly
import plotly.graph_objects as go
from plotly.subplots import make_subplots

# Create figure with secondary y-axis
fig = make_subplots(specs=[[{"secondary_y": True}]])

# Add traces
fig.add_trace(
    go.Scatter( y=gru_sentiment_topic_hist.history['val_loss'], name="val_loss"),
    secondary_y=False,
)

fig.add_trace(
    go.Scatter( y=gru_sentiment_topic_hist.history['loss'], name="loss"),
    secondary_y=False,
)

fig.add_trace(
    go.Scatter( y=gru_sentiment_topic_hist.history['Sentiments_loss'], name="Sentiments loss"),
    secondary_y=True,
)

fig.add_trace(
    go.Scatter( y=gru_sentiment_topic_hist.history['val_Sentiments_loss'], name="Val Sentiments loss"),
    secondary_y=True,
)

fig.add_trace(
    go.Scatter( y=gru_sentiment_topic_hist.history['Topics_loss'], name="Topics loss"),
    secondary_y=True,
)

fig.add_trace(
    go.Scatter( y=gru_sentiment_topic_hist.history['val_Topics_loss'], name="Val Topics loss"),
    secondary_y=True,
)

fig.add_trace(
    go.Scatter( y=gru_sentiment_topic_hist.history['Sentiments_accuracy'], name="Sentiments accuracy"),
    secondary_y=True,
)

fig.add_trace(
    go.Scatter( y=gru_sentiment_topic_hist.history['val_Sentiments_accuracy'], name="Val Sentiments accuracy"),
    secondary_y=True,
)

fig.add_trace(
    go.Scatter( y=gru_sentiment_topic_hist.history['Topics_accuracy'], name="Topics accuracy"),
    secondary_y=True,
)

fig.add_trace(
    go.Scatter( y=gru_sentiment_topic_hist.history['val_Topics_accuracy'], name="Val Topics accuracy"),
    secondary_y=True,
)

# Add figure title
fig.update_layout(
    title_text="Loss/Accuracy of Proposed hybrid Model (GRU)"
)

# Set x-axis title
fig.update_xaxes(title_text="Epoch")

# Set y-axes titles
fig.update_yaxes(title_text="<b>primary</b> Loss", secondary_y=False)
fig.update_yaxes(title_text="<b>secondary</b> Accuracy", secondary_y=True)

#fig.savefig('/content/drive/MyDrive/Colab Notebooks-20220918T085435Z-002/Colab Notebooks/Model Diagrams/gruHostory.pdf')
fig.show()

# %% [markdown]
#### gru results

# %% [code]
gru_sentiment_topic.load_weights(filepath='/content/drive/MyDrive/Model/Colab Notebooks/gru_sentiment_topic.hdf5')

# %% [code]
gru_sentiment_topic.evaluate([val_sent_features, el_val_sent_features], [val_sent_targets, val_topics_targets])

# %% [code]
gru_sentiment_pred, gru_topic_pred = gru_sentiment_topic.predict([test_sent_features, el_test_sent_features])

gru_sentiment_pred = np.argmax(gru_sentiment_pred, axis=1)
gru_topic_pred = np.argmax(gru_topic_pred, axis=1)

# %% [code]
gru_sentiment_res = calculate_results(y_true=test_sent_targets,
                                     y_pred = gru_sentiment_pred)
gru_sentiment_res

gru_topic_res = calculate_results(y_true=test_topics_targets,
                                     y_pred = gru_topic_pred)
gru_topic_res

# %% [code]
tf.keras.utils.plot_model(gru_sentiment_topic, to_file ='/content/drive/MyDrive/Model/Colab Notebooks/Model Diagrams/model_gru_sentiment_topic.pdf', show_shapes=True,
    show_layer_names=True,
    rankdir="TB",
    expand_nested=True,
    dpi=96,)

# %% [code]
fig, ax = plot_classification_report(test_sent_targets, gru_sentiment_pred,
                    title='Sentiment prediction by GRU',
                    figsize=(8, 6), dpi=70,
                    target_names=["Negative", "Neutral", "Positive"],
                    save_fig_path = "/content/drive/MyDrive/Model/Colab Notebooks/Model Diagrams/classificationreport-sentGRU.pdf")

# %% [code]
fig, ax = plot_classification_report(test_topics_targets, gru_topic_pred,
                    title='Topics prediction by GRU',
                    figsize=(8, 6), dpi=80,
                    target_names=["Lecturer", "Training Program", "Facility", "Other"],
                    save_fig_path = "/content/drive/MyDrive/Model/Colab Notebooks/Model Diagrams/classificationreport-topicGRU.pdf")

# %% [code]
print(classification_report(test_sent_targets, gru_sentiment_pred))
print(classification_report(test_topics_targets, gru_topic_pred))

cm_sentiments_gru = confusion_matrix(test_sent_targets, gru_sentiment_pred, labels=np.unique(test_sent_targets))
cm_topics_gru = confusion_matrix(test_topics_targets, gru_topic_pred, labels=np.unique(test_topics_targets))

sns.heatmap(cm_sentiments_gru/np.sum(cm_sentiments_gru), annot=True, fmt='.2%', cmap='Blues')
plt.savefig("/content/drive/MyDrive/Model/Colab Notebooks/Model Diagrams/gruSent.pdf")

# %% [code]
sns.heatmap(cm_topics_gru/np.sum(cm_topics_gru), annot=True, fmt='.2%', cmap='Blues')
plt.savefig("/content/drive/MyDrive/Model/Colab Notebooks/Model Diagrams/gruTopic.pdf")

# %% [code]
results_st_gru_model = pd.DataFrame({"Sentiment results with GRU": gru_sentiment_res,
                                        "Topic results with GRU": gru_topic_res})
results_st_gru_model = results_st_gru_model.transpose()
results_st_gru_model

results_st_gru_model["accuracy"] = results_st_gru_model["accuracy"]/100

# %% [code]

results_st_gru_model.plot(kind="barh", colormap='tab20c', alpha = 0.6,stacked=True, figsize=(10, 7)).legend(bbox_to_anchor=(1.0, 1.0)).get_figure().savefig("gruallM.pdf")
plt.tight_layout()
plt.savefig("/content/drive/MyDrive/Model/Colab Notebooks/Model Diagrams/gruAll.pdf")

# %% [markdown]
#### For each class accuracy

# %% [code]
sent_classes = ["Negative", "Neutral", "Positive"]
topic_classes = ["Lecturer", "Training Program", "Facility", "Other"]

report_sent_dict = classification_report(test_sent_targets, gru_sentiment_pred, target_names=sent_classes, output_dict=True)
report_topic_dict = classification_report(test_topics_targets, gru_topic_pred, target_names=topic_classes, output_dict=True)

accuracy = accuracy_score(test_sent_targets, gru_sentiment_pred)
print(f'Overall Accuracy For Sentiments: {accuracy:.2f}')
cm = confusion_matrix(test_sent_targets, gru_sentiment_pred)

# Extract accuracy for each class
accuracy_list = []
for i in range(len(sent_classes)):
    class_accuracy = cm[i,i] / cm[i,:].sum()
    accuracy_list.append(class_accuracy)
    print(f'Accuracy for {sent_classes[i]}: {class_accuracy:.2f}')

print("---------------------------------------------------")
print("---------------------------------------------------")

accuracy = accuracy_score(test_topics_targets, gru_topic_pred)
print(f'Overall Accuracy For Topics: {accuracy:.2f}')
cm = confusion_matrix(test_topics_targets, gru_topic_pred)

# Extract accuracy for each class
accuracy_list = []
for i in range(len(topic_classes)):
    class_accuracy = cm[i,i] / cm[i,:].sum()
    accuracy_list.append(class_accuracy)
    print(f'Accuracy for {topic_classes[i]}: {class_accuracy:.2f}')


# %% [markdown]
### Model 3: BiGRU

# %% [code]
token_sequence = Input(shape=(1,), dtype="string", name="Elmo_input")
index_sequence = Input(shape=(MAX_LEN,), name="Fastext_input")

el_embedding = Lambda(ElmoEmbedding, output_shape=(MAX_LEN, ELMO_EMBEDDING_DIM), name="Elmo_Embedding")(token_sequence)
elmo_dense = layers.Dense(128, activation="relu")(el_embedding)

ft_embedding=Embedding(MAX_ID+1,weights.shape[1],weights=[weights],input_length=MAX_LEN,trainable=True,name="Fasttext_Embedding")(index_sequence)
ft_dense = layers.Dense(128, activation="relu")(ft_embedding)
attention_out2, attention_scores2 = layers.MultiHeadAttention(num_heads=10, key_dim=10, name="elmo-in-MHA")( elmo_dense, elmo_dense, return_attention_scores=True)
x2 = Dropout(0.2)(attention_out2)
attention_out1, attention_scores1 = layers.MultiHeadAttention(num_heads=10, key_dim=10, name="fastext-in_MHA")(ft_dense, ft_dense,  return_attention_scores=True)
x1 = Dropout(0.2)(attention_out1)

concat=concatenate(axis=1,inputs=[x1, x2])

x = layers.Bidirectional(GRU(256, activation="tanh"))(concat)
x=Dropout(0.2)(x)
x = layers.Dense(64, activation="relu")(x)

outputs_sentiment = layers.Dense(3, activation="softmax", name="Sentiments")(x)
outputs_topics = layers.Dense(4, activation="softmax", name="Topics")(x)

Bigru_sentiment_topic = Model(inputs=[index_sequence, token_sequence], outputs = [outputs_sentiment, outputs_topics], name="Bigru_sentiment_topic")

Bigru_sentiment_topic.compile(loss=tf.keras.losses.SparseCategoricalCrossentropy(),
                         optimizer=tf.keras.optimizers.legacy.Adam(),
                         metrics=['accuracy'])


earlystop = EarlyStopping(monitor='val_loss', min_delta=0, patience=3, verbose=1, mode='auto')
checkpoint = ModelCheckpoint('/content/drive/MyDrive/Model/Colab Notebooks/Bigru_sentiment_topic.hdf5', save_best_only=True, monitor='val_loss', mode='auto')

Bigru_sentiment_topic.summary()


# %% [code]
Bigru_sentiment_topic_hist = Bigru_sentiment_topic.fit([train_sent_features, el_train_sent_features],
                                    [train_sent_targets, train_topics_targets],
                                    epochs = 100,
                                    batch_size=128,
                                    verbose=1,
                                    validation_data = ([val_sent_features, el_val_sent_features], [val_sent_targets, val_topics_targets]),
                                    callbacks=[earlystop, checkpoint])

# %% [markdown]
#### BiGRU results

# %% [code]
!pip install plotly
import plotly.graph_objects as go
from plotly.subplots import make_subplots

# Create figure with secondary y-axis
fig = make_subplots(specs=[[{"secondary_y": True}]])

# Add traces
fig.add_trace(
    go.Scatter( y=Bigru_sentiment_topic_hist.history['val_loss'], name="val_loss"),
    secondary_y=False,
)

fig.add_trace(
    go.Scatter( y=Bigru_sentiment_topic_hist.history['loss'], name="loss"),
    secondary_y=False,
)

fig.add_trace(
    go.Scatter( y=Bigru_sentiment_topic_hist.history['Sentiments_loss'], name="Sentiments loss"),
    secondary_y=True,
)

fig.add_trace(
    go.Scatter( y=Bigru_sentiment_topic_hist.history['val_Sentiments_loss'], name="Val Sentiments loss"),
    secondary_y=True,
)

fig.add_trace(
    go.Scatter( y=Bigru_sentiment_topic_hist.history['Topics_loss'], name="Topics loss"),
    secondary_y=True,
)

fig.add_trace(
    go.Scatter( y=Bigru_sentiment_topic_hist.history['val_Topics_loss'], name="Val Topics loss"),
    secondary_y=True,
)

fig.add_trace(
    go.Scatter( y=Bigru_sentiment_topic_hist.history['Sentiments_accuracy'], name="Sentiments accuracy"),
    secondary_y=True,
)

fig.add_trace(
    go.Scatter( y=Bigru_sentiment_topic_hist.history['val_Sentiments_accuracy'], name="Val Sentiments accuracy"),
    secondary_y=True,
)

fig.add_trace(
    go.Scatter( y=Bigru_sentiment_topic_hist.history['Topics_accuracy'], name="Topics accuracy"),
    secondary_y=True,
)

fig.add_trace(
    go.Scatter( y=Bigru_sentiment_topic_hist.history['val_Topics_accuracy'], name="Val Topics accuracy"),
    secondary_y=True,
)

# Add figure title
fig.update_layout(
    title_text="Loss/Accuracy of Proposed hybrid Model (Bi-GRU)"
)

# Set x-axis title
fig.update_xaxes(title_text="Epoch")

# Set y-axes titles
fig.update_yaxes(title_text="<b>primary</b> Loss", secondary_y=False)
fig.update_yaxes(title_text="<b>secondary</b> Accuracy", secondary_y=True)

#fig.savefig('/content/drive/MyDrive/Colab Notebooks-20220918T085435Z-002/Colab Notebooks/Model Diagrams/bigruHostory.pdf')
fig.show()

# %% [code]
Bigru_sentiment_topic.load_weights(filepath='/content/drive/MyDrive/Model/Colab Notebooks/Bigru_sentiment_topic.hdf5')

# %% [code]
Bigru_sentiment_topic.evaluate([val_sent_features, el_val_sent_features], [val_sent_targets, val_topics_targets])

# %% [code]
Bigru_sentiment_pred, Bigru_topic_pred = Bigru_sentiment_topic.predict([test_sent_features, el_test_sent_features])

Bigru_sentiment_pred = np.argmax(Bigru_sentiment_pred, axis=1)
Bigru_topic_pred = np.argmax(Bigru_topic_pred, axis=1)

# %% [code]
Bigru_sentiment_res = calculate_results(y_true=test_sent_targets,
                                     y_pred = Bigru_sentiment_pred)
Bigru_sentiment_res

Bigru_topic_res = calculate_results(y_true=test_topics_targets,
                                     y_pred = Bigru_topic_pred)
Bigru_topic_res

# %% [code]
tf.keras.utils.plot_model(Bigru_sentiment_topic, to_file ='/content/drive/MyDrive/Model/Colab Notebooks/Model Diagrams/model_Bigru_sentiment_topic.pdf', show_shapes=True,
    show_layer_names=True,
    rankdir="TB",
    expand_nested=True,
    dpi=96,)

# %% [code]
fig, ax = plot_classification_report(test_sent_targets, Bigru_sentiment_pred,
                    title='Sentiment prediction by Bi-GRU',
                    figsize=(8, 6), dpi=70,
                    target_names=["Negative", "Neutral", "Positive"],
                    save_fig_path = "/content/drive/MyDrive/Model/Colab Notebooks/Model Diagrams/classificationreport-sentBigru.pdf")

# %% [code]
fig, ax = plot_classification_report(test_topics_targets, Bigru_topic_pred,
                    title='Topics prediction by Bi-GRU',
                    figsize=(8, 6), dpi=70,
                    target_names=["Lecturer", "Training Program", "Facility", "Other"],
                    save_fig_path = "/content/drive/MyDrive/Model/Colab Notebooks/Model Diagrams/classificationreport-topicBigru.pdf")

# %% [code]
print(classification_report(test_sent_targets, Bigru_sentiment_pred))
print(classification_report(test_topics_targets, Bigru_topic_pred))

cm_sentiments_bigru = confusion_matrix(test_sent_targets, Bigru_sentiment_pred, labels=np.unique(test_sent_targets))
cm_topics_bigru = confusion_matrix(test_topics_targets, Bigru_topic_pred, labels=np.unique(test_topics_targets))

sns.heatmap(cm_sentiments_bigru/np.sum(cm_sentiments_bigru), annot=True, fmt='.2%', cmap='Blues')
plt.tight_layout()
plt.savefig("/content/drive/MyDrive/Model/Colab Notebooks/Model Diagrams/bigruSent.pdf")

# %% [code]
sns.heatmap(cm_topics_bigru/np.sum(cm_topics_bigru), annot=True, fmt='.2%', cmap='Blues')
plt.savefig("/content/drive/MyDrive/Model/Colab Notebooks/Model Diagrams/bigruTopic.pdf")

# %% [code]
results_st_bigru_model = pd.DataFrame({"Sentiment results with BiGRU": gru_sentiment_res,
                                        "Topic results with BiGRU": gru_topic_res})
results_st_bigru_model = results_st_bigru_model.transpose()
results_st_bigru_model

results_st_bigru_model["accuracy"] = results_st_bigru_model["accuracy"]/100

# %% [code]

results_st_bigru_model.plot(kind="barh", stacked=True,  colormap='tab20c', alpha = 0.6, figsize=(10, 7)).legend(bbox_to_anchor=(1.0, 1.0)).get_figure().savefig("bigruAll.pdf")
plt.tight_layout()
plt.savefig("/content/drive/MyDrive/Model/Colab Notebooks/Model Diagrams/bigruAll.pdf")

# %% [markdown]
#### For each class accuracy

# %% [code]
sent_classes = ["Negative", "Neutral", "Positive"]
topic_classes = ["Lecturer", "Training Program", "Facility", "Other"]

report_sent_dict = classification_report(test_sent_targets, Bigru_sentiment_pred, target_names=sent_classes, output_dict=True)
report_topic_dict = classification_report(test_topics_targets, Bigru_topic_pred, target_names=topic_classes, output_dict=True)

accuracy = accuracy_score(test_sent_targets, Bigru_sentiment_pred)
print(f'Overall Accuracy For Sentiments: {accuracy:.2f}')
cm = confusion_matrix(test_sent_targets, Bigru_sentiment_pred)

# Extract accuracy for each class
accuracy_list = []
for i in range(len(sent_classes)):
    class_accuracy = cm[i,i] / cm[i,:].sum()
    accuracy_list.append(class_accuracy)
    print(f'Accuracy for {sent_classes[i]}: {class_accuracy:.2f}')

print("---------------------------------------------------")
print("---------------------------------------------------")

accuracy = accuracy_score(test_topics_targets, Bigru_topic_pred)
print(f'Overall Accuracy For Topics: {accuracy:.2f}')
cm = confusion_matrix(test_topics_targets, Bigru_topic_pred)

# Extract accuracy for each class
accuracy_list = []
for i in range(len(topic_classes)):
    class_accuracy = cm[i,i] / cm[i,:].sum()
    accuracy_list.append(class_accuracy)
    print(f'Accuracy for {topic_classes[i]}: {class_accuracy:.2f}')
