# Supplementary material for: Attention-aware with stacked embedding for sentiment analysis of student feedback through deep learning techniques
Source: PeerJ Comput Sci. 2024 Sep 2;10:e2283. doi: 10.7717/peerj-cs.2283 (PMC11419625; doi:10.7717/peerj-cs.2283)
Supplement: Supplemental Information 1 [file peerj-cs-10-2283-s001.zip › Code/agumentation.ipynb]

# %% [code]
!pip install nlpaug

# %% [code]

import nlpaug
import nlpaug.augmenter.word as naw
aug = naw.SynonymAug(aug_src='wordnet',aug_max=5)
arry = aug.augment("Detail marked no impression intend that you agree with what is asked, cause no opinion.",n=1000)
arry


# %% [code]

!pip install xlsxwriter
import pandas as pd
df = pd.DataFrame(arry)
writer = pd.ExcelWriter('test.xlsx', engine='xlsxwriter')
df.to_excel(writer, sheet_name='welcome', index=False)
writer.save()
