# Supplementary material for: Attention-aware with stacked embedding for sentiment analysis of student feedback through deep learning techniques
Source: PeerJ Comput Sci. 2024 Sep 2;10:e2283. doi: 10.7717/peerj-cs.2283 (PMC11419625; doi:10.7717/peerj-cs.2283)
Supplement: Supplemental Information 2 [file peerj-cs-10-2283-s002.zip]

Archive with 154 entries (145 files):
- UIT-VSFC/
- __MACOSX/._UIT-VSFC
- UIT-VSFC/.DS_Store
- __MACOSX/UIT-VSFC/._.DS_Store
- UIT-VSFC/test/
- __MACOSX/UIT-VSFC/._test
- UIT-VSFC/full-translated-to-eng-dataset-augumented.xlsx
- __MACOSX/UIT-VSFC/._full-translated-to-eng-dataset-augumented.xlsx
- UIT-VSFC/full-translated-to-eng-dataset2.xlsx
- __MACOSX/UIT-VSFC/._full-translated-to-eng-dataset2.xlsx
- UIT-VSFC/old dataset/
- __MACOSX/UIT-VSFC/._old dataset
- UIT-VSFC/agumented text/
- __MACOSX/UIT-VSFC/._agumented text
- UIT-VSFC/train/
- __MACOSX/UIT-VSFC/._train
- UIT-VSFC/dev/
- __MACOSX/UIT-VSFC/._dev
- UIT-VSFC/README.txt
- __MACOSX/UIT-VSFC/._README.txt
- UIT-VSFC/full-translated-to-eng-dataset.xlsx
- __MACOSX/UIT-VSFC/._full-translated-to-eng-dataset.xlsx
- UIT-VSFC/test/translated and accumlated test data/
- __MACOSX/UIT-VSFC/test/._translated and accumlated test data
- UIT-VSFC/test/topics.txt
- __MACOSX/UIT-VSFC/test/._topics.txt
- UIT-VSFC/test/sentiments.txt
- __MACOSX/UIT-VSFC/test/._sentiments.txt
- UIT-VSFC/test/sents.txt
- __MACOSX/UIT-VSFC/test/._sents.txt
- UIT-VSFC/old dataset/full-translated-to-eng-dataset2.xlsx
- __MACOSX/UIT-VSFC/old dataset/._full-translated-to-eng-dataset2.xlsx
- UIT-VSFC/agumented text/test (44).xlsx
- __MACOSX/UIT-VSFC/agumented text/._test (44).xlsx
- UIT-VSFC/agumented text/test (3).xlsx
- __MACOSX/UIT-VSFC/agumented text/._test (3).xlsx
- UIT-VSFC/agumented text/test (18).xlsx
- __MACOSX/UIT-VSFC/agumented text/._test (18).xlsx
- UIT-VSFC/agumented text/test (25).xlsx
- __MACOSX/UIT-VSFC/agumented text/._test (25).xlsx
- UIT-VSFC/agumented text/test (27).xlsx
- __MACOSX/UIT-VSFC/agumented text/._test (27).xlsx
- UIT-VSFC/agumented text/test (1).xlsx
- __MACOSX/UIT-VSFC/agumented text/._test (1).xlsx
- UIT-VSFC/agumented text/test (5).xlsx
- __MACOSX/UIT-VSFC/agumented text/._test (5).xlsx
- UIT-VSFC/agumented text/test (42).xlsx
- __MACOSX/UIT-VSFC/agumented text/._test (42).xlsx
- UIT-VSFC/agumented text/test (23).xlsx
- __MACOSX/UIT-VSFC/agumented text/._test (23).xlsx
- UIT-VSFC/agumented text/test (21).xlsx
- __MACOSX/UIT-VSFC/agumented text/._test (21).xlsx
- UIT-VSFC/agumented text/test (40).xlsx
- __MACOSX/UIT-VSFC/agumented text/._test (40).xlsx
- UIT-VSFC/agumented text/test (7).xlsx
- __MACOSX/UIT-VSFC/agumented text/._test (7).xlsx
- UIT-VSFC/agumented text/test (38).xlsx
- __MACOSX/UIT-VSFC/agumented text/._test (38).xlsx
- UIT-VSFC/agumented text/test (26).xlsx
- __MACOSX/UIT-VSFC/agumented text/._test (26).xlsx
- UIT-VSFC/agumented text/test (2).xlsx
- __MACOSX/UIT-VSFC/agumented text/._test (2).xlsx
- UIT-VSFC/agumented text/test (45).xlsx
- __MACOSX/UIT-VSFC/agumented text/._test (45).xlsx
- UIT-VSFC/agumented text/test (24).xlsx
- __MACOSX/UIT-VSFC/agumented text/._test (24).xlsx
- UIT-VSFC/agumented text/test (19).xlsx
- __MACOSX/UIT-VSFC/agumented text/._test (19).xlsx
- UIT-VSFC/agumented text/test (20).xlsx
- __MACOSX/UIT-VSFC/agumented text/._test (20).xlsx
- UIT-VSFC/agumented text/test (39).xlsx
- __MACOSX/UIT-VSFC/agumented text/._test (39).xlsx
- UIT-VSFC/agumented text/test (6).xlsx
- __MACOSX/UIT-VSFC/agumented text/._test (6).xlsx
- UIT-VSFC/agumented text/test (41).xlsx
- __MACOSX/UIT-VSFC/agumented text/._test (41).xlsx
- UIT-VSFC/agumented text/test (43).xlsx
- __MACOSX/UIT-VSFC/agumented text/._test (43).xlsx
- UIT-VSFC/agumented text/test (4).xlsx
- __MACOSX/UIT-VSFC/agumented text/._test (4).xlsx
- UIT-VSFC/agumented text/test (22).xlsx
- __MACOSX/UIT-VSFC/agumented text/._test (22).xlsx
- UIT-VSFC/agumented text/test (13).xlsx
- __MACOSX/UIT-VSFC/agumented text/._test (13).xlsx
- UIT-VSFC/agumented text/test (37).xlsx
- __MACOSX/UIT-VSFC/agumented text/._test (37).xlsx
- UIT-VSFC/agumented text/test (8).xlsx
- __MACOSX/UIT-VSFC/agumented text/._test (8).xlsx
- UIT-VSFC/agumented text/roberta.ipynb
- __MACOSX/UIT-VSFC/agumented text/._roberta.ipynb
- UIT-VSFC/agumented text/test (35).xlsx
- __MACOSX/UIT-VSFC/agumented text/._test (35).xlsx
- UIT-VSFC/agumented text/test (11).xlsx
- __MACOSX/UIT-VSFC/agumented text/._test (11).xlsx
- UIT-VSFC/agumented text/test (15).xlsx
- __MACOSX/UIT-VSFC/agumented text/._test (15).xlsx
- UIT-VSFC/agumented text/test (28).xlsx
- __MACOSX/UIT-VSFC/agumented text/._test (28).xlsx
- UIT-VSFC/agumented text/test (31).xlsx
- __MACOSX/UIT-VSFC/agumented text/._test (31).xlsx
- UIT-VSFC/agumented text/test (33).xlsx
- __MACOSX/UIT-VSFC/agumented text/._test (33).xlsx
- UIT-VSFC/agumented text/test (17).xlsx
- __MACOSX/UIT-VSFC/agumented text/._test (17).xlsx
- UIT-VSFC/agumented text/test (34).xlsx
- __MACOSX/UIT-VSFC/agumented text/._test (34).xlsx
- UIT-VSFC/agumented text/test (10).xlsx
- __MACOSX/UIT-VSFC/agumented text/._test (10).xlsx
- UIT-VSFC/agumented text/test (12).xlsx
- __MACOSX/UIT-VSFC/agumented text/._test (12).xlsx
- UIT-VSFC/agumented text/test (9).xlsx
- __MACOSX/UIT-VSFC/agumented text/._test (9).xlsx
- UIT-VSFC/agumented text/test (36).xlsx
- __MACOSX/UIT-VSFC/agumented text/._test (36).xlsx
- UIT-VSFC/agumented text/test (32).xlsx
- __MACOSX/UIT-VSFC/agumented text/._test (32).xlsx
- UIT-VSFC/agumented text/test (16).xlsx
- __MACOSX/UIT-VSFC/agumented text/._test (16).xlsx
- UIT-VSFC/agumented text/test (29).xlsx
- __MACOSX/UIT-VSFC/agumented text/._test (29).xlsx
- UIT-VSFC/agumented text/test (14).xlsx
- __MACOSX/UIT-VSFC/agumented text/._test (14).xlsx
- UIT-VSFC/agumented text/test (30).xlsx
- __MACOSX/UIT-VSFC/agumented text/._test (30).xlsx
- UIT-VSFC/train/topics.txt
- __MACOSX/UIT-VSFC/train/._topics.txt
- UIT-VSFC/train/translated-to-eng-and-combined-train-data/
- __MACOSX/UIT-VSFC/train/._translated-to-eng-and-combined-train-data
- UIT-VSFC/train/sentiments.txt
- __MACOSX/UIT-VSFC/train/._sentiments.txt
- UIT-VSFC/train/sents.txt
- __MACOSX/UIT-VSFC/train/._sents.txt
- UIT-VSFC/dev/sents - Copy.txt
- __MACOSX/UIT-VSFC/dev/._sents - Copy.txt
- UIT-VSFC/dev/topics.txt
- __MACOSX/UIT-VSFC/dev/._topics.txt
- UIT-VSFC/dev/translated and accumalated/
- __MACOSX/UIT-VSFC/dev/._translated and accumalated
- UIT-VSFC/dev/sentiments.txt
- __MACOSX/UIT-VSFC/dev/._sentiments.txt
- UIT-VSFC/dev/sents.txt
- __MACOSX/UIT-VSFC/dev/._sents.txt
- UIT-VSFC/test/translated and accumlated test data/sents_to_english_test.txt
- __MACOSX/UIT-VSFC/test/translated and accumlated test data/._sents_to_english_test.txt
- UIT-VSFC/test/translated and accumlated test data/translated-and-combined-test-data.xlsx
- __MACOSX/UIT-VSFC/test/translated and accumlated test data/._translated-and-combined-test-data.xlsx
- UIT-VSFC/train/translated-to-eng-and-combined-train-data/translated-to-eng-train-sents.txt
- __MACOSX/UIT-VSFC/train/translated-to-eng-and-combined-train-data/._translated-to-eng-train-sents.txt
- UIT-VSFC/train/translated-to-eng-and-combined-train-data/translated-to-eng-and-combined-train-data.xlsx
- __MACOSX/UIT-VSFC/train/translated-to-eng-and-combined-train-data/._translated-to-eng-and-combined-train-data.xlsx
- UIT-VSFC/dev/translated and accumalated/translated-and-accumlated-dev-data.xlsx
- __MACOSX/UIT-VSFC/dev/translated and accumalated/._translated-and-accumlated-dev-data.xlsx
- UIT-VSFC/dev/translated and accumalated/sents_dev_english.txt
- __MACOSX/UIT-VSFC/dev/translated and accumalated/._sents_dev_english.txt
