# Supplementary material for: Attention-aware with stacked embedding for sentiment analysis of student feedback through deep learning techniques
Source: PeerJ Comput Sci. 2024 Sep 2;10:e2283. doi: 10.7717/peerj-cs.2283 (PMC11419625; doi:10.7717/peerj-cs.2283)
Supplement: Supplemental Information 2 [file peerj-cs-10-2283-s002.zip › UIT-VSFC/full-translated-to-eng-dataset-augumented.xlsx]

## Sheet: Sheet1
sents	sentiments	topics
good teacher	2	0
Ability to communicate	1
Ability to transmit knowledge	1
Ability to transmit knowledge	1
Additional exercises	1
Additional exercises	1
All alone	1
All rightyyy	1
Already an application to the training service	1
An attitude	1
An attitude	1
Aptitude to English	1
Aptitude to English	1
Assessment of due diligence	1
attitude	1
Attitude	1
class time	1
Classify uniformly	1
Classify uniformly	1
Come and teach in time and compensate for the number of absences	1
Come and teach in time and compensate for the number of absences	1
Communicate	1
Complete exercises	1
Complete exercises	1
Confessions of a student who was rejected by his teacher	1
Confessions of a student who was rejected by his teacher	1
Cooperate	1
Cooperate	1
Dear	1
Dear	1
Divide the class according to the capacity	1
Divide the class according to the capacity	1
do you understand the teacher wzjwz287 , the answer is silence	0	0
Don't have it	1
Don't have it	1
Don't have one	1
Don't have one	1
eh eh aa can only speak a few basic English words , any words are difficult or difficult to pass or swallow , so students ask questions and answer in Vietnamese while forcing students to ask questions in English ?	0	0
Eliminate practical questions related to The content of The examination	1
Eliminate practical questions related to the content of the examination	1
English teacher	1
English teacher	1
Enthusiasm yeah	1
Expanding knowledge as a basis for other topics	1
Finish it	1
Finish it	1
Full	1
Full	1
Full exercise	1
Full exercise	1
Full information on the subject for students when students enrol in the course	1
Full training	1
Full training	1
his enthusiasm	1
His enthusiasm	1
Hours, teaching methods	1
Hours, teaching methods	1
I don't care	1
I don't care	1
I don't have an opinion	1
I don't have an opinion	1
I don't have an opinion	1
I don't have an opinion	1
I don't have an opinion	1
I don't have an opinion	1
I don't have any questions	1
I don't have any questions	1
I don't know	1
I don't know	1
I don't know	1
I don't know	1
I don't know	1
I don't know	1
I don't know	1
I feel good	1
I feel good	1
I have time to sleep in class	1
I have time to sleep in class	1
I just have a little suggestion	1
I passed on The knowledge	1
I passed on the knowledge	1
I saw him	1
I saw him	1
I'm a little late	1
I'm a little late	1
I'm listening	1
I'm listening	1
I'm serious, Professor	1
I'm serious, Professor	1
I'm talking	1
I'm talking	1
It was a shot	1
It's a good exercise	1
It's a good exercise	1
It's normal for teachers	1
It's normal for teachers	1
It's not clear	1
It's not clear	1
It's safe to let go	1
It's serious	1
It's serious	1
It's temporary lever	1
It's time for teaching	1
It's time for teaching	1
Knowledge of agile project management and configuration management tools	1
Lights and fans	1
Listens to English a lot	1
Listens to English a lot	1
Love	1
Love	1
Morning study	1
No colonistsmile	1
No colonistsmile	1
No complaints about The instructor	1
No help	1
No help yea	1
No problem	1
No problem	1
No problem	1
Normal with teachers	1
Normal with teachers	1
Not at all	1
Not at all	1
Not found	1
Not found	1
Nothing	1
Nothing	1
Nothing	1
Nothing	1
Nothing	1
Nothing happened	1
Participate in The sessions, do regular tests during The courses	1
Participate in the sessions, do regular tests during the courses	1
School groups	1
School groups	1
score on khmtdotuitdotedudotvn	1
Sir, no	1
Sir, no	1
Sir, no	1
Sir, no	1
Solve the exercises to help you better understand the lesson	1
Speak easily	1
Strict exercises	1
Strict exercises	1
Strictly	1
student presentations	1
Student presentations	1
Study regularly	1
Tell stories	1
Tell stories	1
Thank you?	1
Thank you?	1
That's normal	1
That's normal	1
That's not the case	1
That's not the case	1
That's not the case	1
That's not the case	1
That's perfectly normal	1
That's perfectly normal	1
That's right	1
The mentality	1
The problem	1
The problem	1
The professor's fine	1
The professor's fine	1
The real contact	1
The real contact	1
The teacher seems too nice	1
The teacher seems too nice	1
The voice	1
The voice	1
The voice	1
The voice	1
To interact with students	1
To interact with students	1
Use The wecode system	1
Use the wecode system	1
Web and application technology with 2 theoretical credits	1
Web test	1
Web test	1
Write down The exam	1
Write down the exam	1
Yes sure	1
* Transmit	1
_	0	0
_ quite difficult to understand	0	1
§ apply	1
1 only practice has only symbolic meaning	0	1
1 practice credit 2 tuition credits	1
1 practice credit 2 tuition credits	1
1 practice credit 2 tuition credits	1	1
2 hours late, leave without notice, ask a substitute teacher	0	0
2 weeks 1 session 5 hours in my opinion is not reasonable	0	1
200 points is 1 process point	1	1
200 points is a process point	1
3rd year students and above all have laptops, so entering the computer room is not necessary	0	1
4 course credits is too little for knowledge of javabeans , jsp , servlet , html , csharp	0	1
4 days in a month, 3 days off, if you make up the same schedule, 3 subjects are required to take a break and fail the subject	0	3
4 periods in a row can't concentrate at the end of the hour	0	1
5 10 minutes late to class	0	0
50% for a detailed knowledge of a double point dotnet technology that can be similar to the current final project	1
50% for a detailed knowledge of a double point dotnet technology that can be similar to the current final project	1
50% for detailed knowledge of a doubledot dotnet technology that may be similar to the current final project	1	1
A better curriculum is needed	0	1
a bit boring sometimes	0	0
A bit difficult about attendance	0	0
a bit difficult sometimes	0	0
a bit difficult to absorb	0	3
a bit difficult to understand and lecture quickly , giving few specific examples for each knowledge	0	0
a bit dry in teaching	0	0
a bit rebellious	0	0
a bit time consuming	0	0
a bit too strict , but no problem , very ok	2	0
A bit too strict for students	0	0
A clear course outline is required	0	1
A clear course outline is required	0	1
A couple of English words I don't understand	0	3
A double point specifically about the tutorial exercise on this content	1
A double point specifically about the tutorial exercise on this content	1
A few times	1
A few times	1
A group exchange	1
A group exchange	1
A lesson	1
a little bit do not understand the article	0	0
a little bit fast	0	0
a little bit hard to understand	0	3
A little late to class due to traffic	0	3
A little more realism in projects is great	1	0
A little more realism in the projects is great	1
A little more realism in the projects is great	1
a little scared sometimes	0	3
A lot of activities	1
A lot of activities	1
a lot of class time	0	1
a lot of homework	0	1
a lot of knowledge	0	1
a lot of knowledge speak fast and difficult to understand	0	0
a lot of knowledge, difficult to absorb, unclear classification	0	1
a lot of the exercises on wecode are too difficult and impractical, hopefully the next exam will be easier for you to breathe and not puzzle too much, I'm about to fail the subject, hu hu	0	0
A set of standard textbooks is required for this subject	0	1
A simple knowledge	1
A simple knowledge	1
A small presence	1
A small presence	1
A subject in the same hour should have only one instructor to ensure the continuity of the lesson	0	0
A teacher who is passionate about her profession	2	0
A team of 8 people with 2 people carrying all the midterm and final presentations is very hard, teacher	0	1
a very good subject	2	1
A very thick book is just one of the documents that we can refer to	0	1
A week after the students commented to the student affairs office, another lecturer came to replace them	0	0
Ability to communicate	1
ability to communicate	1	0
ability to communicate the teacher is difficult to hear but does not use a microphone, the effectiveness of the lecture is low	0	0
ability to convey confusing to students , without causing excitement	0	0
ability to transmit knowledge	1	0
Ability to work in groups, high selfstudy spirit	2	1
About 1 hour from the time the lecturer allows the connection, the students can access the network	0	2
about class time , often late	0	0
About deadlines on moodle, teachers should fix a certain time	0	0
About examples	1
About examples	1
about examples	1	1
about homework, never taught calculus at all, but at home, homework, deadlines, 15 minutes in class, all kinds of tests	0	1
About how to score the final project , the lecturer is completely emotional without any specific scale	0	0
about learning doubledot I personally disagree on the point of presentation and report	0	1
About teaching	1
About teaching	1
about teaching	1	0
about the study time doubledot often missed teaching unannounced, students went up to class to receive notice of leave	0	0
about the teacher's attitude of answering questions to students, the feeling of being very uncomfortable makes students not want to ask any more questions	0	0
Above are opinions about the problems I realized after studying	1	3
absence from school without prior notice	0	0
Absolutely no comment	1
Absolutely no comment	1
Absolutely no comments	1	3
Abundant knowledge, regularly updated information for students	2	0
Abuse of English textbooks makes it difficult to access knowledge	0	0
According to me , the subject should have a systematization , especially clarifying the relationships between the lessons , to help students better apply their knowledge	0	1
According to me doubledot, don't force students to go to full class	0	1
According to me, the lecture hall is a bit hot	0	2
According to me, the lecturer needs to classify the types of exercises according to each class so that the students can easily absorb them, rather than releasing too many exercises on moodle without instructions, making the students feel heavy	0	0
According to me, the school needs to reequip projectors, the classrooms are still hot	0	2
According to my personal opinion, Ms wzjwz248 is the best communicator ever among the lecturers I have ever known	2	0
According to myself , students do the project at the end of the course enough to evaluate , there is no need to take the final theory exam , it is really not effective	0	1
According to the current timetable, students learn to practice first, so students do not understand the problem when they practice, so it is difficult to do the test	0	1
According to the list of training rooms put down , the class has nearly 140 students registered	1	3
According to the list of training rooms, there are nearly 140 registered students in the class	1
According to the list of training rooms, there are only 47 students in the class, but they can study in lecture hall 2	0	1
According to the majority of students, they feel that the lecturer's lectures are difficult to understand	0	0
According to the overview of the topic	1
According to the overview of the topic	1
according to the progress of the course	1	1
according to the progress of the curriculum	1	1
According to the requirements of the subject, students must bring laptops to do the exercises, however, there are only 2 sockets in the room, not meeting the teaching and learning needs of both teachers and students	0	2
According to the schedule, each session is 4 periods, but he has never taught more than 3 fraction sessions, he often tells stories about swordplay in class	0	0
accounting for 20% of the unfair score compared to the class of teachers who teach the same subject	0	1
accurately convey to students the necessary knowledge of the subject	2	0
acquire a lot of knowledge	2	1
acquire important knowledge	2	3
Active , focused on students	2	0
Active and effective teaching	2	0
active in teaching	2	0
active in teaching	2	1
Active in teaching , fun , approachable	2	0
Active in teaching, fun	2	0
active teacher	2	0
Active teacher support	2	0
active teachers	2	0
active teachers	2	0
active teachers	2	0
active teachers	2	0
Active teachers in teaching	2	0
active teaching	2	0
Active teaching method helps students not only improve professional knowledge but also professional skills doubledot presentation, critical thinking	2	0
Active teaching, easy to understand	2	0
Active, diligent, dedicated to helping students	2	0
actively and effectively use the moodle site to provide information and data	2	0
actively exchange ideas with students	2	0
Actively guide when students ask questions	2	0
Actively helping students	2	0
Actively helping students when they have problems, teaching methods are fun, comfortable, and indepth	2	0
Actively support students	2	0
Actively teaching regularly helping students	2	0
activities are not fun	0	1
Activities on lectures in class , partially supporting theoretical knowledge is very useful for students , the teaching method is very good	2	0
Activities that compete in the classroom	1
Activities that compete in the classroom	1
activities that compete with each other in class	1	1
Activity for each group to make a presentation on the assigned topic	1
Activity for each group to make a presentation on the assigned topic	1	0
actual contact	1	0
actual contact	1	1
actually the ability to communicate is not attractive , easy to fall asleep and difficult to understand	0	0
actually this subject takes 85% of the time to study while the report only accounts for 15% of the total score	0	1
Actually, I did not study this teacher	1	0
Actually, I didn't study this teacher	1
Actually, I didn't study this teacher	1
Actually, I don't understand that many teachers go too deeply into theory	0	0
Actually, I still don't understand, besides doing homework, what else is wireshark used for	0	1
Actually, this teacher does not teach my class, so the assessment I chose defaults to level 3	1	3
Actually, we pay 320k for practice, but the hours of practice are not good	0	1
add a lot of new knowledge	2	1
add a lot of real or advanced knowledge for students	2	1
add actual documentation	0	1
add application parts of linked list stack , queue and hash table	0	1
Add exercises and update subject information on moodle	0	1
add illustrative examples to make it easier for students to understand the subject	0	1
add many exercises , guide discussion in class	0	1
add more devices to better support learning	0	2
Add more documentation and video tutorials	0	1
Add more homework	0	1
Add more slides and Vietnamese textbooks	0	1
add practical equipment for this subject , not just computer practice	0	2
add sessions and correct assignments	0	1
add specialized English section to the learning content	0	1
adding an underground power outlet system for the convenience of students who can plug in laptops for study	0	2
adding more equipment to make the subject more effective	0	2
adding more equipment to meet the needs of the subject and making the lab more spacious	0	2
additional support on teaching and learning devices	0	2
additional teaching materials	0	1
adhere to class time	2	0
Adjust teaching equipment	0	2
Adjust the air conditioner to suit the weather	0	2
Adjust the number of credits for the subject from 3 credits to 2 credits	0	1
Adjust the projector to the screen size	0	2
adjust the test time and exam content , because of incompatibility , long questions and short time	0	1
Adjusting the quality doubledot with the current study program, students often firmly grasp their knowledge near the end of the term, making it difficult for students to do projects with limited time	0	1
Admonish students , put a good problem for a solution	2	0
Advanced teaching methods, fun class time	2	0
Advice and guidance on effective English learning methods	2	0
advice to the teacher	1	0
affect practice	0	3
affecting the learning progress and time of students due to compensatory study	0	0
after 30 fraction 4 the lecturer did not come to class	0	0
After assignments and corrections, correct and accurate solutions should be provided to improve student learning	2	1
After class, the teacher also asked if the lesson was too fast or too slow, where it was unclear, what was the situation of the teaching assistant	2	0
After completing 2 subjects wzjwz168 and wzjwz87, the class was taught by Professor wzjwz88 and Professor wzjwz89 was a teacher, I saw something like that	1
After completing 2 subjects wzjwz168 and wzjwz87, the class was taught by Professor wzjwz88 and Professor wzjwz89 was a teacher, I saw something like that	1
After completing his projects, I saw that my level had increased significantly, I really appreciate you and see you in the following subjects	2	0
After completing the course, only one thing can be said for sure, enough to cut the wind, what is the rest of the network?	0	1
After completing the course, students can do well on the test, but most of them can't communicate in basic English	0	1
After each practice assignment, the teacher did not correct the assignment	0	0
After each presentation, you should summarize what you have learned	0	0
After each theorem, there should be examples and detailed corrections right away	0	0
After each theory part, the teacher gives exercises, the lesson becomes very easy to understand and creates an opportunity for students to apply the knowledge they have just learned	2	0
After every class, there are exercises that make students very frustrated	0	1
After finishing 2 subjects wzjwz168 and wzjwz87, the class was taught by teacher wzjwz88 and teacher wzjwz89 was a teacher, I saw something like this	1	3
After finishing the introductory course in electronics, I think this subject needs more practical lessons, so that we students have more motivation when learning the sometimes "dry" and "dry" theoretical parts strange " and at the same time will create a passion for electronics in general right from the early days of " introductory "	0	1
After graduating from the class, the teacher only gave attendance to the presentation groups, and the teacher did not comment on the whole presentation	0	1
After passing this course, I won't be studying anymore	0	3
After practicing at least 3 weeks of theory, I will learn next, so I have an opinion that I should reallocate practice time or choose practice content to suit the theoretical progress in class	0	1
After reading the slide, the time is up and it is considered that the knowledge has been "loaded"	0	1
After studying this subject, I don't have a bit more knowledge about electronics as well as how to apply what I have learned in practice	0	0
After studying, I fell in love with the teacher	2	0
After taking the final exam	1
After taking the final exam	1
after taking the final exam	1	1
After that, the teaching is too dedicated, so part of it is said over and over again, so it takes a lot of time to teach in class	0	0
after the ceremony 30 fraction 4 1 fraction 5 doubledot teachers did not come to class to teach	0	0
After the course is full of theoretical knowledge but do not know how to apply that knowledge	0	1
After the midterm exam on theoretical data structures mainly on sorting algorithms, the teacher gave me assignments on sorting algorithms	0	0
After the New Year's holidays or holidays, the teacher should announce the class on the subject's web so that students can go to school on time	0	0
After the next term, I hope you can find a suitable teaching method to help us feel interested in your subject	0	0
After the seminar , the teacher told doubledot , " you guys should check the dfd part next week , come back and review the lesson ha , if you don't understand , then reread the theory , if you still can't do it then ask a friend ha , we end here ha "	0	0
After two semesters of studying the subjects taught by Mr wzjwz110, he taught very well	2	0
aggregating 2 other classes together leads to an imbalance of knowledge between the 2 classes, causing difficulties for the lower class	0	0
agile, nimble	2	0
Agree on a curriculum	0	1
Agree that doing a lot of exercises will increase the ability to understand the lesson, increase the ability to solve problems	2	1
all	1	3
All 3 , 4 practice sessions in the form of these 2 subjects have this teacher participate or guide which session to evaluate , only teacher wzjwz43	0	3
all activities	1	3
All activities	1
All activities	1
All activities in the classroom	1
All activities in the classroom	1
All alone	1
All classroom activities	1	3
All exercises are selfreading and the teacher's presence in class is only in the form of attendance	0	1
all is good	2	3
All knowledge is dedicated to students, no pressure on the subject, fair and impartial grades	2	0
all must be used on proteus simulation software	0	3
All my choices for you are at level 4 , very good , very perfect	2	0
All of them	1
All of them	1
all ok	2	3
All right	1
All right	1
All right	1
all satisfied	2	3
all satisfied	2	3
All students have to bring their own laptops to the practice room, but the network to meet the needs of using many laptops in the practice room is not available	0	2
All subjects	1
All subjects	1
all subjects	1	1
All that is said about the practice period is " we still have the practice sessions and I will arrange to take the class together into a 5 period session "	0	0
Allocate a reasonable practice schedule	0	1
Allocate the time to complete the course more reasonably	0	1
Allocate time in a way that has not learned to theory and has practiced, so do not know what to do	0	1
Allotted time is about 3 hours	1	1
allow students to selfstudy	1	0
Allow students to speak	2	1
allowing students to prepare lessons in advance to save time on practice	2	1
Almost all practice kits are broken	0	2
almost do not teach oracle knowledge to students , but only talk about database management system knowledge	0	0
Almost every meal is overtime	0	3
Almost no problem unsatisfied	1
Almost no problem unsatisfied	1
almost no problem unsatisfied	1	3
along with that is the ability to communicate is extremely bad, the class is quite boring	0	0
Already an application to the training service	1
Already have an application with the training department	1	3
also provides some additional information on learning information technology more effectively	2	1
also satisfied	1	3
Also talking rambling, off topic leads to waste of time	0	1
Also, I don't want to see a student falling asleep on his desk and still on the attendance list	0	0
Also, there is a lot of knowledge there	1
Also, there is a lot of knowledge there	1
Although , maybe this is selfexplanatory for students to use only for alphabetical sorting in operating systems such as name , size	1	3
Although dedicated and enthusiastic, his knowledge is quite sublime, and students are not able to comprehend it	0	0
Although enthusiastic, when communicating, it is difficult to understand, using words that make it difficult to understand the lesson	0	0
Although he made a personal recommendation to the teacher, he did not change it flexibly to help students understand the theory more easily	0	0
Although he was very enthusiastic, the amount of knowledge he imparted to us was not effectively absorbed	0	0
Although I didn't get to meet the lecturer last semester, I was able to basically complete the project	0	0
Although I know it's difficult for teachers to grade their papers, don't force us to do such things	0	0
Although I previewed the lesson when I went to class, it was too strange for me	0	3
Although I rarely go to class, I have a difficult lesson to understand I emailed him to ask him, he answered very enthusiastically, there was also a demo	2	0
Although I really like her way of teaching, but one problem is that she teaches a bit fast, not teaching the lesson quickly, but the way she speaks quickly, so it's very tiring because she has to talk continuously I feel very sorry for you, maybe because you are used to it, but I hope you speak a little slower	0	0
Although I understand it might be because this subject is so broad that a seminar is suitable, but you can also choose a few sessions to teach the common core of that framework, for example	0	0
Although I went to class, I could not absorb it, because I was not interested in the teacher's way of teaching	0	0
Although I'm good, but because I'm weak in English, I don't understand anything in theory	0	3
Although it is a theoretical subject, the lecturer is very creative and innovative, making students interested in the subject	0	0
Although it is very easy for a teacher, not taking attendance and setting deadlines for practice sessions will cause more negative effects than positive ones	0	0
Although my score is not high in this subject and I don't understand much about this subject, but I feel that the teacher is very enthusiastic about the class, cares about each student, but because this subject is too difficult to understand, the results are still not as expected of the lecturer	0	0
Although my test score is not high because I did not check the coloncontemn again	1
although my test score is not high because I did not check the coloncontemn again	1	1
Although she is pregnant, she teaches enthusiastically with students, she often gives homework to do, gives students selfdiscipline but does not create much pressure	2	0
Although she is very enthusiastic, she wants to impart more to the students, but she should allocate her teaching time more appropriately and lecture on important things, and on the sidelines to supplement students' knowledge, she should leave it to her There's still a lot of time to say more Don't repeat too many sentences, wasting colonsmile time	0	0
Although she is young , she is very dedicated to students , when students have any problems ask her , she explains very carefully , sometimes even adding related issues	2	0
Although slow teaching helps students understand easily, but many difficult lessons will make students easily bored	0	0
Although the lecturer has edited the content right in the class, how can I understand if I don't have the material to read at home?	0	0
Although the lecturer said a lot of knowledge in the classroom, the number of students who fully understood the knowledge was extremely small	0	0
Although the subject is difficult, the knowledge is very meaningful for the future	2	1
Although the teacher is busy with work, he still makes videos to help us study	2	0
Although the teacher is small, he has a very clear voice, has authority and has a mighty temperament	2	0
Although the teacher is strict, but going with him for a whole semester, I know that he really loves students and wants the best for me	2	0
Although the training room allows students to register for this subject, I don't see the class schedule or classroom arrangement	0	1
Although there are some difficult parts, but the teacher and the example are very easy to understand, there is a lesson in which he teaches in English very well	2	0
Although there is a part of the classic wind, but the knowledge and understanding is wide, especially about technology	2	0
Although this learning method is quite effective, there is still some doubt from your presentation, whether the knowledge is accurate and up to date	1	1
Although this method of learning is quite effective, there is still some doubt in your presentation, if the knowledge is accurate and uptodate	1
Although this method of learning is quite effective, there is still some doubt in your presentation, if the knowledge is accurate and uptodate	1
Although this subject has been heard by the teacher, it was first taught in the 3rd class	1	0
Although this subject is the second time I study, the results are getting worse, I can't keep up	0	1
Although this subject was heard by the teacher, it was first taught in the 3rd class	1
Although this subject was heard by the teacher, it was first taught in the 3rd class	1
Although years 3 4 but many of you still do not know how to report the project is the most reasonable and effective	0	3
Although, perhaps this is selfexplaining for students to use only for alphabetical sorting in operating systems such as name, size	1
Although, perhaps this is selfexplaining for students to use only for alphabetical sorting in operating systems such as name, size	1
Always answer all questions of students	2	0
Always answer and guide students to troubleshoot if they are still in trouble	2	0
always answer questions as soon as possible, open more lessons in addition to increasing knowledge	2	0
Always answer students' questions, teach easy to understand	2	0
Always answer students' questions, teach enthusiastically	2	0
Always ask students to master the most basic knowledge before practicing	2	0
Always be in touch with practice	2	0
Always cares about students	2	0
Always cares about students, teaches good knowledge, easy to understand	2	0
Always cheerful and very serious in teaching	2	0
always close , consult students and unify students	2	0
Always create a feeling of excitement for students to absorb the lesson	2	0
Always create interest and motivation for students	2	0
Always ensure the time in class	2	0
Always enthusiastic and dedicated	2	0
Always enthusiastic in teaching	2	0
Always enthusiastic, updating the latest information for students to know	2	0
Always expect students to have the right perception of selfequipment	2	0
Always explain in detail the problems of students	2	0
Always explain the questions that students send email to ask	2	0
Always follow the progress of students' projects	2	0
Always give a lot of exercise	2	0
always give specific instructions and explain difficulties to students	2	0
always guide students enthusiastically to follow the right route , although it is a bit difficult to understand at first because all of his lectures are written in English	2	0
always help students , teach effectively without causing boredom for students , support students to study well , care about teaching only to students	2	0
always in time	2	0
Always looking for ways to help students	2	0
always on time	2	0
always principled and good interaction with students	2	0
always show good and quick tips, help students achieve high results, and especially understand the problem deeply	2	0
Always teach correctly and with the right number of lessons	1	0
Always teach correctly and with the right number of lessons	1
always teach overtime about 30 minutes , affecting students ' lunch time and communication is not attractive	0	0
Always update new knowledge	2	0
Always use practical examples	2	0
Always want students to understand the lesson	2	0
ambiguous content	0	1
An effective way to teach writing	2	0
An old teacher in the department but he is very enthusiastic in teaching	2	0
Analysis 2	1
analysis 2	1	3
Analysis 2 is done	1
Analysis is a difficult subject, the teacher needs more time to teach and give students a suitable test at a more even level	0	0
Analysis is hard, don't make everything else out of the ordinary	0	1
and answered questions for my class about the code very enthusiastically	2	0
and come home without understanding	0	1
and confusing teaching	0	0
and for assignments and test assignments in the next week of teaching	2	1
And from the above incidents, this year, I spent money to study again without being able to study and failed the subject without adding training points	0	3
and he continued to do his work	0	0
and human brain doesn't like easy, if only process easy then the brain can hardly develop to its capacity	1	3
and I think the level of pressure on the content of the exercise is still low the content of the exercise is not advanced and requires a lot of knowledge	0	1
And in the end, it's just my opinion, I don't mean anything, maybe it's also a small memory that I keep for this subject, maybe because my number is too black, and well I have to stand it, I failed the subject, so sad	1
And in the end, it's just my opinion, I don't mean anything, maybe it's also a small memory that I keep for this subject, maybe because my number is too black, and well I have to stand it, I failed the subject, so sad	1
and in the end, this is just my own opinion, I don't mean anything, maybe it's also a little memory that I keep for this subject, maybe because my number is too black, well I I have to endure it, I failed the subject, so sad	1	3
And in the lesson, the teacher was a bit advanced, so he couldn't keep up with the schedule	0	0
and jovial	2	0
and many other problems	0	3
and need more notes for students	0	1
and offer suggestions at home to learn side things that help in learning	2	0
and should be a little stricter colonsmilesmile	0	0
and some difficult but good items, she taught to skim through	0	0
and some of the ideas conveyed by the teacher are still not good	0	3
and that content does not help students much later	0	1
and the computer mouse in the lab was also damaged a lot, so it is recommended that the school replace it so that there are more computers for students to study	0	2
and the parts find the closure , proving the standard form has not been clarified	0	1
and the teacher kept grading each student until he came to grade my papers, at first I thought he would be like many other students, just asking for theory and how to apply it to the project, but he didn't ask exactly Each piece of code does what this does and what does the other do , and in the end you probably already know , I broke this course	0	0
And the teacher's way of teaching is quite difficult to understand?	0	0
And there are also many times, when students leave classes on Saturday to study this subject, the lecturer voluntarily leaves without notice	0	0
And there are some problems that I don't understand	0	0
and too hasty	0	3
and too many types of exercises so it's a bit difficult for us to understand	0	1
and understand students very well	2	3
And when asked, the teacher answered very enthusiastically	2	0
and when she gave the exercise but didn't solve the sample, it made it difficult for us to do it ourselves	0	0
And when students go to school, they just do it themselves, so it's even better to do it at home	0	1
anesthetized , scolded and very angry coloncontemn	0	0
Annotate the parts that need to be focused	1	3
Another problem, I hope the teachers create an exciting atmosphere for students, can tell more stories on the sidelines, when they are happy, students also learn better sometimes it backfires , I believe that if we can do that , students will voluntarily go to school , and the attendance procedure is too complicated for students	0	0
Answer detailed questions when asking questions	2	0
Answer questions about assignments for students via email enthusiastically and quickly	2	1
Answer questions and never miss a lesson	2	0
Answer questions enthusiastically if asked directly	2	0
Answer questions for students	2	0
Answer questions from students who have not yet arrived	0	0
Answer questions in a timely manner	2	0
Answer questions quickly and in detail	2	0
Answer questions that are easy to understand and concise	2	0
Answer questions, update practical knowledge	2	0
Answer quickly when students do not understand	2	0
Answer student questions thoroughly	2	0
Answer students' questions as quickly as possible	0	0
Answer students' questions quickly	2	0
Answer students' questions well	2	0
Answer students' questions, guide, monitor and supervise students during practice	2	1
Answering the question seems wrong	0	0
Any questions will be answered quickly and accurately	2	0
Any subject to do a project should skip the theory test at the end of the term	0	1
Anyway, thank you professor for guiding us in this second semester	1
Anyway, thank you professor for guiding us in this second semester	1
anyway, thank you teacher for guiding us in this second semester	1	2
apply	1
apply	1	1
apply both teaching and live code examples	2	0
apply images, video clips in the teaching process	2	0
apply knowledge from outside society and practice to teach in lessons, not necessarily according to a specific curriculum	2	0
apply lessons in practice	2	1
Apply many examples in life	2	0
Apply practical knowledge	2	1
Apply some knowledge to apply the following subjects	2	1
apply some new exchange learning methods on the internet instead of relying on theory on books a lot	1	0
Applying new methods of Internet exchange learning instead of relying heavily on book theory	1
Applying new methods of Internet exchange learning instead of relying heavily on book theory	1
appreciate colonsmile	2	3
approach to practical knowledge, improve selfstudy and research ability	2	1
approach to students in a friendly way , scientific teaching methods , easy to absorb , easy to understand	2	0
approaching a completely new method of learning English compared to when I was in middle school and high school	2	1
appropriate subject quality	2	1
Appropriate teaching methods, quick problem solving	2	0
Approximately 5 to 6 such sessions were estimated	1
Approximately 5 to 6 such sessions were estimated	1
are all unclear	0	1
are not	1	3
are not	1	3
are satisfied	1	0
arrange a more reasonable schedule so as not to overlap the student's class schedule	0	1
arrange study time more suitable for both students and lecturers	0	1
arrange study time not coincident with other subjects	0	1
arrange time to think and teach well	2	0
arrive 15 minutes late to class, leave 15 to 30 minutes early	0	1
arrive on time	2	0
As a result, students' performance is greatly improved after each practice session and assignment	2	1
As a result, they have to copy each other	0	0
as a student like me can't be aware enough	0	3
As far as I know, people consider this subject to be the most sleepy, theoryheavy subject	0	1
As for visual basic, I don't think it's necessary, so I shorten the teaching time instead of spending nearly half a semester to give an overview of visual basic	0	1
As long as students are diligent, they will be able to do and better understand the theory after each practice test	1	0
As long as the students are diligent, they will be able to do and better understand the theory after each practice test	1
As many slides as he read, he was extremely confused and sleepy	0	0
As mentioned above, the computer room is equipped with an old visual studio version that makes it difficult to practice, not consistent with the reality that no one should graduate from school to work	0	2
ask	2	0
Ask also not get the correct answer to learn	0	3
Ask for specific answers when students ask questions	0	0
Ask her to stop cursing	0	0
Ask lots of questions while teaching	2	0
Ask questions in class what you don't understand	1
Ask questions in class what you don't understand	1	3
Ask students if they have time to attend seminars, but they are forced to write essays to collect points	0	3
Ask students to selfstudy and prepare themselves	0	1
Ask the lecturer to follow the real situation more closely, give more exercises closer to the actual topic so that we can more easily approach	0	0
Ask the school to provide more fans	0	2
Ask the teacher for outside knowledge related to the subject, when the teacher does not answer	0	0
Ask the teacher to prepare well for the lecture	0	0
ask the teacher to review the project crossreporting and project crossreporting	0	0
Ask the teacher to share the lecture slides in class	0	0
asked the teacher to guide but refused to point	0	0
Asking the teacher what to answer	2	0
Assign assignments very late and often instead of dividing and assigning assignments early, causing students to be overwhelmed and under pressure to solve assignments	0	0
Assign each group to be presented	1
Assign each group to be presented	1
Assign each group to present	1	0
Assign homework for students to complete and then go to the scoreboard to get extra points the next hour	2	0
Assign lots of exercises to practice	2	0
assign lots of homework	0	0
Assign too much homework	0	0
assignments given at home are good	2	3
At first there was a technical error in the subject code it006dote12 with two dots, so students could not add to the course in the moodle system, so the teacher had to provide documents to students via google site	0	1
At first, he hated it because he was difficult to understand and forced to do things like "heaven on earth"	0	0
At first, I didn't focus on learning content, it took time, but later I focused on learning more	0	1
At first, I didn't seem very satisfied with the teacher when I was studying this subject, but after a while, I felt okay	2	0
At first, I thought that the teacher was difficult to put pressure on me, he gave me too many deadlines but other classes did not, but now I understand thanks to you, I know more types of exercises, you are suitable for teaching subjects Computer architecture, but the hardware teacher is better	2	0
At first, they agreed not to do the project, but in the end, they forced the students to do the project to surprise the students	0	0
At first, they announced that they would form a group of about 5 people for the seminar to get midterm scores, then they didn't give the seminar anymore, but blatantly announced that "maybe" would give a group of 2 people to be a website to add points, recently it announced again Report that each person makes 1 website to add points	0	0
At least I'm a young, dynamic person, don't sit still	0	0
At the beginning of the semester, the lecturer announced that the final project would be done at the end of the semester, but it was almost the end of the semester and there was no information about the topic of the final project	0	0
At the end of the class, the teacher shared his experiences so that we could study better	2	1
At the end of the course, students are not allowed to use any software introduced	0	1
At the end of the course, the teacher does not have a period to systematize knowledge for students to review	0	0
At the end of the term , no need to review can still remember a lot of knowledge	2	3
At the end of the term, it will be less confused	1
At the end of the term, it will be less confused	1
At the end of the term, it will be less confusing	1	3
At the end of the term, the teacher gathered the whole class in one session	1
At the end of the term, the teacher gathered the whole class in one session	1
At the end of the term, the teacher gathered the whole class in one session	1	0
at the same time , the lecturers are very active , energetic in teaching , providing students with a lot of useful knowledge and are always cheerful and sociable to make students feel comfortable when they come to class	2	3
At the same time, equipment in the practice room often breaks down, causing interruptions and affecting the results and time of practice	0	2
At the same time, exercises and materials are really provided	2	0
At the same time, teachers should organize a review in one or two sessions so that students can consolidate their previous lessons and improve their knowledge	0	0
At the same time, the classrooms are not properly allocated with classes at noon, the room is quite hot, the fan is not cool, the projector is quite dim and the door is difficult to open and close when it rains or when it is too sunny	0	2
At the same time, the exercises and examples given by the teacher are very close to the lesson	2	0
At the same time, the lecture, in my opinion, is really detailed	2	1
at the same time, the lecturer should explain more thoroughly and specifically the given problems	0	0
At the same time, the practice sessions help me understand more what I read from the material	2	1
At the same time, the questions the teacher asked were very close and required deep knowledge compared to the lesson	2	0
At the same time, the theory summed up, the teacher gave me curiosity and the practice right in the class helped me understand more deeply	2	0
At the school, there are 2 constructions under construction, so it's very noisy when it comes to school	0	2
Attend attendance at enough sessions to create fairness for students	2	1
Attend attendance, take regular tests during the lessons	1	1
Attend class fully and on time	2	0
attend class infrequently	0	0
attend class regularly	2	0
Attend school with full marks for attendance	0	1
Attendance at school through correcting assignments is a bit harsh	0	1
attendance on time	2	1
attendance records of students going to school	1	0
attendance too much colonsurprise , silde lectures need to invest more	0	1
attention , instructions for each student , relatively easy to understand	2	3
attentive	2	0
attentive and considerate	2	0
attentive and easy to understand	2	0
attentive and enthusiastic	2	0
attentive and meticulous teacher	2	0
attentive care	2	0
attentive enthusiasm	2	0
attentive instructions	2	0
attentive instructors	2	0
attentive teacher	2	0
Attentive teachers	2	0
attentive teachers	2	0
attentive, dedicated guide, dress politely and have fun	2	0
attentive, enthusiastic	2	1
attentive, thorough	2	0
attitude	1	0
attitude	1	3
attitude and working style of the teacher	1	0
attitude of belittling students when reporting	0	0
attitude towards students is not good , leading to feeling uncomfortable while studying	0	0
attract students	2	3
attract students	2	0
attractive , interesting , know a lot of strange knowledge , highly applicable	2	0
attractive teacher	2	0
Attractive teaching style	2	0
attractive, uptodate and highly applicable lectures	2	1
Audio equipment needs to be more secure	0	2
Augmented reality through doubledot code, model, game development cycle	0	1
Average life	1
Avoid roundabout lectures and ignore the main content of the lesson	0	0
Avoid the case that the theory has not been studied but do the practice	0	1
avoid the situation of overlapping class schedules and grouping classes on Saturday mornings, causing students to lose their lessons	0	1
Avoid the situation that the teacher is teaching when the chalk runs out, the microphone runs out of battery	0	2
avoid using room wzjwz136 because this room is very small and not suitable for practice	0	2
Avoid wasting time doing homework as well as studying	0	1
bad	0	3
bad	0	3
bad attitude when students ask questions, only good students dare to ask because the teacher only answers difficult questions	0	0
bad communication	0	0
Bad computer	0	2
bad pronunciation	0	0
bad teaching	0	0
bad teaching	0	0
Bad teaching method, easy to cause boredom	0	0
based on a basic game for students to better understand	1	0
Basic practice exercises, easy to understand	2	1
Basic quality is guaranteed but should be more suitable for students	0	1
basic quality should be improved	0	2
Basic subjects that the teacher did not teach the students thoroughly, causing confusion and loss of foundation	0	1
be able to apply the knowledge learned to design, manufacture, and calculate	2	1
Be conscientious, go on time	2	0
be exposed to the real environment in companies	2	3
be late , work separately during class time	0	0
be late, teach slowly	0	0
be on time , use time effectively	2	0
Be on time to class, answer all questions of students, enthusiastically	2	0
Be on time, give full lectures	2	0
Be on time, teach enough knowledge	2	0
Be on time, teach well	2	0
Be on time, use your time effectively	2	0
beautiful slides	2	1
beautiful teacher	2	0
Beautiful teachers teach well	2	0
Beautiful teachers, enthusiastic in teaching	2	0
because according to me, everyone goes to school very well	1	3
Because algebra is a dry and difficult subject to learn, I hope you can do something to make students more interested in learning and going to class	0	0
Because at the time of graduation, companies focus primarily on practice and application	1
Because at the time of graduation, companies focus primarily on practice and application	1
because class time is more concentrated	1	3
Because class time is more concentrated	1
because he didn't come to class to teach at all, so I don't know how to comment	1	0
Because he didn't come to school to teach at all, so I don't know how to comment	1
because I got almost nothing	0	3
Because I have only studied under the tutor for the last 2 weeks, I have not had enough contact time to give an assessment of the above investigation	1
Because I have only studied under the tutor for the last 2 weeks, I have not had enough contact time to give an assessment of the above investigation	1
Because I have to help my family with my studies, so if you change the time continuously, my schedule will also be messed up	0	0
because I missed midterm	1	3
Because I missed the midway	1
Because I missed the midway	1
Because I only studied under the tutor for the last 2 weeks, I did not have enough contact time to give an assessment to the above survey	1	0
because in some cases students take exams , the school computers do not meet the needs of students to be fast enough	0	2
Because learning is coding	1
Because learning is coding	1
Because learning is to code	1	1
because normal communication in the classroom is not enough	0	1
Because of her careful nature, sometimes talking too much about an issue repeatedly wastes time in class and uses class time inefficiently	0	0
Because of the specific subject of computer networking, it is necessary to have a network	0	2
Because of the specifics of the subject, so when coding, the teacher should return to the screen for students to review, the time to code is long, moreover, even though students understand the code, it is difficult to visualize the characters clearly exactly	0	0
Because of the week of examination	1
Because of this subject, students only study to get high scores to raise their average score	1	1
Because of this topic, students study only to get high scores to increase their average score	1
Because of this topic, students study only to get high scores to increase their average score	1
Because she is often busy with some work, students often have time off	0	0
because sometimes a certain programming topic can be done by one person, another has never read through that knowledge while the time to do the test is only 60 minutes	0	3
Because sometimes we can't follow the lesson in time	0	3
because students invest a lot of time and effort in the project	0	3
because the classroom is large , the quality is not effective	2	2
Because the classroom is quite crowded and the projector is not clear, it is difficult for the lecturer to use the code in the ide to illustrate, making it difficult for students who sit far away and or have poor eyesight	0	2
Because the duration of each lesson is quite short, teachers need to focus on important topics, the rest should be left to students to learn on their own	0	1
Because the English level of the class is not high, only a few are able to listen, read, and understand his lectures, so the effectiveness of teaching in English is not high	0	0
Because the lecturer teaches in English, it is difficult for some students who do not study English well like me to understand the lecture	0	0
Because the new program is taught in English, it makes it difficult for us to absorb knowledge	0	1
Because the practice room is too small, the training room needs to be divided into practice shifts, not for you to come and have no seats	0	2
Because the practice schedule is not arranged from the beginning, it leads to the same schedule of other subjects	0	1
because the practice schedule is not arranged from the beginning, leading to the same time with other subjects	0	1
because the schedule given by the lecturer is not suitable for my schedule, but maybe it will be suitable for some other students	0	0
Because the subject is quite dry, I hope that you will contact me with more practical examples so that students can easily grasp the content of the lecture	0	0
Because the subject is still new, many problems in the practice process have not been solved yet, but he is still very supportive	2	1
Because the teacher adhered to the slide, I could not pass the chess lesson with the desired score	0	0
Because the window has no curtains, it's not very effective when studying with a projector, it's a bit dim, students have difficulty seeing	0	2
Because there are many lecturers, the way of doing the test is different, but the test is crosschecked, making the students confused, the test scores are also different	0	0
because they studied together with the classmates of 2011 , a small part was from the class of 2012 , they were too noisy and noisy even though they were reminded many times	0	1
because this class is not good	0	1
Because this semester , the practical class of the subject is delayed by many weeks , the practical lecturer has to make up more time for making up lessons and more assignments than expected	0	1
Because this subject is difficult for me, the knowledge taught by the teacher is very difficult to understand	0	1
because this year the av program has gone up a notch, so it's like I just finished av1 and jumped straight to last year's av3	0	0
Because we are going to school, we have to study many different subjects	1	3
Because we go to school, we have to study many different subjects	1
Because we go to school, we have to study many different subjects	1
Because when graduating, companies mainly focus on practice and application	1	3
Before midterm, the teacher was not friendly and enthusiastic	0	0
Before taking the exam, the teacher told me that the exam paper has 70% multiple choice but in fact it is 100% selfstudy	0	0
Being able to do seminars, students do more research	2	0
being late and overtime and not following the timetable in the schedule	0	0
Below is a picture of the teacher providing all the materials during the learning process	1	1
benefits doubledot students practice teamwork skills , avoid passive absorption , learn how to present in front of a crowd	2	1
Besides copying and pasting out, the instructor did not give any further instructions	0	0
Besides teaching, he also tells many stories about his life experiences to students	2	0
Besides the problem of pronunciation errors, there is also a problem of communication, it is really boring and sleepy, the number of registered students is more than 50 students, but the actual situation is only about 2025 students	0	1
Besides the subject content, the teacher also shared many interesting issues related to the field of information technology	2	0
Besides, it requires too high standards while the communication is extremely ineffective	0	0
Besides, the characteristics of students at my school are different, ma'am	1	3
Besides, they also share with students many valuable experiences, useful for future study and work	2	0
Besides, this subject is too boring	0	1
Best regards	1
Best regards	1	3
Best regards yeah	1
better computer equipment	0	2
better engine room	0	2
better equipment	0	2
better equipment , slow running machine affects learning	0	2
better equipment and classrooms are needed	0	2
better labs	2	2
Better practice examples should be cited and students should be taught the basics first	0	0
between lexical theory and games for easy absorption	0	1
between teachers should be unified , to avoid students struggling	0	0
Big belly teacher, funny, sociable	2	0
Big group of 4 people is not good sir	0	0
bilingual should be easy to understand	2	0
bit strict	0	0
bit strict	0	0
bit tight	0	0
bland and rather cheesy	0	0
bored	0	0
Bored teachers have not yet attracted students	0	0
boring	0	3
boring class	0	1
boring subject knowledge	0	1
boring teacher	0	0
boring teaching	0	0
boring teaching	0	0
Boring teaching method, only reading slides	0	0
boring teaching methods	0	0
boring way of teaching	0	0
boring, sleepy teacher	0	0
both help us firmly grasp the knowledge of the subject, and help us be more confident in our personal skills	2	3
both later in life and in school	1	3
both learn professional knowledge and learn how to be human	2	1
Both sides should be balanced	0	1
Both teachers are very enthusiastic	2	0
both theory and test questions are much more difficult than what has been learned	0	0
Breaking down homework to add points to students , both help students do and understand fluently and avoid failure at the same time	0	1
brief	2	3
bring a lot of knowledge through the subject	2	1
bring many forms such as learning vocabulary through some pictures, learning grammar through some basic examples and some real examples, practicing speaking regularly and supporting students to be confident when speaking confidently topics , regular listening practice supports students to understand the problem of the listening passage , supports reading and writing methods and some communication…	2	1
Bringing many difficult problems with solutions for students to researchers	2	0
broad knowledge	2	1
Broad knowledge , lots of practical experience , inspires students	2	0
business visit organization	2	1
but also very hot tempered	0	0
but at least help students model network operations	0	0
But copying exercises takes a lot of time, so each time you copy, you take a few pictures	0	1
but don't puzzle students	0	1
but don't say that this type of article is easy, it's okay to find out by yourself, if there's anything you don't understand, ask	0	0
But for me this semester, you have failed to teach this subject	0	0
but going to practice but the lecturer does not teach or interact with students at all is not very similar to the classroom	0	0
But he also gave me time to ask questions about things I didn't understand	2	0
but he looks like a successful businessman , an inspirational speaker more than knowledge suitable for students	2	0
but hope you reduce the project load	0	0
but I find writing too much, instead, the teacher should photocopy documents for students to save time	0	0
But I see that most of you choose to be majors in machine learning there	1
But I see that most of you choose to major in machine learning over there	1	1
but I study this subject, I understand colonlove	2	3
But I think if I want to sleep but I have to go to class, would you like it when I look down at the classroom, the lecturer will teach, if the student sleeps but still have attendance like that, is it okay?	0	0
But I think the part of the standford library used to classify documents according to the naive bayes method that teacher wzjwz133 used and applied must take time to research and learn, but it is not published and it is a waste for students to apply and sorry for the teacher wzjwz133 too	0	3
but I think the time and classroom should be more fixed and clearly communicated	0	1
But I think you must be older than my father	1
But I think you must be older than my father	1
but I think you must be older than my father	1	0
but I was not very satisfied with the way the lecturer solved the problem when the lecturer was so late, the teacher in charge of the practice room told me and some other friends to leave	0	0
but I went to a practice session at school	0	3
But if you don't have basic knowledge, how can you do it?	0	1
But I'm just not satisfied with the outcomebased learning program	0	1
but in return, when studying with the teacher, it is a different feeling, pressure, lack of confidence, fatigue, after each class is a prolonged headache	0	0
but in the final exam, the knowledge is too difficult	0	1
But it is worth mentioning that the retest scores are higher than those who passed the first time and this score is taken for them	1
But it is worth mentioning that the retest scores are higher than those who passed the first time and this score is taken for them	1
But it's okay	1
But it's okay I guess	1
But it's worth mentioning that the retest scores are higher than those who passed the first time and this score is taken for them	1	1
but knowledge is too much , wide , transmitted in a short time so it is difficult to grasp all	0	0
but meanwhile we don't understand a bit about the subject that the lecturer is teaching, what is the use of copying it?	0	1
but moreover, sleeping in class is very easy to get back pain	0	3
But most of all, we still know it's your good intentions	2	0
But most of her classmates don't understand, she needs a better teaching method	0	0
But my suggestion is, if that's the case, the teacher should give a brief explanation before doing it	0	0
but no one will be able to learn it , but a lesson in one class is very good , so that the students don't waste too much time as well as the teachers	0	1
but not yet guaranteed assignment coloncontemn	0	0
but okay	1	1
but other than that the instructors are very good	2	0
But some parts of the subject I find unrealistic	0	1
but sometimes teaching overtime , tired students can not receive knowledge , missed lessons	0	0
but sometimes the teacher is too difficult	0	0
but still get a good score	0	1
but still not very enthusiastic	0	0
But teacher, you lecture in a row, making many students very sleepy	0	0
but the best quality of facilities is the furniture on the side of the wzjwz15 block , there are some dusty rooms , dirty tables and chairs but not cleaned	0	2
But the cause of boredom is probably because I don't understand the purpose of the subject after studying, so I don't want to study	0	1
but the current practice room is only equipped with 1 gb ram machine	0	2
but the exercise is a bit difficult	0	0
but the lecturer made the project in a completely new language with most of the students html , cs , php elg database , the document description was completely unclear but the lecturer forced the students to keep in touch to solve	0	0
But the number of meetings with her is too small, I hope the training room arranges more meetings	0	0
But the practice session was very useful and highly applicable	2	0
but the problem is very difficult	0	1
but the school class is slow to send back to the students, so it is necessary to distribute the materials directly to the students	0	0
but the school did not arrange an hour for students to study	0	1
But the second form, but dot basically selftaught	0	0
but the teacher did not explain clearly	0	0
But the teacher in charge of the subject is often absent unexpectedly, changing the teaching time continuously outside of the schedule, making it impossible for me to arrange the time to grasp the learning situation although there are times when I notify you in advance, there are times when I am in charge of the class export without notice	0	0
but the teacher is a bit strict and difficult	0	0
but the teacher was very enthusiastic to lecture again and stopped pointing	0	0
but the way of communication and teaching is very sleepy , ineffective , troublesome	0	0
But there are many parts that I don't know if I have learned and applied it or not	0	1
But there is one problem that I don't like that is going into too much theory and not teaching us much about how to make products	0	1
But when I learn, I see that the knowledge he teaches is very good, follows the reality, the teacher is very enthusiastic, cheerful, different from what everyone says	2	0
But when I look at you, I feel sorry for you	1	3
But when I look at you, I'm sorry for you	1
But when I look at you, I'm sorry for you	1
but why distinguish you from wzjwz294 teacher?	0	0
By teaching different standard coloncontemn	1
by teaching different standard coloncontemn	1	3
By the end of the semester, if a student makes a small mistake, he or she will fail the course	0	1
By the end of the term, our knowledge to take the exam is only 1 fraction of 10 of the knowledge the teacher teaches, even less is possible	0	3
by yourself	1	3
calculating points for the competition of groups	2	1
calculus is a dry subject, but wzjwz261 teaches very easily	2	0
can do live demo people below follow	0	0
can enhance the speaking and listening part in the lessons	2	1
can give many tests for each section to know the learning status and understanding of the students	0	1
can learn how to manage data , there are many references updated by lecturers	2	0
can not be satisfied	0	3
can not guarantee the time to go to class, the class time is messy	0	1
can teach	2	0
Can the school have better projectors?	0	2
Can you elaborate a little more on the topic of the lesson?	0	0
Can you explain the theory in more detail?	0	0
Can you help me know what the circuit is?	2	0
Can you just copy the lesson a little, focus on correcting it?	0	0
Can you speak a little louder?	0	0
Can't create a happy atmosphere in class	0	0
Can't see the actual application	0	1
care about	1	0
care about students	2	0
care about students	2	0
care about students	2	0
careful	1	0
carefully	2	3
carefully drafted project	0	0
carefully expressed	2	0
carefully guide	2	0
carefully guided by teachers	2	0
carefully taught	2	0
cares a lot about student learning	2	0
cares a lot about students	2	0
cares about students	2	0
cares about students , regularly guides each student	2	0
cares about students very much , there are many games to support teaching	2	0
Caring and dedicated to helping students	2	0
Caring for each student	2	0
caring, devoted	2	0
caring, fun, dedicated teacher	2	0
cause waste	0	3
causing a lot of pressure for students , difficult	0	0
causing confusion , confusion for students in decisions about assignments , projects , unclear , not exactly decisions	0	0
change teaching methods to be more suitable	0	1
change teaching methods to make it easier for students to absorb knowledge	0	1
change the classroom sound system	0	2
change the course outline to suit the current actual situation , be applicable , and relate to reality	0	1
change the form of midterm and final exams, for a subject that is more programmingoriented, paper programming is not suitable	0	1
change the form of subject assessment	0	1
Change the practice questions to be more uptodate	0	0
change the way of communication so that the subject is less boring	0	1
change the way of teaching practice hours	0	1
change the way the subject is delivered, instead of the lecturer having boring lectures, students passively absorb, the opinions doubledot the lecturer divides the study group into small groups, each session will bring the topic of that lesson and solve it If you like the way of working , give students time to work in groups with the supervision of the lecturer , then draw lots for each group to …	0	1
Changed the practice room, the practice machine was damaged a lot	0	2
charming smile, very good with students	2	0
Check Oldest	0	0
Check regularly	1
Check regularly	1
check regularly	1	3
check the exercise book	0	0
cheerful	2	0
cheerful and dedicated teacher	2	0
cheerful and enthusiastic	2	0
cheerful and sociable	2	0
cheerful enthusiasm	2	3
cheerful enthusiasm	2	0
cheerful, dedicated	2	0
Cheerful, dedicated teacher	2	0
cheerful, dedicated to answering questions and providing a lot of useful knowledge	2	0
cheerful, enthusiastic	2	0
cheerful, enthusiastic	2	0
cheerful, enthusiastic	2	0
cheerful, enthusiastic	2	0
cheerful, enthusiastic instruction	2	0
cheerful, enthusiastic, dedicated	2	0
cheerful, enthusiastic, proactive in helping students with all difficulties	2	0
cheerful, enthusiastic, sociable	2	0
cheerful, sociable, dedicated teacher	2	0
cheerfully enthusiastically	2	0
cheerfully preaching	2	0
Cho Vietnamese is like copying verbatim from google translate	1	3
choose a suitable reporting time for students	2	0
cite few examples	0	0
class and teach effectively	2	0
Class assignments are done too quickly, you may not be able to keep up	0	1
class evenly	1	0
Class exercises help a lot in learning	2	1
Class exercises should be introduced at the beginning of the class so that students don't waste time reading the question and can think of solutions at the same time as listening to the lecture	0	1
class has been off for 4 consecutive weeks excluding a few other days off	0	0
class hours are not lively	0	3
class is not attractive	0	1
class is not very regular	0	0
class is on a break	0	0
class is too crowded	0	3
class presentations	1	1
Class size should be less, about 50 students is ok	0	1
Class starts late	0	0
Class submission time is a bit short	0	1
Class teachers often change , are inconsistent , many days off without prior notice	0	0
class time	1	0
Class time is always lively and effective, helping students master knowledge	2	0
Class time is guaranteed, following the requirements of the lesson	2	1
Class time is not according to the schedule	0	1
Class time is not effective, teachers often leave school	0	1
Class time is not guaranteed	0	0
Class time is not guaranteed	0	0
class time is not guaranteed	0	0
Class time is not guaranteed	0	0
Class time is not guaranteed	0	0
Class time is not guaranteed	0	0
Class time is not really effective	0	0
Class time is pretty boring	0	0
Class time is quite comfortable	2	1
Class time is uncertain	0	0
class time on time	2	0
class wzjwz1 should be studied in the computer room a little better	0	2
Classes are always lively	2	0
Classes are not continuous , knowledge is patchwork	0	1
Classes are often absent, teachers are not very enthusiastic	0	0
Classes are pretty boring	0	0
Classes are stressful, must be on time	0	0
Classes often change teachers , many classes are absent without notice	0	0
Classroom atmosphere is fun and comfortable	2	0
Classroom equipment needs to be upgraded	0	2
Classroom equipment such as fans need to invest more	0	2
Classroom equipment z has many problems , especially projectors do not have enough resolution to learn , problems often occur	0	2
Classroom exercises	1	1
Classroom is too crowded	0	1
Classroom lecturers use class time inefficiently, often end early, and advise unnecessary things, such as there are classes that doubleot students to seminars on unrelated topics	0	0
classroom projector very very very bad	0	2
classroom right next to the school	0	2
classrooms , microphones , projectors need to be upgraded and improved and maintained more often	0	2
Classrooms and equipment need to be improved	0	2
Classrooms and teaching equipment need to be better upgraded	0	2
Classrooms are airy, fully equipped	2	2
Classrooms are arranged near the noisy wzjwz125 construction site, so they can't learn	0	2
classrooms are better equipped , ensuring good teaching work	1	2
Classrooms are clean and airy	2	2
Classrooms are overcrowded with students	0	1
Classrooms are very hot at noon, it would be better to equip more fans	0	2
classrooms do not meet the learning needs of students , projectors are quite dim	0	2
Classrooms have a large number of students, but only ceiling fans, need to be equipped with more airconditioners	0	2
Classrooms need to install more fans and curtains to better monitor the teacher's lectures	0	2
Classrooms need to install more fans and sockets because students have to use laptops to do exercises, need more window curtains to be able to better follow the lecture on the slides	0	2
classrooms should be reequipped with doubledot projectors, lights and fans	0	2
Classrooms should be suitable for the number of students	0	2
Classrooms, tables and chairs are dirty and dusty	0	2
clear	2	3
clear , basic , practical	2	3
clear and easy to understand instructions	2	0
clear course content	2	1
clear guidelines	2	0
clear instructions	2	1
clear instructions on how to do it	2	0
clear instructions on how to solve the exercises	2	0
clear lectures	2	1
clear teaching	2	0
clear teaching, good content	2	0
clear voice	2	0
clear voice easy to hear	2	0
Clear, specific instructions	2	0
Clear, welldocumented documentation is required	0	1
clearly distinguish between right and wrong	1	3
clearly explain the content of each lesson before practice , answer students ' questions during practice	2	0
clearly explain the problem	2	0
Clearly explain the problem, clear instructions	2	0
Clearly state the course content and objectives	0	1
clearly state the goals and objectives of the subject for easy comprehension by students	0	1
clearly state the goals as well as the steps of the lab , moderate exercise volume	2	0
clearly state the purpose as well as the application of the subject right from the beginning	0	0
clearly state the reasons for learning this subject, the practical application of this subject for example doubledot gives a good problem about intelligent algorithms in the game to create excitement for learners, or build some real applications for learners in need so that learners have to voluntarily search for materials for themselves to learn	0	1
clearly state what needs to be done and prepared	0	0
close	2	0
close , friendly to students , good ability to impart knowledge	2	0
close , kind	2	0
close and easy to understand	2	0
close attitude	2	0
close to students	2	0
close to students	2	0
close to students	2	0
close to the final exam but students do not know what they are studying , even though they try to listen but still do not understand	0	1
close, appropriate teaching methods	2	0
close, create good feelings	2	0
close, dedicated, love students	2	0
close, devoted	2	0
close, enthusiastic	2	0
close, fun with students	2	0
close, sociable with students	2	0
close, sociable, funny	2	0
Closely help students when they have problems in practice	2	0
closely monitor student performance	2	0
closely related to reality	2	1
closely teach knowledge for the exam	2	0
Closer inspection of student project progress allows students to create new ways that are not too restrictive	0	0
Code exercises are a bit less, practice is not coupled with theory	0	1
Combine theory and practice	1
Combine theory and practice	1
combine theory and practice	1	1
combined with example exercises	1	1
Combined with exemplar exercises	1
Combined with exemplar exercises	1
come to class on time	1	1
Come to class on time	1
Come to class on time	1
come to class on time	2	1
come to class on time	2	0
Come to class on time , speak clearly , easy to hear	2	0
Come to class on time, dedicated to students	2	0
Come to class on time, easy to understand teaching	2	0
Come to class on time, enthusiastic	2	0
Come to class on time, funny	2	0
Come to class on time, teach enthusiastically	2	0
come to her classes wzjwz216 , students can naturally improve their communication skills	2	0
come to teach on time and make up for the number of absences	1	1
come to teach on time, good teaching quality	2	0
come to teach on time, impart knowledge that is easy to grasp	2	0
comfortable	2	3
comfortable	2	3
comfortable , effective	2	3
comfortable , provide complete knowledge	2	0
Comfortable and easytounderstand lectures, creating a sense of interest for students	2	0
comfortable and effective learning atmosphere	2	0
comfortable class	2	0
Comfortable instructors, dedicated teaching	2	0
comfortable on time	2	0
Comfortable study space, dedicated lecturers, do not create much pressure for students	2	0
Comfortable study space, lecturers do not put pressure on students	2	0
comfortable study time	2	1
comfortable teaching method story telling	2	0
comfortable, friendly teacher	2	0
comfortable, listen to students' opinions	2	0
comfortable, sociable instructors	2	0
Comments are also quite detailed on the exercises we do	2	0
common problems should be raised	0	3
communicate	1	0
Communicate a lot with students	2	0
communicate in English and practice communication in the classroom a lot	2	0
Communicate more	0	0
Communicate or interact a lot with students to help students understand more about the subject	2	0
communicate problem practice	2	0
communication , dedication	2	0
communication ability , very poor communication , weak knowledge , lack of ability to interact with students	0	0
Communication ability is not good	0	0
communication ability is not high	0	0
Communication ability is not really excellent	1	0
Communication is a bit confusing	0	0
Communication is a bit difficult to absorb	0	0
communication is not attractive	0	0
Communication is not attractive, so it is a bit difficult to understand	0	0
Communication is not coherent , clear , sometimes confusing	0	0
Communication is not easy to understand	0	0
Communication is not effective	0	0
communication is not effective	0	0
Communication is not good	0	0
Communication is not good	0	0
Communication is not good	0	0
Communication is not good	0	0
Communication is not good	0	0
Communication is not good , rambling , not highly effective	0	0
Communication is not good , sleepy , academic	0	0
Communication is not really effective	0	0
Communication is not very effective	0	0
Communication is not very good	0	0
Communication is not very good	0	0
Communication is not very good	0	0
communication is poor	0	0
Communication is too fast, I can't keep up	0	0
Communication knowledge and skills	1
Compared to other subjects, your subject takes up more than 50% of our homework time in a week, making us feel not quite realistic I think if I let the time to do that homework to reinforce The project is much better	0	1
Complete and effective exercises	2	1
Complete exercise solutions	2	0
Complete exercises	1	1
Complete exercises, enthusiastically	2	0
Complete information about assignments and resources	2	1
complete knowledge	2	1
complete knowledge	2	1
complete knowledge and use many	2	1
complete materials , easy to understand teaching methods and enthusiastic teachers	2	1
Complete study and reference materials	2	0
complete the practice curriculum	1	1
Completely dissatisfied with the teacher's assessment	0	0
completely normal	1	3
completely satisfied	2	0
completely satisfied	2	3
Computer graphics is a subject with a practical form 1	1	3
Computer hard to use	0	2
Computer network subject should increase practice time instead of teaching the subject content teaching too much theory leading to confusion for students	0	1
Computer networking is still heavily theoretical	0	1
Computer rooms need to be equipped with appropriate software to support the subject	0	2
Computer updates faster	0	2
computer upgrade	1	2
Computers are very bad practice , need newer equipment	0	2
Computers in the lab should install Android studio software to practice this subject	0	2
concentrated practice time is not appropriate , coincides with the hours with other subjects	0	1
concern for students	2	0
Concise teaching, easy to understand	2	1
Confessions of a student who was rejected by his teacher	1	0
confuse learners	0	0
confusing at times	0	1
confusing communication	0	0
confusing content	0	1
confusing curriculum	0	1
confusing lectures	0	0
confusing lectures , side conversations , being late , sending students home early	0	0
confusing practice	0	1
confusing teacher	0	0
confusing teaching	0	0
confusing teaching, not dedicated	0	0
confusing way of teaching	0	0
confusing way of teaching	0	0
confusing, not lively	0	3
Connect knowledge with practice	2	1
connect students with each other well , easy to understand lectures	2	0
conscientious	2	0
conscientious	2	0
conscientious and sociable	2	0
conscientious guidance	2	0
conscientious instruction	2	0
conscientious teacher	2	0
conscientious teaching	2	0
conscientious teaching	2	0
conscientious, cheerful and sociable	2	0
conscientious, easy to understand	2	0
conscientious, enthusiastic, dynamic, fair	2	0
conscientious, funny	2	0
conscientious, strict	2	0
conscientious, thorough	2	0
conscientiously call on students who are not focused to answer the question	2	0
conservative in the way of teaching, do not answer questions to support students while practicing	0	0
Consider carefully	1
considerate, caring, enthusiastic, wholehearted in teaching	2	0
consistent with practice	2	3
content	1	1
Content and knowledge are quite general	0	1
Content approach is not good	0	0
Content has much to do with reality	2	1
Content knowledge is guaranteed	2	1
content or	2	0
Content yeah	1
Continuously check more homework	0	0
Continuously update new technologies, do not teach outdated technologies, and practice equipment needs to be improved	0	1
convey a lot of good experiences to students	2	0
convey a lot of useful practical knowledge	2	0
convey knowledge that is easy to understand and apply , fun with students , humorous	2	0
convey lessons	1	0
convey practical experience	2	0
convey too not good	0	0
conveyed knowledge	1	3
Conveying content is easy to understand	2	0
cooperate	1	3
copy a lot	0	3
copy a lot	0	3
Copy lessons on the board quickly, lecture a bit fast	0	3
copy penalty	0	0
Copy the code from the slide and throw it into the visual to wait for the teacher to give it a high score	0	0
Copying a lot, wasting time listening to lectures	0	0
Copying many examples is time consuming, 3 lessons become 5 lessons	0	0
Copying too much, but that's okay	1	3
Correct each word is ok, the rest fails	0	1
Correcting difficult exercises, enthusiastic teachers	2	3
Correction of exercises did not achieve high efficiency	0	1
could not practice any session	0	3
Could you please give more examples of the lecture	0	1
Could you please prepare lecture slides so that we can review them at home	0	0
Course content needs to be expanded	0	1
Course content should be updated	0	1
Course content should focus on the main issues , avoiding spreading according to the curriculum	0	1
Course curriculum has not been updated	0	1
Course materials are still missing updates	0	1
Course materials need to be presented more clearly and completely because many of the presentations are difficult to understand	0	1
Course outline should be clearer	0	1
Course presentations	1
Course presentations	1
Course requirements should be clearly stated	0	3
Course syllabus should be updated regularly	0	1
Course time should be longer	0	1
Courses need to be designed so that students have the opportunity to survey reality	0	1
Coursework helps to understand each industry	2	1
Create a class group to discuss and answer questions very effectively and well	0	1
Create a comfortable atmosphere for students	2	0
Create a competition in each practice session	1
Create a competition in each practice session	1
Create a dynamic learning atmosphere	2	0
create a fun atmosphere	2	0
Create a fun atmosphere for the classroom	2	0
Create a fun atmosphere when teaching	2	0
Create a fun learning space	2	0
Create a great group practice activity	2	0
Create a lively discussion environment	2	1
create activities to help us actively learn knowledge and remember lessons more deeply	2	0
Create an environment for students to practice their presentation skills	2	1
create competition in each practice session	0	0
create competition in each practice session	1	0
create conditions for students	2	0
create conditions for students to be active, like the way teachers allow teamwork	2	0
create conditions for students to participate in the lesson	2	0
Create conditions for students to work in groups	2	0
Create deadlines that students cannot arrange	0	0
create excitement in learning	2	0
Create fun in every class	2	0
Create games to help students stay active	2	0
create interest in learning, simple and effective	2	0
create many conditions for students to get plus points , short lesson plans , easy to understand	2	0
Create many games to help students get bored	2	0
create many opportunities for students to improve their knowledge as well as improve their grades	2	1
create more difficult or strange exercises to help students earn more points to increase interest in the subject and encourage speaking activities in class	0	1
create more examples out of practice	0	1
create more interest in learning	2	0
create new and effective games and approaches to the subject, enthusiastic and dedicated teachers to learners	2	0
create opportunities for students and help students enthusiastically on the subject website	2	0
create sufficient knowledge for new students to study this subject	2	0
creating a dynamic environment , helping students a lot in study and work skills as well as behavior in life	2	1
creation	2	3
Creative and receptive	2	0
creative teacher	2	0
Creative teaching	2	0
Creativity in teaching	2	3
criticize students for their expertise, make students' psychology go down, have no interest in learning	0	0
Current curriculum is quite abstract and difficult to understand, knowledge is quite difficult with basic theories that students can understand	0	1
Currently , the lecturer has been off for 2 weeks without notice	0	0
Currently entering a heat wave, but in some classrooms, the doubledot fan is very weak, causing heat and fatigue for students and lecturers	0	2
Currently practicing this subject is only for familiarization with the equipment	0	1
Currently there is too much knowledge, too broad, not focused in depth, so it makes it difficult to absorb	0	1
Currently, as I see it, while studying, students only learn about doubledot, notetaking skills, and meeting organization skills	1	3
Currently, as I see it, while studying, students only learn about doubledot, notetaking skills, and meeting organization skills	1
Currently, as I see it, while studying, students only learn about doubledot, notetaking skills, and meeting organization skills	1
Currently, class 5 studying this subject feels that it is still an experimental "white mouse" for the subject	0	1
Currently, I do not see much effect when studying this subject	0	1
Currently, students are quite dreamy about this subject	0	1
Currently, the lab equipment to practice this subject is broken, during the practice we cannot practice on the device, otherwise we do not receive any guidance from the instructor	0	2
Currently, the number of damaged learning kits in the lab is high	0	2
Currently, the subject is still too theoretical in nature	0	1
Currently, the teacher mainly evaluates the content of the projects from the beginning, which is quite cheesy, the topic of the teacher is something like "students should come up with a big project that can be implemented in the future" hybrid " , has nothing to do with the subject name	0	0
Currently, while the practice program has ended, there is still no specific exam schedule	0	1
curriculum needs to be improved	0	1
curriculum should be changed	0	1
curriculum teaching	1	0
curriculum update	0	1
curtains should be provided	0	2
cute	2	3
cute coloncontemn	2	3
cute enthusiastic teacher	2	0
cute teacher	2	0
cute teacher	2	0
cute teacher colonlove easy to understand, funny teacher	2	0
Cute teacher, easy to understand	2	0
dare not comment	1	3
deadline does not allow overdue submission	0	1
Dear	1
Dear	1
Dear	1
Dear	1	3
dear	1	3
Dear	1	3
dear teacher	2	0
dedicated , caring , directing students to have the right learning goals	2	0
dedicated , enthusiastic , efficient use of time	2	0
dedicated , enthusiastic , friendly , considerate guide , closely following the learning capacity of students	2	0
dedicated , enthusiastic , fun , interesting , easy to understand class	2	0
dedicated , enthusiastic , interesting class , easy to understand , friendly , close	2	0
dedicated , enthusiastic and practical contact	2	0
Dedicated , enthusiastic teaching , the class integrates many fun , interesting life stories , does not cause drowsiness	2	0
dedicated , for many exercises	2	0
dedicated , good communication	2	0
dedicated , good communication	2	0
dedicated , good teaching	2	0
dedicated , provide full knowledge	2	0
dedicated , provide full knowledge , fun atmosphere , comfortable	2	0
dedicated , provide information and answer questions well	2	0
dedicated , thoughtful and always follow up to help students achieve good results in the subject	2	0
dedicated , very helpful	2	0
Dedicated and attentive teaching	2	0
Dedicated and cares about students	2	0
Dedicated and caring teachers	2	0
Dedicated and dedicated teachers	2	0
dedicated and dedicated teaching of teachers	2	0
Dedicated and effective teaching	2	0
dedicated and enthusiastic	2	0
dedicated and enthusiastic	2	0
Dedicated and enthusiastic in teaching	2	0
Dedicated and enthusiastic in teaching	2	0
Dedicated and enthusiastic instructors	2	0
Dedicated and enthusiastic instructors	2	0
Dedicated and enthusiastic lecturers with students	2	0
Dedicated and enthusiastic lecturers with students, always listening, answering all students' questions, always creating context for students to discuss about the lesson	2	0
dedicated and enthusiastic lecturers, giving students presentations on given topics, helping students enhance their ability to work in groups	2	0
dedicated and enthusiastic lecturers, their teaching methods help to understand and apply knowledge	2	0
Dedicated and enthusiastic teacher	2	0
Dedicated and enthusiastic teacher	2	0
Dedicated and enthusiastic teacher	2	0
Dedicated and enthusiastic teacher	2	0
Dedicated and enthusiastic teacher	2	0
Dedicated and enthusiastic teacher	2	0
Dedicated and enthusiastic teacher	2	0
Dedicated and enthusiastic teacher in teaching	2	0
Dedicated and enthusiastic teacher with students	2	0
Dedicated and enthusiastic teacher with students	2	0
Dedicated and enthusiastic teacher, English and Vietnamese documents are fully provided	2	0
Dedicated and enthusiastic teacher, imparting many valuable experiences in study and life	2	0
Dedicated and enthusiastic teachers	2	0
Dedicated and enthusiastic teachers	2	0
Dedicated and enthusiastic teachers	2	0
Dedicated and enthusiastic teachers	2	0
Dedicated and enthusiastic teachers	2	0
Dedicated and enthusiastic teachers	2	0
Dedicated and enthusiastic teachers	2	0
Dedicated and enthusiastic teachers	2	0
Dedicated and enthusiastic teachers	2	0
Dedicated and enthusiastic teachers give lots of practice exercises, with tests during the learning process to help students grasp the lesson more effectively	2	0
Dedicated and enthusiastic teachers in teaching	2	0
Dedicated and enthusiastic teachers in teaching	2	0
Dedicated and enthusiastic teachers support students to study and do projects	2	0
Dedicated and enthusiastic teaching	2	0
Dedicated and enthusiastic teaching	2	0
Dedicated and enthusiastic to answer questions during the learning process	2	0
Dedicated and enthusiastic to help students	2	0
Dedicated and enthusiastic to help students	2	0
Dedicated and enthusiastic with students	2	0
Dedicated and fair teachers	2	0
Dedicated and friendly teacher	2	0
Dedicated and funny instructors	2	0
Dedicated and passionate teacher	2	0
Dedicated and passionate teacher	2	0
dedicated and pleasant tutors, the main lecturer is almost absent	2	0
dedicated and very uptodate information for students	2	0
dedicated and well communicated	2	0
Dedicated faculty with a passion for students	2	0
Dedicated faculty, enthusiastic to help students	2	0
Dedicated faculty, guiding students to learn actively	2	0
Dedicated faculty, helping students improve their own skills	2	0
Dedicated faculty, helping students in the learning process	2	0
dedicated faculty, interested students, good teaching, many activities close to students	2	0
dedicated guidance	2	0
dedicated guidance in all exercises	2	0
Dedicated guide	2	0
dedicated in teaching	2	0
dedicated in teaching	2	0
dedicated in teaching , do not mind or blame when students do not remember old knowledge	2	0
dedicated instruction for each student	2	0
dedicated instruction for students	2	0
dedicated instruction for students	2	0
dedicated instructors	2	0
dedicated instructors	2	0
Dedicated instructors and study guides	2	0
dedicated instructors guide each student dot follow every step of the students dot teach easy to understand	2	0
Dedicated instructors provide many exercises and illustrations	2	0
Dedicated instructors with easy to understand instructions for students	2	0
Dedicated instructors, detailed teaching, easy to understand	2	0
Dedicated instructors, easy to understand illustrations	2	0
Dedicated instructors, effective study guides	2	0
Dedicated instructors, effective teaching, exchange and discussion on moodle	2	0
dedicated lecturer	2	0
Dedicated lecturer, helping students when they do not understand the lesson	2	0
dedicated only to each student , always supporting students in practice	2	0
dedicated student guidance	2	0
dedicated teacher	2	0
Dedicated teacher	2	0
dedicated teacher	2	0
dedicated teacher	2	0
dedicated teacher	2	0
dedicated teacher	2	0
dedicated teacher	2	0
dedicated teacher	2	0
dedicated teacher	2	0
Dedicated teacher, always answering questions for students	2	0
Dedicated teacher, always motivating students to do their homework, enthusiastic about teaching	2	0
Dedicated teacher, close to students	2	0
Dedicated teacher, dedicated support for students	2	0
Dedicated teacher, easy to understand	2	0
Dedicated teacher, easy to understand	2	0
Dedicated teacher, easy to understand	2	0
Dedicated teacher, easy to understand lectures	2	0
Dedicated teacher, easy to understand, funny, comfortable and easy to absorb class	2	0
Dedicated teacher, easy to understand, instruct students how to solve exercises	2	0
Dedicated teacher, enthusiastic to help, answer questions for students	2	0
Dedicated teacher, enthusiastic to share knowledge and skills	2	0
Dedicated teacher, enthusiastic, sociable with students	2	0
Dedicated teacher, good communication	2	0
Dedicated teacher, good knowledge transfer	2	0
Dedicated teacher, helping students if students ask	2	0
Dedicated teacher, quite clear	2	0
Dedicated teacher, teaching everything he has	2	0
Dedicated teacher, there are two students in class he still teaches	2	0
Dedicated teacher, very easy to understand	2	0
Dedicated teacher, very helpful to students	2	0
Dedicated teacher, when students do not understand, dedicated teacher only until understood	2	0
Dedicated teacher, wholeheartedly for the students	2	0
dedicated teachers	2	0
dedicated teachers	2	0
dedicated teachers	2	0
dedicated teachers	2	0
dedicated teachers	2	0
dedicated teachers	2	0
dedicated teachers	2	0
dedicated teachers	2	0
dedicated teachers	2	0
dedicated teachers , enthusiastic in teaching , with an extension for students to better understand the subject matter	2	0
Dedicated teachers with good communication skills	2	0
Dedicated teachers with pedagogical experience	0	0
Dedicated teachers, answering students' questions, extremely flexible	2	0
Dedicated teachers, close to students	2	0
Dedicated teachers, creating active learning for students	2	0
Dedicated teachers, creating conditions for students to do exercises	2	0
Dedicated teachers, easy to understand knowledge	2	0
Dedicated teachers, easy to understand lectures	2	0
Dedicated teachers, easy to understand teaching	2	0
Dedicated teachers, easy to understand teaching with practical application of lessons, help students understand clearly and fully	2	0
Dedicated teachers, easy to understand, easy to absorb	2	0
Dedicated teachers, easy to understand, specific examples	2	0
Dedicated teachers, enthusiastic support	2	0
Dedicated teachers, enthusiastic teaching	2	0
Dedicated teachers, good communication	2	0
Dedicated teachers, good communication skills	2	0
Dedicated teachers, good communication skills	2	0
Dedicated teachers, good knowledge, good communication ability	2	0
Dedicated teachers, good teaching	2	0
Dedicated teachers, good teaching	2	0
Dedicated teachers, good teaching	2	0
dedicated teachers, good teaching, easy to understand	2	0
Dedicated teachers, good teaching, quality	2	0
Dedicated teachers, good to help students	2	0
dedicated teachers, helping each student approach the lesson, friendly to everyone	2	0
Dedicated teachers, helping students, effective teaching methods	2	0
Dedicated teachers, high communication ability	2	0
Dedicated teachers, quality teaching	2	0
Dedicated teachers, reasonable use of teaching time	2	0
Dedicated teachers, well prepared lessons	2	0
dedicated teaching	2	0
dedicated teaching	2	0
dedicated teaching guide	2	0
dedicated teaching to the students	2	0
dedicated teaching, close to practice, and enthusiastic to help students	2	0
Dedicated teaching, comfortable learning atmosphere, fun	2	0
Dedicated teaching, full class	2	0
Dedicated teaching, on time	2	0
dedicated teaching, providing more knowledge not found in the subject, practical lessons are very effective	2	0
dedicated teaching, specific student guidance	2	0
Dedicated teaching, thorough teaching, deep into the problem	2	0
Dedicated to answering students' questions	2	0
Dedicated to guiding students	2	0
Dedicated to helping and answering students	2	0
Dedicated to helping students	2	0
Dedicated to helping students	2	0
Dedicated to helping students	2	0
Dedicated to helping students	2	0
Dedicated to helping students, answering questions	2	0
Dedicated to helping students, enthusiastic teachers	2	0
Dedicated to students	2	0
dedicated to students	2	0
Dedicated to students	2	0
Dedicated to students and creating every opportunity for all students	2	0
Dedicated to students, close to students	2	0
Dedicated to students, easy to understand	2	0
Dedicated to students, easy to understand lectures	2	0
Dedicated to students, good teaching	2	0
Dedicated to students, happy in class	2	0
dedicated to teaching	2	0
dedicated to teaching	2	0
dedicated to teaching	2	0
dedicated to teaching	2	0
dedicated to teaching	2	0
Dedicated to teaching students the knowledge gaps	2	0
Dedicated to teaching, answering questions regularly	2	0
dedicated to the lesson	2	0
Dedicated to the profession , very interested in students , always answer questions in the fastest time even via gmail	2	0
Dedicated, approachable teacher	2	0
dedicated, attentive	2	0
Dedicated, caring students	2	0
Dedicated, caring, close to students	2	0
Dedicated, caring, understanding student psychology	2	0
Dedicated, complete study materials	2	0
dedicated, dedicated	2	0
Dedicated, detailed lectures	2	0
Dedicated, easy to understand	2	0
Dedicated, easy to understand communication	2	0
dedicated, enthusiastic	2	0
dedicated, enthusiastic	2	0
Dedicated, enthusiastic lecturers, closely follow the student's knowledge situation	2	0
Dedicated, enthusiastic lecturers, teach in detail the subject content, with vivid examples, close to reality	2	0
dedicated, enthusiastic lecturers, their knowledge and ability to communicate are very good	2	0
Dedicated, enthusiastic teacher who motivates students	2	0
Dedicated, enthusiastic teacher who shares learning experiences	2	0
Dedicated, enthusiastic teacher, always ready to answer students' questions	2	0
Dedicated, enthusiastic teacher, easy to understand	2	0
Dedicated, enthusiastic teacher, easy to understand	2	0
Dedicated, enthusiastic teacher, easy to understand lectures	2	0
Dedicated, enthusiastic teacher, teach carefully, guide to solve specific problems	2	0
Dedicated, enthusiastic teacher, teaching to understand	2	0
Dedicated, enthusiastic teacher, very effective in imparting knowledge	2	0
Dedicated, enthusiastic teachers with good communication skills	2	0
Dedicated, enthusiastic teachers with good lecture content	2	0
Dedicated, enthusiastic teachers, easy to understand teaching methods	2	0
Dedicated, enthusiastic teachers, ensuring effective class time	2	0
dedicated, enthusiastic teachers, helping students, ready to answer students' questions	2	0
Dedicated, enthusiastic teachers, quite thorough lectures	2	0
Dedicated, enthusiastic teaching creates conditions for students to develop knowledge	2	0
Dedicated, enthusiastic, attractive to learners	2	0
Dedicated, enthusiastic, close to students	2	0
Dedicated, enthusiastic, easygoing teachers	2	0
Dedicated, enthusiastic, easytounderstand teachers	2	0
Dedicated, enthusiastic, easytounderstand teachers	2	0
Dedicated, enthusiastic, easytounderstand teaching	2	0
Dedicated, enthusiastic, effective teaching method	2	0
Dedicated, enthusiastic, enthusiastic, funny teacher	2	0
Dedicated, enthusiastic, fair teacher	2	0
dedicated, enthusiastic, fun	2	0
Dedicated, enthusiastic, fun class easy to absorb	2	0
Dedicated, enthusiastic, fun teacher	2	0
Dedicated, enthusiastic, fun teachers	2	0
Dedicated, enthusiastic, fun, good, engaging lecturers	2	0
Dedicated, enthusiastic, funny teacher	2	0
Dedicated, enthusiastic, funny teachers	2	0
dedicated, enthusiastic, funny, easy to approach students	2	0
Dedicated, enthusiastic, funny, short lectures, easy to understand	2	0
Dedicated, enthusiastic, good communication skills	2	0
Dedicated, enthusiastic, good teachers	2	0
Dedicated, enthusiastic, good teaching	2	0
Dedicated, enthusiastic, interested in students	2	0
Dedicated, enthusiastic, listening to students	2	0
Dedicated, enthusiastic, punctual	2	0
dedicated, friendly	2	0
Dedicated, friendly instructors	2	0
Dedicated, funny teacher	2	0
dedicated, go on time, the student process is dynamic and easy to understand	2	0
dedicated, good	2	0
Dedicated, humorous instructors, helping students grasp and hone their knowledge	2	0
dedicated, no downtime	2	0
Dedicated, on time	2	0
Dedicated, on time, easy to understand	2	0
Dedicated, planned	2	0
Dedicated, understanding, enthusiastic	2	0
Dedicated, very interested in students	2	0
Dedicated, well explained, easy to understand	2	0
Dedicated, willing to help students answer questions	2	0
dedication , enthusiasm , guarantee time and knowledge for students	2	0
dedication , enthusiasm and imparting necessary knowledge to students	2	0
Dedication , funny in class helps relieve stress	2	0
dedication , patiently teaching and explaining so that students can grasp the lesson	2	0
dedication , punctuality and seriousness in learning	2	0
dedication to students	2	0
dedication to students	2	0
Deep and broad knowledge	2	0
Definitely teach knowledge, good communication	2	0
definitive	2	3
demo trainers with clear examples	2	0
demoralize when submitting	0	0
Depends on the slide too much	0	0
deploy srum for a small group of about 15 people, a group of 5 people	0	1
depth	2	3
design and present coherent , concise , detailed lectures to help students easily grasp and familiarize themselves with concepts in statistical probability	2	1
despite having good knowledge	1	3
detail	1	1
Detailed and clear instructions from the instructor	2	0
Detailed and clear lecture slide system	2	0
Detailed and easytounderstand instruction and instruction	2	0
Detailed and specific instructions from the instructor	2	0
detailed and specific lectures	2	0
Detailed exercise instructions	2	0
detailed explanation of the article	2	0
Detailed explanations, easytounderstand examples	2	0
Detailed explanations, lots of exercises	2	0
detailed instruction	2	0
Detailed instruction and regular review of knowledge	2	0
detailed instruction manual	2	0
Detailed instruction, easy to understand	2	0
Detailed instructions , clear	2	0
detailed instructions clearly cite specific factual contacts	2	0
detailed instructions on how to	2	0
Detailed instructions should be included	0	0
Detailed instructions, dedicated	2	0
Detailed instructions, easy to understand	2	0
Detailed instructions, enthusiastic with students	2	0
Detailed instructor with rich knowledge	2	0
Detailed instructor, easy to understand instructions	2	0
detailed lectures	2	0
detailed lectures	2	0
detailed lectures	2	0
Detailed lectures are clear	2	0
Detailed practice outline	2	1
Detailed problem solving for students	2	0
Detailed process scoring system	2	0
detailed scoring	0	0
Detailed slides	2	1
Detailed syllabus and syllabus is required	0	1
detailed teacher	2	0
Detailed teacher, enthusiastic guide	2	0
detailed teaching	2	0
Detailed teaching, complete exercises, easy to understand	2	0
detailed, easy to understand	2	3
Detailed, easytounderstand instructions	2	0
Detailed, enthusiastic lectures	2	0
Detailed, enthusiastic teaching	2	0
Details I guess	1
Device	1
Device	1
device	1	2
device enhancement	1	2
devoted	2	0
devoted enthusiasm	2	3
devoted teacher	2	0
devoted teacher	2	0
devoted to students	2	0
devoted to students	2	0
devoted to students	2	0
did not agree in advance on the form of the exam and the exercises , until the last weeks to announce	0	1
Did not check the homework carefully	0	0
did not clearly and fully notify specific regulations when allowing students to do projects, until only one month left to receive a notice not to use some libraries students asked by mail to receive notices newspaper leads to difficulties for students even after completing the project and having to redo it	0	0
did not clearly state the reporting time	0	1
did not create excitement in the classroom	0	0
did not delve into the necessary expertise	0	0
did not do the presentation but was still able to submit the report	1	0
did not explain in detail the exercises that students could not do	0	0
did not give many exercises to students	0	0
did not hold the final exam of the subject , because the project took a lot of time	0	1
did not interact well with students via email	0	0
did not meet students for 3 practice sessions	0	0
did not meet the proposed course outline	0	1
did not notice any bad points , the students who learned this subject from Ms wzjwz85 were very happy and absorbed the lesson very well	2	0
did not pay attention to students	0	0
did not pay attention to the weak students	0	0
did not prepare the lecture carefully to be able to answer the questions of the students in class	0	0
did not prepare the lesson carefully before going to class	0	0
did not prepare well the teaching content	0	0
did not receive timely support from teachers	0	0
did not see class	0	0
did not solve the assigned exercise	0	0
did not specify detailed examples for the exercises	0	1
did not specify what the final project submission content was , nor did it clearly state that the report must be printed and the project contents recorded on DVD before the submission date	0	0
did not teach much about the exercise , as well as guide students how to solve it	0	0
did not understand the article very well	0	0
did not understand the article very well	0	1
did not understand the lecture	0	3
did not understand the lesson	0	0
did not understand the lesson well	0	0
did not understand very well	0	0
did not understand, talked a lot	0	0
Did the teacher bring bad ideas into the class?	0	0
different from teacher wzjwz286 who teaches theory , he is very enthusiastic in his teaching	2	0
difficult exam	0	1
difficult exercises	0	1
difficult homework	0	1
difficult problem	0	1
difficult subject matter	0	1
difficult teacher to understand	0	0
difficult to absorb	0	3
difficult to absorb lectures	0	1
difficult to absorb the knowledge she imparted	0	0
difficult to absorb, presented too fast to listen	0	0
Difficult to access the content because the slides are all in English	0	1
difficult to approach, difficult	0	0
difficult to grasp	0	1
difficult to learn	0	3
Difficult to speak, difficult to understand	0	0
difficult to understand	0	0
difficult to understand , but mostly because of difficult analysis	0	0
Difficult to understand and communicate a bit fast , difficult to absorb	0	0
difficult to understand and late to class	0	0
difficult to understand teachers	0	0
difficult to understand than other teachers	0	0
Difficult to understand the lesson in class, difficult to understand at home, difficult to do the homework, the next class, the teacher asked the students to come up and make everyone shake their heads	0	0
difficult to understand too quickly	0	0
difficult to understand verbal communication	0	0
difficult to understand, difficult to use	0	3
difficult to understand, no mind	0	0
difficult to understand, really not effective	0	0
Difficulty hearing in language communication	0	0
diligently follow each student	2	0
dim projector	0	2
dim projector	0	2
Dirty swimming pool	0	2
disagree with the paperbased programming exam	0	1
discuss with students via moodle and facebook	2	0
discussed many issues	2	3
dissatisfaction	0	3
Dissatisfaction is that the person who teaches the theory and the person who practices is different	0	1
Distributing assignments properly	2	1
Dive into practical applications	2	3
Diverse content, dedicated teachers, complete and detailed study even though this is a new subject	2	0
Diverse demos , timely update side , quick support instructors on moodle	2	0
Diverse exercises, different levels of difficulty	2	1
Divide class according to ability	1	1
divide groups , create projects , group exercises to improve knowledge as well as teamwork ability	2	0
Divide the group into a very good project	2	1
divide the program more rationally , divide the amount of knowledge to be achieved	2	1
Divide the scores into small pieces, each session 1 lab, submit the lab work to get points	0	1
divided into many forms of seminar points, exercises, and practice exercises	2	1
dividing % of exercise points , % of practice test scores are not reasonable	0	0
Do a little more exercise	0	0
Do a lot of debate , and study very little about the curriculum	0	0
Do a lot of exercises	1	1
Do a lot of exercises	1
do a lot of exercises	0	1
Do a lot of homework	0	0
Do a lot of homework even though you don't really understand	0	1
do effective group exercises	2	0
do group project topics	1	1
do homework	1	3
do homework	1	1
do is practice form 2	0	1
do many homework	0	1
Do more exercises	0	0
Do more exercises	0	0
Do more exercises	0	0
Do more homework in the hour	0	0
Do my best	2	0
do not actively answer the exercises assigned to students	0	0
do not allow students to understand the problem deeply	0	0
do not announce makeup meals and breaks on daa and moodle	0	0
do not announce practice sessions	0	0
Do not answer students' questions but ask for selfstudy	0	0
Do not assign homework to students to practice at home	0	0
do not care about students when doing practice	0	0
do not convey the knowledge well , are vague and difficult to apply in the exam	0	0
do not correct the practice exercises	0	0
do not create conditions for students to comfortably study	0	0
do not deploy lecture slides on moodle	0	0
Do not do a group exercise that is too large to make it difficult for students	0	0
Do not edit practice exercises , just let students do and submit on courses	0	0
do not emphasize the focus , the lecture is a bit difficult to absorb	0	0
do not feel absorbing knowledge, most have to selfstudy to find knowledge	0	1
do not focus on teaching knowledge for students to understand	0	0
do not give clear reporting time	0	0
Do not give homework	0	0
do not grasp the capacity , exercises are too much for students	0	0
do not guarantee the teaching time , often teach overtime	0	0
do not have	1	3
do not have	1	3
do not have a high pedagogical level , so the explanation of the problem is sometimes unclear	0	0
do not have much experience in knowledge	0	1
do not help students in the surrounding problems	0	0
do not instruct students to take the exam	0	0
do not invest much in lectures	0	0
do not know anything after studying this subject	0	1
do not know exactly when to study to go to school	0	1
do not know the application , even in theory	0	3
Do not let students sleep, absent when going to school	0	0
do not meet the number of lessons	0	0
do not notify students , students go to school many times and then return dot waste time	0	0
do not notify students of the absence	0	0
Do not post lecture slides on the course	0	0
do not provide slides , do not teach talking clumsily that are not related to the subject , teach a little to copy the slides and then sit and read the newspaper	0	0
do not reply email	0	0
Do not respond to emails from students	0	0
do not respond to questions as well as receive students' opinions enthusiastically and satisfactorily	0	0
do not send vocabulary , grammar to courses	0	0
do not stick closely to the exam, rambling	2	1
do not teach at the heart of the program , use the curriculum that often wanders	0	1
do not teach everything outside the subject matter	0	1
Do not teach homework to students	0	1
do not teach skimming and apply unlearned parts to the current class	0	0
do not transmit the entire program content	0	0
Do not understand	0	3
do not update news on moodle , do not open exchange forums	0	1
Do not upload documents to courses	0	0
Do not upload documents to moodle	0	0
Do not upload moodle slides so you can only read paper documents	0	0
Do not upload slides to moodle so that students can easily grasp the lecture	0	0
do not use grades to evaluate , it makes students not dare to do	0	1
Do not use microphone to lecture	0	0
do not use moodle to communicate with students but only talk privately with the leaders of the groups	0	0
Do not use slides in English at all	0	1
Do regular checks	1
Do regular checks	1
Do regular checkups	1	3
do the project still have to take the final theory exam , students with more than one project per term , still have to take the final theory exam	0	1
do too many tests	0	1
Do you have any words for your future work?	0	3
Do you imagine?	1
Do your homework	1
Do your homework	1
Do your homework	1
Do your homework and check it out regularly	2	1
Document	1
Document	1
document	1	1
document needs to be updated	0	1
document section	1	1
document should be updated	0	1
Documentation is limited	0	1
Documentation is provided through the class rep	1	1
Documentation is rarely updated	0	1
Documentation provided is missing	0	1
documentation should be posted to moodle	0	1
Documentation should be updated	0	1
Documents and slides updated in a timely manner	2	1
documents in Vietnamese should be used	0	0
Documents Section	1
Documents Section	1
documents with pictures and videos are needed to be more vivid, easier to grasp and learn quickly	0	1
Does anyone want to ask or have any questions?" That's a question that teachers often say, but really, most students don't know what to ask, so it's difficult to	0	0
does not give guidance to students	0	0
does not give students much knowledge	0	0
does not guarantee objectivity and fairness in the process of teaching students between faculties, always favoring faculty wzjwz156	0	1
does not instruct students in computer network programming skills	0	0
does not meet the needs of students	0	1
does not provide an overview of the content	0	1
does not provide knowledge to students	0	0
does not provide much guidance on the subject for students	0	0
does not stimulate development in programming	0	1
does not support lectures when the main lecturer is busy	0	0
Does this guarantee the quality of teaching?	0	1
Doesn't care about students	0	0
Doesn't care about students	0	0
Doing group project topics	1
Doing group project topics	1
doing labs on win server 2012 is very different from win server 2003, but all labs on win server 2003 seem old	0	3
doing simple exercises and circuits like that will be more fun	0	1
Doing so makes it very difficult for students to allocate appropriate time for this subject	0	1
Don't be too theoretical	0	1
Don't check your email every time you ask a question	0	0
Don't dare comment	1
Don't dare comment	1
Don't have one place in English, one place in Vietnamese	0	3
don't have too much left over	0	3
don't know	1	3
don't like the teacher	0	0
Don't post weekly assignments early so students have time to do them	0	1
don't really teach	0	0
don't study a lot of grammar	0	0
don't think everything in order you already know first colonsmile	0	3
Don't use English during the lecture so that even the slides in English can't be understood	0	0
dot too harsh	0	0
doubledot the teacher should have a different approach to balance the problem of foreign language and specialized knowledge	0	0
drowsy lecture	0	0
dry lectures	0	1
due diligence assessment	1	0
Due to a break for the first year of defense school, the learning process was interrupted	0	1
Due to another faculty, the teaching cannot keep up with the language of the program	0	0
due to exam week	1	3
due to including data structures 1 and 2 in the same semester, the amount of knowledge is quite a lot	0	1
Due to limited time limit and students going to school, lecturers have not been able to pay attention to all students	0	1
Due to many holidays, class time is not guaranteed	0	0
Due to studying at noon, both teachers and students are tired	0	1
Due to the characteristics of the subject, students must be able to apply theory to analyze and find problems, so it is advisable to strengthen the introduction of exercises and labs close to reality so that students can practice	0	1
Due to the fact that another teacher came in to teach after the middle of the term, there was some confusion about the lesson and how to calculate the project score, which resulted in some students getting low scores	0	0
Due to the fact that the course does not calculate the practical points and also does not have to submit the assignments, in my own subjective opinion, the practice of the 1st figure does not seem really reasonable	0	1
duplicate school calendar	0	1
During class time, the teacher kept walking up and down and talking incessantly	0	0
During class time, we didn't learn anything from the teacher, we only learned by ourselves	0	1
[truncated: 15,294 more rows]
