# Supplementary material for: Attention-aware with stacked embedding for sentiment analysis of student feedback through deep learning techniques
Source: PeerJ Comput Sci. 2024 Sep 2;10:e2283. doi: 10.7717/peerj-cs.2283 (PMC11419625; doi:10.7717/peerj-cs.2283)
Supplement: Supplemental Information 2 [file peerj-cs-10-2283-s002.zip › UIT-VSFC/README.txt]

A. The structure of "sents.txt" file:

	1. Each line is original text.

B. The structure of "sentiments.txt" file:

	1. Each line is polarity label of the sentence. Values of a sentiment label are one of three sentiment polarities such as:

		'0' is negative polarity.

		'1' is neutral polarity.

		'2' is positive polarity.

C. The structure of "topics.txt" file:

	1. Each line is the topic label of the sentence. Values of a topic label are one of four topics such as:
 		'0' is a label related to the lecturer topic.

		'1' is a label related to the training program topic.

		'2' is a label related to the facility topic.

		'3' is a label related to others.

D. Acronyms (Some strings have been replaced by the string which contains only letter.)
	:)  colonsmile
	:(  colonsad
	@@  colonsurprise
	<3  colonlove
	:d  colonsmilesmile
	:3  coloncontemn
	:v  colonbigsmile
	:_  coloncc
	:p  colonsmallsmile
	>>  coloncolon
	:"> colonlovelove
	^^ colonhihi
	: doubledot
	:'( colonsadcolon
	:’( colonsadcolon
	:@ colondoublesurprise
	v.v vdotv
	... dotdotdot
	/ fraction
	c# cshrap
