# Supplementary material for: Attention-aware with stacked embedding for sentiment analysis of student feedback through deep learning techniques
Source: PeerJ Comput Sci. 2024 Sep 2;10:e2283. doi: 10.7717/peerj-cs.2283 (PMC11419625; doi:10.7717/peerj-cs.2283)
Supplement: Supplemental Information 2 [file peerj-cs-10-2283-s002.zip › UIT-VSFC/full-translated-to-eng-dataset.xlsx]

## Sheet: Sheet1
sents	sentiments	topics
Full course slides .	2	1
Enthusiastic teaching, close to students.	2	0
Attend school with full marks for attendance.	0	1
have not yet applied information technology and teaching aids.	0	0
The teacher teaches well, there are many example exercises right in the classroom.	2	0
lecturers ensure class time , actively answer students ' questions , frequently ask students questions .	2	0
I will owe this course, but I will take it again in the next semesters.	1	3
The study time is too long, not guaranteeing effective acquisition.	0	1
The subject content is somewhat lacking in focus , almost in general , making it very difficult for students to grasp the subject content .	0	1
need to speak more clearly by presenting on the board instead of looking at the slide .	0	1
The teacher is very dedicated and comes to teach on time.	2	0
easily pressured.	0	3
while teaching wzjwz208 to go abroad midway through, teacher wzjwz209 teaches instead.	1	0
The subject is easy and needs to be increased in difficulty.	0	1
students can visit many companies to see the scale and way of working, to help better understand the industry they are studying.	0	1
satisfied about all .	2	3
enthusiastic, cheerful.	2	0
find enthusiasm in the exchange of learning help .	2	0
His teaching style is very close to students!	2	0
Teaching combines effective recreational activities.	2	0
It is necessary to create seminars so that students can understand more deeply about issues in the major but not in the subject.	0	1
comfortable class.	2	0
Enthusiastic teacher, cares about students.	2	0
Enthusiastic teaching, detailed instructions until students understand!	2	0
There are not many periods of doing homework and correcting classwork.	0	1
Much and complete documentation on moodle .	2	1
The lecturer should give specific examples of the important parts, so that they can be explained carefully so that they can be illustrated with examples to avoid repeating over and over again, which will create a feeling of boredom for students.	0	0
should compile a document of our own school .	0	1
do not help students in the surrounding problems .	0	0
Various and specific exercises.	2	1
The content of the seminar required by the lecturers has almost no references and very few practical applications. It is suggested that there be changes in the coming years.	0	1
Full slide up before each lesson.	2	1
The teaching content is too boring and dry.	0	1
Too much knowledge in one semester.	0	1
I copy the board a lot.	0	0
The teacher enthusiastically guides how to do and solves students' questions.	2	0
Wish teachers, brothers and sisters happy working!	2	3
good, enthusiastic, easy to understand.	2	0
Although enthusiastic, when communicating, it is difficult to understand, using words that make it difficult to understand the lesson.	0	0
The teacher is quite good, providing a lot of information related to the subject, giving many solutions when students have problems with the project!	2	0
hope to be able to study with her next semester.	2	0
many times when I go to a formal specification class, it's like going to a classroom without knowing what I'm learning.	0	1
while speaking too low.	0	0
confusing practice.	0	1
The teacher is very dedicated, enthusiastic, interested in students, easy to understand lectures, extensive knowledge and high understanding.	2	0
She teaches with her enthusiasm, no matter what, she always smiles and patiently teaches us until we understand.	2	0
She goes to class on time, lectures are easy to understand for students.	2	0
Necessary information such as doubledot time deal , how to submit papers usually do not tell the second practice class .	0	0
Enthusiastic, pleasant teacher.	2	0
the lecturer did not go into the essence of the problem, I just studied without knowing what its nature is, what applications it has later for my major.	0	0
More specifically, the teacher has put a lot of effort into giving clear and transparent assignments and grading.	2	0
She is very enthusiastic and makes good use of her time.	2	1
Dedicated and enthusiastic teachers in teaching.	2	0
Enthusiastic and approachable teacher.	2	0
Dedicated teachers, easy to understand, easy to absorb.	2	0
create competition in each practice session.	1	0
exercises and reference code.	2	1
need to upgrade the wifi system, because when entering the practice room, students cannot access the internet, so they have to ask permission to go out to do the test.	0	2
The documentation is not very detailed.	0	1
dedicated, enthusiastic, funny, easy to approach students.	2	0
Very good and enthusiastic teacher.	2	0
The teacher is not on time, does not guide students to practice.	0	0
too little help for students.	0	0
she teaches so sleepy.	0	0
Therefore, it is expected that the subject content is reduced to be more suitable with the characteristics of an information technology school.	0	1
enthusiastic teacher.	2	0
She's tough again.	0	0
excitement for students.	2	0
Her lectures are attractive and easy to understand.	2	0
interested in learning.	2	0
study according to the teacher but do not know how many points at the end of the term.	1	1
Detailed and specific instructions from the instructor.	2	0
The curriculum is too small and the content is not much different.	0	1
teachers stopped teaching continuously, at the end of the semester increased to make up classes, those make-up lessons affected projects, and missed deadlines.	0	0
Teachers sometimes teach and sometimes don't, neither teach nor notify, students waste time, effort, and money, then sit and wait and go home.	0	0
need a better, more modern machine room.	0	2
Teachers should do more than a few similar exercises to avoid forgetting or similar but slightly different ways of doing things.	0	0
I didn't expect this subject to be so boring, didn't learn anything from this subject, the teacher was terribly bored, or was late for 30-45 minutes, not enthusiastic.	0	0
The teacher misjudged the students' grades and abilities.	0	0
did not meet the proposed course outline.	0	1
The teacher should give more practical guidance.	0	0
Friendly faculty, care about students.	2	0
Object-oriented programming subjects should be updated with new, easy-to-understand and more specific explanations.	0	1
Enthusiastic teachers, enthusiastic, good communication ability.	2	0
Very good and enthusiastic teacher.	2	0
she spoke a bit low , if the class was noisy it would be hard to hear .	0	0
The exercises she gives are many, and difficult to understand, with the current knowledge of students, it is difficult to learn and do well in her assignments.	0	0
There are few exercises and group activities.	0	1
The lecturers are very enthusiastic, the teaching methods are good, the students grasp the knowledge right in the classroom.	2	0
The guide is quite complete.	2	0
learned a lot from teacher wzjwz163 .	2	0
The teacher's knowledge is very good, ensuring class time.	2	0
Currently, I do not see much effect when studying this subject.	0	1
improve projector facilities in the classroom.	0	2
Teaching is not suitable for my learning style.	0	0
explain the new content clearly.	2	0
Classroom is too crowded!	0	1
Basic subjects that the teacher did not teach the students thoroughly, causing confusion and loss of foundation.	0	1
The lecturer has not given homework for students to do for 5 lessons per chapter, no need to correct just the answer.	0	0
which our school does not currently have, this is a great loss for us.	0	1
I feel the teacher teaches very well.	2	0
I don't know which teacher officially teaches, but students often leave without notice so that students can wait until the class is almost over and then go home many times.	0	0
There should be more interaction between lecturers and students.	0	3
Friendly, enthusiastic, open-minded teachers.	2	0
Teachers have invited companies to present and help students update their practical knowledge.	2	0
Review the attitude of teachers to practice.	0	0
Enthusiastic teacher, solve many exercises.	2	0
His lectures are very enthusiastic.	2	0
the subject is not practical, not attractive to students.	0	1
teach fast!	0	0
little homework.	0	1
Lectures are not attractive , the teaching position is not reasonable , the final review is not focused on the problem .	0	0
Enthusiastic teachers, engaging lectures.	2	0
Thanks to the teacher and the lecturer, I have understood this subject a lot!	2	0
This subject is quite abstract, so I hope you have more practical connections so that we can understand.	0	1
Need more materials for students.	0	1
Classroom exercises .	1	1
increase the number of lessons so that students have more opportunities to ask and answer questions about the subject.	0	1
Enthusiastic teacher easy to understand.	2	0
Practice and theory should be taught side by side.	0	1
fast teacher.	0	0
Class exercises should be introduced at the beginning of the class so that students don't waste time reading the question and can think of solutions at the same time as listening to the lecture.	0	1
Instructor for good exercises.	2	0
New exercise update.	0	1
In class, whoever did the job, the teacher didn't say anything more.	0	0
Dedicated, enthusiastic, interested in students.	2	0
Respond to student inquiries.	2	0
teach too fast.	0	0
Hope you fix the device soon!	0	2
This subject needs to be a topic to apply theory to practice, but in class, only a bunch of theories are learned and few people remember that most of them are quite sleepy when they go to class.	0	1
lecturers should innovate teaching methods, avoid harsh, unattractive students.	0	0
enthusiasm , creating an active way for students to approach the subject and participate in related movement programs to improve skills .	2	0
She teaches very passionately, easy to understand.	2	0
does not meet the needs of students.	0	1
He is very enthusiastic with us and this makes me very satisfied.	2	0
His teaching style is very good and easy to understand.	2	0
enthusiastic, cute.	2	0
No project instructions.	0	0
I would like to suggest that the school should supplement the course materials and update the content.	0	1
Copying a lot, wasting time listening to lectures.	0	0
I don't study wzjwz178 this term, the practice teacher has 2 people, so maybe it's a mistake.	0	0
Long subject exam students do not do enough time.	0	3
let do many tests .	0	0
In my opinion, you should take the computer lab exam with visual 2013 or higher.	0	2
Need more materials for the course.	0	1
good teacher.	2	0
I hope you can guide me in the most specific way for difficult lessons.	0	0
The teacher needs more exercises and guidance.	0	0
The teachers come to class on time and give lively lectures.	2	0
I see that the teacher only teaches for yes.	0	0
It is necessary to clearly define the purpose of the subject and give students a detailed course outline before starting.	0	1
The teacher talks with students very naturally, sharing practical experiences.	2	0
teach according to the program.	2	0
Provide additional equipment to serve the needs of the subject.	0	2
propose to upgrade the network science lab.	0	2
Great and enthusiastic teacher, lectures are highly practical.	2	0
Go to class on time.	2	0
The teacher provides a lot of new knowledge, the teacher is dedicated and enthusiastic!	2	0
there are more examples to illustrate the theory because there are many theoretical parts that are very abstract .	2	0
Subject project requirements should be precisely stated before students begin group work and project work.	0	1
Easy to understand teaching, easy to absorb, focus on some key knowledge.	2	0
The teaching is not very thorough, the points should be more open.	0	0
did not prepare the lecture carefully to be able to answer the questions of the students in class.	0	0
She is quite dedicated to her students.	2	0
Need to reform the content of the exercises , some of the content in the exercises has become outdated .	0	1
Teachers have good knowledge transfer ability.	2	0
for doing lots of exercises.	0	0
scientific research .	1	3
The teachers are very dedicated and enthusiastic.	2	0
Information system project instructors need to have a few more meetings with students and set a fixed schedule at school so students can ask questions directly!	0	0
Only notice in class will make it difficult to avoid mistakes.	0	3
She wrote in the corner of the board near the lectern, making it difficult to observe sometimes.	0	0
Suggest to install a fan.	0	2
teach well.	2	0
Exercises need more variety.	0	1
speak very softly.	0	0
Sometimes when I do the wrong lesson, the teacher says I'm a bit self-deprecating.	0	0
do not correct the practice exercises.	0	0
I don't quite understand how the practice test is scored.	0	1
Do a lot of homework even though you don't really understand.	0	1
sometimes absent from school without notice on daa .	0	0
The teacher is easy to understand, the class is easy to understand and exciting.	2	0
enthusiastic, inspirational teacher.	2	0
Very detailed teaching, easy to understand and absorb.	2	0
impart good knowledge.	2	0
she is funny.	2	0
if yes, then only guide by theory without doing sample exercises for students.	0	0
She doesn't have many exercises channels for students.	0	0
If you are a good student, you can apply the formula to the class work less than 30% of the time, but if you really understand the subject, very few people will understand.	0	3
The teacher is a bit fast.	0	0
little guidance to students during practice hours .	0	0
could not practice any session.	0	3
The teacher teaches the theory part well, grasps the students' abilities.	2	0
for example your topic is doubledot the basic principles , including the 7 principles of bohm ( 1983 ) .	1	3
Enthusiastic teachers, easy to understand, dedicated to students.	2	0
enthusiastic, enthusiastic in class and outside.	2	0
enthusiastic teacher.	2	0
funny teacher, easy to understand, enthusiastic teacher.	2	0
enthusiastic teachers.	2	0
Easy to understand, close to students.	2	0
she teaches very enthusiastically and her materials are very specific and easy to understand, she guides very passionately.	2	0
I hope you try your best in the next semesters.	0	0
More illustrative examples should be given.	0	1
The lecturers are sociable, happy, only teaching passionately to students who are eager to learn.	2	0
The instructor does not teach any practical lessons.	0	0
are not !	1	3
There should be agreement among subject teachers in the teaching outline.	0	0
There are parts of knowledge that only half of the class has learned, but the teacher thinks that the whole class has already learned it, so only an overview, the rest of the students are difficult to grasp.	0	0
Computer updates faster.	0	2
happy, sociable, enthusiastic.	2	0
Help students study and research.	2	0
Teachers are dedicated, enthusiastic, eager to learn.	2	0
However, she should reconsider the number of requirements for students so that students don't get matched because too many lead to overdoing it, so the results are not good.	0	0
she is very dedicated , very ok , I really like her way of teaching and learning ( although a bit fast ) .	2	0
I hope you and the school will reconsider what I just said.	0	0
Dedicated, enthusiastic teacher who motivates students.	2	0
Teachers are dedicated , teach carefully , often ask questions to consider the level of understanding of students .	2	0
Need to strengthen exchange between students and teachers.	0	1
In general, hearing can never be heard clearly.	0	3
The way teachers communicate is not very attractive to students.	0	0
Friendly and approachable teachers, practice a lot.	2	0
not fully received.	0	0
practice equipment needs to be improved.	0	2
explain more carefully.	0	0
a bit time consuming.	0	0
There are many basic and advanced homework exercises and the teacher corrects them enough.	2	0
The teacher is very kind and persistent in teaching the class even though this subject is not very interesting to me.	0	0
Lectures are sometimes a bit fast.	0	0
There are some classes that don't teach.	0	0
Enthusiastic teacher and easy to understand.	2	0
With this background knowledge, students can learn any particular technology easily, as well as absorb new technological changes quickly.	2	3
The structure of the teacher's outline is not clear, the theory is not clearly presented in the lessons.	0	1
supporting documents in English are very difficult to learn.	0	1
received nothing from this course.	0	3
The lecturer did not teach, just gave the outline.	0	0
Exercises each week are available and complete.	2	1
I would like to thank you .	2	3
Teachers need to let students know what this subject is useful for and what they can do when they finish studying.	0	0
It is recommended to increase the practice time.	0	1
Not allowed to do private things while teaching practice.	0	0
support more non-slide curriculum for students.	0	2
Ms. wzjwz259 is very happy and enthusiastic.	2	0
Enthusiastic and dedicated teachers.	2	0
The information is presented clearly and easily by the teacher to the students.	2	1
need more kits to practice .	0	2
difficult to understand too quickly.	0	0
always close , consult students and unify students .	2	0
The arrangement of the make-up class schedule is not reasonable.	0	1
The school should include this subject in the compulsory timetable in semester 1 of first-year students to help them understand what they should study, if they should change majors or not.	0	1
More practice time is required.	0	1
Teachers are very enthusiastic in teaching.	2	0
Slides are not well prepared.	0	1
Teachers often ask students for things that are a bit too high.	0	0
She teaches enthusiastically.	2	0
We had difficulty with the small paper size, the model was large and complicated.	0	3
Too much preaching doesn't hit the point.	0	0
I don't want to say anything but I hope you review the way you evaluate students to be more fair, what students don't know is not only in the class cup but also in the way of teaching and communicating in the lecturer, for example Ms. wzjwz324, Very easy to understand, dedicated.	0	0
She has many good teaching methods.	2	0
Quite hard .	0	0
teacher is late.	0	0
good lecture.	2	0
Talk about a wide range of subject matters.	2	0
need to enhance listening and speaking content so that students can communicate better in English.	0	1
Teachers facilitate doing many exercises.	0	0
additional support on teaching and learning devices.	0	2
little problem solving in class.	0	0
To share .	1	1
Stick to the main content.	2	1
need more code for algorithms and additional methods to solve enumeration problems.	0	1
Complete information about assignments and resources.	2	1
She is dedicated, enthusiastic, and her teaching method is easy to understand.	2	0
The teacher is very easy to understand and interesting, attractive.	2	0
detailed instructions on how to .	2	0
The lecturer only gives the project and answers the project requirements, does not provide basic documents or instructions, students learn on their own for the reason that the talent system should be self-managed.	0	0
The subject is full of new knowledge, the teacher should explain in more detail.	0	0
By the end of the semester, if a student makes a small mistake, he or she will fail the course.	0	1
It is necessary to change the teaching method and learning content of the practical part, the current practical exercises of the computer network subject are not guaranteed to be effective.	0	1
Good teacher, dedicated to each lesson.	2	0
Facilities , computer simulation does not have enough plugs for practice tools and the number of students , the machine still has many hidden viruses .	0	2
In the theory class, the lecturer asked the students to do the project according to what they instructed, the groups of students who added practical contacts were considered wrong and not suitable for the project.	0	1
Good and effective teacher!	2	0
enthusiastic teachers.	2	0
The classroom should have a light curtain so that the slide can be seen more clearly.	0	2
The curriculum of theory and practice should be more closely matched, avoiding the situation of practicing before learning the theory.	0	0
Enthusiastic teacher, easy to understand.	2	0
I hope that the lecturers will improve their teaching more and more so that the following courses can be understood better.	0	0
The teacher is very caring, and teaches students a lot of things!	2	0
Survey content is too long, many items are repeated, many people survey without reading, it's complete.	0	1
Good teaching and very enthusiastic to teach students.	2	0
enthusiastic, enthusiastic.	2	0
But when I learn, I see that the knowledge he teaches is very good, follows the reality, the teacher is very enthusiastic, cheerful, different from what everyone says.	2	0
very good exercise.	2	1
Teachers need to give more types of exercises that are closer to the exam questions.	0	0
The teacher is good but should be more confident, speak louder so that students can understand the lesson more clearly.	2	0
I hope the teacher is funny and closer to the students.	2	0
The teachers are funny, sociable, enthusiastic.	2	0
provide core knowledge.	2	1
Try to communicate in the best way for students to understand.	2	0
The lecturer's voice is small even though the microphone is used.	0	0
Although this learning method is quite effective, there is still some doubt from your presentation, whether the knowledge is accurate and up to date.	1	1
The teacher has a serious teaching style.	2	0
she is very funny, the atmosphere in class is always fun, she teaches very well, easy to understand!	2	0
The instructors teach very well, often providing more knowledge.	2	0
The teacher is always enthusiastic, has a very close share with the students.	2	0
have good communication skills.	2	0
There isn't even a lesson as difficult as the ones in the content classes in high schools.	0	1
Dedicated and passionate teacher.	2	0
you should have a new way of teaching this subject to get good results for everyone instead of letting a lot of people fail!	0	0
Practice exam schedule should be notified early to students and in accordance with the course time.	0	1
She should explain each lesson carefully and in detail because most of you don't understand it, but she quickly explains it to move on to another lesson.	0	0
Good teaching with focus on what needs to be known.	2	0
Enthusiastic, class on time, easy to understand.	2	0
If I'm sleepy, I will still sleep in class, but sleeping in class will cause back pain and numbness in my legs.	0	3
but I study this subject, I understand colonlove.	2	3
Lack of communication experience.	0	2
interesting lectures.	2	1
I think the practice content should be closer to the project.	0	1
Enthusiastic teachers and extensive lectures cover many aspects of the subject matter.	2	0
The teacher explains the lesson carefully.	2	0
The system of grading projects according to the level of completion of students, creating a competition that is not light with groups working on the same project, stimulating creativity to constantly learn and build new functions for the project if desired. high score .	2	1
enthusiastic, enthusiastic.	2	0
little emphasis on grammar.	0	1
Lecturers are not dedicated, teaching style has not attracted students.	0	0
very easy to understand , good practice guide .	2	0
The teacher is very enthusiastic, when teaching he always goes to each student to guide.	2	0
Teachers are enthusiastic in teaching and grading.	2	0
The way to impart knowledge to me is very effective. I exchange articles with students, she is very enthusiastic!	2	0
Good teaching, easy to understand, dedicated.	2	0
Broad knowledge , lots of practical experience , inspires students .	2	0
Creative teaching.	2	0
easy-to-understand lectures.	2	0
I am very satisfied with her.	2	0
The teacher is easy to understand and lively.	2	0
she has not grasped the actual learning status of students.	0	0
affecting the learning progress and time of students ( due to compensatory study ) .	0	0
Her lectures are easy to understand.	2	0
What I am most satisfied with is that the teacher is very punctual and does not teach too fast.	2	0
There should be a uniform curriculum for all grades and semesters.	0	1
I think there should be big exercises to improve the programming ability of the students.	0	1
Very enthusiastic with students.	2	0
The teachers have good, up-to-date and suitable teaching methods for students.	2	0
Good and conscientious teaching.	2	0
Teaches a lot of theory.	0	0
The teacher marks the test according to the results.	1	0
The duration of the course is too long, the students feel tired.	0	1
funny lecturer easy to interact with students.	2	0
Enthusiastic or help students when they do not know, for many exercises.	2	0
The teacher gave some points based on feelings, not fair.	0	0
The teacher is very enthusiastic.	2	0
Enthusiastic teacher, rich and varied lectures.	2	0
nothing special .	1	3
Only meeting with the teacher once a month is very difficult to learn and guide from the teacher.	0	0
The teacher should prepare a separate slide for himself to teach, should not take someone else's slide and then, when he makes a mistake, he will use the excuse "this is not my slide", "this I don't know either" .	0	0
The teacher allowed to do the exercises in class while the students did not know anything about it.	0	0
sometimes go too deep into a side issue .	0	0
Teachers are dedicated, enthusiastic, easy to understand.	2	0
she was enthusiastic.	2	1
good practice room.	2	2
rambling talk , not related to the subject too much .	0	3
Very dedicated teachers.	2	0
Reasonable allocation of study time and more videos should be watched than listened to.	0	1
Teacher is very busy, so he also rests a lot, I hope he can arrange time.	0	0
Teachers use class time effectively.	2	0
Dedicated teachers, good communication.	2	0
Good teachers, enthusiastic.	2	0
Teachers inspire students to learn.	2	0
bored .	0	0
Enthusiastic teacher, dedicated to helping students.	2	0
Too slow, too detailed.	0	0
teacher wzjwz174 little for homework.	0	0
The teacher sometimes speaks a little hard to understand.	0	0
The teachers are dedicated, enthusiastic, and support to answer questions about the subject for students.	2	0
should go deep into the problem , help students understand the subject well , and should have specific applications that the subject brings .	0	1
do homework .	1	3
I thought 10 points was for sure.	0	1
The teacher is too demanding for a student who can absorb all the skills that need to be imparted into a project.	0	0
More equipment room to practice .	0	2
fully understandable.	2	0
the point .	1	3
Kind and funny teachers.	2	0
slides are too difficult to understand , many places do not explain clearly , especially the practical tutorials .	0	1
clearly state the goals as well as the steps of the lab , moderate exercise volume .	2	0
Respond promptly to students' questions.	2	0
Enthusiastic teachers, approachable teaching methods, easy to understand.	2	0
Classrooms need to install more fans and sockets because students have to use laptops to do exercises, need more window curtains to be able to better follow the lecture on the slides.	0	2
Exercises do not give examples of homework to review .	0	1
Teachers lack a lot of activities to make learning less boring when too closely following the lesson.	0	0
The teacher is easy to understand, very satisfied.	2	0
microphones and audio equipment, projectors need upgrading.	0	2
How to teach easy to understand, good.	2	0
full knowledge.	2	1
The quality of the engine room is very bad.	0	2
Short and complete teacher.	2	0
good good attentive.	2	0
Although there is a part of the classic wind, but the knowledge and understanding is wide, especially about technology.	2	0
Wait for students to send an email, the slide will be shown to be loud, lecture through the speaker without asking if students understand anything or not?	0	0
make us happy even though we are very weak in theory.	2	0
Enthusiastic, inspirational.	2	0
funny teacher, inspirational voice.	2	0
The teacher is very enthusiastic, enthusiastic, easy to understand.	2	0
I do not understand how to mark the teacher's exam.	0	0
class is not attractive.	0	1
Teachers should change teaching methods to interact more with students.	0	0
need to go straight to the content.	0	1
handsome teacher, easy to understand, or practical conversation with students.	2	0
She teaches in class and practices diligently.	2	0
I am very satisfied with the teacher.	2	0
teacher is too conservative, he always thinks that his opinion is the most correct, besides all other opinions are wrong.	0	0
Mr. wzjwz252 teaches very attractively, his knowledge is very wide, always answering questions for students.	2	0
The teachers are very friendly and enthusiastic in teaching.	2	0
Dedicated teachers, creating conditions for students to do exercises.	2	0
Need more homework.	0	1
His practical knowledge is extensive, his teaching is fun.	2	0
She also did not provide or explain the answers of the test.	0	0
The teacher is very enthusiastic, talks a lot until his voice is hoarse but his transmission power is not as good as wzjwz159.	2	0
knowledge of teaching English is hardly helpful for students in understanding specialized documents.	0	1
very gentle, very childish.	2	0
Good teaching, easy to understand, attractive to students.	2	0
where to find them , where to exploit them , rather than having to memorize methods or functions and write them down on paper for the final exam .	0	1
Lecture a bit fast, not very thorough.	0	0
The main parts of the exercise do not say "this is an important part of the test that you need to pay attention to".	0	1
listen, speak highly practice.	2	1
The teachers are easy to understand.	2	0
use crack software.	0	1
sometimes teach too much time.	0	0
Although slow teaching helps students understand easily, but many difficult lessons will make students easily bored.	0	0
funny teacher, loves students, teaches easy to understand.	2	0
The teacher is enthusiastic and dedicated to the students in guiding the project.	2	0
Easy to understand, friendly.	2	0
There are review sections that are not related to the test.	0	0
should not organize practice form 2 .	0	1
friendliness and dedication to students.	2	3
The teacher teaches enthusiastically, is close to the students, if you don't understand the content, you can ask the teacher right away in class.	2	0
Teachers need to know if students understand the lesson or not and offer a plan for students to master the knowledge.	0	0
enthusiastic teacher.	2	0
communicate problem practice.	2	0
The teachers are very enthusiastic and dedicated to the students.	2	0
The teacher's voice is a bit low, making it difficult to listen to the lecture.	0	0
Should change the survey form with this subject, this subject will not be promoted and only report to the lecturer when due.	0	1
Students ask, receive answers as well as not asking.	0	0
The teacher is quite enthusiastic and funny.	2	0
I think that only basic exercises should be required, and similar exercises should only be encouraged for students to do more.	0	1
very good teacher!	2	0
did not agree in advance on the form of the exam and the exercises , until the last weeks to announce .	0	1
in order to reduce the teaching time as well as the fun of learning math.	0	3
Enthusiastic teachers, easy to understand.	2	0
I hope you and all the faculty will reconsider the attendance because college is anyway self-study, not like high school anymore.	0	0
she is extremely enthusiastic , she is very cute , she loves her students , she is very objective , her working style is very similar to foreigners , i like her .	2	0
enthusiastic teachers, dedicated to work, easy to understand slides, exciting learning activities.	2	0
pay attention to keep healthy , especially throat colonsmile .	0	3
Dedicated and enthusiastic teacher.	2	0
The machine in the practice room is too bad.	0	2
very cute teacher.	2	0
Enthusiastic and friendly teachers.	2	0
The teacher conveyed very enthusiastically, easy to understand the amount of exercises, reasonable exam content, suitable for students.	2	0
Instructors should arrive on time and give more assignments.	0	0
I find such content very vague, forcing students to think.	0	1
need to upgrade the computer in the practice room, many de2 kits are faulty and need to be repaired or replaced.	0	2
I find this subject many theories are not enough to do the project.	0	1
Create conditions for students to work in groups.	2	0
Teaching method is not good.	0	0
or be late to the colonsad .	0	0
Need more detailed instruction.	0	0
She teaches enthusiastically.	2	0
Very detailed and full of important knowledge.	2	0
Practical exam questions should state specific requirements, more clearly.	0	1
The teacher's voice is very difficult to hear, so he can't hear everything he says.	0	0
Good teaching, enthusiastic.	2	0
The lecturer knows how to convey, teaches very well and is easy to understand.	2	0
teach a bit much , and a bit fast .	0	0
should create a comfortable atmosphere for the class so that students can easily understand the lesson and more interested in the subject of the lecturer.	0	0
dedicated teaching.	2	0
I spent the whole year learning the " if " " for " " while " loop until the last time I learned struct and created a header file that gave me 5 points in that section.	0	0
close , friendly to students , good ability to impart knowledge .	2	0
too easily lead to drowsiness.	0	0
The teacher has no sense of humour.	1	0
jovial, enthusiastic.	2	0
funny teacher, good lecture, put a lot of practical information into the lecture.	2	0
see wzjwz311 very happy and enthusiastic.	2	0
engaging teachers.	2	0
enthusiastic, approachable, dedicated communication.	2	0
The teacher's method of communication is not very effective.	0	0
Teachers have not created a happy atmosphere in the classroom.	0	0
Can you help me know what the circuit is?	2	0
sometimes the teacher goes off topic.	0	0
The teacher is a bit slow.	0	0
When I was a teacher, I absorbed a lot of things.	2	0
Many parts of the lecturer's lecture slides are incorrect.	0	0
The subject needs to be properly divided between the parts, the difficult part needs a lot of time to learn it, the learned part points out the special points as well as the shortening of that part time so that the other unlearned parts will have more time .	0	1
practice according to the subject criteria , go from easy to difficult for students to learn step by step easy to understand , lecturers actively answer questions and support students during practice hours .	0	1
Easy to understand and extensive teaching.	2	0
Enthusiastic and fun teacher.	2	0
The teacher is extremely psychological, funny, enthusiastic and dedicated to his students.	2	0
The teacher always actively creates debates and checks the exercises at the beginning of the lesson so that students can easily grasp the knowledge.	2	0
The content of the lesson is still rambling, and it feels like the teacher is teaching specialized English, not in-depth technical knowledge.	0	0
should be more confident in teaching.	0	0
The lecturers have the latest information on the actual situation.	2	0
The teachers are very enthusiastic towards the students.	2	0
enjoy going to class.	2	1
the same knowledge, but the way the teacher communicates is easier to understand, suitable for the majority of students and of course useful for other subjects, not rambling, lacking focus like other math teachers.	2	1
Teachers are not able to keep track of students.	0	0
Sometimes the teacher still says a lot of theory, which is boring.	0	0
The test and exam for this subject should enhance the logical thinking of the learners as well as the ability to apply the learned knowledge to practical practice by mainly appreciating the practical part, writing code, doing the work. project .	2	1
Because the subject is still new, many problems in the practice process have not been solved yet, but he is still very supportive.	2	1
Always ensure the time in class.	2	0
The lab is so boring, everything is ruined.	0	2
The subject content is still dry and hard!	0	1
She said it was a little quiet, so she was a bit sleepy.	0	0
Sometimes teaching is difficult to understand.	0	0
The teacher gave strange and varied exercises.	2	0
After finishing the introductory course in electronics, I think this subject needs more practical lessons, so that we students have more motivation when learning the sometimes "dry" and "dry" theoretical parts. strange " and at the same time will create a passion for electronics in general right from the early days of " introductory " .	0	1
Fun and positive teachers.	2	0
serious teacher.	2	0
This year's database has been combined with database design already, if you have a lot of knowledge but there is a multiple-choice part, the assessment of learned knowledge is not very guaranteed.	0	1
Content has much to do with reality.	2	1
Enthusiastic, always help students understand the problem thoroughly.	2	0
If you have a problem, you must have an answer, so that students gradually get into the habit of reading code.	0	0
I think it is necessary to add exercises in class and solve right in class.	0	0
Subjects should only present to learn about egov, not do a project.	0	1
Teachers have many good teaching methods.	2	0
Practicing form 2 is difficult to attend regularly!	0	1
She teaches very well, is very enthusiastic when teaching, very funny.	2	0
Teachers always share the application of learned knowledge with practice, and share a lot of extremely useful practical experiences with students.	2	0
Enthusiastic teacher, very attentive.	2	0
The teacher is very enthusiastic with the students.	2	0
I feel very satisfied with this subject, so I have no other opinion.	2	1
tables and chairs are dusty.	0	2
She is funny, teaches well.	2	0
enthusiastic , good or helpful to students and for many assignments .	2	0
good story telling.	2	3
I have seen instructors look over for less than 30 seconds and give them a 9 instantly.	0	0
The lab should upgrade the computer.	0	2
The teacher rarely mentioned the part he taught the previous day.	0	0
Teachers should participate in practice with students, not just sit in one place, we do it by ourselves and then the teacher comes down to grade.	0	0
I wish all teachers could apply the same.	0	0
Teachers need to prepare lesson plans before coming to class, teachers who are not good at expressing need to learn how to express themselves easily for students to understand.	0	0
need to learn visual programming first.	0	1
The way to convey knowledge is not effective, she teaches as if she did not teach, just read the words in the slide and then let the students do the exercises.	0	0
It takes time to communicate, leading to limited interest in listening to lectures.	0	0
The teacher always creates opportunities for students to practice.	2	0
add specialized English section to the learning content.	0	1
Thank you and wish you happy maternity leave, mother round and square!	2	0
Good teacher, easy to understand.	2	0
Extend advanced knowledge to students.	1	0
There is no time for students to reflect on what they have just learned, but have already passed other content to keep up with the program.	0	0
teaches understandable .	2	0
The teacher is happy and comfortable.	2	0
Dedicated teacher, easy to understand, funny, comfortable and easy to absorb class.	2	0
I like to study this subject with Ms. wzjwz157 .	2	0
She wholeheartedly guides and instructs.	2	0
Midterm exam scores update slow, so students don't know how to strive!	0	1
Dedicated, enthusiastic, easy-to-understand teaching.	2	0
sometimes in class tell some stories about life to avoid boredom =) .	1	0
teacher is not funny.	0	0
Lectures with many advanced sections confuse students.	0	0
happy teacher.	2	0
She teaches easy to understand, good support for you.	2	0
Class submission time is a bit short.	0	1
need a good , detailed , effective study book colonsmilesmile .	0	1
Teaching methods are still difficult to understand.	0	0
attentive care.	2	0
Theoretical and practical content of the subject has no relation to each other. The theoretical content is not suitable for the subject and does not create the interest and desire of students about network administration knowledge as expected. wait .	0	1
need to be able to communicate better !	0	0
Lecturers are highly effective and practical.	2	0
Teachers convey complete knowledge, easy to understand, enthusiastic teaching.	2	0
I'm sorry but it's true!	0	3
She is dedicated and supportive.	2	0
no curriculum.	0	1
thinking methods for students, so that students solve problems by themselves.	2	0
Teaching easy to understand , flexible in many exercises .	2	0
The instructors are enthusiastic and happy to help students realize a lot of knowledge.	2	0
improve the quality of the machine room practice.	0	2
if selected , she is always the first choice for economics subjects .	2	0
Need more exercises and practice communication skills.	0	1
enthusiastic teaching.	2	0
comfortable on time.	2	0
I have not seen his face yet , or have but forgot colondoublesurprise .	0	0
The content of the subjects that the teacher implemented was not according to the framework, when the new servlet teacher came in, it was very difficult to understand, and the students gave suggestions through the homeroom teacher, but it still did not change.	0	0
Everything is self-study by students, self-study through websites, through direct email with lecturers.	1	1
The lecture slides are still mixed with Vietnamese English, the Vietnamese part, the lecturer uses google translate, so I don't understand.	0	1
Good communication, dedicated.	2	0
She is very enthusiastic and friendly with students.	2	0
Teachers are dedicated to teaching, inspiring students to learn.	2	0
It takes a lot of time for students to have enough time to complete the subject project.	0	1
The teacher is very funny, conveys great information.	2	0
sometimes ask some questions so vaguely that students don't know what aspect they are being asked about, old or new (previous or current chapter).	0	0
I hope you will improve to make the activity more exciting.	0	0
too boring , can not improve knowledge .	0	1
The teacher is quite enthusiastic.	2	0
The teacher is quite enthusiastic and close to the students.	2	0
rigorous exercises.	1	1
According to the current timetable, students learn to practice first, so students do not understand the problem when they practice, so it is difficult to do the test.	0	1
You should speed up the problem solving.	0	0
English materials make exam preparation difficult.	0	1
Enthusiastic, fun teaching.	2	0
Instructors are enthusiastic, thorough with students, enthusiastic to help.	2	0
The ability to impart knowledge is not high.	0	0
equipment quality needs to be improved.	0	2
Fun and friendly instructors.	2	0
invest in equipment for students to borrow , such as android phones , windows phones .	0	2
Good and enthusiastic teacher.	2	0
Inappropriate group division leads to poor learning quality.	0	1
Enthusiastic, fun teacher.	2	0
Enthusiastic and enthusiastic, explaining to students who do not understand meticulously.	2	0
The computer part does not support learning much, only distracting students.	0	1
enthusiasm, enthusiasm.	2	0
it's their money, they can use it if they want, it's not their fault other people are poor, not to mention the tax they contribute to the country is enough to call it construction.	0	3
The exercises are clear and the documentation is complete.	2	1
The instructors are dedicated to providing the students with all the knowledge they need.	2	0
need to increase study time.	0	1
should organize more seminars related to the subject content .	0	3
teach with the right focus.	2	0
Ask the teacher to share the lecture slides in class.	0	0
should equip equipment for practice rooms and labs so that students can practice and learn directly on real equipment.	0	2
The teacher is very enthusiastic and funny.	2	0
should improve the online grading system, update the exercises for all students to do and then have a leaderboard, like the codefun side of the north.	0	1
practical lectures.	2	1
The teacher's knowledge is very good and useful.	2	0
Limit teaching by slides.	0	0
talk about difficult problems in depth.	0	0
The teacher did not come to class on time and was often late.	0	0
Poor quality of machine room.	0	2
Very good teaching style.	2	0
Teachers teach using many practical examples.	2	0
need to comply properly and on time.	0	1
The teacher is very enthusiastic and dynamic, learning he has a lot of new knowledge not only encapsulated in the subject content.	2	0
The teacher explains well, easy to understand!	2	0
Enthusiastic teaching, answering questions in detail, providing all the necessary knowledge to test.	2	0
The teacher teaches quickly and the way of communication is a bit difficult to understand, giving quite a few examples so that students can understand the lesson better.	0	0
The teacher's teaching is still confusing and confusing.	0	0
The phone cannot be contacted.	0	3
I have not studied much with the teacher, so I have no opinion about him.	1	0
practice content should change doubledot every week to practice the theoretical part in class and the instructor to do the final project .	0	1
Lecturers strengthen the problem solving of the year.	2	0
Lack of real equipment to practice.	0	2
willing to help students.	2	0
Lectures are very easy to understand.	2	0
Actually, I still don't understand, besides doing homework, what else is wireshark used for.	0	1
I think the facilities are still weak, sitting far away can't see the teacher's lecture slides clearly, the classroom is very hot.	0	2
The teacher solves many exercises for students to help students consolidate their knowledge after learning the theory.	2	0
She is very cheerful, enthusiastic, enthusiastic.	2	0
Real mobile devices should be available for students to practice as needed, as computer simulations are inadequate.	0	2
Easy to understand teacher, full sample code.	2	0
What I am most satisfied with is that the teacher has a suitable speed and is very easy to understand.	2	0
should unify the subject content compared with the exam method of the training room.	0	1
good, enthusiastic teachers, never disparage students even though they are not good, but direct students to think more positively and try harder.	2	0
Enthusiastic teaching, cares about students.	2	0
Need to increase attention on necessary skills in TOEIC such as listening, reading.	0	1
I hope that the lecturers can give more exercises to help students practice, grasp the subject content and apply it more effectively, helping to study the subjects in the future.	0	1
need to pay more attention to the problem of hands-on learning that the machine room does not meet the doubledot requirement without a compiler, the teacher does not use the practice time effectively.	0	2
teacher wzjwz239 talked curtly, didn't understand what the problem was, asked him, he yelled at him, splashed cold water, ... talking and addressing you - me (sometimes he called me - you, but his words were full of hidden meanings), often mocks and tries to retort students.	0	0
The teacher has a very dedicated project guide, always answering students' questions and concerns about the project very quickly.	2	0
help students feel comfortable in class.	2	3
She teaches enthusiastically.	2	0
It's a bit difficult.	0	0
a lot of knowledge, difficult to absorb, unclear classification.	0	1
The teacher should give more homework.	0	0
These things seem unrelated to the subject, but they help students somewhat orient their future work.	2	1
I studied in the room next to the construction site, it was quite noisy, so when I got to the listening part, I couldn't hear anything, and the listening session was interrupted.	0	2
The teacher does not correct the exercises, in class he only teaches the theory according to you, so it is less effective.	0	0
The teacher cares little.	0	0
Active teaching, easy to understand.	2	0
do not use grades to evaluate , it makes students not dare to do .	0	1
Good teaching, easy to understand, dedicated.	2	0
The classroom atmosphere is not lively.	0	0
Practice exercises each week are a bit difficult, hopefully in each exercise, the lecturer can provide detailed solutions so that students can study and understand how to do it.	0	1
The teacher is very open and comfortable.	2	0
I need to interact with students via email or moodle because sometimes I have questions but I don't respond.	0	0
simple knowledge.	1	1
The theory part repeats should be boring , not attractive .	0	1
Very good teacher and very enthusiastic.	2	0
Lecturers teach according to the right time of the subject.	1	0
The teacher is very approachable.	2	0
When students ask questions, there must be correct answers. Do not ignore students' questions.	0	0
Scoring based on understanding the lesson , or giving useful advice .	2	1
Always enthusiastic in teaching.	2	0
happy teacher.	2	0
Thorough, easy to understand lectures.	2	0
need to increase the time to practice speaking up.	0	1
She teaches with enthusiasm and is easy to understand.	2	0
good teaching.	2	0
enthusiastic , she is cute =) .	2	0
Inspiring instructors, using time wisely.	2	0
enthusiastic teachers.	2	0
you can surf faster because this part is quite easy.	0	3
Instructors are very professional, wide knowledge, answer all questions of students.	2	0
Gentle, enthusiastic lecturers help a lot for students when students do not understand the lesson.	2	0
Very dedicated teachers!	2	0
Very enthusiastic and energetic teacher.	2	0
Inspiring communication, guiding students on how to study after graduation to apply for a job.	2	0
study comfortably, less pressure.	2	0
She is cute and teaches with enthusiasm.	2	0
she teaches very well , lots of exercises .	2	0
The teacher is enthusiastic, easy to understand, corrects the exercises carefully.	2	0
The teachers are very sure about class time.	1	0
He is the best math teacher in the school.	2	0
This subject is really difficult and the curriculum is a bit heavy. Previously, this subject was divided into 2 subjects, data structure 1 and data structure 2, this year it was merged into one, so it was difficult for students to download the knowledge. awake .	0	1
need to be able to connect to the network in the lab.	0	2
enthusiastic, very effective teaching method, easy to understand and receptive way of communicating, how to inspire and motivate students to learn.	2	0
practice listening more.	0	1
The instructors are very inspirational, creating a sense of curiosity and a rich and varied system of exercises.	2	0
The teacher has a very good and easy to understand way of teaching.	2	0
The teacher teaches by lecture slides a bit fast.	0	0
Her way of teaching is good, interesting and motivating.	2	0
The teacher is fun, no pressure is too strict.	2	0
explain in more detail.	0	0
For lots of homework, I really like colonsmile.	2	0
enthusiastic teachers.	2	0
Enthusiastic teachers, easy to understand teaching methods.	2	0
Teachers are very enthusiastic and enthusiastic, teaching easy to understand.	2	0
teacher wzjwz127 teaches very enthusiastically.	2	0
She is enthusiastic and gives reasonable, easy-to-understand lectures that can be applied to homework.	2	0
Enthusiastic teachers, easy to understand ideas.	2	0
The study time is always short, the teachers are not enthusiastic about teaching.	0	0
really enjoyed learning from her.	2	0
approach to students in a friendly way , scientific teaching methods , easy to absorb , easy to understand .	2	0
small letters.	0	0
regularly leave without notice .	0	0
Teaching is a bit high compared to capacity.	0	0
Enthusiastic teachers, dedicated to helping students.	2	0
I like to share my experience.	2	0
too fastidious , rubber hour , ineffective rambling teaching .	0	0
the lecturers are not good , even so they are not enthusiastic , not happy , do not give students the opportunity to ask about the lecture .	0	0
Teachers are not attractive, boring, causing drowsiness for students.	0	0
he is really a very caring teacher.	2	0
Enthusiastic teacher, very enthusiastic.	2	0
Her voice is soft, easy to fall asleep.	0	0
convey a lot of good experiences to students.	2	0
When reflecting on the wrong exercise results, she ignored it, laughed and left, without a specific answer.	0	0
The teacher is quite humorous, talks about practical things about the IT industry, very practical.	2	0
teacher wzjwz177 is very close to students, his English pronunciation is also very easy to hear.	2	0
The classroom is noisy because it is next to the construction site.	0	2
Lectures are easily receptive.	2	0
class has been off for 4 consecutive weeks excluding a few other days off .	0	0
I hope the practical part is more supported from the lecturer.	0	0
confusing lectures.	0	0
she teaches very enthusiastically , provides complete information but still creates conditions for students to learn more .	2	0
The teacher is very enthusiastic with the students.	2	0
easy to learn easy to understand.	2	3
I think I signed up for a teacher, but the teacher taught a few sessions and others taught a few sessions.	0	0
did not teach much about the exercise , as well as guide students how to solve it .	0	0
The teacher is very dedicated, always helping and supporting students.	2	0
The teacher is very nice and easy to understand, unique teaching style.	2	0
teacher wzjwz237 is very happy and enthusiastic.	2	0
should introduce wzjwz129 subject to teaching immediately after wzjwz130 and before studying specialized subjects.	0	1
Good quality enthusiastic teachers.	2	0
The teachers are very enthusiastic.	2	0
The teacher teaches according to the slides, but some of the exercises are much more difficult.	0	0
improve speaking and listening skills.	0	1
less exercises.	0	1
She teaches with enthusiasm for students, communicates well, and is easy to understand.	2	0
Make sure you go to class.	1	0
serious, tough on self-study.	2	0
I emailed to add the practice lesson, the teacher did not respond, the email asked for the correction of the score, the teacher did not reply, agree to consider or disagree.	0	0
Time to upload slides to the module is still slow.	0	0
The teacher gives practical demos, making it easy for students to understand.	2	0
nope .	1	3
The teacher gives a lot of different exercises.	2	0
Vietnamese parts in the slides are written in a confusing and unclear way, many places in the lecture slides seem to have been translated by google translate since 2009.	0	1
She cares about students and imparts very useful knowledge.	2	0
unrealistic .	0	3
Your class is very fun.	2	0
Study in higher quality classrooms, the current classrooms are not air-conditioned.	0	2
The lecturers are not good at communicating, teaching is boring, there is not much attraction in the way of teaching.	0	0
the instructor is very dedicated , presents the tutorial very nicely , has style , shows a very serious attitude in teaching work .	2	0
Lectures are easy to understand and use.	2	0
The teacher is funny, easy to understand and provides a lot of useful information for students.	2	0
The teacher is very professional.	2	0
Her explanation is a bit difficult to understand.	0	0
Create a comfortable atmosphere for students.	2	0
I am very satisfied with your teaching method.	2	0
Enthusiastic teaching, follow the subject closely.	2	0
Because of her careful nature, sometimes talking too much about an issue (repeatedly) wastes time in class and uses class time inefficiently.	0	0
I hope the teacher can answer more questions for students in class.	0	0
Invest in more teaching tools.	0	0
Instructor is very punctual.	2	0
easy to understand way of teaching.	2	0
The grading scale given at the beginning of the course is not clear , consistent with the grading scale at the end of the course .	0	1
The teacher promised to update midterm scores soon, but midterm scores have not been available until now?	0	0
practice a lot.	0	1
Enthusiastic with students, comfortable thinking.	2	0
for students to copy lessons to remember more knowledge , practice many exercises , teach enthusiastically .	2	0
many activities.	1	0
The lecturer applied the scrum model to the project, but it was not successful.	0	0
often tell stories related to reality to help us absorb faster and also have interest in the learning process.	2	0
This is frustrating for students.	0	3
hard to understand.	0	3
caring, devoted.	2	0
The projector is not clear for all student cards in the room.	0	2
She is enthusiastic , ready to explain the knowledge that students have not grasped when studying theory .	2	0
improve classroom equipment.	0	2
Enthusiastic teachers, dedicated to imparting knowledge.	2	0
Can you explain the theory in more detail?	0	0
Teacher should share the slide with students!	0	0
Very passionate about the profession.	2	0
Good teaching, dedicated.	2	0
The teacher is very enthusiastic in answering students' sub-questions.	2	0
Right now I can't remember what her face is like. colondoublesurprise .	1	0
The practice room needs to be upgraded and added with more equipment so that everyone has more practical conditions.	0	2
Instructors should communicate with students more, assign assignments and explain students' questions about the subject.	0	0
she is student friendly , inspirational , good motivator .	2	0
I check too much.	0	0
The teacher is very strict in the use of specialized words.	2	0
very good teacher.	2	0
what is learning it's purpose?	0	0
Need to provide more study materials for this subject .	0	1
The teacher's way of teaching is very boring, there are not many practical activities, the exercises he gives are only close to theory but not practical.	0	0
should spend more time on exercises and specific instructions on how to solve them.	0	1
Sometimes, if a student is busy and wants to go home first, the teacher will still give it.	2	0
Sometimes there are only two people in the class.	0	1
Groups can be divided into practice!	1	1
teacher wzjwz83 is very enthusiastic in teaching.	2	0
I'm so happy lol.	2	0
Enthusiastic lecturers , refine the content as well as expand the knowledge about the subject .	2	0
Very good teacher, very dedicated to students.	2	0
I hope there is a consensus among teachers in the process of teaching this subject.	0	0
not ok.	0	3
Dedicated teachers, good teaching.	2	0
Use class time effectively.	2	0
unattractive way of speaking.	0	0
The teacher does not guarantee the class time, if there is a break, he does not notify in advance, which is very unreasonable.	0	0
Passionate about imparting knowledge to students.	2	0
Theory and practice should go hand in hand.	0	1
Dear .	1	3
the teacher is very bad.	0	0
Not much homework to do.	0	1
the classroom is too bright, the projection screen is dim, it is difficult to see, please the management board to install curtains to make it convenient for students and lecturers to study and teach.	0	2
teachers are too good .	2	0
It is necessary to balance teaching between weak and good students.	0	1
Enthusiastic, easy to understand, cute.	2	0
Instructor is very easy to understand.	2	0
Documentation provided is missing.	0	1
The teacher should carefully evaluate the class activities of each group member, who contributes a lot, seriously.	0	0
teachers come to class late , answer the phone during class regularly , leave teaching without notice .	0	0
Suggest to give homework.	0	0
I hope the teacher explains and gives more step-by-step exercises.	0	0
The teacher gave me a good practice test, but in reality, I just coded those lessons on notepad and submitted it, didn't test anything, but if I got a 10th project, my practice score would also be 10.	1	0
confusing, not lively.	0	3
enthusiastic teaching.	2	0
The teacher conveys the still deep dyke.	2	0
has not provided a deeper view of the subject into current reality , only abstractions .	0	1
The instructors are easy to understand, and full of content.	2	0
no instructions properly.	0	0
enthusiastic, detailed.	2	0
Can you just copy the lesson a little, focus on correcting it?	0	0
The ability to communicate has not yet entered the hearts of people very well!	0	0
The teacher is very enthusiastic, teaches very carefully, he is also very funny.	2	0
Enthusiastic teachers, fun, fun class time.	2	0
her teaching is not attractive , although it is good , it does not stimulate students to be active .	0	0
sir, no.	1	3
The subject knowledge is relatively complete and practical to help students understand the methods and ways to study specialized subjects later.	2	1
teaching methods, creating a lively atmosphere in the class.	2	0
Present lectures in a scientific and reasonable manner.	2	0
However, now in class, the teacher has not really used it very effectively when there is a lack of interaction with students in the class to understand the situation of his students.	0	0
Sweet teacher, enthusiastic, easy to understand.	2	0
should give more study time than 2 hours.	0	1
she is funny , gentle , quite enthusiastic and close to colonsmilesmile students .	2	0
What's important to grasp and learn more about.	0	1
Personally, I find that sometimes when I look at you, I feel a bit scared.	0	0
Practice communication skills, strong standing in front of the English speaking class.	2	1
good practice instructor.	2	0
Update practical knowledge.	2	1
Enthusiastic teachers, always come to class on time.	2	0
Only problem is the teacher is a bit fast.	0	0
The lecturer's communication is not good.	0	0
Leave status is not notified to students so that students wait for the lecturer for most of the time and then leave many times.	0	0
She teaches in detail during the learning process.	2	0
knowledge is not focused.	0	1
Fun and comfortable class.	2	1
Not much interaction with students.	0	0
friendly, enthusiastic.	2	0
The requirements are too high for a student, even though it's just a project, it's not necessarily too detailed about every specific aspect.	0	1
She guides effective learning methods.	2	0
Teachers need to interact more with students.	0	0
The teacher is very easy to understand, right to the point of the lesson.	2	0
for too many exercises , should give only example exercises .	2	0
Help me to understand many good things.	2	3
Very good teacher, easy to understand.	2	0
Lecturer lectures are a bit boring, causing a feeling of drowsiness, in many places a bit rambling.	0	0
Teachers teach in a way that is too passive, creating boredom for students!	0	0
The teacher is very dedicated but has no pedagogical skills.	0	0
The content is a bit too much, so it should be reduced.	0	1
The teacher teaches very enthusiastically, always asks students what parts do not understand and explains very carefully, his lectures are very good.	2	0
I hope you solve the homework in class.	0	0
Because the duration of each lesson is quite short, teachers need to focus on important topics, the rest should be left to students to learn on their own.	0	1
The teachers are very dedicated and enthusiastic.	2	0
I hope that for subjects with practice, teachers should open chat boxes and forums for students to easily exchange with each other, as well as quickly receive answers to questions from teachers.	0	0
you teach very well.	2	0
adding an underground power outlet system for the convenience of students who can plug in laptops for study.	0	2
appropriate subject quality.	2	1
She teaches with enthusiasm and is very patient with students.	2	0
there is a mistake, correct it and correct it.	0	3
Easy teacher, easy to understand, good teacher.	2	0
The teachers are approachable and dedicated.	2	0
The teacher is very funny and easy to understand.	2	0
There is no unsatisfactory teaching activity.	1	0
for both theory and practice.	1	1
subject with knowledge is not too heavy.	2	1
Practical content is old , not renewed and not close to reality .	0	1
The example codes are not shown on the slide.	0	1
conscientious teaching.	2	0
Enthusiastic teacher, sharing useful knowledge.	2	0
The teacher is very enthusiastic, easy to understand, dedicated.	2	0
lecture a little bit.	0	0
I hope this subject can be applied more in projects.	0	1
Solve examples , more exercises .	0	0
Honestly, after taking the first lesson, I don't want to take the second lesson.	0	1
ask the teacher to review the project cross-reporting and project cross-reporting.	0	0
The lesson depends a lot on the slide, the way of communication is not really suitable for the individual.	0	0
There are slides of English lectures to help improve reading comprehension of specialized documents and improve students' knowledge.	2	0
study on time but leave earlier than prescribed.	0	0
professionally .	2	0
comfortable, sociable instructors.	2	0
very good teacher!	2	0
The way the teacher imparts knowledge to me, I feel is not very suitable, I need to be very focused and ask many times to be able to grasp the knowledge.	0	0
The teacher gave me a bit of a break.	0	0
Instructors should provide study materials for students!	0	0
Enthusiastic and thorough teacher!	2	0
Good teacher, extensive knowledge, learned on English slides.	2	0
Good teachers do not depend heavily on the program.	2	0
As many slides as he read, he was extremely confused and sleepy.	0	0
Improve equipment for practice room.	0	2
lecturers should teach on time rather than limit for students to leave early.	0	0
I hope that in the lessons, you can deepen your professional knowledge and reduce the time of practical related activities.	0	0
Thank you very much sir.	2	0
no comments.	1	3
do not have .	1	3
The teacher's grading method does not properly assess the student's ability.	0	0
I have no opinion on this item.	1	3
time and manner of the teacher.	1	0
too difficult to understand.	0	0
Audio equipment needs to be more secure.	0	2
should publish standard textbooks for the subject.	0	1
Below is a picture of the teacher providing all the materials during the learning process.	1	1
Practice schedule is not announced.	0	1
Very good teacher, enthusiastic and very easy to understand.	2	0
Install a suitable fan because the room has 2 rows of fans on both sides, but sitting in the middle row is still hot, it needs a window curtain and an electrical outlet.	0	2
The whole class is for making paper.	0	0
knowledge is put into the application of many problems.	1	1
The lecturers do a very good job in teaching practical subjects.	2	0
Ms. wzjwz253 is enthusiastic , teaches carefully .	2	0
teacher wzjwz199 is very enthusiastic in the teaching process.	2	0
After the midterm exam on theoretical data structures (mainly on sorting algorithms), the teacher gave me assignments on sorting algorithms.	0	0
Enthusiastic teachers, close to students.	2	0
think 2 sessions without prior notice.	1	0
Add more documentation and video tutorials.	0	1
Instructors should give a moderate number of exercises, solve slowly and deeply in each form of math, especially difficult ones.	0	0
Need more practice sessions on real devices or teachers should bring real devices to demonstrate in class.	0	2
subjects should focus on in-depth subjects, should have compiled a new curriculum, more in-depth.	0	1
Easy to understand teacher, very good.	2	0
The division schedule is not reasonable, not yet learned the theory, had to learn the practice.	0	1
Provide many exercises for students reference.	2	1
The teacher did not go into the lesson deeply.	0	0
Speak softly, hard to hear.	0	0
The teacher almost does not answer students' questions when the exercise makes mistakes or is very superficial.	0	0
haven't really made good use of the time and haven't expanded on the problem yet.	2	0
equal .	2	0
The teacher is very thorough and easy to understand, giving a lot of exercises to help students apply and remember what they have learned.	2	0
She teaches in a way that is easy to understand, fun with students, and provides all the necessary knowledge.	2	0
Lectures are a bit confusing.	0	1
So I want the school to increase the time to study the theory of this subject.	0	1
Regularly organize discussions and practice speaking.	2	0
The teacher teaches a bit fast.	0	0
help us learn better.	2	3
good teacher, dedicated.	2	0
Very good and detailed teacher.	2	0
devoted to students.	2	0
The teacher is very enthusiastic and has extensive knowledge, providing a lot of good knowledge.	2	0
Most of the school year, lecturers only go to teach according to the schedule from only 2 to 3 days, the rest of the lecturers arbitrarily reschedule the class to Saturday without consulting the students, because on Monday 7 has a lot of students with different schedules.	0	0
need more practical exercises.	0	1
do not focus on teaching knowledge for students to understand.	0	0
really disappointed in your practical teaching!	0	1
doubledot the teacher should have a different approach to balance the problem of foreign language and specialized knowledge.	0	0
I can teach theory.	1	0
fast teacher, good!	2	0
should give more exercises.	0	0
Enthusiastic teachers who care about students.	2	0
The subject has 5 labs, but only 2 labs are for the final exam, so you should attend the class for the required number of sessions.	0	0
Slides are a bit confusing.	0	1
Practical teachers need to care and guide students more dedicatedly.	0	0
full class teacher.	2	0
Enthusiastic faculty, good student support.	2	0
The teacher or the teacher suspends the class without prior notice.	0	0
Equipment is still damaged a lot, often malfunctioning during class hours.	0	2
understand student psychology, so everyone in the class pays attention to the lecture.	2	0
room wzjwz325 audio equipment often malfunctioned disrupting the lesson.	0	2
Fun, friendly .	2	0
enthusiastic, energetic.	2	0
There is no comfort when studying.	0	0
The teachers are dedicated, enthusiastic, come to class on time.	2	0
I hope you provide many documents with specific instructions for solving math problems to meet the needs of self-study.	0	0
Enthusiastic, cheerful, sociable, close lecturers help students a lot in acquiring knowledge.	2	0
I hope the school will review it for consistency in teaching and marking exams.	0	1
Good knowledge, easy to understand.	2	0
Practice documents should clearly state the goals as well as the knowledge to be achieved after the practice.	0	1
and confusing teaching.	0	0
little observation of students practice.	0	0
I have a friend in my room who studied with you last semester and admires you!	2	3
End of term homework done too much.	0	1
She teaches conscientiously , posting documents and exercises on moodle very fully .	2	0
Lecturers are not good at communicating.	0	0
Good teacher, easy to understand, funny.	2	0
She teaches quite fast so it is difficult to keep up with the lecture.	0	0
The teachers are enthusiastic and dedicated in the teaching process.	2	0
teacher cares about students.	2	0
More specific instructions.	0	0
Too much focus on toeic practice.	0	1
The teacher is very punctual.	2	0
Usually it's 8 to 10 to start studying.	0	0
Need to know more about how to apply in each exercise.	0	1
Fun , harmony , active teaching .	2	0
It is necessary to provide complete lecture materials right from the first day of study.	0	1
Does this guarantee the quality of teaching?	0	1
She is very funny, enthusiastic, explains detailed exercises, easy to understand.	2	0
Updated practice scores and full comments.	2	1
Adjust the projector to the screen size!	0	2
Teachers need to pay more attention to the speaking test schedule, inform students and prepare for the exam in advance.	0	0
There are necessary knowledge in practice, but theory takes a long time to teach.	0	1
provide little documentation .	0	0
provide and regularly update more material about the subject , use class time more effectively .	0	0
I really like her teaching style wzjwz146 .	2	0
The teacher gave good exam questions.	2	0
Teachers are very subjective about their opinions.	0	0
Practical content should be closer to theory.	0	1
As long as students are diligent, they will be able to do and better understand the theory after each practice test.	1	0
Friendly and enthusiastic teachers.	2	0
There are no effective teaching slides.	0	0
Go to class to ensure time and teaching work.	2	0
The teacher was late in meeting with the students to discuss the project problem.	0	0
In my opinion, 2 hours of English is enough.	0	1
should skip the theory test.	0	1
Teachers are willing to help.	2	0
Thorough practical instruction, ensuring students understand how to do it.	2	0
weak WIFI .	0	2
Young lecturers but good teaching , creating excitement for learners .	2	0
teach with English slides.	1	0
like the lecturer was not prepared, never read the topic.	0	0
The teacher needs to explain the examples on the board to make it easier for students to understand.	0	0
Instructors provide complete knowledge and learning materials.	2	0
dedication , enthusiasm and imparting necessary knowledge to students .	2	0
did not understand the article very well.	0	0
Now that you're used to your mouth, say that sentence.	1	0
teach the full lesson.	1	0
I don't use a microphone, so I can't hear clearly if I sit far away.	0	0
Full updates for students!	0	1
There are too many exercises.	0	0
Lecturers have not provided complete course materials.	0	0
Students who are liked by the teachers in class will pass the course easily, and the remaining students will fail the course with just a small mistake.	0	0
Create many games to help students get bored.	2	0
Enthusiastic guide .	2	0
provide knowledge close to reality.	2	0
Enthusiastic teachers, properly assessed capacity.	2	0
Enthusiastic and interested in students.	2	0
improve the quality of classrooms.	0	2
Her lectures are very boring with English slides using many specialized words, so if you can't keep up with what she teaches, it will be difficult to understand the lecture.	0	0
There are still some things about the lesson that have not been explained to all students.	0	0
Very effective teaching method, fun class.	2	0
The teacher was busy with work and changed another lecturer, but that lecturer taught him not as good as wzjwz292, making it very difficult for us to grasp the knowledge.	0	0
The class is a bit boring.	0	0
She was happy , helping the class to work together enthusiastically .	2	0
The lecturer enhances the problem solving, making it easy for students to understand the lesson.	2	0
The teacher is very funny, teaches well and carefully.	2	0
This subject is very difficult to find materials, most of which are found in English.	0	1
great knowledge!	2	1
on time , dedicated to class .	2	0
dear .	1	3
The teacher guides the unnatural forced communication, or hits the students on the head.	0	0
for example, raise your hand to say plus points, and do exercises on the board to add points.	1	1
Continuously update new technologies, do not teach outdated technologies, and practice equipment needs to be improved.	0	1
serious teaching, fun.	2	0
teacher is great.	2	0
The teacher came to the place to lecture when he did not understand.	2	0
teachers are not happy.	0	0
easy to teach.	2	0
The teachers are very dedicated and care about the class.	2	0
The quality of the current course is very good.	2	1
The teacher is funny, teaches well, goes into the lesson thoroughly.	2	0
there are things she teaches rambling beyond the unnecessary exam.	0	0
attentive and considerate.	2	0
The teacher is very good and easy to understand, focusing on the main part.	2	0
Instructors are very detailed and enthusiastic.	2	0
communicate in English and practice communication in the classroom a lot.	2	0
restrict to examples like 12 and then to exercises like 245 .	0	1
There is a fact that when I learn the introductory course (practice taught by Ms. wzjwz256) the content of the program is ahead, faster than the theoretical subject (not because the practice is faster, but because the theory is faster). learn slower)?	0	0
This is possible because she sometimes invites foreign teachers to attend and support groups with presentations right in the classroom.	2	0
It's like reading a slide down.	0	0
passionate teachers.	2	0
The teacher taught very poorly, almost only in slides.	0	0
should find a more intuitive and practical method.	0	1
The teacher gave a messy lecture.	0	0
I have seen that teaching says this subject must have a laboratory if you want to learn it.	1	2
The practice room needs to upgrade the kits, practice is not effective.	0	2
The teacher is very easy to understand, giving exercises to absorb.	2	0
The teacher should speak English then explain the meaning.	0	0
The classroom is too hot, the projector is dim.	0	2
Lesson content is integrated into games.	2	1
She is dedicated and willing to help.	2	0
overcome the defect " I have no reason to see your homework " .	0	0
Although the subject is difficult, the knowledge is very meaningful for the future.	2	1
class presentations.	1	1
The teacher has deep and wide knowledge.	2	0
ida pro 64-bit can perfectly parse 32-bit executables but the much more complex registers instead of 64-bit ida pro cannot parse 32-bit executable col onsmile .	0	3
Install additional curtains to make the projector more effective.	0	2
good , dedicated to students .	2	0
Practical instructors need to enthusiastically help students in the practice process.	2	0
I think the teacher should strengthen and correct more exercises.	0	0
The classroom is extremely hot, the fan is just for decoration.	0	2
the teacher does not provide enough materials on the subject website, all the materials students have to ask other classmates to have the materials to study.	0	0
As a result, students' performance is greatly improved after each practice session and assignment.	2	1
no opinion.	2	3
for the exercise is a bit difficult.	0	0
The kind of knowledge he imparts is very attractive.	2	0
cute .	2	3
The grading system is still emotional and somewhat unfair.	0	0
conscientiously call on students who are not focused to answer the question.	2	0
Lecturers need to allocate the number of exercises similar to the theoretical content.	0	0
When a student has an idea to say, the teacher argues to the end.	0	0
The lecturer in class only gave practice exercises to students to do, and from the beginning to the end of the session, they did not say a word at all!	0	0
need to strengthen group activities and need more exercises for the subject.	0	1
reasonable curriculum.	2	1
Enthusiastic teachers, good teaching, easy to understand.	2	0
Enthusiastic, caring, easy to understand.	2	0
dedicated to the lesson.	2	0
but don't say that this type of article is easy, it's okay to find out by yourself, if there's anything you don't understand, ask.	0	0
I don't understand anything while listening in class.	0	3
how to answer questions for students about a lesson that makes students uncomfortable (because students are not perfect, sometimes there are "heavenly" questions, experienced teachers should point out students' mistakes, not should ask distorted, annoying).	0	0
support more equipment for teaching English, if possible, students can learn English listening skills in the computer room with equipment such as headphones.	0	2
teacher wzjwz212 teaches enthusiastically.	2	0
bit tight.	0	0
Teachers are dedicated, enthusiastic, happy with students, teaching full necessary knowledge.	2	0
The teacher just taught the English slide and translated it into Vietnamese next to the English sentence so that it would be easier for us to read it again when we got home.	2	0
fun sociable enthusiasm only for a teacher is enough.	2	0
rarely teach exercises.	0	1
The lecturer did not provide enough materials to do the project.	0	0
Easy to understand, enthusiastic, wonderful teaching.	2	0
wholeheartedly positive.	2	0
She teaches very enthusiastically , is receptive not only to support her subject knowledge but also to soft skills . She is very interested in students in both study and life .	2	0
easy-going, funny, enthusiastic teacher.	2	0
pleasant and funny lecturer.	2	0
not dedicated in teaching , do not study the lecture carefully before going to class .	0	0
Lecture the exercises a bit fast.	0	0
help students understand more deeply about the theory learned in class, creating maximum conditions for students.	2	0
The way of talking witty and close brings a comfortable and happy atmosphere to each class.	2	0
The teacher goes to class on time and regularly.	1	0
The projector room is a bit hot.	0	2
maybe the practice part students will have two choices doubledot build a text classification program, so the program will not be able to handle complex or large texts so the grading method will be different. There is a leniency to this application.	0	1
This guy teaches easy to understand, funny, enthusiastic, cute.	2	0
because this class is not good.	0	1
Learners only know how to learn, dive into learning, without even knowing what those things are.	0	1
Class exercises help a lot in learning.	2	1
Teachers are enthusiastic, enthusiastic, understand students psychology.	2	0
Enthusiastically help students answer questions.	2	0
Some parts are not properly distributed.	0	0
speak loudly , slowly , easy to understand , convey a lot of important knowledge , practicality .	2	0
Only study theory.	0	1
Detailed, enthusiastic lectures.	2	0
She teaches with enthusiasm, dedication, easy to understand.	2	0
The teacher understands student psychology and is very happy in teaching.	2	0
making jokes from time to time to create interest in learning for students.	2	0
She teaches enthusiastically, her classes are fun and comfortable, so it's easier to absorb.	2	0
His lectures are suitable for the capacity of information technology students. In addition to the things in the lesson plan, students can understand a lot of things about other things. His lectures are very interesting and lively.	2	0
lecture too fast.	0	0
need to improve the sound system because sometimes it is glitchy and not clear .	0	2
I write too much, the teaching is still difficult to understand, so I should correct the homework.	0	0
The computer room system has many problems doubledot mouse , broken keyboard , vdotv .	0	2
Detailed instruction and regular review of knowledge!	2	0
Practical instructions are not dedicated, time is short.	0	0
The lecturer teaches a bit fast on some parts.	0	0
Her teaching is enthusiastic, her pronunciation is very good and her grammar is very standard.	2	0
The teaching progress is still slow , the easy parts need to go a little faster with a quick introduction , the difficult parts like quick soft and above arrangement , the tree should be clarified .	0	1
comfortable .	2	3
Strict teachers make students focus more on learning.	2	0
Interact with students very well.	2	0
should have lively teaching methods with students.	0	0
ensure adequate volume of knowledge required for the subject.	2	0
Update new and useful lessons.	2	1
There are many practical examples so it is easy to understand.	2	0
I thank you for reading.	1	0
for a lot of useful knowledge.	2	0
demoralize when submitting.	0	0
Good and effective lectures, exercises follow the knowledge.	2	1
School computers should be upgraded .	0	2
The teacher is easy to understand, funny, very enthusiastic.	2	0
teacher wzjwz281 is very enthusiastic , has a high ability to impart practical knowledge and always has class assignments .	2	0
The teacher is very dedicated and enthusiastic to teach students.	2	0
In my opinion, having done the subject project, you should not take the final exam, but the final exam should give up the subject project.	0	1
Very good teacher, easy to understand, and practical.	2	0
The content of the exercises should have a more comprehensive direction.	0	1
The teacher is very easy to understand, fun and pleasant.	2	0
thank you !	1	3
great subject.	2	1
The way of communication is difficult for me to grasp the subject content.	0	0
There are things you don't know what to do later, so why not reduce it.	0	1
wzjwz300 room facilities do not meet the needs of teaching, need to install more electrical sockets for teachers.	0	0
Ms. wzjwz73 teaches this subject very inspirationally , I really like this subject .	2	0
the subject is somewhat unreasonable , because from the middle of the term to the next part ie from chapter 4 to chapter 5 the level of the subject increases very quickly , there are many students who do not understand and cannot grasp the lesson .	0	1
e-learning should be limited.	0	1
Does anyone want to ask or have any questions?" That's a question that teachers often say, but really, most students don't know what to ask, so it's difficult to	0	0
ask	2	0
.	2	0
love	0	2
the students	2	0
_	0	0
_ quite difficult to understand.	0	1
The teacher is very happy, has a passion in teaching.	2	0
Dedicated and enthusiastic teacher.	2	0
Subject content should focus on majors.	0	1
She is a good teacher and enthusiastic.	2	0
enthusiasm .	2	3
full class but don't know who the teacher is.	0	0
I hope that next semester, the school will provide our high-quality software classes with more choices of teachers for the basic game subject so that we can quickly complete the course and graduate on time.	0	2
full .	1	0
unfair process scoring.	0	1
Teachers and students use two different programming languages ​​in the learning process and both sides do not know enough about the other language, which causes many difficulties in the learning process.	0	0
difficult to understand, really not effective.	0	0
clear instructions on how to solve the exercises.	2	0
She is enthusiastic and teaches well.	2	0
Courses need to be designed so that students have the opportunity to survey reality.	0	1
The exam is too difficult compared to the exercises in class!	0	1
Full curriculum.	2	0
Good teaching, dedicated instruction.	2	0
The teacher is very enthusiastic.	2	0
Student presentations take up a lot of time.	0	0
may have to upgrade equipment .	0	2
The teacher knows the difference in level between the 9th and 10th graders in the class, so he gives a reasonable assessment. He clearly states the strengths and weaknesses of the group after each report.	0	0
teach well, teach on time.	2	0
The teacher's lectures are not close to the exam questions.	2	0
need to improve the teaching equipment system.	0	2
Ineffective .	0	0
attentive instructions.	2	0
not effective.	0	1
The teacher is very dedicated to teaching.	2	0
meticulous attention to detail.	2	0
teacher enthusiasm.	2	0
Good teaching, enthusiastic, easy to understand.	2	0
The teacher is very caring and gentle with the students he knows, when he reports he gives you a good pass or a very high score, even though he says the project requires one person to do it, but there are two members. working on the same project and there are two groups with the same project , the same code ( copied from the same internet source ) the teacher still passed the subject .	0	0
I don't send documents or notices to moodle, I'm often busy, so I can't guarantee the time to meet students as announced.	0	0
Teachers are sometimes late to class.	0	0
teacher is very happy.	2	0
young teacher.	0	0
What does the application of that subject help students with?	1	1
Good teacher, I really like your class.	2	0
The subject is too deep to do and is very difficult to grasp to do the exercises.	0	1
She teaches very well.	2	0
I'm a little bit late.	1	0
Interact with students extremely well.	2	0
The content is communicated clearly , there are periodic tests , helping students to review effectively .	2	0
should strengthen learning listening and speaking.	0	1
Teachers lack specific exercises for students to apply to remember.	0	0
The knowledge of this subject is probably rarely used by us.	0	1
The teacher should talk a lot about practical applications, like me, what devices this formula usually applies to.	0	0
speak English fluently.	2	0
Her voice is small , should not be in the lecture hall because it will easily cause drowsiness and inaudible .	0	0
enthusiasm and enthusiasm.	2	0
practical teacher.	2	0
I and my friends in high quality software classes almost no one wants to sign up for the basic game course undertaken by this lecturer, but last term the school only offered us one choice: this teacher, so we have no other choice.	0	0
She is very enthusiastic and explains the exercises clearly.	2	0
Enthusiastic teachers, imparting knowledge and practical experience.	2	0
equipment should be better .	0	2
She taught a bit fast so I couldn't understand.	0	0
Lecturers are not boring.	1	0
haven't delved into the issues but only touched on the surface and spent a lot of time on simple problems.	0	0
Enthusiastic, always helping students.	2	0
She is enthusiastic and easy to understand.	2	0
see message but no reply.	0	0
she teaches overtime.	0	0
She teaches passionately and cares about her students.	2	0
Lecture materials are always complete and easy to understand.	2	1
Enthusiastic, regular class and good teaching method.	2	0
have to stop for a while just to mark the plus points and calculate the points , messed up .	0	0
but the current practice room is only equipped with 1 gb ram machine.	0	2
The teacher is easy to understand, gives many vivid examples.	2	0
She is enthusiastic in teaching, interacting with students very well.	2	0
There are some places where she is a bit difficult.	0	1
impart the necessary knowledge.	2	0
The lecturer has not oriented the purpose of this subject for students.	0	0
Teachers must prepare lectures before coming to class or have mastered the exercises and explain easily.	0	0
The teacher should make the deadline a little longer (usually only 3 days after practice).	0	0
should focus on practice.	0	1
reasonable use of class time, helping students more in the classroom learning process.	0	0
good teacher .	2	0
difficult homework.	0	1
She teaches enthusiastically and is easy to understand, helping students solve many problems during practice.	2	0
she has good communication skills, teaching combined with practicing basic skills in the subject is very flexible and attractive, she has great enthusiasm.	2	0
The instructors are very dedicated.	2	0
all ok.	2	3
I hope you check the test more carefully before putting it into the official exam.	0	0
about examples.	1	1
The proof is that the final exam scores range from 1 to 5 points.	0	3
Thorough, easy to understand, enthusiastic lectures.	2	0
should pay more attention to English communication.	0	1
The teacher is very enthusiastic and always goes down to the middle of the class to communicate with students easily. He always gives examples around the class to help students understand the lesson more easily.	2	0
The teacher is very enthusiastic and teaches very carefully.	2	0
communication ability , very poor communication , weak knowledge , lack of ability to interact with students .	0	0
Attentive teachers.	2	0
Dedicated teachers, good teaching, quality.	2	0
no real application.	0	1
the teacher is very late, class time is also extended, but you have to leave first.	0	0
The teacher did not go deep into the subject matter of the lesson.	0	0
The teacher does not allow to do the project.	0	0
friendly and amusing .	2	0
device enhancement.	1	2
Instructor for many good challenges.	2	0
instructions for doing specific exercises.	2	0
have devotion.	2	0
Maybe that's why , she gave us big projects and weekly assignments , so we were quite stressed , we still had to do projects for other subjects .	0	0
enthusiastic teacher colonhihi.	2	0
Lecturers should focus more hours on theoretical lectures to help students understand and deepen their understanding of the lesson.	0	0
Very good teacher, hope to learn from him in other subjects.	2	0
Schools should install microsoft visual studio version newer than 2010 .	0	2
teach slowly.	0	0
There are essays for students to preview.	2	1
the teacher is very late , sometimes more than 30 minutes late and teaches or prolongs the time , exceeding the study time because he is late .	0	0
I just lack English vocabulary.	1	3
Teachers are not enthusiastic about practice, students find it difficult to practice and do not have a guide.	0	0
have not used moodle in the teaching process, especially in providing learning materials.	0	0
she is very cute.	2	0
She is devoted to her students.	2	0
When taking the process score, take the time, even those that have not been mentioned or mentioned in the exercise, the document does not provide exercises except for the theory lecture slides.	0	0
The teacher is very funny and easy to understand.	2	0
Regarding the project of this subject, the lecturer should give the architectural design of the company's building, the commercial center in advance.	0	1
The teacher explains clearly.	2	0
teacher wzjwz323 is so great , i love you hi hi .	2	0
Wait for all of you to sit at the table before she arranges the seats, so it takes time for students to do homework.	0	0
If you don't sit on it, it's hard to see the colonbigsmile board.	0	0
You should be conscientious.	0	0
fun , harmonious , positive in teaching .	2	0
I love studying her.	2	0
I rarely go to class.	1	3
should give exercises to solve more.	0	0
Enthusiastic teaching combined with expanding knowledge.	2	0
microphone is often howling and hissing.	0	2
It is necessary for students to practice speaking about topics in the previous unit so that students can be more confident about their speaking ability.	0	0
well done .	2	0
Fun and enthusiastic teacher.	2	0
I don't understand much.	0	3
The teacher always makes requests but doesn't teach, there are exercises he just throws code for students to read and understand for themselves, without explaining anything!	0	0
No late attendance.	0	0
In-depth easy-to-understand lectures.	2	0
care about .	1	0
Students always prefer teachers who are friendly with students to increase interaction between the two sides.	0	0
increase the time for the listening part.	0	1
I think this subject should illustrate the theoretical content with a topic throughout all the content, just like doing a project, so it will be easier to grasp and understand the theory.	0	1
both learn professional knowledge and learn how to be human.	2	1
Lecturers and practicing instructors teach the subject to students in two different directions, making it very difficult for students to grasp.	0	0
She teaches gently, not harshly or violently.	2	0
But if you don't have basic knowledge, how can you do it?	0	1
Explain the lesson in more detail.	0	0
Practical projects are far different from theory in class.	0	1
improve the quality of classrooms and equipment to support learning.	0	2
She is enthusiastic, helps students, creates a comfortable learning atmosphere.	2	0
teacher wzjwz123 teaches very well and is very enthusiastic!	2	0
should change different operations altogether.	0	0
improve learning equipment.	0	2
It is necessary to increase the course time by 30-50% so that students have the conditions to absorb the knowledge more deeply.	0	1
You teach theory too much.	0	0
Teachers always create a happy atmosphere in class.	2	0
Subject content is too heavy and many things are not necessary for the student's profession.	0	1
Her lectures are still difficult to understand, not profound.	0	0
In class , when teaching , teachers use a lot of vulgar phrases , swear words , and are very uncultured .	0	0
The teacher teaches very carefully.	2	0
really satisfied.	2	3
nothing satisfied.	0	3
Good form of teaching, through mini games to impart knowledge.	2	0
Fully prepare the necessary software and programs available in the practice rooms in accordance with the subject's characteristics.	1	0
Instructors have a huge role in optimizing students' code.	2	0
Highly practical for toeic exam as well as social practice.	2	1
Teachers update information about lessons regularly , complete and new .	2	0
Lecturers are difficult to understand, sometimes even vague.	0	0
need to prepare the lecture correctly and do not work alone when going to class.	0	0
Enthusiastic lecturers teach, diverse exercises suitable for theory.	2	0
Enthusiastic and passionate teachers.	2	0
The teacher is funny and easy to understand, the classroom atmosphere is comfortable.	2	0
Has extensive knowledge, lectures in English.	2	0
should focus on speaking and listening a lot because he is already 3rd english.	0	1
She is quite easy to understand , enthusiastically runs around the class to guide each student .	2	0
Energetic, enthusiastic, easy to understand.	2	0
English is a subject that requires time to practice, but here the school schedules 1 day and 4 periods.	0	1
The teacher teaches quickly, there is something difficult to understand.	0	0
Active teaching method helps students not only improve professional knowledge but also professional skills doubledot presentation, critical thinking.	2	0
The way of communication has not helped students understand the generality of the problem!	0	0
It is necessary to arrange the classroom more reasonably, with projection equipment and tools.	0	2
The teacher is easy to understand and very funny.	2	0
English teachers are not good enough.	0	0
There should be a reference exercise answer section for the assignment deadlines.	0	1
The extent of knowledge in his subject is very wide, but it is not appropriate to include it all in just one subject.	0	0
causing confusion , confusion for students in decisions about assignments , projects , unclear , not exactly decisions .	0	0
Teachers are enthusiastic , enthusiastic , often allow group work during class time .	2	0
Sweet and enthusiastic teacher.	2	0
The teacher conveys all the lesson content.	2	0
should only give the main content and the formula , how to do the test .	0	0
cheerfully preaching.	2	0
The school schedule is not clear, it is difficult to grasp the calendar.	0	0
I still don't really understand wireshark, what else can I use it for besides the purpose of doing exercises.	0	1
inspirational voice , give specific examples .	2	0
Repair damaged computer equipment in the machine room.	0	2
teacher wzjwz243 is a very enthusiastic teacher with students, he conveys the lesson very easily and thoroughly.	2	0
teaching is difficult to understand , putting too much pressure , prolonging the teaching time making students unable to have lunch .	0	0
The teacher should spend a few hours to do the exercises because the amount of examples he gives is quite a lot.	0	0
need for more documents , more exercises for private students to study .	0	1
sociable, fun and receptive to students' opinions.	2	0
not very enthusiastic.	0	0
teachers teach well , promote students ' listening , speaking and reading abilities .	2	0
conservative in the way of teaching, do not answer questions to support students while practicing.	0	0
have to learn too many unnecessary parts , should reduce some content , eg doubledot 2 dimensional random vector , poison distribution .	0	1
The teacher teaches carefully, easy to understand, illustrates the theory thoroughly, thinks about reality.	2	0
Don't post weekly assignments early so students have time to do them.	0	1
She regularly checks her homework.	2	0
The teacher is easy to understand, lively, with many specific examples!	2	0
Teachers always try to help students understand the nature.	2	0
The amount of knowledge is a lot but the teaching time is short, I hope the training department can consider and divide each subject to teach 1-3 languages, for example html, css as 1 subject, js and jquery as 1 subject, php do 1 subject.	0	1
Easy to understand teaching method.	2	0
There are many interesting stories besides teaching, interacting with the class to facilitate the easy acquisition of knowledge.	2	0
When we were studying the form specification taught by teacher wzjwz169, we didn't understand what he was saying, didn't understand what this subject was for and how it was applied in practice.	0	0
In my opinion, the course materials are still lacking.	0	1
Enthusiastic teaching with students.	2	0
Lecturers give effective lectures, combining theory and programs to help students understand.	2	0
The lecturer conveys very well, very easy to understand.	2	0
Ms. wzjwz62 has a teaching method that, according to me, is suitable for the characteristics of English subject, she always creates interesting teaching activities and always ensures that knowledge is conveyed to students in the best and correct way. and most complete .	2	0
She is also very friendly and approachable with students.	2	0
When I go to physical education school, I don't really know which teacher is with which teacher, because it's been a while since I've had a teacher.	0	1
she teaches well , easy to understand , many illustrations , combines both theory and practice .	2	0
The teacher gives a lot of rest.	0	0
I think this is a problem caused by the training room forcing the teacher to change the exam format, at first we were told that the final exam was on a computer, but then we had to take the paper-based exam.	0	1
room wzjwz98 block wzjwz99 in the afternoon too hot and sunny !	0	2
When taking the exam, the time was too short to make a presentation even though I thought of a solution to teach students to "do easy things quickly" to teach students to be "workers".	0	1
The teacher is not enthusiastic, especially the practical part.	0	0
very dedicated teacher.	2	0
Enthusiastic in teaching.	2	1
Teacher often overtimes to lunch time.	0	0
At the end of the course, students are not allowed to use any software introduced.	0	1
should summarize the main ideas of the lessons to study.	0	0
The teaching method is quite good.	2	0
The teacher replied to the email with no sympathy.	0	0
add practical equipment for this subject , not just computer practice .	0	2
The teacher is very disciplined and everything is clearly arranged.	2	0
The teachers teach on time, the lesson content is lively.	2	0
Teacher on time, good help during practice.	2	0
appreciate colonsmile .	2	3
Questions can be solved well with a theory teacher, so there is no need to have an additional practical teacher.	0	0
The teacher is enthusiastic and dedicated to the students.	2	0
The teacher has the ability to impart good knowledge, easy to understand and give many exercises for students to apply.	2	0
The teacher imparts complete knowledge to the students.	2	0
Enthusiastically answer all questions of students.	2	0
She teaches and guides students very enthusiastically.	2	0
Very enthusiastic, loves students, easy to understand.	2	0
Practical content is just copy and paste, not focused on teaching content.	0	1
The teacher conveys not very well, hard to imagine.	0	0
Need more documentation.	0	1
I think the final exam for this subject should be 100% self-paced.	0	1
The number of algorithms is large and spread, so it should be refined to focus and relate to more practical applications.	0	1
sleep-inducing teaching.	0	0
follow the program.	2	1
Very good teacher, very updated.	2	0
good teacher, easy to understand, he often let us do different types of exercises.	2	0
confuse learners.	0	0
She is dedicated and enthusiastic.	2	3
or enthusiastic.	2	0
Students who work hard will do the work.	2	3
ineffective teachers.	0	0
Fun, engaging way of teaching.	2	0
Teachers always make sure to teach on time, easy to understand lectures.	2	0
influence my overall results.	0	3
English is not a subject to teach theory and grammar, so I think you should change the way you teach.	2	0
The teacher is quite good and detailed, easy to absorb.	2	0
her attentive enthusiasm.	2	0
more detailed instruction.	0	0
The teacher used English and Vietnamese mixed, causing confusion.	0	0
very good , no comments .	2	3
Enthusiastic, enthusiastic, handsome teacher.	2	0
for the exercise to get points for practice is too difficult, the instructions are sketchy.	0	1
5 - 10 minutes late to class.	0	0
enthusiastic teacher.	2	0
Need to provide more study materials for students.	0	1
I need to disseminate more information.	0	0
I rest too much, this is an economics subject that I do too rigorously.	0	0
the lecturer is often late , the lecture is always delayed because the lecturer is too enthusiastic .	0	0
The teacher is effective, easy to understand and practical.	2	0
often go out , the phone , skype constantly ringing .	0	0
Quite a lot of exercises.	0	0
She teaches with enthusiasm and is easy to understand.	2	0
The teachers are very enthusiastic and help the students a lot.	2	0
A couple of English words I don't understand.	0	3
Need to improve the quality of teaching.	0	1
The teacher is dedicated to the students, enthusiastic about the students.	2	0
There is no need to go to much practical training in the computer room.	0	1
Some basic problems teachers should cut down to save time.	2	1
very enthusiastic attitude.	2	0
for more exercises.	0	0
teacher's enthusiasm and dedication.	2	0
dedicated and very up-to-date information for students.	2	0
enthusiastic instructors.	2	0
The curriculum is clear , exercises are complete with the content learned .	2	0
give more examples in practice so that students can easily absorb the lesson.	0	0
She is enthusiastic, thorough and easy to understand.	2	0
The classroom is too hot and lacks a fan.	0	2
The teacher is very dedicated and enthusiastic.	2	0
The engine room is unusable.	0	2
I find it a bit difficult to understand, she teaches a bit fast.	0	0
Good teachers, enthusiastic and easy to understand.	2	0
Be on time, teach enough knowledge.	2	0
he follows our students closely in each lesson, he always gives examples to make it easier for students to code.	2	0
There are few classes, so students learn boring and stereotyped, so there is time for students to understand more.	0	1
The teacher arrived on time.	2	0
The teacher does not guide the effective use of the materials and does not guide the work, but only corrects the exercises.	0	0
Enthusiastic teachers, ensuring knowledge for students.	2	0
should let experienced teachers teach this subject.	0	1
The teacher is very good, concise, general and easy to understand.	2	0
She is very sweet, enthusiastic and easy to understand.	2	0
She is very close to the students.	2	0
The teacher is very enthusiastic.	2	0
regularly review knowledge.	2	0
I think you should upload slides before each class so that students can see the previous lesson at home instead of uploading slides after each class!	0	0
Enthusiastic faculty, interested in most of the students in the class.	2	0
The teacher is extremely enthusiastic, it must have been more than 10 years of going to both high school and university to see that he teaches so enthusiastic.	2	0
Theoretical reasons do not understand, leading to practice also do not understand.	0	1
The teacher is enthusiastic and very dear to the students, solves the exercises in detail and comes with vivid examples, I like you very much and hope you continue to teach my class.	2	0
need to be more lively.	0	1
not rigid in the way of scoring .	0	0
Communication is not very good.	0	0
The computer room is too old , the internet is not available , is small , the computer configuration is too weak .	0	2
easy to understand , good teaching , many creative methods , delicious candy .	2	0
ensure class time, number of lessons.	2	0
No project instructions.	0	0
The teacher has good and meaningful stories.	2	0
too few exercises.	0	0
provide more materials , course syllabus .	0	1
Divide the group into a very good project.	2	1
moreover , again using silverlight , leading to a situation where many of you do not want to learn , because after learning silverlight , no one uses it anymore .	0	0
She teaches well and is easy to understand and very enthusiastic.	2	0
You teach very well, we thank you.	2	0
Teachers need to ensure class time.	0	0
The teachers are very dedicated and attentive.	2	0
Enthusiastic and humorous teaching.	2	0
bland and rather cheesy.	0	0
Lecturers are not effective, many students do not understand the lesson.	0	0
The instructors are easy to understand , dedicated , ensure class time , provide adequate knowledge for students .	2	0
At the same time, the questions the teacher asked were very close and required deep knowledge compared to the lesson.	2	0
enthusiastic and effective teacher.	2	0
Teachers should keep the microphone close to the mouth.	0	0
The curriculum needs to be changed to be more appropriate.	0	1
for easy-to-understand examples.	2	0
Some students submitted their projects late but still got very high marks.	0	0
Teachers are dedicated, enthusiastic, strict, teach easy to understand, evaluate learning results fairly and accurately.	2	0
Enthusiastic and easy to understand.	2	0
After the next term, I hope you can find a suitable teaching method to help us feel interested in your subject.	0	0
Every session has practice, after learning the theory, the practice will be highly effective!	0	1
The lecturer teaches slowly to help students keep up with the progress, there is a lot of cooperation between both the lecturer and the students, rich examples of exercises after each theory section help students understand the lesson.	2	0
many times when doing practice without internet to learn what you need.	0	2
I don't teach you this subject.	1	0
wzjwz53 practice room needs to be upgraded.	0	2
Enthusiastic teaching, easy to understand, dedicated to students.	2	0
The class was too crowded so it was very hot.	0	3
Easy to understand slides.	2	1
Great teaching and lots of exercises.	2	0
Teachers are always dedicated, enthusiastic and have high interaction with students.	2	0
Studying near the construction site is really unbearable.	0	2
need to elaborate more.	0	0
The way the teacher teaches is very scientific, simple and easy to understand!	2	0
The teaching is very difficult to understand.	0	0
Lectures create excitement for students, enthusiastic teachers.	2	1
full practice.	1	1
She is very easy to understand and dedicated to her students.	2	0
Funny teacher, good communication ability.	2	0
easy listening, enthusiastic.	2	0
Her teaching style is easy to understand, she also cares about students.	2	0
This course is quite fun.	2	1
there have not been many group activities or presentations , have not been to the actual enterprise .	0	0
enthusiastic to help students.	2	0
The course is all about c, don't use cplusplus much, it's easy to mess up in the programming process.	0	1
never intended to miss his teacher's class (except in the case of oversleeping colonbigsmile).	2	0
Be on time to class, answer all questions of students, enthusiastically.	2	0
conscientious instruction.	2	0
The teacher teaches well and gives very close examples, easy to understand when in class.	2	0
You take too much time off, so we also take a break.	0	0
clearly state the purpose as well as the application of the subject right from the beginning.	0	0
Enthusiastic teachers, guaranteed class time.	2	0
understand the theory of the subject.	1	3
Thank you so much .	2	0
very frustrated.	0	3
should give more homework.	0	1
teacher wzjwz187 teaches with a heart and always supports when there are questions.	2	0
Enthusiastic, experienced instructors.	2	0
Teachers have not included many social issues.	0	0
wzjwz11 room projector is too poor quality.	0	2
Group practice, do lots of exercises.	2	1
suggest that the school should invest more in the computer room and update the software for learning.	0	2
sometimes without enthusiasm.	0	0
warn students to be late but lecturers are late, often absent from teaching without any reason without notice, causing frustration, wasting time, and students' travel expenses.	0	0
The teacher is very dedicated, enthusiastic to answer students' questions.	2	0
you should demo the circuit by protues .	0	0
Her voice , gestures , way of communicating are very cute .	2	0
teacher's teaching style.	1	0
Teaching talking too rambling makes students not focus.	0	0
The practice room's computer cannot serve the practice content, the lecturer asked to do it on the laptop and bring it to the practice room for grading, so the practice room is used for grading?	0	2
Enthusiastic, funny teacher.	2	0
The instructors are very enthusiastic and answer the key questions of the subject.	2	0
The teacher is very enthusiastic, often adds more to expand the knowledge for students and frankly points out the shortcomings of the lecture slides so that students do not make mistakes and understand the problem clearly.	2	0
too strict points , for too many tests .	0	1
Instructors do not guide students to perform practical exercises, do not provide materials for students to study.	0	0
teaching is rigid , oppressive , does not attract , constrains students .	0	0
good teaching , give some practical examples to increase the vividness of the lesson .	2	0
for exercises to improve English ability.	2	0
I think it's okay to learn.	1	3
The course outline has not been updated for students.	0	1
The teacher needs to focus a lot on the central focus of the subject that has been proposed.	0	0
Instructor for many exercises , complete .	2	0
Lectures given in class meet the needs of students.	2	1
The teacher has a heart.	2	0
knowledge and good teaching.	2	0
teacher is very happy.	2	0
close to students.	2	0
The teacher is enthusiastic and punctual.	2	0
Regularly giving homework helps students understand more solid knowledge.	0	0
quite conscientious.	2	0
choose a suitable reporting time for students.	2	0
Enthusiastic teachers, on time.	2	0
dedicated and enthusiastic lecturers, giving students presentations on given topics, helping students enhance their ability to work in groups.	2	0
teaching knowledge is quite advanced , beyond the understanding ability of most students .	0	0
the teacher understands the lesson.	2	0
The teacher used to sing idly, it sounded good, but it was also very funny.	2	0
Upgrade equipment, especially speakers to have the best quality.	0	2
Instructors clearly guide each student.	2	0
She didn't post the lesson slides first, but only posted them after she finished her lesson, so when she didn't understand, there was no slide to re-read.	0	0
The teacher's way of teaching is not effective, sometimes he even helps some students.	0	0
the form of final project report , does not show the ability of the students , it is easy for one person to work and all beneficiaries , because the teacher does not require a work assignment sheet and only gives the same grade for the whole group group based on the report submitted , although a group of teachers is limited to 5 people .	0	0
enhance practical English exchange.	0	1
The teacher is often late, sometimes 30-45 minutes late, one week late by 1 hour (at this time the students have already left).	0	0
Notice of leave is not clear.	0	0
failed to inspire learning.	0	0
Good knowledge transfer, student-friendly.	2	0
Always be in touch with practice.	2	0
interact with students.	1	0
More materials are needed for students to study.	0	1
However, his class time is quite limited and most of the time he does not use it effectively.	0	0
quite enthusiastic.	2	0
should provide course objectives.	0	1
You should speak a little slower!	0	0
I want the school to arrange the schedule so that we are least likely to have the same schedule.	0	1
Well explained, easy to understand, practical illustrations.	2	0
The deadline for practice exercises is not fixed.	0	1
too many exercises , takes a lot of time but no effect .	0	1
The teacher is also very funny.	2	0
Her handwriting is very bad , she teaches difficult to understand , does not explain the exercises but only gives 3 clips and tells students to follow .	0	0
generally okay.	1	3
for review one way out of one type .	0	0
clear , basic , practical .	2	3
The teacher is very attentive to the students, he not only teaches the theory but also gives examples of those applications in the external working environment.	2	0
have not participated in the actual campaign and toured the company.	0	1
Good teaching, motivating students.	2	0
The instructors are enthusiastic, there are many good exercises.	2	0
She is very dedicated in teaching, always improving teaching methods.	2	0
create conditions for students.	2	0
Enthusiastic teachers, teach slowly, easy to understand.	2	0
The information the teacher conveys is very difficult to understand, students cannot imagine that knowledge.	0	0
The teacher gave detailed instructions, but the subject knowledge was too boring, causing most students in the class or skipping classes.	0	0
sometimes even hard teaching.	0	0
she cares about students , gives good lectures , loves her colonhihi .	2	0
spend too much time in class copying things on the board.	0	0
He has extensive knowledge, we need to learn a lot from him.	2	0
According to the requirements of the subject, students must bring laptops to do the exercises, however, there are only 2 sockets in the room, not meeting the teaching and learning needs of both teachers and students.	0	2
Need to improve the quality of facilities.	0	2
Instructors should be more specific.	0	0
Easy to understand by instructors.	2	3
Lecturers rarely explain in depth about the examples.	0	0
The lecturers teach well , easy to understand , enthusiastic , the amount of knowledge is reduced to be able to remember the main part .	2	0
We were really at a loss for words, so we had to humbly go online to search for all kinds of things for more than an hour before we could make a sentence.	0	3
good teacher, caring for students, funny, hope someday he will teach my class again.	2	0
Very useful course.	2	1
should go deeper into the important issues and avoid getting too deep into the basics and familiarity .	0	0
Exercises are done a lot, considerate, dedicated.	2	0
teachers often give the class a break , a vacation up to 4-5 times , the ability to communicate needs to be improved further .	0	0
Communication is not really effective.	0	0
Enthusiastic and friendly lecturers, teaching with a plan, ensuring knowledge.	2	0
try to do more exercises .	2	1
The teacher should give demo code examples for students to understand better.	0	0
The subject is not useful for my major.	0	1
Boring teaching method, only reading slides.	0	0
She is cute and answers questions.	2	0
Sir, you always lay the foundation carefully and let us learn and improve.	2	0
teachers to let students learn more on their own.	0	0
she teaches well conveyed or easy to understand.	2	0
Subject content is not consistent , each teacher teaches differently , not consistent between years .	0	1
Instructors are too strict in grading and submitting papers, please check our code when we are wrong or forget to delete the file.	0	0
lecturers are late to class , often absent but without notice .	0	0
The teacher is enthusiastic about teaching, many very interesting topics are needed for students.	2	0
I have never met a teacher since the beginning of school until now!	1	0
Dedicated, enthusiastic teaching creates conditions for students to develop knowledge.	2	0
enthusiastic lecturers, teaching in an open way so that students can study more outside of the program on their own.	2	0
The teacher is fun and easy to understand.	2	0
I like her very much.	2	0
Teachers apply many unique teaching methods.	2	0
It is necessary to have flexible and creative teaching methods to keep learners interested.	0	0
great teacher , handsome , funny , good soccer player .	2	0
It is necessary to change the curriculum to suit students' knowledge.	0	1
about the teacher's attitude of answering questions to students, the feeling of being very uncomfortable makes students not want to ask any more questions.	0	0
Lectures are easy to understand , accompanied by specific examples , friendly to students , answered as soon as students have questions .	2	1
humor .	2	3
The teacher is very quiet.	0	0
The teacher teaches practical applications so it is easy to understand.	2	0
Students are presented but really do not understand.	0	1
The teacher gives a lot of exercises to improve practice capacity.	2	0
The teacher is very approachable and gives good guidance to the students.	2	0
Enthusiastic and easy to understand.	2	0
aggregating 2 other classes together leads to an imbalance of knowledge between the 2 classes, causing difficulties for the lower class.	0	0
Psychiatrist, good teacher.	2	0
The teacher is dedicated, creating a new atmosphere for the lesson.	2	0
The lecturer is quite humorous, bringing laughter to the class during the teaching process.	2	0
Her knowledge is in-depth.	2	1
teachers often misremember to teach from one class to another.	0	0
The teacher is very good, I feel easy to understand.	2	0
3rd year students and above all have laptops, so entering the computer room is not necessary.	0	1
wzjwz104 room projector is very often turned off , after opening for a while it gets too hot and then turns off , unusable .	0	2
enthusiastic, dedicated lecturers, actively exchange with students about knowledge inside and outside the program.	2	0
Clearly state the course content and objectives.	0	1
fun .	2	0
Classrooms are very hot at noon, it would be better to equip more fans.	0	2
The teacher is very enthusiastic, always gives very vivid practical examples.	2	0
The teachers teach well , are enthusiastic and update external knowledge in the lectures .	2	0
The school should give practice once a week.	0	1
The instructors are correct.	2	0
the reason doubledot to the day of the exam sat down immediately 2 broken computers.	0	2
The teacher creates interest in the subject.	2	0
practice time is too little , new knowledge but little instruction !	0	1
Easy to understand, funny!	2	0
boring .	0	3
enthusiastic, funny.	2	0
Nice teacher, good teaching.	2	0
Enthusiastic, close to students.	2	0
Subjects need to be designed in more detail for each specific part to make it easier for students to access, such as doubledot learning console programming and win form confusion, students do not have an overview and overview of the problem to be done leading to difficult to find the way in the chaos of knowledge , no direction , low academic results , no interest and passion .	0	1
The teacher is very interested in the difficulties encountered by the students during practice.	2	0
The transfer of knowledge is not deep, I still feel confused after each class, only understanding briefly.	0	0
Enthusiastic teachers, good communication.	2	0
should not "scare" students in front of each problem, but to make it simple to implement the problem, teachers need to do sample exercises rather than giving hundreds of exercises.	0	1
The way the teachers teach is very good.	2	0
teach too fast.	0	0
Mr. wzjwz278 is like a friend , very close , comfortable when communicating with students , the knowledge learned from him is very complete .	2	0
The teacher goes to class at the wrong time and doesn't care about the students.	0	0
I found the library room upstairs that we studied was not suitable for learning English because the design of the board and the computer system made us constantly turn our necks to the left or right during the whole lesson because we also I don't use the computer to do anything in English class.	0	1
student-friendly.	2	0
Update the topicality of the subject , provide additional useful reading materials .	2	1
Lecturers are very sleepy and do not engage students in lectures.	0	0
voice is hard to hear.	0	0
Good curriculum, core knowledge.	2	1
She is very cute and loved by many students.	2	0
she teaches quite easily and she is quite comfortable .	2	0
Completely dissatisfied with the teacher's assessment.	0	0
nothing at all.	1	3
sleepy teacher.	0	0
enthusiastic support teachers.	2	0
through which will understand deeply and clearly the theory learned .	2	1
Lecturers often do not go to class, if they do, they just sit in one place and do not give lectures or guide students to practice.	0	0
teacher wzjwz262 is enthusiastic, imparts knowledge well, introduces more resources to students.	2	0
Subject goals should set out to be doubledot what students are introduced to .	0	1
The teacher is very good, the knowledge is very practical, follows the students step by step, guides wholeheartedly, imparts knowledge that is easy to understand and convince.	2	0
Classes are often absent, teachers are not very enthusiastic.	0	0
Enthusiastic, well-taught teacher.	2	0
The teacher did not create interest.	0	0
The teacher is very good and answers students' questions very quickly and accurately.	2	0
Dedicated, enthusiastic, easy-to-understand teachers.	2	0
teachers with practical examples, meeting practice requirements.	2	0
Dedicated teachers, creating active learning for students.	2	0
Friendly and enthusiastic teacher.	2	0
enough documents.	2	0
The way to grade practice exercises through video recording really does not properly assess the ability of students.	0	0
write too much.	0	0
The teacher always ensures the time, answers questions enthusiastically, comes out 15-25 minutes later than other subjects.	2	0
The teacher often gives a break before the end of class.	0	0
I want the subject to be close to reality through examples.	0	1
easy to understand , funny and very student friendly .	2	0
I have an opinion that we should cancel engineering physics.	0	0
active teaching.	2	0
enthusiastic guidance and practice.	2	0
I hope next semester you can finish the class on time.	0	0
The practice hours are too little, the weekly practice exercises are the same, the instructors don't have much time for direct instruction.	0	1
Lecturers have in-depth knowledge of the subject.	2	0
enthusiastic, enthusiastic.	2	0
the survey section doubledot the survey questions are too long, many questions are repeated. Students get bored and accumulate rampant misjudgement of incorrect survey results.	0	1
Teachers need to give students lots of communication practice in class.	0	0
There should be a practical section on understanding hardware and computer parts.	0	1
wholeheartedly devoted.	2	0
She explains the students' problems in quite detail!	2	0
ambiguous content.	0	1
She should be active on the subject website more.	0	0
Enthusiastic and detailed instructors.	2	0
members are easier to assign and more accountable.	0	1
Make effective use of class time.	2	0
the enthusiasm and dedication of the teachers.	2	0
detailed instruction.	2	0
Instructors are very enthusiastic, direct and indirect responses to students' questions are very positive.	2	0
change the form of subject assessment.	0	1
for good exercise.	2	1
need to add knowledge of pattern server side .	0	1
that leads to many students will also pronounce the same .	0	0
Unfair assignment of topics.	0	0
easily boring.	0	3
The teacher is very funny.	2	0
The classroom is still hot and dusty, although the projector is still good, it is still blurry. Please fix this problem.	0	2
Her explanation is a bit difficult to understand.	0	0
Good communication ability.	2	0
Every day when coming to this subject is a torture for the whole class students.	0	1
Good lecturers, help students absorb knowledge effectively.	2	0
The lecture hall is too hot.	0	2
Good teaching, enthusiastic teaching students.	2	0
teacher wzjwz81 is a very enthusiastic teacher with students, he is dedicated to teaching all the things we do not know.	2	0
Enthusiastic teacher, apply many exercises, easy to understand.	2	0
Most of the lectures are sketchy, mostly just a glance.	0	0
loan kit home to practice.	0	1
The requirements for students are high, but they do not satisfy the students with the necessary knowledge.	0	0
only participate in grading and not teaching during class practice once .	0	0
He doesn't teach theory, but only briefly talks about some exercises, so I don't know what to comment on him.	0	0
Team work a lot.	2	1
but the school did not arrange an hour for students to study.	0	1
Interoperability is not good.	0	0
The teacher is quite punctual.	2	0
The content of the lecture is easy to understand, the lecturer is enthusiastic and funny.	2	0
If the equipment has not met, why does the school not create conditions for students to pull the network cable for students to plug into laptops.	0	2
There is an end-of-hour exercise.	1	1
There are no make-up lessons.	0	1
Most of the hours are presented by students, but in fact, the students who are giving the presentation still do not understand the lesson, how to present it to you.	0	3
Lectures are easy to understand.	2	0
Filmmaking is hard, sir.	0	0
I am very satisfied with your teaching method.	2	0
Ms. wzjwz6 is very enthusiastic.	2	0
The teachers are very enthusiastic.	2	0
All classroom activities.	1	3
dedication to students.	2	0
come to class on time!	1	1
There are some parts that the lecturer explains is a bit difficult to understand.	0	1
improve classroom equipment doubledot projector , fan .	0	2
The ability to communicate is not good, the knowledge is not reached.	0	0
The teacher is funny and friendly with the students.	2	0
Practical instructors arrive late to class , and have not provided detailed instructions for students to easily grasp the lesson .	0	0
did not understand, talked a lot.	0	0
She is very dedicated to her students.	2	0
The teacher is dedicated and enthusiastic.	2	0
Very good teacher, funny at work.	2	0
Lack of enthusiasm, little homework.	0	0
If you like to sleep, you can sleep. Besides that, there is nothing satisfying.	0	3
the course name is web application programming , but only for programming on php language , so it should be clear in the subject name with which language .	0	1
Fun, dedicated teachers.	2	0
The teacher does not teach but gives very close notice in advance and he often misses teaching.	0	0
Good teacher, funny, and very practical.	2	0
Enthusiastic teachers, caring for students, gentle.	2	0
enthusiastic enthusiasm.	2	0
Using common technologies , it is advisable to consult the departmental curriculum framework to see what students already know .	0	0
good , easy to understand .	2	0
The teacher is very easy to understand.	2	0
I don't like wzjwz86's teaching style very much.	0	0
happy teacher.	2	0
There should be more materials to learn, there are games to make it easier for students to understand the lesson.	0	1
do not have much experience in knowledge.	0	1
She teaches carefully, funny, cares about students.	2	0
sometimes do not go deep into the issue of teaching.	0	0
There are many applications.	2	0
The lecturer took 3 days off for no reason.	0	0
The lecturer provides enough knowledge needed to understand the theory part for practice, with sample examples for students to refer to.	2	0
has not helped students to work in groups together.	0	0
Overall, the teacher is great.	2	0
don't know .	1	3
Full course content.	2	1
Guide students to solve problems well.	2	0
Thank you for enthusiastically supporting us, lecturing the content that the theory teacher skimmed over.	2	0
she said very quietly.	0	0
use more specific example slide projector.	0	2
lack of subject knowledge.	0	1
exciting .	2	3
easy teacher.	2	0
sociable, friendly with students.	2	0
dedicated , good teaching .	2	0
Enthusiastic teacher, full teaching, fun.	2	0
very good teacher.	2	0
suggested she review her teaching materials, slides should invest more carefully.	0	0
The teacher is very dedicated and cares about the students.	2	0
yes no comments.	1	3
have extensive knowledge.	2	1
Avoid the situation that the teacher is teaching when the chalk runs out, the microphone runs out of battery.	0	2
I honestly share, the faculty should drop this subject.	0	1
The lecturer just skimmed through the lecture slides and then assigned the exercises.	0	0
the teacher lecture is a bit confusing and there is no reference on moodle .	0	0
Enthusiastic teaching, always innovative content.	2	0
invest in practice labs on real equipment and scale .	0	2
or enthusiastic, energetic, easy to understand.	2	0
The teacher prepares the lesson very well.	2	0
Very funny teacher, very good teaching!	2	0
The way of teaching is a bit difficult to understand.	0	0
Teachers should not give the code first, but should let students do it themselves, so students will remember longer.	0	0
she is devoted.	2	0
or early attendance.	0	0
a bit difficult to absorb.	0	3
Teachers give too many exercises but few instructions and solutions.	0	0
Can you elaborate a little more on the topic of the lesson?	0	0
she is so wonderful.	2	0
But he also gave me time to ask questions about things I didn't understand.	2	0
In the practice room, the machine hangs, is damaged all the time, the network cable is plugged in when receiving and sometimes not.	0	2
The teacher taught well.	2	0
The lesson before the last class of the class, Ms. wzjwz48 told me to go to school next week, anyone who wants to go can go, it's okay not to go because there's no attendance, but when I come to class, no one teaches.	0	0
Very good teacher and very funny.	2	0
practice just use form 2 .	0	1
There should be more specific examples of the teacher for each type of math instead of just correcting students' work.	0	0
I hope that the content of the lesson will be updated with the most recent and new technology versions.	0	1
Get examples from real-life easy to understand!	2	0
Teachers should update new knowledge, instead of still using old knowledge content.	0	0
Active and effective teaching.	2	0
The teacher is very funny, maybe because he is young, he understands us and has a pretty young and good teaching method.	2	0
Teachers are enthusiastic and add other necessary knowledge for students.	2	0
The teacher is enthusiastic, approachable and fun in the class.	2	0
There should be a repository of documents and sample exercises for students to refer to.	0	1
She teaches well and is dedicated to her work.	2	0
I always think only of myself, not of others.	0	0
very friendly .	2	0
she taught the theory so fast that I and many other students couldn't keep up. It was mainly about reviewing the material to understand the basics, but in class, it was only sketchy.	0	0
or attendance.	0	0
not on time for class.	0	0
enthusiastic and cheerful.	2	0
The group's exercises are all done by themselves, or refer to statistics to analyze the market but make the copy rate according to turnitindotcom's algorithm > 30% (according to the teacher, the lesson > 30% will get 0 points) .	0	0
Students need to do more homework.	0	0
Lecturer is quite easy to understand.	2	0
In my opinion, the school should organize more seminars on software, introduce software development directions in this subject.	0	1
The teacher teaches a bit fast, sometimes I can't keep up with the lesson.	0	0
Clearly explain the problem, clear instructions.	2	0
Good teaching quality, enthusiastic enthusiasm.	2	1
Good teacher, easy to understand, has a lot of additional knowledge.	2	0
The final exam is too long compared to the test time.	0	1
More practical exercises are needed.	0	1
teacher is always on time.	2	0
The teacher's teaching method helps him understand and apply his knowledge.	2	0
Practical knowledge is not parallel to theory, some practice exercises with knowledge that is even before being studied in theory class.	0	1
She teaches very passionately!	2	0
ensure class time , effective communication , positive .	2	0
Should equip more practical classes so that students have the opportunity to work in reality. The school should equip window blinds to avoid dimming the projector, making it difficult to report projects as well as teach.	0	2
Practical content and theory must be close together.	0	1
Enthusiastically explain to students.	2	0
Dedicated to teaching, answering questions regularly.	2	0
Enthusiastic, enthusiastic!	2	0
Teachers guarantee class time.	2	0
The projector is quite dim, the sound has many problems.	0	2
What I am most satisfied with is that the lecturer is enthusiastic and always creates a sense of excitement when learning English.	2	0
The instructors are enthusiastic and easy to understand.	2	0
Full practice equipment is required.	0	2
In the previous surveys, I thought one was the best, so I typed it wrong.	0	3
Pretty easy teacher.	2	0
The teacher's teaching style makes students feel close, creating a sense of grasping and understanding the lecture better.	2	0
for specific exercises.	2	1
instruct students in each small error.	2	0
And there are some problems that I don't understand.	0	0
The teacher is very enthusiastic, very enthusiastic, studying very carefully.	2	0
Students come to class without seeing the teacher, and then get kicked out.	0	1
Dedicated and enthusiastic with students.	2	0
The teaching schedule is constantly changing, not fixed.	0	1
She teaches enthusiastically.	2	0
Have students do many exercises from easy to difficult to understand the lesson.	0	0
i think you teach better than wzjwz301 hi hi hi .	2	0
Need to solve more exercises and exam questions!	0	0
Teachers should guide students in choosing research topics.	0	0
the course only covers the general problems of an object-oriented language learned in object-oriented programming, windows programming, multi-threading, graphics.	0	1
Easy-to-see slides.	2	1
There is a lot of good material.	2	3
The teacher is very boring and has no enthusiasm.	0	0
should upgrade and maintain the old machine room more often.	0	2
The teacher understands the psychology of the students.	2	0
Teachers are enthusiastic about teaching and answering students' questions.	2	0
The teacher is still a bit difficult to understand.	0	0
practice is too difficult.	0	1
conscientious teacher.	2	0
Many things I can't understand, I have to open an English book to read to understand.	0	0
Never seen a teacher.	1	0
bilingual should be easy to understand.	2	0
Teacher, confidently teach the lesson, sometimes it's too low for anyone to hear.	0	0
realistic .	1	1
focus on teaching more useful knowledge for later majors, unimportant knowledge should be ignored or skimmed.	0	1
bad teaching.	0	0
The teachers are very funny and welcoming to the students.	2	0
The instructions for making the subject project are not detailed, and I feel that theory and practice are not related to each other.	0	0
often absent , students come to study without a lecturer , for unknown reasons , without any prior notice , wasting time and traveling expenses of students .	0	0
to upgrade the engine room.	0	2
You teach very well, thank you sir.	2	0
Teaching methods are not good, need to be more specific to make it easier for students to understand.	0	0
The number of training sessions is still small.	0	1
She is very enthusiastic when pointing and teaching.	2	0
Teachers often give keywords to increase students' self-study ability, helping students have a sense of lifelong self-study.	2	0
thinking training.	2	1
For that reason, I hope the school can reclaim the rights of students.	0	0
too many seminars.	0	1
She teaches extremely enthusiastically, understands student psychology, and teaches well.	2	0
related to practice.	2	1
The teacher uses the blackboard and constantly takes notes from the documents about 60% of the time, making the class very boring and sleepy.	0	0
The teacher is extremely dedicated to teaching, Ms. wzjwz270 has problems and notes before the exam for the whole class, she also edits the projects for the presentation groups to more complete the projects of the colonsmile groups.	2	0
Sir, the teacher is really dedicated in the teaching process and the exercises he gives are very useful and practical.	2	0
change the way of communication so that the subject is less boring.	0	1
Very good teaching method, enthusiastic.	2	0
She is very attentive and enthusiastic.	2	3
need slide lectures and more examples .	0	1
Instructors are enthusiastic and answer students' questions.	2	0
the subject is very difficult , the teacher should solve more problems in class .	0	0
The lecturers are extremely enthusiastic, easy to understand, the class is lively and highly effective.	2	0
Instructors are dedicated to students, communicating effectively.	2	0
odoo is too broad , difficult to use , does not fully understand the functions needed for projects like pos .	0	0
The teacher focuses on teaching conventions and principles when coding so that the code is clear and easy to understand.	2	0
[truncated: 14,176 more rows]
