# Supplementary material for: Attention-aware with stacked embedding for sentiment analysis of student feedback through deep learning techniques
Source: PeerJ Comput Sci. 2024 Sep 2;10:e2283. doi: 10.7717/peerj-cs.2283 (PMC11419625; doi:10.7717/peerj-cs.2283)
Supplement: Supplemental Information 2 [file peerj-cs-10-2283-s002.zip › UIT-VSFC/test/sents.txt]

nói tiếng anh lưu loát .
giáo viên rất vui tính .
cô max có tâm .
giảng bài thu hút , dí dỏm .
giáo viên không giảng dạy kiến thức , hướng dẫn thực hành trong quá trình học .
thầy dạy nhiệt tình và tâm huyết .
tính điểm thi đua các nhóm .
thầy nhiệt tình giảng lại cho học sinh .
có đôi lúc nói hơi nhanh làm sinh viên không theo kịp .
giảng dạy nhiệt tình , liên hệ thực tế khá nhiều , tương tác với sinh viên tương đối tốt .
giảng viên nhiệt tình trong công tác giảng dạy .
cô rất nhiệt tình , dễ thương , dạy dễ hiểu .
trong trường macbook thầy số hai thì không có máy nào số một .
sinh viên không tiếp thu kịp cũng như không hiểu gì .
thầy nhiệt tình giúp đỡ sinh viên trong quá trình thực hành .
thầy rất tận tình và giúp đỡ sinh viên rất nhiều .
giảng viên giải thích kỹ và chi tiết .
thầy dạy rất chi tiết , lý thuyết đầy đủ .
còn những phần tìm bao đóng , chứng minh dạng chuẩn chưa làm rõ .
cung cấp kiến thức bổ ích .
bắt đầu buổi học đúng giờ .
giảng dạy dễ hiểu , tận tâm !
giảng viên nhiệt tình , giải đáp thắc mắc đầy đủ .
nên đưa ra một vài phương pháp học lập trình hay cho sinh viên .
giảng viên dạy sôi nổi .
em học bên chất lượng cao mà phòng máy không cung cấp đủ máy ( vì máy hư hoặc không cài chương trình ) .
chưa giỏi chuyên môn cho lắm .
cách mà cô tiếp cận với sinh viên .
trợ giàng nhiệt tình , quan tâm và theo sát sinh viên .
giảng viên tận tâm , gần gũi với học sinh .
thầy dạy rất nhiệt tình và giảng kỹ bài không cần cải thiện gì cả .
phòng học thoáng mát , trang thiết bị đầy đủ .
thầy rất nhiệt tình thân thiện và vui tính cách giảng dạy rất dễ hiểu .
không nhiệt tình chỉ dẫn và luôn gây khó khăn cho sinh viên .
giữa lý thuyết từ vựng với trò chơi để dễ tiếp thu .
môn học này giúp chúng em hiểu ra những vấn đề cơ bản .
giáo trình chưa có hợp lý .
mong thầy xem xét lại việc nộp bài !
cô wzjwz234 , dạy rất nhiệt tính , tận tâm tận lực , giải thích từng câu code giúp học sinh hiểu rõ vấn đề , rất thích cô dạy môn hướng đối tượng này .
cung cấp bài tập đa dạng .
hay gõ micro vào bảng hoặc bàn .
ổn .
tốc độ dạy của giảng viên nhanh , nên có một số nội dung không cung cấp đầy đủ kiến thức .
cô vui tính , học không áp lực .
cô dạy rất tốt và nhiệt tình .
phần lớn chỉ là lý thuyết và bài tập .
thầy nhiệt tình trả lời thắc mắc của sinh viên .
thiết bị phòng học như quạt máy cần phải đầu tư thêm .
cô nhiệt tình , giảng bài hiệu quả .
khi nghỉ học , cần thông báo kịp thời trên web của khoa wzjwz148 .
không biết được chính xác bao giờ học thật để đi học .
thầy chỉ giao bài tập trên courses .
dạy dễ hiểu , vui tính .
như vậy tụi em sẽ định hướng tốt hơn và tập trung vào những thứ cần thiết .
sử dụng thời gian không hiệu quả , đi quá muộn và về quá trễ ( 8h30 vào lớp 12h về ) .
ấn tượng nhất doubledot dạy không cần máy chiếu hay laptop , nhưng lượng bài giảng có thể nói là " khủng " , nhìn thầy ghi bài giảng lên bảng mà bất ngờ .
giảng viên dạy rất nhiệt tình , dễ hiểu , vui tính .
đưa nhiều bài tập khó mà có lời giải cho sinh viên về nhà nghiên cứu .
thầy dạy chi tiết , giảng giải kỹ .
nhiệt tình tốt giúp sinh viên năng động .
giảng viên cho bài tập nhiều đầy đủ .
up các bài giảng đầy đủ .
thầy hiền , giảng bài tương đối dễ hiểu .
rất thực tế không dài dòng .
cô dạy hay , em không có ý kiến .
nhiều câu chuyện hài hước và thực tế có liên quan đến bài học .
tận tâm , sẵn lòng giúp đỡ sinh viên giải đáp thắc mắc .
thêm hoạt động của sinh viên , giúp sinh viên chủ động hơn .
sự nhiệt tình của thầy , thầy rất quan tâm đến sinh viên .
tính thực tế cũng cao so với việc thi lý thuyết lấy điểm .
dạy tâm huyết , hướng dẫn rõ ràng , em rất hài lòng về thầy x .
giảng viên đảm bảo thời gian trên lớp , tạo điều kiện trong quá trình thực hành và thi thực hành .
thầy dạy rất nhiệt tình và phương pháp dạy của thầy rất hay làm em có muốn cũng không dám nghỉ bữa nào trong suốt học kỳ .
thầy dạy dễ hiểu , tận tâm , nhiệt tình .
thầy wzjwz322 vui tính , hài hước , thực tế , cụ thể trong việc hướng dẫn sinh viên làm đồ án .
giảng viên cần ân cần giảng lại khi sinh viên có những khúc mắc trong lúc thực hành .
thời lượng kiến thức trong một buổi học quá dài .
slide thầy chiếu lên màn chiếu doubledot dày đặc chữ , nhìn không rõ ràng .
nghỉ nhiều quá , học bù thì khiến giờ giấc không ổn định .
giảng bài xúc tích .
cô dạy rất hay , gần gũi với tụi em .
nếu thầy hướng dẫn cài đặt các thuật toán nữa là tuyệt vời luôn .
có up bài cho sinh viên làm thêm bài tập .
nhiệt tình giúp đỡ giải đáp những thắc mắc của sinh viên .
em không thích như vậy tí xíu nào .
thầy dạy đường lối mà em cứ ngỡ như em đang trở về thời đó , cách kể chuyện lịch sử qua tuyệt vời , có thể nói nếu tất cả các môn chính trị nào cũng có thầy dạy thì chắc em lên trình chính trị nhiều lắm ạ .
thời gian các bạn lên làm bài tập thì thầy nên giảng cho các sinh viên khác chưa làm được .
nội dung của môn học nên được cải tiến và cập nhật hơn nữa để bắt kịp với xu hướng hiện nay của thế giới .
thầy cho bài tập ít quá .
không slide .
năng động , cập nhật kiến thức thêm những kiến thức thực tế và bổ ích .
cách dạy đổi mới .
đôi khi ít nói , chưa hướng dẫn kỹ bài thực hành .
thầy nên giảng chậm hơn va cho slide bài giảng .
hiện nay đang bước vào đợt nắng nóng , nhưng trong môt số phòng học thì doubledot quạt rất yếu gây ra nóng nực , mệt mỏi cho sinh viên và giảng viên .
học thì quá ít nhưng khi thi thì quá nhiều yêu cầu viết code trong đề thi thì sao mà sinh viên có thể làm được .
giảng viên nhiệt tình chia sẻ những kiến thức thực tế , các kỹ năng xã hội cần thiết , hữu ích .
nhiều bài tập , sát với chương trình học và thi .
máy chiếu nhiều lúc chẳng muốn để nhìn , chất lượng kém , ánh sáng làm mờ .
không thật sự dạy .
bài giảng hay và dễ hiểu .
thầy truyền đạt tốt .
đồ án phần bắt buộc chỉ chiếm 1dot5 điểm và chỉ biết sau khi đã nộp .
nội dung môn học không đáp ứng được mục tiêu của môn học .
ngoài những kiến thức trên lớp , thầy còn hướng dẫn và giảng dạy nhiều kiến thức mới , hỗ trợ tụi em rất nhiều trong quá trình hoàn thành đồ án .
giảng viên dạy rất là nhiệt tình .
quá nhiệt tình .
thầy lý thuyết wzjwz223 cũng thường xuyên đi trễ .
nên cho sinh viên slide để học .
cách giảng của thầy đa số trong lớp không ai hiểu dù thấy có giảng lại .
kiến thức chuyên môn sâu .
thầy dạy rất hay và kỹ .
thầy dạy hay dễ hiểu cho làm nhiều bài tập mở rộng để hiểu bài .
những kiến thức thầy cung cấp rất đa dạng và cần thiết , cảm ơn thầy rất nhiều .
không cần phải mở lớp thực hành với môn học này .
sự nhiệt tình tận tâm .
thêm nhiều bài tập thiết thực hơn .
rất tận tình .
phương pháp học áp dụng thực tiễn .
nhiệt tình , hăng hái .
giảng viên nhiệt tình , giảng dạy hiệu quả bằng tiếng anh .
ví dụ phù hợp với nội dung kiến thức , hướng dẫn chi tiết .
bài thuyết trình của các sinh viên .
cần có nhiều giảng viên như cô dạy hơn .
ít cho bài tập .
có nhiều thầy cô đến lớp không đúng giờ .
đôi lúc sinh viên theo không kịp .
nhiệt tình giảng bài .
đúng giờ và tận tình trong giảng dạy .
thầy giảng nhiệt tình , truyền đạt nhiều kinh nghiệm học tập cho sinh viên .
cần thay đổi hệ thống máy tính ở một số phòng thực hành vì đã quá cũ .
cô dạy còn hơi khó hiểu .
chúng em rất khó nắm kiến thức khi chỉ nghe các buổi seminar .
đề cương thực hành chi tiết .
thầy có khả năng truyền đạt tốt , vui tính .
chất lượng kiểm tra các môn học chưa đánh giá được chất lượng học sinh hiểu bài cho lắm .
chứ không chỉ cách viết một đoạn code mới học từ lý thuyết .
em nghĩ chỉ cần thi là đủ , chứ em đi học mấy lần , mà thấy thầy có dạy gì đâu .
chia nhỏ điểm ra , mỗi buổi 1 bài lab , nộp bài lab để lấy điểm .
em rất hài lòng về phương pháp giảng dạy này .
giảng viên sử dụng thời gian lên lớp không hiệu quả .
giảng viên nên đến lớp đầy đủ .
thầy khá tận tình .
nên nâng cao cơ sở vật chất của trường .
thầy rất dễ tính .
nhiệt tình , dễ nghe , dễ hiểu .
thầy dạy bài hay , dễ hiểu và nhiệt tình .
ít có thời gian thực hành bằng thiết bị thật , mong nhà trường tạo điều kiện để sinh viên được thực hành nhiều hơn .
thầy rất vui và dạy rất kỹ .
cách mà thầy hướng cho sinh viên tiếp cận kiến thức , tính chuyên nghiệp trong việc đưa ra những ví dụ thực tiễn phản ánh tốt kiến thức lý thuyết , hướng dẫn cho sinh viên cách tiếp cận với tài liệu tiếng anh .
chương trình giảng dạy cần được phân bố hợp lý và được cập nhật .
gần gũi với sinh viên .
đề cập nhiều thông tin mở rộng ngoài xã hội .
rất hài lòng nên không có gì không hài lòng .
cách giảng dạy của thầy rất vui .
phòng học còn khá ồn do công trình xây dựng .
gíao viên hầu như chỉ dạy qua loa cho có .
gây mê , hay mắng và rất dễ hờn coloncontemn .
thầy hay cho những ví dụ , trường hợp rất thực tế .
thầy dạy rất thuyết phục và dễ hiểu .
giảng viên nên cân đối thời gian giảng dạy , không để trễ bài .
cô dạy hay nhiệt huyết tiết học vui nhộn dễ hiểu .
giáo viên thực hành .
giảng viên rất nhiệt tình , giảng bài dễ hiểu .
hoặc cô có thể cung cấp trực tiếp slide tiếng anh để sinh viên học .
có ba buổi học , chỉ những người tham gia buổi đầu mới biết các buổi tiếp theo .
bài tập thầy giảng rất hay .
giảng viên giảng dạy tốt , nhiệt tình .
hơi khô khan trong việc giảng dạy .
các buổi ngoại khóa nên được mở .
do trình độ tiếng anh của lớp không cao chỉ một số ít có khả năng nghe , đọc , và hiểu được bài giảng của thấy nên hiệu quả của việc giảng dạy bằng tiếng anh là chưa cao .
sử dụng quá nhiều tiếng anh để giảng bài trong khi sinh viên ngồi dưới chẳng hiểu là bao nhiêu .
nên tạo thêm cảm hứng khi học như doubledot học qua bài hát , hình ảnh .
giảng viên giảng dạy nhiệt tình , lên lớp đúng giờ .
thầy vui vẻ , tận tình .
tóm lại doubledot cô là giảng viên tệ nhất được học từ năm nhất đến bây giờ .
nhiệt tình , yêu cô nhiều nhiều colonsmile .
cô dạy lý thuyết rất dễ hiểu .
tâm lý .
em nghĩ nên dạy thực hành và nộp bài tập thực hành cách lịch học lý thuyết thêm một tuần nữa so với học kỳ này .
giảng viên cho bài tập sát với nội dung , giảng giải dễ hiểu .
nội dung thi liên quan quá ít đến khoảng thời gian học trong lớp .
chấm điểm hơi khó .
sửa bài chữ nhỏ quá .
giáo viên nhiệt tình nhưng dạy khó hiểu quá .
giáo viên nghỉ không thông báo nhiều lần , ảnh hưởng tới thời gian và công sức của sinh viên .
bài tập phong phú và đa dạng giúp sinh viên có thể nắm được kiến thức .
thầy thường xuyên trả lời trễ không trả lời mail của sinh viên .
cần bài tập có lời giải .
cô dạy rất hay và vui .
không đáp ứng đủ số buổi học .
theo em môn này nên chuyển sang hình thức đồ án cuối kỳ thay vì thi cuối kỳ thì sẽ hợp lý và hiệu quả hơn .
giáo viên cần nhiệt tình hơn trong giảng dạy và giờ nên lớp .
giảng không tận tình , chỉ ngồi một chỗ và nói và đọc slide .
giáo viên rất nhiệt tình trong quá trình giảng dạy , sử dụng thời gian rất hợp lý , diễn đạt hay nêu ví dụ .
nên cụ thể hóa trong ví dụ .
cách sửa bài tập còn sơ sài .
chưa học kiểm thử , bắt làm test thì sao mà làm ?
nên có các bài tập bắt buộc doubledot cá nhân doubledot nắm sát được tiến độ và khả năng của từng sinh viên nhóm doubledot đánh giá và hình thành kỹ năng làm việc nhóm đôi khi do không bắt buộc các bài tập nhóm và các bài tập thuyết trình mà các bạn sinh viên thụ động !
tại sao trong quá trình học không có một buổi tham quan một công ty đang làm về oracal hiệu quả sẽ cao hơn .
thực hành đi trước lý thuyết nên gây ra một số khó khăn cho sinh viên .
tận tâm , hay .
dạy nhiệt tình , nói tiếng anh chuẩn .
giảng bài hơi khó hiểu với lại quá nhanh .
giảng viên nhiệt tình dạy dễ hiểu .
nhưng đi thực hành mà giảng viên hoàn toàn không giảng dạy hay tiếp xúc gì với sinh viên cả thì không giống gì cái lớp học cho lắm .
cô cực kỳ dễ thương luôn .
em cực kỳ thích thầy wzjwz240 , thầy tận tâm , thương học sinh , thầy  là số một .
nên chọn thầy dạy thực hành phù hợp hơn và có thể truyền đạt kiến thức tốt hơn .
đề thi quá dài .
cô dạy rất nhiệt tình , đầy đủ các phương pháp .
nghiêm khắc hơn đối với sinh viên .
hoạt động về bài giảng trên lớp , bỗ trợ lại một phần kiến thức về mặt lý thuyết rất hữu ích cho sinh viên , cách giảng dạy rất ok .
nâng cao chất lượng giảng viên và trang thiết bị hỗ trợ .
cô hoàng toàn không dùng courses hay các phương tiện liên lạc thông báo .
cách cô giảng rất nhiệt tình .
đề nghị bỏ phần thì lý thuyết vào cuối kỳ , chỉ lấy 2 cột điểm seminar giữa kỳ và đồ án cuối kỳ .
thầy cho nghỉ hơi nhiều tiết .
thầy cô cần cho thêm bài tập tài liệu về nhà cho sinh viên rèn luyện cùng với đó là cho thêm nhiều bài nghe bổ ích tăng khả năng nghe nói tiếng anh của sinh viên .
vui vẻ , nhiệt huyết .
thiết nghĩ giảng viên đứng lớp lý thuyết phải có kỹ năng sư phạm nhất định khả năng truyền đạt , cách hướng dẫn sinh viên , tuy nhiên tại lớp này giảng viên không làm được điều đó .
bài tập rất hay và thiết thực , cho sinh viên nhiều lựa chọn .
hay nghỉ nhiều buổi , đôi khi lại không có thông báo trước .
nên tăng thời lượng môn học vì chương trình học còn khá nặng đối với sinh viên học lần đầu .
thầy vui tính và nhiệt tình giảng dạy .
chỉ có thầy wzjwz320 dạy , em cảm thấy học và thi không ăn nhập gì với nhau .
cô rất nhiệt tình , hướng dẫn những chỗ khó hiểu và cho bài tập phù hợp với kiến thức đã học .
cho nhiều ví dụ và chỉ rõ hơn .
tận tâm , nghiêm khắc .
nó thật sự ảnh hưởng quá nhiều đến chất lượng học môn này của em .
nhiệt tình trong công tác giảng dạy .
nếu có hướng dẫn cũng là lý thuyết suông khó áp dụng .
kêu thầy hướng dẫn mà không chịu chỉ .
thầy rất tận tình , nhiệt tình chỉ lại những gì sinh viên còn vướng mắc , truyền đạt kiến thức rất hiệu quả , rất ok !
kinh mong nhà trường làm rõ việc này và đảm bảo công bằng cho sinh viên !
thời gian học .
nhiệt tình và thân thiện .
cô giáo rất nhiệt tình !
em mong là có phần khảo sát môn học ở giữa kỳ chứ cuối kỳ thì môn học đã qua đi rồi .
giảng viên giàu kinh nghiệm sư phạm .
giúp đỡ học sinh các bài khó .
cần tăng những kỹ năng nghe , nói , đọc , viết , tạo môi trường để giao tiếp anh văn hiệu quả .
thực hành hình thức 2 tỏ ra kém hiệu quả , chủ yếu cho cái đồ án môn học rồi sinh viên tự mày mò mà làm , thời gian để sinh viên và giáo viên tương tác không có vì một hai buổi gặp sinh viên không thể giúp sinh viên được nhiều , vì đồ án chỉ tập trung vào một chủ đề nào đó trong môn học nên tổng quan lại là sinh viên chỉ nắm được kiến thức phần được làm , không nắm được các nội dung khác trong nội dung học .
tiến độ dạy hơi nhanh .
môn này em không đươc học với cô wzjwz160 .
cách diễn đạt đôi lúc còn khó hiểu .
em nghĩ nếu môn học dạy kiến thức nền tảng áp dụng lập trình trên nhiều nền tảng khác nhau , không đơn thuần chỉ là j2e thì tốt quá !
hay giải theo cách của mình , chưa giải thích được nhiều thắc mắc của sinh viên .
thiếu nhiệt tình với sinh viên , phần lớn lên lớp đưa đề cho sinh viên tự làm và không có gợi ý cũng như tạo điều kiện tốt nhất cho sinh viên .
đề nghị tăng tiết học cho môn này .
giảng còn dài .
cần cho thêm nhiều bài tập kết hợp hướng dẫn để sinh viên tham khảo .
giảng viên liên tục bỏ buổi dạy mà không có lý do .
cô dạy rất nhiệt tình , được làm bài tập ở lớp nhiều , cô sửa và chỉ dẫn tận tình , tạo không khí học tập thoải mái .
bài tập thực hành sát với lý thuyết .
giảng viên giảng bài khó nghe , ít tương tác .
không có , giáo viên dạy rất ổn !
thầy quan tâm , hỗ trợ nhiều .
nên hướng dẫn cách thực hiện .
nội dung môn học hay và bổ ích cho công việc sau này .
phải làm bảng đánh giá kỹ lưỡng về việc học nhóm ngoài giờ học làm tụi em cảm thấy không thoải mái khi học nhóm .
mong cô luôn giữ được phong độ đó .
giảng bài sinh động , có nhiều cuộc thảo luận trên lớp .
thầy có quá trình quản lý công việc , lịch trình rõ ràng , phù hợp với sinh viên .
không riêng gì em mà tất cả các bạn trong lớp cũng đều mong trường sẽ nhanh chóng trang bị hệ thống máy mới cho môn này ít nhất là ram 4 gb , cpu 2 lõi tốc độ 3dot0 ghz .
thầy khá nhẹ nhàng , lịch sự , đáp ứng đủ giờ dạy , nhiệt tình bài giảng .
còn ít đưa ví dụ và code trực tiếp để có thể hiểu tại lớp .
thầy dạy rất hay !
máy chiếu mờ .
cảm ơn thầy giúp cho em hiểu rõ hơn về công việc của một tester .
thầy dạy dễ hiểu , cho bài tập nhiều .
" các bạn có hiểu ý thầy wzjwz287 không ạ " ( đáp lại thầy là sự im lặng ) .
tôi không đồng ý với cách giảng dạy của giáo viên , một bài mà giảng lúc tiếng anh , lúc tiếng việt khoe khả năng của mình và tôi nhận thấy kiến thức trong bài giảng đó tôi không thể nắm bắt được trên 50% .
không công bằng trong việc điểm danh .
cô dạy hay , nhiệt tình .
tận tình giúp đở sinh viên .
không nên để thầy này tiếp tục dạy mạng máy tính nữa .
cô rất nhiệt tình , vui vẻ .
thầy giảng bài , ví dụ rất dễ tiếp thu .
kiến thức dồi dào , thường xuyên cập nhật thông tin cho sinh viên .
giáo viên giảng dạy tận tình .
thầy chỉ dạy làm sao để thi chứ không dạy cách học môn lý thuyết mạch điện .
dạy miên man , ép buộc sinh viên .
môn wzjwz19 khá xa lạ đối với em .
thầy dạy nhiệt tình , dễ hiểu , vote cho thầy năm sao .
nên cải thiện thiết bị để giáo viên truyền đạt được dễ ràng hơn .
giọng thầy nói khó nghe , giảng buồn ngủ .
giảng viên nhiệt tình giảng dạy lý thuyết và cho làm bài tập trên lớp , thường xuyên trao đổi và có những thông báo nhắc nhở cho sinh viên trên courses .
cô dạy rất kỹ và rất quan tâm đến sự truyền đạt của mình đến sinh viên .
giảng viên là người nhiều kinh nghiệm .
tiếng anh tốt .
sinh viên hiểu thầy mới cho về .
kỹ những chương cuối .
kéo dài thời gian của buổi học 30 - 45 phút nhưng không làm buổi học thêm hiệu quả .
chuẩn bị bài học kỹ càng .
phòng máy , thết bị cũ .
tận tình giúp đỡ sinh viên .
nhiệt tình , vui tính , tâm lý .
đặt nhiều câu hỏi trong lúc dạy .
cô giải bài tập rất kỹ lưỡng .
có giờ tiếp sinh viên .
thầy không chỉ dạy cho sinh viên về mặt kiến thức , kèm vào đó thầy còn dạy cho sinh viên về đạo đức , tính nhân bản , những kinh nghiệm của thầy khi đi làm .
môn học quá trừu tượng nên cần phải có ví dụ và mô hình cụ thể cho từng phần .
giảng viên không nên cho các nhóm tổ chức seminar để tìm hiểu vấn đề mới liên tục hàng tuần , làm vậy nảy sinh nhiều vấn đề doubledot thứ nhất là kiến thức sinh viên thu thập đa phần đều giống nhau , lấy từ một nguồn và làm qua loa đối phó .
môn anh văn trường xếp lịch dạy 4 tiết , như vậy khi học xong sẽ ra muộn khoảng 6h30 mới về đến nhà ở nội thành , vì vậy những môn học 4 tiết như anh văn nên xếp học buổi sáng .
tất cả đều mới mẻ nhưng phải làm trong một thời gian ngắn vào cuối kỳ , trong khi đó sinh viên còn phải học rất nhiều thứ khác .
cần thêm các đội ngũ giảng viên trình độ pgs , gs trở lên , một số là ts nếu có kinh nghiệm nhiều trong nghiên cứu vì đây là môn nghiên cứu khoa học .
thầy dạy tận tâm , luôn giải đáp thắc mắc cho học trò .
thái độ làm việc tốt .
giảng viên tận tình , giảng dạy chi tiết , dễ tiếp thu .
giảng viên giảng bài rất hay .
thầy cho học cực kỳ ít buổi và cũng không bù .
dạy quá nhanh và đôi chút hơi khó hiểu .
thầy dạy rất nhiệt tình , cập nhật thường xuyên những công nghệ mới trong giảng dạy .
giáo viên vui vẻ , giảng dạy nhiệt tình .
phòng giảng đường quá nóng , bảng ở xa nên không nhìn thấy chữ ở trên bảng .
cần đổi máy chiếu .
giáo viên không cho đồ án môn học .
phòng máy nên được quan tâm vì nhiều máy hỏng làm nhiều bạn không có laptop khó thực hành .
tận tâm , truyền đạt dễ hiểu .
tốc độ giảng bài hơi nhanh .
ít demo .
giảng nhiều kiến thức hay .
giảng viên truyền đạt bài rất dễ tiếp thu .
có hướng dẫn thêm kiến thức bên ngoài , các phương pháp lập trình hiệu quả .
cô dạy rất nhiệt tình , cô luôn mở rộng kiến thức cho sinh viên .
thầy vui tính , giảng hay , nhiệt tình , kiến thức sâu rộng trong các lĩnh vực .
cô nên gửi tài liệu ( của cô ) trước lên moodle để các em có thể theo dõi kịp các chương học cần nhiều buổi học .
cô vui tính colonsmilesmile .
thầy luôn đảm bảo giờ dạy .
nói nhanh .
thân thiện , có kinh nghiệm .
không nhiệt tình giảng bài .
làm các bài tập và mạch điện đơn giản như thế sẽ hứng thú hơn !
nếu thầy có nghỉ không dạy nên thông báo trực tiếp cho lớp trưởng , lớp em toàn nhà xa mà lên trường thì phải ngồi đợi cả buổi không thấy thầy vào lớp lúc đó mới biết là được nghỉ .
cho bọn em tự nghiên cứu các phần và tự lên thuyết trình về bài giảng đó , điều đó thật sự rất bổ ích cho bọn em .
rất gần gũi và tận tâm .
lên lớp không dạy luôn .
thầy dạy dễ hiểu , giảng bài khá kỹ .
hình thức này quá máy móc .
với lượng kiến thức nhiều nên gây sự khó hiểu không tiếp thu kịp .
cách giảng viên khuyên bảo thẳng thắn .
mong các thầy cô sẽ đầu tư nhiều hơn vào phần speaking và writing .
phòng thực hành nên trang bị máy mới , thật sự khó chịu khi đang thực hành mà máy treo , máy hư .
giảng viên tận tâm , nhiệt tình , đảm bảo giờ lên lớp hiệu quả .
cần cải thiện chất lượng các trang bị trong phòng học vì hay có trường hợp nhiễu tín hiệu âm thanh giữa các phòng .
môn học thực sự cần những kỹ sư , những người làm việc thực tế chia sẻ như những buổi thảo luận , góp ý .
thầy dạy dễ hiểu tuy nhiên nhiều lúc hơi nhanh .
giảng viên để ý rất ít tới sinh viên , khi sinh viên có thắc mắc thì chỉ trả lời cho qua .
em nghĩ thầy nên cho nhiều bài kiểm tra hơn , có thể sau hoặc giữa mỗi chương , như vậy giám sát được rõ tình hình học tập của sinh viên .
giảng bài kỹ , có cho sinh viên làm thuyết trình để tự nghiên cứu bài trước khi đến lớp .
truyền đạt kiến thức hiệu quả .
thi cuối kỳ đến và chúng em chưa học được hết môn mạng , không có buổi ôn tập , không có đề cương .
đề nghị cải thiện chất lượng phòng thí nghiệm , vì phòng thí nghiệm không có đầy đủ trang thiết bị cho việc thực hành , ví dụ như doubledot rất nhiều máy không có chuột , nhiều máy hỏng không bật được .
giáo viên dạy tâm huyết , có các hoạt động bổ ích liên quan tới môn học .
đề kiểm tra quá dễ .
cả cuộc sống sau này lẫn trong môn học .
buổi học đầu tiên là 2 tuần sau thi giữa học kỳ , chỉ yêu cầu làm bài tập mà không cần làm đồ án môn học .
cô rất đúng giờ và rất nhiệt tình trong chỉ dẫn học sinh khi có thắc mắc .
không nên " mồi " sinh viên làm bài tập bằng điểm .
rất tận tâm , nhiệt tình .
hơn nữa , giảng viên ghi chép trên bảng với cỡ chữ rất nhỏ , rất khó để thấy và ghi chép bài .
cô cho em 10 điểm thực hành colonlove .
và nên nghiêm khắc hơn một tí colonsmilesmile .
cô cho tài liệu học tập là một trang web , lên đó tự học và làm đồ án .
không hướng dẫn cụ thể bài tập và cách giải .
máy chiếu rõ hơn .
nội dung môn học khá nhiều .
giảm thời lượng lý thuyết , tăng thời lượng thực hành .
cô wzjwz50 dạy rất nhiệt tình , cảm ơn cô .
cô quá đẹp colonlove .
không nên nói doubledot " slide này không phải của tui , nên tui cũng không biết nó nói cái gì " gây khó chịu cho sinh viên khi học .
thầy rất nhiệt tình , dạy rất hay , rất quan tâm học sinh .
không chủ động giải đáp các bài tập đã giao cho sinh viên .
thầy rất tận tình !
thầy nên tạo điều kiện cho sinh viên lên bảng làm bài tập để biết phần nào còn yếu .
phòng học nên được trang bị lại doubledot hệ thống máy chiếu , đèn , quạt .
giờ học khá nhàm chán .
giảng viên tận tâm , nhiệt tình , vui vẻ , hòa đồng , luôn giải đáp mọi thắc mắc của sinh viên .
thời gian tập luyện quá ít , kỹ thuật khá khó với những bạn lần đậu tiếp cận .
chỉ có cơ sở vật chất trường còn hạn chế .
đã vậy còn không tôn trọng sinh viên bằng việc cắt ngang buổi seminar của sinh viên với lý do " em nói nhiều quá , thôi lướt qua phần này đi " .
thầy cũng rất nhiệt tình và vui vẻ với sinh viên .
cung cấp ít từ mới .
thầy ra đề khó quá .
cần nhiều bài tập và lời giải chi tiết .
rất hài lòng , rất nhiệt tình , chu đáo , trao đổi bài với sinh viên tận tâm .
học được nhiều kỹ năng .
học thầy từ đầu học kỳ một đến tận hết học kỳ , quả là không sai .
thầy nhiệt tình , học 2 tiết cho làm bài tập 1 tiết phần vừa học .
nên bổ xung nhiều bài tập hơn .
đề nghị giáo viên dạy đúng giáo trình môn học do nhà trường đưa ra , phần thi giữa kỳ thầy không dạy heapsort nhưng thi lại ra câu này 4 điểm .
nên cài các phiên bản visual studio mới hơn .
demo tốt .
ít liên kết với bài tập .
không được thực hành nhiều .
môn học có chương trình , chủ đề để sinh viên dễ nắm bắt và liên tưởng học tập .
thầy nhiệt tình , thân thiện , truyền đạt kiến thức tốt , tận tình với học sinh .
em hoàn toàn không hài lòng về cách giảng dạy của thầy cả .
làm việc nhóm .
nên đưa ra một số bài tập và giải mẫu .
lên lớp đầy đủ , giảng dạy dễ hiểu .
cám ơn thầy fraction cô rất nhiều .
cách dạy của thầy nâng cao được khả năng nghe tiếng anh .
ngoại trừ khi thi thì có một số phần không được nói nhưng sao thi lại ra câu đó .
đồ án cuối kỳ thì chấm chéo về " source code " giữa các nhóm trong khi tên môn học là " quản lý dự án công nghệ thông tin " .
giảng viên nhiệt tình , truyền đạt kiến thức dễ hiểu .
giảng viên nhiệt tình giúp đỡ sinh viên , dạy dễ hiểu .
thầy vui tính , giảng dễ hiểu .
đặc biệt khả năng truyền đạt của cô không tốt , tiếng anh nói không tốt , dễ gây buồn ngủ .
cô giảng dạy có tâm , nhiệt tình với sinh viên .
cô dạy rất hay .
phần thực hành cần có thời lượng cao hơn và nhiều nội dung bổ trợ lý thuyết hơn .
mong nhà trường sẽ hướng đào tạo có thể giao tiếp nhiều hơn để thi ở bộ môn này .
chương trình học thú vị .
sử dụng hiệu quả ứng dụng công nghệ thông tin trong giảng dạy .
nhà trường cần cải tiến thiết bị trong phòng học vì máy chiếu quá mờ .
đáp áp cụ thể cho bài tập cũng không có .
thầy wzjwz172 nhiệt tình quan tâm sinh viên sâu sắc .
giảng viên dạy khá hay , dễ hiểu .
thầy truyền đạt quá hay .
vui tính , hòa đồng .
truyền đạt quá không tốt !
vẫn chưa được áp dụng nhiều kiến thức bên ngoài cho lắm , đa phần sử dụng các kiến thức trong sách giáo khoa là chính nên đâm ra buổi học trở nên nhàm chán hơn .
thầy giảng dạy nhiệt tình .
giảng viên giảng hay .
thầy nghiêm túc , cách làm việc và yêu cầu đúng bản chất của môn học .
cô dạy rất hay và rất tốt .
đã học trong môn lập trình trên windows mà không đi sâu vào môn đi sâu vào lập trình hệ thống nâng cao như cái tên của môn học " lập trình hệ thống với java " .
thuyết trình thường xuyên .
thời gian hợp lý , thái độ thoải mái .
giảng viên nên cho bài tập ít lại vì số lượng bài quá nhiều sinh viên không làm hết được vì còn những môn học khác .
hơi khó hiểu và không sâu .
em thích cách phát âm của cô , cô chia nhóm và sao khi làm bài tập , thuyết trình cô cho các nhóm nhận xét ưu nhược rất hay .
cô còn cho một thời gian để gặp học sinh .
dạy lý thuyết rất tốt .
làm bài giảng sinh động .
tận tâm và nhiệt tình .
thầy giảng dạy rất nhiệt tình , kiến thức sâu rộng .
đã có làm đơn với phòng đào tạo .
tiến trình dạy chậm !
đảm bảo chất lượng tốt .
có những chuyến tham quan bổ ích và thực tiễn .
có kết hợp với bài tập ví dụ .
trên lớp cho ít ví dụ mở rộng nên chưa hiểu sâu .
vui vẻ , hỏi thầy thầy rep lại rất nhanh .
nhưng nguyên nhân chán có lẽ vì không hiểu được mục đích môn học sau khi học xong nên không muốn học .
slide bài giảng đầy đủ rõ ràng , giáo viên đúng giờ , giảng giải tận tình , luôn giúp đỡ sinh viên về vấn đề bài học .
giáo viên dạy nhiệt tình , dễ hiểu , vui tính .
nên có hướng dẫn trước mỗi bài tập thực hành .
tới buổi gần cuối , các nhóm trình bày đồ án , thầy nhận xét đồ án mà không khác gì chửi thẳng vào mặt sinh viên .
tận tình chỉ cho từng sinh viên , luôn hổ trợ sinh viên trong việc thực hành .
nhiệt tình , có trách nhiệm .
bài tập đầy đủ .
giảng viên đáng giá đúng năng lực sinh viên .
không điểm danh .
đề thi không phân bố điểm , nếu chạy được chương trình thì có điểm , không chạy được chương trình thì 0 điểm .
bài giảng bằng tiếng anh giúp sinh viên tiếp cận ngoại ngữ tốt hơn .
có cung cấp tài liệu cho sinh viên .
cô dạy lý thuyết sát , chặt chẽ chương trình học cũng như ôn tập .
giảng viên chưa quản được lớp và chấm điểm " có vẻ " theo cảm tính .
thầy thường xuyên bắt sinh viên làm seminar , trình bày những vấn đề tràn lan đại hải , trong khi kiến thức cần thiết thì thầy không dạy khi thi giữa kỳ sinh viên thậm chí còn không hiểu đề , đa phần làm bài không tốt , kiến thức chủ yếu từ giảng viên thực hành .
giảng viên đến lớp rất đúng giờ ( sớm hơn cả giờ bắt đầu ) .
thầy dạy nhiệt tình , đầy đủ .
thầy rất thân thiện , cập nhật thông tin mới nhất cho sinh viên về công nghệ .
trong đó những nội dung thầy nói thì rất chung chung , đôi khi không thực tế .
chất lượng trang thiết bị hỗ trợ cho môn học chưa tốt , cần được thay thế đổi mới .
giáo viên nhiệt tình , kịp thời trả lời mail thắc mắc liên quan tới môn học của sinh viên .
sự nhiệt tình của thầy .
dạy hấp dẫn , hay .
đồng thời , những bài tập , ví dụ thầy cho ra rất sát với bài học .
thầy đi trễ dạy muộn giờ .
giảng viên nhiệt tình , năng động .
giảng dạy nghiêm túc .
cần điều chỉnh số lượng sinh viên hợp lý trong lớp học bởi trong lớp khá đông .
đi muộn .
giảng viên nhiệt tình , cho nhiều bài tập .
cần up nhiều tài liệu hơn lên course .
các bài thực hành có liên quan tới nghiệp vụ .
thầy giảng hay dễ hiểu .
cô vô cùng nhiệt tình và tận tâm .
thầy giảng lý thuyết khá chung chung , trừu tượng , khó áp dụng kiến thức .
em không hiểu .
giảng viên dạy còn tương đối nhanh và hơi khó hiểu .
giảng viên tận tâm , nhiệt tình , giảng dạy rất chi tiết nội dung bài học .
giảng viên năng nổ , nhiệt tình , vui tính .
cám ơn cô đã dạy lớp em .
quan tâm và nhiệt tình .
ngoài ra còn nhiều kiến thức ngoài .
thầy dạy khá chi tiết .
đến gần cuối kỳ vẫn khá nhiều sinh viên không biết nên làm gì với đồ án , code kiểu gì mới đúng ý thầy .
ngoài kiến thức trong sách , thầy còn chia sẻ những kinh nghiệm cho sinh viên về công việc , về lĩnh vực học tập .
giảng viên dạy tận tâm , nhiệt tình .
thầy nghỉ ' hơi ' nhiều .
slide thầy chuẩn bị thì không khác giáo viên khác là nhiêu , thầy sử dụng các ví dụ rất nhiều nhưng thật sự chưa lôi kéo được sinh viên về phía mình ( cho sinh viên hiểu được ) .
sự kiên trì của giảng viên với lớp dù sinh viên có mặt khá ít .
đó là ý kiến cá nhân của em về giảng viên môn anh văn 2 này .
cách dạy không phù hợp , khó hiểu gây chán nản , không có động lực học .
hướng dẫn đầy đủ .
chưa sâu về nội dung .
thầy giảng dạy rất ân cần và quan tâm tới sinh viên .
giảng dạy lý thuyết tốt .
trình độ chuyên môn cao .
sinh viên học lý thuyết nhưng thực hành không liên quan nhiều tới lý thuyết .
giảng viên nên đảm bảo giờ trên lớp và sử dụng hiệu quả tiết học .
cần thêm giáo trình do trường biên soạn .
giúp sinh viên hoàn thiện các kỹ năng trong việc học tập .
thầy wzjwz192 giảng bài dễ hiểu , cụ thể , chi tiết .
không nên đánh giá tập trung vào một bài thi cuối kỳ duy nhất , chia thành nhiều phần doubledot 60% kiến thức ai doubledot trong đó có thể kiểm tra giấy như hiện nay bài tập lớn 40% một đồ án vận dụng trí tuệ nhân tạo ( ai ) bài thi cuối kỳ không đảm bảo đánh giá đúng chất lượng sinh viên doubledot đề thi cho những câu dễ , chỉ mất thời gian để trình bày hơn là thời gian suy nghĩ .
cô cho làm bài tập để thực tiễn lý thuyết rất nhiều và phù hơp , khiến chúng em hiểu ngay được nội dung của môn học .
giữ vững nhiệt huyết với sinh viên .
có demo trực tiếp .
dạy dễ hiểu , hài hước .
thầy giảng bài kỹ .
cách giảng dạy của cô rất hiệu quả .
cụ thể doubledot về việc hướng dẫn bài tập về nội dung đó .
đề quá khó !
môn học tốt .
giảng dạy chi tiết , nhiệt tình .
nên thêm nhiều kiến thức thực tế hơn nữa .
có nhiệt huyết .
giảng viên cho bài tập hay , khó .
thầy cho thực hành làm mạch dễ tiếp thu kiến thức .
thầy nói tiếng khá khó nghe và không sử dụng micro nên em không thể hiểu toàn bộ những điều thầy nói .
cô nhiệt tình , giảng dạy hay , dễ hiểu cho sinh viên .
thầy rất nhiệt tình .
đôi lúc cô có kể vài câu chuyện hay liên quan đến bài học , hầu hết các tiết học cô luôn mỉm cười nên khi học cảm thấy thoải mái .
không nhiệt tình .
cách tính điểm cộng của giáo viên có điểm quá trình .
em nghĩ thầy dạy hơi chậm so với lớp khác nhưng mà thầy dạy đảm bảo chất lượng , rèn được cho bọn em khả năng làm việc nhóm , thuyết trình , cách trả lời câu hỏi .
cô dạy hay , đưa thực tế áp dụng vào bài giảng , dễ hiểu .
nhiều bài thuyết trình .
nhiệt tình , vui vẻ , quan tâm đến sinh viên .
giọng nói của thầy truyền cảm , không gây cảm giác buồn ngủ .
rất có tâm huyết và thương sinh viên colonsmile .
giáo viên thường xuyên đi muộn , không đúng giờ giấc , thường xuyên bỏ dạy mà không thông báo cho phòng đào tạo .
cô rất có tâm , tận tình , nghiêm túc .
thầy dậy rất nhiệt tình .
không ý kiến .
tạo bầu không khí vui vẻ .
hơi nhanh nhưng em vẫn theo kịp được .
máy tính thực hành quá tệ , cần được trang bị mới hơn .
mang tính chê trách sinh viên về chuyên môn , làm cho tâm lý sinh viên đi xuống , không có hứng thú trong học tập .
nội dung giảng dạy quá sơ sài , giảng viên không quan tâm tới lớp .
cô dạy tận tâm , nhiệt tình , giúp đỡ sinh viên .
nhiệt tình giải đáp thắc mắc .
cô rất xinh .
nên giảm thời gian tiết học môn anh văn , vì thời gian học một buổi dài sẽ ít hiệu quả .
thầy nhiệt tình trong công tác giảng dạy .
đề cuối kỳ ra khá dở , trong khi java có nhiều cái hay thì không ra .
giảng dạy lý thuyết dễ hiểu , ví dụ hợp lý .
khả năng truyền đạt của giảng viên chưa tốt .
tận tình , tâm huyết .
thầy wzjwz13 dạy rất chuẩn .
em không hiểu và thầy giải thích em cũng không hiểu thầy đang nói gì .
đừng nghĩ mọi thứ tự em đã biết trước hết colonsmile .
nên thay đổi hình thức kiểm tra .
thầy wzjwz210 rất nhiệt huyết và vui tính .
bài tập đa dạng giúp sinh viên hiểu rõ bài học hơn .
hướng dẫn chi tiết , rõ ràng .
còn nhiều thiếu sót nhỏ .
thầy rất vui vẻ .
giảng viên truyền đạt kiến thức tốt , dễ hiểu .
cô tận tâm , có theo dõi sức học tập của từng bạn .
nên tăng bài tập và thời gian thực hành .
giảng viên nhiệt tình , phương pháp giảng lôi cuốn .
cô dạy rất nhiệt tình , rất quan tâm học sinh .
thầy cố gắng nên cho giải bài tập nhiều hơn .
lớp thực hành hầu như không làm gì cả , mặc dù lúc đầu cô thực hành có dạy nhưng rất ít so với việc áp dụng vào thực hiện đồ án , càng về sau hầu như không dạy thêm được chút gì .
giảng viên không tương tác với sinh viên , bài giảng thiên về lý thuyết rất nhàm chán .
slide chi tiết .
nhiệt tình , đôi khi dạy nhiều cái về thực tiễn rất hữu ích , gần gũi , nghiêm khắc .
cần cung cấp hướng dẫn thực hành .
giáo viên hướng dẫn rất tận tình .
cô dạy nhiệt tình chuyên môn cao .
cảm thấy cô rất nhiệt tình làm việc theo nhóm hiệu quả .
nghỉ nhiều buổi thực hành , mất nhiều kiến thức quan trọng của oop không phổ biến và hướng dẫn cụ thể nội dung và phương pháp thực hành không nhiệt tình .
thầy dạy tận tụy , tâm huyết .
giảng viên tích cực giúp đỡ sinh viên , đảm bảo giờ lên lớp .
đảm bảo đúng giờ học .
chấm bài theo hệ thống hay báo lỗi , không được sáng tạo theo lối nghĩ riêng .
cô tận tâm , nhiệt tình trong giảng dạy .
nên tăng thêm nhiều thời gian thực hành vì môn game khó mà chỉ thực hành có 3 buổi thì không đủ để sinh viên có thể hiểu hết vấn đề .
giảng viên rất nhiệt tình .
cần cho thêm nhiều tài liệu , bài tập để sinh viên tự nghiên cứu .
em nghĩ như vậy sẽ tốt hơn vì họ sẽ biết được khả năng của sinh viên trong lớp tới đâu để cho bài thực hành được phù hợp với trình độ của sinh viên .
giảng viên dạy tận tình hiệu quả .
phòng thực hành về java nhưng máy tính lại không cài netbean , em mong trong những học kỳ sau trường sẽ khắc phục vấn đề này .
cách dạy chuyên nghiệp .
thầy không lên lớp bất cứ buổi nào của tiết thực hành và cũng không thấy rằng thầy bù cho những tiết đó .
thầy khá vui tính , gần gũi với sinh viên , nhiệt tình .
thầy dạy hơi khó hiểu đối với em .
không hiểu học ra để áp dụng vào cái gì .
cô dễ thương , giảng hay , nhiệt tình , thân thiện với sinh viên .
bài tập phong phú .
cách truyền đạt hơi buồn ngủ !
dạy học theo chương trình .
bài học khá hữu ích .
giáo viên rất nhiệt tình .
dạy kết hợp với các hoạt động liên quan đến bài học để sinh viên dễ dàng nắm và nhớ kiến thức hơn .
tất cả .
không hỗ trợ giảng bài khi giảng viên chính bận .
quan tâm đến tình hình học tập của sinh viên rất nhiều .
giáo viên dạy nhiệt tình , đảm bảo kiến thức cho sinh viên , lên lớp đúng giờ .
thầy bắt viết nhiều quá .
thầy giải bài tập rõ ràng .
vui tính , nhiệt tình giảng bài .
khả năng truyền đạt của giảng viên kém , dễ gây chán và buồn ngủ cho sinh viên .
giảng tận tình .
giảng viên dạy rất chi tiết , dễ hiểu , nội dung kiến thức khá đầy đủ .
đề nghị có câu trả lời cụ thể khi sinh viên hỏi bài .
nâng cấp hệ thống máy tình phòng thực hành .
thầy còn hướng dẫn các kỹ năng thuyết trình , học tiếng anh chuyên ngành , làm báo cáo , slide .
thầy đăng thông báo trên facebook cá nhân , cách thầy nói chuyện dễ gây hiểu nhầm .
đảm bảo thời gian học đầy đủ , đảm bảo học hết trong giáo trình .
sinh viên chưa tiếp xúc được với giáo viên .
các phần bài tập ví dụ cần rõ ràng và rành mạch .
giảng viên nhiệt tình giảng dạy hay và dễ hiểu .
thân thiện và dễ tiếp thu hơn .
cô chỉ dẫn rất chu đáo và giảng giải kỹ .
giảng viên giảng chưa kỹ .
thầy gặp rất nhiều vấn đề về thời gian , số ngày học tuy đủ nhưng rất mất thời gian khi thầy đợi bọn em lên lớp rồi mới chịu nhắn cho nghỉ học , rất tội cho những bạn nhà xa .
giảng viên cung cấp nhiều mẹo hay trong môn học .
giáo viên giảng dạy tận tình và cho làm nhiều bài tập tại lớp .
giảng bài rất dễ hiểu bài .
phương pháp dạy học .
rất không hài lòng .
tăng thời gian nghe tiếng anh .
nửa học kỳ không có giáo viên hướng dẫn thực hành .
thầy vui vẻ , hòa đồng , tận tâm .
giảng viên nhiệt tình tận tâm .
thầy dạy chưa hết chương trình học , nghỉ không thông báo trước , nghỉ không dạy bù .
sự tận tâm , kiên nhẫn giảng và giải thích để sinh viên nắm được bài .
vì thế không thể tốt toàn vẹn được .
thầy dạy rất nhiệt tình và luôn tạo không khí thoải mái trong giờ học .
giảng kỹ , dễ hiểu .
khiến người học có cảm giác như đang tham gia hội nghị đa cấp thay vì đang học , nội dung môn này nên có thêm phần nói về đạo đức của người kỹ sư , cử nhân ngành công nghệ thông tin thay vì nói về những thứ không thực tế .
phương pháp dạy rất hay .
để sinh viên thực hành nhiều hơn .
thầy dạy tận tâm , nhưng thầy thường nói đến những phần nghiên về lập trình mạng .
cô hướng dẫn , giải thích kiến thức môn học rất cụ thể và dễ hiểu .
cô dạy học rất nhiệt tình với sinh viên , hướng dẫn rõ ràng , có logic .
khi chia nhóm em không học bên nhóm của thầy này và thầy cũng rất ít lên lớp nên em không có ý kiến gì .
thầy rất nhiệt tình nhắc lại nhiều lần những kiến thức hay bị quên .
lên lớp thầy không có hướng dẫn , giải thích một vài thứ mình sẽ làm ( các môn khác thì có hướng dẫn sơ lược ) .
cô rất nhiệt tình và tận tâm .
kế hoạch giảng dạy tốt .
giảng viên trẻ , nhiệt huyết nhưng thiếu kinh nghiệm , khuyến khích sinh viên thực hành trên hackerrankdotcom .
chưa sâu rõ hoàn toàn kiến thức .
nên cho thi hình thức trắc nghiệm , giúp sinh viên được hiểu rộng , đề thi năm nào cũng cùng một dạng , giống như sinh viên đang học tủ .
ít sử dụng micro , nói nhỏ .
giáo viên tận tâm , nhiệt huyết trong giảng dạy , có phần mở rộng để sinh viên hiểu rõ hơn về vấn đề .
cô giảng rất hay , dễ hiểu .
giáo viên giải bài tập cần giải thích kỹ hơn lý do vì sao đáp án đó đúng hoặc vì sao sai để sinh viên biết nên sửa chữa chỗ nào cho hợp lý và biết mình sai ở đâu .
cần có nhiều bài tập và những buổi bài tập để các sinh viên hiểu được bài .
thầy là giáo viên tận tâm nhất từ khi em bước vào đại học .
nên nâng cao hơn .
giáo viên còn chưa có sự tương tác với sinh viên , giảng hơi nhanh .
dạy hầu như bằng tiếng việt , nó giống như 1 lớp học ngữ pháp ở cấp 3 mà tôi chẳng mấy ứng dụng và chẳng có hứng thú khi học tiếng anh ở trường 1 kiểu mà chỉ coi trọng điểm số .
bài tập còn chưa đa dạng .
thầy nên hỗ trợ hướng dẫn và tương tác với các bạn sinh viên nhiều hơn .
thầy nhiệt nhiệt tình vui tính niềm nở với sinh viên .
dứt khoát .
phòng máy thực hành còn yếu , máy chạy chậm hay đơ , thỉnh thoảng còn hư , mạng để hỗ trợ ta cứu trong phòng máy còn chậm .
thầy chia sẻ những kinh nghiệm về bên ngoài rất hay và đáng để học hỏi .
thầy quá tuyệt vời , nhiệt tình , quá chu đáo .
trời nóng .
tiết học lúc nào cũng sôi nổi .
hướng dẫn rõ ràng cách thực hiện .
phương pháp dạy hiệu quả .
dạy được .
thầy có nhiều kinh nghiệm , hỗ trợ sinh viên cho việc thực hành các bài tập trên lớp .
thầy luôn đến lớp đúng giờ và giảng dạy nhiệt tình .
cô dạy rất vui và nhiệt tình dễ hiểu bài .
thầy nên tương tác với sinh viên nhiều hơn ạ .
nội dung quá lý thuyết và sơ sài .
cần hướng dẫn bài tập cho sinh viên một cách chi tiết hơn nữa .
không khí lớp học không được sôi động , năng nổ .
em không có ý kiến gì về cách giảng dạy của giảng viên .
thường xuyên trao đổi các vấn đề trên hệ thống moodle .
thầy hiền vui tính , dạy bài tập dễ hiểu .
thầy hay nghỉ mà không báo trước , và không cung cấp slide cho sinh viên .
cực dễ hiểu bài luôn .
thầy giảng nhanh trong khi slide ít code .
thầy rất hiền dạy dễ hiểu và rất nhiệt tình khi trả lời học sinh .
hướng dẫn tốt , tận tình .
thầy sửa bài tập ít .
thầy dạy hay rất dễ hiểu .
dạy full english .
giảng viên tận tình , diễn đạt dễ hiểu , ví dụ đưa ra cụ thể .
tính thực tiễn của môn học .
nhiệt tình giúp sinh viên .
cô giảng bài rất là hay và không nhàm chán .
giảng viên cần tích cực đi dạy đầy đủ , gần gũi với sinh viên hơn thay vì lên cho bài tập rồi ngồi một chỗ .
cô lên lớp đầy đủ và dạy theo đúng chương trình .
kết thúc tiết học quá trễ .
giảng viên hướng dẫn chi tiết , rõ ràng .
giảng viên đến lớp sớm hơn .
sáng tạo trong giảng dạy .
đảm bảo cho sinh viên không ngủ gật .
thầy giảng bài khó hiểu , không trình bày cách giải bài tập cho sinh viên .
thầy dạy rất dề hiểu , tiếp thu bài nhanh .
giáo viên giảng dạy nhiệt tình , dễ hiểu .
giáo viên chỉ dẫn rất nhiệt tình .
nắng vào buổi sáng ở gần cửa sổ .
nhiệt tình , vui vẻ , hướng dẫn tốt .
cô giảng hơi nhanh .
dạy nhiệt tình nhiều bài tập .
tạo không khí vui vẻ cho lớp học .
thầy không sử dụng moodle .
em mong giờ lên lớp có những niềm vui hơn .
giảng dễ hiểu , cung cấp tài liệu học tập đầy đủ .
cô wzjwz290 dạy rất tận tâm , nhiệt tình colonsmile .
thầy giảng bài rất chi tiết và dễ hiểu .
cách giảng dạy của cô có vẻ theo khuôn mẫu , truyền thống , nên mặc dù em biết cô đã rất tâm huyết với từng giờ lên lớp nhưng vẫn không gây được hứng thú cho các bạn .
tiết học nhàm chán .
thầy nên quan tâm mức độ khó của từng câu và phân bổ thời gian hợp lý , hơn là cho một cái đề thi mức độ xử lý như nhau nhưng rải rác quá nhiều , khiến chúng em thi trên giấy vô cùng khó khăn .
chấm báo cáo hơi khắt khe .
thầy tốt .
thầy nền cộng điểm phát biểu hay có nhiều điểm cộng hơn .
nói còn hơi nhỏ .
học xong môn này , em không có thêm một chút kiến thức nào về môn điện tử cũng như cách vận dụng những gì đã học vào thực tế .
nắm được tất cả tên các thành viên trong lớp , thường xuyên quan tâm tới sinh viên .
cho phép sinh viên chuẩn bị bài trước tiết kiệm thời gian làm thực hành .
đây là môn có thực hành nhưng tới khi kết thúc vẫn không thấy thực hành đâu cả .
quá tệ , giáo viên dạy cứng nhắc , lấy code trên mạng về bắt sinh viên copy code và chạy .
em thấy thầy giảng hơi bị buồn ngủ .
còn khoảng 15 - 20 phút cuối giờ mới mở slide lên và đọc slide , lướt rất nhanh nên sinh viên không thể hiểu bài được .
chưa tạo được sự phấn khởi và không khí học tập năng động và náo nhiệt .
thường xuyên dạy lố giờ .
nâng cấp máy chiếu vì máy chiếu đã mờ !
chúng em đã nghỉ khoảng 4 tuần như thế .
thầy dạy nhiệt tình , truyền cảm hứng cho sinh viên .
lý do điểm đánh giá thầy wzjwz31 không cao do thầy wzjwz31 không tham gia chính vào công tác giảng dạy môn học , thầy gần như chỉ có mặt ở lớp như để có mặt .
em là sinh viên khó khăn , phải vừa làm vừa học , nên thời gian trống không được linh hoạt .
không tiếp cận lắm với sinh viên , hơi chán .
nhiệt tình , luôn vì học sinh .
có thời gian để ngủ trên lớp .
thầy hiểu học sinh !
thầy rất nhiệt tình và luôn giải đáp mọi thắc mắc của sinh viên .
đề thi thực hành cuối kỳ không đánh giá đúng kiến thức của học sinh .
thầy lên lớp trễ khoảng gần 8h00 .
giáo viên dạy nhiệt tình .
nhiều hoạt động bổ ích , trình độ cao , phát âm chuẩn , tốt .
nhiều lần nghỉ không thông báo làm sinh viên đến trường rồi lại về !
cô dạy tận tụy , nhiệt tình !
làm sao có thể tìm thấy điểm không hài lòng được .
dạy dễ hiểu , tận tâm , dạy từ cơ bản tới nâng cao .
mong các môn học tới đề cương môn học và tài liệu tham khảo , cũng như sự tương tác với sinh viên của thầy sẽ được cải thiện nhiều hơn .
phòng học cần có rèm để máy chiếu được rõ ràng .
thầy wzjwz254 rất hài hước và thân thiện , đặc biệt rất quan tâm đến việc học của sinh viên , thầy giải đáp tất cả những câu hỏi của em và cả sinh viên trong lớp , ngoài ra thầy còn nhờ những bạn đã hoàn thành xong bài tập của mình hướng dẫn cho những bạn chưa hiểu .
cô đến lớp đúng giờ và dạy dễ hiểu .
học được nhiều điều mới không nằm trong sách vở .
giảng viên truyền đạt kiến thức một cách máy móc , không có hiệu quả , tạo không gian học tập áp lực , chán nản cho sinh viên .
thực hành speaking nhiều hơn .
nhiệt tình , giúp đỡ sinh viên , quan tâm đến sinh viên , tìm kiếm tài liệu học tập cho sinh viên học tập một cách hiểu quả nhất , hết mình vì sinh viên .
giảng viên nhiệt tình , hướng dẫn chi tiết , truyền đạt kiến thức tốt .
nên nhiệt tình và quan tâm đến sinh viên nhiều hơn .
thầy giảng bài còn hơi nhỏ và lướt hơi nhanh nên nhiều bạn không bắt kịp .
dễ hiểu vui tính .
ngoài kiến thức cơ bản môn học , có mở rộng các kiến thức thú vị cho tương lai .
thầy nên nói tiếng anh tốt hơn .
ra đề thi midterm cả lớp toàn 0 , 1 , 2 đến 3 điểm .
biết tạo không khí sôi nổi cho các bạn sinh viên hưng thú với môn học .
giáo viên thực hành wzjwz215 thường xuyên đi trễ ( 30 đến 45 phút ) và hay cho nghĩ vào giờ chót , có 2 bữa cho nghĩ mà không báo trước .
sinh viên thắc mắc thì giảng viên giải đáp kỹ .
nhờ nhà trường cấp thêm quạt .
nhiều buổi học không có giảng viên , khi liên hệ phòng công tác sinh viên của trường thì không gặp .
thầy thường hay cho lớp nghỉ do thầy bận việc , tuy nhiên thầy nên đảm bảo giờ lên lớp của mình .
thầy có thái độ phân biệt , chỉ quan tâm đến một vài sinh viên .
thầy không nên nói bồi nói đan xen quá nhiều tiếng anh vào trong bào giảng , như thế rất khó hiểu nếu sinh viên không hiểu rõ nghĩa của từ đó là gì .
thực hành chưa được học nhưng trên lớp buổi đầu tiên và buổi học thứ hai đã cho bài tập nhưng lại là bài tập của thực hành , mặt khác là cho rất nhiều .
dạy rất dễ hiểu và có tâm .
cho sinh viên hiểu rõ về nội dung môn học .
thường xuyên điểm danh .
cô dạy nhiệt tình và dành thời gian nhiều cho tụi em luyện tập !
phương pháp nộp bài của thầy là debug code quay video lấy điểm .
đòi hỏi quá cao .
thầy có thể làm thêm nhiều bài mẫu trên lớp hơn để bọn em nắm rõ bài hơn .
mỗi khi chúng em cần hỏi gì , cô đều giúp đỡ .
bằng chứng là đầu kỳ lớp thầy đông cuối kỳ các sinh viên điều chạy sang lớp khác học ké vì học thầy sợ không hiểu không thể thi cuối kỳ được .
hướng dẫn tận tình trong tất cả các bài thực hành .
giảng nhiệt tình , sử dụng tốt website môn học để thảo luận , trao đổi với sinh viên .
sau lễ 30 fraction 4 - 1 fraction 5 doubledot giảng viên không đến lớp để giảng dạy .
em có đi học ở một trung tâm ngoài trường , tiền học phí so với trường mình về số tiết là gần như tương đương nhau nhưng chất lượng học rất khác nhau , em được đảm bảo giờ lên lớp đúng , thực hành nói , nghe mỗi buổi học .
bài tập cho hơi khó .
thầy giảng bài tận tâm và rất nhiệt tình .
cô giảng lý thuyết hơn dài , bài tập áp dụng ít chỉ toàn những bài cơ bản , khó áp dụng những bài đó để giải những bài khác nâng cấp hơn .
đó là điều mà em mong muốn mỗi khi đến lớp .
thầy không có dạy .
giảng viên giảng bài dễ hiểu , nhiệt tình .
thầy có kiến thức quá tuyệt vời .
đây là những ví dụ nhập môn mà các em học sinh lớp 8 - 9 khi bắt đầu được học về quy hoạch động để đi thi học sinh giỏi .
giảng viên vui tính , cởi mở , thỉnh thoảng cũng hay khó tính với vài học sinh lười trong lớp .
giáo viên giảng dạy nhiệt tình , hiệu quả .
giáo viên tâm lý .
thầy luôn lắng nghe tụi em và giải thích mọi thắc mắc cách rõ ràng .
thầy nhiệt tình , dạy dễ hiểu .
mến cô .
giáo viên giảng dạy khá nhanh .
cô dạy rất dễ hiểu , điều chỉnh phù hợp với tốc độ tiếp thu của sinh viên .
thầy nhiệt tình , vui tính , thường tích cực hướng nghiệp cho sinh viên .
thầy hướng dẫn tận tình mà nhẹ nhàng cho sinh viên tiếp thu .
thích nhất phần thuật toán dijktra , vì phần này nhờ cấu trúc rời rạc nên thầy giảng thì em biết .
em sắp xếp hết lịch đâu vào đấy mà thầy cứ đổi giờ , đổi tiếc thì khó cho em quá .
không có , chỉ là do em lười học nên không tiếp thu được .
thầy có vẻ hơi bận rộn , gặp thầy có vẻ khó .
theo sát quá trình thực hành của sinh viên .
đúng chất một cô giáo viên gương mẫu , cô dạy rất nhiệt tình , rất nhiệt huyết với nghề và cũng rất rất quan tâm tới sinh viên chúng em , dạy bằng cả trái tim .
thầy dạy rõ ràng , dễ hiểu .
mình rất thích những kiến thức mà thầy giảng giải , tuy môn học khô khan mà em vẫn có thể chú ý lắng nghe .
tốc độ dạy nhanh .
tận tình , vui tính .
kết thúc môn học mà không được cái gì hết .
chấm điểm gắt .
cô dạy giỏi chu đáo .
không nên dựa theo ví dụ trong đề cương .
rèn luyện kỹ năng làm bài tập .
môn học nên thêm thời gian thực hành trên lớp nhiều hơn .
thầy rất nhiệt tình và quan tâm tới kiến thức của sinh viên .
khả năng truyền đạt của giảng viên .
rất tận tâm , không những dạy kiến thức chuyên môn còn định hướng nghề nghiệp và đạo đức nghề nghiệp .
giảng dạy rất nhiệt tình và luôn cố gắng giải đáp mọi thắc mắc của sinh viên .
giảng viên hướng dẫn nhiệt tình , dễ hiểu .
cần có tài liệu bài bản , rõ ràng .
giáo viên dễ tính .
giảng viên nói tiếng anh khó nghe và khó hiểu .
thầy giảng bài hơi nhàm chán , bám quá sát và slide môn học .
thầy thử nói , một nhóm không ai quen biết , không chung khoa , đã vậy lại không cùng chí hướng lấy gì để cái gọi là đề ra chí hướng và cách thức thực hiện chúng .
không thu hút được sự tập trung của sinh viên .
không cho bài tập về nhà , phần học thực hành có độ dễ chênh lệch rất nhiểu so với lý thuyết .
dễ hiểu , đúng giờ !
từ đó cho thấy doubledot sinh viên lên lớp không được lợi ích gì vì giảng viên không chịu thướng dẫn chỉ ngồi lỳ một chỗ có khi giảng viên lại không chịu lên lớp vậy ở nhà tự học còn hơn .
nhiệt tình và đúng giờ .
thầy rất nhiệt vui và dạy dễ hiểu .
thầy giảng hay , hướng dẫn giải bài tập chuẩn , có chuyện vui nghe thú vị .
học sinh chưa thật sự đạt được kiến thức đầy đủ .
rất nhiệt tình và thân thiện với sinh viên .
hơi khó tính , bớt khó tính .
nhiều kiến thức bổ ích .
giảng viên tận tâm hướng dẫn sinh viên .
giảng viên nhiệt tình , có phương pháp hướng dẫn và sửa bài tập hiệu quả giúp sinh viên nhớ lâu .
cô tận tâm và thân thiện .
nhiệt tình , vui vẻ , thoải mái .
lý thuyết .
khi được đề cập thì thầy cho đó là mục tiêu cho các bạn tự tìm hiểu nhằm phát huy tốt nhất tư duy .
nội dung môn học , kiến thức được truyền đạt rất đầy đủ .
nên nêu ra những ví dụ áp dụng cho thuc tiễn tốt hơn và dạy sinh viên nhũng kiến thức cơ bản trước đã .
giảng viên chủ động tận dụng thời gian lên lớp , sắp xếp và nêu rõ các phương pháp và cho sinh viên bài tập và tài liệu đầy đủ hơn .
nên trang bị thêm rèm che cửa sổ vì doubledot khi mở máy chiếu thì mấy bạn ở dưới cuối lớp xem không được rõ .
em rất thích cách lấy ví dụ và mở rộng bài giảng của thầy .
hệ thống loa không rõ .
sự nhiệt tình và tâm huyết .
lớp học chỉ hơi nóng .
em xin cám ơn !
cô thường xuyên cho nghỉ học ( kể cả học bù ) , tiếng anh còn nhiều sai sót trong cả phát âm lẫn phần viết .
cô cho nhiều bài tập .
cô wzjwz275 giảng rất chi tiết và dễ hiểu .
thực hành chứa các kiến thức chưa học lý thuyết .
phòng học có máy chiếu quá mờ , đôi khi trời nắng không thể nhìn rõ .
số lượng sinh viên quá đông cho một lớp học nên giảm khoảng 30 - 50 sinh viên .
cần có nhiều giảng viên có phương pháp dạy như thầy wzjwz147 .
thầy nói nhiều như trên slide , nếu có nhiều ví dụ cụ thể thì dễ hiểu hơn .
đề thực hành khá hay , cô tạo được sự kết nối giữa giảng viên và sinh viên .
dạy sát kiến thức cho việc thi cử .
giải đáp rất mơ hồ .
đề thi của thầy khá hay khi khai thác thực tiễn .
cô quá chất , đi dạy chỉ cần cái điện thoại .
cô hơi hiền .
nhiệt tình , cung cấp kiến thức đầy đủ .
nhiệt tình trong giảng dạy , vui vẻ , hòa đồng .
sẽ có thông báo đi học cụ thể trên phòng máy để sửa chữa bài tập cho những ai chưa hiểu rõ cách làm .
hay la mắng sinh viên khi làm bài tập không đúng .
hy vọng nhà trường nâng cấp các máy cũ trong phòng máy thực hành để sinh viên bọn em có đủ số máy để học tập .
giảng viên hơi khó , bài tập hơi nặng đối với những sinh viên không chuyên ngành .
cập nhật nhiều kiến thức mới .
đề nghị nên lắp đặt thêm màn che ở các cửa sổ phòng học , để có thể xem rõ máy chiếu hơn .
giáo viên nên giảng bài có trọng tâm hơn .
giảng dạy ngiêm túc .
thầy giải đáp các thắc mắc rất tường tận !
phòng máy cũ , nhưng nhìn chung thì không có ảnh hưởng gì vì thầy dạy rất nhiệt tình .
cô giảng dạy nhiệt tình , hết lòng , vững kiến thức , truyền đạt tốt , cách giảng dạy khá tốt .
cô rất tận tâm ạ !
giảng viên ít dạy từ mới , cấu trúc ngữ pháp vdotv .
tuy nhiên thường cung cấp bài tập trên lớp với thời gian hạn hẹp và chấm điểm thiếu công bằng .
giảng viên truyền đạt kinh nghiệm thực tế , đảm bảo giờ lên lớp .
dạy bằng tiếng anh , giao lưu vui vẻ .
thầy tận tâm , nhiệt tình , hòa đồng với học sinh .
thầy giảng khá chậm rãi , mạch lạc , dễ tiếp thu nên có thể giải đáp được những khúc mắc của học sinh .
giáo viên cần thông báo đầy đủ các vấn đề sinh viên cần biết trên moodle , cung cấp các slide thực hành trước các buổi thực hành để sinh viên tìm hiểu trước .
cô dạy nhiệt tình dễ hiểu , sửa bài cẩn thận chi tiết .
môn khó hiểu quá , học xong chỉ hình dung một ít về môn học , thầy dạy còn chưa hiểu hết được môn học .
phòng còn thiếu chất lượng , nhất là máy chiếu , máy chiếu gì mà mờ vàng không , làm giảm chất lượng slide trình chiếu , ảnh hưởng tới khả năng tiếp thu khi thầy wzjwz33 mô phỏng lý thuyết bằng hình ảnh .
thầy giảng bài ít trong khi kiến thức rất nhiều , chủ yếu bảo sinh viên lên google tìm rồi học , bài tập thực hành không đồng nhất với bài học lý thuyết , toàn thực hành trước cả bài học .
giảng viên nhiệt tính tâm huyết .
môn học chỉ có 2 tiết nên kiến thức vẫn chưa truyền đạt hết , thời gian phân bố môn học chưa hợp lý lắm sáng học 3 tiết rồi chiều học 2 tiết .
slide dễ hiểu , đầy đủ .
sinh viên than phiền nhiều sau 3 tuần thì mới có giảng viên khác thay thế .
cô dạy vui vẻ .
cần có thêm tài liệu tiếng việt vì nhiều khi không phải ai cũng giỏi tiếng anh để theo kịp slide tiếng anh .
chính vì đặc thù của môn học là như vậy , nên khi code thầy nên quay lại màn hình cho sinh viên về xem lại , thời gian code lâu , hơn nữa cho dù sinh viên hiểu code nhưng khó để hình dung các ký tự một cách chính xác .
dạy nhiệt tình , dạy hết mình .
khả năng truyền đạt của giảng viên còn hạn chế .
luôn nhiệt tình , cập nhập những thông tin mới nhất cho sinh viên biết .
thầy rất tận tình và hiểu sinh viên .
giáo viên giảng dạy nhiệt tình , tận tâm , tạo điều kiện tốt nhất cho sinh viên , ân cần , chu đáo .
thật kỳ là ở môn này các hệ cơ sở tri thức thuộc hệ thống thông tin và chuyên ngành khoa học máy tính gần như giống nhau về kiến thức giảng dạy , nhưng lại khác nhau về số chỉ .
sự kiên nhẫn và tận tình giảng , chỉ lỗi sai cho sinh viên khi thực hành .
cô rất tận tình , và thận thiện , cô luôn giải đáp các thắc mắc cho sinh viên dễ hiểu .
nếu có môn học nào trong học kỳ tiếp theo mà thầy giảng dạy được , mong phòng đào tạo điều kiện cho thầy tiếp tục hướng dẫn lần sau .
phương pháp dạy của thầy thực sự hiệu quả và cuốn hút .
thầy khá nhiệt huyết , vui vẻ , hệ thống kiến thức cho chúng em rõ ràng .
tích cực hỗ trợ sinh viên .
phòng lab khoa wzjwz143 quá nóng .
phòng máy không đáp ứng tốt , gây khó khăn cho việc làm bài .
dạy nhiệt tình , vui vẻ , dễ tiếp thu .
mong cô ở lâu với trường .
thay vì cho sinh viên thuyết trình tất cả nội dung môn học , giáo viên nên hướng dẫn nội dung môn học và cho sinh viên tìm hiểu và thuyết trình về những nội dung mới , không nằm trong khung học .
nên có thêm bài tập giải trực tiếp trên lớp .
truyền đạt tốt .
thầy giảng bài rất thú vị , nhiệt tình .
hoạt động cho mỗi nhóm lên thuyết trình về chủ đề đã được giao .
và giải đáp thắc mắc cho lớp em về code rất nhiệt tình .
thầy dạy vui , cảm ơn thầy nhiều .
thầy dạy hay , vui tính , thoải mái .
cần mở thêm lớp thực hành .
kiến thức chuyên môn cao .
bài tập thầy nên sát với đề thi hơn .
tạo được kiến thức đầu đầy đủ cho sinh viên mới vào học bộ môn này .
nghỉ giờ lên lớp quá nhiều .
thiết bị để làm còn ít .
nói dễ nghe .
nên phần thi lý thuyết chúng em không thể nào đảm bảo thời gian để học bài nữa .
nên hạn chế chửi mắng sinh viên .
giảng dạy có tâm .
cô rất tận tâm , nhiệt tình .
sự tận tâm của giảng viên đối với sinh viên .
do giảng viên giảng bằng tiếng anh nên với một số bạn không học tốt anh văn như em thì để hiểu được bài giảng quả là một việc khó khăn .
cầu kỳ .
thầy hiền và dễ thương .
nên có đề cương ghi thông tin rõ ràng hơn về các bài thực hành .
cô dạy quá tốt .
thầy dạy dễ hiểu , dễ tiếp thu , nhiệt tình với sinh viên , tâm huyết với bài giảng .
tạo không khí vui vẻ khi giảng dạy .
hy vọng môn nào cũng như môn này thì quá tốt .
thầy rất tốt , có nhiều phương pháp dạy hay , mong thầy tiếp tục phát huy .
thầy dạy dễ hiểu , có cho làm bài tập .
giọng nói khó nghe .
thầy không nên cho tụi em trốn học nhiều quá colonbigsmile .
tránh giảng vòng vo và phớt lờ nội dung chính của bài học .
giảng viên nhiệt tình , thân thiện với sinh viên .
nói tiếng anh rất hay , tận tình với học sinh .
khi lên lớp thầy chỉ đọc slide từ đầu tới cuối và thầy bảo tụi em chép vào .
vật chất cần cải tiến .
môn học cần có một giáo án rõ ràng hoặc một giáo trình để sinh viên nắm rõ là mình đang học về cái gì .
cách truyền đạt của cô tốt , nhưng nghe một lúc dễ buồn ngủ , học liên tục bốn tiết nên khoảng hai tiết sau cũng có một số bạn ngủ gật .
giáo viên rất tận tâm và nhiệt tình .
chỉ cần tổ chức các cuộc thi học thuật , trường phải nhúng tay vào , kêu tài trợ nhiều lên , giải thưởng cao lên , có tiền sinh viên sẽ nghiên cứu thôi .
phòng thực hành còn chưa đảm bảo đủ số lượng học sinh của lớp học thực hành .
trợ giảng tận tình , dễ chịu , giảng viên chính hầu như không có mặt .
khả năng truyền đạt tốt , dễ hiểu , nhiệt huyết , giảng hay .
phòng lab thực hành đã quá cũ nát , nên cải tiến và xây dựng hệ thống phòng lab để sinh viên có thể thực hành các kỹ năng của môn học này .
lớp quá đông .
cô dạy hay , dễ hiểu , giảng kỹ , thân thiện với sinh viên .
dạy rất chi tiết .
cảm ơn thầy đã sửa bài cho lớp trong những tháng qua .
giảng viên tận tâm , kỹ năng truyền đạt tốt .
giáo viên dạy toàn trong sách giáo trình .
giảng viên không giới thiệu về nội dung học và kiểm tra ( thi ) , nội dung kiểm tra ( thi ) quá dài so với thời gian làm và phân bố điểm không phù hợp .
điều này thiếu ở nhiều bộ môn khác .
do khi ra trường các công ty chủ yếu đánh mạnh phần thực hành và vận dụng .
giáo viên truyền đạt kinh nghiệm thực tế nhiều .
giảng dạy thú vị .
ghi chép quá nhiều .
giảng viên nhiệt tình , năng động , giảng bài dễ hiểu .
em nghĩ thầy nên cho nhiều bài tập về nhà để làm hơn .
cô nên thư giản tí colonsmallsmile .
thầy nên điểm danh các bạn khi lên lớp nhiều hơn colonsmilesmile .
thầy chỉ dạy rất tận tình .
cô này chỉ hỗ trợ thầy wzjwz185 , chưa thấy cụ thể công việc .
xếp nhóm ngẫu nhiên để sinh viên thích nghi với bạn mới , không lệ thuộc vào một nhóm bạn , tích cực tương tác với lớp , không quá nghiêm khắc gây áp lực cho sinh viên , hòa đồng colonlove .
tăng tiết môn học thực hành , mở rộng bài tập để ứng dụng vào thực tế .
tận tâm , nhiệt tình , vui vẻ .
hoặc nếu thấy bất tiện thì trường em nghĩ trường cần có một phòng chuyên môn luôn có giảng viên doubledot một là để sinh viên có thể chủ động hỏi , thực hành mỗi khi cần thiết .
đến lớp đúng giờ , nói rõ ràng , dễ nghe .
tạo được môi trường thảo luận sôi nổi .
quá nhiều thứ phải làm trong môn học này .
giảng viên cần sự dụng máy chiếu , không nên ghi bảng quá nhiều làm mất thời gian , bài tập có thể đưa lớp trưởng để photo ra , không vần chép lên bảng gây mất thời gian .
giảng viên giảng rất dễ hiểu .
thầy mới ra trường nên kiến thức chưa sâu , nhiều lúc thầy lúng túng trong các câu hỏi của sinh viên .
thầy dạy rất dễ hiểu bài .
giảng viên dạy hay , sửa bài tập kỹ .
rất tệ , khả năng truyền đạt không cao và không hề tận tình .
giảng viên cho điểm quá trình một cách chủ quan .
mong cô có thể đi dạy đúng giờ .
đảm bảo đủ giờ lên lớp .
thầy có vẻ hơi khó tính chút xíu nên học sinh hơi bị thụ động trong phát biểu và giải bài tập .
cô ít cười đôi khi gây cảm giác căng thẳng trong học tập .
thầy tuấn dạy hay nhưng chép bài nhiều quá .
cần có thêm vài ví dụ cụ thể .
cách truyền đạt không hiệu quả lắm .
dạy rất nhiệt tình .
làm đa số học sinh chán , không hiểu bài nên không muốn đi học .
thầy dạy tốt và nhiệt tình .
giảng viên nhiệt tình , thân thiện , giảng dạy hiệu quả , dễ tiếp thu , liên tục update bài tập lên moodle để sinh viên dễ dàng làm bài .
nhiệt tình hết mình trong công việc giảng dạy và với sinh viên .
tình huống hay .
thêm nhiều bài tập về nhà hơn .
phương pháp giảng dạy tốt .
môn học thầy dạy truyền đạt hiệu quả , tụi em dễ tiếp thu .
cô giảng bài dễ hiểu , nói chuyện rất truyền cảm .
giảng viên dạy luôn đúng giờ .
thầy dạy rất hay , truyền cảm tốt , phong cách giải toán có một không hai , thiếu buổi nào là bù buổi đó .
bài thầy ghi chi tiết , giảng khá dễ hiểu .
tiết học thú vị , giảng viên dạy hay , rất dễ hiểu .
giảng viên giảng dạy tận tâm đưa ra nhiều bài tập cùng ví dụ minh họa .
tăng số lượng kit thực hành !
lớp thực hành quá nhàm chán , sinh viên chỉ lên lớp có lệ .
cô giảng bài giống như việc cô không biết mình giảng gì và cô thường xuyên kêu các bạn về xem lại trong sách .
cô nhiệt tình , giúp đỡ sinh viên rất nhiều .
thêm giờ sửa bài tập các chương sau .
thầy ít hướng dẫn trong giờ thực hành , chỉ giao bài tập cho sinh viên làm ai hỏi thầy mới chỉ .
giảng viên nhiệt tình trong giảng dạy , giảng dạy dễ hiểu , nhiều ví dụ , bài tập để sinh viên thực hành .
thầy giảng bài rất chi tiết , dễ hiểu .
giảng viên tận tình giảng dạy , quan tâm đến sinh viên .
tích cực trong giảng dạy , vui vẻ , dễ gần .
chưa được chuyên sâu về nội dung lắm .
cần bổ sung các kiến thức về kiến trúc của dbms .
vì giữa kỳ do em bỏ lở .
phong cách dạy rất hay , rất dễ hiểu , tận tâm , nhiệt tình .
giảng chi tiết , giải bài tập nhiều .
nhanh nhẹn .
đôi khi thầy hay trễ bài tập trên moodle , và một điều nữa là cả học kỳ thầy chỉ điểm danh một lần và nghe các bạn nói là thầy lấy điểm quá trình vào hôm đó .
chúng em học được rất nhiều điều từ thực tế thông qua những câu truyện cô kể .
trình bày vấn đề một cách chính xác và dễ hiểu .
dạy hơi chán .
em xin hết .
nhiệt tình , dạy hay , dễ hiểu .
tránh trường hợp sử dụng phòng wzjwz136 vì phòng này rất nhỏ không đảm bảo để cho việc thực hành .
cần cung cấp tài liệu nhiều hơn .
mong cô cải thiện kỹ năng trình bày bảng ạ !
giảng viên không thực sự nhiệt tình với công việc giảng dạy của mình , thường xuyên vắng tiết không thông báo .
cô giảng khá kỹ , nhưng hơi chậm .
giảng viên dạy hay và sôi nổi .
dễ hiểu xinh gái .
khi kiểm tra trên lớp không thông báo trước , sinh viên chưa chuẩn bị bài kỹ .
giảng viên ôn tập tập trung nhiều vào một chủ đề mà qua nhiều chủ đề khác .
sinh viên hoang mang không biết mình đang học những gì .
khá tận tâm và quân tâm đến sinh viên .
cần có phòng học chất lượng hơn , yên tĩnh để sinh viên có thể tiếp thu tốt hơn .
tận tình trong giảng dạy .
nên đưa ra một số bài tập giải mẫu , nêu lên một số lỗi thường gặp .
thực hành vui .
giảng viên rất nhiệt tình trong việc giảng dạy , luôn dành thời gian trả lời những câu hỏi của sinh viên .
giọng đọc tương đối giống bản ngữ và phát âm tiếng anh khá chuẩn .
sử dụng thời gian ở lớp hiệu quả .
giảng dạy theo phương pháp hoạt động nhóm .
kéo dài thời gian gây ra cảm xúc " ức chế " cảm xúc này dẫn đến ảnh hưởng việc tiếp thu bài ngay sau đó không hiệu quả và còn phản tác dụng .
quan trọng nhất là việc giảng rất hay quên mà không chịu note lại , trong khi đó sinh viên đã nhắc nhiều lần , và hay nhớ lung tung .
được đăng trên website môn học .
lên lớp giảng giải nhiệt tình .
mong thầy giảng bài cỡ 15 - 30 phút rồi nghỉ 5 phút để trò chuyện với sinh viên về cuộc sống , kinh nghiệm học tập thời sinh viên của thầy , vdotv .
cô rất quan tâm sinh viên .
có trả lời thắc mắc dễ hiểu , ngắn ngọn .
môn học không khả dụng , tốn thời gian sinh viên .
thầy dễ chịu dễ hiểu .
thầy hướng dẫn sinh viên cách tư duy để giải quyết vấn đề .
kiểm tra thì cực kỳ vô lý , phải làm những bài viết loàng ngoằng chẳng khác gì học sinh cấp 3 .
sinh viên không hiểu lắm .
thầy không nhiệt tình trong cách dạy , cũng như hướng dẫn sinh viên thực hành .
học để giao tiếp nên chú trọng giao tiếp hơn , môn quá tập trung vào ngữ pháp và các bài nghe với level khó , trong khi tốc độ giao tiếp bình thường chậm hơn nhiều , thậm chí mình giao tiếp với người ngoại quốc còn thấy dễ nghe và dễ hiểu hơn nghe các file nghe trong bài học , điều này hoàn toàn không giúp sinh viên khá hơn .
giảng viên nhiệt tình và tận tâm .
thầy giảng bài rất hay , là người rất tâm huyết và nhiệt tình .
thầy tuy rất dễ , nhưng việc không điểm danh và tạo deadline cho các buổi thực hành sẽ gây ra ảnh hưởng tiêu cực nhiều hơn tích cực .
cách dạy sinh động , không máy móc .
các bài tập thực hành và hoạt động giảng dạy của thầy đáp ứng đủ yêu cầu cơ bản của môn học .
giảng viên nhiệt tình , có kỹ năng truyền đạt tốt .
em không liên hệ được mối quan hệ giữa chương trình học theo sách và đề thi .
giảng viên chưa đi sâu vào vấn đề bài học .
giảng viên dạy dễ hiểu , có định hướng .
thầy dễ tính vui vẻ .
hầu như không có điều không hài lòng .
cách truyền đạt hơi khó hiểu .
cô dạy rất nhiệt tình , tận tâm , vui vẻ .
thầy vui tính , dạy tốt .
sự tận tình .
cần làm nhiều bài tập trên lớp .
qua hai học kỳ được học các môn học do thầy wzjwz110 giảng dạy , thầy dạy rất được .
nên cho thêm bài tập nhóm để học sinh thảo luận .
cô dạy rất hay , nhiều mini game hấp dẫn .
hài lòng với chất lượng giảng dạy của giảng viên này .
cô dạy rất nhiệt tình , tận tâm , cách dạy dễ hiểu .
cần cải tiến trang thiết bị phòng học , wifi .
thầy giảng mà bảo tự mò trên mạng rồi nói lại cho thầy , cách giảng dạy khá mơ hồ khó hiểu , không chi tiết .
cho nhiều bài tập , cách hướng dẫn , tài liệu kỹ hơn .
thầy làm việc không hề có kế hoạch , cho sinh viên quá nhiều bài tập có khi lên tới 36 bài trên một tuần với 34 sinh viên rồi lại bảo " các em còn học mấy môn khác nữa mà " .
bọn em không thể nghe rõ .
giáo viên cần tích cực hơn nữa trong giảng dạy trên giờ thực hành .
" ờ ờ a a " toàn nói được mấy từ tiếng anh cơ bản , từ nào khó khó cái lướt qua hay nuốt âm mất tiêu , đã vậy sinh viên hỏi thì trả lời bằng tiếng việt trong khi bắt sinh viên phải hỏi bằng tiếng anh ?
vấn đề không thể nắm bắt được hết .
tổ chức nhiều hoạt động nhóm .
không làm bài thuyết trình nhưng vẫn được nộp báo cáo .
có một số buổi nghỉ .
nội dung học không phù hợp , không cung cấp hiệu quả kiến thức cần có , quá nhiều lý thuyết , lý thuyết quá rườm rà .
chỉ gặp được thầy đúng một lần trong suốt học kỳ .
giáo viên tận tâm , truyền đạt kiến thức dễ hiểu .
đây là một môn học khó nhưng mà chất lượng slide bài giảng khá kém .
thầy dạy đủ nội dung bài học .
cách dạy tốt .
thầy kể chuyện hay .
cô giảng dạy hay , nhiệt tình , lôi cuốn .
có thể nhiều bạn thích nhưng bản thân mình thấy thầy nói một vấn đề hơi dài dòng .
thầy vui vẻ , nhiệt tình , khả năng sư phạm tốt .
cô dạy tốt .
không có !
giảng dạy chán cách truyền đạt kiến thức không phù hợp cho lắm .
mong rằng ở các khóa học sau , trường sẽ cung cấp giáo trình cho sinh viên chúng em để chúng em được thuận tiện hơn trong học tập .
nếu xét về mặt ý nghĩa thì đúng , nhưng heapsort là một phương pháp khó và hoàn toàn mới , trong khi tất cả các lớp khác giảng viên hướng dẫn nhiệt tình mà còn có nhiều sinh viên không hiểu , ở đây thầy lạ khẳng định không thi mà nói câu đó nữa thì sinh viên sau phục được !
thầy tận tâm , truyền đạt tốt kiến thức .
dạy quá giờ .
cách dạy còn hơi gây áp lực cho sinh viên khi học , ít bài tập quá !
tiếp thu bài cũng ổn .
nhiệt tình và vui vẻ .
bài tập thầy cho ít , giải cũng ít , không có bài tập về nhà .
thay vì giờ thực hành hình thức 1 lại seminar lại học lý thuyết , không gây một chút hứng thú nào cho sinh viên , vì sinh viên đã quá nhàm chán với lý thuyết trong một học kỳ .
giáo viên nhiệt tình , quá trình dạy có liên hệ thực tế !
thầy chưa hướng dẫn cụ thể bài tập thực hành .
cần hướng dẫn sinh viên nhiều hơn .
thầy có cách tiếp cận với sinh viên , thầy dạy và làm rõ những vấn đề sinh viên đang thắc mắc , làm sinh viên có cảm giác thích học thầy .
giáo viên giảng dạy xúc tích , dễ hiểu .
hoàn toàn bình thường .
he fixes our tasks thoroughly .
thầy quan tâm đến sinh viên , rất công bằng , giảng chi tiết .
cô dạy nhiệt tình , vui tính .
được biết thêm nhiều kiến thức khác ở bên ngoài giúp mở rộng tầm mắt .
cập nhật giáo trình .
thầy giảng dạy tốt , vui tính , điểm danh đều đặn .
thầy nhiệt tình hướng dẫn sinh viên .
giảng viên vui vẻ , nhiệt tình , gần gũi với sinh viên .
thầy rất nhiệt tình , quan tâm sinh viên , truyền đạt tốt !
thầy giảng dạy nhiệt tình , truyền đạt kỹ nội dung bài học .
giảng viên tận tình , có khả năng truyền đạt tốt .
thầy nên cập nhật một số slide giảng dạy ( về virus và mã độc ) , thêm vào các loại công cụ hiện thời .
giảng dạy cặn kẽ dễ hiểu .
cần thêm tiết cho môn học .
thầy cần sử dụng micro khi giảng bài vì lớp khá đông !
lớp quá đông nên khó tiếp thu .
cung cấp thêm các giáo trình tiếng việt và các bài tập , ví dụ thực tiễn .
bài tập nhiều và giảng dạy nhiệt tình .
đề cương môn học nên rõ ràng hơn .
lên lớp đều .
phòng lab trang bị máy cấu hình không đủ để chạy máy ảo .
một số lúc .
cần cung cấp thêm giáo trình .
thầy rất chịu khó chép bảng , giúp đỡ nhiệt tình .
cộng thêm lớp lý thuyết và thực hành đồng bộ hơn .
giảng viên còn đến lớp trễ .
cô dạy rất nhiệt huyết , luôn vì sinh viên .
thiếu điều kiện thực hành trên các thiết bị thật .
tiết học còn nhàm chán , chưa tạo được hứng thú .
phương pháp dạy hay , dễ hiểu .
cô dạy vui vẻ nhiệt tình .
cô dạy hay , vui .
cô dạy cũng ok .
nội dung học thiên về thực hành , ứng dụng vào sản phẩm mà hình thức thi lại lài viết rất khó đánh giá chính xác .
lớp học của thầy luôn thoải mái và vui vẻ , không hề gò ép , cứng nhắc như các môn khác .
luyện kỹ năng nghe và đọc nhiều hơn .
trang thiết bị thực hành nên được đầu tư hơn .
thầy dạy rất chi tiết và dễ hiểu .
thầy giảng dạy nhiệt tình truyền đạt nhiều kinh nghiệm cho sinh viên và phương pháp giảng dạy hiệu quả .
hay bị trục trặc khi sử dụng .
mong thầy fraction cô dạy bài tập rồi đưa lý thuyết nhẹ vào !
giảng viên nhiệt tình , không lạm dụng slide , thầy cho sinh viên tự thảo luận , làm bài rồi mới sửa .
thầy giảng dạy nhiệt tình , hướng dẫn cụ thể cho sinh viên .
trang bị máy tốt hơn , máy chạy chậm ảnh hưởng việc học .
hay và bổ ích .
cần tăng thêm thời gian cho môn học .
bài giảng chưa sâu .
giọng thầy hơi khó nghe , dễ gây buồn ngủ .
giảng viên rất nhiệt tình , phương pháp giảng dạy hay .
giờ lên lớp không chắc chắn .
cô dạy rất hay , giọng nói truyền cảm , dạy sâu vào các vấn đề .
thầy nhiệt tình dễ thương .
chỉ thiếu một lệnh xuống dòng mà mất hết điểm , trong khi phần code chính  làm đầy đủ .
cung cấp đầy đủ kiến thức từng nội dung bài học .
hệ thống âm thanh hỗ trợ những bài nghe không được như yêu cầu môn học .
có thể làm demo trực tiếp người ở dưới làm theo .
đầu tư một bộ giáo trình chất lượng và dễ hiểu và giảng dạy theo bộ giáo trình đó .
giảng viên truyền đạt kiến thức kém hiệu quả .
thầy nhiệt tình giảng dạy giúp sinh viên hiểu bài tối đa .
giảng dễ hiểu , tận tâm , nhiệt tình , hài hước .
không vận dụng thời gian hợp lý .
giờ lên lớp .
bài tập làm không chắc chắn , không biết đúng hay sai .
dạy dễ hiểu , đặc biệt rất nhiệt huyết .
vui vẻ , giảng dạy vui vẻ .
cung cấp kiến thức tốt , cách giảng dạy tốt .
cô giáo nhiệt tình khi giảng bài cho sinh viên .
tăng thêm thiết bị để hỗ trợ tốt hơn cho việc học tập .
thầy nhiệt tình , nhưng dạy khó hiểu .
cách trình bày và hướng dẫn còn nhiều lủng củng , không có phong cách truyền đạt của riêng mình , từ đó không tạo đam mê hứng thú cho sinh viên , cần khắc phục thay đổi cách truyền đạt và cách trình bày .
đối với cô wzjwz32 , cô rất tận tình , giải đáp thắc mắc và hướng đến sinh viên cùng trao đổi đối với y , hoàn toàn tách biệt với sinh viên , không có hướng trao đổi mà là hướng tra khảo kiến thức sinh viên .
cô dạy hay , rất nhiệt tình .
giảng viên nên thông báo giờ chấm đồ án , không nên để sinh viên phải ngồi đợi từ sáng đến chiều , thậm chí còn bắt sinh viên phải qua tận nhà để chấm đồ án .
thầy giảng dạy nhiệt tình , tận tụy hết mình vì công việc .
có ví dụ rất cụ thể .
dành nhiều thời gian trên lớp để chép bài lên bảng .
giảng viên vui vẻ , thân thiện , giảng dạy kiến thức chuyên sâu , dễ tiếp thu .
đôi khi quá luyên thuyên các vấn đề không liên quan đến môn học .
tạm thời chưa có .
cô dạy rất có tâm , và tận tụy với sinh viên .
rồi về nhà không hiểu gì hết .
nhiều chỗ thầy còn đi hơi nhanh .
phương pháp đánh giá kết quả không hợp lý với nội dung đề ra của môn học .
nhiều ví dụ minh hoạ .
những phần dễ thì thầy nói luyên thuyên , ví dụ rất nhiều , những phần khó thầy lướt nhanh .
phương pháp dạy chưa thật sự hiệu quả .
nếu yêu cầu bài tập thì có thể nộp giấy riêng cho cô .
nhiệt tình hướng dẫn sinh viên , giảng dạy tốt .
cô dạy nhiệt tình , vui nhộn .
hoàn toàn hài lòng .
trao đổi nhóm .
bám sát vào bài cũng như thực tế .
nhiều khi đi muộn .
cô rất tốt , không gì không hài lòng cả .
theo em việc học toán trong một giảng đường quá lớn là rất bất lợi .
cô cho bài tập về nhà và có hình thức ghi tên chép phạt nếu không làm .
giảng viên giảng dễ hiểu .
cung cấp đủ tài liệu học tập trên courses .
đôi khi giảng hơi nhanh !
bài tập hay .
nếu giải thì cô nên giải vào slide luôn cho các bạn .
nếu được thì cô nên cắt bài giảng ra nhiều phần nhỏ , sau khi dạy hết một phần thì cho sinh viên nghỉ giải lao khoảng 5 phút rồi học tiếp sẽ dẽ tiếp thu hơn .
môn học khá khô khan .
sự nhiệt tình trong giảng dạy và giải đáp thắc mắc cho sinh viên .
học hỏi được nhiều kiến thức .
thầy vui tính , dễ gần và thân thiện với sinh viên .
cần thêm bài tập ôn chuyên sâu hơn .
thầy rất tận tâm và nhiệt tình , luôn giải đáp chi tiết các thắc mắc của sinh viên .
cách dạy của cô luôn luôn lấy ví dụ cụ thể rất dễ hiểu .
cần phối hợp các phương pháp giảng dạy khác , giảm số lượng bài tập .
boss cuối , thầy dạy quá hay , cả kiến thức môn học lẫn kiến thức về cuộc sống .
thầy dạy rất nhiệt tình và tận tâm , quan tâm nhiều đến học sinh .
dạy hơi chán nhưng chắc tại môn giới thiệu ngành nó không có nhiều điều để nói lắm .
thầy dạy hơi khó hiểu nhưng rất kỹ .
cô dạy vui nhiệt tình .
cần sắp xếp phòng học phù hợp với số lượng sinh viên , vệ sinh phòng học còn nhiều mặt chưa tốt .
thầy dạy hay , giảng kỹ , dễ hiểu .
môn học nên có thêm nhiều dạng bài tập để sinh viên nhớ lâu hơn và hiểu được nhiều dạng toán để khi gặp các bài tập , các bài kiểm tra không phải sợ dạng của nó .
cô giáo rất nhiệt tình và tận tâm !
slide hay , giáo viên nhiệt tình .
các bài tập trên lớp rất hợp lý .
cô dạy dễ hiểu và tận tâm với sinh viên .
tuy vậy thầy up slide rất chậm .
thầy là idol của em .
slide bài giảng thì rất dễ hiểu nhưng sau khi thầy giảng thì chúng em cảm thấy không hiểu gì cả , cách truyền đạt của thầy làm cho học sinh rối rắm , thầy chưa biết cách truyền đạt những thứ mà học sinh cần biết .
nhiệt tình , niềm nở , vui vẻ với sinh viên .
thời gian được sử dụng tốt , hoạt động liên tục , giảng viên đến đúng giờ .
cách thầy giảng chưa hiệu quả lắm .
phương pháp giảng dạy dễ tiếp thu .
cô rất dễ thương colonlovelove .
giảng viên có cách nói chậm dễ làm sinh viên buồn ngủ .
thầy dạy hay , thu hút , luôn đến lớp đúng giờ , và dạy đảm bảo đủ thời gian ( nhiều khi còn dư ) và em khâm phục trí nhớ của thầy .
cô cho photo bài tập quá nhiều , sách toeic cũng sửa không hết nhưng lần nào cũng bắt đi photo tài liệu khác .
trẻ trung , năng động .
thầy chu đáo , vui vẻ , tận tình .
giảng dạy tốt và dạy đưa ra nhiều bài tập làm cho sinh viên cảm thấy dễ học và vận dụng được nhiều bài khác .
thầy dạy rất hay , thú vị .
phòng máy cần cung cấp thêm thiết bị cho sinh viên , các pc có vẻ cũng lâu cũ .
giáo viên nói rất rõ ràng , dễ nghe .
nhưng thầy không giải thích rõ ràng .
phương pháp giảng dạy fraction truyền đạt khó hiểu khi tiếp xúc kiến thức mới .
giảng viên giảng dạy rất nhiệt tình , tạo đủ áp lực cho sinh viên .
thầy rất tốt giảng dạy tận tình và truyền dạy kinh nghiệm đi làm sau này .
lớp buồn không có ý kiến nhiều .
hơi ít bài tập , giảng hơi nhanh .
giảng viên truyền đạt kiến thức bổ ích , bám sát nội dung môn học .
giảng viên dạy nhiệt tình , vui vẻ .
xin thầy cho thêm slide về môn học .
thầy dạy chủ động , liên tục , giới thiệu đường lối công nghiệp .
giảng viên xinh đẹp , nhiệt tình trong giảng dạy .
nhà trường nên tuyển chon them những giảng viên có trình độ cao , phù hợp với mức kiến thức của môn học .
cá nhân em nhận thấy cô wzjwz9 đảm bảo giờ dạy trên lớp , hoàn thành chương trình đúng tiến độ , nhưng phương pháp sư phạm của cô chưa được tốt lắm .
truyền đạt kiến thức dễ hiểu dễ áp dụng , vui vẻ với sinh viên , hài hước .
thầy giảng bài hay , dễ hiểu .
dạy nhiệt tình , vui tính .
giảng nhanh quá .
giáo trình mới .
thầy vui tính , hướng dẫn bài tập kỹ lưỡng , tạo cảm giác thoải mái học tập cho sinh viên .
cách giảng dạy có phần khó hiểu .
không khí căng thẳng .
các phần mềm sử dụng phiên bản quá cũ , nên update để phù hợp với chương trình đào tạo và thực hành của sinh viên ở nhà .
thầy cho bài thực hành cả sát lý thuyết lẫn áp dụng thực tiễn .
sử dụng hiệu quả giờ lên lớp .
cô dạy rất tận tâm và nhiệt tình , giảng bài rất kỹ , cô luôn cập nhật tài liệu trên course .
giảng viên vui vẻ nhiệt tình , truyền đạt tốt .
dạy nhiệt tình và vui vẻ .
phần này khó nên giảng nhiều hơn .
nội dung môn học khó .
rất dễ hiểu và tiếp thu .
cô dạy nhiệt huyết .
thầy nên điểm danh nhiều hơn và thường xuyên sửa bài tập hơn .
tốt , vui .
giảng viên truyền đạt dễ tiếp thu .
giảng viên nhiệt tình , luôn luôn đúng giờ , thường xuyên cho bài tập để giúp sinh viên tiến bộ hơn .
trang bị máy tính hiện đại hơn .
mới đầu tiên em nghĩ thầy khó tính gây áp lực cho em , thầy cho làm deadline quá trời mà những lớp khác không có , nhưng đến bây giờ em mới hiểu nhờ thầy em biết được nhiều dạng bài tập hơn , thầy thích hợp dạy môn kiến trúc máy tính , nhưng mà thầy dạy phần cứng hay hơn ấy ạ .
không nêu rõ thời gian học lý thuyết , thời gian bắt đầu tiết học lý thuyết bị thay đổi mà không báo trước , làm ảnh hưởng đến nhiều sinh viên , nhất là các bạn ở xa .
cách truyền đạt .
cách giảng hay .
giảng bài dễ hiểu , thân thiện , giúp đỡ học sinh rất nhiều .
thầy là người vui tính , giảng dạy rất nhiệt tình .
sinh viên hỏi những cái cơ bản về bài học thì thầy cũng không nắm , thầy kêu hỏi bạn khác rồi làm .
tôi cảm nhận được tâm huyết của thầy .
cải thiện cho em chất lượng máy chiếu phòng wzjwz113 , học gần công trình đang thi công ồn lắm .
thầy vui tính , dạy giỏi .
học không hiểu .
giảng viên nhiệt tình , tâm huyết .
thuyết trình còn hơi buồn ngủ , chưa hấp dẩn lắm .
cô dạy cặn kẽ , nhiệt tình với sinh viên .
thầy nói chuyện nhỏ quá , hay có người dạy thay nên khó tiếp thu .
tận tâm , tận lực .
học kỳ 1 khoa wzjwz167 cũng nhận được điểm thi khác trễ .
giảng viên có quan tâm đến sinh viên , đặc biệt là những sinh viên trung bình , yếu , sắp xếp lịch để dạy phụ đạo .
hòa đồng , vui tính , nhiệt tình .
cần cho sinh viên biết mình cần phải học về cái gì .
thầy có khả năng truyền đạt tốt .
rất hài lòng về giảng viên .
cô dạy hay và nhiệt tình với sinh viên .
lý thuyết nên gắn liền với thực hành .
không ạ .
kiến thức hơi nhiều .
cực kỳ tận tâm .
môn thực hành dạy trước lý thuyết làm sinh viên không theo kịp .
thầy wzjwz186 không dạy lớp này .
thầy nên cho nhiều ví dụ hơn .
lớp wzjwz76 tài năng của em nên được học ở phòng máy tốt , chất lượng ổn định hơn .
cô wzjwz179 dạy rất hay và dễ tiếp thu .
còn nghỉ giữa buổi khá nhiều và làm tốn thời gian vô ích .
chưa nắm chắc căn bản đã phải làm quen với nâng cao .
giảng viên nghỉ quá quá nhiều , không đảm bảo giờ lên lớp làm ảnh hưởng đến tiến độ học tập của sinh viên .
người như vậy nên bận làm tiến sĩ thôi , không nên đi dạy .
giảng viên có kinh nghiệm thực tế .
hiệu quả .
thầy dạy lý thuyết tạm ổn .
thầy hay nghỉ dạy đột xuất .
cần mở rộng thêm kiến thức ngoài chương trình môn học .
cung cấp đầy đủ giáo trình .
khó gần , khó tính .
theo em nên dạy speaking nhiều thêm một chút nữa !
hạn chế bỏ giờ buổi vì giảng viên bận .
thầy dạy hay , truyền đạt tốt , mong phòng công tác sinh viên liên hệ thầy để có phương pháp chiến lược dạy số kiến thức đó nhưng với thời gian ít hơn , chứ nếu một bài dạy trong một năm thì sinh viên thế nào chẳng giỏi .
cần đi sâu vào vấn đề .
nhiệt tình , dễ mến , thân thiện , quan tâm sinh viên .
tồi tệ .
cung cấp đầy đủ tài liệu học tập .
cô có nhiều hoạt động trong lớp học khiến cho môn học dễ tiếp thu hơn .
rất ít khi thấy giảng viên đến phòng thực hành .
thông báo nghỉ trễ .
nói hơi nhanh , cho bài tập thêm hơi khó .
đồ án hay .
thầy dạy rất nhiệt tình !
cần phân bố lại chương trình dạy tốt hơn , tạo ra nhiều hoạt động ngoại khóa kích thích đam mê và hướng thú hơn với môn học .
slide bài giảng chưa được đưa lên .
học vậy đâu phải là học .
thầy rất hài hước và vui tính .
giảng dạy nhiệt tình , hướng dẫn chi tiết .
cách diễn đạt của giảng viên chưa hiệu quả .
học với tma không phù hợp với nội dung môn học .
tâm lý học sinh !
khá dễ hiểu .
giang viên khá thân thiện .
giảng viên đứng lớp không đều , lúc dạy lúc nghỉ , giảng viên không đến lớp để dạy không thông báo cho sinh viên , phòng đào tạo cũng không thông báo !
thấy giảng bài hơi nhanh .
môn học yêu cầu mang laptop đi thực hành ngay trên lớp nhưng phòng học thiếu ổ điện để duy trì pin cho laptop nên em không thực hành được nhiều .
thầy dạy kỹ , giảng dạy trực quan , dễ hiểu .
cô giảng bằng tiếng anh rất hay .
tận tâm với việc giảng dạy .
dạy tương đối đầy đủ chương trình .
cô nên cho sinh viên nâng cao kỹ năng nói nhiều hơn , vì hầu như vào lớp không được nói nhiều , dẫn đến khâu speaking còn kém quá , có nhiều câu đơn giản nhưng tụi em sẽ không biết nói như thế nào và không biết mình nói đúng hay sai vì không được ai sữa lỗi .
thầy rất nhiệt tình , giảng bài dễ hiểu , vui tính .
có giáo trình cho môn học .
thực hành trên lớp .
tân tâm , nhiệt tình .
thầy cần tổ chức một vài buổi giải bài tập nho nhỏ để em hiểu thêm về môn học đặc tả hình thức ( cá nhân em thấy môn này khá khó hiểu ) , đồng thời mong nhà trường sắp xếp lịch dạy của thầy cho ổn thỏa để thầy có thể dạy liên tục mà không bị gián đoạn những buổi họp giao ban đầu tháng colonsmile .
thầy giảng đôi khi còn hơi nhanh nên có lúc vẫn chưa hiểu hết .
giảng viên giảng dạy nhiệt tình , bám sát chương trình học , tạo không khí thoải mái trong lớp học .
em mong thầy có thể tự rèn luyện lại cách truyền đạt kiến thức cho sinh viên bọn em .
nội dung giảng dạy chưa được đào sâu .
giảng viên sử dụng giờ lên lớp hiệu quả .
có mở rộng vấn đề , liên hệ thực tế .
thầy rất nhiệt tình , trong quá trình dạy .
đồ án quá khó với sinh viên năm 3 chưa đủ kiến thức .
cho nhiều bài tập khó cho sinh viên làm .
thầy vui tính và có khả năng truyền đạt tốt .
nên thay đổi cách tính điểm môn học .
cách giảng dạy .
cách truyền đạt tốt , dễ hiểu , nhiệt tình .
một số dạng bài tập khi chưa làm được hỏi thầy thì thầy không trả lời ( các dạng bài khó ) .
hy vọng học kỳ sau có thể học với cô .
rất hài lòng .
môn học rất khách quan , dễ hiểu .
nhiệt tình và liên hệ thực tiễn tốt .
giáo viên nhiệt tình , giúp đỡ học sinh rèn luyện tốt khả năng nói .
cách truyền đạt chưa thật sự tốt , giảng viên đánh giá quá cao khả năng của sinh viên .
em xin góp ý là thầy wzjwz95 nên ghi chép trên bảng ít lại , không nhất thiết phải ghi hết lý thuyết căn bản và nhiều bài tập cùng chung một dạng ra đầy bảng .
buổi học chỉ dạy một nửa thời gian .
thầy tâm huyết .
tài liệu và slide cập nhật kịp thời .
thầy dạy nhiết tình dễ hiểu .
thầy dạy chi tiết , hướng dẫn nhiệt tình .
làm được nhiều bài tập .
giảng viên nhiệt tình lên lớp rất đúng giờ .
thầy dạy dễ hiểu , liên hệ các kiến thức và giáo trình bằng tiếng anh bổ trợ bên ngoài .
bài giảng tốt .
thầy chia sẻ những công cụ giúp trong việc phát triển phần mềm khá hay .
giảng dạy dễ hiểu , dễ tiếp thu .
mặc dù đánh good nhưng vì em yếu anh văn nên em không hiểu gì về lý thuyết cả .
học nhiều buổi thực hành hơn .
chương trình thực hành quá cũ , nội dung cũ .
mạng khởi động lâu .
với lại đặc thù sinh viên trường em nó khác cô ạ .
thầy dạy ổn ạ .
thầy dạy hay , dễ hiểu , nhiệt tình , vui vẻ , tận tình với học sinh .
nhiệt tình và bài giảng sinh động .
tận tình , truyền đạt tốt .
chưa nhiệt tình dạy .
quá nhiều kiến thức cần nắm nhưng thời gian có hạn .
thầy nên hướng dẫn kỹ hơn nữa .
phong cách giảng dạy khá hay .
giảng viên rất vui vẻ , thân thiện , nhiệt tình trong giảng dạy , chấm điểm hợp lý .
bài tập nhiều .
máy chiếu của phòng học wzjwz141 khó nhìn quá .
cần tăng cường các bài tập về nhà .
tài liệu phục vụ học tập còn ít .
đề nghị giảng viên theo sát tình hình thực tiễn hơn , cho nhiều bài tập sát với đề tài thực tế hơn để tụi em có thể dễ dàng tiếp cận hơn .
giáo viên vui vẻ nhiệt tình .
thầy dạy dễ hiểu , tận tình .
cô dạy rất tận tâm .
thầy dạy nhiệt huyết .
dù biết là thầy chấm bài của giáo viên khá khó khăn , nhưng đừng bắt chúng em phải làm những việc như vậy .
truyền đạt hơi khó tiếp thu .
chúng em học gần hết học kỳ mới đi thực hành để làm gì nữa chứ .
giảng viên nhiệt tình , giảng dạy và truyền đạt dễ hiểu .
giảng viên cần tập trung củng cố ngữ pháp cho sinh viên và hệ thống lại nghung điểm ngữ pháp quan trọng .
thầy dạy rất hay .
sửa lại micro và loa phòng học , phòng wzjwz165 .
thầy dạy khá ổn .
luôn quan tâm sinh viên .
thay vì đầu tư vào phòng máy , nhà trường nên nâng cấp hệ thống wifi để sinh viên có thể truy cập wifi tốt cho dù có phải ngồi trong phòng học phòng bình thường , không phải phòng máy .
thêm nhiều bài tập hay .
cần có nhiều thời gian hơn cho việc hướng dẫn bài tập trên lớp .
các bài tập thực hành vận dụng được kiến thức đã học trên lớp .
cần có tài liệu thực hành phù hợp , cập nhật với bài giảng của giảng viên .
vì đặc thù môn mạng máy tính lại cần có mạng .
giảng viên giảng bài chậm lại một chút .
nên biên soạn một bộ tài liệu hướng dẫn thực hành chi tiết .
sử dụng website môn học , trang thiết bị phục vu giảng dạy còn hạn chế máy chiếu quá mờ , phòng học bị nắng .
cô tận tâm và nhiệt tình .
dạy hay , dễ hiểu .
điều em không hài lòng nhất đó là đôi lúc thầy dạy khó hiểu .
có kiến thức để lập trình .
giúp sinh viên hiểu được cách kiếm tiền và phát triển bằng thương mại điện tử một cách rất thực tiễn .
thuyết trình trước lớp bằng tiếng anh theo chủ đề .
cô dạy quá phân biệt trình độ trong lớp , không thích các sinh viên yếu .
giảng dạy hiệu quả và dễ hiểu .
không reply mail .
các hoạt động hỗ trợ dạy học của cô tạo ra rất thú vị .
thảo luận được nhiều vấn đề .
em mong cô có thể đổi mới phương pháp để có thể truyền cảm hứng học tập cho sinh viên chúng em có động lực học tốt hơn .
sau đó là việc giảng dạy quá tận tâm nên phần nào cũng nói đi nói lại từ 2 buổi trở lên nên làm mất nhiều thời gian khi lên lớp giảng dạy .
nhiều sinh viên chán nản , thông báo nghỉ thì muộn , lên trường rồi mới nhận được thông báo nghỉ học .
nhiệt tình , hăng say , quan tâm nhiều đến sinh viên , có phương pháp dạy hay .
cách thầy giảng dạy không phù hợp với em .
nội dung bài thực hành hay , thầy truyền đạt rất tốt .
rất hài lòng về mọi hoạt động giảng dạy .
giảng viên hay không đúng giờ .
cô rất dễ thương colonhihi .
nên có thêm nhiều buổi thực hành về web .
có nhiệt tình tâm huyết .
thầy vui tính , hòa đồng .
truyền đạt không dễ hiểu .
không song song với kiến thức được học ở lớp lý thuyết .
thầy vui tính , dạy chuyên sâu , nhiệt tình .
có sử dụng website môn học để trao đổi tài liệu .
thường xuyên đăng slide bài giảng lên hệ thống moodle .
luôn dạy đúng và đủ số tiết .
thầy không up slide bài giảng lên website môn học .
nhiều bài tập về nhà .
giờ dạy nhiệt tình .
thầy dạy rất dễ hiểu và lôi cuốn học sinh .
máy chiếu phòng wzjwz126 quá mờ , đề nghị được sửa sớm để phục vụ tốt hơn cho học tập .
thầy rất hiền , thân thiện và cố gắng giảng .
giảng viên dạy hay , tích cực .
giáo viên giảng tận tình , đưa ra nhiều ví dụ cụ thể .
cô cho nhiều bài tập hay .
kiến thức cần rõ ràng hơn nữa , sát với thực tế .
chưa đi sâu vào nội dung slide , hoạt động trên lớp thường chỉ làm bài tập .
thực hành chỉ cần theo hình thức 2 , và gần như sinh viên cũng không cần thực hành nhiều trên trường , vì gần như không được hướng dẫn nhiều ở các buổi thực hành .
kiến thức nói thì lung tung , lan man , dàn trải .
giáo viên phát cho tài liệu cũ nhiều năm mặc dù chương trình giảng dạy trên lớp lại là tài liệu mới .
cách truyền đạt kiến thức rất hay , chắc chắn và cụ thể .
giảng viên nên hướng dẫn để chúng em nghiên cứu những vấn để mà mình cảm thấy có khả năng và yêu thích .
giảng viên nhiệt tình , giờ rất chính xác .
nhà trường biết đấy , khi mình học mà không biết mình học gì , khi mình làm mà không biết mình làm gì thì cũng giống như người mù đi giữa bóng đêm vậy .
thầy dạy tạm ổn .
thầy giảng dạy với tâm huyết cho sinh viên , có nhiều cách sáng tạo khi giảng dạy !
thầy dạy rất đầy đủ .
sự nhiệt tình , vui tính .
em kiến nghị thầy điểm thuyết trình và báo cáo phải riêng .
nên đưa môn học này vào đầu lộ trình học , ở năm nhất .
không có điều gì không hài lòng .
cô dạy thực sự rất buồn ngủ .
phòng máy không đảm bảo , nhiều máy bị hư , các bạn sinh viên phải mang laptop theo , rất cực .
cho các nhóm lên trình bày để tránh việc các bạn copy bài trên mạng và không hiểu bài .
tận tình giải bài tập trên lớp .
giảng viên tạo hoạt động trong giờ học , giúp sinh viên cải thiện kỹ năng nhóm .
tiết học của thầy rất nhàm chán .
em chỉ đăng ký học để chuyển điểm nên em không biết .
giảng viên nhiệt tình giúp đỡ sinh viên .
cung cấp nhiều kiến thức mới , bổ ích .
môn này em học tệ nên không có ý kiến .
đề nghị giảng viên tập trung hơn trong giảng dạy .
thầy dạy nhiệt tình vui vẻ .
giáo viên luôn giải thích những gì không hiểu cho sinh viên .
không cần chú trọng nhiều vào lý thuyết chỉ cần áp dụng các công thức vào làm bài tập .
giảng viên dạy khá tích cực .
nghiêm khắc trong khi dạy , kiến thức chuyên ngành cao .
dạy bài tập kỹ .
quản lý các giờ làm bài tập tốt hơn để tránh việc lãng phí thời gian trong tiết học .
phòng thực hành wzjwz34 có máy lạnh hư , dẫn tới trong phòng đôi khi rất nóng , phòng có trang bị bảng sử dụng bút lông nhưng bút lông luôn hết mực khi giảng viên cần sử dụng gây khó khăn trong việc hướng dẫn của giảng viên .
dạy đúng giờ , nhiệt tình .
thầy dạy rất nhiệt tình và tận tâm , luôn chỉ dẫn tận tình những gì học sinh không hiểu .
cô giảng bài dễ hiểu , vui tính , quan tâm sinh viên .
em không định hướng được mình sẽ học gì , khi học thì em không biết ứng dụng vào thực tế ra sao .
thiếu hướng dẫn chi tiết .
thầy dạy rất nhiệt tình luôn nhắc đi nhắc lại nhiều lần về bài giảng .
giảng viên rất vui tính và nhiệt tình trong công việc giảng dạy .
không up slide lên moodle để sinh viên dễ nắm bắt bài giảng hơn .
có nhiều phương pháp giảng dạy hay và nhiều cách giúp sinh viên hoàn thành bài tốt .
thời gian học không đúng so với lịch học .
cung cấp thêm tài liệu môn học .
thầy dùng slide quá nhìu mà lại lướt rất nhanh nên không theo kịp .
cô dạy rất dễ hiểu , tận tâm .
giảng viên lên lớp đúng giờ , cho nhiều bài tập hay và bổ ích .
truyền đạt chưa tốt .
quan tâm , tận tình giúp đỡ sinh viên .
phương pháp giảng dạy phù hợp và hiệu quả , lôi cuốn vào bài học .
cho nhiều ví dụ minh họa dễ hiểu .
tận tâm , nhiệt tình , lớp học vui vẻ , thú vị , dễ hiểu .
có nhiều ví dụ và giải thích rõ hơn .
nối dung trong slide còn hạn chế .
còn nói chuyện lan man , lạc đề dẫn đến tốn thời gian .
thầy nói hơi chậm , còn rườm rà dẫn đến nhiều sinh viên không hiểu hết vấn đề thầy nói .
cô dạy rất dễ hiểu , nhiệt tình với học sinh , luôn hỗ trợ học sinh .
thầy dạy có tâm , nhiệt tình nhưng mà nói hơi nhanh chút xíu .
nên thêm phương pháp giảng dạy mới , thú vị .
giáo viên chia sẻ nhiều điều hay .
kiểm tra bài tập về nhà chưa kỹ .
slide bài giảng toàn chữ , màu nền xanh pdf làm tất cả sinh viên không thể photo ra đọc .
thầy dạy dễ hiểu , những phần khó hiểu thầy hay viết outline .
thầy rất nhiệt tình , giảng bài rất dễ hiểu .
bài tập nhiều và khó .
tuyệt vời !
nội dung truyền tải chưa sâu , có phần lớn thời gian trên lớp giảng viên chỉ chạy demo .
có sự phối hợp chặt chẽ giữa giáo viên lý thuyết và thực hành .
sinh viên khó tiếp thu kiến thức .
thầy dạy vui , hiểu bài .
giảng viên nghỉ dạy không thông báo trước , nhiều lần lên trường và phải đợi đến 8h rồi về .
ít trò chơi vận động áp dụng vào bài học , nội dung chỉ đi theo tuần tự trong sách giáo trình , gây nên cảm giác nhàm chán cho sinh viên .
có nhiều sinh viên e ngại trong việc hỏi bài vì vậy giảng viên nên sẵn sàng giúp đỡ sinh viên làm bài tập một cách nhiệt tình , vui vẻ hơn đôi khi sinh viên cần .
cần có một giáo trình cụ thể , tập trung vào một lĩnh vực .
seminar hiệu quả .
tận tình nhiệt huyết với học sinh .
để khắc phục tình trạng này , em nghĩ giảng viên lý thuyết với giảng viên thực hành cần có sự thống nhất với nhau về chương trình học .
viết đi viết lại nhiều lần nên giờ tóm gọn vài từ thôi doubledot độc đoán , phân biệt đối xử , " gia trưởng " , cứng nhắc , lời nói đôi khi phản sư phạm , xúc phạm người nghe .
tận tình , không có thời gian chết .
môn học này học khá nhiều nhưng mà lại có 2 tín chỉ thôi .
dạy dễ hiểu và tận tâm .
các bài thực hành nên bám sát thực tế và có ứng dụng thực tiễn .
giảng viên năng động , bắt nhịp với lớp tốt .
thầy nói rất nhanh nhiều lúc nghe không được !
cần có các buổi thực hành trên phòng lab để sinh viên tiếp cận thực tế với các thiết bị mạng , áp dụng kiến thức về lý thuyết đã học để thực hành .
thầy dạy nhiệt tình , dễ tính .
môn học này rất hay và rất khó và rất đáng để học .
do có nhiều giảng viên dạy , cách làm bài khác nhau nhưng lại chấm bài chéo , khiến sinh viên lúng túng , điểm thi cũng có sự chênh lệch .
nhiệt tình , vui tính , dễ hiểu .
cách giảng của cô rất hay .
quá nhiều .
rất nhiệt tình giúp đỡ học sinh .
cần có giáo trình hay hơn .
thời gian học không bảo đảm , không có dụng cụ học tập đầy đủ , học cưỡi ngựa xem hoa chưa thể hiện được tinh thần võ đạo .
thầy giảng nhanh .
lý thuyết có lẽ thầy rất hay song về bài tập có lẽ hơi mập mờ về kiến thức , rất thường nhầm lẫn .
truyền đạt được nhiều kiến thức tổng quát .
học thoải mái không ràng buộc .
giờ học sinh động , vui vẻ .
giảng viên nhiệt tình , đảm bảo chất lượng giảng dạy .
cải thiện màn hình slide , khó nhìn .
bộ kit thực hành hầu như tất cả đã hỏng .
tận tâm , vui tính trong giờ giảng dạy giúp giải tỏa căng thẳng .
các yêu cầu của môn cần ghi rõ .
dạy nhanh , dễ hiểu , nhấn mạnh những phần quan trọng .
giáo viên không bám sát với sinh viên , không nắm được sinh viên cần gì .
thầy cho các bài thực hành cần dàn trải đầy đủ nội dung học , đề thi thực hành dài .
các thông tin về môn học luôn rõ ràng .
giảng viên truyền dạy kiến thức mơ hồ , chưa tận tâm trong việc giảng dạy .
cô rất nhiệt tình và gửi nhiều tâm huyết trong giảng dạy , luôn hướng cho chúng em tiếp cận nhu cầu của doanh nghiệp .
khả năng truyền đạt kiến thức cao .
tận tâm nhiệt huyết .
nhiệt tình dạy dễ hiểu .
giọng nói hơi nhỏ .
giờ là 2014 rồi !
những lúc không hiểu hỏi thầy thì thầy cũng ậm ừ chứ không cho câu trả lời , hoặc hướng đi chính xác .
thầy dạy dễ hiểu thu hút , nhiệt tình bài tập dễ hiểu .
nhiệt tình vui tinh thân thiện .
bài tập cần được phân bố hợp lý hơn .
nhiệt tình , khá dễ tính trong việc báo cáo các lab , có thể để nhiều lab đến cuối kỳ báo cáo một lần .
lớp sỉ số nên ít hơn , tầm 50 sinh viên là ok .
giảng viên rất nhiệt tình và đúng giờ .
tương đối hài lòng .
giảng viên luyện đọc rất tốt .
cho thảo luận nhóm khá hay .
dạy không rõ trọng tâm .
giáo viên tạo nhiều cơ hội cho sinh viên được luyện nói tiếng anh trên lớp .
thầy rất tốt .
giảng viên vui vẻ , hoà đồng , nhiệt tình , giảng dạy tận tâm , thường xuyên nhắc nhở những sinh viên lười biếng , thường xuyên nghỉ học đến lớp học .
giảng viên trình bày các vấn đề trong môn học mang tính cập nhật , chuẩn xác và có liên hệ thực tiễn .
thực hành có nhiều bài tập về thực tế càng tốt !
giảng viên có kiến thức rộng và giảng dạy nhiệt tình .
một phần do hoàn toàn là tiếng anh , và tụi em vẫn chưa thích nghi kịp .
tăng thời gian dạy học để sinh viên có nhiều thời gian thực hành tại lớp hơn .
thường thì đồ án và bài tập cuối kỳ rất nhiều .
cần có thêm nhiều tài liệu phụ vụ nghiên cứu và học tập .
nội dung bài học đều sát với thực tế , lý thuyết dễ hiểu .
thầy nhiệt tình , vui vẻ , dễ chịu .
thầy vui tính , tiết học sôi động .
giáo viên tâm huyết với bài giảng .
thà em ở nhà tự học còn tốt hơn là đi nghe đọc slide .
thầy đã giúp em nâng cao khả năng lập trình .
có khả năng truyền đạt , chú trọng đến kiến thức hơn điểm số .
cô thân thiện , nhiệt tình , nhưng cô nên kể chuyện hay phà trò gì đó một chút dotdotdot hi hi .
giảng viên chu đáo nhiệt tình .
dạy dễ hiểu , nhiệt tình với sinh viên .
giáo viên giảng bài hơi nhanh .
thầy dạy hay , kiến thức thầy có rất nhiều .
cho thêm bài tập và ví dụ hiểu rõ cách cài đặt thuật toán .
giáo viên dạy thực hành cần giảng giải nhiều hơn cho sinh viên hiểu .
phương pháp dạy thực hành của thầy rất hay , chỉ cho mục tiêu để thực hiện , chứ không đưa code , từ đó các sinh viên có cơ hội tìm hiểu chuyên sâu về các bài thực hành .
thầy hay để thầy khác dạy thế , thầy dạy thế dạy không hiểu bài thầy dạy thế không cùng cách dạy với thầy wzjwz151 .
tổ chức tham quan doanh nghiệp .
giáo viên năng động .
thầy lên lớp đúng giờ , nhiệt tình trong giờ lên lớp , truyền đạt khá đầy đủ kiến thức .
giảng bài dễ hiểu , vui nhộn .
chất lượng tốt không cần cải tiến .
thầy giảng bài quá nhanh .
cần sử dụng web môn học để thông báo điểm thi cho sinh viên .
thầy dạy nhanh quá và ít cho bài tập về nhà .
ít bài tập trên moodle .
rất tận tâm nhiệt tình với sinh viên .
thầy cho bài tập ví dụ làm ngay trên giờ học lý thuyết nên dễ nhớ hơn và nếu có chưa hiểu chỗ nào ngay trên ví dụ cũng đc thầy giải đáp ngay .
đọc slide từ đầu tới cuối .
phương pháp giảng dạy của giảng viên chưa tạo được sự chủ động cho sinh viên .
giảng viên nhiệt tình , vui vẻ , phương pháp truyền đạt kiến thức rất hiệu quả .
tận tâm , giảng dễ hiểu .
mong thầy giảng dạy ở những môn tiếp theo .
nên cho sinh viên những đề thi thử môn tiếng anh sao cho gần tương tự trong đề thi thật để kết quả học tập nâng cao .
mong thầy có thể " chấp nhận " những sinh viên trung bình , yếu .
thầy dạy tốt , giọng nói to rõ .
hậu quả họ phải chép lẫn nhau .
nhiệt tình , dạy hay .
môn học cần thiết và thiết thực với ngành học .
phần thực hành này học 3 buổi .
thầy nói tiếng anh có đôi chút khó hiểu .
thầy cần tương tác với sinh viên và hướng dẫn chi tiết hơn trong những ví dụ .
cập nhật nguồn tài liệu cho sinh viên .
các thông tin không được tải lên moodle .
omg .
cô nhiệt tình trong giảng dạy .
thầy tận tâm , nhiệt tình , có chia sẻ những kinh nghiệm học tập .
giảng viên vừa dạy vừa vui tính làm cho buổi học không buồn tẻ .
mới chỉ là giới thiệu phương pháp cho không dạy cách sử dụng phương pháp .
có kinh nghiệm , vui vẻ nhiệt tình .
có mở rộng nội dung giới thiệu về một số nền tẳng mới như doubledot blackbery , tizen nền tảng đa ứng dụng doubledot phonegap , titanium , zun .
các bài tập hay .
giảng viên đến lớp đúng giờ , tận tâm .
cô đi dạy đúng giờ .
giới thiệu mục tiêu của môn học nên cụ thể hơn và cách áp dụng môn học vào thực tiễn sau khi ra trường .
tạo sự vui vẻ trong mỗi tiết học .
thầy dạy rất hay và rất nhiệt tâm .
thầy hay tạo niềm vui hứng thú cho lớp .
môn học này là không cần thiết đối với sinh viên , nó không cung cấp được điều gì rõ ràng và bổ ích .
thầy rất nhiệt tình và đến lớp đúng giờ .
cho sinh viên nói với bạn , giao tiếp tất cả trong lớp bằng tiếng anh .
em mong những lần sau thầy hãy gom lại những phần xử lý giống nhau vào một câu thôi , sinh viên làm được phần này đương nhiên sẽ làm được phần kia .
nên có nhiều tiết giải bài tập hơn .
hồ trợ tốt cho sinh viên tự tìm hiểu .
lớp học ồn .
thầy cho chép lý thuyết chung chung quá !
thầy truyền đạt rất tốt , rất lôi cuốn và thuyết phục .
cô dạy tận tâm , nhưng cách dạy nặng về ngữ pháp nên nhàm chán .
cô giáo tận tâm , dễ gần .
thầy dạy tương đối dễ hiểu .
nhiều bạn trong lớp đã phải mua thêm ram , ổ cứng để đáp ứng nhu cầu .
cô dạy vui vẻ dễ hiểu .
em nghĩ cần có thêm nhiều tài liệu hướng dẫn giải bài tập , học môn này hơn để sinh viên có thể tự học .
giảng viên có khả năng truyền đạt tốt dễ hiểu .
dễ hiểu , biết lắng nghe ý kiến sinh viên , đáp ứng mọi yêu cầu của sinh viên .
lúc đầu có thống nhất không làm đồ án nhưng cuối cùng lại bắt sinh viên làm đồ án làm sinh viên bất ngờ !
nên có thêm nhiều kỳ thi để đánh giá kết quả học tập của sinh viên .
giảng viên hay đi công tác .
cách truyền đạt bài giảng .
slide giảng dạy và slide trên moodle chưa thật sự đồng bộ với nhau .
cách giảng của thầy rất hay .
cô dạy nhiệt tình , gần gũi và truyền đạt dễ hiểu .
phân bố lại chương trình học , cụ thể là thầy fraction cô nên xem xét lại phần sort các loại sort khó nhất đặt cuối cùng , rất khó để học cùng lúc và trễ phần code rất khó để hiểu nên nên được học sớm .
thời gian lên lớp đảm bảo , bám sát yêu cầu của bài học .
thầy tận tâm nhiệt tình .
phần thực hành môn hệ điều hành linux cần máy tính cấu hình mạnh để chạy 4 máy ảo cùng lúc , do yêu cầu của môn học thực hành .
nhiều seminar .
hình dung chưa, câu mà thầy hay hỏi nhất .
dạy dễ hiểu , dễ nắm bắt kiến thức .
thầy chuyên nghiệp trong cách giảng dạy và rất nhiệt tâm .
giáo viên lên lớp nhưng không giúp sinh viên hiểu bài và chỉ làm việc riêng của mình , mặc lớp thực hành bên dưới .
thầy nên nói chậm lại và phát âm chuẩn hơn .
nhiệt tình , liên hệ những vấn đề có liên quan rất tốt , bài tập hay .
môn học cần " mở " hơn !
thầy thường cho bài tập củng cố kiến thức , bài tập phong phú , bao quát kiến thức lý thuyết đã học .
thầy lý thuyết thì nói thầy thực hành phụ trách , thầy thực hành thì đổ lỗi cho khoa và thầy lý thuyết chưa phối hợp ăn ý .
nhiệt tình và giúp sinh viên rèn luyện kỹ năng tốt .
cô rất nhiệt tình với học sinh với từng bài giảng .
nên hướng dẫn cụ thể và có ví dụ dễ hiểu cho từng nội dung môn học .
em thấy trong lúc giảng , thầy ví dụ rất sinh động , dễ hiểu .
phòng thiết bị khoa wzjwz49 cần được chuyển sang phòng khác rộng hơn , thay vì là phòng nhỏ tí như cái kho , cần cho nhân viên vệ sinh thường xuyên , bụi đóng dày cả lớp , thiết bị ở phòng thực hành cần thường xuyên xem xét sửa chữa xem có đứt dây , lỏng hay hư hỏng gì không , vệ sinh bụi .
thầy chấm điểm gắt .
giọng thầy hơi khó nghe một xíu .
thầy tâm huyết , vui vẻ nhiệt tình giải đáp thắc mắc của sinh viên .
nội dung không liên quan gì nhiều về chuyên ngành .
thầy giảng nội dung khó hiểu .
giảng viên cần phải giảng và hướng dẫn thực hành từng bài học của mỗi buổi học để sinh viên hiểu và thực hành được .
thầy giảng rất chán , không giải đáp hết thắc mắc cho sinh viên .
giao bài tập về nhà để sinh viên hoàn thành và giờ sau lên bảng giải lấy điểm cộng .
cô dạy rất nhiệt tình , giảng bài dễ hiểu , luôn giải quyết mọi vấn đề thắc mắc một cách chi tiết , cụ thể .
làm bài tập dễ hiểu .
dạy thiên về lý thuyết nhiều , nên kết hợp cả lý thuyết và bài tập vận dụng trong cùng một buổi học để sinh viên dễ dàng nắm bài .
cách dạy của thầy cứ như là đọc chữ trong slide ra , không bao giờ có ví dụ , có demo cụ thể , sinh động .
cô rất quan tâm sinh viên , giảng dạy kỹ lưỡng nhiều vấn đề .
giáo viên hướng dẫn thực hành tận tình khi sinh viên có câu hỏi .
được trải nghiệm thực tế sẽ giúp cho môn học thêm phần thú vị và sự thú vị đó sẽ tạp động lực cho sinh viên tự tìm hiểu sau này .
nộp báo cáo giữa kỳ không có hồi đáp , đến lúc báo cáo cuối kỳ thì lại bảo đề tài các em báo cáo không được phép chọn , mặc dù đề tài có trong danh sách giảng viên up lên moodle .
phòng wzjwz64 lắp đèn gây khó chịu mắt quá .
trang thiết bị phòng học cần được nâng cấp .
tận tâm , dễ hiểu .
mong thầy đừng áp đặt sinh viên doubledot " các kiến thức này các em đã học ở môn tấn công mạng rồi nên thầy không nói sâu về nó nữa " .
giao tiếp tốt với sinh viên .
em cảm thấy áp lực và không thoải mái trao đổi với thầy , hỏi thầy mà thầy không trả lời .
nên trang bị mới loa và micro , vệ sinh phòng học .
các bài tập về nhà và bài tập kiểm tra tại lớp giúp tụi em chú tâm vào học tập hơn .
nên giảng dạy chi tiết hơn .
slide bài giảng đầy đủ rõ ràng giáo viên đúng giờ .
mặt còn không biết thì giảng dạy cái gì đây .
tương tác với sinh viên .
giữ nguyên hình thức cũ !
điểm danh vấn đề đi học thông qua việc lên sửa bài tập hơi gắt chút .
giảng viên đưa ra bài tập cụ thể .
giảng viên thường xuyên trao đổi thông tin học tập với sinh viên , đốc thúc , khích lệ tinh thần học tập của sinh viên .
phát âm của cô hơi sai , đặc biệt phần chữ th .
thầy dễ gần , tận tình .
có nhiều thời gian hơn để gặp giáo viên và thực hành trên lớp .
giải thích tất cả nội dung mới , nói sơ lược về nội dung cũ .
lý thuyết chưa học những phần mà thực hành dạy , học thực hành quá sơ sài .
em nghĩ việc lớn lao nhất của giáo viên làm đó là truyền cảm hứng và truyền đạt kiến thức cho sinh viên của mình !
cô dạy hay , dễ hiểu , thân thiện với lớp .
không dạy lướt và áp dụng những phần chưa học vào tiết học hiện tại .
cô vui tính , dạy hay và dễ hiểu .
nhiều chỗ hay dạy còn hơi nhanh .
rất thu hút .
nên cho thêm bài tập .
máy chiếu thường có vấn đề ở phòng wzjwz145 .
kỹ lưỡng .
nên nhiều vấn đề thầy giảng còn hơi mông lung khó hiểu .
giảng viên siết chặt hơn nữa việc báo cáo tiến độ , tránh tình trạng các nhóm bao che cho nhau .
giảng viên nên tạo ra không khí vui vẻ để sinh viên có thể thoải mái nói bằng tiếng anh .
nội dung thầy dạy còn thiếu ở chỗ lý thuyết , thời gian trên lớp còn chưa được tận dụng ở mức tốt , thời gian rỗi còn nhiều mà trong khi thầy vẫn chưa dạy lại .
ở những ngày đầu thầy khá khó khăn trong việc báo cáo , không giảng kỹ và thời gian có bị trì hoãn nên có hơi khó khăn trong việc chuẩn bị bài báo cáo .
trong quá trình dạy hướng dẫn chi tiết .
giảng viên tận tình , không khí giờ học không áp lực .
sẵn sàng giảng lại nếu một bạn nào đó không hiểu , nhiều lần cho đến khi bạn hiểu rõ vấn đề .
viết bài nhiều , học ngoài giờ nhiều .
thầy hướng dẫn rất tận tình , chu đáo , giảng dễ hiểu .
thầy truyền đạt rất nhiệt tình và dễ hiểu .
cô nên dạy nội dung thực tiễn của nội dung môn học với cuộc sống hơn .
cập nhật thông tin môn học trên courses .
em không biết là do giảng viên hay do bộ môn phân bổ cách dạy như vậy nhưng em hi vọng chất lượng sẽ ngày được cải thiện , chúng em là sinh viên học để sau này đi làm chứ không phải học để qua môn , và tiếng anh lại rất cần thiết co ngành nghề của chúng em .
dạy dễ hiểu nhiệt tình .
giảng viên nhiệt tình , quan tâm , dạy tốt .
môn học đòi hỏi máy tính sinh viên thực hành có cấu hình cao tuy nhiên , có nhiều sinh viên không thể đảm bao điều kiện .
nên upload nội dung học sau mỗi bữa vào module để sinh viên không đi học bữa đó nắm được mình sẽ cần chuẩn bị những gì vào buổi sau .
em nghĩ môn này nên làm đồ án thay cho thi tập trung .
có nhiều giờ chữa và giải bài tập hơn nữa .
chỉ nên cho làm những bài tập vừa và ngắn , trong quá trình làm bài tập thì giúp đỡ những sinh viên chưa hiểu bài , không bỏ ra ngoài .
thầy dạy học phần 2 hơi khó chịu .
không được đánh mạnh .
vui vẻ với sinh viên .
giải đáp thắc mắc nhiệt tình ( nếu hỏi trực tiếp ) .
thầy wzjwz77 dạy rất hay và tận tâm .
hơi nghiêm quá , nhưng không vấn đề , rất ok .
giảng viên gần như không có mặt ở lớp .
em biết điều này hơi khó nhưng liệu thầy có thể luyện giọng địa phương được không ạ .
có phần thầy nói hơi nhanh .
thầy không hay đưa bài tập làm .
lên lớp đúng giờ , xử lý về điểm số rất chính xác .
bài giảng rõ ràng .
làm đồ án phải báo cáo mỗi 2 tuần .
các slide và tài liệu thầy cung cấp cụ thể .
thầy cho chép nhiều quá , nên làm thành ebook để sinh viên được theo dõi phù hợp hơn .
không giao bài tập .
giảng viên nhiệt tình , giảng dạy kiến thức thực tiễn .
được nói cặp .
thái độ giảng dạy chưa nhiệt tình , khô khan .
luyện tập tốt .
phòng học cần mát mẻ và ít bụi hơn , các bộ mạch , bộ kit thí nghiệm trong phòng lab khoa wzjwz38 cần được bảo trì , sửa chữa thường xuyên , hầu như là không còn cái nào đảm bao chất lượng cả , có cái thì hỏng một ít có cái thì hỏng hết để đấy .
tốt rồi .
thầy rất nhiệt tình giảng dạy và giải đáp thắc mắc của sinh viên !
giảng viên có trình độ tốt .
thầy vui tính , hòa đồng với sinh viên , giúp sinh viên tự chủ trong học tập .
cần thống nhất giữa chương trình lý thuyết và thực hành để tránh tình trạng thực hành trước lý thuyết .
thầy đẹp trai .
không phải là không hài lòng mà khiếm khuyết nhỏ là giọng nói khi giảng dạy tuy hơi khó nghe .
thầy nên sử dụng micro để giảng bài .
giảng viên hòa đồng , giảng dạy dễ hiểu .
sau mỗi định lý nên có ví dụ và chữa chi tiết ngay .
giảng viên giảng dạy nhiệt tình , chi tiết , slide bài giảng đầy đủ , ví dụ bài học sinh động , sâu sắc .
phần học lý thuyết suông .
thầy vui tính , dạy kỹ .
nhiệt tình , truyền cảm hứng tò mò nghiên cứu , khích lệ tinh thần học tập .
phòng máy nên được nâng cấp .
dạy dài khó hiểu .
về cách chấm điểm đồ án cuối kỳ , giảng viên hoàn toàn chấm theo cảm tính mà không có bất cứ một thang điểm cụ thể nào .
thầy giảng dạy nhiệt tình dễ hiểu .
có nhiều hình thức giảng dạy mới giúp sinh viên tiếp thu kiến thức dễ dàng .
đưa ra lịch thự hành các môn trước khi đăng ký môn học .
thầy dạy nhiệt tình nhưng hơi buồn ngủ !
lớp đông sinh viên mà thầy viết chữ nhỏ quá không thấy gì hết .
nên tăng thêm thời gian học .
thầy dạy hay , rất dễ hiểu , đi dạy đúng giờ , cởi mở với học sinh .
nói chung là không có vấn đề tiêu cực với phương pháp của cô .
giảng viên dạy nhanh các ngữ pháp , nhưng cần phải upload tài liệu lên moodle , vì giảng viên giảng bài quá nhanh nên sinh viên không theo kịp .
giáo viên không lên lớp .
vì thời gian trong lớp tập trung hơn .
cô dạy nhiệt tình , dễ hiểu , nguồn kiến thức dồi dào .
thầy rất nhiệt tình , giảng dạy những kiến thức rất bổ ích .
có thầy dạy rất nhiệt tình và dễ hiểu .
bám quá nhiều vào giáo trình , cần giảng nhiều hơn các ví dụ như vậy sinh viên mới dễ ứng dụng .
giảng viên giảng dạy tốt .
cung cấp kiến thức bổ ích , dễ tiếp thu .
trang thiết bị tốt .
bản thân em nghĩ là học lý thuyết quá nhiều , quá cứng , trong khi thực hành kỹ năng lại ít cho nên hiệu quả không nhiều , đa số sinh viên tự tìm tòi .
còn thiếu bài giảng trên moodle .
giáo viên tận tình truyền đạt kiến thức .
giảng viên khuyến khích việc tự học và nghiên cứu ở sinh viên .
sinh viên dễ cảm thấy chán và ớn .
cô nói rất nhỏ và rất đều rất dễ buồn ngủ cô hay đứng trên bục nói và không giao tiếp nhiều với sinh viên với cô vẽ sơ đồ mạch rất chi chít rất là rối và khó hiểu .
thầy rất nhiệt tình , rất quan tâm sinh viên .
máy chiếu hơi mờ .
luôn luôn nguyên tắc và tương tác tốt đối với sinh viên .
lúc ngày đầu tiên vào giới thiệu thì tự thầy nói rằng thầy không yêu cầu cao , học hành rất thoải mái với thầy , nhưng càng về sau cả lớp đều chịu thua với độ khó tính của thầy .
thầy dạy dễ hiểu và nhiệt tình .
slide bài giảng còn khá nhiều chỗ sai sót , chưa thống nhất , rất mong giảng viên chỉnh sửa lại .
có nhiều hoạt động thiết thực , cách nói hấp dẫn .
lớp có 2 giảng viên hướng dẫn là cô wzjwz90 và thầy wzjwz91 .
chỉ có việc đọc slide và chấm điểm không giải thích gì thêm .
giáo viên nhiệt tình .
mong nhà trường phân bố thời lượng môn học rõ ràng và khoa học hơn !
dạy nhiệt tình dễ hiểu , đi học chuyên cần đầy đủ là điểm sẽ tốt và đề cô ra vừa sức học của sinh viên .
thầy rất nhiệt tình giảng dạy và giúp đỡ sinh viên .
yêu cầu khá cao cho sinh viên về môn học .
hiếm có giảng viên nào truyền đạt cảm hứng học tập và cả kiến thức bổ ích như thầy .
kiến thức thu được là con số 0 , ngao ngán với bài tập cách giảng dạy của giảng viên .
giảng viên cần linh hoạt , không cứng nhắc chỉ ngồi đọc slide , cần có cách giảng dạy phù hợp để sinh viên dễ tiếp thu hơn .
nhiệt tình , nghiêm khắc .
không cho bài tập thêm , toàn sửa lại ví dụ trong slide và sửa khá nhanh , sinh viên khó theo kịp .
giáo viên chưa chấm đúng điểm .
nói thuyết trình , nhưng thực ra các bạn chỉ lên đọc slide thôi , và kết quả , ai ở nhóm nào chỉ hiểu được nội dung của nhóm mình trình bày mà thôi .
phương pháp truyền đạt của cô hơi quan liêu bao cấp .
dạy từng phần , vẽ từng đoạn mạch và lý giải chứ không giải thích chung cả hình chương 4 doubledot datapath .
nhiệt tình , sửa một số lỗi phần speak , củng cố phần nghe - viết .
thầy rất nhiệt tình và tâm huyết .
quá nhiều lý thuyết , ít giải bài tập .
phương pháp giảng dạy không phù hợp với sinh viên .
theo em cần phải thêm thời gian học cho môn này , vì 2 tiết tuần không đủ để giảng viên truyền tải tốt nội dung cần thiết của một kỹ sư cần có .
giáo viên nhiệt tình , phương pháp giảng bài dễ hiểu .
em không học thầy này mà sao lại có khảo sát , em không rõ cho lắm .
trong lúc giải bài tập cho đến khi giải xong bài tập , sinh viên không thế hiểu được tại sao ra được kết quả và cũng không biết kết quả nào là chính xác để ghi nhận .
em quí thầy nhưng em phải nói với thầy một cách hài hước và chân thành rằng là việc điểm danh trên lớp không hiệu quả .
thầy nghỉ khá nhiều .
giảng không hiểu lắm .
thầy hơi nghiêm túc và khó tính khiến sinh viên căng thẳng .
bài tập cần đa dạng và sát với nội dung lý thuyết hơn .
thầy giải và hướng dẫn giải bài tập dễ hiểu .
cô dạy vẫn còn hơi khó hiểu ạ .
cô dạy lý thuyết ngắn gọn , bài tập thường xuyên !
giảng viên bỏ nhiều tiết học .
giảng viên dạy hay , giảng kỹ .
giảng viên dạy rất nhiệt tình , chỉ bảo tận tình .
thầy rất đúng giờ !
dạy đầy đủ .
thầy dạy hơi nhanh nên mong thầy dạy chậm lại và giảng kỹ hơn .
bài giảng hấp dẫn .
giảng viên nên cho nhiều bài tập và hướng dẫn kỹ cho sinh viên làm bài .
ví dụ của thầy cũng chưa rõ ràng .
em rất hài lòng về phương pháp , cách giảng dạy cũng như cách thầy tiếp xúc với sinh viên .
điều đó làm tăng áp lực cho sinh viên .
thầy cần tranh luận với sinh viên để sinh viên dễ nắm bắt kiến thức hơn .
thầy có dặn nên up lên youtube , nhưng do mạng nhà yếu nên em nén lại up lên mediafire thì bị trừ điểm .
giảng dạy nhiệt tình , tận tâm , cách giảng dạy dễ hiểu .
cần phải thống nhất nội dung học của lớp lý thuyết và thực hành .
tài liệu của giảng viên đưa ra còn thiếu sót và nội dung tài liệu có nhiều sai sót .
có thể biết được cách quản lý dữ liệu , có rất nhiều tài liệu tham khảo được giảng viên cập nhật .
giảng viên đưa nhiều bài tập với mức độ từ dễ đến khó .
cần phải có các thiết bị phục vụ cho môn học tốt hơn .
dạy rất hay và chi tiết .
thầy cung cấp nhiều kiến thức bổ ích .
giáo viên dạy chưa tốt .
đề cương đầy đủ .
dạy học nhiệt tình giải nhiều bài tập khó mà bọn em làm không ra .
làm sao vớt vát được .
giảng viên dạy nhiệt tình , đi đúng giờ , dạy dễ tiếp thu .
thông báo bài tập rất muộn và nhiều thay vì chia nhỏ và giao bài tập sớm , khiến sinh viên bị quá tải và chịu áp lực trong việc giải quyết bài tập .
có kinh nghiệm , khá nhiệt tình .
nghỉ học không thông báo hoài .
dạy tận tình , hướng dẫn sinh viên cụ thể .
cố chấp .
thầy còn hay đi muộn .
trình độ chuyên môn , sự nhiệt tình trong giảng dạy .
em thấy đề thi khó và khác so với những gì đã học , cụ thể là phần đọc đoạn văn .
giảng viên dạy hết sức nhiệt tình .
em hầu như không được gặp cô ạ .
thầy dạy và giảng giải nhiệt tình .
cô dạy rất vui và nhiệt tình , giải bài tập rất chi tiết .
tài liệu cung cấp cho sinh viên trên web của trường còn ít .
chưa theo sát chương trình .
truyền đạt nguồn kiến thức phong phú .
giáo viên giảng bài rất hay và thú vị và truyền tải được nội dung môn học rõ ràng ý nghĩa .
nhà trường nên cập nhật thêm nhiều thông tin kiến thức mới vào đề cương giảng dạy .
cô có kiến thức tốt , truyền đạt dễ hiểu , phát âm chuẩn .
giảng viên nhiệt tình , giảng dạy hay , dễ hiểu .
cứ lo tụi em không hiểu mà dạy đi dạy lại tới khi hiểu rõ vấn đề mới qua phần mới .
thầy quá khắt khe .
rất nhiệt tình và chuyên nghiệp .
sử dụng giờ học trên lớp hiệu quả .
giải bài tập .
vì thầy không đến lớp giảng dạy bữa nào cả nên em không biết nhận xét .
cách dạy của cô thương rất hiệu quả .
thầy dạy vui , dễ hiểu , rõ ràng .
em được biết đây là kỳ dạy cuối cùng của thầy nên em chúc thầy sức khỏe dồi dào , gia đình hạnh phúc .
cho sinh viên những bài tập cơ bản để tìm hiểu về bài giảng lý thuyết .
slide chưa cập nhật với tình hình ngành hiện nay .
cô rất hay .
cô giảng bài cụ thể , áp dụng vào thực tế rõ ràng .
dạy không hiệu quả khó hiểu .
thầy giảng hay , dễ hiểu .
thầy nhiệt tình , dễ thương .
thầy tận tâm , nhiệt tình , truyền đạt kiến thức rất hiệu quả .
giảng viên tận tình giúp đỡ , giảng dạy dễ hiểu , dễ tiếp thu .
sau mỗi buổi thuyết trình nên chốt lại vấn đề đã học được những gì .
thầy giảng khá hay , không buồn ngủ .
thầy dạy hay , hài hước , không cô đọng và nhàm chán .
nội dung môn học có tính áp đặt người học , không thực tế , nên thay nội dung giảng dạy bằng việc dạy thêm những thứ có liên quan đến ngành sinh viên đang học mảng web thì cần biết php , html , cs , js , hay làm về embeded system thì cần c .
thầy rất nhiệt tình trong quá trình giảng dạy , luôn giúp đỡ sinh viên trong lúc làm bài cũng như mắc lỗi .
mặc dù có kiến thức tốt !
xét điểm quá trình và giữa kỳ thì lại không công bằng , chủ cần đứng lên hỏi là có ngay điểm cộng , nhắc nhở cái sai của thầy là có điểm .
thầy mở rộng giảng dạy thêm nhiều ứng dụng của các kiểu cấu trúc dữ liệu .
nghiêm khắc , tận tâm trong việc giảng dạy .
phương pháp giảng dạy thú vị làm lớp học luôn sôi động .
thầy có khả năng diễn đạt tốt giúp sinh viên dễ tiếp thu bài .
cần cập nhật trang thiết bị mô phỏng lại những quá trình được dạy .
cô giảng hay , vui , dễ hiểu .
giảng đường nên gắn thêm quạt hoặc máy lạnh .
thầy dạy rất dễ hiểu , sát với đề thi .
giảng viên cho làm bài tập thích hợp , dễ hiểu .
phong cách thầy , rất châu âu .
nếu thời gian đó , giảng viên cung cấp thêm tài liệu và hướng dẫn thêm .
màn hình chiếu của phòng còn mờ .
thao tác giáo án điện tử và các phần mềm hỗ trợ nhiều hơn .
hiểu tâm lý học sinh nên mọi người trong lớp đều chú ý giảng bài , bắt được các công nghệ mới và áp dụng các bài tập cho học sinh một cách khoa học .
giảng dạy nhiệt tình , đúng giờ .
giảng viên dạy chậm , dễ tiếp thu .
cách dạy dễ hiểu và dễ tiếp thu .
giảng viên giảng dạy nhiệt tình tận tâm .
tận tâm nhiệt tình với sinh viên .
giáo trình giảng dạy còn cứng nhắc , không linh hoạt với đời sống thực tế , xã hội .
giảng dạy tận tâm , giảng kỹ , đi sâu vào bài toán .
thầy nói khó hiểu , phát âm khó nghe .
em nghĩ những môn chuyên ngành như thế này không nên tổ chức thi cuối kỳ , mà dùng hình thức báo cáo đồ án , để sát thực tiễn và giúp sinh viên vận dụng kỹ năng đã được học .
thường xuyên trao đổi thông tin về tình trạng công việc hiện tại và giới thiệu các doanh nghiệp phù hợp khả năng của sinh viên .
thầy dạy giỏi , quan tâm tới học sinh .
cô dạy hay và dễ hiểu , vui tính , em rất hài lòng về môn học do cô wzjwz118 dạy , em xin cảm ơn .
nhiều ví dụ được đưa ra để phục vụ cho bài học .
giọng nói hơi khó nghe .
cơ sở vật chất còn ảnh hưởng đến chất lượng môn học .
thay đổi hình thức thi giữa kỳ và cuối kỳ , đối với một môn học thiên về lập trình thì việc lập trình giấy là không phù hợp .
chưa sử dụng hết thời gian dạy học .
cô dạy rất tâm huyết và thường học sinh .
kết thúc học thực hành trễ cũng không phù hợp vì cuối năm mới học đến những kiến thức làm đồ án nên rất bận .
nhắc nhở sinh viên là ý tốt của thầy , nhưng thật sự tụi em thấy rất áp lực với môn học này .
slide bài giảng ( dịch từ sách tiếng anh ) rất lủng củng , tối nghĩa , đề mục không thống nhất .
một số nội dung giảng viên giảng khá nhanh .
chúc thầy có một học kỳ khác thành công hơn với môn học hiện tại .
dễ hiểu vui vẻ không khí lớp thoải mái .
cung cấp đầy đủ tài liệu và giáo trình môn học , nhiệt tình , tận tâm với sinh viên .
làm bài tập nhóm hiệu quả .
giúp đỡ sinh viên rất nhiều .
nên cho bài tập về nhà sau mỗi chương .
nên mang cấp visual lên bản 2013 hình thức kiểm tra tự luận có lẽ sẽ không hợp lý .
thầy luôn tạo một vẻ bề ngoài khiến cho sinh viên căng thẳng khi học .
thầy nên chiếu hết một số bài tập có trong slide của thầy ạ .
nhà trường hỗ trợ nhiều hơn về các thiết bị dạy và học .
giảng dạy vẫn chưa thực sự rõ ràng , mong giảng viên sẽ giải thích rõ ràng hơn vào các bài tập cũng như đáp án .
cô dạy tận tâm , nhiệt tình , cho làm bài tập phù hợp để giúp sinh viên hiểu bài dễ dàng .
mặc dù thầy bận công tác nhưng vẫn làm video hỗ trợ tụi em học tập .
cung cấp giáo trình đầy đủ , phiên bản có thể xem được trên máy tính pdf hoặc doc .
giảng khó hiểu hơn các thầy cô khác .
thầy tận tình , giúp học sinh nếu học sinh hỏi .
sáng tạo dễ tiếp thu .
giảng dạy đầy tâm huyết , chuyên nghiệp trong giờ học .
bài học sinh động và tạo cơ hội cho học viên năng động và giao tiếp nhiều .
chỉ cần cho bài tập qua web môn học sinh viên sẽ làm .
thầy nói tiếng anh còn hơi chậm và không lưu loát colonsmilesmile .
thầy nhiệt tình , vui tính , giảng rất chi tiết .
dạy rất tốt .
giáo viên dạy hay , bài giảng rất chi tiết , sinh viên viết bài nhiều nhưng dễ tiếp thu .
phương pháp dạy không hiểu nhàm chán tiếp thu ít .
thầy wzjwz206 dạy sâu và nhiệt tình , ví dụ hay dễ hiểu .
thầy có phương pháp dạy mới , yêu cầu sự chủ động tìm hiểu , học hỏi của sinh viên .
giáo viên dạy hay , dễ hiểu .
giảng viên dạy dễ hiểu , nhiệt tình , slide bài giảng đầy đủ , hoạt động học tập sôi nổi .
giảng viên cần có phương pháp dạy dễ hiểu hơn .
cách dạy của thầy rất hay , lấy các ví dụ thực tế .
thầy dạy hơi buồn ngủ , không gợi dạy được hứng thú học tập cho học sinh .
mỗi ngày đi học kinh tế đại cương là một niền vui đối với em !
thầy tận tâm nhiệt tình , tài liệu tiếng anh , tiếng việt được cung cấp đầy đủ .
dạy nhiệt tình , chú ý đến từng chi tiết , giúp đỡ rất nhiều cho học sinh .
giảng viên truyền đạt kiến thức cho sinh viên tốt .
giúp sinh viên tiếp thu kiến thức nhưng không làm nhàm chán .
thầy giảng rất nhiệt tình .
thầy dạy toàn đọc slide , lúc thì học java lúc thì học di động học , học tùm lum không thống nhất với lớp khác .
thầy nhiệt tình , vui vẻ và hài hước .
cô giảng bài kỹ !
bài tập thầy cho cũng đòi hỏi phải đến lớp , nghe giảng và phải hiểu thật sự mới làm được .
thầy tận tâm nhiệt tình giúp đỡ và quan tâm đến sinh viên .
thầy rất tận tâm , nhiệt tình với học sinh !
nghỉ học không thông báo trước .
không nên giao bài tập cho sinh viên rồi để sinh viên trên lớp tự làm bài trong một khoảng thời gian lâu .
rất mong được thầy dạy tiếp trong các học kỳ sau .
giảng viên khá tận tâm và nhiệt tình .
giảng viên dạy có tâm , phương pháp dạy hay .
giảng bài đúng trọng tâm .
thầy truyền đạt kiến thức rất dễ hiểu .
bài giảng chung chung , không đánh thức được khả năng nhạy bén của sinh viên .
giảng viên vui vẻ , giờ học vui .
nêu được hi vọng ở khóa sau thầy sẽ cho thêm tài liệu để tự học .
dạy nhiệt tình , dễ hiểu , luôn vui vẻ trong các buổi học , học không căng thẳng .
thầy vui tính , dạy kỹ bài .
số lượng sinh viên trên một lớp cần ít hơn .
chỉ học cho qua chứ không thu lượm được điều gì mới .
sự tận tình , đúng giờ và nghiêm túc trong việc học .
giảng viên hòa đồng , nhiệt tình , có nhiều phương pháp dạy học thú vị .
khả năng truyền đạt của thầy chưa được tốt .
cách giảng hơi khó hiểu .
giảng viên cho nhiều bài tập khó mà vẫn chưa giải cho sinh viên .
giảng viên thân thiện , khả năng diễn giải tốt .
thầy dạy ngắn gọn không lan man .
chỉ cần khoảng 60% gần tương ứng với nội dung thi là đủ .
cô giảng bài quá nhanh , nhiều sinh viên đã bỏ cuộc khi bài bị lướt quá nhanh .
có 3 vấn đề tôi không hài lòng và rất là bức xúc về giảng viên .
học được nhiều kỹ năng mới và hay .
cô dễ thương , giảng dễ hiểu và tận tình .
tuyệt .
thầy dạy dễ hiểu , hướng dẫn bài tập đầy đủ .
em không hài lòng khi đề thi kết thúc môn phần thực hành thầy cho quá khó so với các lớp khác em kiến nghị doubledot hoặc nâng cao chất lượng đề thi của tất cả giảng viên , hoặc thầy giảm độ khó của thầy lại kính chào và kính gửi .
không up tài liệu lên moodle .
thầy dạy rất hay , rất tốt với sinh viên .
thầy cho thời gian deadline lâu sinh viên rất thích .
thầy thường chia sẻ rất nhiều bài viết , nghiên cứu khoa học , và các sản phẩm ứng dụng mà thầy thực hiện .
dạy tốt , dạy hay .
thầy wzjwz268 không truyền đạt những kiến thức cần thiết quan trọng mà trình bày nhiều thứ , cũng có thể là do đặt tính môn học .
các ví dụ giáo viên đưa ra trong tiết học giúp sinh viên dễ hiểu được bài học .
tạo động lực cho học sinh học tập .
thầy dạy nhiệt tình và rất hay .
thầy dạy hay , nhiệt tình và vui tính .
và vui tính .
thầy dạy rất tốt , truyền đạt kiến thức đầy đủ .
trễ giờ .
đôi khi cô hơi hình thức hóa một số vấn đề .
giảng viên nhiệt tình , bài tập đa dạng , tạo nhiều hình thức hứng thú khi học .
cần thêm những môn liên hệ đến thực tiễn nhiều hơn .
thầy dạy rất rõ ràng , dễ hiểu .
cũng được .
loa và micro còn gặp nhiều sự cố trong quá trình giảng dạy , đặc biệt là kỹ năng nghe .
một số bài lab có nội dung lý thuyết trong các bài lab cung cấp trễ hơn so với nội dung lab .
cô dạy rất tận tâm , nhiệt tình .
cách thầy dạy rất hiệu quả , dễ hiểu .
dạy chắc là hơi nhanh .
giảng hơi buồn ngủ .
thầy cho slide , textbook , bài tập để nghiên cứu và học tập rất đầy đủ cho sinh viên .
thầy tận tâm , dạy hết tất cả mọi thứ mà thầy có .
nên giảng dạy nhiều hơn , thầy viết bảng nhiều gây sự nhàm chán cho sinh viên , vì thiếu tương tác giữa giảng viên và sinh viên !
tạm .
truyền đạt bài học .
nhiệt tình giải đáp thắc mắc của sinh viên .
giọng của cô hơi khó nghe .
thầy dạy quá nhanh , không theo nội dung cụ thể .
giáo viên thực hành chưa thật sự giảng dạy hết mình , hầu như để sinh viên tự nghiên cứu không chỉ gì hết !
giảng viên dạy nhiệt tình , giải đáp cặn kẽ các thắc mắc của sinh viên , luôn bám sát và tích cực hỗ trợ sinh viên khi gặp khó khăn trong quá trình hoàn thành đồ án môn học .
giọng thầy hơi khó nghe ạ .
có thể trao đổi thắc mắc với thầy một cách thoải mái , không gây áp lực .
giáo viên rất nhiệt huyết .
yêu cầu sinh viên tự học , tự chuẩn bị .
khiến sinh viên mơ hồ về môn này .
theo chủ quan của cá nhân tôi cô wzjwz248 là người truyền đạt kiến thức tốt nhất từ trước tới giờ so với những giảng viên mà tôi từng biết .
cần thêm nhiều tiết học hơn .
nếu được , nên giành thời gian làm đồ án tại giờ thực hành , không cần phải về nhà làm .
cô giảng dạy nhiệt tình và dễ hiểu .
thầy giảng nhiệt tình , dễ hiểu , luôn tạo ra các hoạt động hỏi - đáp để giúp tăng khả năng xử lý tình huống , sự sáng tạo của sinh viên .
thầy dạy tốt , ngoài việc dạy những kiến thức chuyên nghành cho sinh viên thầy còn nói về các kỹ năng khác như cách đọc papers , công việc , công nghệ mới .
các bài thực hành rất hay , rất thực tế , khả năng vận dụng cao .
nhiệt tình , vui tính và phương pháp giảng dạy tốt .
thầy dạy rất dễ hiểu !
khi hai ngôn ngữ không tương thích thì khó nhận được sự hỗ trợ để giải quyết bài tập .
thực hành xong ít nhất 3 tuần lý thuyết mới học tới nên em có ý kiến nên phân bổ lại thời gian thực hành hoặc chọn nội dung thực hành cho phù hợp với tiến độ lý thuyết trên lớp .
nên thêm tiết và nội dung thực hành .
thầy giảng bài dễ hiểu , đúng nội dung trọng tâm và đúng kiến thức cần thiết .
cô vui tính , giảng dễ hiểu .
đầu tư , nâng cấp hệ thống phòng máy , có biện pháp quản lý để giám sát việc cài đặt các chương trình không phục vụ mục đích học tập , các phần mềm độc hại vào các máy tính .
cái này vấn đề chung của cả nước mất rồi colonhihi .
thay đổi phương thức giảng dạy cho phù hợp hơn .
giảng viên tận tâm , nhiệt tình giải đáp thắc mắc .
đa số thời gian trên lớp thầy không đi vào nội dung bài học mà thường xuyên nói những vấn đề không liên quan và cần thiết đến bài học .
cần hỗ trợ các cộng cụ dạy học như micro , máy chiếu .
thầy dạy hay , dễ hiểu , có tính thực tiễn .
thấy rất nhiệt tình giảng dạy .
thầy wzjwz207 dạy tốt .
thầy tận tâm , nhiệt tình , công bằng .
lớp thực hành không nên học trước lớp lý thuyết .
cô giảng hơi lòng vòng và dài dòng một xíu .
em thật sự không thích chấm bài bằng máy vì máy luôn có nhưng hạn chế nhất định .
nói còn nhỏ .
cô up tài liệu hướng dẫn đầy đủ .
em không có ý kiến gì .
dễ hiểu , phương thức giảng dạy linh hoạt .
cô tận tâm , giảng bài hay .
thầy vui tính !
thầy dạy tận tình , giảng nhiều nhưng em hiểu không được bao nhiêu .
thời gian thầy cho chúng em nghỉ quá nhiều !
thầy cung cấp đầy đủ kiến thức cho sinh viên về các ngành nghề đào tạo của trường .
sinh động , hoạt bát , dễ hiểu .
giảng viên nhiệt tình , truyền đạt dễ hiểu , điểm số công bằng .
có lời cho công việc sau này của mình không .
cô nhiệt tình , dễ thương .
thầy dạy rất dễ hiểu , cặn kẽ những vấn đề từ cơ bản đến nâng cao .
rất tốt , bám sát môn học .
hài lòng nhất là việc rep mail của thầy , cực nhanh trừ thứ bảy và chủ nhật thầy giải lao không rep mail .
dễ hiểu , tận tình .
bài tập nên sát với đề thi hơn .
mức độ truyền đạt tốt .
thầy nói hơi nhỏ .
thầy nói quá nhiều vấn đề mà thời gian thì có hạn nên dẫn đến các vần đề chính thầy nói ít đi .
nhà trường nên trang bị rèm cửa sổ để tránh ánh sáng làm mờ máy chiếu , gây khó khăn trong việc báo cáo đồ án cũng như dạy học cần nâng cấp hệ thống wifi vì khi vào phòng thực hành , wifi không sử dụng được , sinh viên buộc phải ra bên ngoài để làm bài .
giảng viên nhiệt tình dạy giỏi tận tụy giúp sinh viên trong quá trình giảng dạy .
cô vui tính , dạy dễ hiểu , tận tình .
cách phê bình và giải đáp thắc mắc sinh viên của cô chưa được sâu sắc .
chỉ cần cho bài tập rồi làm nộp .
giáo viên dạy rất nhiệt tình .
thầy hướng dẫn làm bài kỹ bám sát kiến thức học lý thuyết .
thầy rất nhiệt tình và tận tâm trong việc chỉ dạy sinh viên .
khả năng truyền đạt còn hạn chế .
giảng hơi nhiều kiến thức vượt quá phạm vi môn này .
tính kỷ luật cao .
không ổn .
chỉ rất nhiệt tình .
nhiệt tình và giúp đỡ sinh viên .
thầy cần giảng rõ ràng mạch lạc hơn .
sinh viên xin được vắng do các hoạt động bên đoàn , hội , chi bộ nhưng giáo viên không cho phép .
cách giảng bài bám sát sách nên còn tương đối dài và tốn nhiều thời gian , chưa đem lại cái nhìn tổng quát của bài và bỏ qua một số chi tiết của bài .
nội dung môn học cần tập trung vào các vấn đề chính , tránh dàn trải theo giáo trình .
giải đáp thắc mắc về bài tập cho sinh viên qua email nhiệt tình và nhanh chóng .
đến với lớp học của cô wzjwz216 , sinh viên có thể tự nhiên cải thiện kỹ năng giao tiếp của bản thân .
đưa ra các hàm .
giảng viên có tâm huyết , hướng dẫn tận tình để sinh viên làm bài .
giảng viên nên tận dụng tốt hơn moodle trong việc chia sẻ tài liệu , thông báo .
bắt đầu giờ học đúng giờ .
thầy dạy rất có tâm .
đúng giờ , có bài tập sau mỗi buổi thực hành .
giảng viên hay nói sinh viên đi học ít là không tôn trọng mình nhưng bản thân giảng viên thường xuyên nghỉ mà không báo trước .
cần tăng cường lớp thực hành .
thực hành nghỉ quá nhiều buổi , giáo viên không nhiệt tình trong việc hướng dẫn ( chỉ đưa bài lab rồi thôi ) , không có sự tương tác trong lớp học với giáo viên dẫn đến lớp nặng nề , tốn thời gian .
thầy cho nghỉ học thường xuyên .
cô rất nhiệt tình , chịu khó và hiểu nhanh vấn đề mà sinh viên mô tả .
bài tập và hướng dẫn giải bài tập trên lớp .
giảng viên dạy nhiệt tình , có những hoạt động ngoài giờ bổ ích .
giảng viên hiền lành , dễ trao đổi với sinh viên .
luôn giải đáp và chỉ hướng gỡ rối cho sinh viên nếu còn vướng bận !
có nhiều kiến thức hay ngoài đề cương .
thỉnh thoảng nhìn thầy em còn cảm thấy sợ !
giảng viên nói hơi nhanh .
cách tính điểm chi tiết .
vui vẻ , thân thiết với sinh viên tạo cảm giác thoải mái .
thầy quá tận tâm với sinh viên , nhiệt tình dẫn dắt học trò từng bước hoàn thiện bản thân đồng thời hệ thống hóa kiến thức chưa vững cho sinh viên dễ tiếp thu hơn rất nhiều .
thầy vui vẻ , dạy hay .
nhiệt tình , tốt bụng , vui tính , hòa nhã .
giảng viên nhiệt tình , gần gũi với học sinh .
cô dạy nhiệt tình , tận tâm .
dạy tận tình và sử dụng nhiều bài tập demo giúp sinh viên hiểu rỏ hơn về bài học .
kiến thức học ít nhưng thi quá nhiều , khó .
cố tạo động lực cho sinh viên phấn đấu .
thông báo nghỉ hơi chậm .
vui tính , tận tình chỉ dạy , nhưng nhiều nội dung giảng chưa kỹ và khó hiểu .
cô giảng dạy bài mới rất nhiệt tình và dễ hiểu .
thầy nói hơi nhanh .
giáo viên dạy nhiệt tình , đủ kiến thức .
cách truyền đạt hay .
thầy nói nhiều về kinh nghiệm , vốn sống thực tế em rất thích .
thầy dạy , chỉ bài nhiệt tình , hiền , giảng hay .
cập nhật kiến thức , chương trình đào tạo thực tế ví dụ doubledot việt nam đang bắt đầu chuyển sang giai đoạn ipv6 thì chương trình cũng phải cập nhật theo .
không sử dụng moodle để trao đổi với sinh viên mà chỉ trao đổi riêng với nhóm trưởng của các nhóm .
hy vọng học kỳ tiếp theo được học môn cấu trúc rời rạc của thầy .
cô vui tính , thân thiện .
thầy dạy hay , vui tính , có nhiều thông tin thú vị colonsmilesmile .
em thấy thầy thuân sử dụng thời gian trên lớp thật sự chưa hiệu quả , có những vấn đề khó và tụi em phải về nhà tìm hiểu nhưng thầy lại không giảng lại cặn kẽ mà chỉ nêu ra những kiến thức mang tính hàn lâm tổng quát .
nhiệt huyết nhưng mà thô làm cho sinh viên khó hiểu bài .
giảng viên nhiệt tình , cho bài tập đa dạng , và hướng dẫn nhiệt tình .
nên sử dụng slide tiếng việt .
thầy dạy nhiệt tình , dễ tiếp thu .
giáo viên truyền đạt dễ hiểu .
giảng viên nhiệt tình , kiểm tra lại kiến thức buổi trước .
thực chất thì giảng viên không làm gì cả ngoài việc cho sinh viên tìm hiểu thuyết trình môn học và ngồi nghe , không góp ý kiến và chốt vấn đề đạt được và không đạt được của sinh viên .
cảm thấy bình thường .
bài giảng rất dễ hiểu .
giáo viên dạy dễ hiểu , dễ tiếp thu , thu hút học sinh .
thầy giảng dạy rất lôi cuốn và dễ hiểu .
giảng rất kỹ .
giáo viên đến đúng giờ , nhiệt tình chỉ dẫn sinh viên .
môn học hay , giảng viên truyền đạt tốt .
dạy hay , cách truyền đạt tốt .
cần giảng chậm và kỹ để chúng em hiểu bài .
em đã rất hài lòng về thầy rồi .
đó là điều mà em ngưỡng mộ nhất .
phân bổ thời gian không hợp lý lắm trong từng phần chương trình học .
thầy quản lý lớp chưa tốt , những sinh viên lười như em rất hay nghỉ học .
bổ sung nhiều bài tập , hướng dẫn thảo luận tại lớp .
thầy hiền , dạy dễ hiểu , tận tâm .
cho nhiều bài tập hơn .
giáo viên sử dụng giờ lên lớp chưa hiệu quả .
hài lòng .
môn học cần thêm những hình ảnh , video liên quan đến môn học .
lý thuyết quá nhiều làm nhiễu thông tin .
chăm lo cho sinh viên .
giảng viên nhiệt tình truyền đạt dễ hiểu .
thầy dạy nhiệt tình tận tâm .
giảng viên không lên lớp .
góp ý cho thầy .
giảng viên giảng bài còn nhỏ , sinh viên nghe không rõ .
cơ sở vật chất ảnh hưởng đến chất lượng môn học .
em đóng góp cũng chỉ mong để sau này các lớp xử lý ngôn ngữ tự nhiên đông hơn và nhiều sinh viên chọn hơn .
cám ơn thầy wzjwz296 .
lúc thầy giảng cái con chuột của thầy không xuất hiện trên màn hình chiếu nên việc nghe rất khó do đó không biết thầy nói chổ nào trên màn hình , gây nên sự khó hiểu .
nhiều vấn đề nói chưa rõ .
không hài lòng đề thi cuối kỳ vì đề thi 60% là kiến thức không dạy trong lớp với lại đề thi chủ yếu tập trung bên kiến thức về mạng máy tính chứ không liên quan gì đến đúng môn học hệ điều hành linux , cảm thấy thất vọng , vì đối với khoa mạng thì những kiến thức về mạng thuộc nằm lòng còn đối với các khoa khác thì những kiến thức đó rất mới mẻ .
rất nhiều đều không hài lòng với cách giảng dạy của giảng viên như doubledot .
giảng dạy dễ hiểu .
giảng dạy kỹ lưỡng bài học .
cô thường xuyên bổ trợ kiến thức cho sinh viên về các kỹ năng nghe , nói đọc viết .
thầy dạy ổn .
thầy cực kỳ vui vẻ , lại dạy dễ hiểu .
thầy có vẻ như không có trình độ sư phạm .
thầy dạy có phần nhàm chán .
giảng bài hay dễ hiểu .
thầy nói nhiều từ khó nhưng lại nói quá nhỏ và nhanh , em không nghe được từ đó là gì .
giáo viên cần thông báo cụ thể các chương thi học kỳ một cách cụ thể hơn giúp cho sinh viên nắm được thông tin chích xác khi ôn tập tránh tình trạng chỉ tập trung vào các chương trọng yếu mà không học các chương còn lại .
thầy giảng bài hay !
chúng em phải vất vả lắm mới có thể hoàn thành được .
nên có những tài liệu chủ yếu để sinh viên có thể dễ dàng tham khảo hơn .
yêu cầu cao .
và thầy cứ chấm từng bạn từng bạn cho đến khi thầy bước đến chấm bài của tôi , lúc đầu tôi cứ nghĩ là thầy cũng sẽ như bao bạn khác chỉ hỏi lý thuyết và cách áp dụng vào đồ án , nhưng không thầy hỏi chính xác từng đoạn code cái này làm gì cái kia làm gì , và kết cục chắc các bạn cũng biết rồi , tôi đã tạch môn này .
rất thất vọng !
thầy rất nhiệt tình , thầy giúp sinh viên chủ động hơn .
giảng viên dạy nhiệt tình .
thầy dạy có tâm , sau mỗi nhóm thuyết trình thầy sẽ nói lại đề tài mà nhóm thuyết trình là gì ?
dạ em không có ý kiến về vấn đề này .
giảng viên thực hành nhiều bài thực hành trực quan , giảng dễ hiểu .
giảng viên dạy nhanh quá .
thầy chỉ dạy rất tận tình , giải đáp mọi thắc mắc của sinh viên , cung cấp bài giảng hiệu quả .
nhiệt tình , truyền đạt dễ hiểu .
dễ hiểu với mọi thể loại học sinh yếu , trung bình , khá .
cô tập trung quá nhiều vào việc xây dựng cơ sở tri thức từ a - z , em nghĩ yêu cầu này sẽ phù hợp với lớp cô giảng dạy trực tiếp vì được gặp cô hàng tuần có thể dễ dàng trao đổi .
giáo trình không được đầy đủ thông tin .
làm nhiều bài tập hơn .
cô dạy khá khó hiểu cách truyền đạt không rõ ràng .
sinh viên không học được gì từ giảng viên , sinh viên phải tự tìm tòi .
hướng dẫn chi tiết rõ ràng dẫn chứng cụ thể liên hệ thực tế .
nhiều lúc bài tập chưa hiểu rõ .
phòng thực hành không đủ ổ cắm , wifi yếu nên việc dạy , demo , thuyết trình , học tập gặp hạn chế .
kiến thức của thầy rất rộng .
giảng viên nói nhiều về startup cho sinh viên .
giáo viên thờ ơ dạy cho có .
thầy vui tính , giảng bài dễ hiểu , dạy tốt .
giảng viên nhiệt tình trong giảng dạy .
không giải bài tập đã giao .
em chả hiểu gì về môn này .
thầy max đẹp trai .
cập nhật giáo trình mới nhất phù hợp hơn .
giảng viên luôn đúng giờ .
giảng viên không đưa các tài liệu lên courses , làm khó khăn tron việc tìm kiếm tài liệu học , nói chuyện , chém gió ngoài lề quá nhiều , lan man .
chắc tại không quen nên giọng của thầy khiến em thật sự buồn ngủ .
cô giáo rất nhiệt tình , tận tâm và dễ gần , tạo hứng thú trong học tập .
cần , kiệm , liêm , chính .
thầy dạy rất vui nhưng đôi khi còn rất khó tính .
thầy vui vẻ với sinh viên .
các máy tính ở các phòng thực hành hầu hết đề cũ , cấu hình thấp không thể đáp ứng được nhu cầu sử dụng cho việc học tập của sinh viên .
nhiệt tình , kết hợp nhiều hình thức dạy và mini game .
tận tình và tâm huyết .
thầy nên giúp sinh viên giải bài tập thay vì ngồi đọc báo hay chiếu slide yêu cầu sinh viên chép .
kiến thức chuyên môn và nội dung dạy .
giảng viên rất nhiệt tình ạ .
cải thiện vật chất như máy chiếu cho phòng học .
em nghĩ trường nên ưu tiên cho hệ chất lượng cao tụi em được học giờ giấc thoải mái hơn nếu vì lý do buổi sáng hết phòng thì cũng nên ưu tiên phòng cho tụi em theo như trường đã cam kết , theo em buổi chiều chỉ nên học 3 tiết , những môn nào học 4 tiết như anh văn hay 2 tiết như kỹ năng nghề nghiệp thì nên chuyển lên học buổi sáng .
thầy dễ thương nhiệt tình .
nhiều ví dụ thực tế .
giáo viên có chuyên môn và phương pháp tốt .
giáo viên dạy hay , thu hút học sinh , khả năng truyền đạt tốt .
đôi khi quá nghiêm khắc .
nhiều bài tập rèn luyện tư duy .
phương pháp giảng dạy rất mới sáng tạo giúp sinh viên hứng thú với môn học .
em chỉ dám thỉnh cầu quý thầy cô soạn ra một bộ tài liệu mà có thể giúp sinh viên tự nghiên cứu , học tập môn này hiệu quả hơn .
về bài ngữ pháp trên moodle doubledot giảng viên chỉ chấm có làm hay không và đếm số bài mà không cần xem nội dung sinh viên có làm đúng hay không và không sửa bài ngữ pháp trên moodle .
nhiệt thình , hiền lành .
cho bài tập từ dễ tới khó .
cho bài tập hợp lý giúp tiếp cận kiến thức theo nhiều hướng .
thầy nên thông báo nghỉ học trước vài ngày , thầy nên giải các bài tập cũng như hướng dẫn làm bài tập mới một cách cụ thể và giảm độ nâng cao so với trình độ tụi em .
giáo viên rất tận tình giảng dạy dễ tiếp thu .
học thực hành , kiến thức thì nhiều , mà thời gian học chỉ có hai tiết , em mong nhà trường tăng tiết thực hành lên thành 3 tiết cho một tuần ạ .
thầy thân thiện với học sinh , giảng bài tận tình .
giải thích chi tiết .
thầy dạy hơi nhiều , nhưng làm bài tập tốt và sát với đề .
nên tăng thêm số bài làm thực tế ví dụ như bấm cáp đã được học .
sửa bài tập chưa được kỹ , chưa nhiều .
cần tập trung vào thực hành .
nhiều bài khá dài và khó , 1 tuần làm 1 lần sẽ không đủ để cân bằng với các môn khác .
nên cho những đề tài đồ án hấp dẫn người làm hơn .
không có gì không hài lòng cả .
thầy nói ít nhưng em hiểu nhiều hơn .
thầy tận tâm , nhiệt tình giải thích toàn bộ các câu hỏi mà sinh viên đưa ra .
em rất thích học cô x .
làm bài tập khá nhiều .
tuy nhiên thầy ít đùa .
bài thực hành sinh động luyện được kỹ năng làm việc nhóm .
mong thầy nên cho sinh viên tự viết code trước khi cho code cụ thể để vận dụng khả năng tư duy của sinh viên được tốt hơn .
giảng viên rất nhiệt tình và vui vẻ .
không có sự hứng thú khi lên lớp .
giảng viên giảng bài hay , tạo cảm giác thích thú cho sinh viên , giảng viên khá vui tính .
hai tuần cuối giảng viên nghỉ không báo trước , chưa phổ biến nội dung ôn thi cho lớp .
rất hay .
nâng cao chất lượng phòng học .
phòng thực hành ghế cao quá khiến học sinh ngồi dễ mỏi lưng .
lắng nghe cách giải quyết vấn đề của sinh viên .
cô dạy rất tốt và giải bài tập dễ hiểu .
giảng viên giảng dạy còn chưa tận tâm , nhiệt tình .
thầy nói quá nhanh .
nên cho thực hành nhiều hơn .
thầy rất nhiệt tình giải đáp thắc mắc của sinh viên .
giáo viên có phương pháp giảng dạy hay .
cô giảng rất nhiệt tình ạ , em rất thích phong cách làm việc của cô !
tận tình hướng dẫn sinh viên debug .
hỗ trợ sinh viên làm đồ án .
nên cho sinh viên tham gia làm các đề tài thực tế , có sự hướng dẫn của giáo viên .
boss rất nhiệt tình .
tạo không khí học tập năng động .
thầy giảng rất kỹ , phương pháp học rất thú vị .
câu hỏi về bài học chưa được giải đáp nhiệt tình và rõ ràng , còn sơ sài qua loa .
phương pháp dạy hợp lý và dễ hiểu .
mưa cho nghỉ ạ colonsmile .
giảng viên cho deadline quá ngắn .
quá khó thể tiếp thu .
quá trình giảng dạy vẫn còn chưa thực sự hiệu quả .
cần có một vài project nhỏ .
giảng dễ hiểu .
giảng dạy dễ hiểu và tận tình , thầy vui tính .
khó hiểu .
nên có giảng viên nước ngoài vào giảng dạy phần speaking .
giảng viên nên sự dụng máy chiếu để tiện lợi trong việc dạy và học hơn .
bài tập thầy cho quá khó , nhưng không sao đề ra như vậy mới nâng cao trình độ của tụi em .
cô xinh .
cô dạy rất rõ ràng , rành mạch , nhưng hơi thiên về lý thuyết .
hay lan man dạy những thứ không cần thiết .
dạy đúng giờ , có mở rộng cho sinh viên những kiến thức còn thiếu , chỉ bảo cho sinh viên tận tình .
giải đáp thắc mắc có vẻ sai .
bỏ phần thuyết trình giữa kỳ đi , chẳng ai để ý cái đó cả !
thầy tạo môi trường để các bạn sinh viên chủ động sáng tạo , cho thuyết trình , báo cáo các phần tìm hiểu được .
nhờ có môn thầy , em có thể bổ trợ lại kiến thức của các môn khác , nhưng buổi học rất sinh động , và thầy rất tận tình .
giảng viên không đảm bảo giờ lên lớp , không lên lớp giảng dạy .
giảng viên tuyệt vời nhất uit .
khả năng sư phạm của thầy rất tốt , rất dễ hiểu , rất tận tâm .
thầy dạy rất tốt , nhiệt tình .
giảng dạy nhiệt tình , tận tâm .
môn học rất thú vị .
cần áp dụng các trò chơi để giúp giảng dạy đỡ nhàm chán .
giảng viên sử dụng chưa hợp lý quỹ thời gian lên lớp .
bài tập ví dụ nhiều , dễ tiếp thu .
cô dạy rất tốt , nhiệt tình với sinh viên , dễ hiểu , cho nhiều bài tập để học sinh nắm bắt , giảng dạy rất tốt .
số buổi học trên thời khóa biểu là 5 buổi nhưng lại chỉ thực hành có 3 buổi 2 buổi nghỉ liên tiếp không có thời gian thực hành nhiều .
nếu được vậy thì sinh viên có thể hỏi trực tiếp giảng viên thực hành chứ em thấy mấy cái phòng máy chỉ mở cửa khi có giờ thực hành , rồi sinh viên phải vào chờ giảng viên .
thầy có kiến thức nhưng không được dạy đúng môn điểm mạnh .
thầy giảng khó hiểu , không tập trung .
bài giảng trình bày theo từng chương còn lủng củng , cần có thêm một số nguồn tài liệu khác tham khảo thêm .
slide cần đầy đủ hơn nữa .
giáo viên chưa chủ động giảng dạy .
thầy giảng cũng rất hay .
luôn chỉ ra những mẹo hay và nhanh , giúp sinh viên đạt thành tích cao , và đặc biệt là hiểu rõ vấn đề một cách sâu sắc !
thực hành là hình thức giúp sinh viên học tập chủ yếu , cần có sự hướng dẫn cụ thể cho sinh viên .
năng động .
giáo viên dạy hay .
yêu cầu về bài tập về nhà và đồ án của cô không phù hợp với phương pháp giảng dạy của thầy wzjwz309 , em nghĩ cô nên thảo luận với thầy rõ hơn về yêu cầu của đồ án môn học .
giảng viên vui tính , gần gũi , nhiệt tình .
thầy có tâm .
thầy khá vui vẻ .
giáo viên có trách nhiệm với công việc và luôn dạy đầy đủ thời gian lên lớp .
giảng viên đến lớp sớm .
she's very sociable .
cô dạy tốt , dễ tiếp thu .
giảng kỹ .
kiến thức tổng hợp .
hình thức đánh giá môn học theo em là chưa hợp lý vì môn học này đánh giá qua quá nhiều hình thức doubledot thi giữa kỳ , thi cuối kỳ , thực hành , đồ án môn học .
giảng rất nhiệt tình và vui tính , thân thiện với sinh viên .
khả năng tư duy được nâng cao .
giảng viên gần gũi với sinh viên .
cô cho quá nhiều bài tập fraction đồ án đến nỗi em nghĩ rằng kỳ vừa rồi mình chỉ học một môn này .
thầy dạy tốt , thầy có cách để cho sinh viên chủ động làm bài tập về nhà .
thầy rất nhiệt tình nên em không có ý kiến gì .
hay giúp đỡ sinh viên trong quá trình học .
giáo viên tâm huyết , hướng dẫn và chỉ dạy tận tình những thắc mắc của sinh viên về môn học .
chất lượng môn tốt , em không ý kiến .
thầy dạy nhiệt tình , giúp sinh viên nắm được kiến thức .
odoo quá khó .
tạo trò chơi giúp giờ học sinh động .
cô giảng bài rất đầy đủ , ngoài các tiết học chính thì cô còn bù cho bọn em vài buổi học để giúp bọn em có thể ổn định kiến thức trước khi thi .
lên lớp không thường xuyên .
chú thích những phần cần phải tập trung .
thầy cần diễn đạt nhiều hơn trên lớp .
thầy truyền đạt rất tốt .
có kết hơp ví dụ , giải bài tập trên lớp , hài lòng !
cần thay đổi hệ thống máy tính ở một số phòng thực hành vì đã quá cũ , không đủ cấu hình để thực hành .
các hoạt động chưa vui .
không biết gì sau khi học môn này .
cô wzjwz200 rất nhiệt tình và cũng như rất quan tâm đến lớp , đồng thời cô cũng rất thân thiện .
cách dạy của thầy giúp sinh viên dễ tiếp thu kiến thức , chủ động học tập .
cô cho làm đồ án nhóm với lại cho bài tập theo từng tuần nên sinh viên có thời gian sắp xếp để làm bài .
tài liệu tìm kiếm còn hạn chế .
em rất thích cô , cô dạy hay dễ hiểu .
cần có một bộ giáo trình cụ thể cải thiện chất lượng của lớp thực hành .
giọng thầy khó nghe rõ .
tập trung thực hành kiến thức trọng tâm của giờ ký thuyết .
thiếu nhiệt tình trong giảng dạy , hay có thái độ không tốt nói những điều không hay về sinh viên , tạo áp lực trong giờ học .
thầy dạy vui , dễ hiểu , đưa ra nhiều ví dụ cụ thể , lối hướng dẫn sinh động , giúp sinh viên tự tìm hiểu .
môn học chỉ nên có một giảng viên đứng lớp để đảm bảo tính liên tục cho bài học .
gần gũi .
cũng như bao đứa sinh viên khác bước vào phòng báo cáo đồ án , tôi cảm thấy rất hồi hộp và lo sợ bởi lẽ đồ án lần này tôi không thật sự code 100% , tôi tham khảo nó từ internet và thay đổi một vài thứ để hoàn chỉnh và chờ đến ngày báo cáo .
giảng dạy hơi dài dòng lan man dẫn đến khó hiểu .
nội dung môn học hoàn toàn không giống với phần mô tả vắn tắt nội dung môn học .
ngôn ngữ dùng để thuyết trình bài học còn hơi khó nghe được vì giảng viên giảng bài bằng tiếng anh .
dạy liên hệ thực tế , giảng dễ hiểu .
thầy wzjwz44 đừng nên đêm tâm trạng cá nhân vào buổi học , thầy giảng rất nhanh .
theo em , giảng đường hơi nóng .
wzjwz217 là thầy nào ?
cô up slide chậm .
cần có một phương pháp giảng khác , chúng em là sinh viên chứ không phải là những người đi làm .
có thể kết hợp môn này với môn toán nhằm giúp sinh viên có thể mới vào trường dễ nhận thấy cách tính các độ phức tạp .
cô hiền .
giảng viên khiến sinh viên có khoảng cách , khó gần gũi .
thầy dạy hay , dễ hiểu , bài tập bám sát lý thuyết .
dạy lan man , lên lớp chỉ cố gắng đọc một cái slide cho hết giờ , kiến thức chưa dạy thì đã có trong đề thi .
thầy dạy chú trọng trọng tâm , cơ bản của môn học .
nhiệt tình , ân cần , đầy đủ kiến thức , hướng dẫn cụ thể dễ hiểu .
giảng viên không nhiệt tình , không vui vẻ , hỏi thì đa phần giảng viên không trả lời làm em nản không hề muốn làm , hỏi về vấn đề cài sql thì mặt cô nhăn nhăn , trả lời cho có , bảo lên youtube xem .
giảng viên chuẩn bị bài giảng khá tốt , hay , có nhiều hoạt động hoàn thành mục tiêu môn học , thiết thực .
toàn ngồi nói chuyện chả có thực hành gì .
cô hiền , siêu dễ thương và tận tâm , dạy dễ hiểu .
thầy dạy dễ hiểu , vừa dạy vừa code rất dễ hiểu .
giảng viên thường xuyên đi trễ .
đôi lúc hơi khó hiểu .
dạy không đúng thời gian .
cách diễn giải cao siêu quá dẫn đến việc tiếp thu kém hiệu quả .
thầy nên nói chậm lại , nói hơi nhanh .
tận tâm nhiệt tình .
giáo viên luôn đến đúng giờ .
giảng viên thiếu chuẩn bị khi lên lớp .
cô dạy rất sát kiến thức .
chưa đúng giờ lên lớp .
thực tiễn tốt .
sự tận tình , vui vẻ trong việc giảng dạy .
giảng nhanh , tính nhẩm hơi chậm .
giảng viên truyền đạt dễ hiểu , tận tâm .
cần cải thiện chương trình dạy học .
cơ sở vật chất cần tăng cường hơn , vệ sinh phòng học , hành lang nên tiến hành buổi chiều sau khi sinh viên tan học hoặc sáng sớm , không nên để khi mở cửa cho sinh viên vào 7h20 mới quét rất bụi và ảnh hưởng đến sinh viên , sáng sớm đi học ở hành lang 7h15 - 7h20 cũng quét rất bụi và quét hắt thẳng vào sinh viên đang đi trên hành lang rất khó ứng xử mong ban quản lý cơ sở có ý kiến thêm về việc này .
thêm bài tập minh họa trong thực hành .
cứ theo tiến độ của môn học .
thầy nhiệt tình giảng dạy và rất cố gắng làm ví dụ mẫu cho sinh viên xem mặc dù wifi của trường rất phế .
có nhiều kinh nghiệm cũng như trải nghiệm tốt qua môn học này .
thầy nội dung dạy rất đơn giản , không đáng được xem là một môn học .
thầy cố gắng giảng bài cho mọi người hiểu , cố gắng dạy cho sinh viên hiểu từ gốc rễ .
cô truyền cảm hứng rất nhiều cho học sinh , không chỉ riêng môn tiếng anh mà còn nhiều kỹ năng cần thiết khác nữa .
điều mà em hài lòng nhất đó là giảng viên luôn mở rộng kiến thức thêm bên ngoài về bài học .
hướng dẫn rõ ràng dễ hiểu .
cần nâng cấp phần mềm lập trình và dàn máy tính thực hành .
thầy dạy rất kỹ lưỡng , nhiệt tình , viết bảng rất nhiều dễ hiểu bài tuyệt vời !
thầy dạy không nhiệt tình .
thầy dạy tốt và rất nhiệt tình .
môn công nghệ web và ứng dụng có 2 tín chỉ lý thuyết .
đồ án quá rộng , liên quan đến các nghiệp vụ phức tạp , không hiểu rõ và cũng không có chỉ dẫn cụ thể , dữ liệu test .
thầy wzjwz308 dạy và giải bài tập nhiều cho cả lớp , có những buổi ôn tập ngoài giờ , động viên , nhắn với những bạn hay vắng cố gắng đi học đầy đủ colonsmile .
thầy hướng dẫn sinh viên chủ động tìm hiểu nhiều kiến thức .
thầy dạy nhiệt tình và thoải mái với sinh viên , hỗ trợ sinh viên rèn luyện các kỹ năng mềm .
không thông báo các buổi thực hành .
đồ án cuối kỳ của em được giảng viên xem xét và góp ý chỉ sửa duy nhất một lỗi là hoàn thiện khi báo cáo trong năm học , nhưng đến cuối kỳ giảng viên lại cố gắng tìm ra lỗi khác để cho sinh viên rớt môn .
giảng viên rất nhiệt tình , cho nhiều bài tập cho sinh viên , tạo điều kiện cho sinh viên chủ động trong việc học tại lớp .
giáo viên ân cần nhiệt tình .
giảng viên thiếu tâm huyết .
giảng viên bên lớp lý thuyết thì kiến thức dạy hoàn toàn khác với giảng viên lớp thực hành .
sâu sắc việc làm bài của sinh viên .
thầy ít liên hệ ứng dụng trong thực tế .
cách giảng dạy của thầy khó hiểu , không có tài liệu cho sinh viên xem trước , thầy không cho sinh viên biết được cái nhìn tổng quan của môn học khiến sinh viên khó tiếp thu .
giảng khá tốt .
lớp vui .
đi trễ .
môn cơ chế mã độc là môn rất hay , rất cần thiết .
giáo viên tâm huyết , truyền đạt tốt kiến thức .
em cảm ơn cô vì sự nhiệt tình , tận tâm .
cô giảng dạy rất nhiệt tình , tận tâm với sinh viên .
giải nhiều ví dụ hơn nữa .
thầy dạy hay !
những ví dụ thực tiễn của giáo viên còn ít , môn học lý thuyết nhiều .
tạo cho sinh viên khả năng suy luận trong môn học .
tuy em ít đến lớp nhưng có bài khó hiểu em email hỏi thầy , thầy giải đáp rất tận tình , còn có demo nữa .
cô dễ tính và khá vui vẻ .
thầy hơi khó tính .
vui vẻ , thân thiện , nhiệt tình .
bài thực hành nên mang tính chất bắt buộc hoặc khuyến khích sinh viên làm để lấy điểm cộng để tạo động lực cũng như hứng thú với bài thực hành hơn .
lên lớp đúng giờ , giảng dạy dễ hiểu .
thầy còn bận nhiều nên chưa đảm bảo thời gian dạy .
phần thực hành không liên quan tới lý thuyết .
nên cung cấp nhiều tài liệu học tập cho sinh viên , nhà trường cần thay đổi cách giảng dạy thực hành để sinh viên cảm thấy thích thú và học tập được nhiều khi đến lớp thực hành .
và cách dạy của thầy khá khó hiểu ?
phần thực hành khá nặng , chạy trước lý thuyết .
giảng viên dạy tích cực .
nhưng em góp ý là , nếu có trường hợp đó thì thầy thực hành nên giảng sơ qua trước khi làm .
đánh giá kết quả học tập chính xác , công tâm .
em rất muốn học thầy vào kỳ sau .
hỏi thầy những kiến thức bên ngoài có liên quan tới môn học nhiều khi thầy không trả lời .
cô dạy giọng hơi đều đều cho nên dễ ngủ .
thầy dạy rất hay , cách thầy dạy giúp sinh viên dễ hiểu bài !
nội dung .
thầy dạy tận tâm , nhiệt tình .
thấy nên lên lớp đầy đủ hon .
luôn đúng giờ .
cô vui tính , dạy hay , đúng giờ .
thầy tận tâm , nhiệt huyết , luôn sẵn sàng giải đáp những câu hỏi của sinh viên .
giảng viên giảng dạy dễ hiểu , nhiệt tình .
giáo viên cần hướng dẫn sinh viên nhiều hơn trong những vấn đề khó giải quyết .
thêm tài liệu thực tế .
giảng viên thân thiện , cởi mở , linh hoạt trong việc xin nghỉ fraction bù .
nhiều khi không hiểu thầy đang giảng gì colondoublesurprise .
tạo nhiều hứng thú trong học tập .
cơ sở vật chất .
chỉ toàn đọc slide lý thuyết chứ không thật sự giảng dạy và không dạy phần bài tập cho sinh viên .
cách giảng dạy của giáo viên .
thầy rất nhiệt tình , vui tính .
giảng viên cần đưa ra ví dụ cụ thể để cho sinh viên được hiểu có thể kèm lấy mấy bài thực hành mô phỏng cho sinh viên xem để sinh viên được chứng kiến , như thế sẽ dễ hiểu bài hơn .
thầy dạy nhiệt tình , bài tập tương đối thoải mái nên môn học này là môn niềm vui chứ không phải là gánh nặng .
ngoài bài giảng thầy còn nói thêm những hiện tượng khoa học khá hay .
tôi hài lòng .
nên tăng cường thời gian tiếp xúc các thiết bị thực tế .
thầy rất vui vẻ và nhiệt tình , chơi ra chơi học ra học .
thầy có kiến thức rất rộng .
phần lý thuyết trên lớp mức độ kiến thức quá chênh lệch với đề thi .
giáo viên lý thuyết chưa lên lớp thì lớp thực hành đã dạy trước 2 bài khiến em không theo kịp .
thầy chém gió ghê quá colonsmallsmile .
giảng viên rất nhiệt tình với học sinh , truyền đạt hay .
giảng viên giáp đáp được các thắc mắc của sinh viên , giúp sinh viên hiểu rõ hơn vấn đề .
giảng viên tận tình , nhiệt huyết .
thống nhất hình thức thi thực hành giữa các lớp với nhau .
chương trình dễ hiểu .
dạy bài hay .
cần sửa đổi lịch học thực hành nếu có thể 1 tuần 1 lần cho sinh viên .
giảng viên giảng dạy nhiệt tình , quan tâm sinh viên .
giảng viên truyền đạt kiến thức hiệu quả , dễ hiểu .
giảng viên dạy dễ hiểu , dễ tiếp thu , nhiệt tình .
cô dạy dễ hiểu , giải bài tập hướng dẫn chúng em đầy đủ , nhiệt tình .
môn học tạo cho sinh viên quá nhiều sự mơ hồ .
giảng dạy quá mập mờ , ít lắng nghe ý kiến của sinh viên .
không hài lòng tất cả .
thầy cho nghỉ nhiều .
giảng viên cần sửa lại hệ thống wecode vì còn quá nhiều lỗi và quá rườm rà .
chuẩn bị nội dung thực hành chu đáo .
nhiều ví dụ .
khả năng truyền đạt bài rất tốt .
cần nâng cấp phòng máy và phần mềm của phòng máy , vì tụi em dùng phần mềm 2013 nhưng phòng máy có máy chỉ có phần mêm 2008 , vì thế rất khó thích ứng và nhất là trong giờ kiểm tra .
thầy giảng nhiệt tình , sát trọng tâm , dễ hiểu , mong thầy kỳ sau sẽ dạy môn xác xuất thống kê .
đề nghị nhà trường có thêm phòng lab để sinh viên học phần nghe được dễ dàng và có hiệu quả hơn !
thưa , thầy luôn nhiệt tâm với sinh viên .
giảng viên thường nghỉ đột xuất nhiều , phương pháp dạy chưa cuốn hút khiến sinh viên chưa thể tập trung vào việc học .
thưa , em hoàn toàn hài lòng với chất lượng các buổi học của thầy và những kiến thức thầy mang lại thực sự bổ ích và phong phú .
thầy giảng bài tập thực hành đa số là thầy ngồi mở máy tính làm việc rất ít giao tiếp với sinh viên và thầy giảng rất là khó hiểu .
môn nào làm đồ án nên bỏ phần kiểm tra lý thuyết cuối kỳ .
trang thiết bị của phòng thực hành quá cũ kỹ , bụi bặm , không được bảo trì , cập nhật , nâng cấp .
thầy dạy nhiệt tình , tận tâm .
sinh động nhưng không lan man , rất tập trung chuyên môn .
giáo viên không nhiệt tình và phương pháp truyền đạt kiến thức gây khó hiểu .
sử dụng giờ lên lớp không hiệu quả , chỉ dịch slide và không nêu được ý nghĩa các phần .
mong thầy cho nhiều ví dụ hơn nữa .
kiến thức hơi ít .
cả 3 , 4 buổi thực hành theo hình thức 2 môn này có thầy thầy này tham gia hay hường dẫn buổi nào đâu mà đánh giá , chỉ có mỗi thầy wzjwz100 thôi .
đi sâu vào vấn đề khó hơn .
thầy dạy nhiệt tình và tận tâm .
cần thêm một số dạng bài tập ạ .
cô còn cho ít bài tập .
giáo viên nhiệt tình và tâm huyết .
dạy nhanh , sửa bài tập còn sai sót .
nhiệt tình , bài giảng hay .
phòng thực hành nóng , khó chịu , hệ thống máy lạnh hay gặp sự cố , cửa phòng cũng hay có vấn đề .
chi tiết .
đồng nhất một giáo trình giảng dạy .
chị dạy hay , nhiệt tình , vui vẻ , dễ hiểu .
cần sát với thực tế hơn .
thầy nên dạy kỹ hơn nữa , trao đổi với sinh quan qua moodle nhiều hơn để đạt được chất lượng giảng dạy và tiếp thu của sinh viên tốt hơn .
thầy giảng hơi nhanh nên còn vài chỗ khó hiểu .
phần ý kiến của em trong phần khảo sát thầy wzjwz7 em nói có liên quan đến thầy luôn .
giảng viên giải đáp tận tình các thắc mắc của sinh viên , tạo cơ hội học tập cho sinh viên .
cần có một định hướng rõ trong mỗi bài thực hành , tức là khi học xong thực hành thì có thể áp dụng làm một sản phẩm thực tế được .
nên đăng lên điểm thực hành hằng tuần để sinh viên tiện theo dõi .
cô vui tính , phương pháp giản dạy rất vui mà hiệu quả .
giảng viên nhiệt tình , vui vẻ , rất hiểu tâm lý sinh viên , luôn có các thông tin mới được cập nhật mỗi buổi học cho sinh viên .
nên sử dụng tiếng việt vì đa phần không giỏi tiếng anh .
thầy dạy rất kỹ lưỡng , hay .
dạy nhiều nhưng hơi giảng ít .
tuy lên lớp nhưng em không thể tiếp thu được , vì không có hứng thú với cách giảng dạy của thầy .
nên có ngoại khóa .
mỗi dạng bài thì thầy ghi ra 3 câu bài tập là ổn rồi .
thầy wzjwz142 dạy rất hay và tận tâm , luôn giải đáp các thắc mắc của sinh viên .
các kiến thức về môn này nói chung thì em rất thích nhưng khi bắt đầu lớp học thì không giống như em nghĩ .
tỉ mỉ .
chất lượng phòng học cần được cải thiện , cần cải thiện hệ thống điện , máy chiếu cần được cải thiện .
chỉ hướng dẫn sử dụng access không hướng dẫn sử dụng database sql .
giảng viên nhiệt tình , đi sớm .
rất nhiệt huyết , giảng nghe dễ hiểu .
trong bài thi có phần không được học trong chương trình học của môn học .
chỉ sơ sài rồi bắt sinh viên tự mò .
giảng viên dạy không được cuốn hút lắm , hơi trầm .
giảng viên cung cấp nhiều tài liệu nhưng lại không có hiệu quả .
thầy giảng dạy rất tốt .
giảng viên nhiệt tình , tận tâm với công việc , slide dễ hiểu , hoạt động học tập sôi nổi , luôn giải đáp mọi thắc mắc của sinh viên về bài học .
giảng viên nhiệt tình , cách dạy khoa học , có cập nhật kiến thức mới bổ ích .
những kiến thức truyền đạt của thầy cô giảng viên đầy đủ và cần thiết cho sinh viên .
hy vọng thầy có thể hướng dẫn tốt hơn các kỹ năng của môn học .
thầy rất tận tâm trong công việc .
phong cách giảng dạy tốt hay , em rất hài lòng về giảng viên .
nộp deadline bất chợt .
nhẹ nhàng , từ tốn .
cần dạy lý thuyết trong phòng máy để đc thử nghiệm những gì vừa học ngay sau đó , vì học lý thuyết suôn rất chán , không tiếp thu được gì , thực hành thì hầu như không liên quan tới lý thuyết .
cô rất vui tính và thoải mái .
thầy giảng rất tuyệt , có sức thu hút lạ kỳ .
nhiều chỗ đọc mãi vẫn không thể hiểu .
thầy giảng tương đối dễ hiểu .
về phần chấm bài thuyết trình doubledot giảng viên không chú ý chấm bài thuyết trình và xem sinh viên thuyết trình để chấm điểm mà cứ làm việc riêng khác , có khi không biết bạn kia trình bày rồi hay chưa .
cách dạy , giọng nói buồn ngủ , không truyền đạt hết được kiến thức .
cần có nhiều ví dụ .
cần nhiều đề thi để sinh viên có thế ôn luyện , làm quen với cấu trúc đề thi !
chuyên sâu .
một số chỗ khó hiểu , nhưng nếu chăm chỉ tự học thì sẽ khắc phục được .
có lẽ thầy giảng như thế thì chỉ phù hợp với người học có trình độ thạc sĩ , tiến sĩ trở lên thôi .
em mong nhà trường xem lại bài thi thi đầu vào môn anh văn của nhà trường .
thầy khá vui tính .
trong khi đó sinh viên phải làm đồ án môn học , mọi vấn đề gặp phải nếu chờ 3 tuần để được gặp giảng viên giải đáp thì sinh viên không thể hoàn thành đúng tiến độ .
cô rất nhiệt tình trong giảng dạy .
bài tập thầy đưa ra cho lớp hơi khó , nhưng quá đó giúp chúng em rèn luyện tư duy thuật toán .
hy vọng đây không phải là sinh viên đầu tiên phản ánh vấn đề này .
rất đúng giờ , giờ học đầy đủ và đầy đủ những gì có trong sách .
phân bổ lịch thực hành cho hợp lý .
cập nhật thêm những cấu trúc lập trình mới !
giảng viên giảng bài không thực sự hiệu quả .
giải đề chi tiết cho sinh viên .
trao đổi trên hệ thống website môn học .
cô nên thường xuyên sử dụng các thiết bị như micro trong giờ học vì giọng cô hơi nhỏ .
lab nhiều nhưng chưa rõ ràng .
nội dung , kiến thức khá chung chung .
thầy rất tận tâm .
giáo viên nhiệt tình , vui vẻ .
thầy dạt rất tốt .
thầy dạy rất nhiệt huyết và rất hay .
thầy vui vẻ , nhiệt tình , chỉ dạy kiến thức thực tế .
không có nội dung thực hành của môn học này .
kiến thức truyền đạt đến sinh viên rất tốt ạ !
cô dạy rất có tâm , thương sinh viên .
lớp bóng chuyền nhưng lại bị bắt tập thể lực khá nhiều .
lý thuyết và môn thực hành không song song thực hành thường trước lý thuyết .
dạy nhiệt tình tâm huyết .
nâng cấp thiết bị phòng lab .
thầy sửa bài bải tập kỹ và giải lý thuyết đúng thực tế .
nên có giáo trình cụ thể để sinh viên dễ dàng tiếp thu , mở rộng kiến thức .
thầy già nên thường hay quên , sinh viên xin thầy up slide bài giảng nhưng lần nào thầy cũng quên .
thay đổi phương pháp dạy học để sinh viên dễ tiếp thu kiến thức hơn .
phòng học và thiết bị cần được cải thiện .
cô đến đúng giờ và giảng bài khá dễ hiểu .
chép bài nhiều .
thầy giảng dạy không thu hút cho lắm .
truyền đạt nội dung rất dễ hiểu .
giúp học sinh hiểu bài tốt .
thầy giảng đủ nội dung bài học và có chỗ lưu ý .
ghi hơi nhiều .
giảng viên rất vui vẻ .
sinh viên học xong có thể làm bài kiểm tra tốt nhưng đa số không thể giao tiếp cơ bản bằng tiếng anh .
giảng dạy rất tốt tận tình , cẩn thận .
dùng hệ thống nộp bài tập turnitindotcom với quy định tỉ lệ sao chép không quá 30% không phù hợp !
cám ơn thầy đã giúp đỡ em .
em chưa bao giờ được thầy reply mail .
cần xem lại những chiếc máy chiếu ở phòng wzjwz40 rất mờ so với phòng wzjwz41 , khi chiếu demo không thấy gì hết !
chăm chú bài tập .
cô sẵn sàng giảng lại bài cho cả lớp khi có phần khó hiểu .
phòng học chất lượng còn kém phòng lab thực hành có đầu tư , máy tính tốt , còn các thiết bị thực hành đầy đủ nhưng còn hỏng hóc nhiều .
em rất hài lòng với cách thức giảng dạy của giảng viên cũng như cách thức ra bài tập cho sinh viên .
do phòng thực hành quá nhỏ nên phòng đào tạo cần chia ca thực hành chứ không nên đề các bạn kéo đến và không có chỗ ngồi .
giáo viên dạy rất hay .
nhiệt tình , tận tâm và dễ hiểu .
thầy dạy rất tận tâm , quan tâm đến sinh viên .
thầy dạy hay , dễ hiểu .
thầy luôn thúc giục sinh viên thực hiện tốt vai trò trên ghế nhà trường .
chia sẻ các kỹ năng khi làm việc , chia sẻ kinh nghiệm trong ngành , thậm chí chỉ cách mua linh kiện mà không bị chặt chém giá cả .
bài giảng chưa sinh động , thường gây chán cho sinh viên , sinh viên không tiếp thu được nhiều về kiến thức thầy nói .
thầy dạy rất tận tâm , thường xuyên thảo luận , giúp đỡ các em trên diễn đàn môn học .
giảng viên không có cách giải quyết gì mà vẫn cho làm bài tập nộp tại chỗ như bình thường .
giảng viên dạy rất nhiệt tình , dễ hiểu , gần gũi với sinh viên .
thầy tận tâm , giảng bài dễ hiểu .
giáo viên rất nhiệt tình vui vẻ .
cách dạy của thầy có sự hứng thú cao .
thiết nghĩ nhà trường cần đặt chuẩn tiếng anh đầu vào cho lớp chất lượng cao cao hơn nữa để lớp có thể thực sự học bằng tiếng anh .
giảng dạy thực tế .
chất lượng môn học tốt .
nên ôn lại lý thuyết rồi hướng dẫn kỹ thực hành .
mục đích của môn học , có liên quan gì dến những môn học trước và sau này .
cần có giáo trình chi tiết về môn học cho sinh viên dễ nắm bắt .
chỉ có 1 điểm em không hài lòng đó là đề thi cuối kỳ vô cùng dài .
nâng cấp phòng máy thực hành .
vui vẻ tận tâm và nhiệt tình .
lớp của em do đa số các bạn trầm tính nên đối với bọn em cô là một người rất giỏi và giải đáp đầy đủ cho bọn em .
nhiệt tình , cẩn thận , tỉ mỉ , chu đáo , truyền đạt tốt kiến thức cho sinh viên .
tận tâm và tận tình chỉ dạy của giáo viên .
cải thiện chất lượng máy chiếu .
dạy dễ hiểu , cung cấp đầy đủ tài liệu .
phương pháp giảng dạy và truyền đạt kiến thức khá tốt .
khá nhiệt tình .
thầy nên check mail và có trả lời mail của sinh viên , sinh viên gửi mail chẳng bao giờ thấy thầy trả lời là đã nhận được .
kiến thức hay và sự tận tâm của giảng viên .
nên giảng dạy vào ví dụ nhiều hơn .
thầy cho chép nhiều , ít giảng bài .
phòng học còn nhiều bụi , máy chiếu thường xuyên bị trục trặc , âm thanh của loa chưa tốt .
thầy chấm điểm khá gắt .
đồ án cũng rất mơ hồ , không thực tế .
cô giảng dạy rất nhiệt tình , nhanh chóng giúp sinh viên hiểu bài .
môn học này nên thường xuyên cập nhật mới , phù hợp với lại thực tế .
cần bảo trì máy tính nhất là bàn phím và chuột .
phòng máy có vấn đề .
dạy dễ hiểu , không bị rối .
sự tận tình với học viên .
phòng thực hành cần có một số nâng cấp nhỏ về phần mềm lập trình để sinh viên cảm thấy hứng thú hơn để đến học .
giảng viên chia thành nhiều nhóm để sinh viên thảo luận có hiệu quả .
quá kém .
đề cương đầy đủ chi tiết .
môn lập trình trên thiết bị di động nên lấy điểm đồ án thay cho thi cuối kỳ luôn chứ không nên thi cuối kỳ như hiện nay .
cho thảo luận , làm seminar .
bơi rất vui .
ít gì thì mình là người trẻ , năng động xíu đi , chứ đừng ngồi chỗ .
sau khi làm xong các project của thầy thì thấy level mình tăng lên hẳn , rất quý thầy và gặp lại ở các môn sau .
cô wzjwz258 dạy rất nhiệt tình , thoải mái .
thay vì đưa bài ra rồi bảo các bạn nộp kết quả .
cần có những tiết ngoại khóa như giao lưu tiếng anh giữa các lớp , thực hành giao tiếp ngoài xã hội .
thầy dạy tốt , dễ hiểu , hài nữa chứ , nói chung không khí lớp vui vẻ =) .
giảng viên đánh giá không khách quan , có những đánh giá thiên vị , thiếu chuyên nghiệp .
thường xuyên cho nghỉ , bù nhưng cũng báo nghỉ trên courses , không hề báo trực tiếp lên daa .
cung cấp cho sinh viên những kiến thức tổng quát về môn học .
nhiệt tình , chu đáo .
thầy nên chiếu hết các bài tập có trong slide của thầy ạ .
hầu hết sinh viên đều ngủ gật trong lớp .
môn học này mặc dù phòng đào tạo cho sinh viên đăng ký nhưng em không thấy sắp xếp lịch học , phòng học .
chấm điểm trên khmtdotuitdotedudotvn .
thầy đẹp trai , vui tính , hòa đồng với học sinh .
giảng viên tuyệt vời .
trung bình .
nghỉ sinh em bé vui vẻ nha cô .
thầy nên giảng bài nhanh hơn để sinh viên có thể thực hành tốt hơn vì lý thuyết chưa kịp chương trình thực hành .
máy chiếu trong phòng quá mờ .
theo em , trường cần trang bị lại máy chiếu , phòng học còn nóng .
cô nên cho tụi em xem thiết kế dữ liệu cũng như giao diện cũng những phầm mềm chuyên nghiệp .
trình độ cao , biết cách khiến sinh viên tập trung , hài hước , nhiệt huyết , có tâm .
giảng viên nhiệt tình , hoà đồng , tận tình chỉ dẫn sinh viên thực hành .
thầy tích cực lên lớp , không nghỉ buổi nào .
một số thông tin quan trọng của môn học hoặc một số thay đổi của môn học cần thông báo đến sinh viên qua một số kênh như website môn học hoặc cổng thông tin đào tạo hoặc forum .
thầy dạy tốt mà ạ  colonhihi !
sự nhiệt tình trong quá trình giảng dạy .
phát âm của giảng viên chưa được chuẩn lắm , thiếu quan tâm đến một số sinh viên trong lớp .
mọi thứ đều ổn .
thầy giảng bài quá nhỏ , cách dạy quá chán và buồn ngủ .
phòng lab khoa mạng có chất lượng khá thấp .
chắc kiến thức cho sinh viên nếu mất nền tảng .
tài liệu cực kỳ dễ hiểu .
cơ sở vật chất máy tính trường cần được nâng cấp .
môn học cần vận dụng tối đa giữa lý thuyết và thực hành .
thầy giản dạy nhiệt tình tận tình chỉ bài .
thầy giảng rất vui vẻ , cuốn hút , hướng dẫn bài tập chi tiết .
cứ theo tiến độ của chương trình môn học .
cô xinh đẹp , dễ thương colonsmile .
hơi bắt bẻ .
phương pháp dạy học hay .
nên có những buổi học với giảng viên nước ngoài để có môi trường thực hành giao tiếp một cách thực tế , được xem cách người người bản xứ phát âm thì sẽ tốt hơn rất nhiều .
rất thích thầy wzjwz271 trong cách giảng dạy , thầy giảng rất dễ hiểu , nhiệt tình và vui tính trong suốt quá trình giảng dạy .
cô nên tập trung vào việc giảng dạy hơn là dành 5 - 15 phút để hỏi từng từ tiếng anh trong slide .
thương xuyên chỉ dẫn trên moodle .
thầy dạy rất thiết thực , chương trình thực tế và lôi cuốn .
thầy dạy khá hay !
môn này hay , tuy nhiên thời gian học quá ít , sinh viên vận dụng chưa được nhiều trong thực tế .
rèn luyện nhiều khả năng nói tiếng anh cho sinh viên .
rất tâm huyết với sinh viên .
giảng viên giảng dễ hiểu , nhiệt tình .
thầy dạy nhiều lý thuyết , khô khan và khó hiểu , không chú trọng giải bài tập nhiều cho lớp .
kiến thức giáo viên tốt .
sau 30 fraction 4 giảng viên không đến lớp .
đôi lúc hơi sợ .
chương trình của trường mình ngày càng không sát thực tiễn .
tuần cuối trước khi kỳ thi cuối kỳ được diễn ra thầy nghỉ mà không báo trước .
phải rõ ràng hơn về phần bài tập moodle ví dụ như điểm số .
giảng viên nhiệt tình , tận tâm , tạo cho sinh viên chủ động tìm tòi nhiều vấn đề chuyên sâu hơn !
giảng viên dạy hay , liên hệ thực tiễn nhiều .
thầy chủ yếu đọc slide , ít lấy ví dụ cụ thể .
diễn đạt kỹ .
tốt , có sự ủng hộ , giúp đỡ cao .
em không hiểu sao chương trình chất lượng cao mà lại cho bọn em học phòng kém hiệu quả như vậy .
đề nghị là cho sinh viên tuần nào cũng học hoặc sắp xếp như thế nào để sinh viên không phải bị mất bài vì lý do học cách tuần trong khi đó bài mới thì liên tục em cảm ơn .
khó nghe trong việc giao tiếp ngôn ngữ .
giảng viên nhiệt tình giảng dạy .
chương trình học còn khá nặng vả thời gian có hạn , khó để bắt kịp .
cho ví dụ ngay sau lý thuyết giúp dễ tiếp thu .
thầy vui vẻ , giảng dạy nhiệt tình .
thầy wzjwz109 rất nhiệt tình .
thầy dạy dễ hiểu bài tập đa dạng .
khi có thắc mắc thầy giải thích rất dễ hiểu .
giảng viên dạy rất nhiệt tình , và luôn sẵn sàng giúp đỡ giải bài tập và trả lời các câu hỏi của từng bạn sinh viên .
giảng viên giảng hay , kỹ càng .
sửa lại các máy chiếu điển hình là phòng wzjwz150 .
cập nhật cái mới cho sinh viên .
có kinh nghiệm giảng dạy , vui tính .
dẫn ít ví dụ .
còn điều không thích nhất vẫn giống cái kia thôi .
nên nâng cấp hệ thống phòng thí nghiệm .
thầy rất vui tính và luôn kích thích tinh thần học hỏi ở các sinh viên .
dạy kỹ càng .
môn học có quá nhiều kiến thức chuyên sâu và yêu cầu quá cao với một trường không thuộc khối kinh tế như công nghệ thông tin .
học để làm gì !
thầy dạy một cách tận tâm .
cần thêm nhiều thiết bị hỗi trợ học tập .
tận tình , vui vẻ .
có quan tâm đến sinh viên .
thầy rất nhiệt tình , giảng rất hay , nhiều ví dụ thực tiễn dễ hiểu .
môn giải tích là một môn khô khan nhưng cô wzjwz261 dạy rất dễ hiểu .
phương pháp giảng dạy , truyền đạt kiến thức hay .
ít kiểm tra trên lớp .
giáo viên giảng còn khó hiểu .
giảng dạy đầy đủ .
dạy kỹ các phần quan trọng .
giảng viên thường xuyên chia sẻ tình hình và kinh nghiệm thực tế liên quan đến môn học .
thầy dạy rất nhiệt tình và tâm huyết .
bài tập đầy đủ , hiệu quả .
thầy rất hiền , nhiệt tình .
em hy vọng thầy sẽ cho nhiều bài tập hơn .
giảng viên nên sửa các bài tập về nhà .
thầy giảng bài , giải bài còn quá nhanh .
thanks !
cách diễn đạt của cô rất khó hiểu .
các thành viên khác chịu thua .
cô dạy rất tận tình và gần gũi nhưng tại tụi em lười quá .
nên có một số bài thực hành về source code luôn , bỏ mấy bài lý thuyết linh tinh đi .
vui vẻ , tận tâm .
nhìn chung em hài lòng về môn học này , nên em không có ý kiến khác .
cho bài tập làm nhiều hơn điểm danh lấy điểm 5 - 10% cho bài kiểm tra trên lớp nhiều hơn .
cô giảng dạy rất hay và hiệu quả .
cô giảng hơi lan man , khiến sinh viên bị rối trong quá trình học .
giáo viên giảng dạy rất nhiệt tình .
đề cương vắn tắt , nên cụ thể hơn .
em hoàn toàn hài lòng về phương pháp giảng dạy này .
dạy chưa hiểu rõ bài .
thầy vui tính , giảng bài dễ hiểu .
em nghĩ thầy nên bổ sung hình vẽ vào slide bài giảng , hoặc ít nhất trong lúc giảng thầy rời ghế và vẽ lên bảng cho sinh viên dễ hình dung .
có lúc em còn cảm thấy có lỗi vì công sức của cô trên lớp như vậy mà mình lại làm biếng học bài .
cần hướng dẫn phương pháp lập trình rõ hơn nữa với đồ án code multiagent .
thầy dạy nhiệt tình , dễ hiểu .
nói chung , thầy dạy cái gì cũng hài lòng , rất dễ hiểu , tận tình , và vui .
dạy tận tâm .
đáng để học tập .
nếu muốn anh văn trở thành ngôn ngữ thứ hai thì cần phải sử dụng tiếng anh liên tục để nó thắm vào sương tủy , nhưng trường vẫn quá tập trung vào cách dạy theo kiểu phổ thông tức là học chỉ lấy điểm số nên tôi muốn nhà trường hãy tạo một phương pháp là học anh văn là vì giao tiếp chứ đừng vì những bài kiểm tra hay điểm số .
cô wzjwz280 dạy rất kỹ và nhiệt tình .
nên giảm tiết và tăng ngày dạy .
vui vẻ , biết lắng nghe ý kiến sinh viên .
cô wzjwz183 dạy rất tận tình , dễ hiểu , truyền đạt tốt .
giảng bài hay .
thầy có lòng nhiệt thành nhưng theo em thì khả năng truyền đạt của thầy không được tốt dẫn đến chúng em không hiểu và dù thầy có lòng nhưng chúng em không thể tiếp thu được nên mong sao thầy có thể truyền đạt một cách dễ hiểu nhất cho sinh viên có thể áp dụng làm bài tập ngay trong giờ lý thuyết để dễ hiểu hơn .
em rất hài lòng về hoạt động dạy của thầy .
hướng dẫn cụ thể , dễ hiểu .
nên cho ví dụ nhiều , dễ liên tưởng và giải thích rõ .
cô quá tuyệt vời , rất nhiệt tình , dễ hiểu , lại dễ thương nữa .
thầy dạy hơi tổng quát nhưng lại đòi hỏi cao về kiến thức cũng như đồ án , kính mong nhà trường xem xét lại môn học này ạ , em xin cảm ơn !
phòng học còn nóng và bụi bặm , máy chiếu tuy vẫn nhìn được nhưng như thế là mờ , ngồi xa hay hôm nào trời sáng quá sẽ khó thấy , việc chia hay phân công đề tài giảng viên cần tự làm thay vì giao cho lớp trưởng lúc đó sẽ không khách quan nữa vì có sự thiên vị giành giật .
cô viết trên bảng không những chữ quá nhỏ mà còn quá lộn xộn , bảng lúc nào cũng lem nhem , thực sự sinh viên ngồi dưới nhìn lên bảng là chóng mặt , không thể theo giỏi được gì cả !
thầy dạy tận tâm , dễ hiểu .
giao viên hay nghỉ .
cho làm các bài kiểm tra cuối giờ , giúp chúng em phải tập trung nghe bài .
phương pháp dạy còn hoang mang .
ít bài tập để rèn luyện kỹ năng .
cần tăng cường các bài tập làm thêm .
giảng rất cận kẽ hơi chậm .
giảng dạy kiến thức còn mơ hồ , không nhất quán được kiến thức , kiến thức , bài tập làm còn mơ hồ , không giải thích được hết .
luôn tạo được sự hứng thú và động lực học cho sinh viên .
thầy nhiệt tình , tâm huyết , thường xuyên cho bài tập để sinh viên làm .
hy vọng không gặp lại thầy ở kỳ sau colonsmile .
thầy luôn tận tâm với sinh viên .
nên đầu tư kỹ về trang thiết bị , nên thực hành nhiều hơn .
gửi email thắc mắc ít khi trả lời .
nhẹ nhàng , thân thiện colonsmile .
cô dạy rất nhiệt tình .
giảng viên giảng rất hay .
nên giảm số lượng sinh viên trên một lớp để giảng viên hỗ trợ tốt hơn cho sinh viên , môn học này cần giao tiếp nhiều giữa giảng viên và sinh viên , thời lượng môn học nên tăng lên .
những bạn không chịu học và lơ là từ trước giờ vẫn qua hai môn của thầy một cách dễ dàng và thậm chí còn đạt được điểm cao , do đề cơ bản và còn được sử dụng tài liệu , laptop .
sửa bài tập khó , giảng viên nhiệt tình .
quy tắc .
cô nói tiếng anh rất lưu loát , nhiệt tình và tận tâm .
thầy truyền đạt tốt , tận tình .
phương pháp dạy dễ hiểu , cách tiếp cận đơn giản và hấp dẫn .
giảng viên rất rất nhiệt tình .
chào quý thầy cô , phương pháp học tập mới cdio em cảm thấy được áp dụng không hợp lý , ví dụ tuần này thầy wzjwz39 đang dạy vấn đề đó , do kiến thức còn nhiều nên sinh viên chưa nắm , đến tuần sau thầy toàn vào lại dạy một kiến thức hoàn toàn khác .
mặt khác rất thân thiện với sinh viên , tạo thiện cảm tốt đẹp nên sinh viên tự khắc đi học đầy đủ mà không cần phương pháp điểm danh ép buộc cổ hủ .
mong cô sẽ dạy chậm hơn chút để tụi em có thể theo kịp !
thầy dạy chưa chủ động giải đáp các thắc mắc lớn của môn học , chủ yếu chỉ giải đáp thắc mắc có sẵn .
có tương tác với sinh viên , thường xuyên cho lên bảng làm bài .
máy chiếu phòng học quá mờ .
nâng cao kiến thức .
giảng viên truyền đạt rất tốt .
tâm huyết với sinh viên .
cần thêm các tiết speaking đối thoại , thực hành , cho các đề tài làm việc nhóm , thi nói , thuyết trình .
cần có giờ ra chơi giữa giờ vì học liên tục năm tiết đôi khi khiến sinh viên mệt mà khó tiếp thu bài giảng .
thầy giảng rất có tâm , truyền đạt kiến thức thực tế , dễ hiểu và thuyết phục .
cô wzjwz188 dạy hay .
giảng viên dạy rất tận tâm , nhiệt tình và gần gũi với sinh viên .
nhiều khi hơi nhanh .
giảng viên tận tâm nhiệt tình , truyền đạt nhiều kinh nghiệm .
thay vào đó nên dạy những nội dung liên quan hơn về ngành ta như cách cài đặt hệ điều hành lớp em có bạn không cài được hệ điều hành nữa , dạy thêm các kinh nghiệm khi phỏng vấn xin việc , xin học bổng , xin thực tập .
cô luôn tận tâm nhiệt tình dạy sinh viên .
phải hướng dẫn cách thực hành cho sinh viên , hỗ trợ sinh viên khi làm thực hành , thái độ cần thân thiện .
nên có thêm bài tập về nhà .
thầy có năng lực tốt và kiến thức thực hành xuất sắc , nhiệt tình giải đáp thắc mắc của sinh viên .
cô rất tận tình trong việc củng cố kiến thức .
giảng viên cần chỉ cụ thể cách thực hiện bài thực hành .
có thêm nhiều tài liệu thực hành hơn .
giảng viên cần có một đề cương giảng dạy phù hợp hơn .
thầy trẻ và nhiệt tình .
cần cho thêm nhiều bài tập về nhà .
giáo viên truyền đạt kiến thức dễ hiểu .
em học được nhiều thứ từ môn này ạ colonlove .
giảng viên dạy rất cụ thể , rõ ràng , chi tiết .
sử dụng thời gian lên lớp không hiệu quả , khâu chuẩn bị nội dung chưa tốt .
giảng viên giảng dạy hay , dễ hiểu , gần gũi sinh viên .
giáo viên rất nhiệt tình , tận tâm hướng dẫn .
cô dạy rất hay và có nhiều bài tập giúp học sinh chủ động học tập .
đề thi giữa kỳ là lý thuyết , nhưng đề bài hầu như y chang đề cương cho , không có chút khác biệt , kể cả câu bài tập cũng cho y chang , kể cả những con số , như vậy người nào chỉ cần học thuộc lòng là xong , mong thầy fraction cô thay thế phương pháp kiểm tra , như chuyển sang trắc nghiệm chẳng hạn .
dẫn đến việc tiếp thu kiến thức và làm bài tập rất khó .
giảng viên đại học có tâm nhất colonsmilesmile .
em chưa nhớ thầy là ai nữa .
cần cập nhật giáo trình giảng dạy slide đang giảng dạy là từ năm 2000 .
thầy dạy nhiệt tình , tận tâm !
hoạt động nhóm .
giờ học là 7h30 thì 8h thầy vào lớp , hết tiết là 9h45 nhưng lại học tới 10h15 .
thầy dạy hết sức mơ hồ và khó hiểu .
thầy chưa giải đáp thỏa đáng yêu cầu của sinh viên , chưa nhiệt tình lắm !
cô hãy tự chấm bài thi .
em rất hài lòng với môn học này .
cần cập nhật giáo trình cho sinh viên .
thầy dạy vui .
khả năng truyền đạt của giảng viên không tốt , không gây được hứng thú cho sinh viên .
cách mà thầy giảng bài khiến cho sinh viên không thấy chán trong giờ học !
thầy nên dạy đúng giờ và lấy ví dụ sát bài học hơn .
em chỉ mong giảng viên đừng đổi giờ lên lớp nữa ạ .
trang bị máy tính tốt hơn .
đáng để học hỏi !
nhiệt tình , dễ hiểu , dễ thương .
dựa vào một game cơ bản để sinh viên hiểu rõ hơn .
theo em , chất lượng học ở trung tâm itp rất tốt nhưng chương trình em học nó lại ngắn hơn so với chương trình thì rất ít xấp xỉ 1 - 3 so với học bên ngoài đồng nghĩa với việc phải học một buổi chỉ được 2 tiếng rưỡi mà có khi em phải học 3 chương nên rất khó tiếp thu .
giảng viên tận tâm , nhiệt tình , tạo cảm giác gần gũi , không khí thoải mái , giúp sinh viên tiếp thu bài tốt .
giảng viên nên sử dụng moodle để cập nhật tài liệu học tập cho sinh viên .
nếu mà học như vậy thì sinh viên ngồi ở nhà lên mạng làm bài cũng được .
những tiết thực hành rất bổ ích ạ .
cô dễ thương dạy hay , hài hước .
thầy tình cảm và tận tâm !
cô nhiệt tình , dạy có tâm .
thầy vui tính , truyền đạt kiến thức dễ hiểu .
thầy có nhiệt huyết tuổi trẻ .
có hoạt động trò chơi , hát tiếng anh .
em fraction tôi nhận thấy phương pháp giảng dạy của giảng viên không phù hợp để nâng cao trình độ thực của sinh viên học vẹt 60% .
phòng lab wzjwz65 còn rất nóng và nhiều bụi bẩn , mong sớm khắc phục .
em nghĩ sơ đồ của đề thi ( câu tự luân ) nên dịch ra tiếng việt .
không công bằng trong điểm số giữa học sinh 2 lớp .
định hướng từ sớm về cách tiếp cận đồ án đối với sinh viên .
dạy nhanh đôi lúc gây khó hiểu .
giảng viên tâm huyết , nhiệt tình .
em xin cảm ơn thầy .
giảng viên năng nổ , hoạt bát , dễ gần .
cách chấm điểm giữa các nhóm chưa được công bằng .
đó là một động lực rất lớn để tụi em hoàn thành hết tất cả bài tập của thầy .
lớp học sôi động .
đến lớp đúng giờ !
cô dạy nhiệt tình , tận tâm , kiên nhẫn với sinh viên và với nghề .
bài tập thực hành giúp sinh viên nâng cao mạnh kỹ năng lập trình .
không dặn dò các học sinh thi các phần nào .
giảng viên dạy bài dễ hiểu .
cách giảng dạy của thầy còn nhiều khó hiểu .
em mong muốn thầy sử dụng kết hợp giữa slide và viết bảng để đạt hiệu quả tốt hơn .
thầy day dễ hiểu , dễ nắm bắt được kiến thức , không dạy lan man .
cách dạy của thầy rất có vấn đề .
thực hành viết một chương trình hoàn thiện ngay từ buổi thứ 2 nhưng lý thuyết sau khi thi giữa kỳ 2 - 3 tuần mới học tới nên em đề nghị có sự điều chỉnh để thực hành sau khi đã học lý thuyết ở các môn học sau , không nên giữ chương trình đào tạo không hiệu quả như vậy trong nhiều năm và những năm tới .
cô tận tình giảng dạy .
giảng viên nói chuyện dễ nghe , gần gũi với sinh viên .
cần phân thành hai môn java cơ bản và java nâng cao .
giáo viên dạy không tạo được cảm giác hứng thú cho sinh viên .
học khó hiểu .
nên giới thiệu những kỹ năng cần khi làm trong mảng nào đó ví dụ doubledot làm web thì cần biết php , html , cs , hay làm hệ thống nhúng cần biết c , vdotv .
làm cho các bạn bị thiệt thòi .
cập nhật chương trình học , cần có bộ slide hay giáo trình tiếng việt riêng cho môn học .
sử dụng slide để hạn chế việc ghi chép quá nhiều .
giảng viên giảng dạy dễ hiểu , giúp đỡ sinh viên nhiệt tình .
thầy còn chia sẻ , truyền lại những chiêu mà em hiếm được thấy ( thầy rất là pro ) .
tôi chưa gặp thầy này lần nào .
đôi lúc hơi khó .
hôm trước lúc hỏi vấn đề này ok chưa thầy , thầy bảo ok rồi , hôm sau lên báo cáo thì nhè chỗ đó ra mà chửi .
giảng viên không đảm bảo giờ lên lớp và không cung cấp tài liệu trên moodle .
đề nghị giảm tải đối với môn học này !
thầy dạy nhanh và khó hiểu .
giảng viên nhiệt tình , chịu khó giúp đỡ sinh viên .
cần nâng cao cơ sở vật chất và phòng học vì thiếu phòng để thực hành .
khả năng truyền đạt tốt và định hướng nghề nghiệp .
truyền đạt chưa được hiệu quả .
nên bổ sung làm bài tập online .
giảng viên xinh đẹp dạy tốt .
dạ , cho em hỏi là trường mình là tạo sao không dùng ngôn ngữ c thay cho assembly .
thầy dạy hay , có sức cuốn hút .
thầy giảng hời hợt , ít ví dụ minh hoạ , không giải thích nhiều về lý thuyết .
giảng viên tận tâm , nhiệt tình trong giải quyết mọi thắc mắc của sinh viên .
giảng viên tốt , vui tính .
tài liệu đầy đủ kiến thức .
thầy thân thiện , giải đáp thắc mắc và định hướng nghiên cứu cho sinh viên một cách nhiệt tình .
thầy dạy khá nhiệt tình , tận tâm , giúp sinh viên hiểu rõ bản chất vấn đề nhưng nếu cung cấp bài giảng cho sinh viên tham khảo trước mỗi buổi dạy thì tốt hơn .
giảng viên tận tâm , nhiệt tình , hòa đồng .
nên tăng cường kỹ năng nghe và nói .
có thể không chữa cũng được , ai thắc mắc sẽ hỏi riêng .
dạy hơi buồn ngủ .
nâng cấp các thiết bị phục vụ thực hành .
thầy không đảm bảo giờ lên lớp , lớp học bù cũng không được đảm bảo .
thầy rất gần gũi và luôn vui vẻ , lịch sự với sinh viên .
hiểu và áp dụng được vào trong thực tế cuộc sống .
cần tăng số buổi học thực hành , 3 buổi là tương đối ít , không đủ để giảng viên truyền đạt hết nội dung thực hành .
sử dụng nhiều ví dụ giúp sinh viên nắm kiến thức nhanh .
nói quá nhanh .
giảm bớt mớ lý thuyết lằng nhằng mà khó hiểu , tăng cường bài tập cũng như ví dụ nhưng giảng viên phải sửa cho sinh viên biết vấn đề .
trình bày chưa đủ cuốn hút .
giáo viên hướng dẫn thực hành nên hướng dẫn chi tiết hơn thay vì để mặc cho sinh viên tự làm từ đầu đến cuối .
môn học này chất lượng bình thường .
môn này là môn em hài lòng nhất từ trước tới giờ .
nhờ thầy wzjwz267 dạy thế nhiều sinh viên tiến bộ hơn .
vì em đã gần như không có được gì !
tuy nhiên , cách trả lời về các vấn đề với sinh viên còn thiếu tôn trọng , đôi khi không trả lời mà dùng những lời lẽ không phù hợp trên cương vị giảng viên hỗ trợ việc học tập cho sinh viên .
giảng viên nên nhiệt tình hơn trong giảng dạy .
tâm lý giảng dạy rất nặng nề , áp lực .
giáo viên rất nhẹ nhàng lịch sự , dễ mến , luôn đảm bảo đủ giờ dạy và luôn đúng giờ .
nên lắp thêm máy điều hòa .
cô giải thích chi tiết các phần khó hiểu .
cô dạy tận tình , dễ hiểu .
giảng viên làm mẫu một số bài thực hành cho sinh viên .
giảng viên thân thiệt .
nên khuyến khích kỹ năng nghe nói .
thầy giảng bài rất sát với thực tiễn ngoài đời , em rất thích cách truyền đạt của thầy .
giảng hay , diễn đạt tốt , giúp sinh viên dễ dàng tiếp thu kiến thức mới .
đề thi lẫn lý thuyết và trắc nghiệm khó hơn nhiều so với kiến thức đã được học .
ngoài thời gian cố định như trong thời khóa biểu của nhà trường , em đều cố gắng sắp xếp đi đủ .
nên trả lời những câu hỏi của sinh viên một cách nhanh nhất , không nên lẫn tránh hoặc bỏ qua những câu hỏi của sinh viên .
giảng viên rất nhiệt tình , vui tính , cách truyền đạt dễ tiếp thu .
cô đẹp colonsmile .
nhưng đôi khi dạy quá giờ , sinh viên mệt mỏi không kịp tiếp nhận kiến thức , lỡ bài .
cô dạy rất hay và dễ hiểu , kiến thức về nhiều mặt cuộc sống cũng được lồng ghép vào bài giảng giúp bài giảng sinh động .
cô vui vẻ dễ thương hỗ trợ sinh viên tích cực .
phần chấm bài thuyết trình quá sơ sài .
giáo viên thực hành cần gặp và hướng dẫn sinh viên nhiều hơn .
giảng viên nhiệt tình trong quá trình giảng dạy .
đi học rất ít nên rất mất công người đi dậy .
cài phầm mềm của khoa wzjwz189 cực kỳ khó chịu , không biết mình sai chỗ nào .
hầu như chúng em không tiếp thu được gì .
nhiệt tình , vui vẻ với sinh viên .
thầy dạy nhiệt tình , giúp đỡ học sinh hiểu bài , giảng cặn kẽ .
nên trang bị kiến thức nền vững chắc cho những môn chuyên ngành .
lại vui tính nữa .
thầy chuẩn bị bài thực hành sát với kiến thức được học , sinh viên cần gì có đó .
không nhiệt tình với sinh viên , phương pháp giảng dạy không thu hút sinh viên , cách dạy làm sinh viên chán nản .
thầy tận tình .
kiến thức được khơi thông quá nhiều .
nội dung thực hành rất hợp lý .
trang bị thêm thiết bị quạt , đèn .
cách dạy của thầy góp phần đẩy tính chủ động cao cho sinh viên đôi khi hơi phản tác dụng và gây khó khăn cho việc nắm bắt bài giảng của sinh viên .
cô dạy kỹ .
giảng viên giảng dạy nhanh , truyền đạt khó nắm bắt .
thầy cho lớp leo cây nhiều quá .
nội dung thực hành cũng không rõ ràng và giảng viên cũng không rõ về thực hành .
hơi khó để tiếp xúc với cách dạy của thầy .
chô tiếng việt giống như là copy nguyên văn từ google dịch vậy .
ngoài ra , môn này khi đánh giá đồ án cuối kỳ thì chỉ nên đánh giá vào cách trình bày file báo cáo , cách báo cáo , cách thuyết trình .
nhiệt tình , dễ hiểu , đúng giờ .
phương pháp , thái độ và sự nhiệt tình của giảng viên .
cô nhiệt tình truyền đạt cho sinh viên , thường xuyên giúp đỡ cho sinh viên trong những lúc khó khăn .
hài lòng về cách dạy và phương thức truyền đạt của thầy wzjwz161 .
giảng kỹ lý thuyết trước khi cho sinh viên bắt đầu thực hành .
thầy dạy rất tích cực .
đối với môn anh văn tránh sa đà vào chỉ luyện tập kỹ năng về đọc và viết mà nên thực hành kỹ năng nghe nói nhiều hơn và hiệu quả hơn .
thầy chịu khó , dạy kỹ nếu sinh viên chưa hiểu .
thầy rất dễ tính , lớp học vui tạo sự hào hứng , mỗi khi tới lớp .
thầy tận tình hay trao đổi nhiều với lớp .
em thấy vấn đề điểm danh khi đi học là không hiệu quả .
cô cứ bị đẹp và dễ thương thế nào ý .
nhiều khi tụi em nghĩ là thầy có biết gì không đây .
giảng viên gần gũi , vui vẻ giải đáp thắc mắc của sinh viên .
tạo ra một môi trường năng động , giúp đỡ nhiều cho sinh viên trong kỹ năng học tập và làm việc cũng như cách cư xử trong cuộc sống .
quá nghiêm khắc tạo áp lực .
phòng học hơi ồn .
em là một học sinh không lười biếng nhưng thầy giảng bài em thấy buồn ngủ quá colonsad .
nhiệt tình , vui tính , truyền đạt dễ hiểu .
không quan tâm sinh viên có nắm được kiến thức hay không .
dễ hiểu , thân thiện với học sinh .
cho sinh viên thực hành một đề bài quản lý thông tin trên nhiều ngôn ngữ do sinh viên tự chọn để sinh viên thấy được mối liên quan của môn học với những môn khác cũng như với thực tế .
em nói điều này có thể hơi xúc phạm nhưng kỹ năng sư phạm của thầy cần được cải thiện , mặc dù kiến thức chuyên môn có cao đi chăng nữa .
luôn hướng dẫn cụ thể và giải thích những khó khăn cho sinh viên .
có một ít áp lực .
phân bố thời gian khoảng 3 tiết .
nếu có phần mềm minh họa cho các thuật toán thì sẽ tốt hơn .
giảng viên hướng dẫn chi tiết , nói qua một số điểm lưu ý trong ngành .
đề thi thực hành quá khó .
dạy còn cứng nhắc không nguyên cứu trước khi dạy .
không đảm bảo thời gian lên lớp .
thầy dạy đầy đủ , nhiệt tình .
ghi lý thuyết và bài tập trên bảng nhiều quá thể .
môn thiết kế mạng cần cho sinh viên thực hành với những dự án thực tế đã có , giảm các trường hợp giả sử , giúp rút ngắn giai đoạn thích nghi công việc sau khi ra trường .
giảng viên rất nhiệt tình , công bằng trong việc chấm điểm .
các slide khó hiểu , ngôn ngữ trong slide phức tạp , lòng vòng vì vậy giảng viên cần chỉnh sửa lại slide giảng dạy .
giáo viên giảng dạy có tâm huyết .
chia sẻ cho em nhiều điều hay .
em tiếp thu chậm .
em có học ở một trung tâm tiếng anh ở ngoài trường , thời lượng hợp lý , không nhiều không ít khoảng 2 - 3 tiết một buổi !
