# Supplementary material for: Attention-aware with stacked embedding for sentiment analysis of student feedback through deep learning techniques
Source: PeerJ Comput Sci. 2024 Sep 2;10:e2283. doi: 10.7717/peerj-cs.2283 (PMC11419625; doi:10.7717/peerj-cs.2283)
Supplement: Supplemental Information 2 [file peerj-cs-10-2283-s002.zip › UIT-VSFC/old dataset/full-translated-to-eng-dataset2.xlsx]

## Sheet: Sheet1
sents	sentiments	topics
Full course slides .	2	1
Enthusiastic teaching, close to students.	2	0
Attend school with full marks for attendance.	0	1
have not yet applied information technology and teaching aids.	0	0
The teacher teaches well, there are many example exercises right in the classroom.	2	0
lecturers ensure class time , actively answer students questions , frequently ask students questions .	2	0
Your name is too long but I remember it as a gift for you.	1	3
yes no comments.	1	3
well okay .	1	3
web test .	1	3
We took about 4 weeks off like that.	1	3
we represent freshmen, and we be still not able to make our own products, we study industry introduction for orientation purpose, we learn about embedded systems for purpose purpose of whether we should follow that industry or not, and we speak in a way that we understand and access from sources of information.	1	3
we represent freshmen, and we be still not able to cause our own products, we study industry introduction for orientation purpose, we learn about embedded systems for purpose purpose of whether we should follow that industry oregon not, and we speak in a way that we understand and access from sources of information.	1	3
The study time is too long, not guaranteeing effective acquisition.	0	1
The subject content is somewhat lacking in focus , almost in general , making it very difficult for students to grasp the subject content .	0	1
need to speak more clearly by presenting on the board instead of looking at the slide .	0	1
The teacher is very dedicated and comes to teach on time.	2	0
easily pressured.	0	3
The subject is easy and needs to be increased in difficulty.	0	1
students can visit many companies to see the scale and way of working, to help better understand the industry they are studying.	0	1
satisfied about all .	2	3
enthusiastic, cheerful.	2	0
find enthusiasm in the exchange of learning help .	2	0
His teaching style is very close to students	2	0
Teaching combines effective recreational activities.	2	0
It is necessary to create seminars so that students can understand more deeply about issues in the major but not in the subject.	0	1
comfortable class.	2	0
Enthusiastic teacher, cares about students.	2	0
Enthusiastic teaching, detailed instructions until students understand	2	0
There are not many periods of doing homework and correcting classwork.	0	1
Much and complete documentation on moodle .	2	1
The lecturer should give specific examples of the important parts, so that they can be explained carefully so that they can be illustrated with examples to avoid repeating over and over again, which will create a feeling of boredom for students.	0	0
should compile a document of our own school .	0	1
do not help students in the surrounding problems .	0	0
Various and specific exercises.	2	1
The content of the seminar required by the lecturers has almost no references and very few practical applications. It is suggested that there be changes in the coming years.	0	1
Full slide up before each lesson.	2	1
The teaching content is too boring and dry.	0	1
Too much knowledge in one semester.	0	1
I copy the board a lot.	0	0
The teacher enthusiastically guides how to do and solves students questions.	2	0
Wish teachers, brothers and sisters happy working	2	3
good, enthusiastic, easy to understand.	2	0
Although enthusiastic, when communicating, it is difficult to understand, using words that make it difficult to understand the lesson.	0	0
The teacher is quite good, providing a lot of information related to the subject, giving many solutions when students have problems with the project	2	0
hope to be able to study with her next semester.	2	0
many times when I go to a formal specification class, its like going to a classroom without knowing what Im learning.	0	1
while speaking too low.	0	0
confusing practice.	0	1
The teacher is very dedicated, enthusiastic, interested in students, easy to understand lectures, extensive knowledge and high understanding.	2	0
She teaches with her enthusiasm, no matter what, she always smiles and patiently teaches us until we understand.	2	0
She goes to class on time, lectures are easy to understand for students.	2	0
Necessary information such as doubledot time deal , how to submit papers usually do not tell the second practice class .	0	0
Enthusiastic, pleasant teacher.	2	0
the lecturer did not go into the essence of the problem, I just studied without knowing what its nature is, what applications it has later for my major.	0	0
More specifically, the teacher has put a lot of effort into giving clear and transparent assignments and grading.	2	0
She is very enthusiastic and makes good use of her time.	2	1
Dedicated and enthusiastic teachers in teaching.	2	0
Enthusiastic and approachable teacher.	2	0
Dedicated teachers, easy to understand, easy to absorb.	2	0
exercises and reference code.	2	1
need to upgrade the wifi system, because when entering the practice room, students cannot access the internet, so they have to ask permission to go out to do the test.	0	2
The documentation is not very detailed.	0	1
dedicated, enthusiastic, funny, easy to approach students.	2	0
Very good and enthusiastic teacher.	2	0
The teacher is not on time, does not guide students to practice.	0	0
too little help for students.	0	0
she teaches so sleepy.	0	0
Therefore, it is expected that the subject content is reduced to be more suitable with the characteristics of an information technology school.	0	1
enthusiastic teacher.	2	0
Shes tough again.	0	0
excitement for students.	2	0
Her lectures are attractive and easy to understand.	2	0
interested in learning.	2	0
Detailed and specific instructions from the instructor.	2	0
The curriculum is too small and the content is not much different.	0	1
teachers stopped teaching continuously, at the end of the semester increased to make up classes, those makeup lessons affected projects, and missed deadlines.	0	0
Teachers sometimes teach and sometimes dont, neither teach nor notify, students waste time, effort, and money, then sit and wait and go home.	0	0
need a better, more modern machine room.	0	2
Teachers should do more than a few similar exercises to avoid forgetting or similar but slightly different ways of doing things.	0	0
I didnt expect this subject to be so boring, didnt learn anything from this subject, the teacher was terribly bored, or was late for 3045 minutes, not enthusiastic.	0	0
The teacher misjudged the students grades and abilities.	0	0
did not meet the proposed course outline.	0	1
The teacher should give more practical guidance.	0	0
Friendly faculty, care about students.	2	0
Objectoriented programming subjects should be updated with new, easytounderstand and more specific explanations.	0	1
Enthusiastic teachers, enthusiastic, good communication ability.	2	0
Very good and enthusiastic teacher.	2	0
she spoke a bit low , if the class was noisy it would be hard to hear .	0	0
The exercises she gives are many, and difficult to understand, with the current knowledge of students, it is difficult to learn and do well in her assignments.	0	0
There are few exercises and group activities.	0	1
The lecturers are very enthusiastic, the teaching methods are good, the students grasp the knowledge right in the classroom.	2	0
The guide is quite complete.	2	0
learned a lot from teacher wzjwz163 .	2	0
The teachers knowledge is very good, ensuring class time.	2	0
Currently, I do not see much effect when studying this subject.	0	1
improve projector facilities in the classroom.	0	2
Teaching is not suitable for my learning style.	0	0
explain the new content clearly.	2	0
Classroom is too crowded	0	1
Basic subjects that the teacher did not teach the students thoroughly, causing confusion and loss of foundation.	0	1
The lecturer has not given homework for students to do for 5 lessons per chapter, no need to correct just the answer.	0	0
which our school does not currently have, this is a great loss for us.	0	1
I feel the teacher teaches very well.	2	0
I dont know which teacher officially teaches, but students often leave without notice so that students can wait until the class is almost over and then go home many times.	0	0
There should be more interaction between lecturers and students.	0	3
Friendly, enthusiastic, openminded teachers.	2	0
Teachers have invited companies to present and help students update their practical knowledge.	2	0
Review the attitude of teachers to practice.	0	0
Enthusiastic teacher, solve many exercises.	2	0
His lectures are very enthusiastic.	2	0
the subject is not practical, not attractive to students.	0	1
teach fast	0	0
little homework.	0	1
Lectures are not attractive , the teaching position is not reasonable , the final review is not focused on the problem .	0	0
Enthusiastic teachers, engaging lectures.	2	0
Thanks to the teacher and the lecturer, I have understood this subject a lot	2	0
This subject is quite abstract, so I hope you have more practical connections so that we can understand.	0	1
Need more materials for students.	0	1
increase the number of lessons so that students have more opportunities to ask and answer questions about the subject.	0	1
Enthusiastic teacher easy to understand.	2	0
Practice and theory should be taught side by side.	0	1
fast teacher.	0	0
Class exercises should be introduced at the beginning of the class so that students dont waste time reading the question and can think of solutions at the same time as listening to the lecture.	0	1
Instructor for good exercises.	2	0
New exercise update.	0	1
In class, whoever did the job, the teacher didnt say anything more.	0	0
Dedicated, enthusiastic, interested in students.	2	0
Respond to student inquiries.	2	0
teach too fast.	0	0
Hope you fix the device soon	0	2
This subject needs to be a topic to apply theory to practice, but in class, only a bunch of theories are learned and few people remember that most of them are quite sleepy when they go to class.	0	1
lecturers should innovate teaching methods, avoid harsh, unattractive students.	0	0
enthusiasm , creating an active way for students to approach the subject and participate in related movement programs to improve skills .	2	0
She teaches very passionately, easy to understand.	2	0
does not meet the needs of students.	0	1
He is very enthusiastic with us and this makes me very satisfied.	2	0
His teaching style is very good and easy to understand.	2	0
enthusiastic, cute.	2	0
No project instructions.	0	0
I would like to suggest that the school should supplement the course materials and update the content.	0	1
Copying a lot, wasting time listening to lectures.	0	0
I dont study wzjwz178 this term, the practice teacher has 2 people, so maybe its a mistake.	0	0
Long subject exam students do not do enough time.	0	3
let do many tests .	0	0
In my opinion, you should take the computer lab exam with visual 2013 or higher.	0	2
Need more materials for the course.	0	1
good teacher.	2	0
I hope you can guide me in the most specific way for difficult lessons.	0	0
The teacher needs more exercises and guidance.	0	0
The teachers come to class on time and give lively lectures.	2	0
I see that the teacher only teaches for yes.	0	0
It is necessary to clearly define the purpose of the subject and give students a detailed course outline before starting.	0	1
The teacher talks with students very naturally, sharing practical experiences.	2	0
teach according to the program.	2	0
Provide additional equipment to serve the needs of the subject.	0	2
propose to upgrade the network science lab.	0	2
Great and enthusiastic teacher, lectures are highly practical.	2	0
Go to class on time.	2	0
The teacher provides a lot of new knowledge, the teacher is dedicated and enthusiastic	2	0
there are more examples to illustrate the theory because there are many theoretical parts that are very abstract .	2	0
Subject project requirements should be precisely stated before students begin group work and project work.	0	1
Easy to understand teaching, easy to absorb, focus on some key knowledge.	2	0
The teaching is not very thorough, the points should be more open.	0	0
did not prepare the lecture carefully to be able to answer the questions of the students in class.	0	0
She is quite dedicated to her students.	2	0
Need to reform the content of the exercises , some of the content in the exercises has become outdated .	0	1
Teachers have good knowledge transfer ability.	2	0
for doing lots of exercises.	0	0
The teachers are very dedicated and enthusiastic.	2	0
Information system project instructors need to have a few more meetings with students and set a fixed schedule at school so students can ask questions directly	0	0
Only notice in class will make it difficult to avoid mistakes.	0	3
She wrote in the corner of the board near the lectern, making it difficult to observe sometimes.	0	0
Suggest to install a fan.	0	2
teach well.	2	0
Exercises need more variety.	0	1
speak very softly.	0	0
Sometimes when I do the wrong lesson, the teacher says Im a bit selfdeprecating.	0	0
do not correct the practice exercises.	0	0
I dont quite understand how the practice test is scored.	0	1
Do a lot of homework even though you dont really understand.	0	1
sometimes absent from school without notice on daa .	0	0
The teacher is easy to understand, the class is easy to understand and exciting.	2	0
enthusiastic, inspirational teacher.	2	0
Very detailed teaching, easy to understand and absorb.	2	0
impart good knowledge.	2	0
she is funny.	2	0
if yes, then only guide by theory without doing sample exercises for students.	0	0
She doesnt have many exercises channels for students.	0	0
If you are a good student, you can apply the formula to the class work less than 30 percent of the time, but if you really understand the subject, very few people will understand.	0	3
The teacher is a bit fast.	0	0
little guidance to students during practice hours .	0	0
could not practice any session.	0	3
The teacher teaches the theory part well, grasps the students abilities.	2	0
Enthusiastic teachers, easy to understand, dedicated to students.	2	0
enthusiastic, enthusiastic in class and outside.	2	0
enthusiastic teacher.	2	0
funny teacher, easy to understand, enthusiastic teacher.	2	0
enthusiastic teachers.	2	0
Easy to understand, close to students.	2	0
she teaches very enthusiastically and her materials are very specific and easy to understand, she guides very passionately.	2	0
I hope you try your best in the next semesters.	0	0
More illustrative examples should be given.	0	1
The lecturers are sociable, happy, only teaching passionately to students who are eager to learn.	2	0
The instructor does not teach any practical lessons.	0	0
There should be agreement among subject teachers in the teaching outline.	0	0
There are parts of knowledge that only half of the class has learned, but the teacher thinks that the whole class has already learned it, so only an overview, the rest of the students are difficult to grasp.	0	0
Computer updates faster.	0	2
happy, sociable, enthusiastic.	2	0
Help students study and research.	2	0
Teachers are dedicated, enthusiastic, eager to learn.	2	0
However, she should reconsider the number of requirements for students so that students dont get matched because too many lead to overdoing it, so the results are not good.	0	0
she is very dedicated , very ok , I really like her way of teaching and learning although a bit fast .	2	0
I hope you and the school will reconsider what I just said.	0	0
Dedicated, enthusiastic teacher who motivates students.	2	0
Teachers are dedicated , teach carefully , often ask questions to consider the level of understanding of students .	2	0
Need to strengthen exchange between students and teachers.	0	1
In general, hearing can never be heard clearly.	0	3
The way teachers communicate is not very attractive to students.	0	0
Friendly and approachable teachers, practice a lot.	2	0
not fully received.	0	0
practice equipment needs to be improved.	0	2
explain more carefully.	0	0
a bit time consuming.	0	0
There are many basic and advanced homework exercises and the teacher corrects them enough.	2	0
The teacher is very kind and persistent in teaching the class even though this subject is not very interesting to me.	0	0
Lectures are sometimes a bit fast.	0	0
There are some classes that dont teach.	0	0
Enthusiastic teacher and easy to understand.	2	0
With this background knowledge, students can learn any particular technology easily, as well as absorb new technological changes quickly.	2	3
The structure of the teachers outline is not clear, the theory is not clearly presented in the lessons.	0	1
supporting documents in English are very difficult to learn.	0	1
received nothing from this course.	0	3
The lecturer did not teach, just gave the outline.	0	0
Exercises each week are available and complete.	2	1
I would like to thank you .	2	3
Teachers need to let students know what this subject is useful for and what they can do when they finish studying.	0	0
It is recommended to increase the practice time.	0	1
Not allowed to do private things while teaching practice.	0	0
support more nonslide curriculum for students.	0	2
Ms. wzjwz259 is very happy and enthusiastic.	2	0
Enthusiastic and dedicated teachers.	2	0
The information is presented clearly and easily by the teacher to the students.	2	1
need more kits to practice .	0	2
difficult to understand too quickly.	0	0
always close , consult students and unify students .	2	0
The arrangement of the makeup class schedule is not reasonable.	0	1
The school should include this subject in the compulsory timetable in semester 1 of firstyear students to help them understand what they should study, if they should change majors or not.	0	1
More practice time is required.	0	1
Teachers are very enthusiastic in teaching.	2	0
Slides are not well prepared.	0	1
Teachers often ask students for things that are a bit too high.	0	0
She teaches enthusiastically.	2	0
We had difficulty with the small paper size, the model was large and complicated.	0	3
Too much preaching doesnt hit the point.	0	0
I dont want to say anything but I hope you review the way you evaluate students to be more fair, what students dont know is not only in the class cup but also in the way of teaching and communicating in the lecturer, for example Ms. wzjwz324, Very easy to understand, dedicated.	0	0
She has many good teaching methods.	2	0
Quite hard .	0	0
teacher is late.	0	0
good lecture.	2	0
Talk about a wide range of subject matters.	2	0
need to enhance listening and speaking content so that students can communicate better in English.	0	1
Teachers facilitate doing many exercises.	0	0
additional support on teaching and learning devices.	0	2
little problem solving in class.	0	0
Stick to the main content.	2	1
need more code for algorithms and additional methods to solve enumeration problems.	0	1
Complete information about assignments and resources.	2	1
She is dedicated, enthusiastic, and her teaching method is easy to understand.	2	0
The teacher is very easy to understand and interesting, attractive.	2	0
detailed instructions on how to .	2	0
The lecturer only gives the project and answers the project requirements, does not provide basic documents or instructions, students learn on their own for the reason that the talent system should be selfmanaged.	0	0
The subject is full of new knowledge, the teacher should explain in more detail.	0	0
By the end of the semester, if a student makes a small mistake, he or she will fail the course.	0	1
It is necessary to change the teaching method and learning content of the practical part, the current practical exercises of the computer network subject are not guaranteed to be effective.	0	1
Good teacher, dedicated to each lesson.	2	0
Facilities , computer simulation does not have enough plugs for practice tools and the number of students , the machine still has many hidden viruses .	0	2
In the theory class, the lecturer asked the students to do the project according to what they instructed, the groups of students who added practical contacts were considered wrong and not suitable for the project.	0	1
Good and effective teacher	2	0
enthusiastic teachers.	2	0
The classroom should have a light curtain so that the slide can be seen more clearly.	0	2
The curriculum of theory and practice should be more closely matched, avoiding the situation of practicing before learning the theory.	0	0
Enthusiastic teacher, easy to understand.	2	0
I hope that the lecturers will improve their teaching more and more so that the following courses can be understood better.	0	0
The teacher is very caring, and teaches students a lot of things	2	0
Survey content is too long, many items are repeated, many people survey without reading, its complete.	0	1
Good teaching and very enthusiastic to teach students.	2	0
enthusiastic, enthusiastic.	2	0
But when I learn, I see that the knowledge he teaches is very good, follows the reality, the teacher is very enthusiastic, cheerful, different from what everyone says.	2	0
very good exercise.	2	1
Teachers need to give more types of exercises that are closer to the exam questions.	0	0
The teacher is good but should be more confident, speak louder so that students can understand the lesson more clearly.	2	0
I hope the teacher is funny and closer to the students.	2	0
The teachers are funny, sociable, enthusiastic.	2	0
provide core knowledge.	2	1
Try to communicate in the best way for students to understand.	2	0
The lecturers voice is small even though the microphone is used.	0	0
The teacher has a serious teaching style.	2	0
she is very funny, the atmosphere in class is always fun, she teaches very well, easy to understand	2	0
The instructors teach very well, often providing more knowledge.	2	0
The teacher is always enthusiastic, has a very close share with the students.	2	0
have good communication skills.	2	0
There isnt even a lesson as difficult as the ones in the content classes in high schools.	0	1
Dedicated and passionate teacher.	2	0
you should have a new way of teaching this subject to get good results for everyone instead of letting a lot of people fail	0	0
Practice exam schedule should be notified early to students and in accordance with the course time.	0	1
She should explain each lesson carefully and in detail because most of you dont understand it, but she quickly explains it to move on to another lesson.	0	0
Good teaching with focus on what needs to be known.	2	0
Enthusiastic, class on time, easy to understand.	2	0
If Im sleepy, I will still sleep in class, but sleeping in class will cause back pain and numbness in my legs.	0	3
but I study this subject, I understand colonlove.	2	3
Lack of communication experience.	0	2
interesting lectures.	2	1
I think the practice content should be closer to the project.	0	1
Enthusiastic teachers and extensive lectures cover many aspects of the subject matter.	2	0
The teacher explains the lesson carefully.	2	0
The arrangement of grade projects according to the level of completion of students, creating a competition that is non light with groups working on the same project, stimulating creativity to constantly watch and build new functions for the project if desired. high score.	2	1
The system of grading projects according to the level of completion of pupil, create a competition that is not light with groups working on the same project, stimulating creativity to constantly learn and build new functions for the labor if desired. high score.	2	1
The system of grading projects according to the level of completion of students, creating a competition that is not unclouded with groups working on the same task, stimulating creativity to always acquire and build new functions for the project if desired. mellow score.	2	1
The system of rules of grading projects according to the level of completion of students, creating a competition that is non light with groups working on the same undertaking, get creativity to constantly learn and build new functions for the project if desired. high score.	2	1
The system of grading projects according to the level of mop up of students, creating a competition that is not lightheaded with groups working on the same project, stimulating creativity to constantly learn and build new functions for the project if desired. high score.	2	1
The system of grading projects according to the level of completion of student, creating a competition that be not low cal with group working on the same project, stimulating creativity to constantly learn and build new functions for the project if desired. high score.	2	1
The system of grading labor according to the level of completion of students, creating a competition that is not light with groups working on the like project, stimulate creativity to constantly learn and build new functions for the task if desired. high sexual conquest.	2	1
The system of grading projects according to the level of completion of students, creating a competition that be not light with groups working on the same project, get creativity to constantly learn and build new functions for the projection if desired. high sexual conquest.	2	1
The system of grading projects fit in to the level of completion of students, create a competition that is not light with groups working on the same project, cause creativity to constantly learn and build new functions for the project if desired. high score.	2	1
The system of grading projects allot to the level of completion of students, creating a competition that is not unaccented with groups working on the same project, energize creativity to constantly learn and build new functions for the project if desired. high score.	2	1
The organization of grading projects according to the degree of completion of students, make a competition that is not light with groups working on the same project, make creativity to constantly learn and build new functions for the project if desired. high score.	2	1
The system of grading projects according to the level of completion of students, creating a contest that embody not light with groups working on the same project, stimulating creativity to constantly learn and build new functions for the project if desired. high score.	2	1
The system of grading projects according to the level of completion of students, creating a competition that is not lightheaded with groups working on the same task, induce creativity to constantly learn and build new functions for the project if desired. high grievance.	2	1
The system of grading project accord to the level of completion of students, creating a competition that is not light with mathematical group work on the same project, stimulating creativity to constantly learn and build new functions for the project if desire. high score.	2	1
The system of grading projects according to the level of completion of students, creating a competition that be non light with groups working on the same project, stimulate creativity to constantly learn and build new functions for the project if desired. high score.	2	1
The system of grading projects according to the level of completion of students, create a challenger that is not light with groups working on the like project, cause creativity to constantly learn and build new functions for the project if desired. high score.	2	1
The system of grading projects according to the level of completion of students, creating a competition that is not light with groups working on the like project, stimulating creativity to constantly learn and build new function for the project if desired. high score.	2	1
The system of grading projects according to the level of completion of students, creating a competition that is not light with groups make for on the same project, stimulating creativity to constantly get word and build new functions for the project if desired. high score.	2	1
The system of grading projects according to the level of completion of students, creating a competition that be not light with groups working on the same project, cause creativity to constantly learn and build new functions for the project if desired. gamy score.	2	1
The system of grading projects according to the level of completion of students, create a competition that is not light with groups working on the same project, stimulate creativity to constantly get word and construct new functions for the project if desired. high score.	2	1
The organization of grading projects according to the level of completion of students, creating a competition that is not light with groups working on the same project, stimulating creativity to constantly learn and build new functions for the project if desired. high score.	2	1
The system of grading projects according to the level of completion of students, creating a contender that be not light with groups working on the like project, stimulating creativity to constantly learn and build new functions for the project if desired. high score.	2	1
The system of grading projects according to the level of completion of scholarly person, creating a competitor that is not light with groups working on the same project, shake up creativity to constantly learn and build up new functions for the project if desired. high grievance.	2	1
The system of grade projects according to the level of completion of students, creating a competition that is not light with groups working on the like project, stimulating creativity to constantly learn and build raw functions for the project if desired. high score.	2	1
The system of grading projects according to the level of windup of students, creating a competition that be not light with groups working on the same project, stimulating creativity to constantly learn and build new functions for the project if desired. high pitched grudge.	2	1
The system of grading projects according to the level of completion of students, creating a competition that is not unclouded with groups working on the same project, stimulating creativity to constantly learn and work up modern functions for the project if hope. high score.	2	1
The system of grading projects according to the level of completion of students, creating a competition that is not light with groups working on the same task, stimulate creativity to constantly learn and build new functions for the project if desired. high score.	2	1
The system of grading projects according to the grade of completion of students, creating a competition that is not light with groups working on the same labor, stimulating creativity to constantly learn and build new functions for the project if trust. high score.	2	1
The system of grading projects according to the level of completion of students, creating a competition that is not light with groups working on the same project, stimulating creativity to constantly learn and build modern functions for the project if want. gamey score.	2	1
The system of grade projects according to the level of completion of students, creating a competition that is not light with group working on the same project, stimulating creativity to constantly learn and build new part for the project if desired. high score.	2	1
The organisation of grading projects according to the level of completion of students, creating a contest that be not light with groups working on the same project, stimulating creativity to constantly learn and build unexampled functions for the labor if desired. high score.	2	1
The system of grading projects according to the level of completion of students, creating a competition that is not light with groups working on the same task, stimulating creativity to constantly learn and build new functions for the undertaking if desired. high score.	2	1
The system of grading projects fit in to the level of culmination of scholarly person, creating a competition that is not light with groups working on the same project, stimulating creativity to constantly learn and build new affair for the project if desired. high score.	2	1
The system of grading projects according to the level of completion of students, creating a competition that is not wakeful with groups operate on the same projection, arouse creativity to constantly learn and build new routine for the project if desired. high score.	2	1
The system of grading projects according to the level of completion of student, creating a competition that is non light with groups work on the same project, stimulating creativeness to constantly learn and build new functions for the project if desired. high grudge.	2	1
The system of place projects according to the level of completion of students, creating a competition that is not light with groups working on the same project, stimulating creativity to constantly learn and establish new functions for the project if desired. high score.	2	1
The system of grading projects according to the level of completion of educatee, creating a competition that is not light with groups working on the like project, stimulating creativity to constantly learn and ramp up new mapping for the project if desired. high score.	2	1
The arrangement of grading projects according to the level of completion of students, creating a competition that is not light with groups working on the same project, stimulating creativeness to constantly learn and build new subprogram for the project if desired. high score.	2	1
The organization of grading projects according to the level of completion of students, creating a competition that is not light with chemical group working on the same project, stimulating creativity to constantly learn and establish new functions for the task if desired. high account.	2	1
The system of grading task according to the level of completion of students, creating a competition that is not easy with groups working on the same project, stimulating creativity to constantly learn and build new use for the project if desired. high score.	2	1
The system of grading projects consort to the level of completion of students, creating a competition that is not light with group working on the same project, stimulating creativity to constantly get word and build new function for the project if desired. high score.	2	1
The system of grading projects according to the level of completion of students, creating a competition that is not light with groups working on the like project, stimulating creativity to constantly learn and build new functions for the project if desired. high account.	2	1
The organization of grading projects according to the degree of completion of students, creating a competition that is non light with groups working on the same project, stimulating creativity to constantly learn and build new functions for the project if desired. high score.	2	1
The organization of grading projection according to the level of completion of students, creating a competition that is not light with groups working on the same project, stimulating creativeness to constantly learn and build newfangled functions for the project if desired. gamey score.	2	1
The system of grading projects according to the level of completion of students, creating a rivalry that is not light with groups working on the same project, stimulating creative thinking to constantly learn and build new functions for the labor if desired. high score.	2	1
The system of grading projects harmonise to the level of mop up of students, creating a competition that is not light with groups working on the same project, stimulating creativity to forever learn and build new functions for the project if desired. mellow score.	2	1
The system of grading projects according to the level of completion of students, creating a competition that is not light with groups working on the like project, stimulating creativity to constantly learn and build fresh social occasion for the project if desired. high score.	2	1
The system of grading projects according to the level of completion of scholarly person, creating a competition that is not light with groups working on the same project, stimulating creative thinking to constantly learn and construct new functions for the project if desired. high grudge.	2	1
The system of grading projects according to the degree of completion of students, creating a competition that is not scant with groups working on the same undertaking, stimulating creativity to constantly learn and build new functions for the project if desired. high pitched score.	2	1
The system of grading projects according to the level of completion of students, create a competition that is not light with groups working on the same project, stimulating creativeness to constantly learn and build new functions for the project if desire. high score.	2	1
The system of score projects according to the floor of completion of students, creating a competition that be not light with groups working on the same project, stimulating creativity to constantly learn and build new functions for the project if desired. high score.	2	1
The organization of grading projects according to the level of completion of students, creating a competition that is not light with group working on the same project, stimulating creativity to constantly learn and build new functions for the project if desired. high pitched score.	2	1
The system of grading projects according to the level of completion of students, creating a competition that is not tripping with chemical group working on the same project, stimulating creativity to constantly learn and build new functions for the task if desired. high score.	2	1
The system of grading projects according to the level of completion of students, creating a competitor that is not light with groups working on the like project, stimulating creative thinking to constantly learn and build new functions for the project if desired. high score.	2	1
The system of grading project according to the level of completion of students, produce a competition that is not light with groups working on the same project, stimulating creativity to constantly learn and build new functions for the project if desired. gamy score.	2	1
The organisation of grading projects according to the level of completion of students, creating a competition that is not light with groups work on the same project, stimulating creativity to constantly learn and build new functions for the project if desire. high score.	2	1
The organization of grading projects according to the level of completion of students, creating a competition that is not light with groups act upon on the same labor, stimulating creativity to constantly learn and build new functions for the project if desired. gamey score.	2	1
The system of grading projects according to the level of completion of student, creating a competition that is not loose with groups working on the same project, stimulating creativity to constantly read and work up new functions for the project if desired. high score.	2	1
The system of grading projects according to the level of culmination of students, creating a competition that is non light with groups working on the same project, stimulating creativity to constantly learn and build new functions for the project if desired. high mark.	2	1
The system of grading project according to the level of completion of students, creating a competition that is not light with radical working on the same project, get creativity to forever learn and build new functions for the project if desired. high score.	2	1
The system of grading projects according to the level of completion of students, make a competition that is not light with groups working on the same project, stimulating creativity to always see and work up new function for the project if desired. high score.	2	1
The organization of grading undertaking according to the level of completion of students, creating a competition that cost not light with groups working on the same project, stimulating creativity to constantly learn and build new functions for the project if desired. high score.	2	1
The system of grading projects according to the level of completion of students, creating a competition that is not light with group working on the like project, stimulating creativity to constantly learn and build new functions for the project if desired. high score.	2	1
The system of grading projects according to the point of completion of students, creating a competition that is not lightsome with groups working on the same project, stimulating creative thinking to constantly learn and build new functions for the project if desired. high score.	2	1
The system of grading projects according to the level of completion of scholar, create a competition that is not clean with groups working on the same project, stimulating creativity to constantly learn and make new functions for the project if desired. high score.	2	1
The system of grading undertaking agree to the level of completion of students, creating a competition that is not light with groups working on the same project, stimulating creativity to constantly learn and build new functions for the project if desired. high score.	2	1
The system of grading projects according to the level of completion of student, creating a competition that is not light with group working on the same project, stimulating creativity to constantly learn and build new functions for the project if desired. high pitched score.	2	1
The system of score projects according to the level of completion of students, creating a rival that is not unclouded with groups working on the same project, stimulating creativity to constantly learn and build new functions for the projection if desired. high score.	2	1
The system of grading projects according to the level of completion of students, creating a competition that is not light with groups working on the same project, stimulating creativity to forever learn and work up raw single valued function for the project if desired. high score.	2	1
The system of grading project according to the level of completion of students, creating a competition that be not light with chemical group working on the like labor, stimulating creativity to constantly learn and build new functions for the project if desired. high score.	2	1
The system of grading projects accord to the level of completion of students, creating a competition that is not light with grouping working on the same project, stimulating creativity to constantly learn and build new occasion for the project if desired. high score.	2	1
The system of grading projects agree to the level of completion of students, creating a rivalry that is not light with groups working on the same project, stimulating creativity to constantly learn and build new functions for the project if desired. high score.	2	1
The system of grading projects according to the level of completion of educatee, creating a competition that is non light with groups working on the same project, stimulating creativity to constantly learn and build up new functions for the project if desired. high score.	2	1
The system of grading projects according to the level of completion of students, creating a competition that is not lite with grouping work on the same project, stimulating creativity to constantly learn and build new functions for the project if desired. high score.	2	1
The system of grading projects according to the level of completion of students, create a competition that is not lightsome with groups working on the same project, stimulating creativity to always acquire and build new functions for the project if desired. in high spirits score.	2	1
The system of grading projects according to the level of completion of students, creating a competition that is not light with groups working on the same project, excite creative thinking to constantly learn and build new functions for the undertaking if desired. high account.	2	1
The system of grading projects according to the grade of completion of students, creating a competition that is not short with groups working on the same project, stimulating creativity to constantly learn and build new functions for the project if desired. high account.	2	1
The system of grading projects according to the level of completion of students, creating a challenger that is non light with groups working on the same project, stimulating creativity to perpetually learn and progress new functions for the project if desired. high score.	2	1
The system of grading project according to the level of completion of students, creating a competition that is not light with groups working on the like project, stimulating creativity to constantly learn and build modern functions for the project if desired. high score.	2	1
The system of grading projects according to the level of completion of students, creating a competition that is non light with groups working on the same project, stimulating creativity to constantly learn and build new functions for the labor if desired. high grade.	2	1
The system of grade projects according to the level of mop up of students, creating a competition that is non light with groups working on the like project, induce creativity to constantly learn and build new functions for the project if desired. high score.	2	1
The system of grading projects concord to the horizontal surface of completion of students, creating a competition that is not light with groups working on the same project, induce creativity to constantly learn and build new procedure for the project if desired. high score.	2	1
The system of grading projects according to the level of completion of students, creating a competition that is not light with groups working on the same project, stimulating creativity to constantly learn and build new functions for the project if desired. gamey musical score.	2	1
The system of grading projects according to the level of completion of students, creating a contender that is not light with groups working on the same project, stimulating creativity to constantly learn and build novel functions for the project if desired. high score.	2	1
The system of grading projects according to the level of closing of students, creating a competition that constitute not light with groups working on the like task, stimulating creativity to constantly learn and build new functions for the project if desired. high score.	2	1
The system of grading projects according to the level of completion of students, creating a competition that is non light with group working on the same project, stimulating creativity to constantly see and build new functions for the project if desired. high score.	2	1
The system of grading projection according to the level of completion of students, creating a competition that represent not light with groups working on the same task, stimulating creativity to constantly learn and build new functions for the project if desired. high grudge.	2	1
The system of grading projects according to the story of completion of students, creating a competition that is not light with groups working on the same project, stimulating creativity to constantly learn and work up new functions for the undertaking if desired. high score.	2	1
The organisation of grading projects according to the level of completion of students, creating a competition that comprise not light with groups working on the same project, stimulating creativity to forever learn and build young functions for the project if desired. high account.	2	1
The organization of grading projects according to the level of completion of scholar, creating a competition that is not light with groups working on the same project, stimulating creativity to constantly learn and build new functions for the project if desired. high score.	2	1
The system of grading project according to the level of completion of students, creating a competition that is not light with group working on the same project, stimulating creativity to constantly learn and build new functions for the project if hope. high musical score.	2	1
The system of grading projects according to the story of completion of students, creating a competition that is not light with groups working on the same project, stimulating creativity to constantly learn and work up new functions for the project if desired. high score.	2	1
The system of grading undertaking according to the level of completion of student, creating a competition that is not light with groups working on the same labor, stimulating creativity to constantly learn and build new functions for the project if desired. high score.	2	1
The system of grading projection according to the level of completion of students, creating a competition that is not light with group working on the same project, have creativity to constantly learn and construct new functions for the project if desired. high score.	2	1
The organisation of grading projects according to the level of completion of students, creating a competition that is not light with groups work on on the same project, stimulating creativeness to constantly learn and build new functions for the project if desired. in high spirits score.	2	1
The system of grading task according to the tier of completion of students, creating a rival that is not light with groups working on the same project, stimulating creativity to constantly learn and build new social occasion for the project if desired. high score.	2	1
The system of grading projects according to the level of completion of students, creating a competition that is not light with chemical group working on the same project, stimulating creativity to forever hear and build new functions for the project if desired. high score.	2	1
The system of grading labor according to the level of completion of students, creating a competition that is non easy with groups working on the same project, stimulating creativity to constantly learn and build young functions for the project if desire. high score.	2	1
The system of grading projects according to the grade of pass completion of students, creating a competition that is non idle with groups working on the same project, stimulate creativity to constantly learn and build new functions for the project if desired. high score.	2	1
The system of order projects according to the level of pass completion of students, create a competition that is not light with groups working on the same project, stimulating creativity to constantly learn and build new functions for the project if desired. high score.	2	1
The system of grading projection harmonise to the level of completion of students, creating a competition that is not light with groups working on the same project, stimulating creative thinking to always learn and build new functions for the project if desired. high score.	2	1
The system of grading projects according to the stratum of completion of educatee, creating a competition that is not light with group working on the same project, stimulating creativity to constantly learn and build new functions for the project if trust. high score.	2	1
The system of grading projects according to the level of completion of students, make a competition that is non short with groups working on the same project, stimulating creativity to incessantly learn and build new functions for the project if desired. high score.	2	1
The system of grading projects according to the level of completion of students, creating a competition that is not light with groups function on the same project, stimulating creativity to constantly learn and build newfangled functions for the project if desired. high score.	2	1
The system of rules of grading projects harmonise to the level of completion of students, creating a competition that is not light with groups work on the same project, stimulating creativity to constantly learn and build new functions for the project if desired. eminent score.	2	1
The system of grading projects according to the level of completion of students, produce a rival that is not light with groups working on the same undertaking, stimulating creativity to constantly learn and build new function for the project if desired. high pitched score.	2	1
The system of rules of grading projects according to the level of completion of students, creating a competition that is not light with groups working on the like project, stimulating creative thinking to constantly learn and build new functions for the project if desired. high score.	2	1
The system of grading projects according to the level of completion of educatee, creating a competition that is not light with groups sour on the same project, stimulating creativity to always learn and build up new functions for the project if desired. high score.	2	1
The system of grading projects according to the level of pass completion of students, creating a competition that represent non light with groups working on the same project, stimulating creative thinking to constantly learn and build new functions for the project if desired. high score.	2	1
The system of grading projects according to the level of mop up of students, creating a contest that is not light with groups working on the same undertaking, stimulating creativity to constantly learn and build new functions for the project if desired. high score.	2	1
The system of grade projects harmonise to the level of closing of students, creating a competition that is non light with groups work on the same project, stimulating creativity to constantly learn and build new functions for the project if desired. high score.	2	1
The system of grading projects according to the level of completion of students, creating a contest that is non light with groups working on the same project, stimulating creativity to constantly learn and build new functions for the project if desire. high pitched score.	2	1
The system of grading projects harmonise to the level of completion of students, create a competition that is not light with groups working on the same project, energize creativity to constantly learn and build new functions for the project if desired. high account.	2	1
The system of grading projects according to the level of pass completion of students, creating a competition that be not light with radical working on the same project, stimulating creativity to constantly learn and ramp up new functions for the project if desired. high score.	2	1
The system of grading projects according to the level of completion of students, creating a competition that is not light with groups working on the like labor, stimulating creativity to constantly learn and build new functions for the project if desired. high score.	2	1
The system of grading projects accord to the level of completion of students, creating a competition that is not wakeful with groups exercise on the same undertaking, stimulating creativity to constantly watch and build new functions for the project if desired. high score.	2	1
The organisation of grading projects according to the level of completion of students, creating a contention that is not light with groups working on the same project, stimulate creativity to constantly learn and build new functions for the undertaking if desired. high score.	2	1
The system of grading projects according to the level of completion of students, creating a competition that is not light with groups working on the same project, stimulating creativity to constantly instruct and build new functions for the undertaking if want. high score.	2	1
The system of grading projects according to the level of completion of students, make a competition that is not light with groups working on the same project, stimulating creativity to constantly learn and build new single valued function for the project if desired. high score.	2	1
The system of score projects according to the level of closing of students, creating a competition that is not light with groups working on the same project, stimulating creativity to perpetually get word and build new functions for the project if desired. high score.	2	1
The arrangement of grading projects according to the level of completion of students, creating a competition that is not light with groups working on the same project, stimulate creativity to always learn and build new functions for the task if desired. high score.	2	1
The system of grading project according to the level of completion of pupil, creating a competition that is not light with groups working on the same project, stimulating creativeness to constantly learn and build new functions for the project if desired. high score.	2	1
The system of grading projects according to the level of closing of students, creating a competition that is not light with groups working on the same project, stimulating creativity to constantly learn and build young functions for the project if desired. gamy score.	2	1
The system of grading projects according to the level of windup of students, creating a competition that is non light with groups working on the same project, stimulating creativity to constantly learn and build new mapping for the undertaking if desired. high scotch.	2	1
The system of grading projects according to the level of completion of bookman, creating a competition that is not light with groups working on the same task, stimulating creativity to constantly learn and build new functions for the project if trust. high score.	2	1
The system of grading projects according to the level of completion of student, creating a competition that represent not light with grouping working on the same project, stimulating creativity to constantly learn and build new functions for the project if desired. high pitched score.	2	1
The system of grading projects according to the level of completion of students, creating a competition that is not light with groups working on the like undertaking, stimulating creativity to constantly get wind and build new functions for the project if desired. in high spirits score.	2	1
The system of grading projects according to the level of completion of educatee, creating a competition that is not light with groups working on the like project, stimulating creativity to forever learn and build new functions for the project if desired. high score.	2	1
The system of grading projects according to the level of completion of students, creating a competition that is not light with groups make for on the same project, stimulating creativity to constantly learn and build novel functions for the project if desired. high score.	2	1
The system of grading projects according to the level of completion of students, produce a competition that is non light with groups working on the same project, stimulating creativity to constantly learn and build new functions for the project if desire. high score.	2	1
The system of range projects according to the level of culmination of students, creating a competition that be not light with groups working on the same project, stimulating creativity to constantly learn and build new social function for the project if desired. mellow score.	2	1
The system of grade projects according to the level of completion of students, creating a competition that is not light with groups working on the same project, shake creativity to constantly learn and build up new functions for the undertaking if desired. high sexual conquest.	2	1
The system of grading projects according to the level of completion of students, creating a competition that is not loose with mathematical group working on the same project, stimulating creativity to constantly learn and build up new functions for the project if desired. high score.	2	1
The system of grading project according to the degree of completion of students, creating a competition that is not light with groups work on the same project, stimulating creativity to constantly learn and build new functions for the labor if desired. high score.	2	1
The system of grading projects according to the level of completion of students, creating a competition that is not light with group working on the same task, stimulating creativity to constantly learn and build new functions for the project if desired. high score.	2	1
The system of grading projects according to the level of completion of students, create a competition that is not light with groups working on the same project, stimulating creativity to constantly learn and build up new functions for the project if desired. high musical score.	2	1
The organization of grading projects fit in to the level of completion of students, creating a contender that is not low cal with groups working on the like project, stimulating creativity to constantly learn and build new functions for the project if desired. high score.	2	1
The system of grading undertaking according to the level of completion of students, creating a contention that is not light with groups working on the same project, stimulating creativity to always learn and build new functions for the project if desired. high score.	2	1
The system of grading projects according to the level of culmination of students, creating a competition that be not light with groups working on the same project, stimulating creativity to incessantly study and build new functions for the project if desired. high score.	2	1
The system of grading projects according to the stratum of completion of students, creating a competition that is not light with groups working on the same labor, stimulating creativity to constantly learn and build new functions for the project if desired. high grudge.	2	1
The organisation of grading projects according to the level of completion of scholarly person, creating a competition that is not light with groups working on the same projection, stimulating creativity to constantly learn and build unexampled functions for the project if desired. high score.	2	1
The system of grading projects according to the level of completion of students, creating a competition that is not light with groups working on the same project, stimulating creativity to constantly learn and make new functions for the project if desired. high pitched score.	2	1
The system of grade task according to the level of completion of students, creating a competition that is not light with groups working on the same labor, stimulating creativity to constantly learn and build new functions for the project if desired. high score.	2	1
The system of range projects according to the level of completion of student, creating a competition that is not light with group working on the same project, stimulating creativeness to constantly learn and build new functions for the project if desired. high score.	2	1
The system of grading projects according to the level of completion of students, creating a competition that represent non light with groups work out on the same project, stimulating creativity to constantly learn and build new functions for the project if desired. high score.	2	1
The system of grading projects according to the tier of completion of scholar, creating a competition that is not light with groups working on the same project, stimulating creativeness to constantly learn and progress new functions for the project if desired. high score.	2	1
The system of grading projects according to the level of completion of students, creating a competition that is not light with grouping working on the same project, stimulating creativity to constantly hear and ramp up new functions for the project if desired. high score.	2	1
The system of grading projects according to the level of completion of students, create a competition that is not light with groups working on the same project, stimulating creativity to constantly learn and build new functions for the project if desired. high account.	2	1
The system of grading projects according to the level of completion of students, creating a competition that is not light with groups working on the same project, provoke creativity to always read and build new functions for the project if desired. mellow score.	2	1
The system of grading projects according to the level of completion of students, creating a competition that is not light with groups working on the like project, stimulating creativity to forever see and build new functions for the project if desired. high score.	2	1
The system of grading projects according to the level of closing of students, creating a competition that is not light with groups working on the same project, stimulating creative thinking to constantly learn and build young functions for the project if desired. high score.	2	1
The system of grading projects according to the level of completion of students, creating a competition that is not light with groups working on the same project, energize creativity to constantly learn and build up new functions for the project if desired. in high spirits score.	2	1
The system of grading projects according to the level of culmination of students, creating a competition that is not light with groups working on the same projection, stimulating creative thinking to incessantly learn and build new functions for the project if desired. high score.	2	1
The system of grading projects according to the story of completion of students, creating a competition that is not light with groups working on the same project, stimulating creativity to invariably learn and build new functions for the project if desired. high score.	2	1
The system of grading projects according to the level of completion of students, creating a rival that is not light with groups working on the same project, stimulating creativity to constantly learn and build modern functions for the project if desired. high score.	2	1
The system of grading undertaking according to the level of completion of students, creating a competition that is non light with groups working on the same projection, stimulating creativity to constantly learn and build new functions for the project if desired. high musical score.	2	1
The system of grading projects according to the grade of completion of students, creating a competition that is not light with groups working on the same project, stimulating creativeness to constantly learn and build new functions for the project if desired. high account.	2	1
The system of grading projects according to the horizontal surface of completion of students, creating a competition that make up not light with groups working on the same project, stimulating creativity to constantly learn and build new functions for the project if desired. high musical score.	2	1
The system of grading projects fit in to the level of completion of students, creating a competition that is not light with groups working on the same project, stimulating creative thinking to constantly learn and build new functions for the project if desired. high score.	2	1
The system of grading projects according to the level of closing of students, make a competition that is not light with groups working on the same undertaking, stimulating creativity to perpetually learn and build new functions for the project if desired. high score.	2	1
The organisation of grading projects according to the level of completion of students, creating a competition that represent not light with groups working on the same labor, stimulating creativity to constantly pick up and build new functions for the project if trust. high score.	2	1
The system of grading projects according to the level of completion of students, creating a competition that is non light with groups working on the same project, stimulating creativity to forever study and construct new functions for the project if desire. high score.	2	1
The system of grading projects according to the level of completion of students, creating a competition that is not light with groups working on the like project, stimulating creativity to constantly learn and construct young functions for the project if desired. high score.	2	1
The system of grading projects according to the level of pass completion of students, creating a competition that is not light with groups working on the same project, provoke creativity to constantly learn and work up newfangled functions for the project if desired. high score.	2	1
The system of grading projects accord to the level of windup of students, creating a competition that is not light with groups sour on the same task, stimulating creativity to constantly learn and build new functions for the project if desired. high score.	2	1
The system of grading projects accord to the floor of completion of students, creating a competition that is non light with groups working on the same project, stimulating creativity to constantly learn and build new functions for the project if desired. high score.	2	1
The system of rate projects according to the level of completion of students, creating a competition that is not light with groups working on the same project, stimulating creative thinking to constantly learn and build new functions for the undertaking if desired. high grade.	2	1
The system of grading task grant to the layer of completion of students, creating a competition that is not light with groups working on the same project, stimulating creativity to constantly learn and build new functions for the project if desired. high score.	2	1
The system of grading projects according to the degree of completion of students, creating a competition that is not light colored with groups working on the like project, stimulating creativity to constantly learn and build new functions for the labor if desired. high score.	2	1
The system of grading projects according to the level of completion of students, create a rivalry that is not light with groups working on the like project, stimulating creativity to invariably learn and build new occasion for the project if desired. high score.	2	1
The system of grading projects according to the level of completion of students, creating a rivalry that is not light with groups wreak on the same project, stimulating creativity to constantly learn and build new office for the project if desired. high score.	2	1
The system of grading projects according to the degree of completion of student, creating a competition that be not light with groups working on the like project, stimulating creativity to constantly learn and build new functions for the project if desired. high score.	2	1
The system of rules of grading projects grant to the level of completion of students, produce a competition that is not light with groups working on the same project, stimulating creativity to constantly learn and build new functions for the project if desired. high mark.	2	1
The system of grading projects according to the level of completion of students, creating a competition that is non light with groups working on the same project, stimulating creativity to constantly learn and build new functions for the project if desired. high pitched sexual conquest.	2	1
The system of grading projects according to the level of completion of students, creating a contender that is not light with groups working on the same project, stimulating creativity to constantly learn and build raw functions for the project if desire. high score.	2	1
The system of grading projects concord to the level of completion of students, creating a competition that is not light with groups working on the same projection, stimulating creativity to constantly learn and build new functions for the project if desired. high score.	2	1
The system of rank projects according to the level of windup of students, creating a competition that is not light with groups working on the same project, stimulating creativity to constantly find out and build new functions for the project if desired. high score.	2	1
The system of place projects according to the tier of completion of students, creating a competition that is not light with groups working on the same project, stimulating creativity to constantly learn and build unexampled functions for the project if desired. high score.	2	1
The system of grading projects according to the level of completion of students, creating a competition that comprise not light with groups working on the same project, stimulating creativity to constantly learn and build up fresh functions for the project if desired. in high spirits sexual conquest.	2	1
The system of grading projects according to the level of completion of students, creating a competition that is non light with groups working on the same task, stimulating creativity to constantly learn and build new functions for the project if hope. high score.	2	1
The system of grading projects according to the level of completion of students, make a rival that is not light with grouping working on the same project, stimulating creativity to constantly learn and build new functions for the project if desired. high score.	2	1
The organization of grading projects according to the level of completion of students, create a competition that is not light with mathematical group working on the same project, stimulating creativity to constantly learn and build new functions for the project if desired. high score.	2	1
The system of grading projects according to the level of completion of students, make a competition that is not abstemious with mathematical group working on the same project, stimulating creativity to constantly learn and build new functions for the project if desired. high score.	2	1
The system of mark projects according to the level of completion of students, creating a competition that is not light with grouping working on the same project, stimulating creativity to constantly learn and build modern functions for the project if desired. high score.	2	1
The system of grading projects according to the level of pass completion of students, creating a competition that is not light with groups working on the like project, stimulate creativity to constantly learn and construct new functions for the project if desired. high score.	2	1
The system of grading projects according to the level of completion of educatee, make a competition that be not light with groups working on the same project, stimulating creativity to always learn and build new functions for the project if desired. high score.	2	1
The system of grading projects according to the level of pass completion of students, creating a competition that is non light with groups working on the same project, stimulating creativity to constantly learn and build unexampled functions for the project if desired. gamey score.	2	1
The system of grading projects according to the level of completion of students, creating a competition that follow not light with groups working on the same project, stimulating creativity to constantly learn and build new function for the project if desired. high scotch.	2	1
The system of grading undertaking according to the level of completion of students, creating a competition that is not light with grouping working on the same project, stimulating creative thinking to constantly learn and make new functions for the project if desired. high score.	2	1
The system of grade projects according to the level of completion of student, creating a competition that be non light with groups working on the same project, stimulating creative thinking to constantly learn and build new functions for the project if desired. high score.	2	1
The system of order projects according to the level of culmination of students, creating a competition that is not light with groups working on the same project, stimulating creativeness to constantly learn and build new functions for the project if desired. high score.	2	1
The system of grading projects according to the spirit level of completion of students, create a competition that is not light with groups working on the same project, stimulating creativity to constantly learn and build new functions for the project if desired. high score.	2	1
The system of grading projects allot to the level of completion of students, creating a competition that is non loose with groups working on the same project, stimulating creativity to constantly learn and build new functions for the project if desired. high score.	2	1
The system of grading projects according to the level of completion of students, creating a competition that is not light with groups working on the same project, stimulating creativity to constantly learn and build new functions for the projection if desired. gamey score.	2	1
The system of grading projects according to the storey of completion of students, creating a competition that is not light with groups knead on the same project, stimulating creativity to constantly learn and build new functions for the project if desired. high score.	2	1
The system of grading projects according to the level of completion of students, creating a competitor that is not light with groups working on the same project, stimulating creativity to perpetually learn and build new functions for the project if desire. high score.	2	1
The system of grading projects according to the degree of pass completion of students, creating a competition that is not light with groups working on the same project, stimulating creative thinking to constantly watch and build new functions for the project if desired. high score.	2	1
The system of grading projects according to the degree of completion of students, creating a competition that is not light with group working on the same project, stimulating creativeness to constantly learn and build new functions for the project if desired. high score.	2	1
The system of grading undertaking according to the level of completion of students, creating a competition that is not light with groups working on the same project, stimulating creativity to constantly learn and build novel procedure for the project if desired. high score.	2	1
The system of rate projects according to the level of completion of students, creating a challenger that is not light with groups working on the same project, stimulating creativity to constantly learn and build new functions for the project if desired. high score.	2	1
The system of grading projects according to the level of completion of students, creating a competitor that is not light with groups working on the like project, stimulating creativity to constantly teach and build new functions for the project if desired. high score.	2	1
The system of grading projects according to the spirit level of completion of students, creating a competition that is not calorie free with groups working on the same project, stimulating creativeness to constantly learn and build new functions for the project if desired. high score.	2	1
The organization of grading projection according to the grade of closing of students, creating a competition that is not light with groups working on the same project, stimulating creativity to constantly learn and build new functions for the projection if desired. high score.	2	1
The system of mark project according to the level of closing of students, produce a competition that is not light with groups working on the same project, stimulating creativity to constantly study and build new functions for the project if desired. high score.	2	1
The system of grading labor according to the level of completion of educatee, creating a competitor that is not light with groups working on the same task, stimulating creativity to constantly learn and build new functions for the project if desired. high score.	2	1
The organization of grading projects according to the level of completion of students, creating a competition that is not light with groups working on the same project, stimulating creativeness to constantly learn and build fresh functions for the project if desired. high score.	2	1
The system of grading labor according to the point of completion of students, creating a competition that personify not light with groups working on the same project, cause creativeness to constantly learn and build new functions for the project if desired. high score.	2	1
The system of place project according to the level of windup of students, creating a rival that is not light with groups working on the same project, stimulating creativity to constantly learn and build new functions for the project if desired. high score.	2	1
The organization of grading projects agree to the level of completion of students, create a challenger that is not light with groups working on the same project, stimulating creativity to constantly learn and build new functions for the project if desired. high score.	2	1
The system of grading projects according to the level of completion of scholarly person, creating a competition that is non light with groups working on the same project, stimulating creativity to constantly learn and build newfangled function for the project if desired. high score.	2	1
The system of grading projects according to the level of completion of students, creating a competition that is not lightheaded with groups work on the like projection, stimulating creativity to constantly learn and build new functions for the project if desired. high score.	2	1
The system of grading projects according to the level of completion of students, make a competition that make up not light with groups ferment on the same project, stimulating creativity to constantly learn and build new functions for the project if desired. eminent score.	2	1
The system of range projects according to the level of completion of students, creating a competition that is not light with group working on the same project, stimulating creativity to constantly learn and build new map for the project if desired. high grudge.	2	1
The system of grading undertaking according to the level of completion of students, creating a competition that is not light with groups working on the same project, shake up creativity to invariably learn and build new functions for the project if desired. high score.	2	1
The system of grading projects harmonise to the level of completion of students, creating a competition that is not light with groups working on the same project, stimulating creativity to constantly learn and build new functions for the labor if desired. high score.	2	1
The system of grading projects allot to the level of completion of students, creating a rivalry that is not light with groups working on the same project, stimulating creativity to constantly learn and build new functions for the project if desired. high score.	2	1
The system of grading projects according to the level of completion of students, creating a competition that is not light with groups working on the same project, stimulating creativity to constantly learn and build young functions for the project if desired. high account.	2	1
The system of grading projects according to the level of completion of students, creating a competition that constitute non light with groups working on the same project, stimulating creativity to constantly learn and build modern functions for the project if desired. high score.	2	1
The organization of grading projects according to the level of completion of students, creating a competition that be not light with groups working on the like project, stimulating creativity to constantly learn and build new functions for the project if desired. high grade.	2	1
The system of order projects according to the level of completion of students, creating a competitor that is not light with groups working on the same project, stimulating creativity to constantly learn and build fresh functions for the project if desired. high score.	2	1
The system of grading projects according to the level of completion of students, creating a competition that be not light with groups working on the same project, stimulating creativity to constantly learn and build new functions for the project if desired. mellow score.	2	1
The system of grade projects according to the level of completion of students, creating a competition that is not light with groups working on the same project, stimulating creative thinking to constantly learn and build new office for the project if desired. mellow score.	2	1
The system of grading projects according to the level of completion of educatee, creating a competition that is not light with groups sour on the same project, stimulating creativeness to constantly find out and build new functions for the project if desired. high score.	2	1
The system of grading projects according to the level of mop up of students, creating a competition that be not light with groups working on the same project, stimulating creativeness to constantly learn and build modern functions for the project if desired. high pitched score.	2	1
The system of grading projects according to the level of completion of students, make a competition that is non light with groups working on the like project, stimulating creativity to always learn and build new functions for the project if desired. high score.	2	1
The arrangement of grading projects according to the horizontal surface of completion of students, creating a competitor that is not light with groups working on the same project, stimulating creativity to constantly learn and build new functions for the project if desired. high score.	2	1
The system of grading project according to the level of mop up of students, creating a contender that is not light with groups working on the same project, stimulating creativity to constantly learn and build new functions for the project if trust. high score.	2	1
The system of grading projects according to the level of completion of students, creating a competition that is not light with groups working on the same project, stimulating creativity to incessantly learn and build new functions for the project if desired. high pitched musical score.	2	1
The system of grading projects according to the level of completion of students, creating a competition that is non light with group working on the same undertaking, stimulating creativity to constantly check and build new functions for the project if desired. high score.	2	1
The system of grading projects according to the point of completion of educatee, creating a competition that is non light with groups working on the same project, stimulating creativity to constantly learn and build new functions for the project if desire. high score.	2	1
The scheme of grading projects according to the level of completion of students, creating a competition that is not light with radical working on the same project, stimulating creative thinking to constantly learn and build new functions for the project if desired. high score.	2	1
The system of grading projects according to the level of completion of students, creating a competition that is not light with groups working on the like project, stimulating creativity to forever learn and build new procedure for the project if desired. high score.	2	1
The organisation of grading projects according to the level of completion of students, creating a competition that is not light with groups working on the same project, stimulating creativeness to forever learn and build new functions for the project if desired. high score.	2	1
The system of grading projects according to the stage of completion of students, creating a competition that is not light with groups working on the same project, stimulating creativity to constantly learn and build new functions for the project if desired. high score.	2	1
The system of grading projects according to the level of completion of students, creating a competition that is non light with groups working on the like project, stimulating creativity to constantly memorize and build new functions for the project if desired. gamey score.	2	1
The system of grading projects according to the level of completion of students, creating a contention that is non light with groups working on the same project, stimulating creativity to constantly learn and build new functions for the projection if desired. high score.	2	1
The system of grading projects according to the level of completion of students, create a competition that be not light headed with groups working on the same project, stimulating creativity to constantly learn and build new functions for the project if desired. high score.	2	1
The scheme of grading projects according to the level of completion of students, creating a competition that is not light colored with groups working on the same project, stimulating creative thinking to constantly learn and build new functions for the project if desired. in high spirits score.	2	1
The system of grading projects according to the level of pass completion of students, make a competition that is not light with mathematical group working on the same project, stimulating creativity to constantly learn and build up new functions for the project if desired. high score.	2	1
The organisation of grade projects according to the level of pass completion of scholarly person, creating a competition that is not light with groups working on the same project, arouse creativity to constantly learn and build new functions for the project if desired. high score.	2	1
The system of grading projects according to the level of completion of students, create a competition that is not light with groups work on the same project, stimulating creativity to constantly watch and build new functions for the project if desired. high score.	2	1
The system of grading projects according to the level of pass completion of students, creating a challenger that is not light with group working on the same project, stimulating creativity to constantly learn and build new functions for the project if desired. high score.	2	1
The system of grading projects according to the level of completion of students, creating a competition that be not light with groups working on the same labor, stimulating creativity to perpetually learn and build new functions for the project if desired. high scotch.	2	1
The system of grading projects according to the level of completion of students, create a competition that is not light with groups working on the same project, stimulating creativity to constantly learn and build modern functions for the projection if desired. high score.	2	1
The organization of grading projects consort to the level of completion of students, create a competition that live not light with groups working on the same project, stimulating creativity to constantly learn and build new functions for the project if desired. high score.	2	1
The system of grading projects according to the level of completion of students, creating a competition that is not light colored with groups working on the same project, stimulating creativity to incessantly learn and build new functions for the labor if hope. high score.	2	1
The system of grading projects according to the level of completion of students, creating a competition that is not light with groups working on the like project, excite creativity to constantly memorize and build new function for the project if desired. high score.	2	1
The system of grading projects according to the level of completion of students, creating a competition that is not light with groups work on the same project, stimulating creativity to constantly learn and build new occasion for the project if desired. high score.	2	1
The organisation of grading project allot to the level of completion of students, creating a competition that is not light with groups working on the same project, stimulating creativity to constantly acquire and build new functions for the project if desired. high score.	2	1
The system of range projects according to the level of completion of student, creating a competition that is not light with groups working on the same project, stimulating creativity to constantly take and build new functions for the project if desired. high score.	2	1
The system of grading projects according to the level of completion of students, creating a competition that is non light with groups work on the same project, stimulating creativity to constantly learn and build new functions for the project if desire. high mark.	2	1
The system of grading undertaking according to the level of completion of students, creating a competition that is not light with groups working on the same project, stimulating creativity to constantly learn and build new functions for the project if desired. high score.	2	1
The system of grading projects accord to the level of completion of students, creating a competitor that is non light with groups working on the same task, stimulating creativity to constantly learn and build new functions for the project if desired. high score.	2	1
The system of grading projects harmonize to the level of closing of students, creating a competition that is not light with radical working on the same project, stimulating creativity to constantly learn and build new functions for the project if desire. high score.	2	1
The system of grading projects accord to the level of completion of students, creating a competition that embody not light with groups run on the same project, stimulating creativity to constantly learn and construct new functions for the project if desired. high grudge.	2	1
The system of range projects according to the level of completion of students, creating a competition that is not light with groups working on the same project, stimulating creativity to constantly learn and build fresh functions for the project if desired. high musical score.	2	1
The system of grading projects according to the grade of completion of students, creating a competition that is not light with groups working on the same project, stimulating creative thinking to constantly watch and build new functions for the project if desired. high score.	2	1
The system of grading projects according to the level of completion of students, creating a competition that is not light with group working on the like project, stimulating creativity to constantly learn and build new occasion for the undertaking if desired. high score.	2	1
The system of grading task according to the level of completion of pupil, creating a competition that is not light with groups working on the same project, stimulating creativity to constantly learn and build new function for the project if desired. high score.	2	1
The system of grading projects according to the level of completion of students, creating a competition that is not light with groups working on the same project, stimulating creativity to always learn and progress new subprogram for the project if desired. high mark.	2	1
The system of grading projects according to the level of completion of students, creating a contest that is not light with groups exploit on the same project, stimulating creativity to constantly learn and build young functions for the project if desire. high score.	2	1
The system of grading projects according to the level of completion of students, produce a challenger that is not light with groups working on the same project, stimulating creativity to constantly learn and build new functions for the project if desired. high mark.	2	1
The system of grading projects according to the level of completion of students, creating a competitor that is not light with groups working on the like project, stimulating creativity to constantly learn and build new functions for the project if desired. mellow score.	2	1
The system of grading projects according to the level of completion of students, make a competition that is not light with groups working on the same project, stimulating creativity to constantly learn and build new functions for the project if desired. high mark.	2	1
The system of grading projects according to the level of completion of student, creating a competition that is not light with groups working on the same project, stimulating creativity to perpetually learn and build new functions for the project if desire. high score.	2	1
The system of rules of grading projects according to the level of completion of students, creating a competition that is not light with groups working on the same project, stimulating creativity to invariably learn and progress new functions for the project if desired. high score.	2	1
The system of grading projects according to the level of completion of students, creating a competition that is not light with groups working on the like project, stimulating creativity to constantly learn and build fresh functions for the project if desired. mellow score.	2	1
The system of grading projects according to the level of completion of students, creating a competition that is not light with group working on the same project, stimulating creativity to constantly learn and build new mapping for the project if desired. high score.	2	1
The system of grading projects according to the level of completion of pupil, creating a competition that is not light with groups working on the same project, excite creativity to constantly learn and build new functions for the project if desired. high score.	2	1
The system of grading projects according to the level of culmination of students, creating a contest that is not light with groups working on the same project, have creativity to constantly learn and build new functions for the project if desired. mellow score.	2	1
The system of grading projects fit in to the level of completion of students, creating a competition that be not light with groups working on the same project, stimulating creativity to constantly learn and build new functions for the project if desired. high score.	2	1
The system of score projects according to the level of completion of students, make a competition that is not light colored with groups working on the like project, stimulating creativity to constantly learn and build new functions for the project if desired. high score.	2	1
The system of grading projects according to the level of completion of students, creating a competition that constitute not light with groups working on the same project, stimulating creativity to constantly learn and build new functions for the project if desired. high score.	2	1
The system of grading projects according to the level of completion of students, create a competition that is not light with groups working on the same undertaking, stimulate creativity to constantly learn and build new functions for the project if desired. high score.	2	1
The system of grading projects according to the level of completion of students, create a competition that is not light with groups working on the like project, stimulating creativeness to constantly learn and build new functions for the project if desired. high grievance.	2	1
The system of grading projects according to the level of completion of students, creating a competition that is not light with groups working on the same labor, have creativity to constantly learn and work up new functions for the project if desired. high score.	2	1
The system of grading undertaking according to the level of completion of students, creating a competition that is not light with groups working on the same project, stimulating creativity to constantly memorise and build raw functions for the labor if desired. in high spirits score.	2	1
The system of grading projects according to the tier of completion of students, creating a competition that is not light with groups working on the same project, stimulating creativity to constantly learn and build new function for the project if desired. high score.	2	1
The organisation of grading projects according to the level of completion of pupil, creating a competition that is not light with group working on the same project, stimulating creative thinking to constantly learn and build new functions for the project if desired. high score.	2	1
The arrangement of grading projects according to the level of completion of students, creating a competition that is not light with groups working on the same projection, stimulating creativity to incessantly learn and build modern functions for the project if desired. high score.	2	1
The system of grading project according to the level of completion of educatee, creating a competition that is not light with groups working on the like project, provoke creativity to incessantly learn and build new functions for the project if desired. high score.	2	1
The system of grading project according to the level of completion of students, creating a competition that is non light with groups working on the same project, stimulating creativity to constantly pick up and construct new functions for the project if desired. high score.	2	1
The system of grading projects according to the level of completion of students, creating a contender that is not light with groups working on the same project, stimulating creativity to constantly get word and build new functions for the project if desired. mellow score.	2	1
The system of grading projects according to the point of completion of students, creating a competition that is not light with groups working on the like task, stimulating creativity to constantly learn and build new functions for the project if desired. high score.	2	1
The system of place projects according to the level of completion of pupil, creating a competition that is not light with groups work on the same projection, stimulating creativity to constantly learn and build new functions for the project if desired. high score.	2	1
The system of grading projects according to the level of completion of students, creating a competition that is non light with groups working on the like project, stimulating creativity to constantly learn and build new functions for the project if desired. high score.	2	1
The system of grading task according to the level of completion of students, creating a competition that be not light with mathematical group working on the same project, stimulating creativity to constantly learn and build new functions for the project if desired. gamy score.	2	1
The system of grading undertaking according to the level of completion of students, creating a competition that is not light with groups working on the same labor, stimulating creativity to incessantly learn and build new functions for the project if desired. high mark.	2	1
The system of grading projects according to the level of completion of students, create a competition that is not light with groups working on the same project, stimulating creativity to perpetually learn and build modern functions for the projection if desired. eminent score.	2	1
The system of grade projects according to the level of completion of students, creating a competition that is not weak with groups working on the same project, stimulating creativity to constantly learn and build new functions for the project if desired. high grudge.	2	1
The system of grading project according to the level of completion of students, creating a competition that is non sluttish with groups work on the like project, stimulating creativity to constantly learn and build new functions for the project if desired. high score.	2	1
The system of grading projects according to the level of completion of students, make a competition that is not light with groups working on the same project, stimulating creativity to constantly learn and build new mathematical function for the project if desired. high musical score.	2	1
The system of grading projects fit in to the level of culmination of students, creating a competition that is not light with groups working on the same project, stimulate creativity to perpetually learn and build new functions for the project if desired. high score.	2	1
The system of grading labor according to the stage of completion of students, creating a competitor that is not light with groups working on the same project, stimulating creativity to constantly learn and build new functions for the project if desire. high score.	2	1
The system of grading projects consort to the level of completion of pupil, creating a competition that is not light with groups working on the same project, stimulate creativeness to constantly learn and build young functions for the project if desired. high score.	2	1
The system of grading projects according to the level of completion of students, creating a competition that is not light with groups working on the same project, stimulating creativity to constantly hear and build new functions for the undertaking if desired. high score.	2	1
The system of grading projects according to the level of completion of students, creating a competition that is not light with groups working on the same project, stimulating creativity to constantly take and build up new functions for the project if desired. high score.	2	1
The system of grading projects according to the level of completion of students, creating a competition that is not light with groups bring on the same project, stimulating creativity to constantly learn and make new functions for the project if desired. high scotch.	2	1
The system of rules of grading projects concord to the level of completion of students, creating a rival that constitute not light with groups working on the same project, stimulating creativity to constantly learn and build new functions for the project if desired. high score.	2	1
The system of grading projects according to the level of completion of students, creating a competition that is not unclouded with groups working on the same project, stimulating creativity to constantly learn and build new functions for the task if desire. high score.	2	1
The system of grading projects according to the level of completion of students, creating a rival that is not light with groups working on the same project, stimulating creativity to constantly hear and build young functions for the project if desired. high scotch.	2	1
The arrangement of grading projects according to the level of completion of students, creating a competition that is not light with radical working on the same project, stimulating creativeness to constantly learn and build modern functions for the project if desired. high score.	2	1
The system of grading projects allot to the level of completion of students, creating a competition that is not light with groups working on the same labor, stimulating creativity to constantly learn and build new functions for the project if desire. high score.	2	1
The system of rank projects according to the level of completion of students, creating a competition that is not light with radical working on the same project, stimulating creativity to constantly learn and build new functions for the labor if desired. high score.	2	1
The system of grading projects according to the level of completion of students, create a competition that is non light with groups working on the same undertaking, stimulating creativity to constantly learn and build new functions for the project if desired. high score.	2	1
The system of score projects according to the level of completion of students, creating a competition that is not light with group working on the same project, stimulating creativity to constantly learn and build new part for the project if desire. high score.	2	1
The system of grading projects according to the level of completion of students, create a competition that is not light with groups working on the same project, stimulating creativeness to constantly learn and build new use for the task if desired. high score.	2	1
The system of rules of grading projects according to the level of completion of students, creating a competition that is non light with groups working on the same project, stimulating creative thinking to constantly learn and build new functions for the project if desired. gamey score.	2	1
The system of grading projects according to the level of completion of students, creating a contest that is non light with groups working on the same project, stimulating creativity to constantly learn and work up new functions for the project if desired. high score.	2	1
The scheme of grading projects according to the level of windup of students, creating a competition that make up not light with groups working on the same project, stimulating creativity to invariably learn and build new functions for the project if desired. high score.	2	1
The system of grading projects allot to the level of completion of students, creating a competition that is not light with groups work on the same project, stimulating creativity to perpetually learn and build new functions for the project if desired. high score.	2	1
The system of grade projects according to the level of completion of students, creating a competition that is not light with chemical group working on the same project, stimulating creativity to constantly learn and construct new functions for the project if desired. high score.	2	1
The system of grading projects according to the level of completion of students, creating a rival that is not light with groups working on the same project, stimulating creativity to constantly learn and build novel functions for the project if desire. high grade.	2	1
The system of grading project according to the level of completion of students, creating a competition that is not clear with groups working on the same project, stimulate creativity to constantly learn and build new functions for the project if trust. high score.	2	1
The system of grading projects according to the storey of completion of students, create a competition that is not light with groups working on the same project, stimulating creativity to invariably learn and build new functions for the project if desired. high score.	2	1
The system of grade projects according to the level of completion of students, creating a competition that is non light with groups working on the same task, stimulating creativeness to constantly learn and build modern functions for the project if desired. high score.	2	1
The system of grading projects according to the degree of completion of students, creating a contest that be not easy with groups working on the same project, stimulating creativity to constantly learn and build new functions for the project if desired. high sexual conquest.	2	1
The system of grading projects according to the level of completion of students, creating a competition that follow not light with groups working on the same project, stimulating creativity to constantly get wind and build up new functions for the projection if desired. high score.	2	1
The system of grading projects according to the level of completion of students, produce a competition that is non light with groups working on the like project, stimulating creativity to constantly get a line and build new functions for the project if desired. high pitched score.	2	1
The system of grading projection according to the level of completion of students, creating a competition that is not light with groups working on the same project, stimulating creativeness to constantly learn and build raw functions for the project if desired. high account.	2	1
The system of grading undertaking according to the level of completion of pupil, creating a competition that is not light with groups working on the same project, stimulating creativity to constantly learn and establish new functions for the project if desired. high score.	2	1
The system of grading projects according to the level of completion of students, creating a competition that equal not light with groups working on the like project, stimulating creative thinking to constantly learn and build new functions for the project if desired. high score.	2	1
The system of grading projects allot to the level of completion of students, creating a competition that is not light with groups working on the same project, stimulate creativity to constantly learn and build new purpose for the project if desired. high grievance.	2	1
The system of grading projects according to the storey of culmination of students, make a competition that is not light with groups working on the same project, stimulate creativity to constantly learn and build new procedure for the project if desired. high score.	2	1
The system of grading projects according to the level of completion of students, creating a competition that is not light with mathematical group working on the same project, arouse creativity to constantly learn and work up new functions for the projection if desired. high score.	2	1
The system of grading projects accord to the level of mop up of students, creating a competition that is not light with groups working on the same undertaking, shake creativity to constantly get wind and build new functions for the project if desired. high score.	2	1
The organization of grading projects according to the level of completion of students, creating a competition that is not light with groups work out on the same project, stimulating creativity to always learn and build new procedure for the project if desired. high score.	2	1
The system of grading task according to the level of completion of scholarly person, creating a competition that is not light with groups working on the same project, stimulating creativity to constantly learn and build new functions for the project if desired. high score.	2	1
The arrangement of grading projects according to the level of completion of students, creating a competition that is not light with groups working on the same project, stimulating creativity to constantly learn and build new functions for the labor if desired. high score.	2	1
The organisation of grading projects according to the horizontal surface of completion of students, creating a competition that is non light with groups working on the same project, stimulating creativity to constantly learn and build new functions for the project if trust. high mark.	2	1
The system of place projects according to the level of completion of students, make a competition that is not light with groups working on the same task, stimulating creativity to constantly learn and build new functions for the project if desired. high score.	2	1
The system of grading projects according to the level of completion of students, create a competition that is non light with group working on the same project, stimulating creativity to always learn and build new functions for the project if desired. high sexual conquest.	2	1
The system of grading projects according to the level of completion of students, creating a competition that be not light with groups working on the same project, stimulating creativity to constantly learn and build up new functions for the project if hope. high grudge.	2	1
The system of grading projects according to the level of pass completion of students, creating a competition that is not light with groups working on the like project, stimulating creativity to constantly learn and build new function for the project if desired. high score.	2	1
The system of grading projects according to the level of completion of students, create a competition that is not light with groups working on the same project, stimulating creativeness to incessantly learn and build new functions for the project if desire. high score.	2	1
The system of grading project according to the level of completion of students, creating a competition that is not light with groups working on the same project, stimulating creative thinking to constantly learn and build new functions for the project if desired. gamey score.	2	1
The system of grading projects according to the level of culmination of students, creating a competition that is not short with groups working on the same project, stimulating creativity to always learn and build newfangled functions for the project if desired. high score.	2	1
The system of grading projects according to the level of closing of students, creating a competition that is non light with groups working on the like project, stimulating creativity to constantly learn and build new functions for the project if desired. high score.	2	1
The system of grading projects according to the stratum of completion of student, creating a contest that is not light with groups working on the same project, stimulating creativity to constantly learn and build new functions for the projection if desired. high score.	2	1
The organization of grading projects according to the level of completion of students, creating a competition that is not light with groups working on the same project, stimulating creative thinking to invariably learn and build new functions for the project if desired. high score.	2	1
The system of grading projects according to the level of completion of students, creating a competition that is not light with groups working on the same project, stimulating creativity to constantly learn and work up new functions for the project if desired. eminent score.	2	1
The system of grading projects according to the level of completion of bookman, make a competition that is not light with groups working on the same project, stimulating creativity to forever learn and build new functions for the project if desire. eminent score.	2	1
The system of grading projects according to the level of completion of students, creating a rivalry that is non abstemious with group working on the same project, stimulating creativity to constantly learn and build new functions for the project if desired. high score.	2	1
The system of grading projects according to the level of completion of students, creating a competition that is non light with groups act on the same project, stimulating creativity to constantly learn and build new functions for the project if desired. high mark.	2	1
The system of grading projects according to the level of pass completion of students, creating a competition that is not light with groups working on the same project, stimulating creativity to constantly learn and build new functions for the task if desired. high score.	2	1
The organization of grading projects according to the level of completion of students, creating a competition that is not light with groups working on the same project, stimulating creative thinking to incessantly learn and build young functions for the project if desired. high score.	2	1
The system of grading projects according to the level of completion of students, creating a competition that is not light with groups wreak on the same projection, stimulating creativity to constantly learn and build modern functions for the project if desired. high score.	2	1
The system of grading projects according to the level of completion of students, creating a competition that is not light with groups working on the like project, stimulating creativity to constantly learn and build new routine for the undertaking if desired. high score.	2	1
The system of grading projects according to the level of completion of students, creating a competition that is not light with groups work on the like project, stimulating creativity to constantly learn and build up new functions for the project if desired. high score.	2	1
The system of grading undertaking accord to the level of completion of students, creating a competition that is not abstemious with groups working on the same project, stimulate creativity to constantly learn and build new functions for the project if desired. high score.	2	1
The system of grading projects accord to the stage of completion of students, creating a competition that is not light with groups working on the same undertaking, stimulating creativity to constantly learn and build new functions for the project if desire. high score.	2	1
The system of grading projects accord to the level of completion of students, creating a competition that is not light with groups working on the same project, hasten creative thinking to perpetually learn and build new functions for the project if desired. high score.	2	1
The system of grading projects according to the level of pass completion of students, creating a competition that is not light with groups working on the like project, stimulating creative thinking to constantly learn and build new functions for the project if desire. high score.	2	1
The organization of grading projects according to the level of completion of students, creating a competition that is not light with groups working on the same project, stimulating creativity to constantly learn and build new functions for the project if desired. high score.	2	1
The system of grading projects according to the level of completion of students, creating a competition that be non light colored with groups working on the same project, stimulating creativity to constantly learn and build new role for the project if desired. high score.	2	1
The system of grading projects according to the level of completion of students, creating a competition that is not lightheaded with groups working on the same project, stimulating creativity to constantly learn and build new functions for the project if desired. high score.	2	1
The system of grading projects according to the level of completion of students, creating a competition that is not light with groups act upon on the same project, stimulate creativity to constantly learn and build new office for the project if desired. high score.	2	1
The system of grading projects according to the storey of completion of students, creating a competition that is non light with groups make on the same project, stimulating creativity to constantly learn and build fresh functions for the project if desired. high score.	2	1
The system of rate projects according to the point of completion of students, creating a competition that is non light with groups ferment on the same project, stimulating creativity to constantly learn and build young functions for the project if desired. high score.	2	1
The system of grading projects according to the level of completion of students, creating a competition that is not light with groups working on the same undertaking, have creativity to constantly learn and build new functions for the project if desired. gamy score.	2	1
The system of grading projects according to the level of closing of students, make a competition that is not light with groups working on the same project, stimulating creativity to constantly learn and progress new functions for the project if desired. high grade.	2	1
The arrangement of grading projects according to the level of completion of students, creating a competition that is non light with groups working on the same task, stimulating creativity to constantly learn and construct new functions for the project if desired. high score.	2	1
The system of grading projects according to the level of completion of student, creating a competition that is not light with groups working on the same project, cause creativity to constantly learn and build up new functions for the project if desired. high score.	2	1
The system of mark projects concord to the level of completion of student, creating a competition that is not light with groups working on the same project, stimulating creativity to constantly check and build new functions for the project if desired. high score.	2	1
The system of grade project according to the level of completion of students, creating a competition that is not light with groups working on the same project, stimulating creativity to constantly learn and build new role for the project if desired. high score.	2	1
The system of grading projects according to the level of completion of students, create a competition that is not light with groups working on the like task, stimulating creativity to constantly learn and build new functions for the project if desired. high score.	2	1
The system of grading projects according to the level of closing of students, creating a competition that is not light with radical working on the same project, stimulating creativity to constantly learn and build new functions for the project if desired. in high spirits score.	2	1
The system of grading projects according to the level of completion of students, creating a competition that is not light with groups working on the same project, stimulating creativity to constantly learn and build new functions for the project if desired. high grievance.	2	1
The system of grade projects according to the level of completion of students, creating a competition that is not light with groups working on the same project, stimulating creativity to always take and build new functions for the project if desired. high score.	2	1
The system of grading projects according to the level of mop up of students, creating a competition that be not light with groups working on the same project, stimulating creativity to constantly learn and build fresh functions for the project if desired. high score.	2	1
The system of grading projects according to the level of completion of students, creating a competition that is not light with group knead on the same project, stimulating creativity to constantly learn and build new functions for the project if desired. mellow score.	2	1
The system of order projects according to the level of completion of students, creating a competition that is not light with groups working on the like project, stimulating creativity to constantly learn and build new role for the project if desired. high score.	2	1
The organisation of grading projects harmonise to the level of completion of students, creating a competition that is not light with groups work on the same project, stir creativity to always learn and build new functions for the project if desired. high score.	2	1
The system of grading projects according to the level of completion of students, creating a contender that is non light with groups working on the same project, stimulating creativity to constantly learn and build new functions for the project if desired. high score.	2	1
The system of grading projects according to the level of windup of students, creating a competition that is not light with groups working on the like project, stimulating creativity to constantly learn and build new functions for the project if desired. high score.	2	1
The system of grading projects according to the spirit level of completion of students, creating a competition that is non light with groups working on the same project, stimulating creativity to constantly learn and ramp up new functions for the project if desired. high score.	2	1
The system of grading projection according to the level of completion of students, creating a competition that is not light with grouping working on the same project, stir creative thinking to constantly learn and build new functions for the project if desired. high score.	2	1
The arrangement of grading projects according to the level of completion of students, creating a competition that is not light with groups working on the like project, energize creative thinking to constantly find out and build new functions for the project if desired. high score.	2	1
The system of grading projects harmonise to the level of completion of students, creating a competition that is not light with groups working on the same project, stimulating creativity to constantly learn and build newfangled subprogram for the project if desired. high score.	2	1
The system of grading projects according to the level of completion of students, creating a competition that is not light with chemical group working on the same project, stimulating creativity to always learn and make new functions for the project if desired. high score.	2	1
The system of grading projects according to the level of closing of students, creating a competition that is not scant with groups working on the same project, stimulating creativeness to constantly learn and progress new functions for the project if desired. high score.	2	1
The system of grading projects according to the level of completion of students, creating a competition that is not loose with groups working on the same project, stimulating creativity to invariably learn and progress new functions for the project if desired. high score.	2	1
The system of order projects according to the level of completion of students, creating a competition that is not light with groups working on the same project, hasten creativity to constantly learn and build new functions for the project if desire. high score.	2	1
The system of grading projects according to the level of culmination of students, creating a contest that is not light with groups working on the like project, stimulating creativity to constantly learn and build new functions for the project if desired. high score.	2	1
The system of score project according to the level of closing of students, creating a competition that is not light with groups working on the same projection, stimulating creativity to constantly learn and build raw functions for the project if desired. high score.	2	1
The arrangement of grading projects according to the level of completion of students, creating a competition that is not light with groups working on the same project, stimulating creativity to perpetually learn and build new functions for the projection if desired. high score.	2	1
The system of grading projects according to the level of completion of students, creating a competition that is not light with groups working on the like project, stir creativity to constantly learn and build new functions for the project if desired. high score.	2	1
The system of grading projects according to the level of completion of students, creating a competition that is not light with groups run on the same project, stimulating creativity to constantly learn and establish new functions for the projection if desired. high score.	2	1
The system of grading projects according to the level of completion of students, creating a competition that is non light with group work on the same project, stimulating creativity to constantly learn and build new functions for the task if desired. high score.	2	1
The system of rank projects according to the level of completion of students, creating a competition that is not light with groups working on the same project, stimulating creativity to constantly check and build new functions for the task if desired. high score.	2	1
The organization of grade projects concord to the level of completion of students, creating a competition that is non light with groups working on the same project, energise creativity to constantly learn and build new functions for the project if desired. high score.	2	1
The system of grading projects consort to the level of culmination of student, creating a competitor that is not light with groups working on the same project, stimulating creative thinking to constantly learn and build new functions for the project if desired. high score.	2	1
The system of grading undertaking according to the level of completion of pupil, make a competition that is not light with mathematical group working on the same project, stimulating creativity to constantly learn and build new functions for the project if desired. high score.	2	1
The system of grading projects according to the level of pass completion of educatee, creating a competition that is not light with mathematical group working on the like project, stimulating creativity to constantly learn and build new functions for the project if desired. high score.	2	1
The system of grading projects according to the level of completion of students, create a competition that is not light with groups working on the same project, stimulating creativity to constantly learn and work up new functions for the project if desired. high score.	2	1
The system of grade projects according to the level of mop up of students, creating a competition that is not light colored with groups working on the same project, stimulating creativity to constantly learn and build raw functions for the project if desired. high score.	2	1
The system of grading projects according to the level of completion of students, creating a competition that is not light with groups working on the same task, stimulating creativity to constantly learn and build new affair for the project if desired. high score.	2	1
The system of grading projects according to the level of completion of students, creating a competition that is non light with groups working on the same project, stimulating creativity to constantly learn and build new functions for the task if desired. high mark.	2	1
The system of grading projects according to the level of completion of students, creating a competition that is not clean with groups knead on the same project, stimulating creativity to constantly learn and build new functions for the labor if desired. high score.	2	1
The system of grading projects according to the level of completion of students, create a competition that is not light with chemical group working on the same projection, stimulating creativity to constantly learn and build fresh functions for the project if desired. in high spirits score.	2	1
The system of grading projects according to the level of culmination of students, create a competition that is not light with radical working on the like project, stimulating creativity to constantly learn and build new functions for the project if desired. high score.	2	1
The system of grading projects according to the level of completion of students, creating a competition that is not light with groups working on the like project, stimulating creativity to constantly learn and build new functions for the project if desired. high grudge.	2	1
The system of grading projects according to the level of completion of students, creating a competition that is not weak with group working on the like project, stimulating creativity to constantly learn and build new functions for the project if desired. high account.	2	1
The organisation of rate projects according to the level of completion of students, creating a competition that is not light with groups working on the same project, stimulating creativity to constantly learn and build young functions for the project if desired. high score.	2	1
The system of grading projects agree to the level of completion of students, creating a competition that is not light with groups working on the same project, stimulating creative thinking to perpetually learn and build new functions for the project if desired. high score.	2	1
The system of grading projects according to the level of completion of students, creating a competition that be not light with groups working on the same project, stimulating creativity to constantly learn and build new functions for the project if desired. high mark.	2	1
The arrangement of grading projects according to the level of pass completion of pupil, creating a competition that is non light with groups working on the same project, stimulating creativity to constantly learn and build new functions for the project if desired. high score.	2	1
The system of grade projects according to the storey of completion of students, creating a competition that is not calorie free with groups working on the same project, shake creativity to constantly learn and build new functions for the project if desired. high score.	2	1
The system of grading projects according to the level of completion of scholar, creating a competition that is not light with groups working on the like project, stimulating creativity to forever learn and build new functions for the project if desired. high score.	2	1
The system of grading projects according to the level of completion of students, creating a challenger that is not light with groups working on the same project, stimulate creative thinking to constantly learn and build new functions for the project if desired. high sexual conquest.	2	1
The system of score projects according to the level of completion of students, creating a competition that is not light with groups working on the same project, stimulating creativity to constantly learn and build newfangled functions for the project if hope. high score.	2	1
The system of grading projects accord to the level of completion of students, creating a competition that is not light with group working on the same project, stimulating creativity to constantly learn and build new functions for the projection if desired. high score.	2	1
The system of grade undertaking according to the level of completion of students, creating a competition that is not light with groups working on the same project, stimulating creativity to constantly learn and build new functions for the project if desired. high score.	2	1
The system of grade projects according to the level of completion of students, creating a competition that is not light with groups working on the same labor, shake up creativity to constantly learn and build new functions for the project if desired. high score.	2	1
The system of grade task according to the level of completion of students, creating a competition that exist not light with mathematical group working on the same project, stimulating creativity to constantly learn and build new functions for the project if desire. high score.	2	1
The organization of grade projects according to the level of completion of students, create a competition that is not light with groups working on the same project, stimulating creativity to constantly learn and build new affair for the project if desired. high score.	2	1
The system of grading projection according to the level of completion of students, creating a competition that is not light with groups working on the same project, stimulating creativity to constantly learn and build new functions for the projection if desired. high score.	2	1
The system of grade projects according to the level of completion of students, creating a competition that is not light with groups working on the same project, stimulating creativity to incessantly learn and build new functions for the project if desired. gamy score.	2	1
The system of grading task according to the level of completion of students, creating a competition that comprise non light with groups working on the same project, stimulate creativity to constantly learn and build new functions for the project if desired. high score.	2	1
The organisation of score projects accord to the level of completion of students, creating a competition that is not light with groups process on the same project, stimulating creative thinking to constantly learn and build new functions for the project if desired. high score.	2	1
The system of order labor according to the level of completion of students, creating a competition that is not light with groups work on the same project, cause creativity to constantly learn and build new routine for the project if desired. high score.	2	1
The system of grading projects consort to the level of completion of students, creating a competition that is not light with groups working on the like project, stimulating creativity to constantly see and build new functions for the project if desired. high score.	2	1
The system of grading projects according to the tier of culmination of students, creating a competition that is not light with groups work on the same project, stimulating creativity to constantly learn and build unexampled functions for the project if desired. high score.	2	1
The system of grading projects according to the level of completion of students, creating a competition that is not light with groups working on the same project, stimulating creative thinking to invariably learn and build new functions for the labor if desired. high score.	2	1
The system of rules of grading projects according to the level of completion of students, produce a competition that is not light with groups working on the like project, stimulating creativity to constantly learn and build new functions for the project if desired. high sexual conquest.	2	1
The system of grading projects according to the level of completion of scholar, creating a competition that is not light with groups working on the same project, stimulating creativity to constantly learn and build new functions for the task if want. high score.	2	1
The system of grading projects according to the level of completion of students, creating a contest that is not light with group working on the same project, stimulating creativity to perpetually learn and build new functions for the project if desired. high score.	2	1
The system of grade projects according to the level of completion of students, creating a contention that is not light with groups working on the same project, stimulating creativeness to constantly learn and build new functions for the project if desired. high score.	2	1
The system of grading labor agree to the level of completion of students, creating a competition that is not light with groups working on the same project, stimulating creative thinking to constantly learn and build new functions for the project if desired. high score.	2	1
The system of rules of grading projects according to the level of windup of students, creating a competition that is non light with groups working on the same project, stimulating creativity to constantly learn and build new functions for the project if desired. high score.	2	1
The arrangement of grading projects according to the level of completion of students, make a competition that be non light with groups working on the same project, stimulating creativity to constantly learn and build new functions for the project if desired. high score.	2	1
The system of grading projects according to the level of completion of educatee, creating a competition that is not loose with groups working on the like project, stimulating creativity to constantly study and build novel functions for the project if desired. high score.	2	1
The system of grading projects according to the level of closing of students, creating a competition that is non light with groups working on the like project, stimulating creativity to invariably learn and build new functions for the project if desired. high score.	2	1
The system of grade projects according to the level of completion of students, creating a competition that is not light with groups working on the same project, stimulating creativity to constantly learn and build modern functions for the project if hope. high score.	2	1
The system of grading projects according to the level of completion of student, creating a competition that is not light with groups working on the same project, stimulating creativity to constantly learn and build fresh functions for the undertaking if desired. high pitched score.	2	1
The system of grading labor according to the point of completion of students, creating a competition that is not faint with groups working on the same project, stimulating creativity to incessantly learn and build up new functions for the project if desired. high score.	2	1
The system of grading projects according to the level of completion of students, creating a competitor that is not light with grouping exploit on the same project, stimulating creativity to constantly study and build new functions for the project if desired. high score.	2	1
The system of grading projects agree to the level of completion of students, creating a competition that is not light with groups working on the same project, stimulating creativity to constantly learn and build new functions for the project if desired. gamey score.	2	1
The system of grading projects according to the storey of completion of educatee, creating a competition that is not light with groups working on the like project, stimulating creativity to constantly learn and build new functions for the project if desired. high score.	2	1
The system of grading projects according to the level of completion of students, creating a competition that is not light with groups work on the same project, induce creativity to constantly learn and build new functions for the project if desire. high score.	2	1
The system of grading projects according to the level of completion of students, create a competition that is not sluttish with groups working on the same project, shake up creativity to constantly learn and build new functions for the project if desire. high sexual conquest.	2	1
The system of grading projects fit in to the level of completion of students, creating a competition that is not light with radical working on the same project, stimulating creativity to constantly learn and build raw functions for the project if desired. high score.	2	1
The system of rules of grading projects according to the level of completion of students, creating a competition that is not light with groups working on the same labor, stimulating creativeness to constantly memorise and build new functions for the labor if desired. high score.	2	1
The system of grading project according to the level of completion of students, creating a competition that be not light with groups working on the same undertaking, stimulating creativeness to constantly learn and build new functions for the undertaking if desired. high score.	2	1
The system of grading projects according to the level of completion of students, create a competition that is not light with groups working on the like project, stimulating creativity to constantly learn and build new functions for the project if desired. high sexual conquest.	2	1
The organisation of grading projects according to the level of completion of students, creating a competition that is not loose with groups do work on the same project, stimulating creativity to constantly learn and build raw functions for the project if want. high score.	2	1
The system of grading projects according to the level of culmination of students, create a competition that is not light with mathematical group working on the same project, stimulating creativity to constantly get a line and build new functions for the project if desired. high score.	2	1
The system of grading projects according to the level of completion of students, creating a competition that is not light with groups working on the like project, stimulate creativity to constantly learn and build new functions for the projection if desired. mellow score.	2	1
The system of order projects according to the degree of completion of students, creating a competition that is not light with groups working on the same project, stimulating creativity to constantly learn and build new functions for the project if desire. high score.	2	1
The system of grading projects allot to the stage of completion of students, create a competition that is not light with groups working on the same project, stimulating creativity to constantly learn and build new role for the project if want. high score.	2	1
The system of grading project according to the point of completion of educatee, creating a contention that is not light with groups working on the same project, stimulating creative thinking to constantly learn and build new functions for the project if desired. high score.	2	1
The system of rank undertaking according to the level of completion of students, create a competition that is not light with groups working on the same projection, stimulating creativity to constantly learn and build new routine for the project if desired. high score.	2	1
The system of grading projects according to the level of completion of scholarly person, creating a competition that is not light with groups working on the same task, stimulating creativity to constantly learn and build new function for the labor if desired. high score.	2	1
The system of grading projects according to the level of completion of students, creating a competition that is not light with groups working on the same project, stimulating creativity to constantly learn and build new map for the project if desired. high score.	2	1
The system of grading projects according to the level of completion of scholarly person, creating a competition that is not light with groups work on the same project, stimulating creativity to always learn and build new functions for the project if desired. high score.	2	1
The system of grading projects according to the level of completion of students, creating a competition that is not light with groups working on the same task, energise creativity to invariably learn and build new functions for the project if desire. high score.	2	1
The system of grading projects according to the level of completion of students, creating a challenger that is not light with groups working on the same project, stimulating creativeness to constantly learn and build new functions for the project if desired. high score.	2	1
The system of grading projects according to the tier of completion of students, creating a competition that is non light with groups working on the same project, excite creativity to constantly learn and ramp up fresh functions for the project if desired. high score.	2	1
The organisation of grading projects according to the level of completion of students, creating a competition that is not light with group working on the same task, stimulating creativity to constantly learn and build new functions for the project if desired. high score.	2	1
The system of grading projects according to the degree of completion of students, creating a competition that is not clear with groups working on the same project, energize creativity to constantly learn and ramp up new functions for the project if desired. high score.	2	1
The system of grading projects according to the level of completion of students, creating a competition that is not wakeful with groups working on the same projection, stimulating creativity to constantly learn and build new functions for the project if desired. high score.	2	1
The system of grading projects according to the level of completion of students, creating a competition that is non light with groups working on the same project, stimulating creativity to constantly teach and build new functions for the project if desired. high scotch.	2	1
The system of grading projects according to the level of completion of scholar, creating a competition that is not light with groups working on the same project, stimulating creativity to constantly learn and build raw functions for the task if desired. high score.	2	1
The system of grading project according to the level of windup of students, creating a competition that is not light with groups work on the same project, stimulating creativity to constantly learn and build young functions for the project if desired. high score.	2	1
The system of mark projects accord to the level of completion of students, creating a competition that is not light with groups working on the same project, cause creativity to constantly learn and build new functions for the project if desired. eminent score.	2	1
The system of grading projects according to the level of completion of students, creating a competition that is not light with radical working on the like project, shake creativity to constantly teach and build new functions for the project if desired. high score.	2	1
The arrangement of grading projects according to the layer of completion of students, creating a competition that is not light with groups working on the same project, brace creativity to constantly learn and build new functions for the project if desired. high score.	2	1
The system of grading projects according to the level of completion of students, create a competition that is non light with groups work on the same project, stimulating creativity to constantly learn and build new functions for the project if desired. high mark.	2	1
The system of grading project according to the level of pass completion of students, creating a rival that is non light with groups working on the same project, stimulating creativity to constantly learn and build new functions for the project if desired. high score.	2	1
The system of grading projects consort to the level of completion of students, creating a competition that is not light with groups working on the like project, make creativity to constantly learn and build new functions for the project if desired. high score.	2	1
The system of grading projects consort to the level of completion of bookman, creating a competition that is not light with groups working on the like project, stimulating creativity to constantly learn and build new function for the project if desired. high score.	2	1
The organization of grading projects consort to the level of completion of students, creating a competition that is not light with groups working on the same labor, stimulating creativity to constantly learn and build new functions for the project if desired. high score.	2	1
The system of grading projects allot to the level of completion of students, creating a competition that is not light with groups working on the same project, stimulating creativity to constantly learn and build up new functions for the project if desired. high score.	2	1
The arrangement of grading projects according to the level of completion of students, create a competition that is non light with groups working on the same project, stimulating creativity to constantly learn and build fresh functions for the project if desired. high score.	2	1
The system of grade projects according to the level of completion of students, creating a competition that is not light with groups work out on the same project, stimulating creativity to constantly determine and build new functions for the project if desired. high score.	2	1
The system of grading projects harmonise to the level of completion of scholar, creating a competition that be not weak with groups working on the same project, perk up creativity to constantly learn and build new functions for the project if desired. high score.	2	1
The system of order projects according to the level of completion of students, creating a competition that is non light with groups work on the same project, stimulating creativity to constantly learn and build new functions for the task if desired. high sexual conquest.	2	1
The system of grading projects according to the level of completion of students, creating a competition that is not light with groups working on the same project, stimulating creativity to constantly learn and build new social function for the project if desired. high score.	2	1
The system of grading projects according to the level of culmination of students, creating a competition that is not light with groups working on the like project, stimulating creativity to constantly learn and build new functions for the project if desired. high score.	2	1
The organization of grading projects according to the level of completion of students, creating a rivalry that is not light with groups working on the same project, stimulating creativeness to constantly discover and build new functions for the project if desired. high score.	2	1
The system of grading projects according to the tier of windup of students, creating a competition that is not easy with groups working on the same project, stimulate creativity to constantly learn and build new functions for the project if desired. high score.	2	1
The system of grading projects according to the level of completion of students, creating a competition that is not light with groups work out on the like project, stimulating creativity to forever learn and build new functions for the project if hope. high score.	2	1
The system of grading projects according to the level of completion of students, creating a contender that is not low cal with groups working on the same project, stimulating creativity to incessantly learn and build new functions for the project if desired. in high spirits account.	2	1
The system of grading projects according to the level of completion of student, creating a challenger that is not light with groups working on the same project, rush creativity to constantly learn and build new functions for the project if desired. high score.	2	1
The system of grading projects according to the level of completion of students, creating a competition that be not light with groups working on the same labor, stimulating creativity to constantly learn and establish new functions for the project if desired. gamey score.	2	1
The system of grading projects according to the level of completion of students, make a competition that personify non light with groups working on the same project, stimulating creativity to constantly learn and build modern functions for the project if desired. high score.	2	1
The scheme of grading projects according to the level of completion of scholar, creating a contention that is not light with groups working on the same project, stimulating creativity to constantly learn and build new functions for the project if desired. high score.	2	1
The system of grading projects according to the level of completion of students, create a competition that is not clean with group working on the same project, stimulating creativity to constantly learn and build young functions for the project if desired. high grade.	2	1
The arrangement of grading project according to the stage of completion of students, creating a competition that is not light with groups working on the same project, stimulating creativity to constantly learn and build new functions for the project if hope. high score.	2	1
The system of grading projects according to the level of completion of students, creating a competition that is not light with groups working on the same project, stimulating creativity to always learn and build new functions for the labor if trust. high score.	2	1
The system of grading projects accord to the level of completion of students, creating a competition that is not light with groups working on the like project, stimulating creativity to constantly learn and build new functions for the project if desired. high score.	2	1
The system of grading projection according to the level of completion of students, creating a competition that is not light with grouping working on the same project, stimulating creativity to always learn and build new functions for the project if desire. high score.	2	1
The system of grading labor harmonise to the level of completion of students, creating a competition that is not light with grouping working on the same project, stimulating creativity to always learn and build young functions for the project if desired. high score.	2	1
The system of grading projects according to the story of completion of students, make a competition that embody not light with groups working on the same project, stimulating creativity to constantly learn and build new functions for the project if hope. high score.	2	1
The system of grading projects according to the level of completion of students, creating a competitor that is non easy with groups working on the same undertaking, stimulating creativity to constantly learn and build new functions for the project if desired. high score.	2	1
The system of grading projection according to the floor of completion of students, creating a competition that is not light with group working on the same project, stimulating creativity to constantly learn and build up new functions for the project if desired. high score.	2	1
The system of grading projects according to the level of windup of students, creating a competition that is not light with groups working on the same project, stimulating creativity to constantly memorise and build new functions for the projection if desired. eminent score.	2	1
The organization of grading projects according to the spirit level of completion of students, create a competition that is not light with groups working on the same project, stimulate creativity to constantly learn and build new functions for the project if desire. high score.	2	1
The system of rules of grading task according to the level of completion of students, creating a competition that is not light with groups working on the same project, stimulating creativity to constantly learn and build new functions for the project if desired. high score.	2	1
The system of grading projects according to the level of completion of students, create a competition that is not light with groups working on the same project, stimulating creativity to constantly learn and build newfangled functions for the project if desired. high score.	2	1
The system of grading projects according to the level of completion of students, create a competition that is not light with groups working on the same undertaking, stimulating creativity to constantly learn and build new subprogram for the project if desired. high score.	2	1
The system of grading projects according to the level of completion of students, creating a competition that be not light with chemical group working on the same project, stimulating creativity to constantly learn and build new functions for the project if desired. high score.	2	1
The system of grade projects according to the level of mop up of students, creating a contention that is not light with groups work on the same project, stimulating creativity to constantly learn and build new functions for the project if desired. high score.	2	1
The system of grading projects according to the level of completion of students, creating a contention that is not light with groups working on the same project, stimulating creativity to constantly learn and work up new functions for the project if desired. high score.	2	1
The system of grading projects according to the level of completion of bookman, creating a contender that is not light with groups working on the same project, excite creativity to constantly learn and build new single valued function for the undertaking if desired. high score.	2	1
The system of grading projects grant to the level of completion of students, creating a competition that is not swooning with groups operate on the same project, stimulating creativity to constantly learn and build fresh functions for the project if desired. high score.	2	1
The system of grading projects according to the level of completion of students, creating a competition that is not light with group work on the same project, stimulating creativity to constantly hear and build new functions for the project if desired. high score.	2	1
The system of grade projects according to the level of completion of students, creating a competition that is not light with groups working on the same projection, stimulating creativity to perpetually learn and build new functions for the project if desired. high score.	2	1
The system of grade projects according to the level of completion of students, creating a competition that is not light with groups working on the same project, stimulating creativity to constantly learn and build new functions for the project if desired. high score.	2	1
The system of grading projects according to the level of completion of students, creating a competition that is not light with mathematical group working on the same project, stimulating creativity to perpetually learn and build up new functions for the project if want. high score.	2	1
The system of grading projects harmonise to the level of completion of students, creating a competition that is not light with groups working on the same task, stimulating creativity to perpetually learn and build new role for the project if desired. high sexual conquest.	2	1
The scheme of grading projects according to the level of completion of students, creating a competition that be not light with groups working on the like project, stimulating creativity to constantly learn and build new functions for the project if desired. high score.	2	1
The system of grading undertaking according to the level of completion of students, creating a competition that is not light with groups working on the same task, stimulating creativity to constantly learn and build new functions for the project if desired. high score.	2	1
The system of grading projects according to the spirit level of closing of students, creating a competition that is not light with groups working on the same project, stimulating creativity to constantly learn and build new functions for the project if desired. high mark.	2	1
The system of grading projects according to the level of completion of students, make a competition that is not light with groups working on the like project, stimulating creativity to constantly learn and build new functions for the project if desired. high grudge.	2	1
The arrangement of rank projects according to the level of completion of students, creating a competition that is not light with groups working on the same project, stimulating creativity to constantly learn and build new functions for the project if desire. in high spirits score.	2	1
The system of range labor fit in to the level of completion of students, creating a contender that is not light with groups working on the same project, stimulating creativity to constantly learn and build new functions for the project if desired. high score.	2	1
The system of grading projects according to the level of completion of students, create a competition that is not light with groups working on the same undertaking, stimulate creativity to constantly learn and build new functions for the labor if desired. high score.	2	1
The system of grading projects concord to the level of completion of scholarly person, creating a competition that is non light with groups working on the same project, stimulating creativity to constantly learn and build new functions for the project if desired. high score.	2	1
The system of grading projects according to the level of completion of educatee, make a competition that be not light with groups working on the same project, stimulating creativity to constantly learn and work up new functions for the project if desired. high score.	2	1
The system of grading projects grant to the level of windup of students, creating a competition that is not light with groups working on the same project, stimulating creativity to forever learn and establish new functions for the project if desired. high account.	2	1
The system of grading projects grant to the tier of completion of students, creating a rivalry that is not light with groups working on the same project, stimulating creativity to constantly learn and build new functions for the project if desired. high mark.	2	1
The system of grading projects according to the level of completion of scholar, creating a competition that is not light with groups working on the same labor, stimulating creativity to constantly learn and build raw functions for the undertaking if desired. high score.	2	1
The organisation of grading projects according to the level of completion of students, creating a competition that is not light with groups working on the like project, stimulating creativity to constantly learn and build new functions for the project if desired. high score.	2	1
The system of range projects according to the level of pass completion of students, creating a competition that be non light with groups working on the same project, stimulating creativity to constantly learn and build new functions for the project if desired. high score.	2	1
The system of grading projects according to the level of completion of students, create a competition that is not light with groups working on the same project, stimulating creativity to constantly learn and build new functions for the project if desired. high score.	2	1
The system of grading projects according to the level of mop up of students, creating a competition that is not light with groups working on the same project, stimulating creativeness to constantly learn and build new functions for the project if trust. high score.	2	1
The system of grading projects grant to the level of completion of students, creating a competition that is not light with groups working on the same project, stimulating creative thinking to constantly determine and build unexampled functions for the project if desired. high score.	2	1
The system of grading projects according to the level of completion of students, creating a competition that is not light with groups working on the same project, stimulating creativity to constantly learn and build new function for the project if desired. in high spirits score.	2	1
The system of grading projects according to the level of windup of students, creating a competition that is not light with groups working on the same project, stimulating creativeness to perpetually learn and build new functions for the project if desired. mellow score.	2	1
The system of grading task according to the level of mop up of students, creating a competition that is not light with groups working on the same project, stimulating creativeness to invariably learn and build new functions for the project if desired. high score.	2	1
The system of grading projection according to the level of completion of students, creating a competition that is not light with groups working on the same project, stimulating creativity to forever learn and build new functions for the task if desired. high score.	2	1
The organisation of grading projects according to the level of completion of students, creating a competition that is not light with group working on the same project, stimulating creativity to constantly learn and build new affair for the project if desired. high score.	2	1
The system of grading project according to the level of completion of students, creating a competition that is not light with grouping working on the same project, stimulating creativity to constantly learn and build new functions for the project if desired. high score.	2	1
The system of rules of grading projects according to the level of completion of students, creating a competition that is not light with groups working on the same project, stimulating creativity to always learn and build new functions for the project if desire. high score.	2	1
The system of grading projects according to the level of completion of students, create a competition that is non light with groups working on the same labor, stimulating creativity to constantly learn and progress new functions for the task if desired. high score.	2	1
The system of grading projection according to the degree of completion of students, creating a competition that is not tripping with groups working on the same project, stimulating creativity to incessantly learn and build new functions for the project if desired. high score.	2	1
The system of grading projection according to the level of completion of students, creating a competition that is non calorie free with chemical group working on the same project, stimulating creativity to constantly learn and build new functions for the project if desired. high score.	2	1
The system of grading projects fit in to the level of completion of bookman, creating a competition that is non light with groups working on the same project, stimulating creativity to constantly learn and construct new functions for the project if desired. high score.	2	1
The system of grading project according to the storey of completion of students, make a competition that is not light with groups work on the same project, stimulating creativity to constantly learn and build new functions for the project if desired. high score.	2	1
The system of grading projects concord to the level of completion of students, create a challenger that is not light with groups working on the same project, stimulating creativity to constantly learn and build new functions for the labor if trust. high score.	2	1
The system of grading projects according to the level of completion of students, creating a competition that is not light with groups working on the same project, stimulating creativity to constantly learn and build new functions for the projection if desired. high score.	2	1
The system of grading projects according to the level of completion of students, creating a competition that is not light with groups solve on the same project, stimulating creativity to constantly acquire and construct new functions for the project if desired. high score.	2	1
The system of grading projects according to the level of completion of students, creating a contention that is not light with mathematical group working on the same project, stimulating creativity to constantly learn and build novel functions for the project if desired. high score.	2	1
The system of grading projects according to the level of closing of students, creating a competition that is not light with groups working on the same project, stimulating creativeness to constantly learn and build new occasion for the project if want. high score.	2	1
The system of grade projects according to the level of completion of students, creating a competition that be not light with groups play on the same project, stimulating creativity to constantly learn and build new functions for the project if desired. high score.	2	1
The arrangement of grading projects according to the level of completion of student, creating a competition that is non light with groups working on the same project, stimulating creativity to constantly get wind and build new functions for the project if desired. high score.	2	1
The system of rate projects according to the level of completion of students, creating a competition that is non light with groups working on the same projection, stimulating creativity to constantly learn and build young functions for the project if desired. high score.	2	1
The system of grading projects according to the level of completion of students, creating a competition that is not light with groups make on the same project, get creativity to constantly learn and make new functions for the project if want. high score.	2	1
The system of grading projects according to the level of pass completion of students, creating a competition that is not light with groups working on the same project, stimulating creativeness to constantly learn and build newfangled functions for the project if desired. high score.	2	1
The system of grading project according to the level of completion of students, creating a competition that is not promiscuous with groups work on the same project, stimulate creativity to constantly learn and build new functions for the project if desire. high score.	2	1
The system of grading projects according to the level of completion of students, create a competition that is not light with radical working on the same project, stimulating creative thinking to constantly learn and build new functions for the project if desired. high grievance.	2	1
The system of range projects according to the level of completion of students, creating a competition that is not light with mathematical group working on the same projection, stimulating creativity to constantly learn and build raw functions for the project if desired. high score.	2	1
The system of grading projects according to the level of completion of students, creating a competition that is not light with groups working on the same project, stimulating creativity to constantly learn and build new functions for the project if hope. high musical score.	2	1
The system of grading projects grant to the level of completion of students, creating a competitor that is not light with groups working on the same project, stimulating creativity to constantly learn and build new functions for the project if desired. in high spirits score.	2	1
The system of grading projects according to the level of completion of bookman, creating a competition that be not light with groups working on the same project, stimulating creativity to constantly learn and build modern functions for the project if desired. gamy score.	2	1
The system of grading projects according to the tier of completion of students, creating a competition that is not light with groups working on the same project, stimulating creativity to constantly learn and build new functions for the projection if desired. high score.	2	1
The system of grading projects according to the level of completion of students, creating a competition that is not light with groups process on the same project, energize creativity to constantly learn and build new functions for the project if hope. eminent score.	2	1
The system of grading projects according to the level of culmination of students, creating a competition that is not light with groups working on the same project, stimulating creativity to constantly determine and ramp up new functions for the project if desired. high score.	2	1
The system of grading project according to the level of completion of students, creating a competition that is non light with groups working on the same project, stimulating creativity to constantly learn and progress new functions for the project if desired. high score.	2	1
The system of grading projects fit in to the level of completion of students, creating a competition that is not light with groups working on the same project, stimulating creativity to constantly learn and build new functions for the project if desired. eminent account.	2	1
The system of grading projects according to the level of completion of students, creating a competition that is not light with groups working on the same project, stimulating creativity to constantly learn and build young functions for the project if desired. high score.	2	1
The system of grading projects allot to the level of completion of students, creating a competition that is not light with grouping work on the same project, shake creativity to constantly learn and build young functions for the project if desired. high score.	2	1
The system of grading projects according to the level of completion of students, creating a competition that is not light with groups working on the like project, stimulate creativity to constantly learn and build new functions for the project if desired. high score.	2	1
The organization of grading projects according to the level of completion of students, creating a competition that is not light with groups working on the same project, stimulating creative thinking to constantly learn and build new functions for the labor if desired. high score.	2	1
The system of grading projects according to the level of completion of students, produce a contender that is not light with groups working on the same project, stimulating creativity to constantly learn and build new functions for the project if desire. high score.	2	1
The system of place projects according to the storey of completion of students, creating a competition that is non light with groups working on the same project, stimulating creativity to constantly learn and build new functions for the project if desired. high score.	2	1
The system of score projects according to the level of completion of students, creating a competition that is not idle with groups work on the same project, stimulating creativity to constantly learn and build up new functions for the project if desired. high score.	2	1
The system of grading projects according to the level of completion of students, creating a competition that is not light with groups work on the like project, stimulating creativity to constantly learn and build new functions for the project if desired. high grudge.	2	1
The organization of grade projects agree to the story of completion of bookman, creating a competition that is not light with groups working on the same project, stimulating creativity to constantly learn and build new functions for the project if desired. high score.	2	1
The system of mark projects according to the level of completion of pupil, creating a competition that is non light with groups form on the same project, stimulating creativity to constantly learn and build new function for the project if desired. high score.	2	1
The system of grading projects according to the level of completion of students, creating a competition that is not clear with radical working on the same project, stimulating creativity to constantly learn and build new functions for the undertaking if desired. high score.	2	1
The system of grading projects according to the level of completion of students, creating a competition that is not light with group work out on the same labor, stimulating creativity to constantly larn and build new functions for the project if desired. high score.	2	1
The system of place projects according to the level of pass completion of students, creating a competition that is not abstemious with groups working on the same projection, stimulating creativity to constantly learn and build new functions for the project if desired. high score.	2	1
The system of grading projection according to the level of completion of student, creating a competition that is not light with groups working on the same project, stimulating creativeness to constantly see and build new functions for the project if desired. high score.	2	1
The system of grading projects according to the level of completion of students, creating a competition that represent not light with groups working on the same project, stimulating creativity to constantly learn and build new functions for the project if desired. high grudge.	2	1
The organization of grading projects according to the level of pass completion of student, creating a competition that is not light with radical working on the same project, stimulating creativity to constantly learn and build new functions for the project if desired. high score.	2	1
The system of grading projects according to the level of pass completion of students, creating a competition that is not light with groups form on the like project, stimulating creativity to constantly learn and build new functions for the task if desired. high grievance.	2	1
The system of grading projects according to the level of completion of students, creating a competition that is not light with groups working on the same project, stimulating creativity to constantly learn and work up new functions for the project if desired. high score.	2	1
The system of grade projects according to the level of culmination of students, create a competition that is not light with groups working on the same project, stimulating creativity to constantly learn and build new single valued function for the project if desired. high score.	2	1
The organization of grading projects according to the point of completion of students, creating a competition that is not light with groups working on the same project, stimulate creativity to incessantly learn and build new functions for the project if desired. high score.	2	1
The system of rank projects according to the level of completion of students, create a competition that is not light with groups working on the same project, stimulating creativity to constantly learn and build up new functions for the project if desired. high score.	2	1
The system of grading projects according to the level of completion of students, creating a competition that is not light with groups working on the same project, stimulating creativity to constantly learn and build new functions for the project if desired. high score.	2	1
The system of grading labor according to the level of windup of students, creating a competition that is not light with groups working on the same project, stimulating creativity to constantly learn and build new functions for the project if desired. high grade.	2	1
The system of grading undertaking according to the level of completion of students, creating a competition that is not light with groups working on the same project, stimulating creative thinking to always learn and build new functions for the project if desired. high score.	2	1
The system of grading projects according to the level of culmination of students, creating a competition that is not light with groups work on the like project, stimulating creativity to constantly learn and build up new functions for the project if desired. high score.	2	1
The system of grading projects according to the level of completion of students, creating a competition that is not light with grouping working on the same project, stimulating creative thinking to constantly learn and work up new functions for the project if desired. high score.	2	1
The system of grading projects according to the degree of completion of students, creating a competition that is not light with groups working on the same project, stimulating creativity to constantly con and make new functions for the project if desired. high score.	2	1
The system of grading projects according to the level of completion of students, creating a competition that is non light with groups working on the same project, stimulating creativity to constantly learn and build raw functions for the undertaking if desired. gamy score.	2	1
The system of grading projects according to the grade of completion of students, creating a competition that is not light with groups working on the same project, stimulating creativity to constantly learn and build new functions for the project if trust. high score.	2	1
The system of grading projects according to the level of completion of students, creating a competition that is not light with group working on the same project, make creativity to perpetually learn and build fresh functions for the project if desired. high score.	2	1
The system of rate labor according to the level of completion of students, creating a competition that is not light with groups working on the same project, stimulating creativity to constantly learn and build new functions for the project if desire. high grievance.	2	1
The arrangement of grading projects according to the spirit level of completion of pupil, create a competition that is non light with groups working on the same project, stimulating creativity to constantly learn and build new functions for the project if desired. high score.	2	1
The system of grading projects according to the level of mop up of students, creating a competition that is not light with groups working on the same project, stimulating creativity to constantly learn and build new function for the project if desired. high score.	2	1
The system of grading projects according to the level of completion of students, creating a competition that is not light with groups work on the same project, stimulating creativity to forever see and build new function for the project if desired. high score.	2	1
The system of grading project according to the level of completion of students, creating a competition that is not light with groups working on the like project, get creativity to constantly learn and build new functions for the project if desired. high score.	2	1
The system of grading projects according to the level of completion of students, creating a competition that is non light with groups working on the like project, stimulating creativity to constantly take and build new functions for the project if desired. high scotch.	2	1
The system of grading projects according to the level of completion of student, creating a contest that is not light with group working on the like project, stimulating creativity to constantly learn and work up new functions for the project if desired. high score.	2	1
The organization of grading projects according to the level of completion of students, creating a competition that personify not light with groups working on the same project, stimulating creativity to constantly learn and build raw function for the project if desired. high score.	2	1
The system of grading projects consort to the level of completion of students, creating a competition that embody not light with groups working on the same project, stimulating creativity to constantly learn and build new procedure for the project if desire. high score.	2	1
The system of grading projects according to the level of completion of students, creating a competition that is not light with groups mould on the same project, excite creativity to constantly learn and build new functions for the project if desired. high score.	2	1
The system of grading projects agree to the level of completion of students, creating a competition that is not light with groups working on the same project, stimulating creativity to constantly learn and build up raw function for the project if desired. high account.	2	1
The system of grading projects agree to the level of completion of students, create a competition that is not light with groups working on the same project, stimulating creativity to constantly learn and build newfangled functions for the project if desired. high score.	2	1
The system of grading projects according to the level of mop up of students, creating a competition that is not unclouded with grouping working on the same project, stimulating creativity to constantly learn and build new functions for the task if desired. high score.	2	1
The system of grading projects according to the level of closing of students, creating a competition that is not tripping with groups working on the like project, energize creativity to constantly learn and build new functions for the project if desired. high score.	2	1
The system of grading projects according to the level of completion of students, make a competition that is not light with groups working on the same project, stimulating creativity to constantly determine and build newfangled functions for the projection if desired. high score.	2	1
The system of grading projects allot to the level of completion of students, make a competition that is not abstemious with groups working on the same project, stimulating creativity to constantly learn and build new functions for the project if desired. high score.	2	1
The system of grading undertaking according to the level of completion of students, creating a competition that is non light with groups work on the same project, stimulating creativeness to constantly learn and build new functions for the project if desired. mellow score.	2	1
The system of grading projects according to the point of completion of students, creating a competition that is not light with mathematical group work on the same project, stimulating creativity to constantly learn and build new functions for the project if desired. high score.	2	1
The system of grading projects according to the level of completion of students, create a competition that is not light with groups working on the same project, stimulating creativity to constantly learn and build new functions for the project if desired. high score.	2	1
The system of grading projects fit in to the level of completion of students, creating a contender that is not light with groups working on the same project, stimulating creativity to constantly learn and build new functions for the project if desired. high account.	2	1
The organization of grading projects according to the level of completion of students, produce a contender that be not light headed with groups working on the same project, stimulating creativity to constantly learn and build new functions for the project if desired. high score.	2	1
The system of grading projects according to the level of completion of students, creating a competition that is not light with groups shape on the same project, stimulating creativity to constantly learn and build modern functions for the project if desire. high score.	2	1
The system of grading projects according to the level of completion of students, creating a competition that make up not light with groups working on the same project, stimulating creativity to forever get a line and build modern functions for the project if desired. high score.	2	1
The system of grading projects according to the level of completion of students, creating a competition that is not clean with groups working on the same project, stimulating creativity to always learn and build new functions for the project if desire. mellow grudge.	2	1
The system of grading projects according to the level of completion of students, creating a contention that is not light with groups working on the like project, stimulating creativity to constantly learn and work up new functions for the project if desired. high score.	2	1
The system of grading projects according to the level of completion of scholar, creating a competition that is not sluttish with groups working on the same project, stimulating creativity to perpetually learn and build new functions for the projection if desired. high score.	2	1
The organization of grading projects according to the level of completion of scholarly person, creating a competition that is not light with groups working on the same project, stimulating creativity to constantly learn and build new function for the project if desired. high grade.	2	1
The system of grading task according to the level of completion of students, creating a competition that is not light with groups working on the same project, stimulating creativity to perpetually learn and build new functions for the project if desired. high score.	2	1
The system of grading projects allot to the level of completion of students, creating a competition that is not lite with groups working on the same project, stimulating creativity to forever hear and build new functions for the project if desired. high score.	2	1
The system of grading projects according to the grade of windup of students, creating a competition that be not light with groups working on the same labor, stimulating creativity to constantly learn and build new functions for the project if desired. high score.	2	1
The system of grading projects according to the level of closing of students, create a competition that is not light with groups work on the same project, stimulating creativity to forever learn and build new functions for the project if desired. high score.	2	1
The system of grading projects harmonize to the level of completion of students, creating a competition that is not light with group working on the same project, stimulating creativity to constantly get wind and build new functions for the project if desired. high grade.	2	1
The system of grading projects according to the level of completion of students, creating a rival that is non light with group working on the same project, stimulating creativity to constantly learn and build new functions for the project if desired. high score.	2	1
The system of mark project according to the level of completion of students, create a competition that is not light with groups working on the same project, stimulating creativity to constantly learn and build new functions for the project if desired. high score.	2	1
The system of grading undertaking according to the level of completion of students, creating a competition that is not light with groups working on the same project, stimulate creativity to constantly learn and build new functions for the project if desired. high score.	2	1
The system of grading projects harmonize to the level of mop up of students, creating a competition that represent not light with groups working on the same project, stimulating creativeness to constantly learn and build new functions for the project if desired. high pitched score.	2	1
The system of grading projects according to the level of completion of students, creating a competition that be not light with groups working on the same project, stimulating creativity to constantly learn and build newfangled functions for the project if desired. gamey score.	2	1
The system of grade projects according to the level of completion of pupil, creating a competition that is not light with groups working on the same project, stimulating creativity to constantly learn and construct new functions for the project if desired. high grievance.	2	1
The system of grading projects according to the level of completion of student, creating a competition that be not light with groups working on the same project, stimulating creativity to constantly learn and progress new function for the project if desired. high score.	2	1
The system of grading projects according to the level of completion of bookman, creating a competition that represent not light with groups working on the same project, stimulating creativity to constantly learn and work up new functions for the project if desired. high score.	2	1
The system of grading projects according to the level of completion of student, creating a competition that is not idle with mathematical group working on the same project, stimulating creativity to constantly learn and build new functions for the project if desired. gamy score.	2	1
The system of mark projects according to the level of completion of students, creating a rival that is not light with group working on the same undertaking, stimulating creativity to constantly learn and build new functions for the project if desired. high score.	2	1
The system of grading projects according to the spirit level of completion of students, creating a competition that is not light with groups working on the same project, stimulate creativity to constantly learn and build novel functions for the project if desired. eminent score.	2	1
The system of grading projects according to the level of completion of bookman, creating a competition that is not light with radical working on the like project, stimulating creativity to constantly learn and build new functions for the project if desired. high pitched score.	2	1
The system of grading labor according to the level of completion of students, creating a competition that is not light with groups working on the same project, stimulating creativity to constantly learn and build new subroutine for the undertaking if desire. high score.	2	1
The system of grading projects according to the level of completion of students, creating a rival that exist not light with groups working on the same labor, stimulating creativity to always learn and build new functions for the project if desired. high score.	2	1
The system of grading projects according to the level of completion of students, creating a competition that is not light with groups working on the same project, stimulating creativity to constantly learn and build new procedure for the labor if desired. eminent grudge.	2	1
The system of rank projects according to the grade of completion of students, creating a competition that is non light with groups working on the same project, stimulating creativity to constantly learn and build new functions for the project if desired. high score.	2	1
The system of grading projects according to the level of completion of student, creating a competition that is not light with groups working on the same project, stimulating creativeness to constantly learn and build up new functions for the project if trust. high score.	2	1
The system of grading projects according to the level of completion of students, creating a competition that is not light with groups working on the same project, stimulating creativity to constantly learn and build new functions for the projection if trust. high score.	2	1
The system of grading projects according to the level of completion of student, creating a competition that is not light with groups working on the same project, stimulating creativity to constantly learn and build new functions for the project if desired. high score.	2	1
The system of grading projects according to the level of completion of students, creating a competition that is not wanton with groups working on the like project, get creativity to constantly learn and build modern function for the project if desired. high score.	2	1
The system of grading projects according to the level of completion of students, creating a competition that is not light with groups working on the same project, stimulating creativeness to incessantly teach and build new functions for the project if desired. high pitched score.	2	1
The system of grading projects according to the storey of closing of students, creating a competition that is not light with groups working on the same project, stimulating creativity to constantly learn and work up new functions for the projection if desired. high score.	2	1
The system of grading projects according to the horizontal surface of completion of students, creating a competition that is not light with chemical group work out on the same project, stimulating creativity to constantly learn and build new functions for the project if desired. high score.	2	1
The system of grading projects according to the level of completion of students, make a competition that is not light with groups working on the same project, stimulating creativity to constantly acquire and build new functions for the project if desire. high score.	2	1
The system of grading projects according to the level of completion of students, creating a competition that is not wanton with groups working on the same project, stimulating creativity to constantly learn and build newfangled purpose for the project if desired. high score.	2	1
The system of grading projects according to the level of completion of students, creating a competition that is not light with groups work on the like project, stimulating creativity to constantly learn and construct new functions for the task if desired. high score.	2	1
The system of grading projects according to the stage of completion of students, creating a competition that is not light with groups lick on the same project, stimulating creativity to constantly learn and build new functions for the project if trust. high account.	2	1
The system of grading projects according to the level of completion of students, creating a competition that is non light with groups working on the same labor, stimulating creativity to constantly get wind and build new functions for the project if desired. high score.	2	1
The system of mark projects according to the level of completion of students, creating a competition that is not light with groups working on the same labor, stimulating creativity to invariably discover and build new functions for the project if desired. high score.	2	1
The system of grading projects according to the floor of completion of pupil, creating a competition that is not light with grouping working on the same project, stimulating creative thinking to constantly learn and ramp up new functions for the project if desired. high score.	2	1
The scheme of grading projects according to the level of completion of students, creating a competition that is not wanton with groups working on the same project, stimulate creativity to constantly learn and build new functions for the project if desired. high musical score.	2	1
The system of grade projects according to the level of completion of students, creating a competition that is non light with group working on the same project, stimulating creativeness to constantly take and build new functions for the project if desired. high score.	2	1
The system of range projects according to the level of completion of students, creating a competition that is not light with groups make for on the same project, stimulating creative thinking to constantly learn and build new functions for the project if desired. high score.	2	1
The system of order projects according to the grade of completion of students, creating a competition that is not unaccented with groups working on the like project, stimulating creativity to constantly learn and build new functions for the labor if desired. high score.	2	1
The system of grading projects according to the level of completion of students, creating a competition that is not light with groups working on the same projection, stimulating creativity to perpetually learn and build new functions for the project if desired. in high spirits mark.	2	1
The system of grading projection according to the level of completion of students, creating a competition that is not light with groups working on the same project, stimulate creative thinking to constantly learn and build new functions for the project if desired. high score.	2	1
The system of grading projects according to the level of completion of students, creating a contention that embody not light with groups working on the same project, stimulating creativeness to constantly learn and build new functions for the project if desired. high score.	2	1
The system of rules of grading projects according to the level of completion of students, creating a competition that is not light with groups puzzle out on the same project, stimulating creativity to constantly learn and build new functions for the task if desired. high score.	2	1
The system of grading projects according to the level of completion of students, creating a competition that is not light with groups work on the same project, stimulating creativity to constantly learn and build new functions for the task if desired. high grade.	2	1
The system of grading projects according to the level of completion of educatee, creating a rival that is not light with groups working on the same project, stimulating creativity to always learn and build new functions for the project if desired. high pitched score.	2	1
The organization of grading projects according to the level of pass completion of students, creating a competition that is not light with groups puzzle out on the same labor, stimulating creativity to constantly learn and build fresh functions for the project if desired. high score.	2	1
The system of grading projects according to the tier of completion of students, creating a competition that is not light with groups working on the same project, stimulating creativity to constantly pick up and build young functions for the project if desired. high score.	2	1
The system of grading task according to the level of completion of students, creating a competition that is non light with groups working on the same project, stimulating creativity to constantly learn and build fresh office for the project if desired. high score.	2	1
The system of mark projects according to the level of completion of students, creating a competition that is not light headed with groups working on the same project, stimulate creativity to constantly learn and build new functions for the labor if desired. high score.	2	1
The system of grading projects according to the point of completion of students, creating a competition that is not light with groups working on the same project, hasten creativity to constantly learn and build new functions for the project if desired. high score.	2	1
The system of grading projects according to the degree of pass completion of students, creating a competition that is not light with groups working on the same project, brace creativeness to constantly learn and build new functions for the project if desired. high score.	2	1
The system of grading projects according to the level of completion of students, creating a competition that is not light with groups working on the like projection, stimulate creativity to constantly learn and build new functions for the project if desired. eminent score.	2	1
The system of grading projects concord to the level of completion of scholarly person, creating a competition that is not scant with groups working on the same project, stimulating creativity to constantly learn and build new functions for the project if desired. high score.	2	1
The system of grading projects according to the level of completion of students, creating a competition that is not light with groups work on on the same project, stimulating creativity to constantly learn and build new functions for the projection if desired. high account.	2	1
The system of grading projects according to the level of completion of students, creating a competition that is not light with groups working on the same project, stimulating creativity to constantly learn and build up new functions for the project if desired. gamy score.	2	1
The system of grading projects according to the level of completion of students, creating a competition that is not light with groups working on the same project, stimulating creativity to constantly learn and work up new mapping for the project if desired. high score.	2	1
The system of grading projects according to the level of completion of students, creating a competition that is not light with groups working on the like project, stimulating creativity to constantly learn and build novel functions for the project if desired. high score.	2	1
The system of grading projects according to the level of completion of students, creating a competition that is not light with group working on the like labor, stimulating creativity to constantly find out and build new functions for the project if desired. high score.	2	1
The system of grading projects according to the level of completion of students, creating a contest that is not light with groups shape on the same project, stimulating creativity to constantly learn and build new office for the project if trust. high score.	2	1
The system of grading projects according to the level of completion of students, create a competition that is not light with groups play on the like project, stimulating creativity to constantly learn and ramp up new functions for the project if desired. high mark.	2	1
The system of grading projects concord to the level of completion of scholar, creating a competition that is not light with groups working on the same project, stimulating creativity to incessantly learn and build new functions for the project if desired. high score.	2	1
The system of grading projects according to the level of completion of students, creating a competition that make up not tripping with groups working on the same project, stimulating creativeness to constantly learn and build new functions for the undertaking if desired. high score.	2	1
The system of grading projects according to the level of completion of students, creating a competition that is not light with chemical group working on the same project, excite creativity to constantly learn and build new functions for the undertaking if desired. high score.	2	1
The system of grading projects according to the level of completion of students, creating a competition that is not light with groups work on the like task, stimulating creativity to constantly larn and build new functions for the project if desired. high pitched score.	2	1
The system of rules of grading projects according to the level of completion of students, creating a competition that is not light with groups working on the same projection, have creative thinking to constantly learn and build new function for the project if desired. high score.	2	1
The system of grading projects agree to the level of completion of students, creating a competition that is not light with groups working on the same project, stimulating creativity to incessantly find out and build new functions for the project if desired. high score.	2	1
The system of grade projects according to the level of completion of students, creating a competition that is not light with groups working on the same project, stimulating creativity to always learn and make new functions for the project if desired. high score.	2	1
The system of grading projects according to the level of completion of scholar, creating a competition that is not light with group working on the same project, have creativity to constantly learn and build new functions for the project if desired. high score.	2	1
The arrangement of grading projects according to the floor of completion of students, creating a competition that is not light with groups working on the same project, stimulating creative thinking to constantly learn and build new functions for the project if desired. high score.	2	1
The system of grading projects harmonize to the level of completion of students, creating a competition that is not light with mathematical group working on the same project, stimulating creativity to constantly check and build new functions for the project if desired. high score.	2	1
The system of grading projects according to the level of completion of students, produce a contender that is not light with groups working on the same project, stimulating creativity to constantly see and build new affair for the project if desire. high score.	2	1
The system of grading projects according to the level of completion of students, creating a competition that be non light with groups working on the same project, stimulating creativity to constantly learn and build fresh functions for the project if desired. high score.	2	1
The system of grading projects concord to the level of completion of students, creating a competition that be not easy with groups working on the same project, stimulating creativity to constantly learn and build new functions for the project if desired. high score.	2	1
The system of grading projects according to the level of completion of students, creating a competition that be not unaccented with groups working on the same project, stimulating creativity to constantly learn and work up new functions for the project if desired. high score.	2	1
The system of grading projects accord to the level of completion of students, creating a competition that is not light with groups work on the like project, stimulating creativity to constantly learn and build up novel functions for the project if desired. high score.	2	1
The system of grading projects according to the level of completion of students, make a competition that represent not light with groups work on the same project, stimulating creativity to constantly learn and establish new functions for the project if desired. high score.	2	1
The system of score task according to the level of completion of educatee, creating a competition that is not light with groups working on the same project, stimulating creativity to constantly learn and build new functions for the project if desired. high score.	2	1
The system of grading projects according to the level of completion of educatee, creating a competition that is not light with groups working on the same project, stimulating creativity to constantly learn and build new functions for the project if desired. gamey score.	2	1
The system of grading projects according to the level of culmination of students, creating a competition that is not unaccented with groups mould on the same project, stimulating creativity to constantly learn and build new functions for the projection if desired. high score.	2	1
The system of grading projects according to the level of completion of students, creating a competition that is not promiscuous with groups working on the like project, stimulating creativity to constantly learn and work up new functions for the project if desired. high score.	2	1
The system of grading projects according to the level of windup of students, creating a competition that is not light with groups working on the same project, stimulating creativity to forever learn and build new functions for the project if hope. high score.	2	1
The system of grading projects according to the level of completion of bookman, creating a competition that is not light with groups working on the same project, stimulate creativity to constantly learn and build new role for the project if desired. high score.	2	1
The system of grading project according to the level of completion of students, creating a competition that is not light with groups working on the same task, induce creativity to constantly learn and ramp up new functions for the project if desired. high pitched score.	2	1
The system of score projects according to the level of completion of students, creating a rivalry that is non light with groups working on the same project, stimulate creativity to constantly learn and build new functions for the project if desired. high score.	2	1
The system of grading projects according to the level of completion of bookman, creating a competition that be not light with groups working on the same task, stimulating creativity to constantly learn and establish new functions for the project if desired. high score.	2	1
The system of grading project according to the grade of completion of students, make a competition that is not light with groups working on the same project, stimulating creativity to constantly learn and work up new functions for the project if desired. high score.	2	1
The system of grading projects according to the level of completion of pupil, creating a competition that is not light with groups working on the same project, stimulating creative thinking to constantly learn and build new function for the undertaking if desired. high score.	2	1
The system of grading projects according to the horizontal surface of completion of students, creating a competition that is not light headed with groups work on the same project, energize creativity to constantly learn and build new routine for the project if desired. high score.	2	1
The system of grading projects according to the level of completion of bookman, creating a competition that is not light with groups working on the same undertaking, stimulating creativity to constantly learn and build new functions for the project if desire. high score.	2	1
The system of order projects accord to the level of completion of students, creating a competition that is not light with groups working on the same project, stimulating creativity to constantly learn and build new functions for the projection if hope. high score.	2	1
The system of grading projects according to the level of completion of students, creating a competition that is not light with groups working on the same task, make creativity to constantly learn and build newfangled functions for the project if desired. high score.	2	1
The system of grading projects according to the level of completion of students, creating a competition that is not light with mathematical group working on the same project, stimulating creativity to constantly learn and build new subprogram for the labor if desired. high score.	2	1
The system of grading project according to the level of completion of students, creating a contender that is not light with groups working on the same project, stimulating creativity to constantly learn and build novel functions for the project if desired. high score.	2	1
The system of grading projects according to the level of closing of students, create a competition that is not light with groups working on the same project, stimulating creativity to constantly learn and build new functions for the project if desired. high score.	2	1
The system of grading project according to the level of completion of students, creating a competition that is non light with groups working on the same project, stimulating creativity to constantly study and build new functions for the project if desired. high pitched score.	2	1
The system of grading projects according to the level of completion of students, creating a rivalry that is non light with groups working on the same project, stimulating creativity to constantly learn and build new functions for the project if desire. high score.	2	1
The system of grading projects according to the level of completion of students, creating a challenger that is not light with groups working on the same project, stimulating creativeness to constantly learn and build new functions for the project if desired. high score.	2	1
The system of rules of grading projects according to the level of completion of students, creating a competition that be non light with groups working on the same project, stimulating creativity to constantly learn and build novel functions for the project if desired. high grade.	2	1
The scheme of range projects according to the level of completion of students, creating a competition that is not short with groups working on the same project, stimulating creativity to forever learn and build new functions for the project if desired. high score.	2	1
The system of grading projects according to the level of completion of scholar, creating a competition that is not wakeful with groups working on the like project, stimulating creativity to constantly learn and build new functions for the project if desire. high score.	2	1
The system of grading projects according to the level of completion of students, create a competition that is not light with group working on the same project, stimulating creativity to constantly learn and build new social function for the project if desire. high score.	2	1
The system of grading projects according to the level of completion of students, creating a contention that comprise not lightheaded with groups working on the like project, stimulating creativity to constantly learn and build new functions for the project if desired. high score.	2	1
The system of grading projects according to the level of completion of students, creating a competitor that is not light with groups working on the same project, stimulating creativity to constantly learn and build new functions for the project if desired. high pitched mark.	2	1
The system of grading projects according to the level of completion of students, creating a competition that personify not light with groups work out on the same project, stimulate creativity to constantly learn and build new functions for the project if desired. high grievance.	2	1
The system of grading projects according to the level of completion of bookman, creating a competitor that is not light with groups working on the same project, stimulating creativity to constantly study and establish new functions for the project if desired. high score.	2	1
The system of grading projects allot to the level of completion of students, creating a competition that is not light with groups working on the same project, stimulating creativity to constantly learn and build unexampled functions for the project if desired. high score.	2	1
The system of grading projects according to the level of completion of student, creating a competition that is not light with groups work on the same project, stimulating creative thinking to constantly learn and build new functions for the project if desired. high score.	2	1
The system of grading projection according to the level of completion of students, creating a competition that is not light with groups working on the same project, stimulating creativity to constantly hear and build new functions for the project if desired. high grudge.	2	1
The system of grading projects according to the level of completion of student, creating a competition that be not light with groups operate on the same project, stimulating creative thinking to constantly learn and build new functions for the project if desire. high score.	2	1
The system of rate projects concord to the level of completion of students, creating a competition that is not light with groups working on the same project, stimulating creativity to constantly see and build new functions for the project if desired. high score.	2	1
The system of grading projects according to the grade of completion of students, creating a competition that is not light with groups working on the same project, stimulating creativity to constantly learn and build new function for the project if hope. high score.	2	1
The system of grading projects according to the stratum of completion of students, creating a competition that is not light with groups crop on the same project, stimulating creativeness to constantly learn and build new functions for the project if desired. high score.	2	1
The system of rate projects according to the level of completion of students, creating a competition that is non light with groups working on the same project, stimulating creativity to constantly learn and build newfangled functions for the project if desired. high score.	2	1
The system of grading projects according to the degree of completion of students, creating a contention that is not light with groups working on the same project, stimulating creative thinking to constantly acquire and build new functions for the project if desired. high score.	2	1
The system of grading projects according to the level of completion of students, create a competition that is not light with groups working on the same project, stimulating creativity to constantly learn and build new functions for the project if desired. high sexual conquest.	2	1
The system of grading projects according to the level of completion of students, creating a competition that is not light with groups working on the same project, stimulating creativity to constantly learn and build new use for the task if desired. high score.	2	1
The system of grade projects according to the level of completion of students, creating a competition that is not light with groups working on the same projection, stimulating creativity to constantly learn and build new functions for the labor if desired. high score.	2	1
The system of grading projects according to the level of completion of students, creating a competition that is not light with group working on the same project, stimulating creative thinking to constantly learn and build new functions for the project if desired. high score.	2	1
The system of rank projects according to the level of completion of student, creating a competitor that is not light with groups working on the same project, stimulating creativity to constantly learn and build new functions for the undertaking if desired. high score.	2	1
The system of grading projects according to the level of completion of students, creating a competition that is not light with groups working on the like project, stimulating creativity to constantly get a line and build new social occasion for the project if desired. high account.	2	1
The system of grading projects allot to the level of completion of scholar, creating a competition that is non light with groups working on the same project, stimulating creativity to constantly learn and build new functions for the project if desired. high score.	2	1
The system of grading projects according to the level of completion of students, creating a competition that equal not light with groups working on the same task, stimulating creative thinking to constantly watch and build new functions for the project if desired. high score.	2	1
The system of place projects according to the horizontal surface of completion of students, create a competition that is not light with groups shape on the same project, stimulating creativity to constantly learn and build new functions for the project if desired. high score.	2	1
The system of grading projects accord to the level of completion of students, creating a competition that is not swooning with groups working on the same labor, stimulating creativity to constantly learn and build new functions for the project if desired. high score.	2	1
The system of grading projects according to the level of completion of students, creating a competition that cost not lightsome with groups working on the same project, stimulating creativity to constantly learn and build new functions for the project if desired. high score.	2	1
The system of grading projects according to the level of completion of students, creating a competition that constitute not light with groups working on the same project, stimulating creativity to constantly learn and build new function for the project if want. high score.	2	1
The system of grading projects according to the level of completion of students, creating a competition that is non light with groups working on the same project, stimulate creativity to constantly learn and progress new functions for the project if desired. high score.	2	1
The system of grading labor according to the storey of completion of students, creating a competition that is non light with groups working on the same project, stimulating creative thinking to constantly learn and build new functions for the project if desired. high grudge.	2	1
The system of grading projects according to the level of completion of students, make a competition that is not light with groups do work on the like project, stimulating creativity to constantly discover and build new functions for the project if desired. high score.	2	1
The system of grading projects according to the floor of closing of students, creating a competition that be not light with mathematical group working on the same project, stimulating creativity to constantly learn and build new functions for the project if desired. gamy score.	2	1
The system of grading projects according to the level of completion of students, creating a competition that is not light with groups working on the same project, stimulating creative thinking to constantly learn and build new functions for the project if desired. high score.	2	1
The system of grading projects according to the level of pass completion of students, creating a competition that is not easy with groups working on the same project, stimulating creativity to constantly get wind and work up new functions for the project if desired. high score.	2	1
The system of grading projects concord to the level of completion of students, creating a contender that is not light with groups working on the same project, stimulating creativity to invariably learn and build up new functions for the project if desired. high score.	2	1
The organisation of grading projects according to the level of completion of students, creating a competition that is not loose with groups working on the same project, stimulating creativeness to perpetually ascertain and build new functions for the project if desired. high score.	2	1
The system of grading projects according to the level of completion of students, creating a competition that follow not light with radical working on the same project, stimulating creativity to constantly learn and build young function for the project if desired. high score.	2	1
The system of grading projects according to the level of completion of students, create a competition that is non light with groups working on the same project, stimulating creativity to constantly learn and build raw functions for the project if desired. high score.	2	1
The system of range projects fit in to the horizontal surface of completion of students, creating a competition that is not scant with groups working on the same project, stimulating creativity to constantly learn and build new functions for the project if desired. high mark.	2	1
The organisation of grading projects according to the spirit level of completion of students, creating a competition that is not light with groups working on the same undertaking, stimulating creativity to incessantly learn and build new functions for the project if desired. high score.	2	1
The system of grading projects according to the level of completion of students, creating a competition that is not light with groups working on the same project, excite creativity to constantly learn and build new functions for the project if desire. gamy score.	2	1
The system of grading projects harmonise to the level of completion of students, creating a competition that is not light with grouping working on the same project, stimulating creativity to always learn and build new functions for the project if desire. high score.	2	1
The system of rank projects according to the level of completion of students, creating a competition that make up not light with groups working on the same project, stimulating creativity to constantly learn and build new functions for the project if desired. high score.	2	1
The system of grading labor according to the level of completion of students, creating a competition that is not light with group working on the same project, stimulating creativity to constantly learn and build new functions for the project if desired. high grade.	2	1
The system of grading projects according to the level of completion of students, create a competition that is not light with grouping working on the same project, stimulating creativity to constantly learn and build up new functions for the projection if desired. high score.	2	1
The system of grading projects according to the level of completion of students, creating a rivalry that is not clean with groups working on the same project, stimulating creativity to always learn and build new functions for the project if desired. high score.	2	1
The system of grading projects according to the level of completion of students, creating a competition that is not light with groups work on the same task, stimulating creativity to constantly learn and build new functions for the project if desired. high score.	2	1
The system of grading projects according to the level of completion of student, creating a competition that is not light with groups working on the same task, stimulating creativeness to perpetually learn and build new functions for the project if desired. high score.	2	1
The system of grading projects according to the level of windup of students, creating a competition that is non light with groups working on the like project, stimulating creativity to perpetually learn and build new functions for the project if desired. high score.	2	1
The system of grading projects according to the level of closing of students, creating a competition that is not light with mathematical group play on the same project, stimulating creativity to constantly learn and work up new functions for the project if hope. high score.	2	1
The system of grading projects according to the level of completion of students, create a competition that is not light with groups working on the same project, stimulating creativity to constantly learn and make new functions for the project if desired. high grade.	2	1
The system of grading projects according to the level of completion of students, creating a competition that embody not light with groups working on the same project, stimulating creativity to forever learn and build new affair for the project if desired. high score.	2	1
The arrangement of grading projects according to the level of completion of students, creating a competition that embody not light with groups working on the same project, stimulating creativity to always learn and build new functions for the project if desired. high pitched score.	2	1
The scheme of grading projects according to the level of completion of students, create a competition that is not light with groups working on the same project, stimulating creative thinking to constantly learn and build new functions for the project if desired. high score.	2	1
The system of grading projects according to the level of completion of students, create a competition that is not light with groups working on the same project, stimulating creativeness to constantly learn and build new functions for the undertaking if desired. high score.	2	1
The system of grading projects according to the level of completion of students, creating a rival that is not lite with groups working on the same project, stimulating creativity to constantly learn and build up new functions for the project if desired. high score.	2	1
The system of grading projects according to the level of completion of students, creating a competition that is not swooning with groups working on the same project, stimulating creativity to constantly learn and build new functions for the project if desired. high score.	2	1
The system of mark projects according to the level of completion of students, creating a competitor that is not light with chemical group working on the like project, stimulating creativity to constantly learn and build new functions for the project if desired. high score.	2	1
The system of mark projects allot to the level of completion of students, creating a competition that is not light with groups working on the same project, stimulating creativity to perpetually learn and build new functions for the project if desired. high score.	2	1
The system of grading projects according to the level of windup of students, creating a competition that make up not light with groups working on the like project, stimulating creativity to constantly learn and build new functions for the project if desired. mellow account.	2	1
The system of grading projects according to the level of completion of students, creating a competitor that is not light with groups working on the same project, hasten creativity to constantly learn and build new functions for the project if desired. high score.	2	1
The system of grading projects according to the level of completion of students, creating a competition that is not light with groups working on the same project, stimulate creative thinking to constantly memorise and work up new functions for the project if desired. high score.	2	1
The system of grading projects according to the level of pass completion of scholar, creating a competition that is not light with groups work on the same project, stimulating creativity to constantly learn and build new functions for the project if desired. high mark.	2	1
The system of grading projects harmonise to the level of completion of students, creating a competition that is not light with groups working on the same project, stimulating creativity to constantly learn and establish new functions for the project if desired. high score.	2	1
The system of grading projects according to the level of completion of students, creating a competition that equal not light with groups working on the same project, stimulating creativity to constantly memorize and build new functions for the project if desired. high grievance.	2	1
The system of grading projects consort to the level of culmination of students, creating a competition that is non light with groups working on the same project, stimulating creativity to constantly memorize and build new functions for the project if desired. high score.	2	1
The system of grading projects according to the level of windup of students, produce a competition that is not light with groups working on the same project, stimulating creativity to constantly learn and build new functions for the project if desired. high grudge.	2	1
The system of grading projects accord to the stratum of closing of students, creating a competition that is not light with groups working on the same project, stimulating creativity to constantly learn and build new functions for the project if desired. high score.	2	1
The system of grading projects according to the level of completion of students, creating a competition that be not light with groups working on the same project, stimulating creativity to constantly get wind and build up new role for the project if hope. high score.	2	1
The system of grading projects according to the level of completion of students, creating a competition that is not light with group working on the like task, stimulating creativity to constantly learn and build fresh functions for the project if desired. high score.	2	1
The system of grading project according to the level of completion of students, creating a competition that is not sluttish with mathematical group working on the same project, stimulating creativity to always learn and build new functions for the project if desired. high score.	2	1
The system of grading projects according to the horizontal surface of completion of students, creating a competition that is not light with groups working on the like project, stimulating creativity to constantly learn and build new functions for the labor if desired. high score.	2	1
The system of grading projects according to the level of completion of students, creating a competition that is not light with groups working on the same project, stimulating creativity to incessantly learn and build new functions for the undertaking if desired. high score.	2	1
The system of grading projects according to the level of windup of students, creating a competition that is not light with grouping working on the like project, stimulating creativity to constantly learn and build new functions for the project if desired. high scotch.	2	1
The system of mark task accord to the level of completion of pupil, creating a competition that is not light with groups working on the same project, stimulating creativity to constantly learn and build raw functions for the project if desired. high score.	2	1
The system of grading projects according to the level of completion of students, creating a competition that is not idle with groups working on the same project, stimulating creativity to always learn and build modern functions for the project if desired. high score.	2	1
The system of range projects according to the level of completion of students, creating a competition that is not low cal with groups work on the same projection, stimulating creativity to constantly learn and build new functions for the project if desire. high score.	2	1
The system of grading projects according to the level of completion of students, creating a competition that is not light with groups working on the like projection, stimulating creativity to constantly learn and build new functions for the project if desired. mellow score.	2	1
The system of grading projects according to the level of completion of students, creating a competition that is non light with groups work on the like project, stimulating creativity to constantly learn and build new functions for the labor if desired. high score.	2	1
The organization of grading projects according to the level of completion of students, creating a competition that is not light with groups working on the same project, stimulating creativity to constantly read and build new functions for the project if desired. high score.	2	1
The organization of grading projects according to the level of completion of students, creating a rivalry that is not light with groups working on the same project, stimulating creativeness to invariably learn and build new functions for the project if desired. high score.	2	1
The system of grading projection according to the level of completion of students, create a contest that is not light with groups working on the same project, stimulating creativity to constantly see and build new functions for the project if desired. high grievance.	2	1
The system of grade projects according to the level of completion of students, creating a competition that is not light with group working on the same project, stimulating creativity to always learn and build new functions for the project if desire. eminent score.	2	1
The system of grading projects according to the level of completion of students, creating a competition that be not low cal with groups crop on the same projection, stimulating creativity to constantly learn and build new functions for the project if desired. high score.	2	1
The system of rate projects according to the level of completion of students, creating a competition that embody not light with groups working on the same projection, stimulating creativity to constantly learn and build new functions for the project if desired. high pitched score.	2	1
The system of rank projects according to the level of completion of students, creating a competition that is not calorie free with groups working on the same project, stimulating creativity to constantly learn and build new function for the project if desired. high score.	2	1
The system of grading projects according to the grade of culmination of students, creating a competition that is not light with groups working on the same project, stimulating creativity to constantly learn and build new functions for the labor if desired. high grievance.	2	1
The system of grading task according to the level of completion of students, create a competition that is not light with groups solve on the same project, stimulating creativity to constantly learn and build new functions for the project if desired. high score.	2	1
The system of grading projects according to the level of completion of students, creating a competitor that is non light with groups working on the same project, stimulating creativity to constantly learn and build new functions for the project if desire. high score.	2	1
The system of grading projects allot to the level of completion of students, creating a contender that is not light with group working on the same project, stimulating creativity to constantly learn and build up new functions for the project if desired. high score.	2	1
The scheme of grade projects according to the level of completion of students, creating a rivalry that is not tripping with groups working on the same project, stimulating creativity to constantly learn and establish new functions for the project if desired. high score.	2	1
The system of grading projects according to the level of completion of students, creating a competition that is not promiscuous with groups ferment on the same project, perk up creativity to constantly learn and build new functions for the project if desired. high grade.	2	1
The system of grading projects according to the level of completion of student, creating a competition that is non light with groups working on the same project, stimulating creativity to constantly learn and build up modern functions for the project if desired. high score.	2	1
The system of grading projects according to the level of culmination of educatee, make a rivalry that is not light with groups working on the same project, stimulating creativity to constantly learn and build new functions for the project if desired. high score.	2	1
The system of grading projects according to the level of completion of students, creating a competition that is non light with groups working on the same project, stimulating creative thinking to constantly learn and build new function for the project if desired. high score.	2	1
The system of grading projects according to the level of completion of students, creating a contest that is not light with groups work on the same project, stimulating creativity to constantly learn and build new functions for the project if desired. high score.	2	1
The system of grading task according to the level of culmination of students, creating a competition that is not light with groups working on the same project, stimulating creativity to forever learn and build new functions for the project if desired. high score.	2	1
The system of grading undertaking according to the level of pass completion of educatee, creating a competition that is not light with groups working on the same project, stimulating creativity to constantly learn and build new functions for the projection if desired. high score.	2	1
The arrangement of grading projects according to the level of completion of students, creating a competition that is not light with groups working on the same project, stimulating creativity to constantly learn and build new functions for the task if desired. mellow score.	2	1
The system of rate projects according to the level of completion of students, creating a challenger that be not light with groups working on the same project, stimulating creativity to constantly learn and build new functions for the project if desired. high sexual conquest.	2	1
The system of grading projects according to the level of windup of bookman, make a contention that is not light with groups working on the same project, stimulating creativity to constantly learn and build new functions for the project if desired. high sexual conquest.	2	1
The scheme of grading undertaking according to the level of completion of students, creating a competition that is not light with groups working on the same project, stimulating creativity to constantly instruct and build up new functions for the project if want. high score.	2	1
The system of grading projects according to the level of completion of scholarly person, creating a competition that is not light with groups work on the same labor, stimulating creativity to forever learn and work up new functions for the project if desired. high score.	2	1
The system of grading projects according to the level of completion of scholar, creating a competition that is non light with groups working on the same undertaking, stimulating creativity to constantly larn and build new functions for the undertaking if desired. high score.	2	1
The scheme of grading projects harmonize to the level of completion of students, creating a challenger that is non light with groups working on the same project, stimulating creativity to constantly learn and build new functions for the project if desired. high score.	2	1
The system of grading projects according to the level of completion of students, creating a competition that is not light with groups working on the same project, stimulating creativity to constantly learn and build novel occasion for the project if hope. high score.	2	1
The system of grading task according to the grade of completion of scholarly person, creating a contender that is not light with groups working on the same project, stimulating creativity to constantly learn and build new functions for the project if desired. high score.	2	1
The organization of grading projects according to the level of completion of students, creating a competition that is non light with groups working on the same project, energize creativity to constantly learn and build new functions for the project if desired. high musical score.	2	1
The system of grading projects harmonize to the level of completion of students, creating a competition that is non light with radical working on the same project, stimulating creativity to constantly learn and build new functions for the project if desired. high score.	2	1
The system of grading projects according to the stage of completion of students, creating a challenger that is not light with groups working on the same project, stimulating creativeness to constantly learn and build new functions for the project if desired. high score.	2	1
The system of grading projects concord to the level of mop up of students, create a competition that is not light with groups working on the same project, stimulating creativity to constantly learn and build new functions for the project if desired. high grade.	2	1
The organisation of grading projects according to the level of completion of students, creating a competition that is not light with groups working on the same project, stimulate creativity to constantly learn and build novel functions for the project if desired. high score.	2	1
The system of grading projects according to the grade of completion of students, creating a competition that is non light with groups do work on the same project, stimulating creativity to constantly see and build new functions for the project if desired. high score.	2	1
The system of grading projects grant to the level of completion of pupil, creating a competition that is not light with groups working on the same task, stimulate creativity to constantly learn and build new functions for the project if desired. mellow score.	2	1
The system of rules of grading projects concord to the level of completion of students, creating a competition that is not light with groups working on the same project, stimulating creativity to constantly learn and work up new functions for the project if desired. gamey score.	2	1
The system of grading projects according to the level of completion of students, creating a competition that follow non light with groups working on the same project, stimulating creativity to constantly learn and build unexampled subroutine for the project if desired. high score.	2	1
The system of grading projects according to the level of completion of students, creating a competition that is not light with groups working on the same projection, stimulating creativity to constantly learn and build new functions for the labor if desired. high grudge.	2	1
The system of mark undertaking according to the level of completion of students, creating a competition that is not light with groups work on the same project, stimulating creativity to constantly learn and build new social occasion for the project if desired. high score.	2	1
The system of grading labor according to the level of completion of students, creating a competition that is not light with groups working on the like project, stimulating creativity to constantly learn and build new functions for the project if desire. high score.	2	1
The system of grading projects grant to the level of completion of students, creating a competition that is not light with groups working on the like project, stimulating creativeness to constantly acquire and build new functions for the project if desired. high score.	2	1
The scheme of grading projects according to the stratum of completion of students, creating a competition that personify not light with group working on the same project, stimulating creativity to constantly learn and build new functions for the project if desired. high score.	2	1
The system of grading projects according to the level of completion of students, create a competition that is not light with groups working on the same project, stimulate creativity to constantly learn and build young functions for the labor if desired. high score.	2	1
The system of grading projects according to the spirit level of completion of students, creating a competition that is not light with mathematical group working on the same project, stimulating creativity to always learn and build new functions for the task if desired. high score.	2	1
The system of grading projects according to the level of completion of students, creating a competition that is not easy with groups work on the same project, stimulate creativity to constantly learn and establish new functions for the project if desired. high score.	2	1
The system of grading projects according to the level of completion of students, creating a competition that is not light with groups go on the same project, stimulating creativity to constantly read and build new functions for the projection if desired. high score.	2	1
The system of mark projects according to the level of completion of students, creating a competition that is not clean with group working on the like project, stimulating creativity to constantly learn and build new functions for the project if desired. high score.	2	1
The system of grading projects harmonise to the level of completion of students, creating a competition that is not calorie free with groups working on the same projection, stimulating creativity to constantly learn and build new functions for the project if want. high score.	2	1
The system of order projects according to the level of completion of students, creating a competition that is not light with groups working on the same project, stimulating creativity to constantly learn and build new functions for the project if want. high score.	2	1
The system of grading projects according to the level of completion of students, creating a competition that is non light with groups working on the same project, stimulating creativity to constantly learn and build young functions for the project if desired. high score.	2	1
The system of grading projects according to the spirit level of completion of scholar, creating a competition that be not light with groups working on the same project, stimulating creativity to constantly learn and build new functions for the project if desired. high score.	2	1
The organisation of grading projects according to the level of completion of students, creating a competition that is not light with groups working on the same projection, stimulate creativeness to constantly learn and build new functions for the project if desired. high score.	2	1
The system of grading projects according to the level of completion of students, creating a competition that be non light with groups solve on the same project, stir creativity to constantly learn and build up new functions for the project if desired. high score.	2	1
The system of grading projects according to the level of pass completion of students, creating a competition that is not light with groups working on the like project, stimulating creativity to constantly learn and build new functions for the project if desired. high score.	2	1
The system of rank projects according to the level of completion of students, creating a competition that is not light with groups ferment on the same project, stimulating creativeness to constantly learn and build new role for the undertaking if desired. high score.	2	1
The system of grading projects according to the level of completion of students, creating a competition that is not light with groups knead on the same project, stimulate creativity to constantly learn and build new functions for the task if desired. gamy score.	2	1
The system of grading projects according to the level of completion of students, creating a competition that is not short with groups function on the same project, stimulating creativity to constantly learn and build unexampled functions for the project if desired. high pitched score.	2	1
The system of grading projects according to the grade of windup of students, creating a competition that is not light with groups working on the same project, stimulating creativity to constantly learn and build new functions for the project if desired. high score.	2	1
The system of grading projects harmonize to the level of completion of students, create a competition that is not light with groups working on the same project, stimulating creativity to constantly learn and work up new functions for the project if desired. high grievance.	2	1
The system of rules of grading projects harmonize to the level of completion of students, creating a competition that is not light with radical working on the same project, stimulating creative thinking to constantly learn and build new functions for the project if desire. high score.	2	1
The system of grading projects according to the storey of completion of students, make a competition that is not light with groups working on the same project, stimulating creativity to constantly learn and build new functions for the projection if desired. high score.	2	1
The system of grading projects according to the level of windup of students, creating a competition that is not light with groups make on the same project, stimulating creative thinking to constantly learn and build new functions for the project if desired. mellow score.	2	1
The system of grading project according to the level of completion of students, creating a competition that is not light with groups working on the same project, stimulating creativity to incessantly learn and build new functions for the labor if desired. high score.	2	1
The system of grading projects according to the level of completion of students, creating a rivalry that is not light with groups working on the same project, stimulating creativity to always learn and build new mapping for the project if desired. high score.	2	1
The system of rules of grading projects according to the level of completion of students, creating a competition that is not light with groups working on the same project, excite creativity to constantly learn and build novel functions for the project if want. gamy score.	2	1
The system of grading projects according to the level of completion of students, creating a competition that is non light with groups working on the like project, stimulating creativity to constantly learn and build new functions for the project if desired. high pitched score.	2	1
The system of grading projects according to the level of closing of students, creating a competition that is not light with groups play on the same project, stimulating creativity to invariably learn and build young functions for the project if desired. high score.	2	1
The system of grading projects according to the level of completion of students, creating a challenger that make up not light with groups working on the same labor, stimulating creativity to constantly learn and make fresh functions for the project if desired. high score.	2	1
The system of grading projects according to the level of windup of students, creating a competition that is not light with groups knead on the same project, stimulating creativity to constantly learn and build new functions for the project if desired. high score.	2	1
The system of grading projects agree to the level of completion of students, creating a competition that is non light with groups working on the same project, stimulating creativity to constantly learn and build new functions for the project if desire. high score.	2	1
The system of grading projects according to the level of completion of students, creating a competition that is not light with groups working on the same project, stimulate creativeness to constantly learn and make new functions for the project if desired. high score.	2	1
The arrangement of grading projects according to the level of completion of scholarly person, creating a competition that is not light with groups work on the same project, stimulating creativity to constantly instruct and build new functions for the project if desire. high score.	2	1
The system of grading projects according to the level of completion of student, creating a rival that is not light with groups working on the same project, stimulating creativity to constantly learn and establish new functions for the project if desired. high score.	2	1
The system of grading projects consort to the level of completion of students, creating a competition that is not light with group working on the like project, stimulating creativity to constantly learn and build new functions for the project if desired. high score.	2	1
The organization of grading projects according to the floor of completion of students, make a competition that is not light with groups working on the same project, stimulating creativity to constantly learn and build new functions for the project if desired. high score.	2	1
The system of grading projects according to the level of completion of student, create a competition that is non light with groups working on the same project, stimulating creativity to constantly get wind and build new functions for the project if desired. high score.	2	1
The organization of grading projects according to the level of pass completion of pupil, create a competition that is not light with groups working on the same project, shake up creativity to constantly learn and build new functions for the project if desired. high score.	2	1
The system of grading undertaking according to the level of completion of students, creating a competition that be not light with grouping working on the same project, stimulating creativity to constantly acquire and build new functions for the project if desired. high score.	2	1
The system of grading projects harmonize to the level of mop up of scholar, creating a competition that is not light with groups working on the like project, stimulating creativeness to constantly learn and build new functions for the project if desired. high score.	2	1
The system of grading projects according to the stratum of completion of students, creating a competition that is not light with groups working on the same project, stimulating creativity to constantly learn and build new subroutine for the project if desired. high score.	2	1
The system of grading projects according to the grade of completion of students, creating a competition that is non light with groups working on the same project, induce creativity to constantly learn and build young functions for the project if desired. high score.	2	1
The system of grading project according to the level of windup of students, creating a competition that is not light with groups working on the like project, rush creativeness to constantly learn and build new functions for the project if desired. high score.	2	1
The system of grading projects according to the stage of completion of students, creating a competition that is not unclouded with groups working on the same project, stimulating creativity to constantly learn and work up new functions for the project if desired. high score.	2	1
The system of grading projects according to the level of windup of students, creating a competition that cost not light with groups working on the same project, stimulating creative thinking to always learn and build new functions for the project if desired. high mark.	2	1
The system of grading projects according to the level of completion of students, create a competition that is not light with groups working on the same undertaking, stimulating creativity to constantly learn and build new functions for the labor if desired. high score.	2	1
The system of grading projects according to the layer of completion of students, creating a competition that is not light with group form on the same project, stimulating creativeness to constantly learn and build new functions for the project if desire. high score.	2	1
The scheme of grading projects according to the level of closing of students, creating a competition that is not light with groups working on the same project, stimulating creativity to constantly learn and build new procedure for the project if desired. high score.	2	1
The scheme of grading projects according to the level of completion of students, creating a competition that is not light with groups working on the same project, excite creativeness to constantly learn and build modern functions for the project if desired. mellow score.	2	1
The system of grading projects according to the level of completion of students, creating a competition that be non light with groups working on the same project, stimulating creativity to constantly learn and build new functions for the project if desire. high grievance.	2	1
The system of grading projects according to the level of completion of students, creating a competition that is not faint with groups working on the same project, stimulating creativity to constantly learn and build up new function for the project if desired. high score.	2	1
The system of grading projects according to the storey of closing of students, creating a competition that is not light with groups working on the same project, induce creativity to forever learn and build new functions for the project if desired. high score.	2	1
The system of grading projects allot to the horizontal surface of completion of students, creating a competition that is non light with groups working on the same project, stimulating creativity to constantly learn and build new mapping for the project if desired. high score.	2	1
The scheme of order projects according to the level of completion of students, creating a competition that is not light with groups work on the same project, stimulating creativity to constantly learn and build new functions for the project if desired. high score.	2	1
The system of grading projects according to the level of completion of students, creating a competition that is not light with groups working on the like project, stimulating creative thinking to constantly learn and build new mapping for the project if hope. high score.	2	1
The system of grading projects according to the level of completion of educatee, creating a competition that embody not light with radical working on the same project, stimulating creativity to constantly learn and build new functions for the project if desired. high score.	2	1
The organization of order projects according to the level of completion of students, creating a competition that is not light with groups puzzle out on the same projection, stimulating creativity to constantly learn and establish new functions for the project if desired. high score.	2	1
The system of grading projects according to the horizontal surface of windup of students, creating a competition that is not light with groups working on the like project, stimulating creativity to constantly learn and build new functions for the project if desired. high score.	2	1
The scheme of grading projects according to the level of completion of students, creating a competition that is not wakeful with groups working on the same project, stimulating creativity to forever learn and build new functions for the project if desired. high score.	2	1
The system of grading projection according to the level of completion of students, creating a competition that is not light with groups play on the same project, stimulating creativity to constantly learn and build new function for the undertaking if desired. high score.	2	1
The system of grading projects according to the level of completion of students, creating a competition that is not light with groups working on the same project, stimulate creativity to constantly learn and build young functions for the project if desired. eminent grudge.	2	1
The system of grading projects grant to the level of completion of students, creating a competition that is not light with groups work on the like project, stimulating creativity to always learn and build new functions for the project if desired. high score.	2	1
The system of grading projects harmonise to the level of mop up of scholar, creating a competition that is not light with groups working on the same project, stimulating creativeness to constantly learn and build new functions for the project if desired. high score.	2	1
The system of grading projects according to the level of completion of students, make a competition that is not light with groups working on the like project, stimulating creativity to forever learn and build raw functions for the project if desired. high score.	2	1
The system of grading projects according to the level of completion of students, create a competition that is not light with groups working on the same undertaking, have creativity to constantly learn and build new functions for the project if desired. high score.	2	1
The system of grading projects according to the level of pass completion of students, creating a competitor that be not light with groups working on the same project, stimulating creativity to constantly learn and build new functions for the project if desired. in high spirits score.	2	1
The system of range undertaking according to the level of completion of students, creating a competition that is not light with groups working on the same project, stimulating creative thinking to constantly learn and build new functions for the project if trust. high score.	2	1
The system of grading project consort to the level of completion of students, creating a competition that is not light with groups working on the same project, stimulating creativity to constantly learn and build new purpose for the project if desired. high score.	2	1
The system of grading projects consort to the level of completion of students, creating a competition that is not light colored with groups working on the same project, excite creativity to constantly learn and build new functions for the labor if desired. in high spirits score.	2	1
The system of grading projects according to the level of completion of students, creating a competition that is not light with groups working on the like project, stimulate creative thinking to constantly learn and build new functions for the project if desire. high score.	2	1
The system of grading projects according to the level of completion of students, creating a competition that is not light with groups working on the same project, stimulate creativity to constantly learn and build new functions for the project if desired. high pitched score.	2	1
The system of grading project according to the grade of completion of students, creating a competition that is not light with groups working on the same project, stimulating creativity to perpetually learn and build new functions for the project if desired. high score.	2	1
The system of grading projects according to the grade of completion of students, creating a competition that is not light with mathematical group working on the same undertaking, stimulating creativity to constantly larn and build new functions for the project if desired. high score.	2	1
The system of grading projects fit in to the level of pass completion of students, creating a competition that be not light with groups working on the same project, energize creativity to constantly learn and build new functions for the project if desired. high scotch.	2	1
The system of grading projects according to the degree of completion of bookman, creating a challenger that is not light with groups working on the same project, cause creativity to invariably learn and build new functions for the project if desired. high score.	2	1
The system of grading projects according to the level of completion of students, creating a competition that is non promiscuous with groups working on the same project, stimulating creative thinking to constantly learn and build new functions for the project if desired. high score.	2	1
The system of grade projection according to the level of completion of students, creating a competition that be not light with groups working on the same project, cause creativity to constantly learn and construct new functions for the project if desired. high score.	2	1
The system of grading task according to the story of completion of students, create a competition that is not light with groups working on the same project, stimulating creativity to constantly learn and build new functions for the project if desired. high score.	2	1
The system of grading projects according to the level of completion of students, creating a competition that be not light with groups exploit on the same project, stimulating creativeness to constantly learn and build new functions for the project if desire. high score.	2	1
The system of grading project according to the grade of completion of students, create a competition that is non light with groups working on the same project, stimulating creativeness to constantly learn and build new functions for the project if desired. high score.	2	1
The system of grading projects according to the floor of completion of students, make a competition that is not light with groups working on the same task, stimulating creativity to constantly learn and build new functions for the project if desired. high score.	2	1
The system of grading projects according to the level of completion of student, creating a competition that is not light with groups working on the same project, stimulating creativity to constantly learn and build new functions for the project if desired. high score.	2	1
The system of grading projects according to the level of culmination of students, creating a competition that is not light with groups working on the same project, excite creative thinking to constantly learn and build new routine for the project if desired. high score.	2	1
The system of grading projects according to the level of closing of students, creating a competition that represent not light with groups working on the same project, stimulating creativity to constantly learn and build new functions for the project if desire. in high spirits score.	2	1
The system of grading projects according to the level of windup of students, creating a competition that be not light with groups working on the same project, stimulate creativity to constantly learn and build new function for the project if desired. high score.	2	1
The system of grading projects according to the level of completion of scholarly person, make a competition that is not light with mathematical group working on the like project, stimulating creativeness to constantly learn and build new functions for the project if desired. high score.	2	1
The system of grading task according to the level of completion of students, creating a competition that is non light with group working on the same project, stimulating creativity to constantly learn and work up new function for the project if desired. high score.	2	1
The system of grading projects according to the stratum of completion of students, creating a competition that is not light with groups working on the same project, stimulating creativity to perpetually learn and build new functions for the labor if desired. high pitched score.	2	1
The system of grading projects according to the level of completion of students, make a competition that is not light with groups working on the same project, stimulating creativity to constantly learn and construct new functions for the project if trust. high grudge.	2	1
The system of order projects according to the level of completion of students, creating a competition that is not light with groups working on the like project, stimulating creativity to constantly learn and build fresh functions for the project if desired. high score.	2	1
The system of grading labor agree to the degree of closing of students, creating a competition that is not light with radical working on the same project, stimulating creativity to constantly learn and build new functions for the project if desired. high score.	2	1
The system of grading projects agree to the level of completion of students, creating a competition that exist not light with groups working on the same project, stimulating creativity to constantly learn and build raw functions for the project if desired. high score.	2	1
The system of grading projects according to the level of completion of students, creating a competition that is not low cal with groups working on the like project, stimulating creativity to constantly watch and build raw functions for the project if desired. in high spirits score.	2	1
The system of grading projects according to the level of completion of students, create a contender that is not light with groups working on the like project, stimulating creativity to constantly learn and build young functions for the project if desired. high score.	2	1
The system of grading projection according to the point of completion of students, creating a rivalry that is not light with groups working on the same project, energise creative thinking to constantly learn and build new functions for the project if desired. high score.	2	1
The system of grading projects according to the level of completion of students, creating a competition that is non light with groups working on the like projection, stimulating creativity to constantly learn and progress new functions for the project if desired. high score.	2	1
The system of grading projects according to the level of culmination of students, create a competition that equal not light with groups working on the same task, stimulating creativity to constantly learn and build new functions for the project if desire. high score.	2	1
The system of grading projects concord to the stage of completion of students, creating a competition that is not light with groups put to work on the same project, stimulating creativity to constantly learn and construct new functions for the project if desired. high score.	2	1
The system of grade projects according to the level of completion of students, creating a competitor that is not light with groups working on the like project, stimulating creative thinking to constantly learn and build new functions for the project if desired. high score.	2	1
The system of grading projects according to the grade of completion of students, creating a competition that is not light with groups working on the same project, stimulating creativity to forever learn and work up new functions for the project if desired. high score.	2	1
The system of grading projects according to the level of completion of students, creating a competition that is not light with groups work on the same project, stimulating creativity to constantly learn and build new procedure for the project if want. high score.	2	1
The organisation of grading projects according to the degree of pass completion of students, creating a competition that is not light with radical working on the same project, stimulating creativity to constantly learn and build new functions for the project if desired. high score.	2	1
The system of grading projects accord to the level of completion of students, creating a contest that is not light with groups working on the same project, stimulating creativity to invariably teach and build new functions for the projection if desired. high score.	2	1
The system of grading projection according to the level of completion of students, creating a competition that is not light with groups working on the same project, stimulating creativity to constantly learn and make new social function for the undertaking if desired. high score.	2	1
The system of grading projects according to the level of completion of students, creating a competition that is not faint with groups working on the same project, stimulating creativity to constantly learn and build new functions for the labor if desired. gamy score.	2	1
The system of grading projects according to the level of completion of student, creating a competition that be not light with chemical group working on the same project, stimulating creativity to constantly learn and build new functions for the project if desired. high score.	2	1
The system of grading projects according to the level of completion of students, creating a competition that is not light with groups working on the same project, stimulating creativeness to constantly learn and build new functions for the project if trust. high score.	2	1
The system of grading projects according to the level of completion of students, creating a challenger that is not light with groups working on the same project, stimulating creativeness to invariably learn and build new social occasion for the project if desired. high score.	2	1
The system of grading projects according to the level of completion of students, creating a competition that is non light with groups working on the same project, stimulating creative thinking to constantly learn and build raw functions for the project if desired. high score.	2	1
The system of grading projects according to the level of completion of students, creating a contender that is not light with groups working on the same project, stimulating creativity to constantly learn and build new functions for the project if trust. high score.	2	1
The organisation of grading projects according to the level of completion of students, make a competition that is not light with group working on the same project, stimulating creativity to constantly learn and build up new office for the project if desired. high score.	2	1
The system of grading projects according to the grade of completion of students, creating a competitor that is not light with mathematical group working on the like project, stimulating creativity to constantly learn and build new functions for the project if desired. high score.	2	1
The system of grading projects according to the level of completion of student, creating a competition that is not light with groups working on the same project, stimulating creativity to constantly learn and build newfangled subprogram for the project if desired. high score.	2	1
The system of grading projects according to the level of completion of student, creating a competition that is not tripping with groups working on the same project, stimulating creative thinking to constantly learn and build new functions for the project if trust. high score.	2	1
The system of grading projects according to the level of completion of students, creating a competition that is not light with groups working on the same task, stimulating creativity to constantly learn and build new functions for the project if desired. high pitched score.	2	1
The system of grading projects according to the level of completion of students, creating a competition that is not lite with groups working on the like project, stimulating creativeness to constantly learn and build new functions for the project if desired. high score.	2	1
The system of grading projects according to the level of completion of students, creating a competition that is non light with groups working on the like project, stimulating creativity to constantly learn and build new functions for the project if desired. high score.	2	1
The system of rules of grading projects according to the level of mop up of student, creating a competition that is not light with groups working on the same project, stimulating creativity to constantly learn and build newfangled functions for the project if desired. high score.	2	1
The system of grading projects according to the level of completion of students, creating a competition that is not light with groups working on the same project, stimulating creativity to always learn and build new functions for the project if want. high score.	2	1
The system of grading projects according to the level of completion of scholarly person, creating a competition that be not light with groups working on the same project, stimulating creativity to constantly watch and build new functions for the project if desired. high score.	2	1
The system of grading projects according to the grade of completion of pupil, creating a competition that is non light with groups working on the same project, stimulating creativity to constantly learn and build new functions for the project if desired. high sexual conquest.	2	1
The system of rate projects according to the point of completion of students, creating a competition that is not light with groups make for on the same project, stimulating creativity to constantly learn and build new functions for the project if desired. high score.	2	1
The organisation of grading projects according to the level of completion of students, create a competition that is not light with grouping operate on the same project, stimulating creativity to constantly learn and build young functions for the project if desired. high score.	2	1
The system of grading projects according to the floor of completion of bookman, creating a competition that is non light with groups working on the same project, stimulating creativity to invariably learn and build new functions for the project if desire. high score.	2	1
The system of grading projects according to the storey of completion of students, creating a competition that is not light with groups exercise on the same project, stimulating creativity to constantly learn and build raw social occasion for the task if desired. high score.	2	1
The system of grade projects according to the level of completion of students, creating a competition that is not light with groups work on the same project, stimulating creativity to incessantly learn and build new use for the project if desired. high score.	2	1
The system of grading projects according to the level of completion of students, creating a competition that is not light with groups working on the same project, have creativity to always learn and build fresh functions for the project if desired. gamey score.	2	1
The system of score projects according to the level of completion of students, creating a competition that is non light with groups working on the same project, stimulating creativity to constantly learn and build new functions for the project if desired. high score.	2	1
The system of grading projects according to the level of completion of students, creating a competition that is not light with groups working on the same project, stimulating creativity to constantly read and build new functions for the project if desired. high score.	2	1
The system of grade projects according to the level of completion of students, creating a competition that is not light with groups working on the same project, stimulating creativity to constantly learn and ramp up new purpose for the project if desire. mellow score.	2	1
The system of grading projects according to the storey of completion of students, creating a competition that be not light with groups function on the same project, stimulating creativity to constantly learn and build new single valued function for the project if desired. high score.	2	1
The organisation of grading projects according to the level of completion of students, creating a competition that is not wanton with groups work on the same project, stimulating creativity to constantly learn and build new functions for the project if desired. high score.	2	1
The system of grading projects according to the level of closing of students, creating a competition that is not weak with groups working on the same project, stimulating creativity to constantly watch and build new functions for the project if desired. high score.	2	1
The system of grading project harmonize to the level of completion of students, creating a competition that is not light with groups working on the like project, stimulating creativity to constantly learn and build new functions for the labor if desired. high score.	2	1
The system of grading projects according to the level of windup of students, creating a competition that is not unclouded with groups working on the same project, stimulating creativity to constantly learn and build new functions for the project if desired. high score.	2	1
The scheme of grade projection according to the level of completion of students, creating a competition that is not light with grouping working on the same project, stimulating creativity to constantly learn and build new functions for the undertaking if desired. high score.	2	1
The system of grading projects according to the level of completion of students, creating a competition that is non light with groups working on the same project, stimulating creative thinking to constantly learn and build new functions for the project if hope. high score.	2	1
The system of grading projects harmonize to the level of completion of students, creating a competition that be not light with groups working on the same project, stimulating creativity to incessantly learn and build new single valued function for the project if desired. high score.	2	1
The system of grading projects according to the level of completion of educatee, creating a competition that is not light with groups work on the same projection, stimulating creativity to constantly learn and build new functions for the project if desired. high score.	2	1
The organisation of grading projects according to the point of completion of students, creating a competition that is not light with groups act upon on the same project, stimulating creativity to constantly learn and build raw functions for the project if desired. high score.	2	1
The system of grading projects according to the level of mop up of students, create a competition that is non light with groups puzzle out on the same project, stimulating creativity to constantly learn and build novel functions for the project if desired. high score.	2	1
The system of grading projects according to the level of completion of students, creating a competition that is non light with groups working on the like project, stimulating creativeness to constantly learn and build new functions for the project if desire. high score.	2	1
The system of grading projects according to the level of completion of students, creating a competition that equal not light with groups working on the same projection, stimulating creative thinking to constantly learn and build new functions for the project if desired. eminent score.	2	1
The arrangement of grading projects according to the level of completion of students, creating a competition that is not light with groups working on the same project, stimulating creativity to constantly learn and ramp up new functions for the project if desired. high score.	2	1
The system of grading project according to the level of completion of students, creating a competition that is not light with groups working on the same project, stimulating creativity to constantly learn and build raw functions for the projection if desired. high score.	2	1
The system of grading projects according to the level of completion of students, creating a competition that be not easy with groups working on the same project, stimulating creativity to constantly learn and build modern functions for the project if desired. high score.	2	1
The system of grade projects according to the storey of completion of students, creating a competition that is not low cal with groups working on the same project, stimulating creativity to constantly learn and build new functions for the project if desired. in high spirits score.	2	1
The system of mark projects according to the level of completion of students, creating a competition that is not light with groups working on the same project, stimulating creativity to constantly learn and build new functions for the project if hope. high score.	2	1
The system of order projects according to the level of windup of students, creating a competition that is not light with groups working on the like project, stimulating creativity to constantly learn and build new functions for the project if desired. high score.	2	1
The system of grading project according to the level of completion of students, creating a competition that is not light with groups working on the same project, stimulating creativity to constantly learn and progress new functions for the project if desired. high score.	2	1
The system of grading projects according to the level of completion of students, make a competition that is not light with groups working on the same project, stimulating creativity to constantly learn and build new routine for the project if desired. high score.	2	1
The system of place projects according to the stage of completion of students, creating a competition that is not lightsome with groups working on the same project, stimulating creativity to constantly learn and build new functions for the project if desired. high score.	2	1
The system of grading projects according to the level of completion of students, creating a competition that is not light with groups working on the same project, stimulate creativity to constantly learn and build new functions for the project if desired. high score.	2	1
The system of grading labor according to the level of completion of educatee, creating a competition that be not light with groups working on the same project, stimulating creativity to constantly learn and work up new functions for the project if desired. high score.	2	1
The system of grading projects according to the grade of completion of students, creating a competition that is not faint with group working on the same project, stimulating creativity to constantly learn and build novel functions for the project if desired. high score.	2	1
The system of grading projects according to the level of completion of students, make a competition that is not light with groups working on the same project, stimulating creativity to constantly read and build new functions for the project if desired. high score.	2	1
The system of grading projects according to the level of completion of students, creating a competition that is not light with groups put to work on the same project, stimulating creativity to invariably learn and build newfangled functions for the project if desired. high score.	2	1
The system of grading projects according to the level of completion of students, produce a competition that is not light with groups working on the same project, stimulating creativity to constantly ascertain and build new functions for the undertaking if desire. in high spirits score.	2	1
The system of grading projects according to the level of windup of students, creating a competition that is not idle with groups working on the same project, stimulating creativity to constantly learn and build new functions for the project if hope. high score.	2	1
The system of grading projects according to the level of completion of bookman, creating a competition that is not light with groups working on the same project, stimulating creativity to constantly learn and build new functions for the project if desired. high sexual conquest.	2	1
The system of grading projects according to the level of completion of students, creating a competition that make up not wanton with groups working on the same undertaking, stimulating creativeness to constantly learn and build new function for the project if desired. high score.	2	1
The system of grading projects according to the level of completion of students, create a competition that is not light with chemical group working on the same project, stimulating creativity to constantly take and build new functions for the labor if desired. high score.	2	1
The system of grading projects according to the level of completion of students, creating a competition that is not light with groups working on the same projection, stimulate creativity to constantly learn and build new functions for the project if desired. high score.	2	1
The system of grading projects according to the layer of completion of students, creating a competition that be not easy with groups working on the same project, stimulating creativity to constantly learn and build new functions for the project if desired. high score.	2	1
The arrangement of grading projects according to the level of closing of students, creating a competition that is not light with group working on the like project, stimulating creativity to constantly watch and build new functions for the project if desired. high score.	2	1
The system of grading projects accord to the level of closing of scholar, creating a competition that is not light with groups working on the same project, stimulating creativity to constantly instruct and build new functions for the project if desired. high grade.	2	1
The system of grading projects grant to the level of completion of students, creating a contender that is not light with groups work on the like project, stimulating creativity to constantly learn and build new functions for the project if desired. high score.	2	1
The system of grading projects according to the grade of completion of students, creating a competition that live not calorie free with groups working on the same project, stimulating creativity to constantly learn and make young functions for the project if desired. high score.	2	1
The system of grading projects according to the level of completion of students, creating a competition that is not lite with groups working on the like project, stimulating creativity to constantly learn and build new functions for the projection if trust. high score.	2	1
The system of grading undertaking according to the stage of completion of students, creating a competition that is not light headed with mathematical group working on the same project, stimulate creativity to constantly learn and build new functions for the project if desired. high score.	2	1
The system of mark projects harmonize to the level of completion of students, create a competition that is not light with groups working on the same project, stimulating creativity to constantly learn and build new functions for the project if desired. mellow score.	2	1
The system of grading projects according to the level of completion of students, creating a competition that is not light with mathematical group lick on the same project, stimulating creative thinking to constantly learn and build new functions for the project if desired. high score.	2	1
The system of grading projects according to the level of completion of students, creating a competition that is non light with mathematical group work on the same project, stimulating creativity to constantly learn and build modern functions for the project if desired. high score.	2	1
The system of grading projects concord to the level of completion of students, create a competition that is not light with groups working on the like project, stimulating creativeness to constantly learn and build new functions for the projection if desired. high score.	2	1
The system of grading projection according to the level of completion of students, creating a competition that is not light with groups working on the same project, stimulating creativity to perpetually learn and build young functions for the project if desired. high score.	2	1
The organization of grading projects according to the level of completion of students, creating a competition that comprise not light with groups working on the same undertaking, stimulating creativity to constantly learn and build new function for the project if desired. high score.	2	1
The organisation of grading undertaking according to the level of completion of students, creating a competition that is not light with groups working on the same project, stimulate creativity to constantly learn and build new functions for the project if desired. high score.	2	1
The system of mark projects according to the level of completion of students, creating a competition that is not light with groups working on the same project, stimulate creativeness to constantly learn and build new functions for the project if desired. high score.	2	1
The system of grading projects according to the level of completion of students, creating a competition that is not light with groups working on the same projection, stimulating creativity to constantly learn and build new functions for the undertaking if desired. high grade.	2	1
The system of grading projects according to the level of completion of students, creating a rival that is not light with groups working on the same project, stimulating creativity to constantly memorize and build unexampled functions for the projection if desired. high grievance.	2	1
The system of grading projects according to the level of completion of students, creating a competition that is not light with groups working on the same project, stimulating creativity to constantly learn and build new functions for the project if desire. high score.	2	1
The system of grading projects according to the level of completion of student, creating a competition that is not light with groups working on the same project, stimulating creativity to constantly learn and build up raw functions for the project if desired. high score.	2	1
The system of grading projects consort to the level of pass completion of students, creating a competition that is not light with groups working on the like project, stimulating creativity to constantly learn and build new functions for the project if desire. high musical score.	2	1
The system of grading projects according to the level of completion of students, creating a competition that is not unaccented with groups working on the same undertaking, stimulating creativity to constantly learn and build new functions for the project if desired. mellow score.	2	1
The system of grading projects according to the level of completion of students, creating a competition that is not light with grouping ferment on the same project, stimulate creativity to constantly learn and build new functions for the project if desired. high score.	2	1
The system of grading projects according to the level of windup of students, creating a competition that is not light with groups work on the like project, stimulating creative thinking to constantly learn and build new function for the project if desired. high score.	2	1
The system of grading projects according to the level of completion of students, creating a competition that is not light with groups working on the same project, stimulating creative thinking to constantly learn and make new functions for the project if desired. high score.	2	1
The system of grading projects according to the level of completion of students, make a competition that is not light with groups work on the same project, stimulating creativity to constantly learn and build new functions for the project if desired. in high spirits account.	2	1
The system of grading projects according to the degree of completion of student, creating a challenger that is not light with groups working on the same project, stir creativity to constantly learn and build new functions for the project if desired. high score.	2	1
The system of grading projects according to the level of completion of scholarly person, creating a competition that is not light with groups work on the same project, stimulating creativity to constantly learn and work up new functions for the project if desired. high score.	2	1
The system of grading projects according to the level of completion of students, creating a competition that be not light with radical working on the same project, stimulating creativity to constantly learn and build new affair for the project if desired. high score.	2	1
The system of grading projects according to the level of completion of students, creating a competition that is not light with groups working on the same task, stimulating creativeness to constantly study and build new function for the project if desired. high score.	2	1
The system of grading projects according to the level of completion of students, creating a competition that is not light with groups working on the like project, stimulating creativity to invariably learn and work up new functions for the project if desired. high score.	2	1
The scheme of order projects according to the level of completion of students, creating a competition that is not light with groups working on the same project, stimulating creative thinking to constantly find out and build new functions for the project if desired. high score.	2	1
The system of grading projects according to the level of pass completion of students, creating a competition that is not light with groups working on the same project, stimulating creativity to constantly learn and build new mapping for the project if desire. high score.	2	1
The system of grading projects according to the level of completion of students, creating a competition that is not light with groups work on the same project, stimulating creativity to invariably teach and build new functions for the project if desired. high score.	2	1
The organization of grading projects according to the level of completion of students, creating a competition that live not light with groups working on the same project, stimulating creativity to constantly learn and build new functions for the undertaking if desired. high score.	2	1
The system of rank projects according to the level of completion of students, creating a competition that be not light with groups working on the same project, stimulating creativity to constantly learn and build new functions for the project if desired. high scotch.	2	1
The system of grading projects according to the level of completion of students, creating a competition that is not scant with groups working on the same project, stimulating creativeness to invariably learn and build new functions for the project if desired. high score.	2	1
The system of grading projects according to the level of completion of students, creating a competition that is not light with groups work on the same project, stimulating creativity to constantly learn and build new functions for the labor if desired. high score.	2	1
The system of grading projects according to the level of completion of pupil, creating a competition that is not light with groups working on the like project, stimulating creativity to constantly learn and build new map for the project if desired. high grievance.	2	1
The system of grading projects according to the level of completion of students, creating a competition that is not light with groups process on the same project, stimulate creativity to perpetually learn and build new functions for the project if desired. high grade.	2	1
The system of grading projects according to the stage of completion of students, creating a competition that is non light with groups cultivate on the same labor, stimulating creativity to constantly learn and build new functions for the project if desired. high score.	2	1
The system of score projects according to the level of completion of students, creating a competition that is not promiscuous with groups knead on the same project, stimulating creativity to constantly check and build new functions for the project if desired. high mark.	2	1
The system of grading projects according to the level of closing of students, creating a competition that is not light with groups working on the like project, cause creativity to constantly learn and build unexampled functions for the project if desired. high grudge.	2	1
The system of grading projects according to the level of completion of students, creating a competition that is not light with groups working on the like project, excite creativity to constantly learn and build new functions for the project if desired. high score.	2	1
The system of grading projects according to the level of completion of pupil, creating a competition that is not light with groups working on the same project, stimulating creativity to constantly learn and build new functions for the labor if desire. high score.	2	1
The system of grading projects according to the stratum of completion of students, creating a competition that is not light with groups working on the same project, stimulating creativity to constantly learn and build new function for the undertaking if desired. high pitched score.	2	1
The system of grading projects according to the level of completion of students, creating a competition that is not light with groups working on the like project, stimulating creativity to incessantly instruct and build new map for the project if desired. high score.	2	1
The system of grading projects grant to the level of completion of pupil, creating a competition that live not light with groups working on the same project, stimulating creativity to constantly learn and build new functions for the project if desired. high score.	2	1
The system of grading projects according to the storey of completion of students, creating a competition that is not light with groups working on the same project, stimulating creativity to constantly learn and build new mathematical function for the project if desired. high score.	2	1
The organisation of grading projects fit in to the spirit level of completion of students, creating a competition that is not light with groups working on the same project, stimulating creativity to constantly learn and establish new functions for the project if desired. high score.	2	1
The arrangement of grading projects according to the level of completion of students, creating a competition that is not light with groups working on the same project, stimulating creative thinking to always learn and work up new functions for the project if desired. high score.	2	1
The system of grading projects according to the level of closing of students, create a competition that be not light with groups working on the same project, stimulating creativity to constantly learn and build new functions for the project if desired. high grade.	2	1
The system of grading projects according to the level of completion of students, creating a contention that is not light with groups working on the same project, energize creativity to constantly learn and build new functions for the project if desired. gamy score.	2	1
The system of grading projects harmonise to the stratum of culmination of students, creating a competition that is not light with groups working on the same project, stimulating creativity to constantly learn and build new functions for the project if trust. high score.	2	1
The organisation of grading project according to the level of completion of students, creating a competition that is non light with groups working on the same project, stimulating creativity to constantly learn and build new functions for the project if desired. high score.	2	1
The system of mark projects according to the level of culmination of students, creating a competition that is not light with groups working on the same project, rush creativity to incessantly learn and build new functions for the project if desire. high score.	2	1
The system of grading projects according to the level of completion of students, create a competition that embody not light with grouping working on the same project, stimulating creativity to always learn and build new functions for the project if desired. high score.	2	1
The system of grading projects according to the level of culmination of students, creating a competition that is not light with groups shape on the same project, stimulating creativity to forever learn and build new functions for the project if desired. gamy score.	2	1
The system of score projects according to the level of completion of students, creating a competition that is not light with groups working on the like project, stimulating creativity to constantly check and ramp up new functions for the project if desired. high score.	2	1
The organisation of grading projects according to the level of completion of students, creating a contender that is not clear with groups working on the same project, stimulating creativity to constantly learn and build new functions for the project if desired. high score.	2	1
The system of grading projection according to the level of completion of students, creating a competition that is not light with groups working on the same project, shake up creativity to constantly get wind and build new functions for the projection if desired. high score.	2	1
The system of grading projects according to the level of completion of student, create a competition that is not light with groups working on the same project, induce creativity to constantly memorise and build new functions for the project if desired. high score.	2	1
The organization of grading projects allot to the level of completion of students, creating a competition that is not light with groups working on the same project, stimulating creativity to incessantly learn and build new functions for the project if desired. high grade.	2	1
The system of grading projects according to the level of completion of students, creating a competition that is not light with groups working on the same project, stimulating creativeness to constantly learn and build new single valued function for the project if desired. high score.	2	1
The system of grading projects according to the level of completion of students, creating a competition that is not light with groups working on the same task, stimulating creativity to constantly learn and build new function for the labor if desired. high score.	2	1
The system of grading projects according to the level of completion of students, create a competition that is not idle with groups working on the same project, stimulating creativity to constantly learn and build unexampled functions for the project if desire. high score.	2	1
The system of grading project according to the level of completion of students, creating a competition that is not light with groups working on the same project, stimulate creativity to constantly learn and build new functions for the project if desired. high score.	2	1
The system of grading projects according to the spirit level of completion of students, creating a competition that comprise non light with groups working on the same project, stimulating creativeness to constantly learn and build new functions for the project if desired. high score.	2	1
The system of grade projects according to the level of completion of students, creating a competition that is not light with group work on the same labor, stimulating creativity to constantly learn and build new role for the project if desired. high score.	2	1
The system of grading labor according to the level of completion of students, creating a competitor that is not light with groups working on the like project, stimulating creativity to constantly learn and progress new functions for the project if desired. high score.	2	1
The system of grading projects according to the tier of completion of students, creating a competition that is not light with groups working on the same project, stimulating creativity to constantly learn and progress new affair for the project if desired. high scotch.	2	1
The system of grading projects according to the level of completion of students, creating a competition that equal non light with groups working on the same task, stimulating creativity to constantly learn and build new functions for the project if desired. high account.	2	1
The organisation of rate projects according to the point of completion of students, creating a competition that is not light with groups working on the like project, stimulating creativity to constantly learn and build new functions for the project if desired. high score.	2	1
The system of grading projects agree to the level of completion of students, creating a competition that is not light with groups working on the same project, stimulating creativeness to constantly learn and build new functions for the projection if desired. high score.	2	1
The system of grading projects according to the level of completion of students, creating a competition that is not light with groups working on the same project, stimulating creative thinking to always learn and build new functions for the undertaking if desired. high score.	2	1
The system of grading projects according to the level of completion of students, make a competition that is non light with groups working on the same project, stimulating creativity to constantly learn and make new function for the project if desired. high grade.	2	1
The system of grading projects according to the level of completion of students, creating a competition that represent not light with group working on the same labor, stimulating creativity to constantly learn and build new functions for the project if trust. high account.	2	1
The system of grading projects according to the level of completion of students, creating a competition that is not light with groups working on the same labor, stimulating creativeness to constantly learn and build new functions for the project if desired. high sexual conquest.	2	1
The system of grading projects according to the level of completion of students, creating a competition that is not low cal with groups working on the same project, stimulating creativity to constantly learn and build new functions for the project if desired. high score.	2	1
The system of grade projects according to the level of completion of students, creating a competition that is non easy with groups working on the same project, stimulating creativity to constantly learn and build new functions for the project if desired. high score.	2	1
The system of grading projects according to the level of completion of educatee, produce a competition that is not light with groups work on the same project, stimulating creativity to forever learn and build new functions for the project if desired. high score.	2	1
The system of grading projects according to the level of completion of students, creating a competition that is not light with chemical group working on the same project, stimulating creative thinking to constantly learn and progress new functions for the project if desired. high account.	2	1
The organisation of grading projects according to the level of completion of students, creating a competition that is not light with groups puzzle out on the same project, stimulating creativity to always learn and build new functions for the project if desired. high score.	2	1
The system of grading projects according to the level of completion of students, creating a competition that is not light with groups cultivate on the same project, stimulating creativity to constantly learn and build new functions for the project if desired. high score.	2	1
The system of grade projects according to the stratum of completion of students, creating a competition that is not light with group working on the same project, stimulating creativity to constantly learn and build new functions for the project if desired. high score.	2	1
The system of grading project according to the tier of completion of students, creating a competition that is not light with groups work on the same project, stimulating creativity to constantly learn and build new functions for the undertaking if desired. in high spirits score.	2	1
The system of grading projects according to the stage of completion of students, creating a competition that is not light with groups working on the same labor, stimulating creative thinking to constantly learn and build new map for the project if desired. high score.	2	1
The system of grading projects according to the level of completion of students, creating a contender that is not light with groups working on the same project, stimulating creativity to constantly get a line and ramp up new functions for the project if desired. high score.	2	1
The system of grading projects according to the level of completion of students, creating a competition that is not light with groups function on the like project, stimulating creativity to constantly learn and build new functions for the project if trust. high score.	2	1
The scheme of grading project according to the level of completion of students, create a competitor that is not light with groups working on the same project, stimulating creativity to constantly learn and build new functions for the project if desired. high score.	2	1
The system of grading task according to the level of completion of students, creating a competition that is not light with groups working on the like project, stimulating creativity to constantly learn and build unexampled functions for the task if desired. high score.	2	1
The system of grade projects according to the level of culmination of students, creating a competition that is not light with groups work on the same project, stimulating creativity to constantly learn and build new functions for the project if desired. high grade.	2	1
The system of grading projects according to the level of completion of students, creating a competition that is not light with groups working on the same project, stimulating creative thinking to constantly find out and build new functions for the project if desired. high score.	2	1
The system of grading projects according to the level of completion of students, creating a competition that be not light with groups work on the same project, stimulating creativity to constantly learn and build new functions for the labor if hope. high score.	2	1
The system of place projects according to the level of mop up of students, creating a competition that be not light with groups work on the same project, stimulating creativity to constantly learn and build new functions for the project if desired. high score.	2	1
The system of grading projects allot to the level of completion of students, creating a competition that is not light with groups working on the same project, excite creativity to constantly learn and build new map for the project if desired. high score.	2	1
The system of grading projects according to the level of completion of students, creating a competition that is not light with groups working on the same project, stimulating creativity to constantly learn and build novel function for the labor if desired. high score.	2	1
The organization of order projects according to the level of completion of students, create a competition that is not light with groups working on the same labor, stimulating creativity to constantly learn and construct new functions for the project if desired. high score.	2	1
The system of grading projects according to the level of completion of students, create a competition that is not light with groups working on the same task, stimulating creativity to constantly learn and build new function for the project if desire. high score.	2	1
The system of grading projects according to the level of completion of students, creating a competition that is non light with groups working on the same project, stir creativity to constantly learn and build new functions for the project if desired. gamy score.	2	1
The system of grading projects according to the level of completion of students, creating a competition that is not promiscuous with groups working on the same project, stimulating creativity to constantly learn and build new functions for the project if desired. high score.	2	1
The system of grade projects according to the level of completion of students, creating a competition that is non light with groups working on the same task, stimulating creativity to constantly learn and build new functions for the project if desired. gamy score.	2	1
The system of grading projects according to the level of completion of bookman, creating a competition that is non light with groups working on the same undertaking, stimulating creativeness to constantly learn and build new functions for the project if desired. high scotch.	2	1
The system of grading projects according to the layer of windup of students, creating a competition that is not light headed with groups working on the same project, stimulating creativity to constantly learn and build new functions for the project if desired. high score.	2	1
The system of grading projects according to the level of completion of students, creating a competition that exist not light with groups make for on the same project, stimulating creativity to constantly learn and build new functions for the project if desired. high score.	2	1
The system of place projection according to the level of completion of students, creating a rival that is not light with groups working on the same project, stimulating creativeness to constantly learn and build new functions for the project if desired. high score.	2	1
The system of grading projects according to the level of completion of students, creating a competition that is non clear with groups working on the like project, stimulating creative thinking to constantly learn and build new functions for the project if desired. high score.	2	1
The system of range task according to the level of completion of students, creating a competition that is not light with chemical group working on the same project, stimulating creativity to constantly learn and build new functions for the project if desired. high score.	2	1
The system of grading projects grant to the level of completion of scholarly person, creating a rivalry that is non light with groups working on the same project, stimulating creativity to constantly learn and work up new functions for the project if desired. high score.	2	1
The system of grading projects according to the level of completion of students, creating a competition that is not low cal with group working on the same project, stimulating creativity to perpetually learn and work up new functions for the project if desired. high score.	2	1
The system of grading projects concord to the level of completion of students, creating a contest that is not light with groups working on the like undertaking, stimulating creativity to constantly ascertain and build new functions for the project if desired. high score.	2	1
The system of grading projection according to the level of completion of student, creating a competition that is not light with groups working on the same project, stimulating creativity to constantly learn and build fresh functions for the project if desired. high score.	2	1
The system of grading projects according to the point of completion of students, make a competition that is not light with groups play on the like project, stimulating creativity to constantly learn and build new functions for the project if desired. high score.	2	1
The system of grading project accord to the level of completion of students, creating a rivalry that is not light with groups working on the same undertaking, stimulating creativity to constantly learn and build new functions for the project if desired. high score.	2	1
The system of rank projects according to the level of completion of students, creating a competition that is not light with groups sour on the same project, stimulating creativity to constantly learn and build new functions for the project if desired. high score.	2	1
The system of grading projection according to the grade of completion of students, creating a competition that is not light with groups work on the same project, stimulating creativity to constantly learn and build new functions for the project if desired. gamey score.	2	1
The system of grading projects according to the level of closing of students, make a competition that is not light with groups figure out on the same project, stimulating creativity to constantly learn and build new functions for the project if desire. high score.	2	1
The system of grading projects according to the level of completion of students, creating a competition that is not light with groups working on the like project, stimulating creativity to constantly take and build new functions for the project if desired. high score.	2	1
The system of mark task according to the level of completion of students, creating a contest that is not light with groups working on the same project, cause creativity to constantly learn and build new functions for the project if desire. high score.	2	1
The system of grading projects according to the level of completion of students, creating a competition that is not light with grouping working on the same project, stimulate creativity to constantly learn and establish new functions for the project if desired. high score.	2	1
The system of grading projects according to the level of completion of students, creating a contender that is not light with groups working on the same undertaking, stimulating creativeness to constantly learn and build new functions for the project if desired. high score.	2	1
The system of grading projects according to the level of culmination of students, creating a competition that is non idle with groups working on the same project, stimulating creativity to constantly learn and build new functions for the project if desired. high score.	2	1
The system of grading projects according to the level of completion of scholar, creating a competition that is not light with groups working on the same project, stimulating creativity to constantly learn and progress new functions for the project if desired. gamey score.	2	1
The system of grading projects according to the level of completion of students, creating a competition that is non light with groups working on the same undertaking, stimulating creativity to constantly learn and build raw functions for the project if desired. high score.	2	1
The system of grading projects according to the level of completion of students, creating a competitor that is not light with mathematical group working on the same undertaking, stimulating creativity to constantly learn and build new functions for the undertaking if desired. high score.	2	1
The system of grading projects according to the level of completion of student, creating a competition that is non light with groups working on the same project, stimulating creativity to constantly learn and establish new functions for the project if desired. high score.	2	1
The system of grade task according to the level of completion of students, creating a competition that is not light with groups working on the same project, stimulating creativity to constantly learn and build new functions for the project if desired. high score.	2	1
The system of grading projects according to the level of completion of students, creating a competition that is not light with groups working on the same projection, stimulating creative thinking to constantly learn and build new functions for the project if trust. high score.	2	1
The system of grading projects according to the level of completion of students, creating a competition that is not wanton with groups working on the same project, stimulating creativity to forever learn and build new functions for the project if desired. high sexual conquest.	2	1
The system of grading projects according to the level of completion of students, creating a competition that is not light with groups work on the same project, stimulating creativity to constantly learn and work up new functions for the undertaking if hope. high score.	2	1
The system of grading projects according to the level of completion of students, creating a competition that is not light with groups working on the same project, stimulating creativity to constantly learn and build new functions for the project if desired. high score.	2	1
The system of grading projects according to the spirit level of completion of students, creating a competition that is not light with groups working on the same projection, stimulating creativity to constantly learn and establish new functions for the project if desired. high score.	2	1
The system of grading projects consort to the level of completion of students, creating a competition that is not weak with group working on the same project, stimulating creativity to constantly learn and build raw functions for the project if desired. high score.	2	1
The system of grading projects according to the level of completion of pupil, creating a competition that is not light with groups working on the same project, shake creativity to constantly learn and build new functions for the task if desire. high score.	2	1
The system of grade projects allot to the level of completion of students, creating a competition that is not light with groups working on the like project, stimulating creativity to constantly learn and build new functions for the project if desired. high score.	2	1
The system of grading projects accord to the level of completion of students, creating a competition that is not light with groups working on the same project, stimulating creativity to constantly learn and work up new functions for the project if desired. high score.	2	1
The system of grading projects according to the grade of pass completion of students, creating a competition that is not light with groups working on the same project, stimulating creativity to constantly learn and build new functions for the task if desired. in high spirits scotch.	2	1
The organization of grading projects according to the degree of culmination of students, creating a contention that is not light with groups puzzle out on the same project, stimulating creativity to constantly learn and build new functions for the project if desired. high score.	2	1
The system of grading projects concord to the level of completion of students, creating a competition that is not light with groups working on the same labor, stimulating creativeness to constantly find out and build new functions for the project if desired. high score.	2	1
The system of grading projects according to the level of completion of students, make a competition that is not clean with groups working on the same project, stimulating creativity to constantly learn and build new functions for the task if desired. high score.	2	1
The organisation of grading projects accord to the level of completion of scholar, creating a competition that is non light with groups working on the same project, stimulating creativity to constantly learn and build new functions for the project if desired. high score.	2	1
The system of grading projects according to the level of culmination of students, create a competition that is not light with groups working on the same project, stimulating creativity to constantly learn and build new functions for the labor if desired. high score.	2	1
The arrangement of grading projects according to the level of completion of student, creating a contender that is not light with groups working on the same project, stimulating creative thinking to constantly learn and build young functions for the project if desired. high score.	2	1
The system of grading projects according to the level of windup of students, creating a competition that is not light with groups working on the same labor, stimulate creativeness to constantly learn and build new functions for the project if desired. high score.	2	1
The system of grading projects according to the spirit level of completion of students, creating a competition that is not light with groups working on the like project, stimulating creative thinking to constantly learn and build new functions for the project if desired. high score.	2	1
The system of grading task according to the level of completion of students, creating a competition that is not light with group working on the same project, stimulating creativity to always get wind and build new functions for the project if desired. high score.	2	1
The system of grade projects fit in to the story of completion of students, creating a competition that is not light with groups working on the same project, stimulating creativity to constantly learn and build new functions for the project if hope. high score.	2	1
The system of grading projects according to the level of completion of students, creating a competition that is non light with groups working on the same project, stimulate creativity to incessantly learn and build new functions for the project if desired. high score.	2	1
The organisation of grading projects according to the level of completion of students, creating a competition that is not light with groups work on the same projection, stimulating creativity to constantly learn and build new functions for the project if desired. high score.	2	1
The arrangement of grading projects according to the layer of completion of students, creating a competition that be not light with groups working on the same project, stimulating creativity to constantly learn and build new functions for the project if desired. high score.	2	1
The system of grading undertaking according to the level of completion of students, creating a competition that is not abstemious with groups working on the same project, stimulating creativity to constantly learn and build new functions for the project if desired. high score.	2	1
The system of grading projects according to the level of completion of student, creating a competition that is not light with grouping working on the same project, stimulating creativity to constantly learn and build new functions for the project if desired. high score.	2	1
The system of grading projects according to the level of completion of students, creating a competition that is not light with groups work on the like project, stimulating creativity to constantly learn and build young functions for the project if trust. high score.	2	1
The system of grading projects according to the level of completion of students, create a competition that equal non light with groups working on the same project, stimulating creativity to always learn and build new function for the project if desired. high score.	2	1
The system of grading projects according to the level of completion of students, creating a competition that is not light with groups working on the same project, stimulating creativity to constantly learn and make new functions for the labor if desired. high score.	2	1
The system of grading projects according to the level of culmination of educatee, creating a competition that is not light with groups working on the same project, stimulating creativity to constantly learn and work up new functions for the project if desired. high score.	2	1
The system of grading projection according to the level of pass completion of students, creating a competition that be not light with groups working on the same project, stimulating creativity to constantly learn and build newfangled functions for the project if desired. gamy score.	2	1
The system of grading projects according to the level of completion of students, creating a competition that is not light with groups form on the same project, stimulating creativity to forever memorize and build new functions for the project if desired. high score.	2	1
The system of grading projects according to the layer of completion of students, creating a competition that is not light with groups working on the same project, stimulating creativeness to constantly learn and build new functions for the project if desire. eminent score.	2	1
The system of grading projects according to the level of completion of students, creating a competition that is not promiscuous with groups working on the like project, stimulating creativity to constantly learn and build new functions for the project if desired. high score.	2	1
The system of grading projection according to the level of completion of students, create a competition that is not light with groups working on the like project, stimulating creativity to constantly learn and build new functions for the project if desired. high score.	2	1
The organization of grading projects according to the level of completion of students, creating a competition that be not light with groups work on the same project, stimulating creativity to constantly learn and build new functions for the project if hope. high score.	2	1
The system of grading projects according to the level of completion of student, creating a competition that be not light with groups working on the like project, stimulating creativity to always learn and build new functions for the project if desired. high score.	2	1
The system of grading labor according to the level of completion of student, creating a competition that is not light with groups working on the same project, stimulating creativity to constantly learn and build new functions for the project if desired. eminent score.	2	1
The system of grading projects according to the level of completion of student, creating a competition that is non light with groups working on the like project, stimulating creativity to forever learn and build new functions for the project if hope. high score.	2	1
The system of grading projects according to the level of completion of students, creating a competition that is not light with chemical group working on the same project, stimulating creativeness to constantly learn and build new functions for the project if desired. high score.	2	1
The organisation of grading projects according to the level of completion of students, create a competition that is not light with groups working on the same project, stimulating creativity to constantly learn and build new functions for the project if desired. high grudge.	2	1
The organisation of grading projects accord to the level of completion of students, creating a competition that is non light with groups working on the same project, stimulating creativity to constantly learn and build new functions for the project if desired. high score.	2	1
The system of grading labor according to the level of completion of students, creating a contest that is not light with groups working on the same project, stimulating creativity to incessantly learn and build new functions for the project if desired. high score.	2	1
The system of grading projects according to the level of completion of students, creating a competition that is not light with chemical group working on the same project, stimulating creativity to constantly learn and build new functions for the project if desire. high score.	2	1
The organisation of grading projects according to the level of completion of students, creating a competition that is not light with groups working on the like project, stimulating creative thinking to constantly learn and build new functions for the project if desired. high scotch.	2	1
The system of grading projects consort to the level of completion of students, creating a competition that is not light with groups working on the same project, stimulating creativity to constantly learn and build new function for the undertaking if desired. high score.	2	1
The system of grade projects according to the level of completion of students, creating a competition that is not light with groups working on the same project, stimulating creativity to perpetually learn and establish new functions for the undertaking if desired. high score.	2	1
The system of grading projects according to the level of completion of students, creating a competition that embody not light with groups working on the same project, stimulating creativity to constantly find out and build new routine for the project if trust. high score.	2	1
The system of grading projects according to the spirit level of completion of students, creating a competition that is non light with groups working on the same project, stimulating creativity to constantly learn and build new occasion for the project if desired. high score.	2	1
The system of grading project harmonise to the level of completion of students, creating a competition that is not light with groups working on the same project, stir creativity to constantly learn and build new social function for the undertaking if desired. high score.	2	1
The system of grading projects according to the level of completion of students, creating a contention that is non light with groups working on the same labor, stimulate creativity to constantly learn and build new functions for the project if desired. high score.	2	1
The system of grading projects according to the level of completion of students, creating a contender that is not light with groups working on the like project, stimulating creativity to incessantly learn and build new functions for the labor if desired. high score.	2	1
The system of grading projects allot to the level of completion of students, creating a competition that is not light with groups working on the same project, stimulating creativeness to constantly learn and build new functions for the project if desire. high score.	2	1
The system of grading projects according to the level of windup of students, creating a competition that is not light with groups working on the same project, stimulating creativity to constantly get a line and build modern functions for the project if desired. gamey account.	2	1
The system of grade projects according to the level of closing of students, creating a competition that is non light with groups working on the same project, stimulating creativity to constantly learn and build new functions for the project if desired. in high spirits score.	2	1
The system of grading projects according to the level of completion of students, creating a competition that is not light with group working on the same project, induce creativity to constantly learn and build new functions for the project if desired. high score.	2	1
The system of grading projects accord to the level of culmination of students, creating a competition that is non light with groups working on the same project, stimulating creativeness to constantly learn and build new functions for the project if desired. high score.	2	1
The system of grading projects according to the level of completion of students, creating a competition that is not light with groups working on the same labor, stimulating creative thinking to constantly learn and build new functions for the project if desired. high score.	2	1
The system of grading projects according to the floor of completion of students, creating a competition that be non light with groups working on the same project, stimulating creativity to constantly learn and build new functions for the labor if desired. high score.	2	1
The organization of mark projects according to the level of completion of students, creating a competition that is not light with groups working on the same project, stimulating creativity to constantly learn and build new functions for the project if desire. high score.	2	1
The system of grading projects according to the level of completion of students, creating a competition that is not light with groups work on the same project, stimulating creativity to always learn and build new part for the project if desired. high score.	2	1
The system of grading projects according to the level of completion of students, creating a competition that is non light with groups working on the same project, stimulating creativity to always learn and build new routine for the project if desired. eminent score.	2	1
The system of grading projects according to the level of windup of scholarly person, creating a competition that exist not light with groups working on the like project, stimulating creativity to constantly learn and build new functions for the project if desired. high score.	2	1
The system of grading projects according to the degree of completion of students, creating a competition that is not light with groups working on the same project, stimulating creativity to constantly learn and build new single valued function for the project if desired. mellow score.	2	1
The system of rank projects according to the level of completion of students, creating a competition that is not light with groups working on the same undertaking, stimulating creativity to constantly learn and build new functions for the project if desired. high score.	2	1
The system of grading task according to the level of completion of students, creating a competition that is not light with groups working on the same project, stimulating creativity to constantly learn and build new function for the project if desired. high pitched sexual conquest.	2	1
The system of grading projects according to the story of completion of students, creating a competition that comprise not light with groups working on the same project, stimulating creativity to constantly learn and build new functions for the project if desired. mellow score.	2	1
The system of grading projects according to the level of completion of students, creating a competition that is not light with groups working on the same project, stimulating creativity to constantly learn and build new functions for the undertaking if desired. high score.	2	1
The system of grading projects according to the level of completion of bookman, creating a competition that is not light with groups working on the same project, induce creative thinking to constantly learn and build new functions for the project if desired. high score.	2	1
The system of grading project allot to the level of completion of students, creating a competition that is not light with groups working on the same project, stimulating creative thinking to constantly learn and build new functions for the project if trust. high score.	2	1
The system of grade projects according to the level of completion of students, creating a competition that is not light with groups working on the same task, stimulating creativeness to incessantly learn and build new functions for the project if desired. high score.	2	1
The system of grading projects harmonize to the level of completion of student, creating a competition that is non lightheaded with groups working on the same project, stimulating creativity to constantly learn and build new functions for the project if desired. high score.	2	1
The system of grading projects according to the level of pass completion of students, creating a competition that is not light with radical working on the like project, stimulating creative thinking to constantly learn and build new functions for the project if desired. high score.	2	1
The system of grading projects according to the level of closing of students, creating a rival that is not light with groups influence on the same project, stimulating creative thinking to constantly learn and build up new functions for the project if desired. high score.	2	1
The system of grading projects according to the level of completion of students, create a competition that is non light with groups working on the same project, stimulating creativity to constantly find out and work up new functions for the project if desired. high score.	2	1
The system of grading projects according to the level of completion of scholar, creating a competition that be not light with groups working on the like project, stimulating creativity to constantly learn and build new functions for the project if desired. high score.	2	1
The system of grading projects according to the level of completion of student, creating a competition that is not light with groups working on the same project, stir creativity to constantly learn and build new functions for the project if hope. high score.	2	1
The system of grading projects according to the level of completion of students, creating a rivalry that is not light with groups working on the same project, stimulating creativity to invariably learn and build new functions for the projection if desired. high score.	2	1
The system of grading projects according to the level of culmination of students, creating a competition that is not light with groups working on the same project, stimulating creativity to constantly learn and ramp up new functions for the task if want. high score.	2	1
The system of grading projects according to the level of completion of students, creating a competition that is non light with radical working on the same project, stimulating creativity to forever learn and build new functions for the project if desired. high score.	2	1
The arrangement of rank projects according to the level of completion of students, creating a competition that is not light with groups working on the same project, stimulating creativity to constantly learn and build new subroutine for the project if desired. high score.	2	1
The system of grading projects according to the level of completion of students, creating a competition that is not light with group working on the same project, stimulating creativity to forever learn and build new functions for the labor if desired. high score.	2	1
The system of grading projects concord to the level of completion of educatee, creating a competition that is not light with groups working on the same project, stimulating creativity to constantly learn and build new functions for the project if desired. high score.	2	1
The system of grading projects according to the level of windup of students, creating a competition that is not light with groups working on the same undertaking, stimulating creativity to constantly learn and build raw functions for the project if desired. high score.	2	1
The system of grading projects harmonize to the level of completion of students, creating a competition that is not light with groups figure out on the like labor, stimulating creativity to constantly discover and build new functions for the project if desired. high score.	2	1
The organisation of grading projects accord to the grade of completion of students, creating a competition that is not light with groups working on the same project, stimulating creativity to constantly learn and build new functions for the project if desired. high score.	2	1
The system of grading projects according to the level of completion of scholarly person, creating a competition that is not light with groups working on the like project, stimulating creativity to constantly learn and construct new functions for the projection if desired. high score.	2	1
The system of grading projects according to the level of completion of students, creating a competition that is not light with groups working on the same project, stimulate creativity to constantly learn and build new functions for the project if desired. high score.	2	1
The system of grading projects according to the level of closing of students, creating a competition that is not light with chemical group working on the same project, stimulating creativity to constantly get word and build new functions for the project if desired. high score.	2	1
The system of grading projects according to the grade of completion of students, creating a competition that is not light with chemical group working on the same project, stimulating creativity to always learn and build new functions for the project if desired. high score.	2	1
The system of grading task according to the story of completion of students, creating a challenger that is non light with groups working on the same project, stimulating creative thinking to constantly learn and build new functions for the project if desired. high score.	2	1
The system of grading projects according to the level of completion of students, creating a competition that be not lightsome with groups working on the same project, stimulating creativity to constantly learn and work up new functions for the project if desire. high score.	2	1
The system of rules of range projects according to the level of completion of students, creating a competition that is not light with groups run on the like project, stimulating creativity to constantly learn and build new functions for the project if desired. high score.	2	1
The system of score projects according to the level of completion of students, creating a competition that is not light with groups working on the like project, stimulating creativity to always learn and construct raw functions for the project if desired. high score.	2	1
The system of grading undertaking according to the level of completion of students, creating a competition that is not light with groups working on the same project, stimulating creativity to constantly acquire and establish new functions for the labor if desired. high score.	2	1
The system of grading projects according to the layer of completion of student, creating a competition that is non light with grouping working on the same project, stimulating creativity to constantly learn and build unexampled functions for the project if desired. high score.	2	1
The system of grading projects according to the level of completion of students, creating a competition that is non lightsome with groups working on the same labor, stir creativity to constantly learn and build new functions for the project if desired. high musical score.	2	1
The organisation of grading projects harmonize to the level of completion of students, creating a competition that is not light with groups working on the same project, stimulating creativity to constantly learn and build new functions for the projection if desired. high score.	2	1
The system of place projects according to the level of completion of students, creating a competition that is non light with groups working on the same project, stimulating creativity to constantly larn and build new routine for the project if desired. high score.	2	1
The system of grading project according to the floor of completion of students, creating a competition that is not light with groups working on the same project, stimulating creativity to constantly learn and build new functions for the project if desired. high score.	2	1
The system of place projects accord to the level of completion of students, creating a competition that is not light with groups make on the like project, stimulating creativity to constantly learn and build new functions for the project if desired. high score.	2	1
The system of grading project according to the level of completion of students, creating a competitor that is not light with groups working on the like project, stimulating creativity to constantly learn and build new functions for the project if desired. high sexual conquest.	2	1
The system of grade projects according to the level of completion of students, creating a competition that is not light with groups work on the same project, stimulating creativity to constantly learn and build new functions for the project if desired. high score.	2	1
The system of grade projects according to the level of completion of students, creating a competition that is not light with groups working on the like project, stimulating creativity to constantly learn and build new functions for the project if desired. high score.	2	1
The system of grading projects according to the level of completion of students, creating a competition that is not light with groups working on the same project, stimulating creativity to always see and build new functions for the project if trust. high score.	2	1
The system of grading projects grant to the level of completion of students, creating a competition that is not light with groups working on the same project, stimulating creativity to constantly learn and build new functions for the project if desired. high account.	2	1
The system of grading projects according to the level of completion of students, creating a competition that is not light with groups working on the like project, stimulating creativity to constantly learn and build up new affair for the project if desired. high score.	2	1
The system of grading projects according to the level of completion of students, creating a rivalry that is not light with group working on the same project, stimulating creative thinking to constantly learn and build new functions for the project if desired. high score.	2	1
The system of grading projects according to the floor of completion of students, creating a rival that is not loose with groups working on the same project, stimulating creativeness to constantly learn and build new functions for the project if desired. high score.	2	1
The organization of grading projects according to the level of completion of students, creating a competition that is non light with groups wreak on the same project, stimulating creativity to incessantly learn and build new functions for the project if desired. high score.	2	1
The system of grading projects according to the level of completion of students, creating a competition that is not lightsome with groups working on the same project, stimulating creativity to constantly learn and build new use for the project if desired. high score.	2	1
The system of grading projects according to the level of culmination of students, creating a competition that is not light with groups working on the like project, stimulating creativity to constantly learn and build new functions for the project if desired. high score.	2	1
The system of grading projects accord to the level of completion of scholarly person, creating a competition that is non light with groups working on the same project, stimulating creativity to constantly learn and build fresh functions for the project if desired. high score.	2	1
The system of grading projects according to the level of windup of students, create a competition that is non light with groups working on the same project, stimulating creativity to constantly learn and progress new functions for the project if desired. high score.	2	1
The organization of grading undertaking according to the story of completion of students, create a competition that is not light with groups working on the like project, stimulating creativity to constantly learn and build new functions for the project if desired. high score.	2	1
The system of grading projects according to the level of completion of students, creating a competition that is not light with groups working on the like project, stimulating creative thinking to constantly learn and build new functions for the project if desired. high score.	2	1
The system of grading projects according to the level of completion of students, creating a competition that is not light with groups working on the same project, stimulating creative thinking to constantly learn and build new functions for the projection if desired. high grade.	2	1
The system of rules of grading undertaking according to the level of completion of students, creating a competition that is not light with groups working on the like project, stimulating creativity to constantly learn and build new functions for the undertaking if desired. high score.	2	1
The system of grading projects according to the storey of completion of students, creating a competition that is not light with group working on the same project, make creativity to constantly learn and build new functions for the project if desired. high score.	2	1
The system of grading projects according to the level of completion of students, creating a competition that is not light with groups working on the same project, stimulating creativity to constantly learn and build raw use for the project if desired. high grade.	2	1
The system of grading projects according to the stratum of completion of students, creating a competition that is not light with groups working on the same project, stimulating creative thinking to constantly learn and build new functions for the project if desired. mellow score.	2	1
The organisation of grading task according to the storey of completion of students, creating a contest that is not light with groups working on the same labor, stimulating creativity to constantly learn and build new functions for the project if desired. high score.	2	1
The system of grading projects according to the level of completion of students, make a competition that is not light with groups working on the same project, stimulating creativity to always learn and build up new functions for the project if desired. high score.	2	1
The system of grading projects according to the floor of completion of students, make a competition that is not light with groups working on the same project, stimulating creativity to constantly see and build new social function for the project if desired. high score.	2	1
The system of rules of grading projects according to the level of completion of students, creating a competition that is not light with chemical group working on the same project, stimulating creativity to always discover and build new functions for the project if desire. high score.	2	1
The system of grading projects grant to the level of completion of student, creating a competition that is not light with groups working on the same project, stimulating creativity to constantly learn and build new function for the project if desired. high score.	2	1
The organization of score projects according to the level of completion of students, creating a competition that be not light with groups working on the same project, stimulating creativity to constantly find out and build new functions for the project if desired. high score.	2	1
The arrangement of grading projects accord to the level of completion of students, creating a competition that is not light with mathematical group working on the same project, stimulating creativity to constantly learn and build new functions for the projection if desired. high score.	2	1
The system of grading projects according to the horizontal surface of completion of students, creating a competition that is not light with groups working on the same undertaking, stimulating creativity to constantly learn and build new functions for the project if desired. high grievance.	2	1
The system of grading projects according to the level of completion of students, creating a competition that be not light with groups working on the like project, stimulating creative thinking to constantly learn and build new functions for the projection if desire. high score.	2	1
The system of grading projects according to the level of completion of pupil, creating a competition that is not light with groups working on the same project, stimulate creativity to constantly learn and build new functions for the project if desired. in high spirits score.	2	1
The organisation of grading projection according to the level of completion of bookman, creating a competition that is not light with groups working on the same project, make creativity to constantly learn and build new functions for the project if desired. gamy score.	2	1
The system of rank projects fit in to the level of completion of students, creating a competition that be not light with groups working on the same project, stimulating creativity to constantly teach and build new functions for the project if desired. in high spirits score.	2	1
The system of grading projects according to the level of completion of students, create a competition that is not light with groups working on the like project, stimulating creativity to constantly learn and build new functions for the project if desired. high grade.	2	1
The system of grade projects according to the level of completion of students, creating a competition that is not light with groups working on the same project, stimulating creativity to constantly learn and build fresh social function for the project if desired. high sexual conquest.	2	1
The system of grading projects according to the level of closing of students, create a competition that is not light with groups working on the same project, stimulate creativity to constantly learn and build novel functions for the project if desired. high score.	2	1
The system of grading task according to the level of culmination of students, creating a competition that is not light with groups working on the same project, stimulating creativity to constantly learn and build new functions for the project if desired. high mark.	2	1
The organization of grading projects according to the level of completion of students, creating a rival that is not light with groups working on the same project, stimulating creativity to constantly learn and build unexampled affair for the project if hope. high score.	2	1
The system of grade projects according to the level of completion of students, create a competitor that is not faint with groups working on the same project, stimulating creativity to constantly learn and build new functions for the project if desired. high score.	2	1
The system of grading projects according to the level of culmination of students, create a competition that is not light with grouping function on the same project, stimulating creativity to constantly learn and construct new functions for the project if desired. high score.	2	1
The system of grading projects according to the level of completion of students, creating a competition that represent not light with groups working on the same project, stimulating creativity to incessantly learn and build new functions for the project if hope. high score.	2	1
The system of grading undertaking according to the level of completion of students, creating a competition that be not light with groups working on the same undertaking, stimulating creativity to constantly learn and work up newfangled functions for the project if desired. high score.	2	1
The organization of grading projects according to the level of completion of students, produce a competition that is not light with groups working on the same project, stimulating creativity to always study and build new functions for the project if desired. high score.	2	1
The system of grading projects harmonize to the level of completion of students, creating a competition that is not light with groups working on the same labor, stimulating creativity to constantly learn and build new functions for the project if desired. high account.	2	1
The system of grading projects according to the point of completion of students, creating a competition that is not idle with groups working on the like project, stimulating creativity to constantly learn and build new functions for the project if desired. high score.	2	1
The system of grading projects according to the level of pass completion of students, make a competition that is not light with groups working on the same project, cause creativity to constantly learn and build new functions for the project if desired. high score.	2	1
The system of grading projects according to the layer of completion of students, creating a competition that is not light with groups working on the same project, stimulating creativeness to constantly learn and build new functions for the project if desired. high score.	2	1
The system of grading projects according to the level of completion of bookman, creating a competition that is not light with groups working on the same project, make creativity to constantly learn and build new functions for the project if desired. high score.	2	1
The system of grading projects according to the level of completion of scholarly person, creating a competition that is not light with groups working on the same project, brace creative thinking to forever learn and build new functions for the undertaking if desired. high score.	2	1
The system of grade projects according to the level of completion of students, create a competition that is not light with groups working on the same project, brace creativity to constantly learn and build new functions for the project if desired. high score.	2	1
The organization of grading projection according to the level of completion of student, creating a contention that is not light with groups working on the same project, have creativity to constantly learn and build new functions for the project if desired. high score.	2	1
The organization of grading projects grant to the level of completion of students, creating a competition that is not idle with groups working on the same project, stimulating creativity to constantly find out and build new functions for the project if desired. high score.	2	1
The system of grading projects according to the level of completion of educatee, creating a contender that is not light with groups working on the same project, stimulating creativity to constantly learn and build new functions for the labor if hope. high score.	2	1
The system of grading projects according to the level of completion of students, creating a contest that is not light with groups working on the same project, stimulating creative thinking to constantly pick up and build new functions for the project if desired. high score.	2	1
The system of grading projects according to the level of completion of students, creating a rival that is not lightheaded with mathematical group working on the same project, stimulating creativity to constantly learn and build new functions for the project if desired. high score.	2	1
The system of grading projects according to the level of completion of students, creating a competition that is not light with groups working on the like project, stir creativity to constantly learn and build new functions for the project if trust. high score.	2	1
The system of grading projects according to the level of completion of students, creating a competition that is not light with groups working on the same project, stimulate creative thinking to forever learn and build up new function for the project if desired. high score.	2	1
The system of grading projects according to the level of completion of students, creating a competition that be not light with groups working on the same project, stimulating creativity to constantly learn and build new functions for the project if desired. high score.	2	1
The system of grading projects according to the level of completion of students, creating a competition that is not idle with groups working on the same project, stimulating creativity to always learn and build young functions for the project if desired. high score.	2	1
The system of grading projects according to the level of completion of students, creating a competition that is not easy with groups working on the same project, stimulating creativeness to constantly learn and build new functions for the project if desired. gamy score.	2	1
The system of grading projects according to the tier of completion of students, creating a competition that is not light with groups working on the same project, stimulating creativity to always learn and build up new functions for the undertaking if desired. high score.	2	1
The system of grading projects allot to the level of completion of students, creating a competition that is not light with groups working on the same project, stimulating creativity to constantly learn and build new role for the project if want. high score.	2	1
The system of grading labor according to the level of completion of students, creating a competition that is not lightheaded with group working on the same project, stimulate creativity to constantly learn and build new functions for the project if desired. high score.	2	1
The system of grading projects according to the level of culmination of students, creating a competition that is not light with groups working on the same project, perk up creative thinking to forever learn and build new functions for the project if desired. high score.	2	1
The system of grading projects according to the level of completion of students, creating a contention that is not light with grouping working on the same project, stimulating creativity to constantly learn and build new functions for the projection if desired. gamy score.	2	1
The organization of grading projects according to the level of mop up of students, make a competition that is not light with groups working on the like project, stimulating creativity to constantly learn and build new functions for the project if desired. high score.	2	1
The system of grading project according to the level of completion of students, creating a competition that be not unaccented with groups working on the same project, stimulating creativity to incessantly learn and build up new functions for the project if desired. high score.	2	1
The system of grading projects according to the level of completion of students, creating a competition that is not light with groups working on the like project, stimulating creativity to always learn and build raw functions for the project if desire. high score.	2	1
The organization of grading projects agree to the level of mop up of students, creating a competition that is not light with groups working on the same project, stimulating creativity to constantly learn and establish new functions for the project if desired. high score.	2	1
The system of score projects according to the level of completion of students, creating a competition that be not light with groups working on the same project, stimulating creativity to always learn and build new mathematical function for the project if desired. high score.	2	1
The organisation of grading projects according to the level of completion of students, creating a competition that is not light with mathematical group working on the like undertaking, stimulating creativity to constantly learn and build new functions for the project if desired. high score.	2	1
The system of grading undertaking according to the level of completion of students, creating a competition that is not light with groups working on the same project, stimulating creativity to forever get word and build new functions for the project if desired. high score.	2	1
The system of grading projects accord to the level of completion of students, creating a competition that be not light with groups working on the same project, stimulating creative thinking to constantly learn and build new functions for the project if desired. high score.	2	1
The system of grading projects according to the grade of completion of students, creating a contention that is not light with groups working on the same project, stimulating creativity to constantly learn and build new functions for the projection if desired. high score.	2	1
The arrangement of rate projects according to the level of completion of students, creating a competition that is not light with groups work on the same project, stimulating creativity to constantly learn and build up new functions for the project if desired. high score.	2	1
The system of grading projects consort to the level of completion of students, creating a rival that is not light with chemical group working on the same project, stimulating creativity to constantly learn and build new functions for the project if desired. high score.	2	1
The system of grading projects according to the level of closing of students, creating a competition that is non light with groups working on the same project, stimulating creativity to constantly learn and progress new functions for the project if desired. high score.	2	1
The system of grading projects according to the level of completion of students, make a contention that is non light with groups working on the same project, stimulating creativity to constantly learn and build new functions for the project if desired. high score.	2	1
The system of grading projects according to the level of completion of students, creating a competition that is not light with groups working on the same task, stimulate creativity to constantly learn and build new role for the task if desired. high score.	2	1
The system of grading projects according to the level of completion of students, creating a competition that is non light with groups work on on the same labor, stimulating creativeness to constantly learn and build new functions for the project if desired. mellow score.	2	1
The system of grading projects consort to the level of completion of students, creating a contender that is not light with groups working on the like project, stimulating creativity to perpetually learn and build new functions for the project if desired. high score.	2	1
The system of grading projects according to the level of completion of students, make a competition that live not light with group working on the same project, stimulating creativity to constantly instruct and build new functions for the project if desired. high score.	2	1
The organization of grading projects according to the level of completion of students, creating a competition that be not low cal with groups working on the same projection, stimulating creativity to constantly learn and build new functions for the project if desire. high score.	2	1
The system of grading projects according to the level of completion of students, creating a competition that personify not light with group working on the same project, stimulating creativity to constantly get wind and build new functions for the project if desired. high score.	2	1
The system of grading projects according to the level of completion of students, creating a contender that is not light with groups working on the same project, stimulating creativity to constantly learn and build new office for the project if desired. high account.	2	1
The system of grading projects according to the level of completion of students, creating a competition that live non light with groups working on the same project, stimulating creativity to constantly learn and build modern function for the project if desired. high score.	2	1
The system of grading projects according to the level of completion of scholar, creating a challenger that be not light with groups working on the same project, stimulating creativeness to constantly learn and build newfangled functions for the project if desired. high score.	2	1
The system of grading projects according to the point of completion of students, creating a rivalry that is not unaccented with groups working on the same project, stir creativity to constantly learn and build new function for the project if desired. high score.	2	1
The system of grading projects according to the level of windup of students, creating a competition that is not light with groups working on the same project, stimulating creativity to always learn and build new functions for the project if desired. high score.	2	1
The system of grading projects according to the level of completion of student, create a competition that is not light with chemical group working on the same project, stimulating creativity to constantly learn and build new function for the project if desired. high score.	2	1
The system of score projects according to the level of completion of students, creating a competition that is not light with groups working on the same project, arouse creativity to forever learn and build new single valued function for the project if desired. high score.	2	1
The system of grading projects according to the level of completion of students, creating a competitor that is not clear with groups working on the same project, stimulating creative thinking to constantly learn and build new functions for the project if desire. high score.	2	1
The system of grading project according to the level of completion of students, creating a competition that is not light with groups working on the same labor, stimulating creativity to constantly learn and build fresh single valued function for the undertaking if desired. high score.	2	1
The system of grading projects according to the level of completion of students, creating a competition that personify not light with groups work on the same project, stimulating creative thinking to constantly learn and build new functions for the project if desired. high score.	2	1
The system of grade projects according to the level of completion of students, creating a competition that is not calorie free with groups working on the same project, perk up creativity to constantly learn and build new functions for the project if desire. high score.	2	1
The system of grading projects according to the grade of completion of students, creating a competition that is non light with groups working on the same undertaking, stimulating creativity to constantly learn and build new occasion for the project if desired. high score.	2	1
The system of grading projects according to the story of completion of students, creating a competition that is not light with groups working on the same project, stimulating creativity to constantly learn and build raw functions for the project if desired. high score.	2	1
The system of grading projects according to the level of completion of students, creating a competition that is not light with radical bring on the same labor, stimulating creativity to constantly learn and build new functions for the project if desired. high score.	2	1
The system of grading projects according to the level of completion of students, creating a contest that be not light with groups working on the same project, stimulating creativity to constantly see and build new functions for the project if desired. high score.	2	1
The system of grading projects according to the level of completion of students, creating a competition that is not light colored with group working on the same project, stimulating creativity to incessantly learn and build new functions for the project if desired. high score.	2	1
The system of grading project according to the point of completion of students, creating a competition that is not light with groups working on the same project, stimulating creativity to constantly learn and build new functions for the project if desired. high account.	2	1
The system of grading projects allot to the level of completion of students, create a competition that be not light with groups working on the like project, stimulating creativity to constantly learn and build new functions for the project if desired. high score.	2	1
The system of grading projects according to the level of completion of students, creating a competition that is not light with groups working on the same project, stimulating creativity to constantly learn and build new functions for the project if desire. eminent sexual conquest.	2	1
The system of grading projects according to the level of completion of students, creating a competition that is not lightheaded with groups work on the same project, stimulating creativity to incessantly learn and ramp up new functions for the project if desired. high score.	2	1
The system of grading projects according to the level of completion of students, create a challenger that is not light with groups working on the same project, stimulating creativity to constantly learn and build young functions for the project if desired. mellow score.	2	1
The system of grading projects according to the level of completion of students, creating a competition that be not light with groups working on the same project, stimulating creativity to always learn and build new affair for the project if desired. high score.	2	1
The system of grading projects according to the story of completion of students, creating a contest that is not light with groups exploit on the same project, stimulating creativity to constantly learn and build new functions for the project if desired. high grade.	2	1
The organisation of grading projects according to the level of completion of students, creating a competition that is not light with grouping working on the same project, stimulate creativeness to constantly learn and build new social occasion for the project if desired. high score.	2	1
The system of grading projects according to the level of completion of students, creating a competition that embody not light with groups working on the same project, stimulating creativity to constantly learn and build fresh functions for the projection if desired. high grudge.	2	1
The system of mark projects according to the level of completion of students, creating a competition that equal not light with groups exercise on the same labor, stimulating creativity to constantly learn and build new functions for the project if desired. high score.	2	1
The system of grading projects according to the level of completion of students, creating a competition that is not light with groups working on the same project, arouse creativity to invariably learn and build new functions for the project if trust. high score.	2	1
The system of grading projects fit in to the level of completion of scholarly person, creating a competition that is not light with groups working on the same project, stimulating creativity to constantly learn and build young functions for the project if desired. high score.	2	1
The organisation of grading projects according to the level of completion of students, creating a competition that is not loose with groups working on the same projection, stimulating creativity to constantly learn and build new functions for the project if desired. high score.	2	1
The system of grading projects according to the grade of completion of students, creating a competition that is not short with groups working on the same project, stimulating creativity to constantly learn and build new subroutine for the projection if desired. high score.	2	1
The system of grading projects according to the level of completion of students, creating a competition that is non light with groups working on the like project, stimulating creativity to constantly learn and build up new function for the project if desired. high scotch.	2	1
The system of grading projection according to the level of completion of students, creating a competition that is not light colored with groups working on the same project, stimulating creativity to constantly learn and build new functions for the project if desired. high musical score.	2	1
The system of grading projects according to the layer of completion of students, creating a competition that is not light with groups working on the same project, stimulating creativity to constantly learn and build new function for the project if trust. high score.	2	1
The system of grading projects according to the level of mop up of students, creating a competition that is not light with groups working on the like project, stimulating creativity to constantly learn and build new functions for the undertaking if desired. high score.	2	1
The system of place projects according to the level of completion of students, creating a competition that is not light with groups form on the same task, stimulating creativity to constantly learn and build new functions for the project if desired. in high spirits score.	2	1
The system of grading projects according to the level of completion of students, creating a competition that is not light with groups working on the same projection, stimulating creativity to constantly learn and build new functions for the undertaking if desired. high score.	2	1
The system of grading projects according to the level of completion of students, creating a competition that is non scant with group work on the like project, stimulating creativity to constantly learn and build new functions for the project if desired. high score.	2	1
The system of grading projects according to the stratum of completion of students, creating a competitor that is non light with groups working on the same project, stimulating creativity to constantly learn and build new functions for the project if desired. high account.	2	1
The organisation of grading projects according to the level of windup of students, creating a competition that is not light with groups work on the like project, stimulating creativity to constantly learn and work up new functions for the project if desired. high score.	2	1
The system of rules of grading projects according to the level of completion of students, creating a competition that is not light with groups working on the same project, stimulating creativeness to constantly learn and build new functions for the project if desired. high score.	2	1
The system of grading projects according to the degree of completion of students, creating a competition that is not light with groups working on the same project, stimulating creative thinking to constantly learn and build new functions for the project if desired. high musical score.	2	1
The organization of grading projects according to the level of completion of students, creating a competition that is not light with groups working on the same project, stimulating creativity to incessantly learn and build new functions for the project if desired. high account.	2	1
The system of range projects allot to the level of completion of students, create a competition that is not light with groups working on the same project, stimulating creativity to constantly learn and build new functions for the project if desired. high score.	2	1
The system of grading projects according to the level of completion of students, make a competition that is non short with groups working on the same project, shake creativity to constantly learn and build new functions for the project if desired. high score.	2	1
The system of grade projects according to the level of completion of bookman, creating a competition that is non light with groups function on the same project, stimulating creativity to constantly learn and build new functions for the project if desired. high score.	2	1
The system of grading projects according to the level of completion of students, creating a contention that is not light with groups forge on the same project, stimulating creativity to constantly learn and build new functions for the task if desired. gamy score.	2	1
[truncated: 44,878 more rows]
