# Supplementary material for: Attention-aware with stacked embedding for sentiment analysis of student feedback through deep learning techniques
Source: PeerJ Comput Sci. 2024 Sep 2;10:e2283. doi: 10.7717/peerj-cs.2283 (PMC11419625; doi:10.7717/peerj-cs.2283)
Supplement: Supplemental Information 2 [file peerj-cs-10-2283-s002.zip › UIT-VSFC/agumented text/test (44).xlsx]

## Sheet: welcome
Your name is too long but I commend information technology as a gift for you. Everything seems fine. I am good with information technology. No dissatisfaction.
Your name be too farsighted but I remember it as a gift for you. Everything seems fine. I be just with it. No dissatisfaction.
Your name is too long only I retrieve it as a talent for you. Everything appear fine. 1 am just with it. No dissatisfaction.
Your gens is too long but Atomic number 53 remember it as a natural endowment for you. Everything seems o.k.. Ace am good with information technology. No dissatisfaction.
Your name is too long just Single think back it as a gift for you. Everything appear fine. I am good with it. No dissatisfaction.
Your epithet is too long only I remember it as a giving for you. Everything seems fine. Ane be good with it. No dissatisfaction.
Your name is too longsighted but Unity recall information technology as a gift for you. Everything seems fine. I am good with it. No dissatisfaction.
Your name comprise too long but I remember information technology as a gift for you. Everything seems fine. I am good with it. No dissatisfaction.
Your name is excessively long but I remember information technology as a gift for you. Everything seems fine. I be good with it. No dissatisfaction.
Your epithet be too long but I remember it as a natural endowment for you. Everything seem fine. I be good with it. No dissatisfaction.
Your public figure is to a fault long but 1 recollect it as a gift for you. Everything seems fine. I am good with information technology. No dissatisfaction.
Your name is too foresightful but I remember it as a gift for you. Everything seems fine. I am just with information technology. No dissatisfaction.
Your figure is too long but I remember it as a gift for you. Everything appear fine. I am good with information technology. No dissatisfaction.
Your epithet is too long but I remember information technology as a gift for you. Everything seems fine. I follow good with information technology. No dissatisfaction.
Your name is too long merely Unity remember it as a gift for you. Everything appear fine. I be good with it. No dissatisfaction.
Your name is besides long but I remember it as a gift for you. Everything seems ok. I am good with information technology. No dissatisfaction.
Your name is overly long but I recollect it as a gift for you. Everything seems okay. I am near with it. No dissatisfaction.
Your name is too foresighted but 1 remember it as a gift for you. Everything seems fine. I am upright with it. No dissatisfaction.
Your epithet is besides long only I remember information technology as a gift for you. Everything appear fine. I represent good with it. No dissatisfaction.
Your name is too long but Iodin remember information technology as a natural endowment for you. Everything seem all right. I am good with it. No dissatisfaction.
Your name exist too long but I recall it as a gift for you. Everything seem fine. Iodin am good with it. No dissatisfaction.
Your epithet is too long but I call back it as a giving for you. Everything seems fine. I am unspoilt with it. No dissatisfaction.
Your epithet is too long but I remember information technology as a gift for you. Everything seems o.k.. Iodine am good with it. No dissatisfaction.
Your name be too farsighted merely I retrieve information technology as a gift for you. Everything seems fine. I am good with it. No dissatisfaction.
Your name is too foresighted merely I remember information technology as a gift for you. Everything appear fine. I am good with it. No dissatisfaction.
Your name is too long but I remember information technology as a gift for you. Everything seems fine. I be good with it. No dissatisfaction.
Your name is too long simply I remember it as a gift for you. Everything seems ok. I am expert with information technology. No dissatisfaction.
Your name is besides long but I remember it as a endowment for you. Everything seems fine. I am proficient with it. No dissatisfaction.
Your name be too long but I remember it as a gift for you. Everything seems fine. Iodin am right with it. No dissatisfaction.
Your name is too tenacious merely I call up it as a gift for you. Everything seems fine. I am good with information technology. No dissatisfaction.
Your epithet is too long just I think information technology as a gift for you. Everything seems fine. I am good with it. No dissatisfaction.
Your name be too long but Iodine remember information technology as a talent for you. Everything seems ok. I am good with it. No dissatisfaction.
Your name constitute too long but I remember it as a gift for you. Everything seems ok. I am good with it. No dissatisfaction.
Your name is too farseeing but I remember it as a gift for you. Everything appear fine. 1 be ripe with it. No dissatisfaction.
Your name is too prospicient just Unity remember it as a gift for you. Everything seems fine. I am good with information technology. No dissatisfaction.
Your name is too long but I remember it as a gift for you. Everything seems fine. One am good with information technology. No dissatisfaction.
Your public figure be excessively long merely I remember it as a gift for you. Everything seems fine. I am good with information technology. No dissatisfaction.
Your gens live too long only I remember information technology as a gift for you. Everything appear fine. I am good with it. No dissatisfaction.
Your name is likewise longsighted but 1 call back it as a gift for you. Everything seems o.k.. I am good with it. No dissatisfaction.
Your name is too foresighted simply I remember information technology as a gift for you. Everything seems o.k.. I am good with information technology. No dissatisfaction.
Your name be too long only I call back it as a gift for you. Everything seems fine. Unity am secure with it. No dissatisfaction.
Your gens follow too prospicient just I remember it as a gift for you. Everything seems fine. I am good with information technology. No dissatisfaction.
Your name is too farsighted but One think of it as a gift for you. Everything seems fine. I am good with information technology. No dissatisfaction.
Your name is too long just 1 remember information technology as a gift for you. Everything seem ok. I am dear with it. No dissatisfaction.
Your name is too tenacious but I call back information technology as a gift for you. Everything seem fine. I am good with it. No dissatisfaction.
Your gens is too farseeing merely I remember information technology as a gift for you. Everything seems fine. I am good with it. No dissatisfaction.
Your name is too long but Iodin remember it as a gift for you. Everything seem ok. I be dear with it. No dissatisfaction.
Your name is too long but I remember information technology as a gift for you. Everything seems fine. I make up in force with it. No dissatisfaction.
Your name is too long merely Ane remember it as a gift for you. Everything seems fine. I am secure with it. No dissatisfaction.
Your name is too long but Ace recall it as a gift for you. Everything seems fine. I am unspoiled with information technology. No dissatisfaction.
Your gens is too long but I remember it as a gift for you. Everything seems ok. I am near with it. No dissatisfaction.
Your name be too long only I remember it as a gift for you. Everything seems o.k.. Single am good with it. No dissatisfaction.
Your name is too long but I remember it as a giving for you. Everything seem ok. I am good with it. No dissatisfaction.
Your figure is too long but I remember information technology as a gift for you. Everything seems fine. I am well with it. No dissatisfaction.
Your name be too longsighted simply 1 remember it as a gift for you. Everything seems fine. I be good with it. No dissatisfaction.
Your name is too tenacious but I remember it as a gift for you. Everything seems hunky dory. I represent upright with it. No dissatisfaction.
Your name be excessively long but I remember information technology as a gift for you. Everything seems fine. I am good with information technology. No dissatisfaction.
Your figure is too long but Ane call back it as a gift for you. Everything appear fine. I am dependable with it. No dissatisfaction.
Your name be too long merely I remember information technology as a gift for you. Everything seems fine. I am serious with it. No dissatisfaction.
Your name is too long but I remember information technology as a talent for you. Everything seems fine. One am good with it. No dissatisfaction.
Your name be overly long but I remember it as a gift for you. Everything seems fine. I am good with information technology. No dissatisfaction.
Your name constitute too long but I commend it as a gift for you. Everything seems hunky dory. I am good with it. No dissatisfaction.
Your name is too farsighted but I recollect it as a gift for you. Everything seems hunky dory. Single am good with it. No dissatisfaction.
Your name is too long but I remember information technology as a gift for you. Everything seems fine. 1 be good with it. No dissatisfaction.
Your name is too long merely Unity remember it as a gift for you. Everything seems fine. I am in effect with information technology. No dissatisfaction.
Your name be too prospicient but I remember it as a gift for you. Everything appear fine. I am good with information technology. No dissatisfaction.
Your name is too long merely I commend it as a gift for you. Everything seems fine. I am good with it. No dissatisfaction.
Your name is too long just I recall it as a giving for you. Everything seems fine. Ace am good with it. No dissatisfaction.
Your public figure is too long but I remember it as a gift for you. Everything seems ok. Ace am good with it. No dissatisfaction.
Your name be too long but I call back information technology as a talent for you. Everything seems okay. I am dear with it. No dissatisfaction.
Your name is overly tenacious simply I remember information technology as a gift for you. Everything seems fine. I cost good with it. No dissatisfaction.
Your figure is too longsighted but One remember it as a gift for you. Everything seems fine. I am beneficial with it. No dissatisfaction.
Your name is overly recollective merely I remember it as a gift for you. Everything seems fine. Atomic number 53 am good with it. No dissatisfaction.
Your figure is to a fault long but I remember it as a gift for you. Everything seem fine. I am secure with it. No dissatisfaction.
Your gens is too recollective but I commemorate it as a gift for you. Everything seems fine. I am good with it. No dissatisfaction.
Your gens is too long but I remember information technology as a gift for you. Everything seems o.k.. 1 am good with it. No dissatisfaction.
Your name is to a fault long but I remember it as a natural endowment for you. Everything seems fine. Ace am good with it. No dissatisfaction.
Your name embody too prospicient but I remember it as a talent for you. Everything seems hunky dory. I personify good with it. No dissatisfaction.
Your name be too long but I remember it as a gift for you. Everything seem o.k.. I be skillful with it. No dissatisfaction.
Your name be too long but Unity think back it as a gift for you. Everything look fine. I am beneficial with it. No dissatisfaction.
Your name is too long simply I remember it as a endowment for you. Everything seem ok. I am good with information technology. No dissatisfaction.
Your name is too long but I remember it as a gift for you. Everything seems fine. I comprise right with it. No dissatisfaction.
Your name embody too long but 1 remember it as a gift for you. Everything seems fine. I am proficient with it. No dissatisfaction.
Your name constitute excessively long just Iodin remember it as a gift for you. Everything seems all right. I am good with it. No dissatisfaction.
Your name is too long simply I commend it as a gift for you. Everything seems fine. I am dear with it. No dissatisfaction.
Your gens is too long but 1 remember it as a giving for you. Everything seems ok. I am respectable with it. No dissatisfaction.
Your name be too long but I call back information technology as a gift for you. Everything seem fine. I am good with it. No dissatisfaction.
Your name is too farsighted but Atomic number 53 remember information technology as a gift for you. Everything seems fine. I am good with information technology. No dissatisfaction.
Your name is likewise long but Single think of it as a gift for you. Everything seems hunky dory. I am good with it. No dissatisfaction.
Your name is to a fault long but Single call back information technology as a giving for you. Everything seems fine. I am good with it. No dissatisfaction.
Your name be excessively foresighted but I remember it as a gift for you. Everything appear fine. I am good with it. No dissatisfaction.
Your name is overly longsighted but I remember information technology as a gift for you. Everything seems fine. I constitute good with information technology. No dissatisfaction.
Your name is as well recollective but I remember it as a gift for you. Everything seems fine. I am good with it. No dissatisfaction.
Your name is too farsighted but I remember it as a natural endowment for you. Everything seem fine. 1 am good with it. No dissatisfaction.
Your name is too foresighted but I recollect information technology as a gift for you. Everything seem fine. I am good with it. No dissatisfaction.
Your name is besides long just I remember it as a talent for you. Everything seems all right. Single am good with it. No dissatisfaction.
Your name cost excessively long but I remember it as a gift for you. Everything seem fine. I be proficient with it. No dissatisfaction.
Your name is too prospicient but One remember information technology as a gift for you. Everything seems fine. 1 be good with it. No dissatisfaction.
Your public figure be too long simply I remember information technology as a gift for you. Everything seem fine. I am good with it. No dissatisfaction.
Your gens is too long but Single remember it as a gift for you. Everything seems fine. Ace am good with information technology. No dissatisfaction.
Your name equal overly recollective but I remember it as a gift for you. Everything seems fine. I am good with it. No dissatisfaction.
Your gens is excessively long but One remember it as a gift for you. Everything seems fine. Ace am good with it. No dissatisfaction.
Your name is as well long but I remember it as a endowment for you. Everything seems ok. I am good with information technology. No dissatisfaction.
Your figure is to a fault long but I commend information technology as a gift for you. Everything seems fine. I be good with it. No dissatisfaction.
Your gens is too long simply I remember it as a endowment for you. Everything seems fine. Ane am right with it. No dissatisfaction.
Your name is too long simply I call up it as a gift for you. Everything seems fine. I am good with it. No dissatisfaction.
Your name is too long but I remember it as a gift for you. Everything seem fine. Ace be near with it. No dissatisfaction.
Your name is overly long but I remember it as a gift for you. Everything seem fine. I be beneficial with it. No dissatisfaction.
Your name be too long but Single remember it as a gift for you. Everything appear fine. I am good with it. No dissatisfaction.
Your name is too long simply One remember it as a gift for you. Everything seems hunky dory. I cost unspoilt with it. No dissatisfaction.
Your epithet is as well prospicient but I remember it as a gift for you. Everything seems fine. I am good with it. No dissatisfaction.
Your name is overly long but Unity remember it as a gift for you. Everything seems fine. I be dear with it. No dissatisfaction.
Your name be too long but I remember it as a talent for you. Everything seems okay. Unity am good with it. No dissatisfaction.
Your name is too long merely I commemorate it as a gift for you. Everything seems fine. 1 am good with it. No dissatisfaction.
Your figure make up likewise long simply I remember it as a gift for you. Everything seems o.k.. I am good with it. No dissatisfaction.
Your name be too long but Unity remember it as a gift for you. Everything seems fine. Iodin am adept with it. No dissatisfaction.
Your name be besides long just I remember it as a endowment for you. Everything seems fine. 1 am good with it. No dissatisfaction.
Your name be too recollective simply Iodin remember information technology as a gift for you. Everything seems fine. 1 am good with it. No dissatisfaction.
Your figure be also long but I remember information technology as a gift for you. Everything appear fine. I am good with it. No dissatisfaction.
Your gens be too tenacious merely I commemorate it as a gift for you. Everything seems fine. I am good with it. No dissatisfaction.
Your figure constitute too long but I recollect it as a gift for you. Everything seems fine. Single am good with it. No dissatisfaction.
Your name is too long merely I recall it as a endowment for you. Everything seem fine. I am good with it. No dissatisfaction.
Your name is too long merely I remember it as a gift for you. Everything seems ok. Atomic number 53 am serious with it. No dissatisfaction.
Your gens is overly long but Single remember it as a gift for you. Everything seems fine. I am good with it. No dissatisfaction.
Your name is too long just I remember it as a gift for you. Everything seems okay. I am good with it. No dissatisfaction.
Your name is too prospicient just I remember information technology as a gift for you. Everything seems fine. Single am estimable with it. No dissatisfaction.
Your epithet constitute too long but I remember it as a giving for you. Everything seems okay. I am good with it. No dissatisfaction.
Your figure constitute too long but I remember information technology as a gift for you. Everything seems o.k.. I comprise good with it. No dissatisfaction.
Your gens is likewise long just I remember it as a gift for you. Everything seems fine. I am skillful with it. No dissatisfaction.
Your name is too long but Iodine remember it as a natural endowment for you. Everything seems okay. I am good with it. No dissatisfaction.
Your name is too long but 1 commend it as a gift for you. Everything seems okay. 1 be good with it. No dissatisfaction.
Your public figure represent too long but I think of information technology as a talent for you. Everything seems fine. I am good with it. No dissatisfaction.
Your name be too long but I remember it as a gift for you. Everything seems fine. I am secure with it. No dissatisfaction.
Your name equal excessively foresighted but Iodine remember it as a gift for you. Everything seems o.k.. I am good with it. No dissatisfaction.
Your name is too long but I remember it as a gift for you. Everything seems fine. I am respectable with information technology. No dissatisfaction.
Your name follow too long but Ace call back it as a gift for you. Everything seems fine. Unity am serious with it. No dissatisfaction.
Your name is too long but I commemorate it as a gift for you. Everything seems ok. Atomic number 53 live honest with it. No dissatisfaction.
Your name live too long but Atomic number 53 call back it as a gift for you. Everything seems fine. I am good with it. No dissatisfaction.
Your figure is too long but Atomic number 53 remember it as a gift for you. Everything appear fine. I am good with it. No dissatisfaction.
Your name is to a fault long but I remember it as a giving for you. Everything seems fine. I am good with information technology. No dissatisfaction.
Your name is too long but 1 remember it as a gift for you. Everything seems fine. I am honest with it. No dissatisfaction.
Your name is also recollective but I remember it as a endowment for you. Everything seems fine. I am good with it. No dissatisfaction.
Your name cost too long only I think back it as a gift for you. Everything seem fine. I am good with information technology. No dissatisfaction.
Your name be also long but Ace retrieve it as a gift for you. Everything seems o.k.. I am good with it. No dissatisfaction.
Your figure is too long but I remember information technology as a gift for you. Everything seems fine. One am undecomposed with it. No dissatisfaction.
Your name is too foresightful only I remember information technology as a talent for you. Everything seem fine. I am good with it. No dissatisfaction.
Your epithet is too long but I think it as a gift for you. Everything seems fine. I constitute ripe with it. No dissatisfaction.
Your figure is too long but I remember information technology as a gift for you. Everything appear o.k.. I am good with it. No dissatisfaction.
Your name be too long but Atomic number 53 remember information technology as a gift for you. Everything seems fine. I am good with information technology. No dissatisfaction.
Your epithet is too longsighted but I think of it as a gift for you. Everything seems fine. I am good with it. No dissatisfaction.
Your name is too long but I remember information technology as a giving for you. Everything seems ok. I be good with it. No dissatisfaction.
Your name is too foresightful but I remember it as a giving for you. Everything seems fine. I am good with information technology. No dissatisfaction.
Your name is too long but I call up it as a talent for you. Everything seems ok. I be good with it. No dissatisfaction.
Your name is too longsighted but I remember it as a gift for you. Everything seems fine. 1 be good with information technology. No dissatisfaction.
Your name be too long but I remember it as a natural endowment for you. Everything seems ok. 1 am dear with it. No dissatisfaction.
Your epithet is too long but Ace remember information technology as a gift for you. Everything seems fine. Unity am good with information technology. No dissatisfaction.
Your name is likewise long but I think it as a talent for you. Everything seems ok. I am good with it. No dissatisfaction.
Your name is too long only I remember it as a gift for you. Everything seem okay. I be good with it. No dissatisfaction.
Your name embody too long but I remember information technology as a gift for you. Everything seems fine. Single am good with information technology. No dissatisfaction.
Your gens be too long but I remember it as a gift for you. Everything seems fine. Unity am good with information technology. No dissatisfaction.
Your name is too foresightful but I remember it as a talent for you. Everything seems okay. I am dear with it. No dissatisfaction.
Your name be too long but I remember it as a natural endowment for you. Everything seems fine. Single am practiced with it. No dissatisfaction.
Your gens is too long but Atomic number 53 remember it as a gift for you. Everything seems fine. I constitute beneficial with it. No dissatisfaction.
Your name is too long but I remember information technology as a gift for you. Everything seems fine. Ane am good with information technology. No dissatisfaction.
Your name is too prospicient simply I commemorate it as a gift for you. Everything seems fine. I am right with information technology. No dissatisfaction.
Your name be to a fault long but I remember it as a gift for you. Everything seems fine. I am good with it. No dissatisfaction.
Your name is too long but I think of information technology as a gift for you. Everything seems fine. Iodine am good with it. No dissatisfaction.
Your name is overly long but Iodine remember it as a giving for you. Everything seems fine. 1 am good with it. No dissatisfaction.
Your name is too long but I retrieve it as a gift for you. Everything seems all right. 1 am safe with it. No dissatisfaction.
Your epithet is too long but I remember it as a gift for you. Everything seems ok. I am good with information technology. No dissatisfaction.
Your name is too long but I remember information technology as a gift for you. Everything look all right. I be skillful with it. No dissatisfaction.
Your name is too long only I think back information technology as a giving for you. Everything seems fine. I am good with it. No dissatisfaction.
Your name is too prospicient merely I remember it as a gift for you. Everything seems fine. I be good with it. No dissatisfaction.
Your name is too long only I recollect it as a giving for you. Everything seems all right. 1 am honorable with it. No dissatisfaction.
Your public figure is as well farsighted simply Atomic number 53 remember it as a gift for you. Everything seems okay. I am good with it. No dissatisfaction.
Your name live too long just I remember it as a natural endowment for you. Everything seems okay. I am good with it. No dissatisfaction.
Your figure is too long but Unity remember it as a gift for you. Everything seems fine. I am good with it. No dissatisfaction.
Your name is as well farsighted but Single remember it as a gift for you. Everything seems hunky dory. I am unspoiled with it. No dissatisfaction.
Your gens is too long but I think it as a gift for you. Everything appear all right. I am adept with it. No dissatisfaction.
Your name is also retentive but I retrieve it as a gift for you. Everything seems fine. I am good with it. No dissatisfaction.
Your name is too long but I remember information technology as a natural endowment for you. Everything seems okay. I am good with it. No dissatisfaction.
Your name is too long but I remember information technology as a gift for you. Everything seems fine. I am skillful with it. No dissatisfaction.
Your name is also long only I remember it as a natural endowment for you. Everything look fine. I am good with it. No dissatisfaction.
Your epithet be too long but I remember information technology as a gift for you. Everything seem all right. I am good with it. No dissatisfaction.
Your name is too foresightful but Single think it as a gift for you. Everything seems fine. I be good with it. No dissatisfaction.
Your epithet is too long but I remember information technology as a endowment for you. Everything seems ok. I be good with information technology. No dissatisfaction.
Your figure is too long but Unity think of it as a gift for you. Everything seems fine. I am good with information technology. No dissatisfaction.
Your name is likewise long simply I remember it as a gift for you. Everything seems ok. I am good with it. No dissatisfaction.
Your gens be too long but I remember information technology as a gift for you. Everything seems fine. One am beneficial with it. No dissatisfaction.
Your name is too recollective but 1 remember it as a gift for you. Everything seems fine. Unity am good with it. No dissatisfaction.
Your figure is too farsighted but One retrieve it as a gift for you. Everything seems all right. I am secure with it. No dissatisfaction.
Your name is too long merely I remember it as a gift for you. Everything seems hunky dory. Single be good with information technology. No dissatisfaction.
Your name is as well longsighted but I remember it as a gift for you. Everything seems fine. I be good with information technology. No dissatisfaction.
Your name is too long but Atomic number 53 remember information technology as a gift for you. Everything seems fine. Single make up good with it. No dissatisfaction.
Your epithet is too long only I remember it as a gift for you. Everything seem fine. I be good with it. No dissatisfaction.
Your name is too long but Unity remember it as a gift for you. Everything seems okay. Ace am good with information technology. No dissatisfaction.
Your name is too foresightful but I remember information technology as a endowment for you. Everything seems fine. I am good with information technology. No dissatisfaction.
Your name be too long but I remember information technology as a talent for you. Everything seem fine. I am good with it. No dissatisfaction.
Your name is too long just I remember information technology as a gift for you. Everything seem all right. I am good with information technology. No dissatisfaction.
Your epithet is too prospicient but I remember it as a talent for you. Everything seems fine. I am safe with it. No dissatisfaction.
Your name is excessively long but 1 remember it as a gift for you. Everything appear okay. One am good with it. No dissatisfaction.
Your name is too long but I call up it as a gift for you. Everything seems all right. I am good with it. No dissatisfaction.
Your name live too long just I remember information technology as a gift for you. Everything seems fine. I am dependable with it. No dissatisfaction.
Your name is excessively farsighted but One remember it as a talent for you. Everything appear fine. I am good with information technology. No dissatisfaction.
Your name is too long but I remember information technology as a giving for you. Everything seems okay. Ace am good with it. No dissatisfaction.
Your name is too farsighted only Unity remember it as a giving for you. Everything seems o.k.. I be good with it. No dissatisfaction.
Your name is besides long only Ace think it as a gift for you. Everything seems fine. I am honorable with it. No dissatisfaction.
Your name is too foresighted but I remember it as a gift for you. Everything seems fine. I be right with it. No dissatisfaction.
Your name is too long but I remember it as a endowment for you. Everything look fine. I am good with it. No dissatisfaction.
Your name is also long but I remember it as a gift for you. Everything appear fine. I be good with it. No dissatisfaction.
Your name is overly long but I commend it as a gift for you. Everything seems fine. I am good with information technology. No dissatisfaction.
Your name is too recollective but Single remember it as a gift for you. Everything seems fine. Iodin am good with it. No dissatisfaction.
Your public figure is likewise tenacious but I recall information technology as a gift for you. Everything seems fine. I am good with it. No dissatisfaction.
Your epithet is too recollective but I remember information technology as a gift for you. Everything seems fine. I am near with it. No dissatisfaction.
Your epithet is too long but I remember it as a giving for you. Everything seems okay. I am safe with it. No dissatisfaction.
Your name be too foresighted simply I remember information technology as a gift for you. Everything seems fine. I am good with it. No dissatisfaction.
Your public figure be too long but I remember it as a endowment for you. Everything seems fine. I am secure with it. No dissatisfaction.
Your name is to a fault long just I remember it as a gift for you. Everything appear okay. I am good with information technology. No dissatisfaction.
Your name is too foresightful but I remember it as a gift for you. Everything seems fine. I am full with it. No dissatisfaction.
Your name is too long only One remember it as a gift for you. Everything seems hunky dory. I cost good with information technology. No dissatisfaction.
Your name is overly retentive but I remember it as a gift for you. Everything seem o.k.. 1 am good with it. No dissatisfaction.
Your name follow too long but I remember information technology as a natural endowment for you. Everything seems fine. I be good with information technology. No dissatisfaction.
Your name is as well long only 1 remember information technology as a gift for you. Everything seems all right. I am good with it. No dissatisfaction.
Your name is too long just I think of it as a talent for you. Everything seems fine. Ane am good with it. No dissatisfaction.
Your name be as well long but Ace remember it as a giving for you. Everything appear fine. I am good with information technology. No dissatisfaction.
Your name is to a fault farsighted merely I think information technology as a gift for you. Everything seems o.k.. I am good with it. No dissatisfaction.
Your name is to a fault farseeing but I remember it as a endowment for you. Everything seems fine. I am good with it. No dissatisfaction.
Your figure is too long but Unity recollect it as a gift for you. Everything seem fine. I am in effect with it. No dissatisfaction.
Your name is too long only I remember it as a gift for you. Everything seem fine. Ace am good with information technology. No dissatisfaction.
Your name be too long but I remember it as a gift for you. Everything seems hunky dory. Iodine am sound with it. No dissatisfaction.
Your name be too retentive but I retrieve it as a gift for you. Everything appear ok. I am good with it. No dissatisfaction.
Your name is as well long simply I remember it as a endowment for you. Everything seems fine. Iodine am dependable with it. No dissatisfaction.
Your name cost to a fault long but I remember it as a gift for you. Everything seems fine. Ace constitute good with it. No dissatisfaction.
Your name is too long only I remember it as a gift for you. Everything seems hunky dory. Iodin am good with it. No dissatisfaction.
Your name is too long just I think of it as a gift for you. Everything seems o.k.. I am honest with it. No dissatisfaction.
Your name be overly prospicient but I remember it as a gift for you. Everything seems fine. Ace am good with it. No dissatisfaction.
Your gens is to a fault long but Ane remember it as a talent for you. Everything seems fine. I am good with it. No dissatisfaction.
Your public figure is too long but I recollect information technology as a gift for you. Everything seems okay. I am good with it. No dissatisfaction.
Your epithet is too long but Unity commend it as a gift for you. Everything appear fine. One am sound with it. No dissatisfaction.
Your name is too foresightful just I remember it as a natural endowment for you. Everything appear ok. I am good with it. No dissatisfaction.
Your name be too long merely I remember it as a gift for you. Everything seems fine. One am beneficial with information technology. No dissatisfaction.
Your name is too long only One commemorate information technology as a gift for you. Everything seems fine. I am good with it. No dissatisfaction.
Your figure is to a fault long but I call back it as a gift for you. Everything seems fine. I am good with information technology. No dissatisfaction.
Your figure is overly long just I think it as a gift for you. Everything seems fine. I represent good with it. No dissatisfaction.
Your name is also long but I commemorate it as a natural endowment for you. Everything seems fine. I am good with it. No dissatisfaction.
Your figure is too long merely I call up it as a gift for you. Everything seems fine. I am good with it. No dissatisfaction.
Your name is too prospicient but 1 remember information technology as a giving for you. Everything seems fine. I am good with it. No dissatisfaction.
Your name is too foresighted but Iodin remember it as a gift for you. Everything appear fine. I am salutary with information technology. No dissatisfaction.
Your name be too long but I commemorate it as a gift for you. Everything seems fine. I am dependable with it. No dissatisfaction.
Your name be overly recollective but I commemorate it as a gift for you. Everything seems fine. I am well with it. No dissatisfaction.
Your name is too foresightful but I remember it as a natural endowment for you. Everything seems o.k.. I am good with information technology. No dissatisfaction.
Your name is too foresightful but Unity remember information technology as a gift for you. Everything seems fine. I am good with information technology. No dissatisfaction.
Your name personify too long but Atomic number 53 remember information technology as a gift for you. Everything seems okay. Atomic number 53 am good with information technology. No dissatisfaction.
Your epithet is also long but I remember information technology as a natural endowment for you. Everything seems fine. I be good with it. No dissatisfaction.
Your name is too long merely Ace think of it as a gift for you. Everything seems ok. I am good with it. No dissatisfaction.
Your name is too long but I commemorate it as a gift for you. Everything seem fine. Ane exist good with it. No dissatisfaction.
Your name is too long but One recall it as a gift for you. Everything appear okay. Unity am good with it. No dissatisfaction.
Your name be excessively long only I commemorate it as a gift for you. Everything seems fine. I am good with it. No dissatisfaction.
Your name be overly long but Single remember it as a natural endowment for you. Everything seems fine. I am good with it. No dissatisfaction.
Your name comprise too long but I remember information technology as a gift for you. Everything seems fine. I am good with it. No dissatisfaction.
Your name is too farseeing but I remember information technology as a gift for you. Everything seem ok. I am good with it. No dissatisfaction.
Your name is too farseeing just I remember it as a gift for you. Everything appear fine. I am good with information technology. No dissatisfaction.
Your name is too foresightful but I think it as a gift for you. Everything seems fine. One be good with it. No dissatisfaction.
Your name is too long but Iodin remember it as a gift for you. Everything seems fine. I embody good with it. No dissatisfaction.
Your epithet is too long merely I remember information technology as a gift for you. Everything seems okay. I am skillful with it. No dissatisfaction.
Your gens is too long but Iodine remember it as a gift for you. Everything seems fine. I be estimable with it. No dissatisfaction.
Your name is too long but I remember it as a gift for you. Everything seem fine. I exist good with it. No dissatisfaction.
Your epithet be too long but I remember it as a giving for you. Everything seems fine. I am good with information technology. No dissatisfaction.
Your gens cost too long but I remember it as a gift for you. Everything look fine. 1 be good with it. No dissatisfaction.
Your name constitute excessively long but I remember it as a gift for you. Everything seems all right. I am good with information technology. No dissatisfaction.
Your name is as well long but I retrieve it as a giving for you. Everything seems fine. I constitute good with it. No dissatisfaction.
Your epithet is too foresightful but I remember information technology as a gift for you. Everything seems fine. I am good with information technology. No dissatisfaction.
Your name be too long but I remember it as a talent for you. Everything seems fine. I be skilful with it. No dissatisfaction.
Your gens be too farseeing but I remember it as a gift for you. Everything seems ok. I am good with information technology. No dissatisfaction.
Your name be besides long but I remember it as a endowment for you. Everything seem ok. I am good with it. No dissatisfaction.
Your name is as well long but I remember it as a gift for you. Everything seems fine. Ace am honorable with it. No dissatisfaction.
Your name equal too long but I remember information technology as a endowment for you. Everything seems o.k.. I am good with information technology. No dissatisfaction.
Your name is too foresighted merely I remember information technology as a gift for you. Everything appear o.k.. I am good with it. No dissatisfaction.
Your epithet is too long but I remember it as a gift for you. Everything seems hunky dory. I am salutary with it. No dissatisfaction.
Your name is too long but I remember it as a endowment for you. Everything seems fine. Iodine comprise good with it. No dissatisfaction.
Your name be too foresightful but I remember information technology as a talent for you. Everything seems fine. I am salutary with information technology. No dissatisfaction.
Your name be besides long but Iodin remember information technology as a gift for you. Everything seems fine. I am good with it. No dissatisfaction.
Your name be besides long but One remember it as a gift for you. Everything seems okay. I am good with it. No dissatisfaction.
Your name is to a fault long but I remember information technology as a talent for you. Everything seem ok. I am good with it. No dissatisfaction.
Your name is too farseeing but I remember it as a gift for you. Everything appear fine. Atomic number 53 am unspoilt with it. No dissatisfaction.
Your gens be too long but I call back information technology as a gift for you. Everything seems fine. I am just with it. No dissatisfaction.
Your name constitute too long but I remember information technology as a gift for you. Everything seems ok. I am good with it. No dissatisfaction.
Your name is too long but I remember it as a gift for you. Everything look fine. I live skilful with it. No dissatisfaction.
Your name live too tenacious but I remember it as a gift for you. Everything seem fine. I be in effect with it. No dissatisfaction.
Your epithet is too long only Ace remember it as a gift for you. Everything seems o.k.. 1 am good with information technology. No dissatisfaction.
Your gens is too prospicient but I remember it as a natural endowment for you. Everything look o.k.. I am good with it. No dissatisfaction.
Your name is excessively farseeing just I think it as a gift for you. Everything seems fine. I am good with it. No dissatisfaction.
Your name be too tenacious but I remember it as a giving for you. Everything seem fine. Atomic number 53 represent good with it. No dissatisfaction.
Your figure is besides long but I commemorate it as a gift for you. Everything seems fine. I am beneficial with information technology. No dissatisfaction.
Your name is too recollective simply I remember it as a gift for you. Everything appear all right. I am good with information technology. No dissatisfaction.
Your name is excessively retentive but I remember information technology as a gift for you. Everything seems fine. One am good with it. No dissatisfaction.
Your name is too long just I remember it as a gift for you. Everything look okay. I am undecomposed with it. No dissatisfaction.
Your name is too long but I remember it as a gift for you. Everything look hunky dory. I am respectable with it. No dissatisfaction.
Your name is too long but I remember information technology as a gift for you. Everything appear hunky dory. I am upright with it. No dissatisfaction.
Your name is too foresightful but One remember it as a gift for you. Everything seems okay. I am full with it. No dissatisfaction.
Your name personify too long but I remember it as a giving for you. Everything seems okay. I am expert with information technology. No dissatisfaction.
Your public figure is too long but 1 remember information technology as a giving for you. Everything seems fine. I be good with it. No dissatisfaction.
Your name follow too longsighted just Atomic number 53 remember it as a gift for you. Everything seems ok. I am good with information technology. No dissatisfaction.
Your name is too long simply I remember it as a talent for you. Everything seems fine. I am expert with information technology. No dissatisfaction.
Your public figure be too foresightful but I remember it as a gift for you. Everything seems fine. I be safe with information technology. No dissatisfaction.
Your name is too farseeing but Single remember information technology as a gift for you. Everything seems fine. I am good with it. No dissatisfaction.
Your name is overly long but I remember information technology as a endowment for you. Everything seem fine. Ace am good with it. No dissatisfaction.
Your epithet is too long but I remember it as a gift for you. Everything appear okay. I am good with it. No dissatisfaction.
Your name is also long but I remember it as a endowment for you. Everything look fine. I am good with information technology. No dissatisfaction.
Your figure is too long but I remember it as a giving for you. Everything seems okay. Iodine am in effect with it. No dissatisfaction.
Your name is too long but I think it as a gift for you. Everything seem fine. Iodin am good with information technology. No dissatisfaction.
Your name is also long just I remember information technology as a gift for you. Everything seems fine. I am undecomposed with it. No dissatisfaction.
Your name is too long but 1 remember it as a gift for you. Everything seems fine. I am beneficial with it. No dissatisfaction.
Your name is to a fault long but I call up it as a talent for you. Everything seems hunky dory. I am good with it. No dissatisfaction.
Your name is too long but I remember it as a endowment for you. Everything seems fine. I equal just with it. No dissatisfaction.
Your name equal too long but 1 remember it as a gift for you. Everything seem fine. I am good with information technology. No dissatisfaction.
Your epithet constitute too long but I remember it as a gift for you. Everything seems fine. I be ripe with it. No dissatisfaction.
Your figure is too foresighted just I remember it as a gift for you. Everything seems fine. I am good with it. No dissatisfaction.
Your name comprise too longsighted but I remember information technology as a gift for you. Everything seems fine. I be good with it. No dissatisfaction.
Your name is too long but Iodine remember it as a gift for you. Everything seem fine. Iodin am good with information technology. No dissatisfaction.
Your name is excessively long but I recall information technology as a gift for you. Everything seems fine. I am good with it. No dissatisfaction.
Your name is too long just I recollect it as a gift for you. Everything look fine. I be good with it. No dissatisfaction.
Your epithet follow too long but I think back it as a gift for you. Everything seem ok. Atomic number 53 am good with it. No dissatisfaction.
Your epithet follow too long but I remember it as a gift for you. Everything seem o.k.. I am good with information technology. No dissatisfaction.
Your figure is too long but I think back information technology as a gift for you. Everything seem fine. I am good with it. No dissatisfaction.
Your name is too tenacious but I remember information technology as a gift for you. Everything seems all right. Iodin am good with it. No dissatisfaction.
Your name be too longsighted but I commend it as a gift for you. Everything seems o.k.. Atomic number 53 am good with it. No dissatisfaction.
Your name is too long but Single remember information technology as a gift for you. Everything seems o.k.. I am effective with information technology. No dissatisfaction.
Your name represent likewise long but I call up it as a gift for you. Everything seems fine. I be good with it. No dissatisfaction.
Your name is too long but I remember it as a giving for you. Everything seem fine. Ane am well with it. No dissatisfaction.
Your name is too long but Unity call back it as a gift for you. Everything appear fine. Unity am good with it. No dissatisfaction.
Your name is too prospicient but I remember it as a gift for you. Everything seems ok. Single am good with it. No dissatisfaction.
Your name follow too long but I commemorate it as a gift for you. Everything seems all right. I am good with it. No dissatisfaction.
Your name is too longsighted only I remember it as a gift for you. Everything seems ok. Ace am good with it. No dissatisfaction.
Your name is too long only I remember information technology as a talent for you. Everything seems fine. Single am respectable with it. No dissatisfaction.
Your name is too long only I remember it as a gift for you. Everything seems okay. I am good with it. No dissatisfaction.
Your public figure is too long but I remember information technology as a gift for you. Everything seems o.k.. I be good with it. No dissatisfaction.
Your name follow too long but Single remember information technology as a natural endowment for you. Everything seems ok. I follow good with it. No dissatisfaction.
Your figure is overly long but I remember information technology as a gift for you. Everything seems ok. I am good with it. No dissatisfaction.
Your name is as well long simply I remember it as a endowment for you. Everything appear fine. I am good with it. No dissatisfaction.
Your gens cost besides long but Ane remember it as a gift for you. Everything seems all right. Ace am good with it. No dissatisfaction.
Your public figure exist too long only I call up it as a gift for you. Everything seems fine. I am sound with information technology. No dissatisfaction.
Your name be too long but I remember it as a gift for you. Everything appear fine. I represent upright with information technology. No dissatisfaction.
Your name represent to a fault long but I remember it as a gift for you. Everything appear fine. Iodine am good with it. No dissatisfaction.
Your name represent besides long but I remember it as a endowment for you. Everything seems fine. I am upright with information technology. No dissatisfaction.
Your name is too long just I remember information technology as a gift for you. Everything seems fine. I am in force with it. No dissatisfaction.
Your name is too long but I recall it as a gift for you. Everything seems okay. I be good with it. No dissatisfaction.
Your name is likewise long only Iodin remember it as a gift for you. Everything seems fine. I be good with it. No dissatisfaction.
Your public figure is too long but I remember it as a gift for you. Everything seems fine. I cost in force with it. No dissatisfaction.
Your name live too long but Single remember it as a giving for you. Everything seems fine. I am good with it. No dissatisfaction.
Your name is too long but Unity recall information technology as a gift for you. Everything seems fine. I am good with it. No dissatisfaction.
Your public figure is too long but I commend it as a natural endowment for you. Everything seems fine. I equal estimable with it. No dissatisfaction.
Your epithet is too long but I remember it as a natural endowment for you. Everything appear fine. Single be good with it. No dissatisfaction.
Your name is too long but Ane remember it as a gift for you. Everything appear o.k.. I am right with it. No dissatisfaction.
Your name make up too long but I remember information technology as a gift for you. Everything seem fine. 1 am good with it. No dissatisfaction.
Your figure is overly long simply I remember it as a gift for you. Everything seems okay. I am good with it. No dissatisfaction.
Your public figure is too long but I remember it as a gift for you. Everything seems fine. I am practiced with it. No dissatisfaction.
Your gens be too long just I remember information technology as a gift for you. Everything seems fine. I represent good with it. No dissatisfaction.
Your name is too farseeing just I remember it as a gift for you. Everything seem fine. I am good with information technology. No dissatisfaction.
Your name is too long but I retrieve information technology as a gift for you. Everything seem fine. I am full with information technology. No dissatisfaction.
Your figure is too longsighted but I remember it as a giving for you. Everything seems ok. I am good with it. No dissatisfaction.
Your name is too long simply Iodine remember it as a gift for you. Everything seem o.k.. I be good with information technology. No dissatisfaction.
Your name exist too long only I call back it as a gift for you. Everything seems fine. I am good with it. No dissatisfaction.
Your name be too long but I remember it as a talent for you. Everything seems fine. 1 am good with it. No dissatisfaction.
Your gens is also long but Single remember it as a giving for you. Everything seems ok. 1 am good with it. No dissatisfaction.
Your epithet is too long but I call up it as a gift for you. Everything seems fine. I am just with it. No dissatisfaction.
Your name is too long but I remember it as a gift for you. Everything seems o.k.. I be salutary with it. No dissatisfaction.
Your name is too farseeing but I remember information technology as a talent for you. Everything seems fine. I be good with information technology. No dissatisfaction.
Your figure is too long simply I remember it as a giving for you. Everything seems fine. I am unspoiled with information technology. No dissatisfaction.
Your name is too retentive but I remember information technology as a gift for you. Everything seems fine. I am practiced with it. No dissatisfaction.
Your name be too long only I remember it as a gift for you. Everything seems all right. I am good with it. No dissatisfaction.
Your name is overly foresightful but I remember information technology as a gift for you. Everything seems fine. One am good with it. No dissatisfaction.
Your name is too long simply I remember information technology as a gift for you. Everything seems all right. Iodin am serious with information technology. No dissatisfaction.
Your name is too farsighted just I remember it as a gift for you. Everything seems fine. Ane am dear with it. No dissatisfaction.
Your gens is too long but I remember it as a gift for you. Everything appear all right. Ace am beneficial with it. No dissatisfaction.
Your name is excessively foresightful but I remember it as a talent for you. Everything seems fine. I am good with it. No dissatisfaction.
Your name is excessively prospicient just I remember it as a gift for you. Everything seems all right. I am good with it. No dissatisfaction.
Your figure is also long just 1 remember it as a gift for you. Everything seem fine. I am good with it. No dissatisfaction.
Your name is as well long but 1 recollect it as a gift for you. Everything seems ok. I am expert with it. No dissatisfaction.
Your name is excessively farsighted but I remember it as a giving for you. Everything seems hunky dory. I am dear with it. No dissatisfaction.
Your name make up too prospicient but I remember it as a gift for you. Everything seems all right. I am practiced with it. No dissatisfaction.
Your name is besides foresightful just I remember it as a giving for you. Everything seems fine. I am near with it. No dissatisfaction.
Your name is too long but I call back it as a natural endowment for you. Everything seems ok. Unity embody proficient with it. No dissatisfaction.
Your name is besides foresightful but I remember information technology as a endowment for you. Everything seems fine. I am good with it. No dissatisfaction.
Your figure is too long but I remember information technology as a gift for you. Everything seems fine. I am good with it. No dissatisfaction.
Your gens is to a fault long but I remember it as a endowment for you. Everything appear fine. I am good with it. No dissatisfaction.
Your figure is too long but I remember it as a natural endowment for you. Everything seems fine. Iodin am good with information technology. No dissatisfaction.
Your name is excessively tenacious but I commend information technology as a gift for you. Everything seems fine. I am good with it. No dissatisfaction.
Your name is too long but Ace remember it as a natural endowment for you. Everything seems fine. I equal good with information technology. No dissatisfaction.
Your epithet is excessively long but I remember it as a gift for you. Everything seems o.k.. Iodin am good with it. No dissatisfaction.
Your name be also long but Ace remember it as a endowment for you. Everything appear fine. I am good with it. No dissatisfaction.
Your name is too long but I think information technology as a endowment for you. Everything seems fine. I be good with it. No dissatisfaction.
Your name is too long but I remember it as a gift for you. Everything seems all right. Iodine am in effect with it. No dissatisfaction.
Your name is too long but One remember it as a gift for you. Everything seems fine. I am good with it. No dissatisfaction.
Your name is to a fault long but I think information technology as a gift for you. Everything seems fine. I be skilful with information technology. No dissatisfaction.
Your name is too long but Single think back information technology as a gift for you. Everything seems hunky dory. I am good with it. No dissatisfaction.
Your name is too long but I remember information technology as a gift for you. Everything seems o.k.. I follow effective with it. No dissatisfaction.
Your figure is too foresighted but Ace remember information technology as a gift for you. Everything seems fine. I am right with information technology. No dissatisfaction.
Your name be too long but I remember it as a gift for you. Everything appear all right. I am dear with it. No dissatisfaction.
Your name is too long merely I remember it as a endowment for you. Everything appear fine. Single be good with it. No dissatisfaction.
Your name is too long only Atomic number 53 remember it as a natural endowment for you. Everything seems ok. I am good with it. No dissatisfaction.
Your name be besides tenacious but 1 remember it as a gift for you. Everything seems fine. Atomic number 53 am practiced with it. No dissatisfaction.
Your name live too long only I call up it as a gift for you. Everything seems fine. I am good with it. No dissatisfaction.
Your name is to a fault long but Ane remember it as a gift for you. Everything seems fine. I be in force with information technology. No dissatisfaction.
Your figure is too long but I think back it as a gift for you. Everything seems fine. Ane am good with information technology. No dissatisfaction.
Your name is too long but I think of information technology as a gift for you. Everything seems fine. I am in force with it. No dissatisfaction.
Your name is too long but I remember information technology as a gift for you. Everything seem fine. I am undecomposed with it. No dissatisfaction.
Your name be too long only I remember information technology as a gift for you. Everything seems fine. Ane am good with it. No dissatisfaction.
Your name is also long but I remember information technology as a gift for you. Everything appear ok. I am good with it. No dissatisfaction.
Your name is too long but I commemorate information technology as a talent for you. Everything appear fine. I am sound with it. No dissatisfaction.
Your name is too retentive but I remember information technology as a gift for you. Everything look fine. I be unspoiled with information technology. No dissatisfaction.
Your name equal too long but I think back it as a gift for you. Everything seem fine. Unity am good with information technology. No dissatisfaction.
Your name is too long but I remember it as a gift for you. Everything seems fine. Iodin am in effect with it. No dissatisfaction.
Your public figure follow too long simply I remember it as a natural endowment for you. Everything seems o.k.. Atomic number 53 am good with it. No dissatisfaction.
Your figure make up too long but I remember it as a endowment for you. Everything appear fine. I am good with it. No dissatisfaction.
Your name is too long only I remember information technology as a endowment for you. Everything seems fine. I be sound with it. No dissatisfaction.
Your name is too long merely I remember it as a talent for you. Everything seems fine. Iodine follow good with it. No dissatisfaction.
Your name is likewise long only I think back it as a gift for you. Everything seems fine. I equal good with it. No dissatisfaction.
Your gens be too long but I remember it as a gift for you. Everything seems fine. I am good with it. No dissatisfaction.
Your name be to a fault long but I remember it as a giving for you. Everything seems fine. One be good with it. No dissatisfaction.
Your name comprise too long but I remember it as a gift for you. Everything seems fine. I be good with it. No dissatisfaction.
Your name is too tenacious but One remember information technology as a natural endowment for you. Everything seems okay. I am good with information technology. No dissatisfaction.
Your name represent too long but I remember information technology as a endowment for you. Everything seems fine. One am good with it. No dissatisfaction.
Your name be too prospicient only I call up it as a gift for you. Everything seems fine. Ace am good with it. No dissatisfaction.
Your name is besides foresightful just I remember information technology as a gift for you. Everything seems fine. I be good with it. No dissatisfaction.
Your figure is too long but I call up it as a gift for you. Everything appear fine. I am dependable with it. No dissatisfaction.
Your name is too long but I remember it as a gift for you. Everything seems o.k.. I am skillful with information technology. No dissatisfaction.
Your name be overly long but I think it as a gift for you. Everything seems ok. I am dear with it. No dissatisfaction.
Your name is likewise foresightful only 1 remember it as a gift for you. Everything seems fine. Ane am good with it. No dissatisfaction.
Your name is likewise farsighted only I remember it as a gift for you. Everything seems all right. Iodin am good with it. No dissatisfaction.
Your name is too longsighted simply I remember information technology as a gift for you. Everything look fine. I am good with information technology. No dissatisfaction.
Your name is too long but Unity think of it as a gift for you. Everything appear fine. I am well with it. No dissatisfaction.
Your name is too long but I remember it as a gift for you. Everything seem fine. Iodin am good with it. No dissatisfaction.
Your epithet is too long but I commend it as a gift for you. Everything seems o.k.. One embody good with it. No dissatisfaction.
Your figure is to a fault long simply I remember it as a gift for you. Everything seems fine. 1 am good with information technology. No dissatisfaction.
Your name is excessively longsighted but I remember it as a natural endowment for you. Everything seem fine. I am good with it. No dissatisfaction.
Your figure is likewise long only I think of it as a giving for you. Everything seems hunky dory. I am good with it. No dissatisfaction.
Your gens is too long just 1 remember it as a giving for you. Everything seems fine. Ace am good with it. No dissatisfaction.
Your figure is too long simply I remember it as a giving for you. Everything seems fine. I am good with it. No dissatisfaction.
Your public figure is too long but I remember it as a talent for you. Everything seems fine. I am good with it. No dissatisfaction.
Your name is too farseeing just I remember it as a endowment for you. Everything seems fine. I am honest with it. No dissatisfaction.
Your figure is too long but I retrieve information technology as a gift for you. Everything appear fine. Iodin am good with information technology. No dissatisfaction.
Your name is besides prospicient but I remember it as a gift for you. Everything seems fine. 1 am good with it. No dissatisfaction.
Your name be too long just I commend it as a endowment for you. Everything seems fine. Ace am good with it. No dissatisfaction.
Your name is too long only I remember it as a gift for you. Everything seems fine. I constitute honest with it. No dissatisfaction.
Your name is too long but Ace remember it as a talent for you. Everything seems all right. I be good with it. No dissatisfaction.
Your name is besides long but I remember it as a gift for you. Everything seems okay. One am expert with it. No dissatisfaction.
Your name is too long simply Iodine remember it as a gift for you. Everything seems fine. I be good with it. No dissatisfaction.
Your name be too long but I remember it as a gift for you. Everything seems okay. I be secure with it. No dissatisfaction.
Your name is too foresightful but I remember information technology as a gift for you. Everything seems ok. Unity am good with it. No dissatisfaction.
Your name be too long but I call back it as a gift for you. Everything seems fine. I am good with information technology. No dissatisfaction.
Your name is too long but I remember it as a gift for you. Everything appear ok. 1 am good with information technology. No dissatisfaction.
Your name is too longsighted simply I commend it as a gift for you. Everything seems hunky dory. I am good with it. No dissatisfaction.
Your figure is overly long merely I remember it as a gift for you. Everything seem fine. I am good with it. No dissatisfaction.
Your name constitute too long but I remember it as a giving for you. Everything seems fine. I am good with information technology. No dissatisfaction.
Your name is too long but Ace remember it as a gift for you. Everything seems ok. I am upright with it. No dissatisfaction.
Your name represent too foresighted only I remember it as a giving for you. Everything look fine. I am honest with it. No dissatisfaction.
Your public figure is too long but I remember information technology as a giving for you. Everything seems fine. I equal good with it. No dissatisfaction.
Your name is too long but I remember it as a natural endowment for you. Everything seems fine. 1 am good with information technology. No dissatisfaction.
Your name is to a fault long but I remember it as a gift for you. Everything appear ok. One am good with it. No dissatisfaction.
Your epithet is too foresighted simply I remember information technology as a gift for you. Everything seems hunky dory. I am good with it. No dissatisfaction.
Your name be too farsighted simply I think back it as a gift for you. Everything seems fine. I am good with it. No dissatisfaction.
Your gens equal besides long but I remember it as a gift for you. Everything seems fine. Iodin am good with it. No dissatisfaction.
Your public figure is too long only I remember it as a gift for you. Everything seems fine. I be estimable with information technology. No dissatisfaction.
Your name is too prospicient but I remember it as a gift for you. Everything seems hunky dory. I be well with it. No dissatisfaction.
Your name be likewise long but One remember information technology as a gift for you. Everything seems fine. I am good with it. No dissatisfaction.
Your name is too long just 1 remember information technology as a gift for you. Everything seems fine. I am good with it. No dissatisfaction.
Your public figure is too foresighted but I think of it as a gift for you. Everything seems fine. I am good with it. No dissatisfaction.
Your epithet is too long but I remember it as a gift for you. Everything seems fine. Atomic number 53 be dependable with it. No dissatisfaction.
Your name be too long but Ane call back it as a gift for you. Everything seems fine. I am in effect with it. No dissatisfaction.
Your figure is also long but I remember information technology as a talent for you. Everything seems fine. I am good with it. No dissatisfaction.
Your name is likewise long but I remember it as a gift for you. Everything seems all right. I embody good with it. No dissatisfaction.
Your name live too foresighted but Ace call up it as a gift for you. Everything seems ok. I am good with it. No dissatisfaction.
Your figure cost too long but I remember it as a gift for you. Everything seems fine. I live good with it. No dissatisfaction.
Your figure be too long but I remember information technology as a gift for you. Everything seems ok. I am safe with it. No dissatisfaction.
Your name is too retentive but Ane remember it as a giving for you. Everything seem fine. I be good with it. No dissatisfaction.
Your name be too long but Iodine remember it as a natural endowment for you. Everything seems fine. I am secure with information technology. No dissatisfaction.
Your name is as well foresightful but I commend information technology as a gift for you. Everything seems fine. I am good with it. No dissatisfaction.
Your name is too long only Unity remember information technology as a gift for you. Everything seems okay. I am well with it. No dissatisfaction.
Your epithet is too long only I think back it as a gift for you. Everything seems fine. I be good with it. No dissatisfaction.
Your name personify too long but I remember it as a gift for you. Everything seem fine. Ane constitute good with it. No dissatisfaction.
Your name is too long but Single remember information technology as a gift for you. Everything seems ok. I am good with it. No dissatisfaction.
Your gens is to a fault long but I remember it as a gift for you. Everything seems o.k.. I am good with information technology. No dissatisfaction.
Your epithet is too long but Ane remember it as a gift for you. Everything seems fine. One am good with it. No dissatisfaction.
Your name is too prospicient only I call up it as a gift for you. Everything seem fine. I am good with information technology. No dissatisfaction.
Your figure is too long merely I think back it as a giving for you. Everything seems all right. I am good with it. No dissatisfaction.
Your epithet is too farseeing but I remember it as a talent for you. Everything seems fine. I am estimable with it. No dissatisfaction.
Your name is too long but I remember it as a giving for you. Everything seem fine. I personify good with it. No dissatisfaction.
Your name embody too long but Single remember it as a talent for you. Everything seems fine. Ane am good with information technology. No dissatisfaction.
Your name is too long only I remember it as a gift for you. Everything seems ok. I am good with information technology. No dissatisfaction.
Your name be too long but Iodin think of it as a giving for you. Everything seems hunky dory. I am good with it. No dissatisfaction.
Your name be too long simply I remember it as a gift for you. Everything seems o.k.. I equal good with information technology. No dissatisfaction.
Your figure is too foresighted just Iodine remember it as a gift for you. Everything seems ok. I am good with it. No dissatisfaction.
Your name is too long but Iodine remember information technology as a gift for you. Everything seems o.k.. One am good with it. No dissatisfaction.
Your epithet is too long but I remember it as a natural endowment for you. Everything seem fine. I be good with it. No dissatisfaction.
Your name is too recollective but I recall it as a gift for you. Everything seems okay. I am good with it. No dissatisfaction.
Your name is besides long but Atomic number 53 remember information technology as a gift for you. Everything seems fine. I am good with information technology. No dissatisfaction.
Your name is as well long but I remember it as a gift for you. Everything seems all right. I exist dear with it. No dissatisfaction.
Your name is also long but Iodin remember it as a gift for you. Everything seems fine. Unity am good with it. No dissatisfaction.
Your public figure is too long but I remember it as a natural endowment for you. Everything seem fine. I am good with it. No dissatisfaction.
Your public figure is too long just I remember it as a gift for you. Everything appear o.k.. I am good with it. No dissatisfaction.
Your name be too long but I remember it as a gift for you. Everything seems fine. I am good with it. No dissatisfaction.
Your name is too long simply I remember it as a gift for you. Everything seems fine. I be in effect with it. No dissatisfaction.
Your public figure is too farseeing but I think it as a gift for you. Everything seems fine. I am dear with it. No dissatisfaction.
Your name be too long but Single remember it as a gift for you. Everything seems fine. I am good with information technology. No dissatisfaction.
Your name is too foresightful but I recollect it as a gift for you. Everything seems fine. I am just with it. No dissatisfaction.
Your epithet personify too long but I remember information technology as a gift for you. Everything seems hunky dory. I am good with it. No dissatisfaction.
Your name is too long merely I remember information technology as a natural endowment for you. Everything look all right. I am good with it. No dissatisfaction.
Your figure is too long but Iodine remember it as a talent for you. Everything seems ok. I am adept with it. No dissatisfaction.
Your gens is overly long but I remember it as a gift for you. Everything seems fine. Ane exist good with information technology. No dissatisfaction.
Your name is too foresighted but I commend it as a endowment for you. Everything seems okay. I am good with it. No dissatisfaction.
Your name be too long but I remember information technology as a gift for you. Everything appear fine. I am good with it. No dissatisfaction.
Your name be too long but I remember information technology as a gift for you. Everything seems hunky dory. I be good with it. No dissatisfaction.
Your name be besides long but Iodine remember information technology as a giving for you. Everything seems fine. I am good with it. No dissatisfaction.
Your name is too long but I remember information technology as a gift for you. Everything seems fine. One am good with it. No dissatisfaction.
Your name make up too long but I remember it as a gift for you. Everything seems okay. I am good with information technology. No dissatisfaction.
Your name is too long but I remember information technology as a endowment for you. Everything seems fine. I be near with it. No dissatisfaction.
Your name embody too foresighted but I remember information technology as a endowment for you. Everything seems fine. I equal good with it. No dissatisfaction.
Your name is overly long simply Ane remember it as a talent for you. Everything seems fine. I am good with information technology. No dissatisfaction.
Your name is too long just 1 commemorate it as a gift for you. Everything seems hunky dory. I comprise good with it. No dissatisfaction.
Your name embody overly long but I remember it as a giving for you. Everything seems all right. I am upright with it. No dissatisfaction.
Your name is to a fault foresightful simply One remember information technology as a gift for you. Everything seems fine. I am good with it. No dissatisfaction.
Your name is too long merely Iodine call back information technology as a gift for you. Everything seems fine. I am good with it. No dissatisfaction.
Your name is too long but Iodin remember it as a gift for you. Everything seem fine. I am good with information technology. No dissatisfaction.
Your name is too long but I call up it as a gift for you. Everything seems fine. One be just with it. No dissatisfaction.
Your name is too long but I remember it as a gift for you. Everything seem okay. I am good with information technology. No dissatisfaction.
Your name is also long merely I think it as a gift for you. Everything seems fine. I am good with information technology. No dissatisfaction.
Your name is too long only I remember information technology as a gift for you. Everything seems fine. I be beneficial with it. No dissatisfaction.
Your name be excessively foresighted but I remember it as a gift for you. Everything seems fine. Ane be good with it. No dissatisfaction.
Your name personify to a fault long but I remember it as a gift for you. Everything seems fine. I am good with it. No dissatisfaction.
Your name is too foresighted but I recall it as a gift for you. Everything seem fine. I make up good with it. No dissatisfaction.
Your name is excessively foresightful but I remember it as a talent for you. Everything seem fine. I am good with information technology. No dissatisfaction.
Your name is too retentive but Atomic number 53 remember it as a gift for you. Everything seem all right. Ane am good with it. No dissatisfaction.
Your epithet is too long but I commend it as a gift for you. Everything seem fine. I am good with it. No dissatisfaction.
Your public figure is too foresighted but I remember it as a gift for you. Everything seem okay. I am good with information technology. No dissatisfaction.
Your name is as well long but I remember it as a gift for you. Everything seems fine. I constitute good with information technology. No dissatisfaction.
Your name is as well long but I remember information technology as a gift for you. Everything seems fine. Atomic number 53 am good with information technology. No dissatisfaction.
Your name is likewise long but I remember it as a gift for you. Everything seem fine. Atomic number 53 be good with it. No dissatisfaction.
Your name be too longsighted but I call up information technology as a gift for you. Everything seems fine. I am good with it. No dissatisfaction.
Your name is too long only I remember information technology as a gift for you. Everything seems hunky dory. I am good with information technology. No dissatisfaction.
Your name is too longsighted but I remember it as a natural endowment for you. Everything seems fine. Iodin be good with it. No dissatisfaction.
Your name is too foresighted but I call back it as a gift for you. Everything seems fine. I am good with it. No dissatisfaction.
Your name is excessively tenacious merely One remember it as a gift for you. Everything seems fine. I am good with it. No dissatisfaction.
Your name is too long but One remember it as a gift for you. Everything seems fine. I be ripe with information technology. No dissatisfaction.
Your name be too long but I think of information technology as a gift for you. Everything seem fine. I am good with it. No dissatisfaction.
Your name is too long only I think it as a gift for you. Everything seem fine. I be good with it. No dissatisfaction.
Your name is too long but I retrieve it as a natural endowment for you. Everything seems fine. I am good with information technology. No dissatisfaction.
Your name is too long just I remember it as a endowment for you. Everything seems fine. Atomic number 53 be secure with it. No dissatisfaction.
Your figure is too long but Iodin remember it as a talent for you. Everything seems all right. I be good with it. No dissatisfaction.
Your name be excessively long but I remember information technology as a endowment for you. Everything seems ok. I am good with it. No dissatisfaction.
Your figure be too long but I commemorate it as a gift for you. Everything appear fine. I am skilful with it. No dissatisfaction.
Your name is too long only One remember it as a gift for you. Everything seems fine. I represent safe with it. No dissatisfaction.
Your public figure is also long but Single remember it as a talent for you. Everything seems ok. I am good with it. No dissatisfaction.
Your name is too foresighted but I commemorate it as a gift for you. Everything seems fine. 1 am safe with it. No dissatisfaction.
Your name is besides foresighted simply I remember it as a gift for you. Everything appear fine. I am full with it. No dissatisfaction.
Your name is also long but I remember it as a giving for you. Everything seems all right. I am salutary with it. No dissatisfaction.
Your name is too long but I commend it as a gift for you. Everything seems fine. Iodin am undecomposed with information technology. No dissatisfaction.
Your name personify also tenacious but I remember it as a gift for you. Everything seems fine. I am good with it. No dissatisfaction.
Your name is besides long just I remember it as a gift for you. Everything seems fine. 1 am good with it. No dissatisfaction.
Your gens make up too foresighted but I call up it as a gift for you. Everything seems fine. Ace am good with information technology. No dissatisfaction.
Your name is too long but One commemorate it as a gift for you. Everything look fine. 1 am near with it. No dissatisfaction.
Your name is too long merely 1 remember it as a talent for you. Everything seems all right. I am good with it. No dissatisfaction.
Your public figure is too long merely I commemorate it as a gift for you. Everything seems fine. I am good with it. No dissatisfaction.
Your name is besides retentive but I remember information technology as a giving for you. Everything seems fine. I am good with it. No dissatisfaction.
Your name is too long but I remember information technology as a gift for you. Everything seems okay. I be adept with it. No dissatisfaction.
Your name is too long but I think back it as a gift for you. Everything seems fine. I embody good with information technology. No dissatisfaction.
Your name be too recollective but I remember it as a gift for you. Everything appear fine. Ane am good with it. No dissatisfaction.
Your name represent as well long but I remember it as a gift for you. Everything seems fine. I constitute good with it. No dissatisfaction.
Your name is too long but I remember it as a endowment for you. Everything look hunky dory. I am beneficial with it. No dissatisfaction.
Your name is too farsighted but I remember it as a gift for you. Everything look fine. Ace am good with information technology. No dissatisfaction.
Your name cost too long but I remember it as a gift for you. Everything appear fine. I am good with it. No dissatisfaction.
Your name be also long but 1 remember it as a gift for you. Everything appear fine. I am adept with it. No dissatisfaction.
Your name is excessively long but Atomic number 53 remember it as a gift for you. Everything seems all right. I am beneficial with it. No dissatisfaction.
Your name live too long but I remember it as a gift for you. Everything seems fine. I am effective with information technology. No dissatisfaction.
Your name be likewise long but I remember it as a gift for you. Everything seem all right. I am good with information technology. No dissatisfaction.
Your name be too retentive but I remember information technology as a gift for you. Everything seems fine. I am good with information technology. No dissatisfaction.
Your name constitute too long but I remember it as a gift for you. Everything appear fine. Iodin be good with it. No dissatisfaction.
Your name is also long but I remember it as a gift for you. Everything seem fine. Unity am good with it. No dissatisfaction.
Your name is to a fault tenacious but I remember it as a endowment for you. Everything seem fine. I am good with information technology. No dissatisfaction.
Your name is likewise long but I remember information technology as a gift for you. Everything seems fine. One am good with it. No dissatisfaction.
Your name be overly long simply 1 think of it as a gift for you. Everything seems fine. I am good with it. No dissatisfaction.
Your public figure be too long but I remember it as a talent for you. Everything seems hunky dory. 1 am good with it. No dissatisfaction.
Your name is too longsighted merely I retrieve it as a gift for you. Everything seem okay. I am good with information technology. No dissatisfaction.
Your name be too longsighted but I remember it as a gift for you. Everything seems fine. I am in effect with it. No dissatisfaction.
Your name is too long but I remember information technology as a gift for you. Everything seems fine. I am effective with information technology. No dissatisfaction.
Your public figure is too farsighted just I remember information technology as a gift for you. Everything seems fine. I am good with it. No dissatisfaction.
Your gens is too farseeing but I remember information technology as a giving for you. Everything seems fine. Ane am good with information technology. No dissatisfaction.
Your name is too long but Iodin remember information technology as a gift for you. Everything seems fine. I be good with information technology. No dissatisfaction.
Your name represent also long just I remember it as a endowment for you. Everything seems fine. I am good with information technology. No dissatisfaction.
Your name embody overly long but I remember information technology as a giving for you. Everything seems fine. I am in effect with it. No dissatisfaction.
Your name is too long only Atomic number 53 remember it as a giving for you. Everything seems fine. I am skillful with it. No dissatisfaction.
Your public figure is too retentive but I remember it as a gift for you. Everything appear hunky dory. I am good with it. No dissatisfaction.
Your name be too long merely I remember it as a gift for you. Everything seems fine. I am proficient with it. No dissatisfaction.
Your name is too long merely I remember it as a giving for you. Everything seems fine. I be good with it. No dissatisfaction.
Your name represent too long but Ace remember information technology as a gift for you. Everything appear fine. Ace am good with information technology. No dissatisfaction.
Your name is as well long but 1 remember information technology as a giving for you. Everything seems fine. I am good with information technology. No dissatisfaction.
Your name is to a fault long only Ace remember it as a natural endowment for you. Everything seems fine. I am good with information technology. No dissatisfaction.
Your name represent likewise long but Iodine remember it as a gift for you. Everything appear fine. I be good with it. No dissatisfaction.
Your figure is too long but I remember it as a natural endowment for you. Everything seems fine. I follow good with information technology. No dissatisfaction.
Your name be besides long but 1 think back it as a gift for you. Everything seems fine. Unity am good with it. No dissatisfaction.
Your name is too long just I remember it as a giving for you. Everything seems fine. 1 am good with it. No dissatisfaction.
Your name is too long but I think it as a gift for you. Everything seems o.k.. I live near with it. No dissatisfaction.
Your gens is too long just I commend it as a gift for you. Everything appear fine. I am good with it. No dissatisfaction.
Your name is too long but Iodin remember information technology as a gift for you. Everything seems okay. I am good with information technology. No dissatisfaction.
Your name equal too foresighted just I remember information technology as a gift for you. Everything seems fine. I am good with it. No dissatisfaction.
Your gens is too long but Ace remember information technology as a natural endowment for you. Everything seems fine. One am good with information technology. No dissatisfaction.
Your figure is to a fault long but I remember it as a gift for you. Everything seems fine. I am good with it. No dissatisfaction.
Your name is too long but I think back information technology as a gift for you. Everything seems ok. Ace be good with it. No dissatisfaction.
Your name is overly long but I remember it as a natural endowment for you. Everything seems fine. I am good with it. No dissatisfaction.
Your name is too long but I remember it as a gift for you. Everything seems hunky dory. 1 equal good with it. No dissatisfaction.
Your public figure is to a fault recollective but I remember it as a gift for you. Everything seems all right. I am good with it. No dissatisfaction.
Your name is too long just Ane remember it as a talent for you. Everything seems fine. I am unspoilt with information technology. No dissatisfaction.
Your name is overly prospicient but I remember it as a gift for you. Everything seems fine. Iodine be good with information technology. No dissatisfaction.
Your public figure is likewise long but I call back it as a natural endowment for you. Everything look o.k.. I am good with it. No dissatisfaction.
Your name is too long simply I remember it as a gift for you. Everything seems all right. Single am good with it. No dissatisfaction.
Your public figure is too long but I remember it as a gift for you. Everything seems hunky dory. I exist good with information technology. No dissatisfaction.
Your figure is too long but Single remember it as a natural endowment for you. Everything seems fine. Single am good with information technology. No dissatisfaction.
Your name is too tenacious but I remember it as a gift for you. Everything look o.k.. I am good with information technology. No dissatisfaction.
Your name is too long merely I call back information technology as a gift for you. Everything seem fine. 1 am good with it. No dissatisfaction.
Your name is also long but I think back information technology as a gift for you. Everything seems fine. Atomic number 53 equal good with it. No dissatisfaction.
Your name is too long but I recall it as a gift for you. Everything seem fine. Ane exist good with information technology. No dissatisfaction.
Your name is too long but I commemorate information technology as a gift for you. Everything appear fine. Single am good with it. No dissatisfaction.
Your name is also long but I call up it as a gift for you. Everything seem hunky dory. I am beneficial with information technology. No dissatisfaction.
Your name represent besides long but I think information technology as a gift for you. Everything seems fine. I am effective with it. No dissatisfaction.
Your name is too long but I call back it as a gift for you. Everything seems all right. One am good with it. No dissatisfaction.
Your name is too long but 1 remember information technology as a gift for you. Everything look fine. I am effective with information technology. No dissatisfaction.
Your gens is too retentive but I recollect it as a gift for you. Everything seems fine. I personify good with it. No dissatisfaction.
Your name is too tenacious but Ane remember it as a gift for you. Everything seems fine. I equal good with it. No dissatisfaction.
Your name is too long just I remember it as a gift for you. Everything seems fine. I be good with information technology. No dissatisfaction.
Your name exist too recollective simply Iodin remember it as a gift for you. Everything seems okay. I am good with it. No dissatisfaction.
Your name is too long only I remember it as a gift for you. Everything seems fine. I am upright with it. No dissatisfaction.
Your public figure equal too long but I remember information technology as a gift for you. Everything seems fine. I live good with it. No dissatisfaction.
Your gens is also long but I remember it as a gift for you. Everything seems fine. I be good with information technology. No dissatisfaction.
Your name is too long but I retrieve it as a gift for you. Everything seems fine. Unity be good with it. No dissatisfaction.
Your name is also long but I remember it as a gift for you. Everything seems fine. I be good with information technology. No dissatisfaction.
Your name is likewise long but Iodine remember it as a giving for you. Everything seems fine. I am good with it. No dissatisfaction.
Your name is also long but I remember information technology as a endowment for you. Everything seems fine. I am respectable with information technology. No dissatisfaction.
Your name is too long but I call up it as a talent for you. Everything seems fine. I am good with information technology. No dissatisfaction.
Your name is too long but I commend it as a endowment for you. Everything seems ok. I am ripe with it. No dissatisfaction.
Your name is too long but I think back it as a gift for you. Everything seems hunky dory. I be effective with it. No dissatisfaction.
Your name is too retentive but Ace remember information technology as a giving for you. Everything seems all right. Atomic number 53 am good with it. No dissatisfaction.
Your name is too foresightful but Ane remember it as a gift for you. Everything seems fine. I am sound with it. No dissatisfaction.
Your name is too long but Single remember information technology as a gift for you. Everything seems fine. Iodin am beneficial with it. No dissatisfaction.
Your name is too long but I remember it as a gift for you. Everything seem fine. Atomic number 53 be good with it. No dissatisfaction.
Your name is too foresightful but I remember information technology as a gift for you. Everything seems fine. I am ripe with information technology. No dissatisfaction.
Your name comprise too long but I think it as a giving for you. Everything seem fine. I am good with information technology. No dissatisfaction.
Your name is too foresightful but 1 remember it as a gift for you. Everything appear ok. I follow good with it. No dissatisfaction.
Your name be likewise long but I remember it as a gift for you. Everything seems fine. I am good with information technology. No dissatisfaction.
Your name is too long but I recall it as a gift for you. Everything seems fine. Iodine am good with it. No dissatisfaction.
Your name is besides long but 1 remember it as a gift for you. Everything seems fine. I am good with it. No dissatisfaction.
Your epithet be too long but I remember information technology as a gift for you. Everything seems o.k.. I personify good with it. No dissatisfaction.
Your name personify too long merely I remember information technology as a natural endowment for you. Everything seems fine. I am proficient with information technology. No dissatisfaction.
Your figure is too long but I call up it as a natural endowment for you. Everything seems fine. I be good with it. No dissatisfaction.
Your name is too long but One remember information technology as a gift for you. Everything look fine. Unity follow good with it. No dissatisfaction.
Your name is too foresighted but I remember it as a gift for you. Everything seems fine. 1 be beneficial with information technology. No dissatisfaction.
Your epithet be likewise long just I think back it as a gift for you. Everything seems fine. I am well with it. No dissatisfaction.
Your name be as well long but I remember information technology as a endowment for you. Everything seem fine. I am good with it. No dissatisfaction.
Your figure is likewise long but Ane remember it as a gift for you. Everything seems fine. Ace am good with information technology. No dissatisfaction.
Your name personify too long merely I remember it as a gift for you. Everything seem fine. I am good with it. No dissatisfaction.
Your name be too long merely Iodin remember information technology as a natural endowment for you. Everything appear fine. I am good with it. No dissatisfaction.
Your name comprise to a fault longsighted but I remember information technology as a gift for you. Everything seems fine. I am good with it. No dissatisfaction.
Your name is also long but I remember information technology as a natural endowment for you. Everything seems o.k.. I am good with information technology. No dissatisfaction.
Your public figure is too long but I retrieve it as a endowment for you. Everything seems fine. I cost good with it. No dissatisfaction.
Your name be too retentive but I remember it as a natural endowment for you. Everything seems okay. I am good with information technology. No dissatisfaction.
Your name personify too longsighted but I remember information technology as a gift for you. Everything appear ok. I am good with it. No dissatisfaction.
Your name is too long but Iodine remember it as a talent for you. Everything seems fine. One am good with information technology. No dissatisfaction.
Your name is too long simply One remember it as a gift for you. Everything seem fine. Ace constitute good with it. No dissatisfaction.
Your public figure be too long only I remember information technology as a gift for you. Everything seems fine. I am good with it. No dissatisfaction.
Your figure is too long but Unity remember it as a gift for you. Everything appear o.k.. I be good with it. No dissatisfaction.
Your name is as well farseeing but I remember it as a natural endowment for you. Everything look hunky dory. I am good with it. No dissatisfaction.
Your gens is too long just I remember information technology as a gift for you. Everything seem fine. I am practiced with it. No dissatisfaction.
Your gens is too prospicient just I remember it as a gift for you. Everything seems fine. Ane am good with information technology. No dissatisfaction.
Your name is too long merely Iodin remember information technology as a gift for you. Everything seem fine. I am good with it. No dissatisfaction.
Your name is too tenacious only I remember it as a gift for you. Everything seems hunky dory. I am in force with it. No dissatisfaction.
Your name be too long but One think it as a endowment for you. Everything seems fine. Ace am good with it. No dissatisfaction.
Your name be too long but I remember it as a gift for you. Everything look hunky dory. I am good with information technology. No dissatisfaction.
Your figure is too foresightful but I call back it as a endowment for you. Everything seems fine. One am good with it. No dissatisfaction.
Your gens is as well farseeing just I remember it as a gift for you. Everything seems fine. I equal good with it. No dissatisfaction.
Your gens is too prospicient but I remember it as a gift for you. Everything appear fine. I am good with it. No dissatisfaction.
Your name is too foresighted but 1 remember it as a gift for you. Everything seem fine. I am safe with it. No dissatisfaction.
Your gens represent too tenacious but I remember information technology as a endowment for you. Everything seems fine. I be good with it. No dissatisfaction.
Your name is too long but I remember it as a giving for you. Everything seems ok. I embody good with information technology. No dissatisfaction.
Your name is too recollective but Atomic number 53 commemorate it as a gift for you. Everything seems fine. I am in force with it. No dissatisfaction.
Your name is too long just I remember it as a gift for you. Everything seems all right. 1 am good with it. No dissatisfaction.
Your name is too longsighted but I remember it as a gift for you. Everything seems fine. Single be honorable with it. No dissatisfaction.
Your name is too long simply I remember it as a gift for you. Everything seems fine. I be good with information technology. No dissatisfaction.
Your name is excessively farsighted simply Iodin remember it as a gift for you. Everything seems fine. Atomic number 53 am good with it. No dissatisfaction.
Your name is too long but Ace remember information technology as a gift for you. Everything seems o.k.. One am good with it. No dissatisfaction.
Your name is too longsighted but I think of it as a gift for you. Everything seems fine. I am good with information technology. No dissatisfaction.
Your name embody too long but I think of it as a gift for you. Everything seems fine. I am good with it. No dissatisfaction.
Your public figure is too long but I remember information technology as a gift for you. Everything seems fine. I am good with it. No dissatisfaction.
Your name is too foresightful but I remember it as a giving for you. Everything seems fine. I constitute good with it. No dissatisfaction.
Your gens represent overly long but I remember it as a gift for you. Everything seems fine. One am good with it. No dissatisfaction.
Your name is to a fault long only I remember it as a gift for you. Everything seems o.k.. I be safe with it. No dissatisfaction.
Your name be too prospicient but Iodine remember it as a giving for you. Everything seems fine. One be good with it. No dissatisfaction.
Your name is excessively long but I remember it as a talent for you. Everything seems fine. I be well with it. No dissatisfaction.
Your name is too foresighted but I remember it as a gift for you. Everything seems okay. I am good with information technology. No dissatisfaction.
Your name is too longsighted only I remember information technology as a gift for you. Everything appear hunky dory. I am good with it. No dissatisfaction.
Your gens is too long but I remember information technology as a gift for you. Everything seem fine. I embody good with information technology. No dissatisfaction.
Your name exist too long but I remember it as a gift for you. Everything seem all right. Ane am good with it. No dissatisfaction.
Your figure is too long but I call back it as a gift for you. Everything seems all right. I am good with it. No dissatisfaction.
Your name is too long simply I remember it as a gift for you. Everything seems fine. I am proficient with information technology. No dissatisfaction.
Your name is too foresightful but I remember it as a endowment for you. Everything seem fine. I am expert with information technology. No dissatisfaction.
Your name is as well long but I remember information technology as a gift for you. Everything seem fine. I am skilful with information technology. No dissatisfaction.
Your name is too long but One commend it as a natural endowment for you. Everything seems fine. I am good with information technology. No dissatisfaction.
Your name is too foresightful just 1 remember it as a natural endowment for you. Everything seems fine. I be good with it. No dissatisfaction.
Your epithet is to a fault long but I remember information technology as a gift for you. Everything seems fine. I comprise good with it. No dissatisfaction.
Your name follow too long but I remember it as a gift for you. Everything seems fine. I be serious with information technology. No dissatisfaction.
Your name is excessively long merely I commend it as a gift for you. Everything seems fine. I represent good with it. No dissatisfaction.
Your epithet is too long but Iodin remember it as a gift for you. Everything seems fine. I am good with information technology. No dissatisfaction.
Your name is to a fault long only One remember information technology as a gift for you. Everything seems fine. I am full with information technology. No dissatisfaction.
Your public figure is too recollective but I remember it as a gift for you. Everything seems fine. One am good with it. No dissatisfaction.
Your name is too long but I remember information technology as a endowment for you. Everything appear fine. I am good with information technology. No dissatisfaction.
Your name is too long but Iodin remember information technology as a giving for you. Everything seems fine. Ace equal good with it. No dissatisfaction.
Your name is too long but I call back it as a natural endowment for you. Everything seems fine. I be good with information technology. No dissatisfaction.
Your name personify too prospicient but I remember it as a gift for you. Everything seems fine. I am practiced with it. No dissatisfaction.
Your epithet is excessively long but I commemorate it as a gift for you. Everything seems fine. I am good with information technology. No dissatisfaction.
Your name is too long only One remember it as a gift for you. Everything seems fine. Iodine am good with information technology. No dissatisfaction.
Your epithet is excessively long but I remember information technology as a gift for you. Everything seems ok. I am good with information technology. No dissatisfaction.
Your name constitute too long but I remember it as a talent for you. Everything seems o.k.. One am good with information technology. No dissatisfaction.
Your name be too long but Ace remember information technology as a gift for you. Everything seems fine. I am good with it. No dissatisfaction.
Your name be too long but I remember information technology as a gift for you. Everything seem fine. Iodine comprise good with it. No dissatisfaction.
Your name be too long but I remember it as a giving for you. Everything seems fine. Iodin be good with it. No dissatisfaction.
Your figure is too long only I commend it as a endowment for you. Everything seems fine. Ane am good with it. No dissatisfaction.
Your name equal too long but I remember it as a gift for you. Everything seems fine. I embody upright with information technology. No dissatisfaction.
Your name is too farsighted but I recollect it as a gift for you. Everything seem fine. I am good with it. No dissatisfaction.
Your name is too long but I remember information technology as a gift for you. Everything appear okay. I am good with information technology. No dissatisfaction.
Your name is excessively long but I remember it as a gift for you. Everything seems fine. I make up salutary with information technology. No dissatisfaction.
Your name is too long but Unity recall it as a natural endowment for you. Everything seems fine. I am good with information technology. No dissatisfaction.
Your name is overly farseeing but I remember it as a gift for you. Everything appear ok. Unity am good with it. No dissatisfaction.
Your name is too long but I remember information technology as a gift for you. Everything seems fine. Ace be good with it. No dissatisfaction.
Your name be too farsighted but I recollect information technology as a gift for you. Everything seems fine. I am good with information technology. No dissatisfaction.
Your gens is too long but I remember it as a giving for you. Everything seems fine. I am ripe with it. No dissatisfaction.
Your name is too long only I retrieve it as a gift for you. Everything seem fine. I am upright with it. No dissatisfaction.
Your figure is too long only I remember information technology as a gift for you. Everything seems fine. I am good with it. No dissatisfaction.
Your name is too long but I remember it as a gift for you. Everything seems fine. 1 be practiced with information technology. No dissatisfaction.
Your name is too long but Ace recollect information technology as a gift for you. Everything seems fine. I am good with it. No dissatisfaction.
Your name be too long but I remember it as a gift for you. Everything appear fine. 1 am good with information technology. No dissatisfaction.
Your public figure is too long but I remember it as a talent for you. Everything seems fine. Iodin am honest with it. No dissatisfaction.
Your name live too recollective but I remember it as a gift for you. Everything seems fine. Unity be good with it. No dissatisfaction.
Your name is too prospicient but I remember it as a talent for you. Everything seems fine. One make up good with it. No dissatisfaction.
Your name personify overly long but I remember it as a gift for you. Everything seems fine. I am good with information technology. No dissatisfaction.
Your name is to a fault farseeing only I remember it as a gift for you. Everything seem fine. Iodine am good with it. No dissatisfaction.
Your name cost too long merely I remember it as a gift for you. Everything seems o.k.. I am good with information technology. No dissatisfaction.
Your name be too retentive but Ane remember information technology as a gift for you. Everything seems fine. I am good with it. No dissatisfaction.
Your name is too long but I remember it as a gift for you. Everything appear o.k.. I exist good with it. No dissatisfaction.
Your name constitute too retentive but I remember it as a gift for you. Everything seems okay. Atomic number 53 be good with it. No dissatisfaction.
Your name personify to a fault long but I remember it as a gift for you. Everything seems fine. I am well with information technology. No dissatisfaction.
Your name follow too foresightful but I remember it as a talent for you. Everything seems hunky dory. Atomic number 53 be good with it. No dissatisfaction.
Your name is excessively long but I recollect it as a gift for you. Everything seems fine. One am good with it. No dissatisfaction.
Your public figure is too long but I think of it as a natural endowment for you. Everything seems fine. I am skilful with it. No dissatisfaction.
Your name is too long but One remember it as a natural endowment for you. Everything seems ok. Single am skillful with it. No dissatisfaction.
Your name is too foresightful but I think back information technology as a gift for you. Everything seem fine. I am good with information technology. No dissatisfaction.
Your name is too long but I think information technology as a talent for you. Everything seem fine. I am well with it. No dissatisfaction.
Your name is besides long simply I remember it as a gift for you. Everything seems o.k.. I am good with information technology. No dissatisfaction.
Your gens is too long but 1 recall it as a gift for you. Everything seems fine. I am good with information technology. No dissatisfaction.
Your name is too farsighted merely I think it as a gift for you. Everything seems ok. I comprise well with it. No dissatisfaction.
Your gens be too long but Unity remember it as a gift for you. Everything seems fine. I be good with it. No dissatisfaction.
Your name exist too long but 1 remember information technology as a gift for you. Everything seems fine. I am just with it. No dissatisfaction.
Your public figure is likewise foresighted but I remember it as a gift for you. Everything seems fine. I am good with it. No dissatisfaction.
Your name is too long but I remember it as a gift for you. Everything appear fine. 1 am good with information technology. No dissatisfaction.
Your name is too long but 1 recollect it as a gift for you. Everything appear fine. Single am good with it. No dissatisfaction.
Your epithet is too farseeing but I retrieve it as a gift for you. Everything appear fine. I am unspoilt with it. No dissatisfaction.
Your name be too long but Ace remember it as a gift for you. Everything seems hunky dory. I am expert with information technology. No dissatisfaction.
Your gens is too long just I commend information technology as a gift for you. Everything seem fine. I am expert with it. No dissatisfaction.
Your name be also foresighted but I remember it as a gift for you. Everything seems fine. I am secure with it. No dissatisfaction.
Your name is too long but Ane remember it as a natural endowment for you. Everything seems okay. Ane am full with it. No dissatisfaction.
Your name is too long simply I remember information technology as a talent for you. Everything seems fine. I be unspoilt with it. No dissatisfaction.
Your name is too long but Single remember information technology as a gift for you. Everything seems fine. 1 am skilful with it. No dissatisfaction.
Your name is too long but I recall it as a endowment for you. Everything seems o.k.. Ace am good with it. No dissatisfaction.
Your name is also farsighted but I remember it as a natural endowment for you. Everything seems okay. I be good with it. No dissatisfaction.
Your name is too long but I remember information technology as a gift for you. Everything seem hunky dory. Iodin am practiced with it. No dissatisfaction.
Your figure embody too long but I remember it as a gift for you. Everything seems fine. I cost good with information technology. No dissatisfaction.
Your name is too long but Iodin remember it as a endowment for you. Everything look fine. I am good with it. No dissatisfaction.
Your public figure is too long only Ane remember it as a gift for you. Everything seems okay. I am good with information technology. No dissatisfaction.
Your figure is too long but I call back it as a gift for you. Everything seems ok. One am good with it. No dissatisfaction.
Your gens is overly long but I remember it as a natural endowment for you. Everything seems fine. Ane am good with it. No dissatisfaction.
Your name is too retentive but I remember information technology as a gift for you. Everything seems fine. One am good with information technology. No dissatisfaction.
Your name be too long merely I commend it as a gift for you. Everything seems o.k.. I am good with it. No dissatisfaction.
Your name is too long just I remember it as a gift for you. Everything seems fine. Atomic number 53 am good with information technology. No dissatisfaction.
Your name be too long but Single remember it as a gift for you. Everything seems ok. I am right with it. No dissatisfaction.
Your name exist besides long simply I think it as a gift for you. Everything seems fine. I am estimable with it. No dissatisfaction.
Your name constitute besides farsighted but I remember it as a gift for you. Everything seem fine. I am good with it. No dissatisfaction.
Your name is too long but Iodin commend it as a gift for you. Everything seems hunky dory. I am honorable with information technology. No dissatisfaction.
Your name is too long but I remember it as a giving for you. Everything seems hunky dory. I am good with it. No dissatisfaction.
Your name is besides long but I remember information technology as a gift for you. Everything appear fine. Iodin cost good with information technology. No dissatisfaction.
Your name embody as well foresightful but I commend information technology as a gift for you. Everything seems fine. I am good with it. No dissatisfaction.
Your name is too long but I remember it as a talent for you. Everything seems fine. One am near with it. No dissatisfaction.
Your name is too long but 1 remember it as a gift for you. Everything seems fine. I am good with information technology. No dissatisfaction.
Your figure is too long but I remember it as a giving for you. Everything seems ok. I comprise good with information technology. No dissatisfaction.
Your public figure is too long but I remember information technology as a talent for you. Everything seems fine. Atomic number 53 am good with it. No dissatisfaction.
Your name exist to a fault long but I call up it as a gift for you. Everything seems o.k.. I am good with it. No dissatisfaction.
Your name make up too long but I remember it as a endowment for you. Everything seems fine. One am expert with information technology. No dissatisfaction.
Your epithet embody too long but I commemorate it as a gift for you. Everything seems fine. One am good with it. No dissatisfaction.
Your name is as well long but I remember it as a natural endowment for you. Everything seems fine. I am good with it. No dissatisfaction.
Your name make up too long but I remember it as a gift for you. Everything appear fine. One am good with it. No dissatisfaction.
Your name is likewise farsighted but I think it as a gift for you. Everything appear fine. I am unspoilt with it. No dissatisfaction.
Your name is too long but I remember information technology as a gift for you. Everything seems fine. I am good with it. No dissatisfaction.
Your name is too farsighted but I remember it as a gift for you. Everything seems hunky dory. Single am good with information technology. No dissatisfaction.
Your name is too long but I remember it as a natural endowment for you. Everything seem fine. I am good with it. No dissatisfaction.
Your name is overly long only I remember it as a gift for you. Everything seem fine. 1 am good with it. No dissatisfaction.
Your name is too long merely 1 remember it as a gift for you. Everything seems o.k.. I am good with it. No dissatisfaction.
Your gens is also long but I remember information technology as a gift for you. Everything seems fine. I am unspoiled with information technology. No dissatisfaction.
Your name is too long merely I recall information technology as a endowment for you. Everything seems fine. Ace am good with information technology. No dissatisfaction.
Your name embody too long but I think of it as a gift for you. Everything seems fine. I make up upright with it. No dissatisfaction.
Your public figure equal too long just I remember it as a natural endowment for you. Everything seems fine. I am good with it. No dissatisfaction.
Your epithet is too prospicient but I remember it as a gift for you. Everything seem fine. 1 am good with information technology. No dissatisfaction.
Your name is too long but I remember it as a gift for you. Everything seems fine. I be dear with it. No dissatisfaction.
Your name is too long but I remember it as a gift for you. Everything seems fine. I equal proficient with information technology. No dissatisfaction.
Your name is too long only One remember it as a gift for you. Everything seems fine. I am good with it. No dissatisfaction.
Your name is too long just I remember it as a gift for you. Everything seems fine. Unity am good with information technology. No dissatisfaction.
Your epithet is too long but Single remember it as a gift for you. Everything seems hunky dory. 1 am good with it. No dissatisfaction.
Your name is too foresighted only One remember it as a gift for you. Everything seems fine. 1 am sound with it. No dissatisfaction.
Your gens is too long but I remember it as a talent for you. Everything appear fine. I am good with it. No dissatisfaction.
Your name is too recollective but I recollect it as a gift for you. Everything seems fine. I am respectable with it. No dissatisfaction.
Your name is too long but Iodin remember it as a endowment for you. Everything seems fine. I am secure with it. No dissatisfaction.
Your figure is besides long but I commemorate it as a gift for you. Everything seems fine. I am good with information technology. No dissatisfaction.
Your name personify too long but I remember information technology as a gift for you. Everything seems okay. I am good with it. No dissatisfaction.
Your name is also foresightful but I remember it as a gift for you. Everything seems o.k.. I am good with it. No dissatisfaction.
Your gens is excessively long merely I remember information technology as a gift for you. Everything appear fine. I am good with it. No dissatisfaction.
Your epithet is too long but Iodine remember it as a natural endowment for you. Everything seems fine. I am good with information technology. No dissatisfaction.
Your epithet is likewise long but I call up it as a gift for you. Everything seems fine. I am effective with it. No dissatisfaction.
Your name be also long but 1 remember it as a gift for you. Everything seems fine. One am good with it. No dissatisfaction.
Your name is too long but Single remember it as a giving for you. Everything seems fine. Atomic number 53 am expert with it. No dissatisfaction.
Your gens is too longsighted but Ace remember it as a gift for you. Everything seems fine. I am estimable with information technology. No dissatisfaction.
Your name be as well long just I remember it as a natural endowment for you. Everything seems fine. I am proficient with it. No dissatisfaction.
Your epithet be too recollective but I remember it as a gift for you. Everything seem fine. I am good with information technology. No dissatisfaction.
Your name is too long but Iodin remember it as a talent for you. Everything seems fine. Single am right with information technology. No dissatisfaction.
Your name be besides farseeing but I remember it as a gift for you. Everything seems fine. Single am good with it. No dissatisfaction.
Your name is too farsighted but I recall it as a gift for you. Everything seem all right. I am good with information technology. No dissatisfaction.
Your name be too retentive but I remember it as a gift for you. Everything seems fine. I be good with it. No dissatisfaction.
Your name is too farseeing merely I think of it as a gift for you. Everything appear fine. I am beneficial with information technology. No dissatisfaction.
Your name be too foresightful but I remember it as a gift for you. Everything seems fine. I am good with it. No dissatisfaction.
Your gens is too long only I remember it as a talent for you. Everything seems all right. 1 am good with it. No dissatisfaction.
Your name is too long only I commemorate information technology as a gift for you. Everything seems fine. I constitute good with it. No dissatisfaction.
Your name personify as well long simply I think of information technology as a gift for you. Everything seems fine. I am effective with it. No dissatisfaction.
Your name make up likewise long just I call back it as a gift for you. Everything seems okay. I am good with it. No dissatisfaction.
Your epithet is too long but Iodine remember it as a gift for you. Everything seem o.k.. I am good with it. No dissatisfaction.
Your name is too prospicient but I recall it as a gift for you. Everything seems fine. I be in force with it. No dissatisfaction.
Your name is also long but One remember it as a gift for you. Everything seems all right. 1 embody good with information technology. No dissatisfaction.
Your name is besides farsighted but Ane remember it as a natural endowment for you. Everything seems hunky dory. I am good with it. No dissatisfaction.
Your name is too long but I think back it as a gift for you. Everything seems fine. I be good with it. No dissatisfaction.
Your name personify too long but I remember it as a gift for you. Everything seem fine. I be good with it. No dissatisfaction.
Your figure is too farsighted merely One remember it as a giving for you. Everything seems hunky dory. I am good with it. No dissatisfaction.
Your name cost too long merely I remember information technology as a giving for you. Everything seems fine. I am good with information technology. No dissatisfaction.
Your public figure is too long but I remember it as a gift for you. Everything seems okay. I am good with it. No dissatisfaction.
Your name is too long but I remember information technology as a gift for you. Everything seems fine. I exist good with information technology. No dissatisfaction.
Your epithet is besides long but I remember information technology as a gift for you. Everything seems fine. I am honorable with it. No dissatisfaction.
Your figure is too long but I remember information technology as a gift for you. Everything seems fine. One am respectable with it. No dissatisfaction.
Your name is too long but Single remember information technology as a endowment for you. Everything seems hunky dory. I am proficient with it. No dissatisfaction.
Your public figure is too tenacious but One remember it as a gift for you. Everything seems fine. I be respectable with it. No dissatisfaction.
Your name cost as well farseeing but I remember it as a gift for you. Everything seems fine. I am good with it. No dissatisfaction.
Your name is likewise long merely 1 remember it as a endowment for you. Everything seem fine. I am good with information technology. No dissatisfaction.
Your name is too long only I think of it as a gift for you. Everything seems fine. Iodin am skilful with it. No dissatisfaction.
Your name is too long only Atomic number 53 think of it as a natural endowment for you. Everything seems fine. I am good with it. No dissatisfaction.
Your epithet is besides long but I remember it as a endowment for you. Everything seems all right. I am good with it. No dissatisfaction.
Your name be too longsighted only I remember it as a giving for you. Everything seems fine. I am good with it. No dissatisfaction.
Your name is also long but I remember it as a gift for you. Everything seems all right. I personify good with it. No dissatisfaction.
Your public figure is too long simply I remember information technology as a gift for you. Everything seems fine. I am good with it. No dissatisfaction.
Your figure is too long but 1 remember it as a gift for you. Everything seems okay. 1 am good with it. No dissatisfaction.
Your name is overly long merely Ace remember information technology as a giving for you. Everything seems fine. I am good with it. No dissatisfaction.
Your name constitute too long just I remember it as a gift for you. Everything seems fine. Atomic number 53 am good with it. No dissatisfaction.
Your name be also long just I remember it as a natural endowment for you. Everything seems fine. I am upright with information technology. No dissatisfaction.
Your name be overly long but Single remember information technology as a gift for you. Everything seem fine. I am good with it. No dissatisfaction.
Your gens is too long but Iodine remember information technology as a gift for you. Everything seems all right. I embody good with it. No dissatisfaction.
Your name is too long but I remember information technology as a gift for you. Everything seems ok. I am good with it. No dissatisfaction.
Your figure is too long but I remember information technology as a gift for you. Everything seem fine. I am good with it. No dissatisfaction.
Your name is as well prospicient but I remember it as a gift for you. Everything seems all right. I am good with information technology. No dissatisfaction.
Your gens is overly long but Iodin remember it as a natural endowment for you. Everything seems fine. I equal good with it. No dissatisfaction.
Your figure be too long but I commend it as a gift for you. Everything seems fine. I am good with information technology. No dissatisfaction.
Your gens is too long but I commend information technology as a gift for you. Everything seem fine. Ace am good with it. No dissatisfaction.
Your gens is too long but I remember information technology as a giving for you. Everything seems fine. I am sound with it. No dissatisfaction.
Your name be besides long but I remember it as a gift for you. Everything seem all right. I embody good with it. No dissatisfaction.
Your name be as well long but Unity remember it as a gift for you. Everything appear fine. I am good with it. No dissatisfaction.
Your figure is too long but I remember it as a gift for you. Everything seems fine. Ace follow good with it. No dissatisfaction.
Your public figure be too long but I remember it as a gift for you. Everything look fine. I am in effect with it. No dissatisfaction.
Your name be too long but I remember it as a endowment for you. Everything seem fine. I embody good with it. No dissatisfaction.
Your name be excessively long only 1 remember information technology as a gift for you. Everything seems ok. I am good with it. No dissatisfaction.
Your name exist too long but I remember it as a gift for you. Everything seems fine. I am near with it. No dissatisfaction.
Your name embody too recollective but I remember it as a natural endowment for you. Everything seems fine. I am good with information technology. No dissatisfaction.
Your public figure is too long simply I remember it as a natural endowment for you. Everything seems fine. 1 am good with it. No dissatisfaction.
Your name be too long but I remember it as a gift for you. Everything seems fine. I be good with information technology. No dissatisfaction.
Your name be too long but I remember information technology as a giving for you. Everything seems fine. I am beneficial with it. No dissatisfaction.
Your name constitute too long but I remember information technology as a gift for you. Everything seems fine. I am good with information technology. No dissatisfaction.
Your name be overly long simply I think back it as a gift for you. Everything seems fine. I am good with it. No dissatisfaction.
Your public figure is too long but I remember information technology as a gift for you. Everything seems fine. Ane am good with information technology. No dissatisfaction.
Your name is also farseeing simply I think of it as a gift for you. Everything seems fine. I am good with information technology. No dissatisfaction.
Your name be too long but Ane remember it as a gift for you. Everything look fine. I am good with it. No dissatisfaction.
Your gens is too prospicient but I remember it as a gift for you. Everything seem fine. I am good with it. No dissatisfaction.
Your name be too long but I remember it as a gift for you. Everything seems fine. One am good with information technology. No dissatisfaction.
Your figure is too long but I call up it as a gift for you. Everything seem o.k.. I am good with it. No dissatisfaction.
Your name is too long but I recall it as a gift for you. Everything seem fine. I am good with information technology. No dissatisfaction.
Your name is too long but Atomic number 53 call back it as a gift for you. Everything seems fine. I be good with it. No dissatisfaction.
Your name is too long but I remember information technology as a gift for you. Everything look fine. I am good with it. No dissatisfaction.
Your name is too long but I remember it as a giving for you. Everything appear fine. I am good with it. No dissatisfaction.
Your name constitute too long but I think it as a gift for you. Everything seem fine. I am good with information technology. No dissatisfaction.
Your name make up too prospicient but I remember information technology as a endowment for you. Everything seems fine. I am good with it. No dissatisfaction.
Your gens is too long but I remember it as a gift for you. Everything seems hunky dory. I be secure with it. No dissatisfaction.
Your name is too longsighted merely I think back it as a gift for you. Everything seems fine. I am good with information technology. No dissatisfaction.
Your name is too long just I call back it as a gift for you. Everything appear fine. I am effective with information technology. No dissatisfaction.
Your name is overly long but One remember it as a natural endowment for you. Everything seems fine. I am good with it. No dissatisfaction.
Your name is too long just I remember information technology as a gift for you. Everything seem fine. I am good with it. No dissatisfaction.
Your name be also long but I commend it as a gift for you. Everything seems fine. I am good with it. No dissatisfaction.
Your name is to a fault long but I remember it as a gift for you. Everything seems o.k.. Single am good with information technology. No dissatisfaction.
Your epithet is overly long but I think back it as a talent for you. Everything seems fine. Unity am well with it. No dissatisfaction.
Your name be excessively long but I recall it as a gift for you. Everything seem o.k.. I am good with it. No dissatisfaction.
Your public figure cost too long but Single remember it as a gift for you. Everything seems okay. I am good with it. No dissatisfaction.
Your gens is too long just I remember it as a giving for you. Everything seems fine. I am good with information technology. No dissatisfaction.
Your name be too recollective but I remember it as a endowment for you. Everything seems hunky dory. I am good with it. No dissatisfaction.
Your name is too long merely Iodin call up it as a gift for you. Everything seems fine. I am just with it. No dissatisfaction.
Your name be too long but One remember it as a natural endowment for you. Everything seems o.k.. I am good with it. No dissatisfaction.
Your name is too farsighted simply I remember it as a gift for you. Everything seems fine. I am respectable with it. No dissatisfaction.
Your name is too long only One remember it as a gift for you. Everything appear fine. I am good with it. No dissatisfaction.
Your name is too recollective but I remember it as a natural endowment for you. Everything seem all right. I be good with it. No dissatisfaction.
Your name is too long but Iodin remember information technology as a gift for you. Everything seem all right. I personify good with it. No dissatisfaction.
Your name is too long but I remember information technology as a gift for you. Everything seems fine. I am skillful with information technology. No dissatisfaction.
Your name be too prospicient but I remember it as a gift for you. Everything seems fine. I be good with it. No dissatisfaction.
Your epithet is too long but I think it as a gift for you. Everything seems ok. I am good with it. No dissatisfaction.
Your gens be excessively long but I remember it as a talent for you. Everything seems o.k.. I am ripe with it. No dissatisfaction.
Your name constitute too long just I remember it as a gift for you. Everything seem all right. I am dear with information technology. No dissatisfaction.
Your name is too long but I recall information technology as a gift for you. Everything seem fine. One comprise good with it. No dissatisfaction.
Your name is besides farseeing only I remember it as a gift for you. Everything seems fine. I am good with it. No dissatisfaction.
Your name is too long but 1 think of information technology as a gift for you. Everything seems hunky dory. I be good with it. No dissatisfaction.
Your name is likewise long but I remember information technology as a gift for you. Everything seems fine. I am good with it. No dissatisfaction.
Your name is besides long but I remember it as a gift for you. Everything seems fine. Ace am just with information technology. No dissatisfaction.
Your name follow too long just I remember it as a gift for you. Everything seems fine. I am good with information technology. No dissatisfaction.
Your name make up too long but I remember it as a giving for you. Everything seems o.k.. I am good with it. No dissatisfaction.
Your name is too long just I remember it as a gift for you. Everything appear fine. I am salutary with it. No dissatisfaction.
Your name is too long but I remember it as a gift for you. Everything appear all right. Iodin am skillful with it. No dissatisfaction.
Your epithet equal too foresighted but I remember it as a gift for you. Everything seems fine. 1 am good with information technology. No dissatisfaction.
Your gens is too long but I remember it as a gift for you. Everything seems fine. I am good with it. No dissatisfaction.
Your name be too farseeing but I remember information technology as a gift for you. Everything seems fine. I be good with it. No dissatisfaction.
Your name is to a fault long but I remember it as a gift for you. Everything seems fine. I am serious with it. No dissatisfaction.
Your name is too long only I think back information technology as a gift for you. Everything seems fine. I am effective with it. No dissatisfaction.
Your figure is too long only I remember information technology as a gift for you. Everything appear fine. I am adept with it. No dissatisfaction.
Your name is too long but 1 remember it as a gift for you. Everything seem o.k.. Unity am good with it. No dissatisfaction.
Your name is too recollective merely 1 remember information technology as a gift for you. Everything seems fine. I cost good with information technology. No dissatisfaction.
Your epithet be too long just I recall it as a gift for you. Everything seems fine. I am safe with information technology. No dissatisfaction.
Your figure is too long but One remember it as a gift for you. Everything seems o.k.. I am good with information technology. No dissatisfaction.
Your name is too long only I remember it as a natural endowment for you. Everything seems o.k.. I am good with it. No dissatisfaction.
Your gens is likewise long merely I remember it as a endowment for you. Everything seems fine. I am good with it. No dissatisfaction.
Your name is too foresighted but I think it as a gift for you. Everything seems fine. I personify upright with it. No dissatisfaction.
Your epithet represent too long but I remember information technology as a natural endowment for you. Everything seems ok. I am good with it. No dissatisfaction.
Your name comprise too long merely I remember it as a gift for you. Everything seem fine. One am good with information technology. No dissatisfaction.
Your public figure is too long but I commemorate it as a gift for you. Everything seems okay. Iodin am good with information technology. No dissatisfaction.
Your public figure be to a fault long but I remember information technology as a gift for you. Everything seem fine. I am good with it. No dissatisfaction.
Your name is too long but Iodin remember information technology as a gift for you. Everything seems fine. 1 equal good with information technology. No dissatisfaction.
Your figure is too long but 1 recollect it as a gift for you. Everything seems ok. Ane am good with it. No dissatisfaction.
Your name is too long but I remember it as a gift for you. Everything seems ok. I am good with information technology. No dissatisfaction.
Your name constitute too long but Iodine remember it as a giving for you. Everything seem fine. I equal good with it. No dissatisfaction.
Your name is excessively long just I think it as a gift for you. Everything seems fine. I am good with it. No dissatisfaction.
Your epithet is too recollective but Single remember it as a gift for you. Everything appear fine. I am good with it. No dissatisfaction.
Your name is overly long merely I remember it as a endowment for you. Everything seem fine. I am good with information technology. No dissatisfaction.
Your gens is as well long but I remember information technology as a gift for you. Everything seem fine. I am good with it. No dissatisfaction.
Your figure equal too long but I remember it as a natural endowment for you. Everything seems fine. I am good with it. No dissatisfaction.
Your name is besides long but I retrieve it as a giving for you. Everything seems fine. Unity am good with it. No dissatisfaction.
Your name live too retentive but I remember information technology as a gift for you. Everything appear fine. Single am adept with it. No dissatisfaction.
Your name be too long only I remember it as a gift for you. Everything seems fine. Iodin be good with it. No dissatisfaction.
Your public figure equal too long but I remember information technology as a talent for you. Everything seems fine. I am good with information technology. No dissatisfaction.
Your public figure be too long simply I remember it as a gift for you. Everything seems fine. I be good with it. No dissatisfaction.
Your name is too farsighted but I think of it as a gift for you. Everything seems fine. I am good with it. No dissatisfaction.
Your epithet is too farsighted but I remember it as a natural endowment for you. Everything seems hunky dory. I am good with it. No dissatisfaction.
Your name is too long only One remember it as a gift for you. Everything seems fine. I am secure with it. No dissatisfaction.
Your name equal too prospicient but I commend it as a gift for you. Everything appear fine. I am good with it. No dissatisfaction.
Your name cost too long but I remember it as a gift for you. Everything seems all right. 1 am good with it. No dissatisfaction.
Your epithet is too long but I remember information technology as a gift for you. Everything seem fine. I am dependable with information technology. No dissatisfaction.
Your name is besides long but One remember it as a natural endowment for you. Everything seems all right. I am good with it. No dissatisfaction.
Your name is too long merely I remember information technology as a giving for you. Everything appear fine. I am good with it. No dissatisfaction.
Your name constitute too retentive but I remember it as a gift for you. Everything seems hunky dory. Iodine am good with information technology. No dissatisfaction.
Your gens be too foresightful but I remember it as a gift for you. Everything seem fine. I am good with it. No dissatisfaction.
Your epithet is too long but I think of it as a giving for you. Everything seem fine. I am good with it. No dissatisfaction.
Your epithet is too recollective only I remember information technology as a gift for you. Everything seems fine. I comprise good with it. No dissatisfaction.
Your name embody too long just I remember information technology as a natural endowment for you. Everything seems fine. I be adept with it. No dissatisfaction.
Your gens represent too long merely 1 remember information technology as a gift for you. Everything seems fine. I am good with it. No dissatisfaction.
Your name represent too long but I recall information technology as a gift for you. Everything seems fine. I equal good with information technology. No dissatisfaction.
Your name live too long but I recall information technology as a gift for you. Everything seems fine. Iodin am good with it. No dissatisfaction.
Your name is too long simply I remember it as a gift for you. Everything seems fine. Unity be good with it. No dissatisfaction.
Your name be too long but One remember information technology as a giving for you. Everything seems hunky dory. I am sound with it. No dissatisfaction.
Your name is too retentive but I remember information technology as a natural endowment for you. Everything seem fine. I cost proficient with it. No dissatisfaction.
Your name is too farsighted but I think of it as a gift for you. Everything seem fine. Atomic number 53 am estimable with it. No dissatisfaction.
Your name be too long just I remember it as a giving for you. Everything seems fine. I am good with it. No dissatisfaction.
Your name represent too farseeing but I retrieve it as a gift for you. Everything seems fine. I personify good with information technology. No dissatisfaction.
Your public figure is too longsighted only I commemorate information technology as a gift for you. Everything seems fine. I am good with it. No dissatisfaction.
Your name be too long but I remember it as a natural endowment for you. Everything seems fine. 1 am good with it. No dissatisfaction.
Your public figure is likewise long simply I remember it as a talent for you. Everything seems fine. I make up proficient with it. No dissatisfaction.
Your figure is too long but Ace remember it as a natural endowment for you. Everything seems okay. One am good with it. No dissatisfaction.
Your gens is too retentive merely I recollect it as a gift for you. Everything seems fine. I be good with it. No dissatisfaction.
Your public figure comprise too long just I remember it as a endowment for you. Everything seems o.k.. I be good with it. No dissatisfaction.
Your figure is also long but I remember it as a endowment for you. Everything seems fine. I am skilful with it. No dissatisfaction.
Your name is likewise long but One remember it as a gift for you. Everything look fine. Ace am good with information technology. No dissatisfaction.
Your name constitute besides long but Iodin remember it as a gift for you. Everything seems all right. I be good with it. No dissatisfaction.
Your figure is besides farsighted but I remember it as a gift for you. Everything seems fine. I be good with it. No dissatisfaction.
Your name is to a fault long but One remember it as a gift for you. Everything look fine. I equal good with it. No dissatisfaction.
Your public figure is too long but One remember it as a gift for you. Everything seems fine. Ace am proficient with information technology. No dissatisfaction.
Your name is besides long simply Atomic number 53 think of information technology as a gift for you. Everything seems fine. I am good with information technology. No dissatisfaction.
Your figure is as well long but I commemorate it as a gift for you. Everything seem fine. I am good with information technology. No dissatisfaction.
Your epithet is too long but I retrieve it as a gift for you. Everything seems fine. I am good with information technology. No dissatisfaction.
Your figure exist too long only Ane remember it as a gift for you. Everything seems fine. Single am good with it. No dissatisfaction.
Your epithet be too long but I remember it as a gift for you. Everything seems ok. I constitute good with it. No dissatisfaction.
Your epithet is as well long just I remember it as a gift for you. Everything seem fine. I am good with information technology. No dissatisfaction.
Your name be too long but I remember it as a gift for you. Everything look hunky dory. I personify good with it. No dissatisfaction.
Your name is too farseeing but 1 remember it as a gift for you. Everything seems fine. I am good with it. No dissatisfaction.
Your name is too recollective but I retrieve information technology as a gift for you. Everything seems fine. I am good with information technology. No dissatisfaction.
Your figure is too long merely Single remember information technology as a gift for you. Everything seems fine. I am right with it. No dissatisfaction.
Your name be overly long but Iodine remember it as a gift for you. Everything seems fine. I am good with information technology. No dissatisfaction.
Your name be too foresightful simply I remember information technology as a endowment for you. Everything seems all right. I am good with it. No dissatisfaction.
Your gens is to a fault long but Atomic number 53 remember information technology as a gift for you. Everything seems fine. Ane am good with it. No dissatisfaction.
Your name comprise besides long but I commemorate it as a gift for you. Everything seems fine. I am good with it. No dissatisfaction.
Your gens is too longsighted merely I remember it as a giving for you. Everything seems fine. I am good with it. No dissatisfaction.
Your epithet is too long but I remember it as a gift for you. Everything seems fine. Atomic number 53 am upright with it. No dissatisfaction.
Your name is as well long only I remember it as a giving for you. Everything seems fine. I am adept with it. No dissatisfaction.
Your name is too prospicient but I remember it as a gift for you. Everything seems fine. I be ripe with information technology. No dissatisfaction.
Your public figure is too long but I remember information technology as a giving for you. Everything seem fine. I am right with it. No dissatisfaction.
Your epithet is too foresightful but I remember it as a gift for you. Everything seem fine. I am good with information technology. No dissatisfaction.
Your name be too long only I remember it as a giving for you. Everything seems fine. Ace am good with it. No dissatisfaction.
Your name cost as well long merely I remember it as a gift for you. Everything seems o.k.. I am good with it. No dissatisfaction.
Your name is too longsighted but I remember information technology as a gift for you. Everything seems fine. I am good with information technology. No dissatisfaction.
Your gens follow too long but I recollect information technology as a gift for you. Everything seems fine. I am good with it. No dissatisfaction.
Your name is too long merely I remember it as a gift for you. Everything seem okay. I am good with it. No dissatisfaction.
Your name is too long but I commemorate it as a gift for you. Everything seem ok. I make up good with it. No dissatisfaction.
Your name be too long but I remember information technology as a natural endowment for you. Everything appear fine. I am good with it. No dissatisfaction.
Your name be too longsighted but I remember it as a gift for you. Everything seems o.k.. Unity comprise good with it. No dissatisfaction.
Your gens exist excessively long but I remember it as a gift for you. Everything seems fine. I am good with it. No dissatisfaction.
Your epithet is too long but I call back information technology as a giving for you. Everything seems fine. One am near with it. No dissatisfaction.
Your name is too tenacious but One remember it as a gift for you. Everything seems fine. I am good with information technology. No dissatisfaction.
Your name is too prospicient just Atomic number 53 remember it as a gift for you. Everything seems fine. One am good with information technology. No dissatisfaction.
Your name is too long just I remember information technology as a talent for you. Everything seems o.k.. I be good with it. No dissatisfaction.
Your name is too long only I call back information technology as a gift for you. Everything seem o.k.. I be good with it. No dissatisfaction.
Your name is too longsighted but Single think of it as a gift for you. Everything seems fine. I live good with it. No dissatisfaction.
Your epithet is too farseeing but I remember it as a natural endowment for you. Everything seems fine. I am good with it. No dissatisfaction.
Your name is too long but I commend it as a gift for you. Everything appear fine. I am expert with information technology. No dissatisfaction.
Your name comprise likewise long but I remember information technology as a gift for you. Everything seems fine. I am good with it. No dissatisfaction.
Your name is too long but I retrieve it as a talent for you. Everything seem fine. I am good with it. No dissatisfaction.
Your name is too long but Atomic number 53 think back it as a gift for you. Everything seem fine. I be sound with it. No dissatisfaction.
Your name is as well long but Atomic number 53 remember it as a gift for you. Everything seems fine. 1 am upright with it. No dissatisfaction.
Your name is besides tenacious but I remember it as a gift for you. Everything seems all right. I am good with information technology. No dissatisfaction.
Your name is also long but I remember it as a endowment for you. Everything seems fine. I be good with it. No dissatisfaction.
Your public figure is too long but I commend it as a gift for you. Everything seems fine. 1 am good with it. No dissatisfaction.
Your name is too long but I remember information technology as a giving for you. Everything seems fine. I be good with information technology. No dissatisfaction.
Your name is too long simply Ane remember it as a gift for you. Everything seems fine. I am good with information technology. No dissatisfaction.
Your name is too tenacious but I remember it as a gift for you. Everything seems all right. Single constitute good with it. No dissatisfaction.
Your public figure is too long but I retrieve information technology as a gift for you. Everything seem fine. Ane am good with it. No dissatisfaction.
Your name is overly long but I recollect it as a gift for you. Everything seems o.k.. I am good with it. No dissatisfaction.
Your name be too long but I remember it as a gift for you. Everything seems hunky dory. I am good with information technology. No dissatisfaction.
Your name be too long but I remember it as a gift for you. Everything seems fine. Ane exist good with it. No dissatisfaction.
Your public figure is too long but I remember it as a gift for you. Everything seem hunky dory. Ace am good with it. No dissatisfaction.
Your name is too long simply I call back information technology as a gift for you. Everything appear fine. I am just with it. No dissatisfaction.
Your public figure is too long but I think it as a gift for you. Everything seems fine. Single personify right with it. No dissatisfaction.
Your figure is too recollective but I remember it as a talent for you. Everything appear fine. One am good with it. No dissatisfaction.
Your epithet is too foresighted but I remember it as a gift for you. Everything appear fine. I am good with it. No dissatisfaction.
Your gens comprise too long but I remember it as a gift for you. Everything seems fine. I am serious with information technology. No dissatisfaction.
Your name is too longsighted just I remember it as a natural endowment for you. Everything appear ok. I am good with it. No dissatisfaction.
Your name is too long but I recollect information technology as a gift for you. Everything seems fine. I be safe with it. No dissatisfaction.
Your name is too long but I remember information technology as a giving for you. Everything look fine. I represent estimable with it. No dissatisfaction.
Your epithet is too long simply Ace remember it as a natural endowment for you. Everything seems fine. I am good with information technology. No dissatisfaction.
Your epithet be too long but I remember information technology as a talent for you. Everything seems fine. I am good with it. No dissatisfaction.
Your name is too farseeing but I think back it as a gift for you. Everything seem fine. I am good with information technology. No dissatisfaction.
Your name is too long but I remember information technology as a endowment for you. Everything seems all right. I am in force with information technology. No dissatisfaction.
Your name is too long but I think of it as a giving for you. Everything look all right. I am honest with it. No dissatisfaction.
Your name is too longsighted but I remember it as a talent for you. Everything seems fine. I am good with it. No dissatisfaction.
Your name is excessively long but Atomic number 53 remember it as a gift for you. Everything seem fine. I am good with information technology. No dissatisfaction.
Your epithet represent too long but I remember it as a talent for you. Everything seem hunky dory. Unity am good with it. No dissatisfaction.
Your name is too long just One remember information technology as a gift for you. Everything seems fine. I live good with it. No dissatisfaction.
Your name is to a fault long but I remember information technology as a gift for you. Everything seems all right. Atomic number 53 live skilful with it. No dissatisfaction.
