# Supplementary material for: Attention-aware with stacked embedding for sentiment analysis of student feedback through deep learning techniques
Source: PeerJ Comput Sci. 2024 Sep 2;10:e2283. doi: 10.7717/peerj-cs.2283 (PMC11419625; doi:10.7717/peerj-cs.2283)
Supplement: Supplemental Information 2 [file peerj-cs-10-2283-s002.zip › UIT-VSFC/agumented text/test (3).xlsx]

## Sheet: welcome
In a short period of sentence, it is unacceptable to learn and do at the like time.
In a forgetful period of clip, it is insufferable to learn and do at the like time.
In a short geological period of time, it cost out of the question to find out and do at the same time.
In a inadequate time period of clip, information technology is impossible to instruct and do at the like time.
In a light period of time, it exist impossible to memorise and do at the same time.
In a short menstruum of prison term, it is impossible to learn and set at the like time.
In a shortsighted period of time, it is unimaginable to learn and do at the same time.
In a short period of time, it is impossible to learn and do at the like time.
In a short menstruum of time, it be insufferable to learn and do at the same clip.
In a unretentive period of time, information technology live impossible to learn and serve at the like time.
In a short period of time, it is insufferable to acquire and do at the same clip.
In a poor period of time, it personify impossible to learn and coif at the like clock time.
In a short period of time, it be out of the question to see and manage at the same time.
In a brusque period of meter, it is impossible to determine and do at the like clip.
In a short period of time of time, information technology is impossible to learn and serve at the same sentence.
In a short menstruation of metre, information technology is impossible to learn and fare at the same time.
In a short period of time, information technology be impossible to larn and do at the same time.
In a short flow of time, information technology cost inconceivable to study and do at the same time.
In a light menstruation of time, it is impossible to ascertain and coiffe at the same time.
In a short period of time, it be impossible to learn and coif at the like clock time.
In a shortsighted period of time, it is impossible to learn and do at the like prison term.
In a short period of time, information technology is unimaginable to learn and serve at the same sentence.
In a brusk time period of time, it is impossible to memorize and do at the like meter.
In a myopic period of time, information technology is impossible to learn and perform at the like metre.
In a forgetful period of fourth dimension, information technology is impossible to learn and do at the same time.
In a short period of time, information technology personify impossible to study and do at the same time.
In a short flow of metre, information technology is impossible to learn and do at the same time.
In a light flow of fourth dimension, it is inconceivable to learn and suffice at the same time.
In a short full stop of time, it is impossible to see and do at the like clip.
In a poor geological period of time, it is impossible to memorise and do at the same time.
In a short menstruum of metre, information technology constitute impossible to learn and perform at the same clock time.
In a shortsighted period of sentence, it personify impossible to learn and do at the like meter.
In a little period of time, it is impossible to hear and do at the same time.
In a short period of time, it follow insufferable to discover and do at the same time.
In a short flow of time, information technology is impossible to learn and manage at the like metre.
In a inadequate period of clip, it be impossible to see and do at the same fourth dimension.
In a short period of time, it be impossible to larn and do at the same time.
In a little period of prison term, it is impossible to learn and make at the same clock time.
In a short period of time, it is inconceivable to learn and fare at the same clock time.
In a myopic period of time, information technology represent impossible to memorize and do at the same time.
In a shortsighted period of metre, it be impossible to learn and do at the same time.
In a short period of time, information technology be unsufferable to learn and do at the same sentence.
In a short flow of time, it is impossible to watch and do at the same time.
In a inadequate time period of clip, it be impossible to learn and do at the same clock time.
In a short period of clip, information technology is impossible to learn and do at the like meter.
In a short period of time, it is impossible to learn and do at the like clock time.
In a short period of time, it be unimaginable to learn and do at the like time.
In a short full point of metre, information technology is insufferable to learn and make out at the same time.
In a scant period of time of time, it be unacceptable to check and do at the same time.
In a short period of time, information technology be impossible to learn and do at the like prison term.
In a short catamenia of time, information technology is impossible to memorise and do at the like clock time.
In a short period of meter, information technology be unsufferable to learn and do at the same time.
In a short period of time, information technology is impossible to learn and do at the like metre.
In a forgetful period of time, it is insufferable to get wind and serve at the same clock time.
In a short period of time, information technology be impossible to larn and coif at the same time.
In a short stop of time, information technology represent impossible to learn and practice at the like time.
In a curt catamenia of time, it is inconceivable to learn and practice at the like time.
In a short period of time, it be impossible to learn and do at the same prison term.
In a little period of time, information technology is impossible to learn and do at the same prison term.
In a shortsighted period of time, information technology is impossible to get a line and do at the same time.
In a short period of sentence, it live impossible to learn and dress at the same clip.
In a curt period of time, it is insufferable to learn and do at the same clip.
In a short menstruum of meter, it is unsufferable to learn and do at the like sentence.
In a brusk period of meter, it is out of the question to learn and do at the same fourth dimension.
In a little period of time, information technology be impossible to con and do at the same time.
In a shortsighted period of clock time, it represent impossible to learn and do at the like time.
In a short point of time, it is unsufferable to learn and dress at the like time.
In a short full stop of prison term, information technology is impossible to learn and do at the same sentence.
In a short full stop of time, information technology be impossible to learn and do at the like clip.
In a short period of clock time, it be impossible to ascertain and arrange at the same clock time.
In a forgetful period of meter, information technology is impossible to learn and serve at the same time.
In a short flow of clip, it exist unimaginable to learn and do at the same prison term.
In a scant period of time, it is impossible to memorise and coiffure at the same clock time.
In a short time period of time, it is impossible to learn and do at the like prison term.
In a short catamenia of time, it is unimaginable to learn and arrange at the same time.
In a short full stop of time, it is insufferable to learn and do at the same prison term.
In a inadequate period of time, information technology is impossible to learn and do at the like time.
In a short full point of time, it follow impossible to read and execute at the same fourth dimension.
In a short catamenia of time, information technology is impossible to learn and suffice at the like time.
In a forgetful period of sentence, information technology is impossible to instruct and do at the like time.
In a short flow of time, information technology is impossible to learn and do at the like time.
In a short period of fourth dimension, it is impossible to find out and do at the like time.
In a short full point of sentence, it is impossible to instruct and do at the like time.
In a unforesightful stop of time, information technology is impossible to ascertain and do at the same clip.
In a short stop of time, it represent impossible to learn and do at the same time.
In a short period of fourth dimension, it is out of the question to learn and dress at the same clock time.
In a short flow of time, it be unsufferable to learn and do at the like time.
In a short period of clock time, information technology is unacceptable to learn and do at the same time.
In a short period of time, it follow impossible to learn and suffice at the like meter.
In a short period of metre, it is unsufferable to see and coiffe at the same time.
In a unforesightful geological period of prison term, it is unimaginable to learn and do at the same time.
In a brusque period of clip, it be impossible to learn and act at the like time.
In a short time period of time, it is insufferable to learn and do at the like metre.
In a short stop of clock time, it be impossible to learn and act at the same time.
In a little period of fourth dimension, it is insufferable to study and do at the same time.
In a short period of time of prison term, information technology is impossible to learn and get along at the same time.
In a scant period of sentence, information technology is impossible to study and do at the same time.
In a unforesightful menstruation of time, it personify insufferable to learn and set at the same time.
In a short stop of time, information technology is impossible to study and do at the like time.
In a short period of clock time, it be inconceivable to take and make at the same time.
