# Supplementary material for: Attention-aware with stacked embedding for sentiment analysis of student feedback through deep learning techniques
Source: PeerJ Comput Sci. 2024 Sep 2;10:e2283. doi: 10.7717/peerj-cs.2283 (PMC11419625; doi:10.7717/peerj-cs.2283)
Supplement: Supplemental Information 2 [file peerj-cs-10-2283-s002.zip › UIT-VSFC/agumented text/test (18).xlsx]

## Sheet: welcome
The beginning school term is a simple practice sitting, the second academic term is divided into groups and announced the concluding project topic, and the third session is marking the project.
The first session is a simple practice session, the 2d session is divide into groups and announced the last project topic, and the third session is marking the project.
The first session is a unproblematic practice session, the 2d sitting is divided into groups and announced the last project topic, and the third session is marking the project.
The first session is a simple practice school term, the second session is divided into groups and announced the final project theme, and the tertiary sitting is marking the undertaking.
The first session is a simple practice session, the second session is divided into chemical group and announced the final project topic, and the third academic session be marking the labor.
The initiative session equal a simple practice session, the 2nd session is divided into groups and announce the terminal project topic, and the third session is marking the project.
The first session is a simple praxis academic term, the second session is divided into groups and announced the concluding undertaking issue, and the third session is marking the project.
The inaugural session is a simple practice session, the second session is divided into groups and announced the final project topic, and the 3rd sitting be marking the task.
The initiatory session be a simple practice session, the second session is divided into groups and announced the net project topic, and the third seance is marking the project.
The first session is a simple practice session, the second session is divided into groups and announced the final project topic, and the third academic term be mark the undertaking.
The first session be a round eyed practice seance, the second session be divided into groups and announced the final project topic, and the third session is marking the project.
The first session is a simple practice seance, the second session is separate into groups and announced the final project topic, and the third session is tag the task.
The first session be a simple drill school term, the second session is divided into groups and announce the final project topic, and the third session is marking the project.
The first session be a childlike practice academic session, the second session is divided into groups and announced the final project topic, and the tertiary session is marking the project.
The first session is a simple practice academic term, the 2d session is divided into groups and announce the final project topic, and the 3rd session is mark the project.
The first academic session is a childlike practice seance, the second session is divided into groups and announced the final projection topic, and the third session is marking the project.
The 1st session is a simple practice sitting, the second session is divided into group and announced the last project topic, and the third session is marking the project.
The initiative academic session is a simple practice session, the second session is divided into groups and announce the net project topic, and the 3rd session is marking the project.
The first session is a simple recitation session, the 2nd session is divided into groups and announced the final project topic, and the third academic session live mark the project.
The first session is a simple practice seance, the 2nd session is divided into groups and announced the final project topic, and the third session comprise notice the project.
The first session is a simple pattern session, the second session be divided into groups and announced the final project topic, and the third session is distinguish the project.
The first session is a simple practice session, the second session is divided into groups and declare the last project topic, and the tertiary seance is marking the project.
The first session is a simple practice session, the second session be divided into groups and announce the last task topic, and the third session is marking the project.
The first session is a simple practice session, the second session is separate into groups and declare the last projection topic, and the third session is marking the project.
The first session is a simple practice seance, the second session is divided into groups and announce the final project theme, and the third session is notice the project.
The first session is a simple practice session, the second session be divided into group and announced the final project topic, and the 3rd session is set the project.
The first academic term is a simple practice session, the second sitting live divided into groups and announced the final project topic, and the third session be brand the project.
The first session is a simple practice session, the second session is part into group and harbinger the terminal project topic, and the third session is marking the project.
The first session be a simple pattern session, the second session is divided into groups and announced the final task topic, and the third session be marking the project.
The first session is a unsubdivided practice session, the second session make up divided into groups and announce the final project topic, and the third sitting is commemorate the project.
The first seance is a simple practice session session, the second session is divided into groups and announced the final project topic, and the third session is mark the labor.
The beginning seance is a simple practice academic session, the second session cost divided into groups and announced the final task topic, and the third session is marking the project.
The first academic term is a simple practice session, the 2nd academic term constitute part into groups and announced the final project topic, and the third session is marking the project.
The 1st academic session is a simple practice school term, the second session is divided into group and announced the final project topic, and the third session is commemorate the project.
The first session is a simple practice session, the second session is divided into groups and announced the net project topic, and the third seance is stigmatize the projection.
The first session is a simple practice session session, the 2d session is divided into groups and announced the last labor topic, and the 3rd session is marking the project.
The first school term is a simple practice session, the second sitting represent divided into groups and foretell the final project topic, and the third session is marking the project.
The first session be a simple practice academic session, the second session is divided into group and announced the final project issue, and the third session is marking the task.
The foremost session is a simple practice session, the 2nd session is divided into groups and annunciate the final project topic, and the third school term is marking the project.
The first session is a simple exercise session, the second session is separate into grouping and announced the final project topic, and the third session be mark the project.
The first session is a simple practice session, the second session is divide into groups and announced the final undertaking topic, and the tertiary school term is mark the project.
The first session is a simple pattern session, the 2d session is divided into groups and foretell the final project issue, and the third sitting is marking the project.
The first session is a simple practice session, the 2nd session is split up into groups and announced the final labor matter, and the third seance is marking the project.
The first session is a dim witted drill session, the second session is divided into groups and announced the last labor matter, and the third session is marking the project.
The initiative session be a simple exercise session, the 2d school term is divided into groups and announced the final project topic, and the third session is marking the project.
The inaugural session is a bare practice session, the second seance is divided into groups and announced the final project topic, and the third sitting is marking the task.
The initiatory session is a simple exercise session, the second session is divide into groups and announced the final project topic, and the third session is mark the project.
The beginning session is a simple practice session, the second session is divided into groups and announced the final projection topic, and the third school term is marking the undertaking.
The first session is a bare practice session, the second session is fraction into groups and announced the final project topic, and the third session is mark the project.
The first session be a simple recitation session, the second session live separate into groups and announced the final task topic, and the third session is marking the project.
The first school term is a simple practice session, the second session is divided into group and announced the final projection theme, and the third session is marking the project.
The first session follow a simple recitation session, the second session is separate into groups and announced the final project topic, and the 3rd session is marking the project.
The first session be a simple practice seance, the 2nd academic session is divided into groups and announced the final project topic, and the third session is marking the project.
The first session is a simple practice session, the second session equal separate into groups and announced the concluding project topic, and the 3rd session is marking the undertaking.
The first session is a simple practice session, the second academic session is divide into groups and announced the terminal project topic, and the third seance is marking the task.
The foremost session cost a simple practice academic term, the second session make up divided into groups and announced the final undertaking topic, and the third session is marking the project.
The first session is a dewy eyed practice session, the second school term be divided into groups and announced the final project topic, and the third academic session is mark the project.
The first session is a simple recitation session, the 2nd session embody divided into groups and announced the final project subject, and the 3rd session is marking the project.
The first session is a simple practice school term, the second session is divide into groups and harbinger the final undertaking topic, and the third session is marking the project.
The first academic term is a simple practice session, the second school term is divided into chemical group and announced the net project theme, and the third session is marking the project.
The world class session be a simple practice session, the second session comprise divided into groups and announced the concluding project topic, and the 3rd session is marking the project.
The first sitting is a simple practice session, the second session be divided into groups and announced the final project matter, and the third session is marking the project.
The first session is a simple practice academic session, the second academic session is divide into groups and announced the final project topic, and the third academic session is marking the task.
The first session be a round eyed practice session, the 2d session is divided into groups and announced the final project topic, and the tertiary session is marking the project.
The first session is a simple recitation session, the second session is carve up into groups and announced the last task topic, and the third session is marking the project.
The first session is a simple practice session, the second session is divided into groups and herald the last task topic, and the tertiary session personify marking the project.
The first session be a mere practice session, the 2d session is divided into groups and herald the final project topic, and the 3rd session is marking the project.
The beginning session is a simple practice session, the second session is divided into groups and announced the final project subject, and the tertiary sitting be marking the project.
The first session is a childlike practice session, the second session be divided into group and announced the final project topic, and the third seance is set the project.
The first session be a wide eyed practice session, the second session is divided into group and announced the final project topic, and the third session is nock the project.
The first session is a simple exercise school term, the second session is separate into groups and announced the final project topic, and the third session is marking the projection.
The first session embody a bare practice session, the second session constitute divided into groups and announced the final project topic, and the third session be marking the project.
The first school term is a simple practice session, the 2nd session is divided into chemical group and announced the final project matter, and the third session is mark the project.
The first sitting is a simple practice session, the second academic session is part into groups and announced the final project topic, and the third session represent marking the project.
The first session is a simple practice seance, the second session is separate into groups and announce the final project topic, and the third session is score the project.
The first sitting is a mere practice session, the second session is separate into groups and announced the concluding project topic, and the third session is marking the project.
The first session be a mere practice session, the 2nd session is split into groups and announced the final task topic, and the third session is marking the project.
The foremost session be a round eyed practice session, the second session is divided into groups and announce the final project issue, and the third session is marking the project.
The first session is a simple practice session, the second academic term is divided into groups and announced the final task topic, and the tertiary session is marking the undertaking.
The first academic session be a simple practice school term, the second session is divided into groups and announced the final project topic, and the third session personify marking the project.
The initiative session be a simple recitation session, the second session is divided into groups and announced the last project issue, and the third session is marking the project.
The first academic term is a simple practice academic session, the second session is divided into chemical group and announced the final project matter, and the third session is nock the project.
The first session is a elementary practice session session, the second session make up separate into groups and announced the final project subject, and the third session is marking the project.
The first session is a simple recitation session, the second session is divided into groups and announced the final project matter, and the 3rd session is tag the project.
The first session is a simple practice session, the 2d session is divided into groups and announced the net task subject, and the third session is marking the project.
The first session is a simple practice academic term, the second session is divided into groups and denote the terminal project topic, and the third sitting is marking the project.
The first session is a simple practice seance, the second session is separate into groups and announced the final labor topic, and the third session is marking the undertaking.
The first session is a simple practice seance, the second session is divided into mathematical group and announce the final project topic, and the third session be marking the undertaking.
The first session be a simple recitation session, the second session is separate into groups and announced the final project subject, and the third session is marking the labor.
The first session is a simple praxis session, the second session is separate into groups and foretell the final project topic, and the tertiary session is marking the project.
The first session is a simple practice session, the second session is divided into mathematical group and announced the net project topic, and the 3rd session be marking the project.
The first session is a simple practice session, the second session be divided into groups and annunciate the final task topic, and the third school term be marking the project.
The first session is a simple practice session, the second seance is divided into group and announce the final project theme, and the third session is marking the project.
The first session is a simple praxis seance, the second session is divided into groups and announced the final undertaking topic, and the third session is marking the projection.
The first seance be a simple practice academic term, the second session is divided into groups and announced the final project topic, and the third session is marking the project.
The first session embody a simple practice session, the second session is divided into groups and announced the final project topic, and the 3rd session equal mark the undertaking.
The first session is a simple practice academic session, the second session is divided into groups and announced the last project matter, and the 3rd session is marking the project.
The first session is a dim witted practice academic term, the second session personify divided into group and announced the final project topic, and the third session comprise marking the project.
The first session is a dewy eyed practice session, the second session be divided into group and announced the final project topic, and the third session is marking the project.
The first session is a simple practice session, the 2d session is divided into groups and announced the final undertaking topic, and the 3rd session is marking the projection.
The first academic term be a simple practice session, the second session is split up into groups and announced the final project topic, and the third sitting is marking the project.
The first session is a uncomplicated practice session, the second session equal divided into group and announced the last project issue, and the third session is marking the project.
The first session is a simple practice session, the second session is divided into groups and announce the final project matter, and the third session is brand the project.
The first session is a unproblematic practice session, the 2nd session be split into groups and announced the final labor topic, and the third session is marking the project.
The first academic term is a dim witted pattern session, the second session is divided into groups and announced the final undertaking topic, and the third session is marking the project.
The first session be a simple praxis session, the 2d session is divided into groups and announced the final project subject, and the third session is marking the project.
The first academic term is a simple drill session, the 2d session embody divided into groups and announced the final project topic, and the third academic term is marking the project.
The first school term is a simple practice session, the second session is divided into group and announced the last project topic, and the third session is brand the project.
The first session be a simple drill session, the second academic session is divided into groups and announced the final project topic, and the third session constitute marking the project.
The first session is a simple drill academic term, the 2d session is divided into groups and announced the final task topic, and the third session is marking the project.
The initiative session is a dim witted practice session, the second session is divided into groups and announced the concluding project topic, and the third session make up notice the project.
The first academic session be a simple practice session, the second session is divided into groups and announced the final undertaking topic, and the third sitting is marking the project.
The first session is a simple drill academic term, the second session is split up into groups and announced the final project theme, and the 3rd session is marking the project.
The first session is a elementary exercise academic session, the second session is carve up into group and announced the final project topic, and the third session is marking the project.
The first session is a simple practice session, the second academic session is divided into radical and denote the last project topic, and the third session is marking the project.
The beginning session is a simple practice session, the 2d session is divided into groups and announced the last task topic, and the third session be marking the project.
The first session is a simple practice session, the second session is divide into mathematical group and announced the last project topic, and the 3rd session is grade the project.
The first academic session is a simple practice session, the second session is fraction into groups and announced the last project topic, and the 3rd session is mark the project.
The first session is a simple recitation session, the second sitting personify divided into groups and announced the terminal project topic, and the 3rd session is marking the project.
The first session exist a simple practice session, the second session is dissever into groups and announced the final project matter, and the tertiary session is differentiate the project.
The first session is a dewy eyed practice session, the 2nd session is divided into groups and announced the final project topic, and the third session embody score the project.
The first session is a simple praxis academic session, the second session is divided into groups and announced the final project topic, and the third session is check the task.
The first session is a dewy eyed practice school term, the second academic session follow divided into groups and annunciate the final project topic, and the third session is marking the project.
The first session is a simple practice academic term, the second seance is divide into groups and announced the final project topic, and the tertiary session is marking the project.
The first session is a simple practice session, the second sitting is divided into groups and harbinger the final projection topic, and the third school term is marking the labor.
The first session is a simple practice school term, the second session is divided into groups and denote the final project topic, and the tertiary session is marking the labor.
The beginning session is a simple minded practice session, the second session is separate into chemical group and announced the final project topic, and the third session be marking the project.
The inaugural session be a simple practice session, the second session is fraction into grouping and announced the final project topic, and the third session is set the project.
The first session is a simple praxis session, the second session be divide into groups and announced the final project topic, and the third academic session is label the project.
The first session is a simple practice session, the second academic term is divided into groups and announced the final project topic, and the third seance is tick the project.
The first sitting be a bare practice session, the 2d session is divided into groups and announced the final project topic, and the third session is marking the project.
The initiative session be a bare practice session, the second academic term is divided into groups and announced the final project topic, and the 3rd session is marking the project.
The first session equal a simple practice session, the second session embody divided into groups and announced the net project topic, and the third session is notice the project.
The first session cost a simple practice school term, the second session is divided into groups and announced the final project subject, and the third session embody marking the project.
The first session make up a simple practice sitting, the second session is divided into groups and herald the final project topic, and the 3rd session is mark the project.
The first academic session is a simple practice school term, the second session is divided into groups and announce the last project topic, and the third session is marking the undertaking.
The first session is a simple exercise session, the second session is disunite into grouping and announced the final project topic, and the third academic term is mark the project.
The world class session is a simple practice session, the 2d session is divided into groups and announced the final project topic, and the third session be marking the projection.
The first session is a simple practice academic term, the second session is divided into groups and announce the final project topic, and the tertiary session is tag the project.
The first session is a unproblematic practice session, the second session is divided into groups and announced the final undertaking subject, and the third session is scar the project.
The first session is a elementary practice session, the second sitting is divided into groups and declare the final project topic, and the third seance is marking the projection.
The first session is a simple practice academic session, the second session be divided into groups and announced the final project matter, and the third session is marking the labor.
The inaugural session is a simple practice session, the second seance is divided into groups and announced the net project topic, and the third session is commemorate the project.
The first session is a mere practice session, the second seance is divided into groups and announce the final project topic, and the third session is marking the labor.
The first sitting be a simple practice session, the second session is divided into groups and announced the final project subject, and the third session is distinguish the project.
The first session is a simple drill session, the second session is divided into groups and herald the concluding project topic, and the 3rd session be marking the project.
The first session is a simple practice academic term, the 2nd session is divided into groups and announced the final project subject, and the 3rd session is marking the task.
The first session personify a round eyed practice session, the second session is divided into groups and announced the final project topic, and the tertiary academic term is marking the project.
The first academic session is a simple practice session, the second session be divided into groups and announced the concluding project subject, and the third academic term is marking the project.
The first session is a simple practice session, the second session is divide into groups and announce the final project topic, and the third session represent marking the task.
The first academic session be a simple practice session, the second session is divided into groups and announced the terminal project topic, and the third session is strike off the labor.
The first academic session be a simple practice session, the second session is part into groups and foretell the final projection topic, and the third session is marking the project.
The 1st session is a round eyed practice academic term, the second session is divided into group and announced the final project topic, and the 3rd session is marking the project.
The initiatory session make up a simple practice session, the second session is divided into groups and announced the final project subject, and the third sitting is marking the project.
The first session is a simple practice school term, the second session is divided into groups and announced the final project topic, and the tertiary school term is marking the undertaking.
The first session is a simple practice session, the 2d session be divided into groups and announced the last project issue, and the 3rd session is marking the project.
The initiatory session cost a simple practice academic session, the second sitting is divided into groups and announced the final project subject, and the third session is marking the project.
The first session be a simple practice session, the second academic term is divided into chemical group and announced the last project topic, and the third session is marking the project.
The maiden session is a mere practice session, the 2d session is divided into groups and annunciate the final project topic, and the third session is marking the project.
The initiative session is a simple practice session, the second academic session is divided into radical and announce the final project topic, and the third session be marking the project.
The first session is a simple practice academic session, the second academic term equal divided into groups and announced the last project matter, and the third session is marking the project.
The first session is a bare practice session, the second academic session is divided into groups and announced the last labor topic, and the third session is marking the labor.
The first academic term is a simple praxis session, the second session is divided into groups and announced the final project theme, and the third session is mark the project.
The first session is a simple practice sitting, the second session is divided into groups and denote the final project topic, and the 3rd academic session is marking the project.
The first session is a simple practice session, the second session is divided into grouping and declare the net project topic, and the third session is marking the project.
The first session is a simple exercise session, the 2nd session is divided into group and announced the final project topic, and the third session is marking the project.
The first session is a dim witted practice seance, the 2nd session be divided into groups and announced the concluding project topic, and the third session is marking the project.
The first session is a childlike practice session, the 2nd session is divided into groups and announce the final labor topic, and the third session is marking the project.
The first session is a simple practice academic term, the second session is divided into groups and announced the last project subject, and the third school term is differentiate the project.
The first session is a simple practice academic session, the 2d session is part into groups and announced the last project matter, and the third session is marking the project.
The initiatory session is a simple practice session, the second session is divided into groups and herald the terminal project topic, and the third seance is marking the project.
The inaugural session is a simple practice session, the second session is disunite into grouping and annunciate the final project topic, and the third session be marking the project.
The first session is a uncomplicated practice seance, the second session is divide into group and announced the final project topic, and the third session be marking the project.
The first session is a simple practice academic session, the second session is separate into groups and announced the final project topic, and the tertiary session be marking the undertaking.
The first session is a simple minded practice session, the second academic session is divided into groups and announced the final project topic, and the third school term is marking the project.
The first session is a simple practice session session, the second session is divided into groups and announced the last project topic, and the 3rd session make up score the project.
The first academic session exist a simple practice session, the second academic term is divided into groups and foretell the final project topic, and the third session be marking the project.
The first session is a simple practice seance, the second session is divided into groups and announced the terminal project topic, and the 3rd session is stigmatise the project.
The first session is a uncomplicated practice session, the second academic session is divided into groups and announced the final project topic, and the third session is mark the project.
The beginning session is a simple practice session, the 2nd session is divided into groups and announced the final labor topic, and the third session is marking the project.
The first session is a simple practice session, the second session is divided into groups and announce the final projection topic, and the 3rd school term is marking the project.
The first session is a uncomplicated practice session, the second session be divided into groups and announced the net project topic, and the tertiary session be marking the project.
The first session is a simple practice session, the second session is divided into groups and denote the last project topic, and the third seance is marking the project.
The 1st session is a simple practice session, the second seance be divided into groups and announced the final project topic, and the tertiary seance is marking the project.
The first session is a childlike drill session, the second session is divided into group and announced the final project topic, and the 3rd sitting is marking the project.
The first session is a mere recitation session, the 2d seance is divided into groups and announced the final project topic, and the third session is marking the task.
The first session is a bare practice session session, the second session is divided into groups and denote the terminal project topic, and the third session is mark the project.
The first session is a dim witted practice session, the 2d session is divided into groups and announced the final project matter, and the third session be marking the project.
The first session be a simple practice session, the 2nd session is divided into groups and foretell the final project topic, and the 3rd session is marking the project.
The first session is a simple practice session, the second session is separate into groups and announced the final project topic, and the third session be marking the undertaking.
The first session comprise a simple practice session, the second session is divide into groups and announced the final project topic, and the 3rd academic term is marking the project.
The initiatory session live a simple practice seance, the second session is divided into groups and herald the final project theme, and the third session is marking the project.
The first session is a simple practice session, the 2nd session is divide into groups and harbinger the final project topic, and the third session is cross off the projection.
The first sitting is a simple exercise academic session, the 2nd session is divided into groups and announced the final project topic, and the tertiary session is marking the project.
The first session is a simple practice school term, the second session constitute divided into groups and announced the final project issue, and the tertiary session is marking the labor.
The first session is a wide eyed practice session, the second session be divided into groups and announced the final project topic, and the 3rd session is marking the task.
The initiatory session is a simple practice session, the 2nd session constitute divided into groups and announce the final project topic, and the third session is mark the project.
The first session is a simple practice session academic session, the second session is divided into groups and announced the final projection issue, and the third session is marking the project.
The first session is a elementary practice session, the second session is disunite into mathematical group and announced the final project matter, and the third session is marking the project.
The first session follow a simple praxis session, the second session exist divided into groups and herald the terminal project topic, and the third session is marking the project.
The first school term personify a simple practice session, the second sitting is divided into groups and announced the final project topic, and the third academic session is marking the project.
The first session be a simple practice session, the second session is divided into groups and announced the last project topic, and the third session represent marking the project.
The first session is a simple practice session, the second school term is fraction into groups and announced the last task topic, and the third session is marking the project.
The first sitting is a unproblematic practice seance, the second session is divided into groups and announced the final project subject, and the third session is marking the task.
The first session is a simple practice academic term, the second session be divided into groups and announced the final project topic, and the 3rd session is mark the project.
The first session be a simple practice session, the second session is divided into mathematical group and announced the final project topic, and the third session embody marking the projection.
The first session is a simple practice session session, the 2nd academic term is divided into radical and announced the final project topic, and the tertiary session is marking the project.
The first session is a simple practice session, the second session personify part into groups and announced the last task topic, and the third session is mark the project.
The first session is a mere practice session, the second academic term is divide into groups and announce the final project topic, and the third session is marking the labor.
The first session is a simple exercise session, the second session be divided into groups and announced the final project topic, and the third session is marking the project.
The first session is a round eyed practice session, the second academic term is divided into groups and foretell the final project topic, and the third session is marking the labor.
The first session is a unproblematic practice academic term, the second session be divided into groups and announced the final project topic, and the tertiary session is marking the task.
The first session is a simple practice session, the second sitting make up divided into groups and announced the final project issue, and the third sitting exist marking the project.
The first school term is a simple practice session, the second session is divide into mathematical group and announced the final project topic, and the tertiary session live marking the project.
The first session is a simple minded drill session, the second session is divided into group and announced the final labor subject, and the third session is marking the project.
The first session is a simple praxis session, the second session is divided into group and announced the last project topic, and the third academic session is mark the project.
The 1st session is a simple practice academic term, the second session is divided into groups and announce the net project topic, and the third academic term is marking the project.
The first session is a bare practice session, the second session is divided into groups and announced the final project topic, and the third academic session personify marking the project.
The first session is a simple practice session, the second session is divided into groups and announced the last projection topic, and the third session is nock the labor.
The inaugural session is a simple practice session, the second session is separate into groups and announced the last project topic, and the third seance is marking the project.
The first session is a simple practice seance, the second sitting is divided into group and announced the final project topic, and the 3rd school term is marking the project.
The first session is a childlike practice seance, the second session is separate into groups and announced the net project topic, and the third session is marking the project.
The first session is a elementary practice session, the second academic term is divide into radical and announced the final project topic, and the third session is marking the project.
The first session is a simple drill session, the second academic term is separate into groups and declare the final project topic, and the third session be marking the project.
The first session equal a simple pattern session, the second academic term is divided into groups and annunciate the final projection topic, and the third session is marking the project.
The initiative session is a simple practice session, the second academic session is divided into groups and announced the terminal project topic, and the third academic term is marking the project.
The inaugural session is a simple practice session, the second session is divided into radical and announced the final project topic, and the third session be marking the labor.
The first session is a simple practice session, the 2nd academic term is divided into groups and announced the final project issue, and the third session is marking the projection.
The 1st session is a round eyed practice session, the second session is divided into group and announced the final project topic, and the third session be marking the project.
The initiative session is a simple practice session session, the second session is divided into groups and announced the final project topic, and the third session is commemorate the project.
The first session is a simple pattern academic term, the second session make up divided into groups and announced the final project topic, and the third session is marking the project.
The first session is a simple practice session, the second academic term is separate into groups and announced the final project topic, and the third school term is score the project.
The 1st session is a simple exercise session, the second session is separate into groups and declare the concluding project topic, and the third session is marking the project.
The first session be a uncomplicated practice school term, the second session is divided into chemical group and announced the final project topic, and the tertiary session is marking the project.
The first session is a simple practice academic term, the second session is split into radical and announced the final project topic, and the tertiary seance is marking the project.
The first academic term is a simple practice session, the second session embody divided into groups and harbinger the final project topic, and the tertiary session is marking the project.
The first session is a simple exercise session, the second session be divided into groups and announced the concluding project topic, and the third session is mark the project.
The foremost session is a simple practice session, the second session is divided into grouping and announce the final project topic, and the third seance is marking the project.
The first session is a simple practice session, the second session is divided into groups and announced the final projection topic, and the third session is cross off the projection.
The first session is a simple practice session, the second session is divided into groups and foretell the terminal project subject, and the third session is stigmatize the projection.
The initiative academic session be a simple practice session, the second session is divided into groups and announced the final project topic, and the third session is stigmatize the project.
The first session is a bare practice session, the 2d session is divided into groups and announced the final task topic, and the third session is mark the undertaking.
The first session is a simple practice session session, the second academic term is separate into groups and denote the final project topic, and the third session is marking the undertaking.
The first session is a dim witted practice session, the second session be divided into chemical group and announced the final project topic, and the third session is marking the project.
The first session is a simple practice school term, the second school term is separate into groups and announced the last project topic, and the third session personify marking the project.
The 1st session is a simple praxis session, the 2nd session is divided into groups and herald the final project topic, and the tertiary session is marking the project.
The first session live a simple practice session, the second school term equal divided into groups and announce the last project topic, and the third session is marking the project.
The first seance be a dewy eyed practice session, the second session is divided into groups and foretell the final project topic, and the third session be marking the project.
The first session is a simple practice session, the 2d session is divided into mathematical group and announced the final projection topic, and the third session is mark the project.
The foremost session is a simple practice session, the second session is divided into radical and annunciate the final project theme, and the third session be marking the project.
The initiative session is a simple practice seance, the second session is divided into groups and announced the final project topic, and the third sitting is brand the labor.
The foremost session is a simple praxis session, the second session is separate into groups and announced the final project topic, and the third session is mark the project.
The first session is a simple practice session, the second academic session be divided into chemical group and announced the final project topic, and the third session is marking the project.
The first session follow a simple practice school term, the second seance is dissever into groups and announced the final project topic, and the third school term is marking the project.
The first school term equal a simple practice session, the 2d session is part into groups and announced the final project topic, and the third seance is marking the project.
The first session be a simple practice seance, the second session is separate into groups and announced the final project topic, and the third session is mark the project.
The first school term is a simple exercise session, the second session is divided into groups and announced the final project matter, and the third session be marking the project.
The initiative session is a simple practice session session, the second session is divided into groups and announce the final project subject, and the third session is marking the task.
The first session is a simple praxis session, the second academic session is divide into groups and announced the final project issue, and the third session is mark the project.
The inaugural session is a simple exercise session, the second session exist divided into groups and herald the final project topic, and the third session is marking the project.
The first session is a dewy eyed practice session, the second session is divided into group and announced the last project topic, and the 3rd session is marking the task.
The first session is a simple practice session, the 2d session is divided into chemical group and denote the final projection topic, and the third session is marking the project.
The maiden session is a simple praxis session, the second session is divided into groups and announce the final project subject, and the third session is marking the undertaking.
The first session be a simple practice session, the second session is divided into groups and herald the final project subject, and the third session is mark off the project.
The first session is a simple practice session, the 2nd session personify divided into groups and announced the final project subject, and the third session is marking the project.
The first academic session is a elementary practice session, the second session is divided into mathematical group and announced the final project topic, and the third session be marking the project.
The 1st session is a childlike practice session, the second session is divided into groups and announced the final task topic, and the tertiary session is marking the project.
The first academic session be a simple practice sitting, the second session is divided into groups and announced the final projection topic, and the third session comprise marking the project.
The first session is a simple practice session, the second academic session is divided into groups and annunciate the final task topic, and the tertiary session is note the project.
The first session is a simple minded practice session, the second session is separate into groups and announced the final project topic, and the 3rd academic session make up marking the project.
The first session is a simple pattern academic term, the second session is divided into groups and announced the final project topic, and the 3rd session be marking the project.
The 1st session is a simple practice session, the second session is divided into groups and announced the final undertaking topic, and the third session is marking the labor.
The foremost session is a simple practice sitting, the second session is divided into chemical group and announced the final project topic, and the third session exist mark the project.
The first session is a simple practice session, the 2nd school term is divided into groups and announced the final project theme, and the tertiary sitting is marking the project.
The first session is a simple practice session, the second session embody divided into group and announced the final project topic, and the third school term is mark the undertaking.
The first session is a simple practice session, the 2nd session is divided into groups and announced the final labor topic, and the 3rd session is marking the project.
The first session is a round eyed pattern session, the second session is divided into groups and announced the final project matter, and the 3rd session be marking the project.
The initiative session is a simple practice session, the second session is fraction into groups and announced the last project topic, and the third session is mark the project.
The first session is a simple pattern school term, the second session is divided into groups and foretell the last project topic, and the 3rd session is marking the project.
The first session is a simple practice session, the 2d session be carve up into groups and announced the final project topic, and the third academic session is marking the project.
The first session is a simple practice session session, the second session is fraction into groups and announced the concluding project topic, and the third session cost marking the project.
The first session is a simple drill session, the second session follow divided into groups and harbinger the final project topic, and the 3rd session is marking the project.
The first session is a simple practice school term, the second academic term represent divided into groups and announced the final labor topic, and the third school term is marking the project.
The first session cost a simple practice session, the second session is divided into radical and announced the last project topic, and the 3rd session is marking the project.
The first session is a simple practice session, the second session is divide into radical and announce the final projection topic, and the 3rd session is marking the project.
The first session is a unproblematic praxis academic session, the second session is divided into mathematical group and announced the final project topic, and the third session is marking the undertaking.
The first academic session is a simple practice session, the second session is separate into groups and announced the final project subject, and the tertiary school term is marking the project.
The first session is a simple practice session, the 2nd session is divided into groups and announced the final project issue, and the third session is mark the project.
The first school term be a simple praxis session, the second session is divided into groups and announced the final project topic, and the third academic term is marking the project.
The first session is a simple practice academic term, the second session is divided into groups and herald the final project theme, and the third session is marking the project.
The first session be a simple practice session session, the second academic term is divide into group and announced the final project topic, and the third session is marking the project.
The first session live a simple practice session, the 2nd session is divided into groups and announced the final project topic, and the third session is nock the task.
The first session is a simple pattern session, the second session is divided into groups and announced the final project topic, and the 3rd session follow marking the labor.
The first session is a simple pattern session, the second school term is divided into groups and harbinger the final project topic, and the 3rd session is mark the project.
The first session is a childlike practice session, the second session is divided into mathematical group and declare the final project topic, and the 3rd session comprise marking the project.
The first session is a simple practice session, the second session comprise divided into chemical group and announced the final task topic, and the third session is check off the task.
The first session is a childlike exercise academic term, the second session is divided into mathematical group and announced the final project topic, and the third session constitute marking the project.
The first session is a simple practice session, the second session is split up into radical and announced the final project topic, and the third session is marking the projection.
The initiative session represent a simple practice session, the 2d session is divided into groups and announced the terminal project topic, and the third session is marking the task.
The first session exist a simple practice session, the second session is divide into groups and announced the final task topic, and the third session is marking the project.
The first session is a simple practice session, the second session follow divided into groups and herald the final projection topic, and the third school term is marking the project.
The first session make up a simple practice session, the 2nd academic session is divided into groups and announced the final project topic, and the tertiary session exist marking the project.
The first seance is a simple practice session, the second session personify divided into groups and announced the net project topic, and the 3rd session live marking the project.
The first session is a simple recitation session, the second session is divided into groups and announce the final labor topic, and the third session is mark the project.
The first session is a simple practice session, the second session is divided into groups and announced the concluding project topic, and the third school term is marking the project.
The first session is a simple practice session, the second session be divided into group and announced the final projection topic, and the third session is marking the task.
The world class academic term is a simple practice session, the second session is divided into groups and announce the final project topic, and the third academic session is marking the project.
The first session is a mere practice session, the second session is carve up into groups and announced the concluding project topic, and the third session is label the undertaking.
The first session is a simple practice session, the second session constitute divided into groups and announced the final undertaking topic, and the 3rd academic term is marking the project.
The first academic term follow a simple pattern session, the second session is divided into grouping and announced the final project matter, and the third session is marking the project.
The beginning session is a simple practice session, the second session is divided into groups and announce the final project subject, and the third academic session is marking the project.
The 1st session is a childlike practice session session, the 2nd session is divided into groups and announced the final project topic, and the third session is tag the project.
The first sitting is a simple practice session, the second session is divided into groups and announced the last task topic, and the third academic session is marking the project.
The world class session is a simple practice session, the second session is divided into groups and announced the final task topic, and the third session is score the project.
The first session is a simple practice session, the second seance is divided into groups and declare the final project topic, and the tertiary sitting is marking the undertaking.
The first session is a simple practice session, the 2nd session is disunite into groups and announced the last project topic, and the third session is check the project.
The first academic term is a simple practice session, the second session exist separate into groups and announced the final project topic, and the third session be marking the project.
The first session is a wide eyed practice session, the second session is divided into groups and announce the final project topic, and the tertiary session is marking the projection.
The first session is a simple practice school term, the second sitting is divided into groups and announced the final project matter, and the third sitting is marking the project.
The maiden session is a simple practice seance, the 2nd session be divided into groups and declare the final project topic, and the third session is marking the project.
The first session be a simple practice session, the second session is divided into grouping and announced the final labor issue, and the 3rd session is marking the project.
The first session is a simple practice session, the second school term is divided into groups and announce the final project topic, and the third seance is marking the task.
The first session be a simple practice session, the second session constitute divided into groups and announced the final project subject, and the third academic term is marking the project.
The first session is a childlike practice session, the second session is part into chemical group and announced the final project issue, and the 3rd session is marking the project.
The first seance is a childlike practice session, the second session is divided into groups and annunciate the final project topic, and the 3rd session be marking the project.
The first session is a dim witted recitation session, the 2nd session be divided into groups and announced the final project topic, and the third session is marking the project.
The first seance is a simple practice session, the second session personify divided into group and announce the final undertaking topic, and the third session is marking the project.
The inaugural session is a simple practice session, the second academic session is divided into groups and annunciate the terminal projection topic, and the third session is marking the project.
The first session be a simple practice session, the second session be divided into groups and announced the final project subject, and the third session be marking the project.
The first session is a round eyed practice session, the second session be divided into group and announced the final project topic, and the third session be marking the project.
The first academic session is a simple practice session, the second session is divided into groups and announced the final task subject, and the third session be marking the undertaking.
The first session is a simple practice academic session, the second session live divided into groups and annunciate the final task topic, and the third session is marking the projection.
The first session is a simple practice session, the second session is divided into groups and herald the final project matter, and the third session be set the task.
The first session is a simple practice session, the second session is divide into radical and announce the final project topic, and the third session is punctuate the labor.
The first session be a simple practice session, the 2nd session live divided into groups and announced the terminal project topic, and the third session is mark the project.
The first sitting be a simple practice academic term, the second session is divided into groups and announced the final project topic, and the third seance is pock the project.
The world class sitting is a simple pattern session, the second academic session is divided into groups and announce the final project topic, and the third session is marking the project.
The first sitting is a simple praxis session, the second session is divided into groups and announced the final project topic, and the tertiary session be marking the project.
The first session is a simple practice session, the second session is carve up into groups and denote the final project matter, and the third session is marking the task.
The first academic term is a simple pattern session, the second session is part into groups and announce the final project matter, and the third session is marking the project.
The first session be a simple practice session, the second session is divided into groups and announced the net project subject, and the third session is marking the project.
The first session is a uncomplicated practice session, the second school term is divided into groups and announced the last project topic, and the 3rd session comprise marking the project.
The first session is a simple practice session, the second session is disunite into grouping and announced the final projection topic, and the third session is marking the task.
The world class session is a simple practice academic session, the 2nd session is divided into radical and announced the final project topic, and the third session embody marking the project.
The first sitting is a simple practice session, the 2nd session is divide into groups and announced the final undertaking topic, and the third seance is marking the project.
The first academic term exist a simple recitation session, the second session is divided into groups and announced the final project topic, and the tertiary session is cross off the project.
The first school term personify a simple practice session, the second session is divide into groups and announced the final project topic, and the third academic term is tick the project.
The initiative session is a simple practice session, the second session is divided into grouping and announced the final project theme, and the 3rd session is marking the project.
The first session is a simple practice session, the second session is divided into groups and announced the concluding projection topic, and the third session is marking the labor.
The 1st session is a simple practice session, the second session is divided into groups and announced the final labor topic, and the third session is strike out the project.
The first session is a dim witted practice session, the second school term is divided into group and announced the last project topic, and the third session is marking the project.
The 1st session is a simple pattern session, the second session is dissever into groups and announced the last project topic, and the third session is marking the project.
The world class seance is a simple practice session, the second session is divided into groups and announced the final project topic, and the 3rd academic term is marking the undertaking.
The first session live a simple practice session, the second session is divided into groups and announced the final task topic, and the third seance embody marking the project.
The first session is a simple practice session, the 2d school term is divided into groups and announced the last project topic, and the third school term is mark the project.
The first session is a bare practice session, the second school term is divided into radical and denote the final project topic, and the third session is marking the project.
The first session is a unsubdivided practice academic term, the second sitting is divided into groups and announced the final project subject, and the third session be marking the project.
The world class session is a simple practice session, the second session is divided into grouping and announce the final project topic, and the third session be mark the project.
The first session is a dim witted practice school term, the second session is divided into groups and announced the final project subject, and the third session is marking the project.
The first academic term is a simple practice sitting, the second academic term is divided into groups and announced the final task matter, and the third session is marking the project.
The first session is a simple practice session, the second session equal divided into groups and announced the concluding project topic, and the third session be mark off the project.
The first sitting is a simple practice session, the second session is divided into groups and announced the final project matter, and the third seance be marking the project.
The foremost session is a simple practice academic session, the 2nd session is divided into groups and announced the final project theme, and the third session embody marking the project.
The initiatory academic term is a simple practice sitting, the 2nd session is disunite into groups and announced the final project topic, and the third session is marking the project.
The first session is a simple practice session, the 2d session is separate into groups and announced the last project theme, and the third session is marking the project.
The world class session is a simple practice session, the second session be divided into groups and announced the net project subject, and the third session is marking the task.
The first seance is a dewy eyed practice session, the second session is divided into groups and harbinger the final project topic, and the third session comprise cross off the project.
The first session be a simple practice session, the second session is divided into groups and announced the final project issue, and the tertiary session is marking the task.
The first session is a mere practice session, the second session be part into groups and announced the final project topic, and the 3rd session is marking the task.
The foremost session is a simple practice seance, the second session is divided into groups and announce the final project topic, and the third academic term is marking the project.
The first session is a dim witted practice session, the second session be divided into group and announced the last project topic, and the third session is marking the labor.
The first session exist a simple practice session, the second academic term is divided into groups and announce the final project topic, and the third session is differentiate the project.
The first session is a simple practice school term, the second session is divided into groups and announce the final project topic, and the third session is marking the projection.
The first academic term is a simple pattern session, the second school term is divided into groups and announced the final undertaking topic, and the third session is marking the project.
The foremost seance is a unsubdivided practice seance, the second session is divided into groups and announced the final project topic, and the third session is marking the project.
The first session be a simple practice session, the second session cost divided into groups and announced the final project topic, and the tertiary session is marking the project.
The first session is a simple practice session, the second session is divided into mathematical group and announced the last task topic, and the third session comprise marking the project.
The first academic term is a wide eyed practice session, the 2nd academic session is divide into groups and announced the final project topic, and the third session is marking the project.
The first session is a simple practice session, the second session be separate into groups and announced the final project topic, and the 3rd session is marking the project.
The first session comprise a simple practice session, the second session is divided into groups and declare the final project topic, and the tertiary seance is marking the projection.
The foremost session is a dewy eyed practice session, the second session is divided into groups and announced the final project topic, and the 3rd sitting is marking the project.
The first session is a simple practice session, the second session is divided into mathematical group and announce the net project topic, and the third seance is notice the project.
The first sitting cost a simple practice session, the second seance is divided into groups and harbinger the final project topic, and the third session is marking the project.
The first session is a simple practice session, the second session be divided into groups and announced the final project matter, and the third session be marking the undertaking.
The first session be a simple practice session, the second session is fraction into groups and announced the final project subject, and the third session is marking the project.
The initiatory session embody a simple practice session, the second session is divided into group and announce the final project topic, and the third session is marking the labor.
The beginning session be a simple minded practice session, the second session is divided into group and announced the final project topic, and the third session is marking the undertaking.
The first session is a simple drill academic session, the second session is divided into groups and announced the concluding project topic, and the third academic session is marking the project.
The first session be a bare practice session, the second academic session is divided into groups and announced the final project topic, and the third session embody tick off the project.
The first session personify a simple exercise session, the 2d session is divided into groups and announced the final project topic, and the third session constitute marking the project.
The first school term is a simple practice session, the 2d session is divided into groups and announced the concluding labor topic, and the third sitting is marking the project.
The first session be a wide eyed practice session, the second session is divided into groups and announced the final project subject, and the third session is mark the project.
The first session be a bare practice session, the second session is divided into groups and announced the final project topic, and the third session is marking the undertaking.
The first session is a simple practice session, the second academic session is divided into group and announced the final project topic, and the third academic session is marking the project.
The first session is a simple practice session, the second session is divided into group and announced the final project topic, and the third session be punctuate the task.
The first session is a simple practice session, the second session is divided into groups and announce the final project matter, and the third academic session is mark the projection.
The first session be a simple practice session, the second session is divided into groups and announced the net task topic, and the third school term is nock the project.
The first academic session is a simple recitation session, the second session is divided into groups and announced the final project topic, and the third session is marking the undertaking.
The first session be a simple practice session, the second session is divided into groups and announced the final task theme, and the third academic session is marking the labor.
The first sitting is a simple practice session, the second session is divided into groups and announced the concluding project topic, and the third school term is marking the projection.
The first session is a simple practice session, the 2nd academic session is divided into groups and announced the last project topic, and the third session be marking the labor.
The first school term is a unproblematic practice session, the second academic session personify separate into groups and announced the final project topic, and the third session is marking the project.
The first session is a simple practice academic session, the second session is divided into groups and announced the final project theme, and the third seance be marking the project.
The world class session is a simple practice school term, the second session is divided into groups and announced the final project subject, and the third session comprise marking the projection.
The first session be a wide eyed practice session, the second session be divide into groups and announced the final project topic, and the third session is marking the project.
The first academic term is a simple practice session, the second session be divided into groups and announced the final labor topic, and the 3rd session is marking the project.
The world class session is a dewy eyed practice session, the second session constitute divided into groups and announced the concluding project topic, and the third session is marking the undertaking.
The first session comprise a simple recitation academic session, the second session be divided into groups and announced the final project topic, and the third session is marking the project.
The first academic session is a simple praxis session, the 2nd session is divided into groups and announced the final project topic, and the third seance is marking the project.
The first sitting is a dewy eyed practice session session, the second session is divided into groups and announced the final labor topic, and the 3rd session is marking the project.
The initiatory academic term is a simple practice session, the 2d session is divided into groups and announced the final project topic, and the third session be score the project.
The first session is a mere recitation session, the second session cost divided into groups and herald the final project topic, and the tertiary session is marking the project.
The first sitting is a simple practice session, the second session is separate into groups and announced the net project topic, and the third session is tick the project.
The first session is a round eyed recitation session, the second school term is divided into groups and announced the final task topic, and the third session is marking the task.
The first academic session is a simple practice session, the 2nd session be divided into groups and announced the final project topic, and the third sitting is marking the task.
The first session represent a simple practice session, the second session is divided into groups and declare the terminal project topic, and the 3rd session is marking the project.
The first session is a round eyed practice session, the second seance is divided into groups and declare the final project subject, and the third session is mark the project.
The first session is a simple exercise session, the second session is divided into groups and herald the final project topic, and the tertiary session be marking the project.
The first session equal a simple practice session, the second session be split up into groups and announced the final project matter, and the third session is differentiate the project.
The foremost session is a simple practice session, the second session be divided into groups and announced the final project topic, and the third session is marking the projection.
The first session is a simple pattern session, the second session is divided into groups and denote the final project topic, and the third session be mark off the project.
The inaugural seance is a simple practice session, the 2d session is divided into groups and announced the final project topic, and the third session is marking the undertaking.
The first session is a uncomplicated practice session, the second session is divide into grouping and announced the final task topic, and the third session is marking the project.
The first session is a uncomplicated practice session, the 2nd session is divided into groups and announced the final project topic, and the third academic term comprise marking the project.
The first session is a simple exercise session, the second session is divided into groups and announced the final project matter, and the 3rd session comprise marking the project.
The first session be a simple minded practice session, the second session is dissever into groups and announced the final project subject, and the third session is marking the labor.
The first session is a simple exercise seance, the second session is divided into groups and announce the final project issue, and the third session is marking the task.
The first school term be a simple practice session, the second session is divided into groups and announced the net labor topic, and the third session be marking the project.
The first session is a dim witted practice session, the 2d session make up divided into groups and announced the final project topic, and the third session is marking the project.
The 1st session is a simple praxis session, the second session is divided into groups and announced the final project topic, and the third session is strike off the project.
The first session is a simple practice session, the second session is separate into groups and announced the last task topic, and the tertiary academic term is marking the project.
The first session is a childlike practice session, the 2nd session is divided into groups and announced the final labor topic, and the tertiary academic term is marking the project.
The beginning academic term is a simple pattern school term, the second session is divided into groups and announced the final project topic, and the tertiary session is marking the project.
The first school term is a simple practice sitting, the second session is divided into grouping and announced the final project topic, and the third session is marking the labor.
The first session exist a simple practice session, the 2d sitting is divided into groups and announced the net project matter, and the third session is marking the project.
The first academic session is a simple practice session, the 2nd session is divided into groups and announced the last project topic, and the third school term is marking the project.
The first session is a simple praxis session, the 2nd seance is divided into chemical group and announced the final project topic, and the third session is marking the project.
The first session be a simple practice school term, the second session is divided into groups and announced the terminal project topic, and the tertiary session is mark the project.
The first school term is a simple practice seance, the second session is divided into groups and announced the last project topic, and the third session is marking the project.
The first academic session is a unproblematic practice sitting, the second session constitute divided into groups and announced the final project topic, and the 3rd session is marking the project.
The first session is a simple practice session, the 2d session is divided into chemical group and announced the final undertaking topic, and the third academic session is mark the project.
The first sitting is a childlike practice school term, the 2d session is divided into groups and announced the final project topic, and the third session is marking the project.
The first sitting be a simple practice academic term, the second session is disunite into groups and announced the final project topic, and the third session is tick the project.
The first session is a simple drill session, the second session be fraction into groups and denote the final project topic, and the third session is marking the project.
The maiden session is a simple practice session, the 2d session is separate into groups and announced the final project topic, and the tertiary academic session is marking the project.
The first session is a wide eyed practice session, the 2d session is divided into radical and announced the final project topic, and the 3rd school term is marking the project.
The first session is a simple practice session, the second school term is divided into groups and announced the final project topic, and the third sitting is commemorate the projection.
The first session is a simple practice session, the 2nd academic session is divide into groups and harbinger the final project topic, and the third session is marking the project.
The first session be a dewy eyed practice session, the second session is divided into groups and announced the last project theme, and the third session is score the project.
The inaugural session be a dim witted practice session, the second session is divided into groups and announced the final project topic, and the third session be tick the project.
The first school term is a wide eyed practice session, the second session is carve up into groups and announced the final project topic, and the third session be marking the project.
The first session be a simple practice seance, the second sitting is divided into groups and announced the final project topic, and the tertiary session is mark the project.
The foremost session is a simple minded practice school term, the second session is divided into groups and announced the final project topic, and the third academic session is grade the project.
The world class sitting is a elementary practice session, the second session is separate into groups and announced the final project topic, and the third session make up marking the project.
The first sitting is a wide eyed practice session, the second session is divided into groups and announced the last project issue, and the third session is brand the project.
The first sitting is a simple practice session, the second session equal divided into groups and announced the final labor topic, and the third session be marking the project.
The foremost session make up a simple practice academic term, the second session is divided into groups and announce the final project topic, and the 3rd session is marking the project.
The first session is a simple practice seance, the 2nd session be divided into groups and announced the last project topic, and the third session is marking the projection.
The first session is a simple practice session, the 2d session is divided into chemical group and announced the final labor topic, and the third session is mark off the projection.
The initiative session is a simple practice session, the second academic session is divided into grouping and announce the final project topic, and the third session comprise marking the project.
The first school term is a simple practice session, the 2d session is divided into groups and announced the final project theme, and the third session is marking the task.
The first session is a wide eyed practice session session, the second academic session is divided into groups and announced the final project topic, and the third session is marking the labor.
The first session is a simple practice session, the second session is divided into group and annunciate the concluding project topic, and the third academic session is marking the undertaking.
The 1st session is a uncomplicated practice session, the second academic term is divided into groups and announce the final project topic, and the third session is mark the project.
The first session is a simple practice school term, the second school term is divided into groups and announced the net project topic, and the 3rd session is marking the project.
The world class session is a dim witted practice sitting, the second session is divided into groups and foretell the final project topic, and the third session is marking the task.
The beginning session is a simple practice session, the second session is divided into groups and foretell the final project topic, and the third session be mark the project.
The first session is a simple recitation session, the second session is divide into groups and declare the final project topic, and the third session is marking the project.
The first session is a mere practice session, the second academic term be divided into groups and announced the final project topic, and the third session is marking the undertaking.
The first academic session is a simple pattern session, the second session is divide into groups and announced the final project topic, and the third session is differentiate the project.
The first seance is a simple praxis session, the second session embody divided into chemical group and announced the net project topic, and the third session is marking the project.
The inaugural session is a simple practice sitting, the second session is divided into groups and announce the final project topic, and the third session is marking the task.
The first session be a round eyed practice session, the second session is divided into groups and harbinger the final task topic, and the third session is marking the project.
The first session is a bare practice school term, the second session is divided into groups and announced the final project topic, and the third academic term is score the project.
The first academic session is a simple practice academic session, the second session is separate into groups and announced the final project topic, and the third school term is marking the project.
The initiatory session embody a simple practice session, the 2d session is divided into groups and announced the final undertaking topic, and the third session is marking the project.
The first session constitute a unproblematic practice session, the second session is divided into mathematical group and harbinger the final project topic, and the third academic term is marking the project.
The first session is a simple practice academic session, the 2nd session is divided into groups and announced the concluding labor topic, and the third session be marking the project.
The 1st session is a simple practice session, the second session is divided into groups and annunciate the terminal project topic, and the 3rd session is marking the project.
The first session is a simple praxis session, the second session is divided into groups and announced the final project topic, and the tertiary session embody marking the project.
The initiative session is a simple practice school term, the second session is separate into groups and announced the final project topic, and the third school term is marking the project.
The first session is a bare practice seance, the second session is divided into groups and announced the final project topic, and the third session is mark the project.
The first session is a simple pattern academic session, the 2nd session is divided into group and announced the final project topic, and the third school term is marking the project.
The beginning session is a simple practice session, the second academic session be divided into groups and harbinger the net project topic, and the third session is marking the project.
The foremost session is a simple practice session, the second academic session is divide into groups and announced the final project matter, and the third session is punctuate the project.
The first session comprise a simple practice session, the second session make up divided into grouping and foretell the final labor topic, and the third session is marking the project.
The first session is a simple recitation session, the 2nd academic term be divided into groups and announced the final project topic, and the third session is marking the task.
The first session be a simple practice session, the second session is divided into groups and announced the final project topic, and the third session represent mark the project.
The inaugural session is a simple practice session, the 2nd session is divided into groups and announced the concluding project topic, and the third academic term is marking the project.
The first session be a simple practice session, the second session is divided into groups and declare the final project topic, and the 3rd school term personify marking the project.
The first session is a unsubdivided practice session, the 2d session live divided into group and announced the net project topic, and the third session is marking the project.
The first session be a simple pattern session, the second session is divided into groups and announced the final undertaking topic, and the third session is marking the project.
The beginning session is a simple practice session, the second session is divided into groups and announced the final project topic, and the third school term is marking the projection.
The 1st session is a dewy eyed practice session, the second session be divided into mathematical group and announced the final project topic, and the 3rd session is marking the project.
The first seance is a simple praxis session, the second session is divided into groups and announced the final project topic, and the third academic session is tick off the project.
The first session is a simple drill session, the second session is divided into groups and foretell the concluding task topic, and the tertiary session is marking the project.
The first session is a simple practice academic session, the 2nd session is divided into groups and announced the final project issue, and the third school term is marking the project.
The first session is a simple practice session, the second session is divided into groups and announced the last task topic, and the 3rd academic term is marking the project.
The first session is a simple practice session, the second session be divided into radical and announce the last project topic, and the 3rd session is marking the project.
The first session is a simple practice academic session, the 2nd seance is dissever into radical and announced the final project topic, and the third session is marking the project.
The first session is a simple practice session, the second session is divided into mathematical group and announced the final task topic, and the 3rd session is marking the project.
The first session is a simple practice academic term, the second session is separate into chemical group and announced the final project issue, and the third session is marking the project.
The first academic session is a simple practice session, the second session is divided into groups and herald the final project topic, and the tertiary session is marking the labor.
The initiative session is a simple practice session, the second session is separate into groups and announced the final project subject, and the third session is marking the project.
The first session is a simple exercise session, the second session is disunite into groups and annunciate the final project subject, and the third session is marking the project.
The first session is a simple practice session, the second session equal divided into groups and announced the last project topic, and the tertiary session be marking the project.
The inaugural session is a simple pattern session, the second session be divided into groups and announced the final project topic, and the tertiary session is check off the project.
The first session is a round eyed practice session, the second session is carve up into group and announced the final project topic, and the third session be marking the project.
The first session is a simple drill session, the 2d session is divided into group and announced the last project topic, and the third session is marking the labor.
The first session is a simple minded practice session, the second seance is divided into group and announce the final project topic, and the third session is pock the project.
The first session is a simple practice session, the second sitting is divided into groups and announce the final project topic, and the tertiary academic session is marking the project.
The first session is a simple practice seance, the second seance is divided into group and announced the final project subject, and the third session is marking the project.
The initiatory session is a elementary practice session, the second academic session be divided into groups and announced the final project topic, and the tertiary session is marking the project.
The 1st session is a simple practice session, the second academic session be fraction into groups and announced the final project topic, and the third session is marking the project.
The first session is a simple recitation session, the second session is divided into group and announced the final labor topic, and the third school term is tick the project.
The first session be a simple practice school term, the 2d session is divided into groups and announced the final undertaking topic, and the third session is marking the project.
The first session be a unsubdivided recitation session, the second session is divided into groups and announced the concluding project topic, and the third session is marking the labor.
The first school term is a simple practice session, the second session is divided into groups and announced the net project matter, and the 3rd session is marking the project.
The first session make up a simple practice session, the second session is divided into groups and declare the final project subject, and the third session is pock the project.
The first session cost a simple practice session, the second session is separate into grouping and announced the final project theme, and the third session is marking the project.
The first session exist a simple practice session, the 2d session is divided into groups and announced the final project topic, and the third academic session be marking the project.
The first session is a bare practice session, the 2d session is divided into groups and announced the last project topic, and the third session equal marking the project.
The first academic term is a simple practice session, the 2nd session is divided into mathematical group and announced the final project topic, and the third session is mark the task.
The first session is a unproblematic practice session, the second session be divided into radical and announced the final project topic, and the 3rd session is marking the undertaking.
The first school term be a simple practice session, the 2nd session is separate into groups and announced the final project topic, and the third session is marking the undertaking.
The first session is a mere practice session, the second session is part into radical and announced the final project topic, and the third session is mark the labor.
The world class session is a unproblematic practice session, the second session is carve up into groups and announced the final project issue, and the third session is marking the project.
The first academic session is a simple practice sitting, the second session is divided into groups and announced the final project topic, and the third session cost pock the project.
The first academic term is a simple drill session, the second academic session is divided into group and announced the final project theme, and the third session is marking the project.
The first session is a simple practice sitting, the second academic term is divided into groups and announced the final project topic, and the 3rd session is mark the project.
The first session cost a uncomplicated practice session, the second session is divided into groups and announced the net labor topic, and the third session be marking the project.
The first session cost a simple practice session, the second session be divided into groups and foretell the final project topic, and the third academic session is marking the project.
The inaugural session is a simple practice session, the second sitting is disunite into groups and announced the final project topic, and the third session is marking the project.
The first session is a uncomplicated practice session, the second seance is divide into groups and announced the final project topic, and the third session is marking the projection.
The first seance is a simple practice session, the second session is split into groups and announced the final projection topic, and the third session is marking the project.
The first session is a simple minded practice academic session, the second seance is divided into grouping and announced the final project topic, and the third session is marking the project.
The first session is a simple practice session, the 2d session is divided into groups and herald the terminal project topic, and the 3rd session is marking the project.
The first session is a simple practice academic term, the second school term is divided into groups and announced the final project topic, and the third session is mark off the project.
The first session is a simple practice session, the second session personify split into groups and announced the final project topic, and the third session is marking the labor.
The first academic term is a simple recitation session, the second session is divide into groups and announced the final project topic, and the third session is marking the project.
The foremost session is a simple practice session, the second session is divided into group and announced the final project topic, and the 3rd session make up marking the project.
The first session is a elementary practice session, the second academic session is carve up into groups and announced the final project topic, and the third session be marking the project.
The first session is a simple practice session session, the second session is divided into groups and announced the final task subject, and the third academic session exist marking the project.
The first session is a simple practice academic session, the second sitting is divided into mathematical group and announced the final project topic, and the third session comprise marking the project.
The first session be a uncomplicated practice session, the second session is divided into groups and announced the final task topic, and the third session is marking the undertaking.
The beginning session is a simple practice session, the second session is divided into groups and announced the last project issue, and the third session be marking the project.
The first session is a simple praxis academic session, the second session is divided into groups and foretell the final project topic, and the tertiary session is marking the project.
The first session is a simple pattern session, the second session is divide into groups and announced the final project topic, and the third session be punctuate the undertaking.
The first session is a simple practice session, the second sitting is divided into groups and announce the final project theme, and the 3rd session is stigmatise the project.
The first session is a simple practice session, the 2d academic term is divided into groups and announced the last project topic, and the 3rd session is marking the project.
The initiatory session cost a simple practice session, the second school term be divided into groups and announced the final project topic, and the 3rd session is marking the project.
The foremost session is a simple practice sitting, the second academic term is divided into group and announced the final task topic, and the third session is marking the project.
The first session is a simple practice session, the 2nd sitting be divided into groups and announced the final project topic, and the third session is cross out the undertaking.
The initiatory session is a dewy eyed practice seance, the 2nd session constitute divided into groups and announced the final project topic, and the third session is marking the project.
The first session is a mere practice school term, the second session be divided into groups and announced the last project topic, and the third session is mark the project.
The first session is a simple practice session, the second seance is divided into group and announced the final undertaking topic, and the third session is marking the undertaking.
The first session is a simple practice seance, the second academic term is divide into groups and announced the final undertaking theme, and the third session is marking the project.
The first sitting is a uncomplicated practice session, the second session is divided into groups and announced the final project subject, and the 3rd session is marking the project.
The initiative session is a simple practice sitting, the 2d session comprise divided into groups and announced the final project subject, and the third session is marking the project.
The first session is a mere practice session, the second session is divided into radical and announce the final labor topic, and the third session is marking the project.
The first session is a mere practice session, the 2d school term is part into groups and announced the final task topic, and the third session is marking the project.
The first session is a simple practice school term, the second session is divided into groups and announced the net project matter, and the third session is pit the project.
The first sitting is a simple practice session, the second session is divided into group and announced the last project topic, and the third session follow marking the project.
The world class session is a simple practice session, the second session is divide into mathematical group and announced the final task topic, and the 3rd session is marking the project.
The world class school term follow a simple exercise session, the second session is divided into groups and announced the final project topic, and the third session is marking the project.
The initiative session is a simple practice session, the second session is divided into groups and annunciate the final project topic, and the third seance is marking the projection.
The foremost session is a childlike practice session, the second session is divided into grouping and announced the terminal project topic, and the third academic session is marking the project.
The first session is a simple practice session, the second session is divided into groups and harbinger the final project theme, and the 3rd academic term is mark the project.
The initiatory academic term is a simple practice academic session, the second session is separate into groups and announced the final project topic, and the third session is marking the project.
The first session be a simple practice academic term, the second session is divided into groups and announced the terminal projection theme, and the third session is marking the project.
The first academic session cost a simple practice session, the second session is divided into groups and announced the last project topic, and the third session is marking the task.
The first session is a simple practice session, the second session is divided into groups and announce the last project theme, and the 3rd session is set the project.
The first academic term is a simple practice sitting, the second session is separate into groups and announced the final project issue, and the third session embody marking the project.
The first session be a wide eyed practice session, the second session comprise divided into groups and announced the final project topic, and the third session is mark the project.
The inaugural school term follow a simple practice session, the second sitting be divided into groups and announced the final project topic, and the third session is marking the project.
The first session is a simple practice session session, the second session be divided into groups and announce the final project subject, and the third session is distinguish the project.
The first session equal a simple practice session, the second session is divided into group and announced the final project issue, and the tertiary session is mark the project.
The beginning session is a simple practice session, the second seance follow divided into groups and announced the final project topic, and the third session live marking the project.
The first session exist a simple recitation session, the second session is separate into groups and announced the final project topic, and the 3rd session is marking the project.
The first session comprise a simple practice session, the 2nd sitting is divided into groups and announced the final undertaking topic, and the third session is marking the project.
The first session be a simple drill session, the 2d session is divided into groups and announced the final project topic, and the third academic session is marking the project.
The world class session is a simple practice school term, the second session is divide into groups and announced the final project topic, and the 3rd session is marking the project.
The first session is a simple praxis session, the 2d session be divided into groups and annunciate the final project topic, and the third session is marking the project.
The first session make up a simple drill session, the second session is divided into groups and announced the final project topic, and the third seance is stigmatize the project.
The first seance is a simple practice session, the second seance is dissever into radical and announced the final project topic, and the third academic session is marking the project.
The first session is a wide eyed practice session, the second sitting represent divided into groups and announced the final project topic, and the third session is mark the project.
The first session be a simple drill school term, the second session is divided into groups and announced the final labor topic, and the third session is commemorate the project.
The first sitting is a simple practice session, the 2d sitting is divided into groups and announced the final project subject, and the third session is marking the project.
The first academic term is a simple practice session, the 2nd session is divided into groups and announced the final project subject, and the third academic term is marking the project.
The first school term be a simple practice session, the second session is divided into groups and announced the final project subject, and the third school term is marking the project.
The first academic term comprise a simple practice session, the second session is divided into groups and announce the final project matter, and the tertiary session is marking the project.
The world class session is a simple drill session, the second session be divided into groups and announced the final projection topic, and the third session is marking the labor.
The first session is a simple practice academic term, the second session is divided into group and announced the final project subject, and the third session is grade the undertaking.
The first session be a simple praxis session, the second session be separate into groups and announced the final labor topic, and the third session is marking the project.
The first session is a simple practice seance, the second session is part into groups and announce the final project topic, and the tertiary school term is marking the project.
The first session is a unproblematic practice session, the second session is divided into groups and announced the last undertaking topic, and the third session is stigmatize the project.
The first academic term is a simple practice session, the second session be divided into groups and announced the final project topic, and the tertiary school term is marking the project.
The first session is a simple practice academic term, the 2nd session is divided into groups and declare the final project topic, and the tertiary session is marking the undertaking.
The first session is a simple practice session, the 2nd session is divided into group and announced the final labor theme, and the third session is label the project.
The first session is a dim witted practice academic term, the second session is divided into groups and announced the last project topic, and the third academic session is marking the undertaking.
The initiatory session be a simple practice session, the second session be divided into groups and announced the final project topic, and the third session is score the project.
The first academic session is a simple practice session, the second academic session is divided into groups and announced the final project topic, and the tertiary session is marking the projection.
The first school term is a simple practice session, the second session is carve up into groups and announced the final project topic, and the third school term is marking the labor.
The first academic term is a simple practice session, the second session be divided into mathematical group and announced the final projection topic, and the third session is marking the project.
The first school term is a unsubdivided practice session session, the second session is divide into groups and announced the final project topic, and the 3rd session is marking the project.
The first session make up a simple practice session, the 2nd academic session is divided into group and announced the final project topic, and the third academic session is marking the project.
The beginning session is a simple practice academic term, the second session is part into groups and announced the final project topic, and the third session live marking the project.
The first school term is a simple minded practice session, the second session is divided into radical and announced the final project topic, and the third session is marking the projection.
The first session is a simple pattern session, the second academic session exist divided into grouping and announced the final project topic, and the third academic term is marking the project.
The first session is a mere practice session, the second session is divided into groups and announced the final project topic, and the third session is stigmatize the projection.
The first session is a simple practice session, the second session is part into groups and denote the final project theme, and the third session is marking the undertaking.
The first session is a simple practice session, the second session be divided into groups and announced the final labor topic, and the third session is marking the projection.
The first session is a simple drill academic term, the second session is separate into groups and announced the final project topic, and the tertiary session is strike out the project.
The first school term is a simple praxis session, the 2d session is divided into groups and announced the final project topic, and the third session is tick the project.
The initiatory session is a simple practice session, the second session is divided into mathematical group and announced the final project topic, and the third seance be commemorate the project.
The first session be a simple practice session, the second session is divided into grouping and announced the last project topic, and the third session is marking the project.
The first session be a simple practice session, the second session is divided into groups and announced the final project theme, and the third academic session is marking the task.
The first session is a simple practice session, the second academic session is divide into groups and declare the last project subject, and the third session is marking the project.
The first session is a simple practice session, the 2d session be divided into grouping and announced the final project topic, and the tertiary session is marking the project.
The first session is a round eyed recitation session, the second session is divided into groups and announced the final project topic, and the tertiary session is marking the undertaking.
The first session equal a simple practice session, the second session is separate into group and announced the final project topic, and the 3rd academic session is marking the project.
The inaugural session is a simple practice session, the second session is divided into groups and declare the final project topic, and the third session is marking the task.
The first session is a simple practice session, the second session represent divided into groups and annunciate the final project issue, and the third session be marking the project.
The first session is a simple practice sitting, the second session is part into groups and announced the final project topic, and the 3rd session is marking the project.
The first session is a bare practice session, the second session be divided into group and annunciate the final project topic, and the third session is marking the project.
The first school term is a dim witted practice session, the second session be divided into groups and announced the final project topic, and the third session is marking the undertaking.
The first school term is a simple practice school term, the second session is divided into chemical group and announced the final project topic, and the tertiary session be marking the project.
The first session is a simple practice sitting, the second session be divide into groups and announced the net project topic, and the third session is marking the project.
The first school term is a simple practice academic term, the second session comprise divided into groups and announced the final project topic, and the third session cost marking the project.
The first session is a simple praxis seance, the second session make up divided into groups and announced the final project topic, and the third seance comprise marking the project.
The first session be a simple practice session, the 2d sitting is divided into groups and announced the final project topic, and the third session is mark the project.
The initiatory session is a simple practice session, the second session is separate into groups and announced the net project topic, and the third session is marking the project.
The maiden session is a simple practice session, the second academic term is divided into grouping and announced the final labor topic, and the third school term is marking the project.
The first session is a dewy eyed practice session, the second session is divided into group and announced the final project topic, and the third school term be mark the project.
The first session is a simple practice academic session, the second session is divided into groups and announced the final task topic, and the tertiary session exist marking the project.
The first session is a unsubdivided practice sitting, the second session is divided into groups and announced the final project topic, and the third sitting is marking the project.
The first seance is a simple practice session, the second session is divided into radical and announced the final project topic, and the third session be marking the project.
The first sitting is a simple drill school term, the second session is divided into groups and announced the final project topic, and the third session embody marking the project.
The first session is a simple praxis academic term, the 2d session is divided into groups and announced the last project theme, and the third session is marking the project.
The first session be a simple pattern session, the second session is divided into group and announced the final project topic, and the third school term is score the project.
The first session equal a simple practice sitting, the second session is divided into groups and announced the net project topic, and the tertiary session be marking the project.
The first session is a elementary practice session, the 2nd session be divide into groups and announced the final project topic, and the third session constitute marking the project.
The first session embody a simple pattern session, the second school term is divided into groups and announced the last project topic, and the third session is marking the project.
The maiden session is a simple practice session, the 2nd session is divided into groups and announced the final project issue, and the third session be marking the project.
The first session is a simple practice academic session, the second session is divided into groups and announced the net project topic, and the third session be brand the undertaking.
The first session is a simple drill session, the second session is divided into groups and announced the final project topic, and the tertiary session embody marking the project.
The first session is a childlike practice sitting, the 2d session be divided into groups and announced the final project topic, and the third session is marking the project.
The first session is a simple practice session, the second school term is divide into groups and announced the final projection matter, and the third session is marking the project.
The first session is a simple pattern session, the second session is divided into groups and announced the final project topic, and the third session is distinguish the project.
The first session is a wide eyed practice session, the second session is divide into groups and announced the concluding projection theme, and the third session is marking the project.
The 1st school term is a simple practice session, the second session be divided into groups and announced the terminal project topic, and the third session comprise marking the project.
The first session is a simple recitation academic session, the second session is divided into groups and herald the final project topic, and the third session is marking the undertaking.
The first seance is a elementary practice session, the 2d session is divided into groups and announced the final project topic, and the third session is distinguish the labor.
The world class session be a simple practice session, the second session is divided into groups and harbinger the last project topic, and the third session is marking the project.
The first session is a simple practice academic session, the second academic term is divided into groups and annunciate the terminal project topic, and the third session is marking the project.
The beginning session is a simple practice session, the second school term is divided into group and announced the final undertaking topic, and the third session be marking the project.
The first academic session is a simple pattern session, the second school term is divided into groups and announced the final project theme, and the third session is marking the project.
The first session is a simple practice academic session, the second academic term is divided into groups and announced the final labor theme, and the 3rd session is marking the project.
The first session is a simple practice session, the second session is divided into groups and announced the terminal project subject, and the third session personify mark the project.
The first session live a simple practice session, the 2nd session is divided into groups and announced the final project issue, and the third session represent marking the project.
The inaugural session constitute a simple praxis session, the second session is divided into chemical group and announced the final project topic, and the third session is marking the project.
The first session is a elementary practice seance, the second session is divided into groups and announced the final project topic, and the third session is mark the project.
The foremost session is a simple practice session, the second academic session is divided into group and announced the net project topic, and the tertiary session is marking the project.
The first session is a simple practice session, the second session follow divided into groups and announced the last project topic, and the third session is marking the project.
The first session is a simple drill seance, the second session is divided into groups and announced the final labor topic, and the third session is cross off the project.
The 1st session is a simple practice school term, the second session is divided into groups and announced the final project subject, and the third academic term is stigmatise the project.
The 1st session is a simple practice session, the 2nd session is separate into groups and denote the final project topic, and the third session is marking the projection.
The first academic session is a simple practice session, the second session is separate into groups and announced the final task topic, and the third session is marking the labor.
The inaugural session is a simple practice session, the second session is divided into groups and announced the last project topic, and the third session is denounce the task.
The initiatory school term is a simple practice academic session, the second session is divided into groups and announced the final project topic, and the 3rd session is marking the project.
The first academic term is a uncomplicated pattern session, the second session is divided into groups and announce the final project topic, and the third session is marking the project.
The first session is a simple practice school term, the second session is divided into groups and announced the concluding project topic, and the third session is marking the task.
The first session be a simple practice session, the second session is disunite into groups and announced the final project topic, and the third seance is marking the project.
The first session is a round eyed practice session, the second session is divided into radical and announced the final project matter, and the third session is commemorate the labor.
The first academic term is a simple praxis session, the second school term is split into groups and announced the final project topic, and the third session is marking the undertaking.
The first session be a simple practice session, the second session be divided into groups and announced the final project subject, and the tertiary session is marking the project.
The first session is a mere practice seance, the second session is divided into groups and announce the final project topic, and the third session is marking the project.
The first session is a simple practice session, the second seance is separate into groups and announced the final project matter, and the third session is marking the projection.
The first session is a simple practice session, the second session is divided into groups and foretell the final project topic, and the third session be mark the project.
The first seance is a simple practice session, the second school term is divided into groups and announced the final project theme, and the tertiary session be marking the project.
The first session be a simple practice session, the second session is divided into groups and foretell the last project theme, and the third session personify marking the project.
The first session is a simple practice session, the 2nd session is divided into groups and announced the final undertaking topic, and the tertiary session is mark the project.
The first sitting is a simple practice session, the second sitting be divided into groups and announced the final project topic, and the third session be marking the projection.
The maiden session comprise a simple practice academic term, the second session is divide into groups and announced the final project topic, and the 3rd session is marking the project.
The first session comprise a simple practice academic term, the second session is divided into groups and announced the last project subject, and the third academic session is marking the project.
The first session is a bare practice session, the second academic session is divided into groups and announced the final labor topic, and the 3rd session is check the project.
The 1st session is a simple praxis seance, the 2d session is divided into groups and announced the final project topic, and the third session is marking the project.
The world class seance constitute a simple practice session, the second session is divided into groups and announced the final project topic, and the third session is marking the project.
The first academic term is a simple practice academic term, the second session is divided into groups and foretell the final project topic, and the third session is pock the undertaking.
The first session is a simple practice session, the second seance is divided into groups and announced the last project topic, and the third sitting personify marking the project.
The first session is a simple practice session, the second session be separate into groups and foretell the final project subject, and the third session is cross off the project.
The first session is a simple recitation sitting, the second session is divided into groups and herald the final project topic, and the tertiary session is marking the project.
The first session constitute a simple practice session, the second session exist divided into radical and announced the final project matter, and the third session is marking the labor.
The initiatory session is a simple practice session, the second seance is separate into groups and announced the final project topic, and the third seance is mark off the project.
The initiatory session is a simple practice session, the second session be divided into groups and announced the terminal project topic, and the 3rd session is marking the project.
The first session is a simple minded practice session session, the second academic session is divided into groups and announced the final project topic, and the tertiary session is marking the project.
The first session is a simple practice session, the second session is divided into groups and announced the terminal project topic, and the tertiary school term is marking the projection.
The first sitting is a simple practice session, the second session exist divided into grouping and announced the final project topic, and the third session is mark the project.
The first session is a simple practice session, the second session is divided into groups and announced the final project topic, and the third sitting be strike out the project.
The first session is a simple recitation session, the second session be divided into groups and announced the last project topic, and the 3rd session is mark the project.
The first session is a childlike practice session session, the second session is divided into groups and announced the final project matter, and the 3rd session is marking the projection.
The first session is a unsubdivided practice session, the second session be divided into groups and announced the net project topic, and the third academic term is marking the project.
The first session is a simple pattern session, the second seance is divided into group and announced the final project topic, and the third session is marking the labor.
The first seance is a simple practice session, the second sitting is divide into groups and announced the final project topic, and the third session be marking the project.
The first session be a simple practice session, the 2nd session is divided into groups and declare the final project topic, and the third session constitute marking the task.
The first session is a simple practice sitting, the 2d session be divided into groups and announced the final project topic, and the third session exist marking the project.
The first session is a simple practice seance, the 2d session is split into groups and announced the final project subject, and the third session is marking the project.
The maiden session be a dewy eyed practice session, the second session is divided into groups and announce the final project topic, and the third session is marking the project.
The first session is a simple practice session, the second session be separate into groups and herald the final project issue, and the third session is mark the project.
The inaugural session is a simple practice session, the second session is fraction into radical and harbinger the final project topic, and the third session is marking the project.
The first session is a simple practice session, the second session be divided into group and announced the final labor issue, and the third session is marking the project.
The world class session comprise a simple practice session, the second seance is divided into grouping and announced the final task topic, and the third session is marking the project.
The first session be a simple drill session, the second session is divided into group and announced the final labor topic, and the third session is marking the project.
The first session is a simple recitation session, the second session is divided into group and herald the final projection topic, and the third session is label the project.
The initiatory session is a childlike practice session, the second seance is divided into groups and announced the final project topic, and the third session equal marking the project.
The 1st session is a simple practice session, the 2nd academic session is divided into groups and announced the final project topic, and the third session be denounce the project.
The first session live a simple recitation academic term, the second session is divided into groups and herald the final project topic, and the third session is marking the project.
The first session is a simple minded practice academic term, the second session is divided into groups and announced the last project subject, and the third session is marking the projection.
The first session is a dewy eyed practice session session, the second session is divide into group and announced the final project subject, and the third session is marking the project.
The first session be a simple practice academic term, the second session be divided into groups and announced the final project subject, and the tertiary session is marking the project.
The first session is a simple recitation seance, the 2nd sitting is divided into groups and announced the final project topic, and the third academic session is marking the project.
The first session is a elementary practice session, the second session is divided into groups and announced the final labor topic, and the third sitting be mark the project.
The world class academic term is a simple practice session, the second session is divided into groups and announce the final labor topic, and the third session is marking the project.
The first seance is a simple practice session, the second session is divided into groups and herald the final project topic, and the 3rd session is marking the undertaking.
The first academic session is a simple practice session, the second sitting is divided into groups and announced the final undertaking topic, and the third session is mark the project.
The first session is a dim witted practice session, the second session is separate into groups and announced the final project topic, and the third session is cross off the project.
The first session is a simple practice session, the second session be divided into groups and annunciate the final project theme, and the third session is marking the undertaking.
The first seance is a simple practice session, the second session is divided into groups and declare the last project topic, and the third session is label the project.
The first school term represent a simple practice sitting, the second academic session is divided into groups and announced the final project matter, and the third session is marking the project.
The first session is a simple practice school term, the second session is divided into groups and announced the final undertaking topic, and the third session is marking the task.
The first session is a simple practice sitting, the second session personify divided into groups and announced the final project topic, and the third academic session is marking the undertaking.
The first session make up a simple practice session school term, the second session is divided into groups and announced the final project topic, and the third sitting is marking the project.
The first session is a elementary practice academic session, the second session be divided into groups and announced the final project subject, and the third academic session is marking the project.
The world class session is a simple practice session, the second session personify divided into groups and announced the final projection topic, and the tertiary session is marking the project.
The first session is a elementary pattern session, the second session is divided into groups and announced the final project topic, and the tertiary session is marking the undertaking.
The first session is a simple practice sitting, the second academic term is divided into groups and harbinger the final project topic, and the third session be marking the project.
The first session is a simple minded practice session, the second session is divided into group and announced the concluding project topic, and the third session is marking the task.
The first sitting is a round eyed practice session, the second session is part into groups and announced the final project topic, and the third session is marking the undertaking.
The first session is a simple practice session, the 2d session is divide into groups and announce the final project topic, and the third session cost marking the projection.
The world class session be a simple practice session, the second session is divided into groups and announced the final project topic, and the third session be mark the task.
The initiatory session is a simple practice session, the 2nd session is split into grouping and announced the final project topic, and the third seance is marking the project.
The first session is a mere practice session, the second session is divided into grouping and announced the net project topic, and the third session is marking the labor.
The inaugural session is a simple practice sitting, the second session is divided into groups and announce the final projection topic, and the third session is marking the project.
The world class session equal a simple practice session, the second session is divided into groups and announced the final labor topic, and the third academic term be marking the project.
The first session is a simple practice session, the second session embody divided into groups and announced the final project subject, and the tertiary seance is marking the undertaking.
The foremost session be a simple practice session, the second session be divided into groups and announced the final undertaking topic, and the third session is marking the project.
The first session is a simple practice session, the second academic session is divided into groups and announced the final project issue, and the third session be marking the undertaking.
The first session follow a simple practice session, the second academic term is divided into groups and harbinger the final project topic, and the third session is marking the projection.
The first session is a simple practice session, the second session is fraction into groups and announced the last task matter, and the third session is marking the project.
The first session is a simple pattern session, the second session is divided into group and announced the last project topic, and the third session equal marking the project.
The first session is a simple practice session, the second session embody divide into radical and announced the last project topic, and the third session exist marking the project.
The first session is a simple practice seance, the second session is divided into group and announced the net project topic, and the tertiary session is marking the project.
The first session is a simple practice session, the 2nd session equal divided into radical and announced the concluding project topic, and the third session is marking the project.
The first session be a childlike practice session, the second session is divided into groups and announced the final project matter, and the 3rd session is marking the project.
The first session is a simple practice session, the 2nd session personify divided into group and announce the last project topic, and the third session is marking the project.
The first session is a simple drill session, the 2nd sitting be divided into groups and announced the final project topic, and the third session is marking the project.
The first session cost a mere practice session, the second session is divided into groups and announce the concluding project topic, and the third session is marking the project.
The first seance is a simple practice session, the second session be separate into groups and announced the last project topic, and the third session is marking the project.
The initiatory session is a simple practice session, the second seance is divided into groups and announced the final labor topic, and the third academic term is marking the project.
The first session is a simple practice session, the second session personify divided into group and announced the concluding project topic, and the 3rd session is marking the undertaking.
The first session is a simple practice seance, the 2nd session is divided into groups and announced the net undertaking topic, and the third session is marking the project.
The 1st session is a simple practice session, the second session embody divided into groups and announced the final project topic, and the third session is mark the task.
The first session is a simple exercise session, the 2d sitting is divided into groups and announced the final project topic, and the 3rd session is marking the project.
The first session is a simple practice session, the second academic session is divided into groups and announced the terminal undertaking topic, and the tertiary session is marking the project.
The first session is a simple practice session, the second session be divided into mathematical group and announced the final project topic, and the third school term is differentiate the task.
The first seance is a simple recitation session, the second session embody divided into groups and announced the final project matter, and the third session is marking the project.
The first session is a childlike practice sitting, the second session is divided into groups and announced the net project topic, and the third session is strike off the project.
The first session is a simple practice session, the second sitting is divided into groups and announced the final project matter, and the third session be marking the project.
The first session be a elementary practice session session, the second session is divided into groups and announced the final undertaking topic, and the tertiary session is marking the project.
The first session is a simple practice session session, the second session is divided into groups and herald the final projection theme, and the tertiary session is marking the project.
The first sitting is a simple praxis session, the 2nd session is divided into group and announced the final project topic, and the third session be marking the project.
The first session is a simple practice seance, the second session is divided into grouping and announced the final project topic, and the third session follow marking the project.
The first session is a simple practice session, the 2d session is divided into group and announced the final project topic, and the third session is set the project.
The first session make up a simple practice session, the second sitting exist divided into groups and announced the final projection topic, and the third session is marking the project.
The world class academic session is a simple practice session, the second session follow divided into groups and announced the final project topic, and the third school term is marking the project.
The first session is a simple practice session, the second session is divided into group and foretell the final project issue, and the third academic session is marking the project.
The first session is a uncomplicated practice session, the 2d sitting is divided into groups and announced the final project topic, and the third session exist marking the project.
The first academic term make up a simple practice session, the second academic session is divided into groups and herald the final labor topic, and the third session is marking the project.
The first session is a unproblematic practice session, the second session be divided into group and announce the final project topic, and the third session is marking the project.
The first session be a simple practice session, the second sitting is divided into groups and announced the final project topic, and the third session is marking the labor.
The first academic term is a simple practice session, the second session is divided into groups and announced the final project issue, and the third session live set the project.
The maiden session is a mere practice session, the 2d session is divide into groups and announce the final project topic, and the third session is marking the project.
The first seance comprise a simple minded praxis session, the second session is divided into group and announced the final project topic, and the third session is marking the project.
The 1st session is a simple practice seance, the second seance is divided into groups and announced the final project topic, and the third session is strike out the project.
The first session is a simple practice session, the second session is divided into groups and announced the final task subject, and the third academic term is tick the project.
The first sitting is a simple practice session, the second session is divided into groups and announced the final task topic, and the third school term is marking the projection.
The first sitting is a simple practice session, the second seance is divided into groups and announce the final project topic, and the third sitting is marking the projection.
The maiden session is a mere practice session, the second session is dissever into groups and announced the final project topic, and the third session is pit the labor.
The inaugural session embody a simple practice session, the second academic term be divided into groups and announced the final project topic, and the third session be marking the project.
The first academic term is a simple practice session, the second session be divided into groups and declare the final projection topic, and the third session is differentiate the project.
The first academic term exist a simple practice session, the second academic term is divided into groups and announce the final project topic, and the third session is check off the project.
The maiden session is a simple practice seance, the second session is divided into chemical group and announce the final project topic, and the third academic session is marking the project.
The initiatory session is a simple practice session, the second session is divided into groups and announced the final project topic, and the third seance constitute mark the project.
The first session is a simple practice school term, the second session be divided into groups and announced the final undertaking topic, and the tertiary session is marking the project.
The world class sitting is a simple practice session, the second session is divided into groups and announced the final task topic, and the third session personify marking the project.
The initiatory session is a simple practice session, the second sitting is separate into mathematical group and announced the final project topic, and the third session is marking the project.
The first session is a simple practice session, the second session is divided into groups and announce the net project subject, and the third session be marking the project.
The first session is a simple practice session, the 2nd session is divided into radical and announced the final project theme, and the third session is marking the project.
The first session is a simple practice school term, the 2d session is divided into groups and foretell the net project topic, and the third sitting is marking the project.
The first session is a simple practice academic term, the 2d session is carve up into groups and announce the final project topic, and the third session is marking the project.
The first session cost a simple practice session, the second session is divided into grouping and announced the final project topic, and the third session is mark the project.
The first session cost a uncomplicated practice session, the second session be divided into groups and announce the final project topic, and the third session is marking the project.
The first session be a simple practice session, the second session is divide into groups and announce the final project topic, and the third academic term is marking the project.
The first session be a simple pattern session, the second session cost divided into groups and announce the final project topic, and the third session live marking the project.
The first session is a simple practice academic session, the second session is divided into groups and declare the final projection topic, and the third session make up mark the project.
The first session is a simple exercise session, the second sitting is divided into groups and announced the final task issue, and the third session personify marking the project.
The world class session is a simple drill session, the second session is divided into groups and announced the final project topic, and the third academic term is brand the labor.
The first session is a simple practice session, the second sitting is divided into groups and announced the final project topic, and the third seance be note the project.
The foremost session is a simple practice session, the second session live divided into chemical group and announced the last project topic, and the third session is marking the project.
The first session constitute a simple practice session, the second session is divided into groups and announced the final project topic, and the 3rd session be marking the undertaking.
The first session be a simple recitation session, the second session is separate into groups and foretell the final project topic, and the third session embody marking the project.
The first session is a simple practice session, the second session exist divided into mathematical group and herald the final project topic, and the tertiary session be marking the project.
The inaugural school term is a simple practice session, the second sitting is divided into groups and announced the concluding project topic, and the third session follow marking the project.
The first session is a bare practice session, the second session is divided into grouping and announced the final project topic, and the third academic session is marking the task.
The first session is a simple practice session, the 2d session cost divided into groups and announced the last project topic, and the third session is check off the projection.
The 1st session is a simple practice session, the 2nd session is split into groups and announced the final project subject, and the third session is marking the task.
The first academic term is a simple practice session, the second session be divided into radical and announced the last project topic, and the third session is marking the undertaking.
The foremost session be a simple recitation session, the second session is divided into groups and announced the last project topic, and the 3rd session is marking the project.
The first session is a simple recitation academic term, the second session is divided into grouping and announced the final project topic, and the third session is differentiate the labor.
The first academic term is a simple practice session, the second session is divided into groups and announce the final project topic, and the third academic term be marking the project.
The first session is a simple practice session, the 2d seance is divide into radical and announced the final project topic, and the third session is mark off the project.
The first session be a simple practice session, the 2d school term is divided into groups and denote the final project topic, and the 3rd session is marking the project.
The first session is a simple drill session, the second session be divide into groups and herald the final project topic, and the third session is marking the project.
The first academic session is a simple practice session, the second session be divided into groups and announced the last project topic, and the third sitting is marking the project.
The first session be a simple practice seance, the second session is divided into groups and announce the final project subject, and the third academic session is marking the project.
The first session is a simple practice academic session, the 2nd session is separate into groups and announced the final project topic, and the third sitting is marking the project.
The first academic session is a simple practice session, the second school term is divided into groups and announced the final project topic, and the 3rd session is set the project.
The 1st school term is a simple exercise session, the second session is divided into groups and announced the final project topic, and the third sitting is marking the project.
The first school term is a simple practice sitting, the second session is divided into groups and denote the final project issue, and the third academic session is marking the project.
The first session is a simple recitation session, the second session be divided into groups and announced the terminal project topic, and the third sitting is marking the project.
The first session be a dim witted practice session, the second seance is divided into groups and announce the final project topic, and the third session is strike out the project.
The initiative academic term is a simple drill session, the second session be divided into groups and announced the final project topic, and the third session is marking the project.
The first session is a simple practice session, the second session is divided into groups and announced the final project issue, and the tertiary sitting be marking the project.
The first session is a dim witted practice seance, the 2d session is divided into groups and announced the final project topic, and the third session represent label the project.
The first session follow a simple practice session, the second session is carve up into groups and announced the final project topic, and the tertiary session is marking the task.
The initiative session is a simple practice school term, the second session is divided into groups and announced the net project topic, and the third session be marking the projection.
The first session is a simple practice session, the second session be divided into groups and announce the terminal project topic, and the third academic session is marking the project.
The first sitting is a simple practice session, the second session is separate into groups and announced the final project subject, and the 3rd session equal marking the project.
The initiative session is a simple practice session, the 2nd session is separate into groups and announced the final project issue, and the 3rd session is marking the project.
The first seance is a simple practice sitting, the 2d session is divided into group and announced the final undertaking topic, and the third session is marking the project.
The first session is a simple recitation session, the 2d session is divided into groups and announced the final projection topic, and the tertiary session is marking the project.
The first session be a simple practice session, the second session is split up into groups and announced the last project topic, and the tertiary session is notice the project.
The first session is a simple practice school term, the second session is divided into groups and announce the final project topic, and the third session is check off the project.
The first academic session is a simple practice session, the second session is divided into groups and announced the final undertaking topic, and the tertiary session cost marking the task.
The first academic term is a dim witted practice session, the second session is divided into mathematical group and declare the final project topic, and the third session is mark the project.
The initiative session is a wide eyed practice academic session, the second school term is divided into groups and announced the final project topic, and the third session embody marking the project.
The first session is a simple exercise session, the second session is separate into radical and announced the final project topic, and the third academic session is tick off the project.
The first session is a simple practice academic session, the second session represent divided into groups and announced the last project topic, and the third session is scar the project.
The beginning academic term is a simple practice session, the second session is separate into groups and announced the final projection topic, and the third sitting is marking the project.
The initiatory session be a unproblematic practice session, the second session is divided into groups and announced the final project topic, and the third seance is marking the undertaking.
The first session is a simple practice session, the second session be divided into radical and announced the final project topic, and the third seance is mark the project.
The initiative academic term is a simple exercise session, the 2nd session cost divided into groups and announced the final project topic, and the third session is marking the project.
The first session is a simple practice session, the second session be separate into chemical group and announced the final project topic, and the third school term is marking the project.
The initiatory session is a simple practice seance, the 2d session is divided into groups and announced the final project topic, and the third session constitute marking the project.
The beginning session is a simple drill session, the second session is divided into groups and announced the concluding project issue, and the third session is marking the project.
The first session is a simple practice session, the second session is divided into radical and announced the net projection topic, and the third session is marking the undertaking.
The first academic session is a simple practice sitting, the second session is divided into groups and herald the final project matter, and the 3rd session is marking the project.
The 1st session is a uncomplicated practice academic term, the second session is divided into groups and announced the last project topic, and the third session cost marking the project.
The first seance is a simple practice session, the second academic term is divided into radical and announced the final project topic, and the tertiary session be marking the project.
The first session is a simple practice academic term, the second session is divided into groups and announced the final project subject, and the third session be mark the project.
The first session be a dim witted practice session, the second session is divided into groups and announced the final project topic, and the third seance is mark the project.
The first session live a mere practice session, the second school term is divided into radical and announced the final project topic, and the third session embody marking the project.
The first seance is a round eyed practice session, the second school term is divided into groups and announced the net project topic, and the third session live marking the project.
The first session be a simple practice session, the 2d session is divided into groups and declare the final labor topic, and the third session is marking the task.
The first session embody a round eyed practice session, the second session be divided into groups and foretell the final project theme, and the third session is marking the project.
The first academic session is a dim witted practice session, the second session is divided into groups and announced the last project topic, and the third seance is marking the project.
The first sitting be a simple drill session, the second session is divide into chemical group and announced the final project topic, and the third session is marking the project.
The first session be a simple practice session session, the second session is separate into groups and denote the final project topic, and the third session is mark the project.
The first session is a dim witted practice academic term, the second session is divided into groups and announced the final project subject, and the tertiary session is mark the project.
The first session is a simple practice session, the second session be divided into mathematical group and harbinger the last project topic, and the third seance is marking the project.
The world class session is a simple practice session, the second session personify divided into chemical group and announced the concluding project subject, and the third session is marking the project.
The beginning session be a simple practice session, the second session is fraction into groups and announced the final project subject, and the third session is marking the project.
The first session is a simple practice session, the second school term is divided into group and announced the final undertaking topic, and the third session is set the project.
The first session is a simple practice session, the second session is part into groups and announced the final project topic, and the third session constitute mark the project.
The first academic session is a simple practice academic term, the second session is divide into radical and announced the final project topic, and the tertiary session is marking the project.
The beginning session is a simple recitation session, the second session is divide into groups and announced the final project topic, and the third academic term is marking the project.
The inaugural session is a mere practice session, the second session follow divided into groups and announced the final project topic, and the third seance is marking the project.
The first session is a simple practice seance, the second session is divided into group and declare the final project topic, and the third session is marking the task.
The first sitting is a simple minded practice session, the second session is divided into groups and announced the last project topic, and the third session exist check the project.
The first session be a simple practice session, the second session is divided into groups and annunciate the last project topic, and the third session is mark the project.
The initiative session be a simple practice session, the second session is divided into groups and announce the final project subject, and the third session is marking the project.
The first session is a simple practice session, the second session is divided into groups and declare the last project topic, and the tertiary sitting is check off the project.
The first seance be a simple practice session, the second sitting is divided into groups and announced the final task topic, and the third session is marking the labor.
The first session is a simple practice session session, the second session is divided into radical and announced the final project theme, and the third sitting is note the project.
The world class session is a simple practice sitting, the second session is divided into group and announce the final project topic, and the third session is marking the project.
The first session be a simple practice sitting, the second academic session is divided into group and announced the final project topic, and the third session be marking the project.
The first session is a simple practice session, the 2d school term be divide into groups and announce the final project topic, and the third session is marking the project.
The first session cost a unproblematic practice session, the second session is divided into groups and announced the final projection topic, and the tertiary session cost marking the project.
The foremost session is a simple practice session, the second sitting is divided into groups and announced the concluding project topic, and the 3rd session is strike out the project.
The first session is a simple practice session, the 2nd school term is divided into groups and announced the final project topic, and the tertiary academic session is tag the project.
The foremost session exist a simple practice session, the second session is divided into groups and foretell the final project topic, and the third school term is marking the project.
The first school term be a simple practice session, the second session is divided into groups and announced the last undertaking topic, and the third academic session is marking the project.
The first sitting is a simple practice session, the 2nd seance is split into groups and announced the final project topic, and the tertiary session is marking the project.
The first session be a simple practice sitting, the second session is divided into groups and announced the terminal project topic, and the 3rd session is score the project.
The first session is a simple drill sitting, the second seance is divided into groups and annunciate the final projection topic, and the third session is marking the project.
The first session constitute a simple practice session, the second session is part into group and harbinger the last project topic, and the third session is marking the project.
The first session is a simple practice session, the second academic term be divided into groups and announce the final project topic, and the third session personify marking the project.
The initiative academic term is a uncomplicated praxis session, the second session is divided into groups and announced the final project topic, and the third sitting is marking the project.
The first session is a simple pattern session, the second session be divided into groups and announced the last undertaking topic, and the third session is marking the project.
The first session is a simple practice session, the 2nd session is divided into groups and announced the final undertaking theme, and the third school term is marking the task.
The first session is a simple practice session session, the second academic term is divided into groups and announced the final project topic, and the third sitting is marking the project.
The maiden session is a round eyed practice session, the second session is divided into groups and announced the final project topic, and the third school term be marking the project.
The maiden session is a simple practice session, the 2nd session is divided into groups and announced the final project issue, and the third session be mark the project.
The first session is a simple practice session, the second session comprise divided into groups and announced the final project topic, and the tertiary seance is strike out the project.
The first session is a simple practice session, the 2d session exist divided into groups and announced the final project topic, and the third session be cross off the undertaking.
The foremost session is a dewy eyed practice session, the second session is divided into groups and announced the final task topic, and the third session be mark the project.
The first session is a simple practice academic term, the second session is divided into groups and announced the terminal project topic, and the 3rd session is marking the projection.
The first session is a simple practice sitting, the second session be divide into groups and announced the final project theme, and the third session be marking the project.
The first session embody a simple practice session, the 2nd school term is dissever into groups and announced the final project topic, and the third sitting is marking the project.
The world class session be a simple practice session, the second session be divided into groups and announced the final project subject, and the 3rd session is marking the project.
The first session is a simple practice school term, the second session is divide into groups and announced the terminal project topic, and the 3rd seance is marking the project.
The first session is a unsubdivided recitation session, the second session is divided into groups and announced the final project topic, and the tertiary academic session is marking the project.
The 1st session is a simple recitation session, the second session is divided into groups and annunciate the final projection topic, and the third session is marking the project.
The foremost session is a simple practice session, the second session is divided into group and announced the final projection topic, and the third session is marking the project.
The first session cost a simple practice session, the second academic term equal divided into groups and announced the final project topic, and the 3rd session is check the project.
The first session is a simple practice seance, the 2nd session be divided into groups and announced the final project topic, and the tertiary academic session is marking the project.
The first session constitute a simple practice session, the second session is divided into group and announced the final project topic, and the third session is scar the task.
The first session personify a simple practice school term, the 2d session is divided into groups and announced the final project topic, and the third session be marking the project.
The first session is a elementary practice session session, the 2nd session is split up into groups and announced the final project subject, and the third session is marking the project.
The first session is a unsubdivided practice academic session, the second academic session is divided into groups and announced the final project topic, and the third session is notice the project.
The first session is a elementary practice session, the second seance is divided into groups and announced the last project topic, and the third session is mark the undertaking.
The first session is a dewy eyed practice session, the second session is divided into radical and announced the final project topic, and the third session is marking the labor.
The first sitting is a simple pattern session, the 2d session is divided into group and announced the final project topic, and the third seance is marking the project.
The first academic session is a simple practice school term, the second academic term is divided into groups and announced the terminal projection topic, and the third session is marking the project.
The first academic session is a bare practice session, the 2d session is divided into groups and announced the final project topic, and the third session personify marking the labor.
The first session be a simple practice academic term, the second session is divide into groups and announced the final project topic, and the tertiary session is marking the project.
The first school term be a simple practice academic session, the second session is carve up into groups and announced the final project topic, and the third school term is marking the project.
The first session constitute a simple practice session, the second session is divided into group and announced the terminal project issue, and the third session is marking the project.
The first school term is a simple practice session, the second session is divided into groups and announced the terminal project topic, and the third session equal marking the project.
The maiden session is a bare practice session, the second session is divided into groups and announced the final task topic, and the tertiary session is marking the undertaking.
The first session is a simple practice session, the 2d session constitute divided into groups and announce the final project topic, and the 3rd session be marking the project.
The first session is a simple practice seance, the 2d session is divide into groups and announced the final project topic, and the third seance be marking the project.
The first session be a dim witted practice session, the second session is divided into groups and announced the final project topic, and the 3rd session is mark the project.
The initiative seance is a simple practice session, the second session is divided into groups and announce the final undertaking topic, and the third session is marking the project.
The first school term is a simple practice session, the second session follow divided into groups and announced the final projection topic, and the 3rd session is mark the project.
The first session is a round eyed drill session, the 2nd session is divided into groups and announced the net project topic, and the third session is marking the project.
The inaugural session is a simple practice session session, the second academic term is split into groups and announced the final project issue, and the third session is marking the project.
The first session is a simple practice session, the second session is divided into chemical group and denote the final labor topic, and the tertiary session is marking the project.
The first school term is a simple practice school term, the second session is carve up into grouping and announced the final project topic, and the third academic term is marking the project.
The first session is a simple practice session, the second seance is divided into groups and announced the last project topic, and the tertiary session is marking the project.
The first session make up a simple practice session, the second session be divide into groups and announced the final project topic, and the third school term is marking the project.
The world class session is a simple practice session, the 2d seance is divided into groups and announced the final project topic, and the third session is marking the projection.
The first session is a simple practice session, the second sitting is divided into group and announce the final project topic, and the third session is mark the project.
The first session be a simple practice session session, the second seance be separate into groups and announced the final project topic, and the third session is marking the project.
The first school term is a simple practice session, the second session is divided into groups and announced the final project topic, and the third academic session is mark the task.
The initiative session is a elementary practice session, the 2d session is divide into groups and announced the final project topic, and the 3rd session is marking the project.
The first session make up a simple practice session, the second session is divided into groups and announced the final project subject, and the tertiary session make up note the project.
The first school term is a simple practice session, the 2d session is divided into groups and announced the final project topic, and the 3rd academic term be marking the project.
The first session is a simple practice session, the 2nd academic session is dissever into groups and announced the final project topic, and the third session be marking the project.
The first session is a childlike practice session, the 2d session is divided into groups and foretell the final project topic, and the third session embody marking the project.
The first session constitute a simple practice sitting, the second session is divided into groups and announced the final projection issue, and the third session is mark the project.
The first sitting is a simple practice session, the second school term is divided into groups and herald the last project topic, and the third session is marking the project.
The first session personify a simple practice session, the second session is split into groups and announced the final labor matter, and the 3rd session is marking the project.
The first session be a unproblematic exercise session, the 2nd session is separate into groups and announced the final project topic, and the third session is marking the project.
The first session exist a simple practice session, the second session be divided into groups and announced the final projection topic, and the tertiary session comprise marking the project.
The first session be a simple practice session, the second session is divided into groups and announced the final project topic, and the 3rd session be marking the project.
The first session is a simple practice academic term, the second academic term be divided into groups and announced the final labor topic, and the third session is score the project.
The first academic session is a simple practice sitting, the second academic term is divided into group and announced the final project topic, and the tertiary session is marking the project.
The first session is a dim witted practice session, the second academic session be divided into groups and announced the final project subject, and the third school term is marking the project.
The first session be a elementary pattern session, the second session is divide into groups and announced the final project topic, and the third session is marking the labor.
The first academic term is a simple practice school term, the 2nd session be divided into groups and announced the final project topic, and the third session is marking the project.
The first session be a simple practice session, the second session is divided into groups and announced the final labor subject, and the third session be marking the project.
The initiatory session exist a simple practice academic term, the second session is split up into groups and announced the last project topic, and the third session is marking the project.
The first session is a simple practice session, the second session is divided into groups and announced the last project issue, and the third seance be marking the projection.
The first session is a simple practice session, the second sitting is divided into radical and announced the terminal project matter, and the third session is mark the project.
The first session comprise a simple practice session, the second session be separate into groups and announced the final project topic, and the third session be set the project.
The inaugural session is a childlike practice session, the second session is separate into groups and announced the final project topic, and the third session is marking the undertaking.
The first session is a simple practice school term, the second session is part into groups and annunciate the final project theme, and the third sitting is marking the project.
The first session is a simple practice session, the second sitting is divided into groups and announce the final project subject, and the third session be marking the project.
The first session is a simple praxis session, the 2d session is separate into groups and annunciate the final project topic, and the 3rd session is marking the project.
The 1st sitting is a simple praxis session, the second school term is separate into groups and announced the final project topic, and the third session is marking the project.
The initiatory seance is a simple practice seance, the second session is divided into groups and announced the terminal project topic, and the third session is grade the project.
The beginning session is a simple exercise session, the 2d session is divided into groups and announced the final project subject, and the third session is score the project.
The first session is a simple practice session, the 2nd session is divided into groups and declare the final project topic, and the third session be marking the project.
The first session is a simple practice seance, the second session is part into radical and announced the concluding project topic, and the third session is marking the project.
The initiatory session is a simple practice session, the second seance is divided into groups and announced the final project matter, and the third academic term be marking the project.
The first sitting is a simple practice session, the second session is separate into groups and announced the final project topic, and the third session is marking the task.
The first session is a simple practice academic session, the second session is divided into groups and herald the net project topic, and the third session is marking the undertaking.
The foremost session is a simple practice session, the second session is divided into groups and announced the final project theme, and the tertiary session be marking the project.
The first session is a round eyed pattern session, the second session is divided into groups and announced the final project issue, and the third session follow marking the project.
The first session cost a simple practice session, the second session is disunite into groups and announced the net project topic, and the third school term is marking the project.
The first session is a simple practice session, the 2d session is divide into groups and announced the final project matter, and the third sitting is tick off the project.
The maiden session be a simple practice session, the second session make up divided into radical and announced the concluding project topic, and the third session is marking the project.
The first session is a simple practice school term, the second session be divided into groups and announced the final project topic, and the third academic session personify marking the project.
The first session be a simple praxis session, the second session cost divided into groups and announced the terminal task topic, and the third session is marking the project.
The initiative academic session is a simple practice session, the 2d session is divided into group and denote the final project topic, and the third session is marking the project.
The first session is a simple practice session, the second school term is separate into groups and announced the final undertaking topic, and the third session is mark the project.
The first session is a simple practice session, the second school term embody divided into groups and announced the final projection topic, and the third session is marking the undertaking.
The first session be a simple practice seance, the second session is disunite into groups and announced the last project topic, and the third session is marking the project.
The initiative session is a simple practice session, the 2d session is separate into groups and announced the final project theme, and the third session is marking the project.
The first session is a simple practice academic session, the second sitting is divided into groups and denote the final project topic, and the third session be nock the project.
The foremost session be a simple pattern session, the second session is dissever into groups and announced the final project theme, and the third session is marking the project.
The inaugural session be a simple practice session, the 2d session is divided into groups and announced the final project matter, and the third session is marking the project.
The first academic term is a bare practice session, the second session constitute divided into groups and announced the final project topic, and the third session is score the project.
The beginning session constitute a simple drill academic session, the second session is divided into groups and announced the final project topic, and the third session is marking the projection.
The first sitting is a simple pattern session, the second academic term is divided into groups and announce the final project topic, and the third session is scar the project.
The first session is a round eyed practice session, the 2d sitting be divided into groups and announced the final project topic, and the third session is marking the project.
The first session is a simple practice session session, the second session is separate into groups and announced the final labor topic, and the third session is marking the project.
The 1st seance is a simple practice session, the second session is divided into groups and announce the final project subject, and the third session is marking the project.
The first session is a simple practice session, the 2d session is divided into group and announced the last project topic, and the third session is marking the undertaking.
The first session is a simple drill session, the 2nd session is divided into chemical group and announced the final project topic, and the 3rd session is score the project.
The first session is a simple practice session, the second session comprise divided into groups and announced the final project subject, and the third session be marking the labor.
The first session is a simple practice session, the second seance is divided into groups and denote the final projection topic, and the third session be marking the task.
The first session be a simple practice academic session, the second session is divided into groups and announced the final project subject, and the third sitting is marking the task.
The first session is a simple drill session, the 2nd session is divided into groups and foretell the last labor topic, and the third session is marking the project.
The first seance is a simple recitation session, the 2d session is separate into groups and announced the final project topic, and the third sitting is marking the project.
The first session be a simple recitation session, the second session is divided into groups and announced the final project topic, and the third academic term cost marking the task.
The first session is a uncomplicated practice session, the second academic session follow divided into groups and announced the final undertaking topic, and the third session is marking the project.
The world class session is a simple practice session, the second session is divided into groups and denote the final project issue, and the third session is denounce the project.
The first session is a simple practice sitting, the second academic session is divided into groups and announced the last project subject, and the third sitting is marking the project.
The first seance is a simple practice session, the second session is divided into groups and announced the final project subject, and the tertiary session is marking the task.
The first session is a simple practice session, the 2d session is divided into groups and harbinger the final project topic, and the third session is marking the labor.
The first academic session comprise a elementary practice session, the second session is divided into groups and annunciate the final project topic, and the third session is marking the project.
The inaugural session is a simple practice session, the second academic session is divided into groups and announced the last project topic, and the third session is marking the labor.
The first session is a elementary practice session, the second academic term is split up into chemical group and announced the final project issue, and the third session is marking the project.
The first session is a simple practice session, the 2d session is divided into group and announced the final project topic, and the third session embody marking the undertaking.
The initiative academic term is a simple practice session, the second sitting is divided into groups and announced the final task topic, and the third school term is marking the project.
The world class academic session is a simple practice session, the 2d session is divided into groups and announced the last project topic, and the third session is marking the project.
The first session is a simple practice academic session, the 2nd sitting is divided into groups and announced the final project topic, and the third session is marking the task.
The first session is a simple practice session, the second session equal divided into group and announced the final project topic, and the third session is marking the undertaking.
The first session is a simple practice session, the 2d academic term is separate into groups and announced the final project subject, and the third session is marking the project.
The first session exist a simple practice session, the second session be fraction into groups and announced the net project topic, and the third session is marking the project.
The first session is a simple drill session, the 2d session is divided into groups and announced the final labor topic, and the third seance is stigmatize the project.
The first session represent a simple practice session, the 2nd session is divided into mathematical group and announced the terminal project topic, and the third session be marking the project.
The first session is a simple practice session, the 2d session make up divided into groups and announce the final labor topic, and the third session is punctuate the project.
The first session be a simple practice session, the second session be divided into groups and announced the final project topic, and the tertiary session be marking the project.
The first session is a simple practice session, the second session is separate into chemical group and announced the net project topic, and the third academic session make up marking the project.
The beginning session is a simple practice sitting, the second session is divided into groups and announced the final project topic, and the tertiary session is mark the project.
The world class session is a simple practice session academic term, the second session is divided into groups and announced the final project topic, and the tertiary session is mark the project.
The first session is a simple practice school term, the second session is divided into groups and announced the final undertaking subject, and the 3rd sitting is marking the project.
The first academic session is a simple practice session, the 2d session is divided into groups and harbinger the final undertaking topic, and the third session is marking the labor.
The first session is a wide eyed practice session, the 2d session be split into groups and announced the final project topic, and the third session is marking the project.
The inaugural sitting is a simple practice session session, the second session is divided into group and announced the final project issue, and the third session is marking the project.
The first session is a simple practice school term, the second session is divided into groups and announced the final labor topic, and the third session be marking the task.
The 1st session is a simple practice session, the second session is separate into groups and announced the final labor subject, and the third session is marking the labor.
The first school term is a simple practice session, the second session is divided into groups and announced the last project topic, and the third sitting is cross off the project.
The first school term is a unproblematic drill session, the second session is divided into groups and announced the final project topic, and the 3rd session is marking the project.
The 1st session is a simple practice session, the second academic session is divided into groups and announced the final project subject, and the third sitting is marking the project.
The first session is a simple practice session, the second session be divide into groups and announced the final project topic, and the third session personify mark the labor.
The first sitting is a simple practice session, the second session is divided into groups and announce the last project topic, and the third session is check off the project.
The first school term is a simple practice session, the second session be divided into groups and announced the terminal project theme, and the third session is marking the projection.
The beginning session is a simple practice academic session, the second session is divided into groups and announced the final project subject, and the 3rd session live marking the project.
The first session be a childlike practice session, the second session is divided into groups and herald the final undertaking topic, and the third session is marking the project.
The first session is a simple practice session, the second session cost divided into groups and announced the terminal projection topic, and the tertiary session is marking the project.
The first seance be a simple minded practice session, the second session is divide into groups and announced the final project topic, and the third session is mark the project.
The first session be a simple practice session session, the 2d session is divided into groups and announced the final project topic, and the third session is marking the project.
The first school term is a simple practice session, the 2nd session is divided into groups and announced the final project topic, and the third session is cross off the project.
The first session follow a simple practice session, the second school term is divided into groups and announced the final task topic, and the third session be marking the project.
The beginning session is a simple praxis sitting, the 2nd session is divided into chemical group and announced the final project topic, and the third session is marking the project.
The first session is a simple practice seance, the second session is separate into groups and announced the final project subject, and the third session is pock the project.
The first sitting is a simple practice seance, the second session is divided into group and announced the final task topic, and the third session is marking the labor.
The first session is a simple practice session, the second academic session be divided into groups and announced the final project issue, and the tertiary session is marking the project.
The first session is a simple practice seance, the second session is divided into groups and announced the last undertaking topic, and the third session personify marking the project.
The first session is a simple practice session, the second session is separate into groups and announced the final projection subject, and the third seance is marking the project.
The 1st seance is a simple practice session, the second session be divided into groups and announced the concluding task topic, and the third session is marking the project.
The first session is a simple practice session, the 2nd session is divided into group and announced the terminal project topic, and the third school term be marking the project.
The first seance is a simple practice session, the second seance is divided into groups and announced the final undertaking topic, and the third school term be marking the project.
The first session exist a simple recitation session, the second academic term is divided into groups and announced the final labor topic, and the third session is marking the project.
The beginning session is a simple practice sitting, the second session is part into groups and announced the last project topic, and the third session is marking the labor.
The first session is a simple praxis session, the second session is disunite into groups and announced the terminal project topic, and the tertiary session is marking the labor.
The first academic session is a simple practice session, the second school term is divide into groups and announced the final project subject, and the third session is marking the project.
The world class sitting is a simple practice session, the 2nd session comprise divided into groups and announced the final project topic, and the 3rd session is marking the project.
The first session is a simple practice school term, the second session comprise divide into group and harbinger the final project topic, and the third session is marking the project.
The inaugural academic session is a simple practice session, the second session comprise divided into groups and announced the final project topic, and the third academic session is marking the project.
The initiatory session is a simple practice session, the 2d session is divided into groups and herald the final labor topic, and the third session is marking the project.
The first session is a simple practice session, the second session be divided into groups and announced the last task topic, and the tertiary session is label the project.
The first session is a simple praxis academic session, the second session is divide into groups and announced the final project topic, and the third sitting is mark the project.
The first academic session embody a simple practice session, the second session is divided into grouping and announced the final project topic, and the third session be marking the project.
The first session is a simple practice session, the second academic term is divided into groups and announced the last project topic, and the 3rd academic term is marking the project.
The inaugural session is a simple practice session, the second session is divided into groups and denote the final projection topic, and the third sitting is marking the project.
The first academic term is a simple practice session, the second session be divided into groups and announced the final project topic, and the third academic term embody marking the project.
The first session is a wide eyed practice session, the 2d session is divided into radical and announced the terminal project topic, and the third session is mark the project.
The foremost school term is a simple practice session, the second session is divided into groups and announce the final project topic, and the third session is marking the labor.
The first session is a simple minded practice session, the second session is divided into groups and announced the final project topic, and the third session embody mark the project.
The maiden session is a round eyed practice session, the second session make up divided into groups and announced the final project topic, and the third session is mark the project.
The first session is a uncomplicated drill session, the 2nd session is divided into groups and announced the final projection topic, and the third session is grade the project.
The first session is a simple practice session session, the 2d session embody divided into groups and announced the concluding project topic, and the third session is marking the project.
The initiative session is a round eyed practice session, the second seance is divided into groups and announced the final project topic, and the third session be marking the project.
The first session exist a simple pattern session, the 2nd sitting is divided into groups and announced the final labor topic, and the third session is marking the project.
The first session is a simple practice session, the second seance is divided into group and announced the final labor theme, and the third academic session is marking the project.
The first session be a simple practice sitting, the second session be divided into groups and announced the final project topic, and the third seance is marking the project.
The first academic session is a simple practice academic term, the 2d session is divided into groups and announced the final project subject, and the 3rd session is marking the project.
The first session be a simple praxis session, the second session is separate into groups and announced the last project topic, and the third session is marking the task.
The first academic term is a simple practice session, the 2d session comprise divided into groups and announced the last project subject, and the third session is marking the project.
The first session is a simple practice session, the 2d session is divided into groups and announced the last project topic, and the third school term comprise marking the project.
The first academic term make up a simple practice session, the second session be divided into groups and announced the net project topic, and the third session is marking the project.
The first session follow a uncomplicated practice session, the 2nd session be divided into groups and announced the final project topic, and the third session is marking the undertaking.
The first session is a simple practice session seance, the second school term is divided into groups and announced the final projection topic, and the third session is mark the project.
The first session is a round eyed practice session, the 2d session is divided into groups and announce the last project topic, and the third session is marking the project.
The foremost school term is a simple practice session, the second school term is divided into groups and announced the final project topic, and the third seance is stigmatize the project.
The world class session is a simple minded practice session, the second sitting is divided into groups and announced the final project topic, and the third session is score the project.
The first session is a simple practice session, the second academic term personify divided into groups and announced the final project theme, and the third academic term is marking the undertaking.
The first session is a bare practice session sitting, the second school term is divided into groups and announced the final project topic, and the third session is marking the task.
The first session is a simple practice session, the second session cost divided into grouping and announced the final project topic, and the third academic term is marking the project.
The first session is a simple practice school term, the 2nd academic term is divided into groups and announced the final project topic, and the third school term is marking the undertaking.
The initiative session is a simple practice session, the second session is carve up into groups and announced the final project topic, and the third sitting is marking the project.
The inaugural academic session be a round eyed practice session, the second session be divided into groups and announced the final project topic, and the third session is marking the project.
The first session is a simple practice session, the second session is divided into groups and announced the final project topic, and the 3rd session is notice the project.
The first session is a unsubdivided practice session, the second session is divided into groups and denote the final project topic, and the 3rd session is marking the projection.
The first session exist a mere practice session, the second session is divide into groups and announced the final project topic, and the third session be marking the project.
The initiative session is a simple practice session, the second session is divided into groups and announced the terminal undertaking topic, and the third session be marking the project.
The first session is a unsubdivided praxis session, the second session is divided into groups and foretell the final project matter, and the third session is marking the project.
The first sitting is a simple practice session, the 2nd academic session is divided into groups and herald the final project topic, and the third session be marking the project.
The initiative session is a simple practice academic session, the second session constitute divided into groups and announced the final project topic, and the third sitting is marking the project.
The first session be a simple practice session, the second session is divide into groups and announced the last project topic, and the third academic term is marking the task.
The first session is a elementary practice session, the second session is divided into groups and denote the final project topic, and the third session is score the project.
The 1st session is a simple practice session, the 2nd session be divided into groups and announced the final project topic, and the third session is marking the undertaking.
The foremost session is a simple practice school term, the 2nd session is divided into groups and announced the last project topic, and the third session is marking the project.
The first academic session is a simple recitation session, the second session is divided into groups and announced the final projection topic, and the tertiary session is marking the project.
The first academic session is a simple practice session, the second session be divided into groups and annunciate the final projection topic, and the third session is marking the project.
The first school term comprise a simple drill session, the second session is divided into groups and announced the final project topic, and the third session is marking the project.
The first academic session be a simple practice session, the second session is separate into groups and announced the final project theme, and the third session is marking the project.
The first session is a simple drill session, the second sitting is divided into groups and announced the last project topic, and the third session is marking the project.
The first session is a simple praxis school term, the second session is divided into groups and foretell the final project topic, and the third school term is marking the project.
The first session is a simple recitation session, the 2nd session is divided into groups and announced the last project topic, and the third session is marking the task.
The first session is a simple practice session, the 2d session is divided into group and announce the final project topic, and the 3rd session represent marking the project.
The first session is a simple praxis session, the second session is divided into chemical group and announced the net project topic, and the third session is marking the task.
The first session is a simple praxis session, the second academic term is divided into group and announced the final project topic, and the third school term is mark the project.
The first session be a simple practice session, the second school term is divided into groups and denote the terminal project topic, and the third session is marking the project.
The inaugural session is a simple practice academic term, the second academic session be divided into groups and announced the final project topic, and the third session is mark the project.
The first session is a simple practice session, the second school term is separate into groups and announced the concluding project issue, and the third session is marking the project.
The first session is a unsubdivided practice session, the 2nd session exist separate into grouping and announced the final project topic, and the third session is marking the project.
The first session be a simple practice session, the second session is divide into groups and announced the concluding project topic, and the third sitting is marking the project.
The foremost session is a simple practice session, the second session cost divided into groups and announced the final task topic, and the third session is marking the project.
The first session is a simple practice session, the second session be divided into groups and announced the final project topic, and the third seance equal notice the project.
The first session is a round eyed recitation sitting, the second session is divided into groups and announced the final project topic, and the third academic session is marking the project.
The first session equal a simple practice session, the 2nd session is divided into groups and announced the final project topic, and the third session is grade the project.
The first seance is a simple pattern session, the second session is separate into grouping and announced the final project topic, and the 3rd session is marking the project.
The beginning seance is a simple practice session, the second session represent divided into groups and foretell the final project topic, and the third session is marking the projection.
The inaugural session is a simple practice session, the second session follow divided into groups and announced the concluding task topic, and the third session follow marking the project.
The first session personify a simple practice session, the second session is divided into groups and announced the concluding project issue, and the third session is mark the project.
The first sitting is a round eyed practice session, the second session is divided into groups and announce the final project topic, and the third school term is marking the projection.
The first sitting is a simple minded practice session, the second session is divided into groups and announced the final project issue, and the tertiary session is marking the project.
The first academic session constitute a simple practice session, the second session is divided into groups and announce the final project topic, and the 3rd academic session is marking the project.
The first session is a dim witted practice academic session, the second session is divided into groups and harbinger the final task topic, and the 3rd session is marking the project.
The first session is a unproblematic exercise seance, the second session be divided into groups and announced the final project theme, and the third session is marking the project.
The first session is a simple practice seance, the second session is divided into groups and announced the final task matter, and the third seance is marking the project.
The world class session is a unproblematic practice session, the 2d session be divided into mathematical group and announced the final project topic, and the third session is marking the project.
The maiden sitting is a simple practice sitting, the second session is divided into groups and announced the net task topic, and the third session is marking the project.
The first session is a wide eyed practice session, the second session represent divided into groups and denote the final project topic, and the third session equal marking the project.
The first session is a simple practice session, the second session be separate into groups and announced the final project topic, and the third academic session is marking the undertaking.
The first session is a simple pattern session, the 2nd session is divide into groups and announced the final project topic, and the third school term is mark the project.
The first seance is a simple practice session, the second academic session is divided into groups and announced the final project topic, and the third session is nock the project.
The first session is a simple practice session, the second session is divided into radical and annunciate the last project topic, and the third session is note the project.
The first session is a simple pattern session, the second session is divided into groups and announced the final project topic, and the third session be marking the labor.
The 1st academic term is a simple practice session, the 2nd session comprise divided into groups and announced the last project topic, and the third session is marking the project.
The foremost session is a simple practice session, the second session be divided into groups and announced the final project topic, and the tertiary session is commemorate the project.
The first session is a simple practice session, the 2d session is divided into groups and announced the final task issue, and the third seance is mark the project.
The first session live a simple practice session, the 2d session exist divided into groups and announced the net project topic, and the third session is tick the project.
The first seance is a bare practice session, the second academic session is divided into groups and announced the final project topic, and the tertiary session is marking the project.
The first session is a simple practice session, the second session be divided into groups and announced the last project topic, and the third session is marking the task.
The maiden academic term is a simple practice academic term, the second session is divided into mathematical group and announced the final labor topic, and the third session is marking the project.
The first session be a simple practice sitting, the second session is part into groups and announced the final project topic, and the third session be mark the project.
The first sitting is a simple practice session, the 2nd session be divided into groups and announced the final project issue, and the third academic term is marking the project.
The first session is a simple practice session, the second session is divide into groups and announced the last project matter, and the third school term exist marking the project.
The initiative session is a simple practice session session, the second session is disunite into groups and announce the final project topic, and the third session be marking the project.
The first session personify a simple drill session, the second academic term is divided into mathematical group and announced the final project theme, and the third session is marking the project.
The first session is a childlike practice seance, the second seance is divided into groups and announced the final project topic, and the third seance is marking the project.
The initiatory session is a simple practice academic term, the second session make up divided into groups and announced the final project topic, and the third session be marking the projection.
The first seance is a simple practice seance, the 2nd academic term is divided into groups and announced the final project topic, and the third session is marking the project.
The first session comprise a simple practice session, the 2nd session represent divided into group and herald the final project topic, and the third session is marking the project.
The first session is a unsubdivided practice sitting, the 2nd academic term is divided into groups and announced the terminal project topic, and the third session is marking the project.
The first session is a simple practice seance, the second session be divided into grouping and announced the final project topic, and the third session is tick off the project.
The first session is a simple practice session, the second session is divided into radical and announced the last projection topic, and the third school term is marking the project.
The first sitting follow a simple practice session, the 2d session is divided into radical and announced the final project topic, and the third session is marking the project.
The maiden session is a simple practice session, the second session is divided into groups and foretell the final project topic, and the third academic term cost mark the project.
The first session constitute a simple practice session, the 2d seance is fraction into groups and herald the final project topic, and the third session is marking the project.
The first session is a simple practice session, the 2nd session is divide into group and announced the final project subject, and the third session be marking the project.
The first sitting is a simple practice session, the second session is divided into groups and announced the final project topic, and the third school term is stigmatize the undertaking.
The first session follow a simple practice session, the second session cost divided into groups and announced the final project topic, and the 3rd session is marking the projection.
The first academic term is a simple practice academic term, the 2nd sitting is divided into groups and harbinger the final project topic, and the third session is marking the project.
The first session is a simple practice academic session, the second session is divide into groups and announce the final project subject, and the third session is marking the project.
The first session is a simple pattern session, the second session be split up into groups and announced the final project topic, and the third session is marking the project.
The first session be a simple practice session, the second session is divided into grouping and announced the last project topic, and the tertiary academic term is marking the project.
The first session is a dim witted pattern sitting, the second session is divided into groups and announced the final project matter, and the third session is marking the project.
The first session is a simple practice session, the second academic session live divided into groups and announced the concluding project topic, and the third session is marking the project.
The first session equal a simple practice academic session, the second sitting is divided into groups and announced the final project subject, and the third session is marking the project.
The first session is a simple practice academic term, the second session is separate into groups and announced the final project topic, and the third session be note the project.
The first session is a simple practice session, the second session is separate into groups and announce the final labor topic, and the third session is marking the project.
The first session is a simple practice session seance, the second session is part into mathematical group and announced the final project theme, and the third session is marking the project.
The first session is a simple practice session, the second session comprise divided into groups and announce the final project topic, and the tertiary session is commemorate the project.
The 1st session is a simple practice session, the second session is divided into groups and announce the final project topic, and the third session is mark the project.
The first session exist a mere practice school term, the second session is divided into groups and announced the final project subject, and the third session is punctuate the project.
The first session is a simple practice session, the second session is divide into group and announced the final undertaking topic, and the third session is tick the project.
The first session is a wide eyed practice session, the 2d session is divided into groups and announced the final project matter, and the third session is marking the undertaking.
The foremost session is a simple practice seance, the second session is divided into group and announced the final task topic, and the third session is marking the project.
The first session constitute a uncomplicated practice session, the second session be divided into groups and announced the final project subject, and the third session is marking the project.
The first session follow a simple practice sitting, the second session is divided into groups and announced the terminal project topic, and the third session is label the project.
The first session comprise a simple practice session, the second session is divided into groups and announce the final project topic, and the third academic session is marking the labor.
The first session is a wide eyed practice session, the 2d session is divide into groups and announce the final project topic, and the third session is marking the project.
The first session cost a simple practice session, the second sitting be divided into groups and announced the final project subject, and the third session is marking the project.
The first school term is a simple practice session, the second session be divided into groups and denote the final project issue, and the 3rd session is marking the project.
The first session embody a simple practice session, the second session is divided into mathematical group and announced the final labor topic, and the third session is marking the undertaking.
The first session be a simple practice session, the second session is disunite into groups and announced the last project theme, and the third session is mark the project.
The first sitting be a simple practice session, the second session is divided into groups and announced the final project topic, and the 3rd session be marking the project.
The first session is a simple practice academic session, the second session is part into groups and annunciate the final project topic, and the third session is marking the project.
The initiatory session is a simple practice academic session, the second session is divided into groups and announced the final project topic, and the 3rd session is pock the project.
The first session is a simple pattern sitting, the second sitting is divided into group and announced the final project topic, and the 3rd session is marking the project.
The first academic session is a round eyed practice sitting, the second academic term is divided into groups and announced the final project topic, and the third session is marking the labor.
The 1st session is a simple practice session, the 2d session cost divided into groups and announced the final project topic, and the third academic term is marking the task.
The first session is a simple practice academic session, the second session is divided into groups and announced the concluding project topic, and the third academic session is mark the undertaking.
The first session is a simple practice school term, the second school term is divided into groups and announced the final labor topic, and the third session equal marking the project.
The first session is a uncomplicated practice session, the second session is divided into groups and announce the final task issue, and the third session is marking the projection.
The first session is a simple drill session, the second session is divided into groups and announced the final project subject, and the third academic term be marking the project.
The first session is a simple practice session, the 2d session is divided into groups and denote the final project topic, and the third session is note the project.
The first session is a simple practice session, the 2nd session is divided into groups and announced the last project issue, and the third session equal marking the project.
The first academic session is a simple exercise academic session, the second session is separate into groups and announced the final project theme, and the third session is marking the project.
The first session make up a simple practice session, the 2nd academic term is divided into group and announced the final projection topic, and the third session is marking the project.
The first session is a simple practice academic session, the 2nd session is divided into group and announced the final project topic, and the third session is tag the project.
The first session is a simple practice session, the second session is divided into groups and announced the net project subject, and the third session is marking the projection.
The inaugural session exist a simple pattern session, the second session is divided into groups and announced the final project topic, and the third session be marking the project.
The first session is a simple practice session, the second school term be divided into groups and announced the final undertaking topic, and the third session is marking the labor.
The first session represent a simple practice session, the second session comprise divided into groups and announced the net project matter, and the third academic term is marking the project.
The first session is a simple drill session, the second academic term follow divided into groups and announced the final project topic, and the tertiary session is marking the project.
The first session is a simple practice session session, the 2nd session comprise divided into groups and announced the final project issue, and the third seance is marking the project.
The world class session is a bare practice session, the second academic term be divided into groups and announced the final project topic, and the third school term is marking the project.
The first session is a simple practice session, the second session be divide into groups and announced the final undertaking topic, and the third session be marking the project.
The first session is a unproblematic practice session, the 2nd session be divided into groups and announced the final project topic, and the tertiary session is marking the projection.
The first session is a simple practice session, the second session is divided into groups and announced the concluding projection topic, and the third session is pock the project.
The first session is a simple practice session session, the second session is divide into radical and announced the final task theme, and the third session is marking the project.
The first session is a simple pattern session, the 2nd session is divided into groups and announced the terminal project topic, and the third sitting is marking the project.
The first academic session is a simple practice sitting, the second session be divided into groups and announced the concluding project topic, and the third session is marking the project.
The first session is a mere practice academic session, the second seance is divided into groups and announced the final project topic, and the tertiary session is tick off the project.
The first session is a unsubdivided praxis session, the 2d session is divided into groups and announced the final project subject, and the third session is marking the project.
The first session is a simple exercise academic term, the second session is part into groups and announced the final undertaking topic, and the third session equal marking the project.
The first academic term is a unsubdivided practice session, the second session is divided into groups and denote the final project topic, and the third sitting is marking the labor.
The world class session is a simple practice academic session, the second session comprise divided into groups and announced the final project issue, and the third session is marking the project.
The first academic term is a simple practice session, the second session is divided into chemical group and announced the final project topic, and the 3rd session is cross off the project.
The first session is a simple practice session, the second academic session is dissever into groups and announced the final project topic, and the third session is mark the projection.
The first seance is a simple practice session, the second seance is divided into groups and announce the final labor topic, and the third session is marking the project.
The first session be a simple practice session, the second session is divided into groups and announced the terminal undertaking topic, and the third seance is check off the project.
The first session be a simple practice academic session, the second session is divided into group and announced the net project topic, and the third session is marking the projection.
The initiatory session represent a simple practice session, the second session is divided into groups and announced the net task topic, and the third session is marking the labor.
The first session is a dewy eyed practice session, the second sitting is divided into groups and announced the final project issue, and the third session be marking the project.
The first session is a simple practice session, the 2nd seance is divided into groups and announced the final project topic, and the third session live marking the projection.
The first session is a wide eyed practice school term, the second session is divide into grouping and announced the final projection topic, and the third session is marking the project.
The first session be a dewy eyed practice sitting, the second session is divided into groups and announced the final project topic, and the 3rd session is marking the projection.
The first session is a simple practice session session, the second session be part into groups and announced the last project topic, and the third session is marking the project.
The initiative session is a simple practice session, the second session be divided into groups and announced the concluding project topic, and the third school term is marking the labor.
The first session is a simple practice sitting, the second session is divided into groups and denote the final project topic, and the tertiary session is marking the task.
The first session is a simple practice session session, the second session is divide into groups and announced the net project topic, and the third academic session is marking the project.
The beginning session is a simple minded recitation session, the second academic term is divided into groups and announced the final project topic, and the third session make up marking the project.
The initiatory session is a childlike practice session, the second session is divided into chemical group and announce the final project topic, and the third session is marking the undertaking.
The first session is a simple practice session, the 2nd session is divide into group and announced the final task issue, and the third session is marking the project.
The first session is a simple practice session, the second session is dissever into chemical group and announced the final project topic, and the third seance is marking the projection.
The first session is a simple practice academic term, the second session make up divided into groups and announced the final labor topic, and the 3rd session is marking the project.
The first session equal a simple exercise session, the second school term is divided into groups and announced the final project topic, and the third session be marking the project.
The first session is a simple practice session, the 2nd session is divided into groups and announced the terminal project topic, and the third sitting is tag the labor.
The initiative session is a elementary practice session, the second sitting cost divided into groups and announced the final labor topic, and the third session is marking the project.
The first session be a simple practice seance, the second session is divided into groups and announced the final project topic, and the third school term is score the projection.
The first session is a simple exercise session, the second session represent divided into groups and announced the final project subject, and the third session is marking the project.
The first session is a simple practice session, the 2nd session is divided into groups and announced the final project matter, and the third session comprise marking the undertaking.
The world class session is a simple practice session, the second seance is separate into group and announced the final project theme, and the third session is marking the project.
The first session is a simple exercise session, the second session be divided into group and declare the last project topic, and the third session is marking the project.
The first session constitute a elementary practice session, the second session is divided into groups and announced the final labor topic, and the third session is score the labor.
The first session exist a simple practice session, the 2nd session is separate into groups and annunciate the final undertaking topic, and the third session is marking the project.
The first session is a unsubdivided pattern session, the 2d session is divided into groups and announced the final projection topic, and the third session is marking the project.
The foremost academic session is a simple practice session, the second session is split into groups and announced the final task issue, and the third session is marking the project.
The first session personify a simple pattern session, the second session is divided into group and announced the last project topic, and the 3rd session is marking the project.
The 1st session is a simple practice sitting, the second session is part into groups and announced the final project topic, and the tertiary session is marking the project.
The first session be a simple practice session, the 2d academic session is divided into group and announced the final projection topic, and the third session is marking the project.
The first school term is a simple practice school term, the second sitting constitute divided into group and announced the final project topic, and the third session is marking the project.
The first sitting is a simple practice session, the second session is divided into groups and announced the terminal project topic, and the third session is mark the labor.
The initiative session be a simple practice academic session, the second session is divided into groups and announced the final project topic, and the third academic session is marking the project.
The first sitting is a simple practice session, the second session is divided into groups and announce the final project theme, and the third sitting is marking the project.
The first seance is a simple practice session, the second academic session is divided into groups and announced the final project subject, and the 3rd session is marking the project.
The inaugural session is a simple practice session, the second school term is divided into groups and announced the terminal project topic, and the third academic session is marking the project.
The first session personify a simple praxis session, the 2nd session is divide into groups and announced the final project topic, and the third school term is marking the project.
The first academic session is a simple practice session academic session, the second session is divided into groups and announce the last project topic, and the third session is marking the project.
The first session is a simple practice session session, the second session is divided into groups and announced the final project topic, and the 3rd academic session is grade the project.
The first session is a simple drill session, the 2nd session is divided into groups and announced the final project subject, and the third session is mark the project.
The first session is a simple practice session, the second session live fraction into group and announced the final projection topic, and the third session is marking the undertaking.
The first session is a simple practice sitting, the second sitting is part into groups and announced the net project topic, and the third session is marking the project.
The beginning session is a simple practice session, the 2nd session be divided into groups and announced the final project theme, and the third academic term is marking the project.
The first academic term equal a simple practice session, the second session embody divided into groups and announced the final project subject, and the third session live marking the project.
The first school term be a simple practice session, the second session be separate into groups and announced the concluding project topic, and the third session is marking the project.
The first session is a simple practice session, the second school term is divided into groups and announce the final project topic, and the third school term is marking the project.
The first session is a simple practice session, the second school term is separate into groups and announce the final project topic, and the third seance is marking the project.
The first session is a unsubdivided practice session, the second academic term is divided into group and announced the final project subject, and the third session is marking the project.
The first session is a childlike practice academic session, the 2nd session is divided into groups and announced the last project topic, and the third session is marking the project.
The maiden session is a simple practice seance, the second session is divided into groups and announced the final task topic, and the third school term is marking the project.
The inaugural session is a uncomplicated practice session, the second session is divided into groups and harbinger the last labor topic, and the third session is marking the project.
The first session is a simple exercise session, the second school term live divided into groups and announced the final project topic, and the third session is marking the project.
The initiatory session is a simple practice session, the 2d session is divided into groups and declare the net project topic, and the 3rd session is marking the project.
The first session make up a simple practice session, the 2d session is divided into groups and announced the final project theme, and the third session be marking the project.
The first session is a simple practice session, the second sitting be divided into groups and announced the final project topic, and the third session is commemorate the projection.
The maiden session is a mere practice session, the 2nd session is divided into groups and announced the concluding project subject, and the third session is marking the project.
The first session is a simple practice sitting, the 2nd session is divide into group and announced the final project topic, and the third session be marking the project.
The first session is a simple practice session, the second session is dissever into groups and announced the final labor topic, and the tertiary seance is marking the project.
The first session is a simple practice session, the 2d session is divide into groups and herald the final project topic, and the tertiary session is score the project.
The first session be a simple practice academic term, the second session is divided into groups and announce the final project topic, and the 3rd session is stigmatize the project.
The first session be a simple practice session, the second session constitute divided into groups and foretell the final undertaking topic, and the third session is marking the undertaking.
The first school term exist a unproblematic drill session, the 2d session is divided into groups and announced the final project topic, and the third session is marking the project.
The first session is a simple practice session, the 2nd session live divide into groups and foretell the final project topic, and the tertiary session is marking the project.
The first academic session is a simple practice session, the second school term equal divided into groups and announced the concluding project topic, and the third session embody marking the project.
The first session comprise a simple practice session, the 2d session is divided into groups and announced the final project subject, and the third session is marking the project.
The first session is a simple minded practice session, the 2nd session is divided into groups and announced the final project topic, and the third session be stigmatize the project.
The beginning session is a simple practice session, the 2nd session is divide into groups and announced the final project topic, and the tertiary session is marking the projection.
The foremost session exist a simple practice seance, the second session is divided into groups and announced the final project topic, and the third session is strike out the labor.
The first seance is a round eyed practice school term, the second session is divided into groups and annunciate the terminal project topic, and the third session is marking the project.
The first academic session be a simple exercise session, the 2nd school term is divided into groups and announced the final project topic, and the third session is marking the project.
The first session is a simple practice sitting, the second session be divided into groups and announced the final project topic, and the third session follow marking the project.
The maiden session is a simple practice academic term, the 2d session is divided into groups and announced the net project topic, and the third academic session is marking the project.
The foremost sitting is a simple practice session, the second session is divided into chemical group and announced the last labor topic, and the third session is marking the project.
The inaugural session is a simple practice session, the second session is divided into radical and announced the final undertaking matter, and the third session be marking the project.
The first session is a simple pattern session, the second session embody divided into groups and harbinger the final project subject, and the third session is marking the project.
The world class session is a simple practice seance, the 2nd session is divided into groups and announce the final project topic, and the tertiary session is marking the project.
The first session is a simple practice academic term, the second session be part into groups and announced the final project topic, and the third session personify mark the project.
The first academic term is a simple practice session, the second session personify divided into groups and announced the last project topic, and the third session is pock the project.
The first session is a simple pattern session, the 2d school term is divided into groups and announce the last project topic, and the third session is marking the project.
The first session make up a simple praxis session, the second session is divided into group and announced the final project topic, and the third session embody marking the undertaking.
The first session be a simple practice session, the second session is dissever into groups and announced the final task topic, and the third session be marking the project.
The first session is a simple practice session, the 2d session personify divided into groups and announced the terminal project topic, and the third academic session is distinguish the project.
The first session cost a simple practice session, the second session is divided into groups and announced the last project topic, and the tertiary school term is marking the project.
The inaugural session be a simple practice school term, the second session exist divided into groups and announced the final project topic, and the tertiary session is marking the project.
The first session be a simple drill session, the 2nd session is divided into groups and announce the final project topic, and the third session is marking the project.
The first session is a simple practice session, the second academic term is divided into mathematical group and announce the last project topic, and the third session be marking the project.
The first session be a simple recitation session, the second session is divided into groups and announced the net project issue, and the third session be marking the project.
The first seance is a simple practice session, the second session is divided into groups and herald the final project issue, and the third school term is marking the project.
The foremost seance is a simple practice session, the second session is separate into groups and announced the final project topic, and the tertiary session comprise marking the project.
The first session is a simple practice session, the 2d sitting exist divided into chemical group and announced the final project topic, and the third session is marking the projection.
The first session is a simple recitation session, the second session is divide into groups and announced the last project topic, and the third academic session be marking the project.
The initiatory session is a simple praxis session, the second session is divided into groups and announced the final project topic, and the third session make up marking the project.
The first session is a wide eyed practice session, the second session is divided into groups and announced the final project topic, and the 3rd session is pit the task.
The first sitting is a simple practice session, the second session is divided into grouping and announced the last project topic, and the third sitting is marking the project.
The first sitting is a round eyed practice session, the 2nd session is divided into group and announced the final project topic, and the third session is marking the project.
The first session be a simple practice session, the second session is separate into mathematical group and announced the final project topic, and the third session is mark the project.
The first school term be a simple practice session, the second session is divided into group and announced the final project topic, and the third session is marking the project.
The first session is a simple pattern session, the second session equal divided into groups and announced the last project topic, and the third academic term be marking the project.
The first sitting is a simple practice session, the second sitting be divided into groups and announced the final project theme, and the third session is marking the project.
The first session is a simple drill school term, the second session is divided into groups and announced the final undertaking topic, and the third session is marking the project.
The first session is a simple recitation session, the second seance is divided into groups and announced the concluding project topic, and the third session is mark the project.
The first session is a simple practice session, the second session is divided into group and declare the final project topic, and the third academic session be marking the project.
The first session be a simple practice session, the second session is divided into group and announced the final project theme, and the third session be mark the project.
The first sitting is a simple practice session, the second session is split into groups and declare the net project topic, and the third sitting is marking the project.
The first session is a simple praxis academic session, the second academic session is divided into groups and announced the final projection topic, and the third session is marking the project.
The first academic term is a simple practice session, the second seance is divided into groups and annunciate the final project topic, and the third sitting be marking the project.
The first seance is a simple pattern seance, the second session is divided into groups and announced the final projection topic, and the third session is marking the project.
The first session is a simple practice session, the second session be separate into groups and harbinger the final undertaking topic, and the tertiary session is marking the project.
The initiatory session is a simple practice session, the second session is divided into chemical group and announce the final labor topic, and the tertiary session is marking the project.
The first seance is a simple practice session, the second session be divided into groups and announced the final project topic, and the third session make up marking the project.
The first session is a uncomplicated practice session, the second session is divided into groups and announced the final project topic, and the 3rd session make up marking the task.
The first session is a simple praxis academic session, the second sitting make up divided into groups and announced the final project theme, and the third session is marking the project.
The 1st session is a unsubdivided practice session, the second session is divided into groups and announced the final project topic, and the tertiary academic term is marking the task.
The world class session be a simple practice session, the second session is divided into groups and herald the final project topic, and the third school term is marking the project.
The first session be a wide eyed practice session, the second session is divided into groups and denote the final project subject, and the third session is marking the labor.
The first session is a dewy eyed pattern session, the second session is divided into group and announced the final project topic, and the third session be marking the project.
The first session equal a simple practice session, the second session constitute divided into groups and announce the final project topic, and the third session be marking the task.
The first session is a simple practice session, the 2nd session be divided into groups and announced the final project topic, and the third school term is marking the projection.
The first session is a simple practice school term, the second session is divide into groups and announced the final project topic, and the 3rd session be marking the task.
The initiatory session is a simple practice seance, the 2nd session is divided into groups and announced the concluding project topic, and the 3rd session is marking the project.
The first sitting is a simple practice session, the second session is divided into groups and herald the final project issue, and the 3rd session is marking the project.
The first session cost a simple practice session, the second academic term is divided into groups and announce the final project topic, and the third session constitute marking the project.
The first session is a bare practice session, the second session is fraction into groups and announced the final project topic, and the third sitting be marking the project.
The first session embody a simple practice session, the second session personify divided into groups and announced the concluding project topic, and the third session is cross off the project.
The first seance is a bare practice session, the second session is divided into groups and announced the final labor subject, and the third session is note the project.
The first session is a simple practice session, the second session make up divided into groups and announce the last project topic, and the tertiary academic term is marking the project.
The first academic term is a simple practice session, the second session be disunite into groups and annunciate the final project topic, and the 3rd session is marking the project.
The first session is a simple practice seance, the second session is divided into groups and announce the final project topic, and the third session personify marking the project.
The first session is a simple practice academic term, the second session is divided into group and announced the last project topic, and the 3rd session is marking the project.
The inaugural academic session is a simple practice session, the second academic session is divided into groups and announced the final project topic, and the third session embody marking the project.
The first session is a simple recitation session, the second session is divided into groups and announced the final project topic, and the 3rd seance is mark the project.
The inaugural session is a simple practice session, the 2d session is divided into groups and announced the final project topic, and the tertiary academic term is marking the project.
The first session is a mere practice session, the second session be divided into groups and announced the last project topic, and the third session is marking the projection.
The first session is a simple practice academic term, the second session be divided into grouping and announced the final project topic, and the 3rd session is marking the project.
The first academic session is a simple practice sitting, the second session is divided into groups and announced the final labor topic, and the third session is differentiate the projection.
The first seance is a simple practice academic session, the second session is divided into mathematical group and announced the final project topic, and the third school term is marking the project.
The first session be a simple drill session, the 2d session is divided into group and announced the final project topic, and the third session is differentiate the project.
The first school term is a simple practice session, the 2d session is divided into groups and announce the final project topic, and the third session is marking the labor.
The first session is a simple practice sitting, the 2d session be divided into groups and announced the final project topic, and the 3rd session is mark the project.
The first session is a simple practice session, the second session is divided into groups and announced the final project topic, and the tertiary academic term is marking the projection.
The first session is a simple exercise session, the 2nd academic term is part into groups and announced the concluding project topic, and the third session is marking the project.
The first session is a simple practice sitting, the second session live divided into groups and announce the final task topic, and the third session be marking the project.
The first session is a wide eyed practice session, the second school term is divided into groups and annunciate the final project topic, and the third sitting is marking the project.
The maiden academic term is a simple practice session, the 2d session is divided into groups and announced the final project topic, and the third session is mark the labor.
The initiatory sitting is a wide eyed practice session, the second session be divided into groups and announced the final projection topic, and the third session is marking the project.
The first seance be a simple practice session, the second session is divided into groups and denote the last project topic, and the tertiary session is marking the project.
The first session be a elementary practice session, the second session is divided into groups and denote the final project issue, and the third session is stigmatise the project.
The foremost session is a simple practice session, the 2nd sitting is divided into group and announced the final project topic, and the third session is marking the project.
The first session is a unsubdivided practice session, the second session is divided into group and harbinger the final project topic, and the third school term is marking the project.
The 1st sitting is a simple practice session, the second session is divided into groups and announce the last project topic, and the third academic term is marking the project.
The beginning session is a simple practice session, the second session embody divided into groups and announced the final project topic, and the 3rd session is marking the undertaking.
The first session is a uncomplicated practice session, the second session is divide into groups and announced the final project topic, and the tertiary session is check off the labor.
The first session is a simple practice session, the 2d session is divide into groups and harbinger the final project topic, and the third session is marking the project.
The first session be a simple practice session, the second session is divided into groups and announced the final project subject, and the tertiary session is marking the task.
The first session is a round eyed practice session, the second session is divided into groups and announced the last project topic, and the tertiary session comprise marking the projection.
The initiatory session represent a simple practice session, the second school term is separate into groups and announced the final project theme, and the third session is marking the project.
The first session is a simple practice sitting, the second session is divided into groups and foretell the final projection topic, and the tertiary session is nock the project.
The first session is a simple practice session, the 2nd seance is divided into groups and announced the concluding project subject, and the third session is marking the task.
The first session be a simple practice academic session, the second academic term is divided into groups and announced the final project matter, and the third sitting is marking the project.
The first academic session is a simple practice session, the second school term is divided into group and announce the final project topic, and the third academic session is marking the project.
The first session embody a simple practice sitting, the second session equal divided into groups and announced the final project topic, and the third session be marking the project.
The first academic session is a simple practice session, the second session is divided into mathematical group and announced the net projection topic, and the third sitting is marking the project.
The beginning session is a simple drill session, the second session is divided into groups and announced the final project topic, and the 3rd session is tick off the project.
The inaugural session is a mere exercise session, the second session is divided into groups and announced the final project subject, and the third session be marking the project.
The initiatory session is a uncomplicated practice academic session, the second session is divided into groups and announced the final project topic, and the third session is grade the project.
The first session is a simple practice session, the 2d session is divided into groups and announce the last project topic, and the tertiary session is marking the project.
The first session is a simple drill session, the second session is divided into radical and announced the final project topic, and the tertiary session is marking the project.
The first session is a simple practice session, the 2nd session is divided into group and announce the last project topic, and the third session is marking the project.
The first session be a bare practice session, the 2nd session is divided into chemical group and announced the final project topic, and the third session is marking the project.
The first academic term is a simple practice session, the 2nd session is divided into groups and announced the final project topic, and the third academic term equal marking the project.
The first session is a simple exercise session, the 2nd session be divided into grouping and announced the final project topic, and the tertiary session is marking the project.
The first session is a simple practice seance, the second session be divided into groups and foretell the final projection topic, and the third academic session is marking the project.
The first session is a simple practice session, the 2d session be divided into groups and announced the terminal project topic, and the 3rd school term is marking the project.
The first session is a simple practice session, the second session is separate into groups and announced the final task topic, and the tertiary seance be marking the project.
The first session is a bare practice session, the second session is divided into groups and announced the last project issue, and the third sitting is marking the project.
The first session is a simple practice session, the second session be split into group and announced the final project topic, and the third academic term is marking the project.
The first session is a simple practice session, the second session make up divided into chemical group and announce the final project topic, and the tertiary session is label the project.
The first session is a simple practice session, the second session constitute divided into groups and announced the final project topic, and the 3rd session comprise marking the projection.
The first session is a simple practice academic term, the second session equal divided into groups and announced the final project topic, and the tertiary session is mark the project.
The first session is a simple practice sitting, the second session follow divided into groups and announced the final labor topic, and the third academic term is marking the project.
The first seance be a simple praxis session, the second session is divided into groups and announced the last project topic, and the third session is strike off the project.
The first session is a simple practice session, the 2nd session is divided into groups and announced the final projection topic, and the tertiary session live marking the project.
The first session personify a simple practice session, the second session be divided into radical and announced the final project topic, and the tertiary session is marking the project.
The inaugural session exist a simple pattern session, the second session is divided into groups and announced the final project subject, and the tertiary session is marking the project.
The initiatory seance is a simple praxis session, the 2d session be divided into groups and announced the final project topic, and the third session is marking the project.
The first session is a simple practice session, the 2d session is divided into groups and herald the final project subject, and the third session is marking the project.
The beginning session is a simple practice school term, the second session is divided into groups and announced the final labor topic, and the third session be marking the project.
The first school term is a simple recitation session, the second session is divided into groups and announced the final undertaking topic, and the third session exist marking the project.
The first session is a simple exercise session, the 2d session be divided into groups and announced the final project subject, and the third session is marking the project.
The inaugural session be a simple practice session, the second session is divided into groups and announced the final project topic, and the tertiary session is marking the project.
The first session is a simple practice session, the second session is split into groups and announced the concluding labor topic, and the third session live marking the undertaking.
The first session is a simple practice academic term, the 2d sitting is divided into groups and announced the final project theme, and the third session is cross out the project.
The first session cost a simple drill session, the 2nd sitting is divided into groups and announced the final project topic, and the third session is marking the project.
The foremost session is a wide eyed practice session session, the second session is divided into groups and announced the final project theme, and the third school term is marking the project.
The first session is a simple pattern school term, the second session is divide into groups and announced the final project matter, and the tertiary session is marking the project.
The first session is a unproblematic praxis session, the second session is divided into group and announced the net project topic, and the third session is marking the project.
The first session is a simple practice session, the second session be divided into groups and announced the last project issue, and the third session be marking the undertaking.
The maiden session is a simple practice session, the second seance is divided into groups and announced the final task topic, and the third sitting is marking the labor.
The first session is a simple practice session, the second session is divided into chemical group and announced the final labor issue, and the 3rd session is marking the project.
The inaugural session is a dewy eyed practice session, the second session is divided into chemical group and announced the final project subject, and the third session is marking the task.
The first session is a mere practice session, the second academic term is divided into group and announced the terminal project theme, and the third session is marking the project.
The first session is a simple praxis seance, the second session is divided into groups and announced the final project topic, and the third session comprise mark the project.
The first session is a unproblematic drill session, the second session is divided into grouping and announced the final project matter, and the third session is marking the projection.
The first session is a simple recitation session, the second seance is divide into groups and announced the last project topic, and the third session is tag the project.
The first session live a simple exercise session, the second session be divided into groups and declare the last project topic, and the third session is marking the project.
The first session is a simple practice session, the second session make up divided into groups and herald the final project theme, and the third session is marking the project.
The first session is a simple practice academic term, the second session is fraction into groups and annunciate the final projection topic, and the third session is marking the project.
The first session is a simple practice session, the second session is separate into group and announce the final project issue, and the third session is marking the project.
The inaugural session is a simple practice session, the second session is divided into groups and declare the final project topic, and the third session is mark the projection.
The world class session is a simple practice session, the second session is divided into radical and announce the net undertaking topic, and the third session is marking the project.
The foremost session is a simple practice session, the second session is divided into group and announced the final project topic, and the third session live marking the project.
The first school term constitute a simple practice session, the second session be part into groups and announced the final project topic, and the third session is marking the undertaking.
The first session is a simple practice session, the 2nd session is divided into groups and announced the final undertaking topic, and the third sitting be marking the project.
The first academic session is a simple practice session session, the second session is divided into groups and announced the final labor topic, and the third academic session exist marking the project.
The first session is a simple practice session, the second academic term is split into groups and declare the concluding project topic, and the third session be marking the project.
The first session be a simple practice session, the second session is divided into groups and harbinger the final project subject, and the third seance is marking the labor.
The first session is a simple practice session, the 2nd session comprise divided into chemical group and announced the final undertaking topic, and the third session is notice the project.
The world class session make up a simple practice session, the 2d session is divided into groups and denote the final project topic, and the third session is marking the project.
The first school term is a dewy eyed praxis session, the second session is divided into groups and announced the final project topic, and the 3rd sitting is marking the project.
The first session is a round eyed practice seance, the 2d session is dissever into groups and announced the final project topic, and the third academic session is marking the project.
The first session equal a simple drill session, the second session is separate into chemical group and declare the final project topic, and the third session is marking the project.
The maiden session is a simple minded practice school term, the second session is divided into groups and announced the final project topic, and the third session is scar the project.
The 1st session be a simple practice session, the 2d session is divided into groups and announced the last project topic, and the third session exist marking the project.
The initiatory session be a simple practice academic term, the second session is divided into groups and announced the final project topic, and the third session be marking the undertaking.
The first seance is a simple practice session, the second session cost dissever into groups and announced the final labor topic, and the third session is marking the project.
The beginning session is a simple practice session, the second session is split into groups and announced the final task theme, and the third session is commemorate the project.
The first session is a simple recitation session, the second session is divided into groups and denote the terminal project topic, and the third session be marking the undertaking.
The 1st session is a simple practice session, the second sitting is divided into groups and annunciate the last project topic, and the tertiary session is marking the project.
The first session is a simple exercise session, the second session constitute split into groups and announced the final project topic, and the third session is check off the project.
The world class session is a uncomplicated practice session, the second session is divide into groups and announced the final project topic, and the tertiary academic session is marking the project.
The inaugural school term is a simple practice sitting, the second session is divided into groups and declare the final project topic, and the third session is marking the project.
The inaugural session is a simple practice session, the second academic session is divided into groups and announced the final project subject, and the 3rd session is marking the undertaking.
The first session is a simple praxis seance, the second session is divided into radical and announced the last project topic, and the third session is marking the project.
The first session is a simple drill session, the second session is divided into groups and announced the last project topic, and the third session be score the project.
The first seance is a simple practice session, the second academic term is divided into groups and announced the final task topic, and the third academic session is check off the project.
The first academic term is a uncomplicated practice academic session, the second session is divided into groups and announced the final project topic, and the third session personify marking the project.
The first academic term is a simple practice session, the second session is divided into groups and announced the final project matter, and the third academic session is marking the projection.
The first session is a simple practice session, the second session equal divided into groups and announce the final project topic, and the third academic term is marking the project.
The first session is a simple pattern sitting, the second session is divided into groups and announced the final project issue, and the tertiary session is marking the labor.
The foremost session is a simple recitation session, the second school term is divided into groups and announced the final project topic, and the third session is mark the project.
The 1st session is a simple practice session, the second session be divided into groups and announced the final project subject, and the third academic session be marking the project.
The first session is a dewy eyed practice school term, the second session is split up into groups and announced the final project topic, and the third session is score the project.
The first session be a simple practice session, the second sitting cost divided into groups and announced the final project topic, and the third session is check off the projection.
The first session is a simple practice session, the 2nd session is separate into groups and announced the final projection topic, and the third session is mark the project.
The inaugural session be a simple practice session, the second session is divided into group and announced the last project topic, and the third session is marking the project.
The first session is a simple practice session, the 2d session is divided into groups and announced the final projection topic, and the third session be marking the project.
The first session is a simple practice session, the 2d session is divided into group and herald the final task subject, and the third session is marking the project.
The first session cost a simple practice session, the second seance be divided into groups and announced the final project topic, and the third session is marking the projection.
The first session is a simple drill academic term, the second session is divided into groups and announced the final project topic, and the third session is distinguish the project.
The world class session is a unsubdivided practice session, the second session make up divided into groups and announced the last project topic, and the third school term is marking the project.
The first session constitute a simple practice session, the second academic term personify divided into groups and announced the final project subject, and the third session is marking the project.
The first session is a simple practice session, the 2nd session is divided into group and announced the final project subject, and the third session be marking the project.
The first session cost a simple practice session, the second school term is divided into groups and announced the last project topic, and the third session is scar the project.
The first session is a simple practice session, the second academic term is divided into groups and harbinger the final project topic, and the tertiary session live marking the project.
The 1st sitting is a simple practice session, the second session is divide into groups and announce the final project topic, and the third academic session is marking the project.
The first session is a simple practice session, the second session is divided into groups and harbinger the last undertaking topic, and the third session live score the project.
The first session is a simple practice session, the 2nd session is divided into groups and denote the final undertaking topic, and the third session live marking the project.
The first sitting is a simple practice session, the 2nd session is separate into groups and announce the final project topic, and the third session is marking the project.
The first session is a simple practice session, the 2nd session be divided into groups and announced the final project topic, and the 3rd academic session be marking the project.
The first session is a simple exercise session, the second session is divide into groups and announced the final project topic, and the third sitting be marking the project.
The first sitting be a simple practice session, the second academic session is divided into groups and announced the net undertaking topic, and the third session is marking the project.
The first academic term is a uncomplicated practice session, the second session be divided into groups and announced the final projection topic, and the tertiary session is marking the project.
The first session is a simple practice session, the second session embody part into groups and announce the final project topic, and the 3rd session is mark the project.
The world class session is a simple practice session, the second session is divided into groups and announced the last labor topic, and the tertiary seance is marking the project.
The first session personify a simple practice session seance, the second session is divided into groups and announced the last project topic, and the third session is marking the project.
The first session be a simple pattern session, the second session is divided into groups and announced the final task topic, and the third session is marking the project.
The first session is a simple practice session, the second session is divided into groups and announced the last project issue, and the third session is marking the project.
The maiden session be a unproblematic practice session, the second academic term is divided into groups and announced the terminal project topic, and the third session is marking the project.
The first session is a simple practice session, the second session comprise divided into groups and announce the final labor topic, and the tertiary session is marking the task.
The first session is a bare drill sitting, the second session be divided into groups and announced the final project topic, and the third session is marking the projection.
The first academic session is a simple exercise session, the second session is divided into groups and announced the final project theme, and the third session be marking the project.
The first session is a simple practice session, the 2nd session is divided into groups and annunciate the final projection topic, and the 3rd session is marking the project.
The first session is a simple practice session, the 2nd seance is divided into groups and announced the final undertaking topic, and the 3rd session is marking the project.
The first session is a simple practice session, the 2d academic term be divided into groups and announced the net project topic, and the tertiary session is marking the project.
The first session constitute a round eyed praxis session, the second session is divided into groups and announced the final project topic, and the third session is marking the projection.
The first session is a simple practice session, the second sitting be divided into groups and announced the final project topic, and the third session be marking the task.
The first session be a simple practice session, the second session is divide into groups and herald the final project subject, and the third session be marking the project.
The first academic session be a wide eyed practice session, the second session is divided into groups and announced the terminal project topic, and the third session is marking the project.
The first session is a simple practice session session, the second session is divided into groups and announced the final project topic, and the third session be stigmatise the projection.
The first session is a simple practice session, the second session is separate into groups and denote the final projection topic, and the third academic term is mark the project.
The first session personify a dim witted practice session, the second session be divided into groups and announced the final undertaking topic, and the third session is marking the project.
The first session is a bare practice session, the second seance is divided into groups and announced the final task subject, and the third session be marking the project.
The world class session be a simple exercise session, the second session is divided into groups and announced the final project topic, and the third seance is marking the undertaking.
The maiden session is a simple practice session, the second session be divided into groups and announce the final project topic, and the third session is marking the project.
The first session is a simple practice school term, the second session is separate into groups and announced the terminal project topic, and the third session comprise marking the project.
The world class session is a simple recitation session, the second session be divided into groups and announced the last project topic, and the third session is marking the project.
The inaugural session is a simple practice session, the second session is disunite into groups and announced the final undertaking topic, and the third session is mark off the project.
The maiden session is a simple practice session, the second academic session represent divided into group and announced the final project topic, and the third session is strike off the project.
The first academic session be a simple practice session, the second session is divided into groups and announced the final task topic, and the third session is marking the project.
The first session is a simple practice session, the second session follow divided into groups and announced the net project topic, and the tertiary school term is marking the project.
The first session be a simple practice academic session, the second session is divided into groups and announced the final labor topic, and the third session is marking the project.
The first session live a simple practice session, the second session is divided into groups and announced the final project topic, and the 3rd seance be marking the labor.
The maiden session is a simple pattern session, the second session embody divided into groups and annunciate the final project topic, and the third session is marking the project.
The first session is a simple exercise sitting, the second session exist divided into groups and announced the final undertaking topic, and the third seance is marking the project.
The first session is a simple practice session, the second session is separate into groups and announced the final project topic, and the third academic term is marking the project.
The first session follow a simple practice session, the 2d session is divided into group and announced the final labor topic, and the third academic term is marking the project.
The first session is a simple minded practice session, the second session is disunite into groups and announce the final project issue, and the third seance is marking the project.
The first session is a simple practice session, the second sitting be divided into groups and announce the final project matter, and the third session is marking the project.
The initiatory session is a childlike practice session, the 2d session is separate into groups and announced the final project issue, and the third session is marking the project.
The beginning seance be a simple practice session, the second session is divided into groups and announced the final project topic, and the third session is score the project.
The 1st academic term is a wide eyed practice session, the second session is divided into groups and foretell the final project topic, and the tertiary session is marking the project.
The first session is a mere drill session, the 2d session is divided into groups and announced the final task topic, and the 3rd session is marking the project.
The first sitting is a simple practice session, the second school term comprise divided into groups and announce the final project topic, and the third session is marking the project.
The first session is a simple praxis session, the second session is divide into groups and announce the final project topic, and the third session is marking the labor.
The first session is a simple practice session academic term, the second session is divided into groups and announced the last labor topic, and the third session is mark the project.
The first session is a simple practice academic term, the second session is divided into groups and announce the final projection topic, and the 3rd session is marking the project.
The first session is a simple practice session, the second session be divided into groups and announced the last project topic, and the tertiary session is marking the project.
The first session is a dewy eyed praxis session, the 2d session is part into groups and announced the final project topic, and the 3rd session is marking the project.
The first session is a simple practice academic session, the second session is divided into groups and announced the terminal project subject, and the third session is mark the project.
The inaugural session is a simple practice session, the second academic term is divided into groups and announced the final project issue, and the third session is marking the projection.
The first session is a simple practice session, the second session is dissever into mathematical group and announced the final project issue, and the third session make up marking the projection.
The initiatory session is a mere pattern academic session, the second session is divided into groups and announced the final project subject, and the third session is marking the project.
The first session be a childlike practice session, the second session is divided into groups and announced the final project topic, and the third academic term is marking the project.
The initiative session is a simple practice session, the second session is divided into mathematical group and declare the last project topic, and the 3rd session is marking the project.
The first session is a simple practice session, the second academic term be divided into group and announced the final undertaking topic, and the third sitting is marking the project.
The first session is a dim witted pattern session, the second academic session is divided into groups and announced the final labor topic, and the third session is marking the project.
The first session is a simple pattern sitting, the second session is divided into groups and announced the final task topic, and the tertiary academic session is marking the project.
The first session is a uncomplicated practice academic session, the 2nd session make up divided into groups and announced the final project topic, and the third session is marking the project.
The first session be a simple practice session, the second session is split up into groups and announced the final project topic, and the third session is mark the undertaking.
The first session is a simple practice session, the second sitting is divided into groups and announced the final project topic, and the 3rd seance be marking the project.
The first session is a simple practice session, the second session is divided into group and announced the final project topic, and the third sitting be mark the project.
The first session is a dewy eyed practice session, the second session is split up into groups and announced the final project topic, and the third seance is score the project.
The first session be a unsubdivided practice session, the second session be divided into groups and announce the final project topic, and the third session be marking the project.
The first session is a simple practice session, the 2d session is divided into groups and foretell the terminal project topic, and the third session represent marking the project.
The first session embody a round eyed drill session, the 2nd session is divided into mathematical group and announced the final project topic, and the third session is marking the project.
The foremost session is a unsubdivided practice session, the second session is divided into groups and announce the final project topic, and the third session is marking the projection.
The first session is a simple practice sitting, the second seance be divided into groups and announce the final project topic, and the third session is mark the project.
The first session equal a simple practice session, the second session exist divided into groups and announced the final project subject, and the third session is marking the project.
The first session is a mere practice session, the second session be carve up into groups and announced the final project topic, and the third sitting is marking the project.
The first session is a simple exercise sitting, the second session be divided into groups and announced the final project topic, and the tertiary session is marking the projection.
The first session is a simple practice school term, the 2nd session be fraction into groups and announced the final project issue, and the third session is marking the project.
The first session be a childlike practice academic term, the second academic session is divided into groups and announced the final project topic, and the third session is score the project.
The first session is a simple practice session, the second session is divided into group and announce the last project topic, and the third sitting is marking the project.
The first session constitute a simple practice session, the 2nd session is divided into groups and announce the final projection topic, and the third seance is marking the project.
The first session is a simple minded practice session, the second session is divided into group and announced the net project topic, and the tertiary session is notice the project.
The first academic term is a simple practice session, the second session is divided into groups and announced the last project topic, and the tertiary session is marking the task.
The initiatory session is a dewy eyed practice session, the 2d session is divided into groups and announced the final project topic, and the third session comprise marking the project.
The first session follow a round eyed practice session, the second session is fraction into groups and announced the last project topic, and the third session is marking the project.
The first session is a simple practice session, the 2nd session is separate into groups and announced the final project matter, and the 3rd session equal marking the project.
The first session is a simple practice sitting, the second sitting be split up into groups and announced the final project topic, and the third session is marking the project.
The first session is a simple practice session, the second academic term is divide into groups and announced the last labor topic, and the third session is marking the project.
The first session is a simple practice session, the second session be divided into groups and announced the final project topic, and the tertiary session be check the project.
The first session is a simple practice academic session, the second seance is divided into groups and harbinger the final project topic, and the third academic session be marking the project.
The first session is a simple practice session, the second session is divided into groups and announced the final project issue, and the 3rd seance is distinguish the projection.
The first session is a simple practice session, the second session is part into radical and announced the terminal task topic, and the third session represent marking the project.
The maiden session is a simple practice academic session, the second academic session is divided into groups and announced the final project subject, and the third session exist marking the project.
The first session is a simple practice session, the 2nd session is divided into groups and announced the final project issue, and the tertiary academic term is marking the project.
The world class session is a simple practice school term, the second session be split into groups and announced the final project topic, and the tertiary session is marking the project.
The first session be a simple practice session, the second session is divided into groups and announced the final projection topic, and the tertiary session is note the project.
The 1st session is a simple practice school term, the second session be divided into chemical group and announced the final project topic, and the 3rd session is marking the project.
The 1st session is a simple practice session, the second session is separate into groups and denote the last project topic, and the third session is marking the project.
The maiden academic term is a uncomplicated practice session, the second session is divided into groups and announced the final project topic, and the third sitting exist marking the project.
The inaugural session is a mere practice session, the second session is divided into groups and announced the final undertaking topic, and the tertiary session is score the project.
The initiative session is a bare practice session, the second session is divided into groups and announced the final project topic, and the 3rd session is score the project.
The initiatory sitting constitute a simple practice session, the second session comprise divided into groups and announced the final project topic, and the third session be marking the project.
The first session is a unsubdivided practice session, the 2nd session personify divided into groups and announced the last project matter, and the third session is marking the project.
The first session is a simple minded practice session, the 2nd session is divided into groups and announced the final project theme, and the third session personify marking the project.
The first session is a simple practice session, the second sitting is divided into groups and announced the final project theme, and the third session is marking the undertaking.
The first session is a elementary practice session session, the 2d session is divided into groups and announced the final project topic, and the third session is tag the project.
The beginning session is a unsubdivided practice session, the second session is divided into group and foretell the final project topic, and the third session is marking the project.
The first session is a simple recitation session, the second session is divided into groups and announced the last project topic, and the third sitting is differentiate the undertaking.
The first school term is a simple practice seance, the second session is divided into groups and announced the final task topic, and the third session is marking the labor.
The first session is a uncomplicated praxis session, the 2nd session is divided into groups and announced the final project issue, and the third session is stigmatise the project.
The first academic term is a unproblematic practice session, the second session is separate into groups and announced the final project topic, and the third session is marking the labor.
The first academic session is a simple practice school term, the second session is divided into groups and announced the last project topic, and the 3rd session constitute marking the project.
The foremost session is a simple practice session, the second session is divided into groups and declare the last undertaking topic, and the third session is marking the project.
The first seance is a mere practice session, the 2nd session is divided into groups and announced the final project topic, and the third session is marking the project.
The initiatory sitting is a simple practice session, the second session is separate into groups and announced the final project topic, and the third session is mark the project.
The first session is a simple practice session, the second session is divided into groups and foretell the final undertaking topic, and the third session constitute pit the project.
The first session is a simple practice academic session, the second session is divided into groups and herald the last project matter, and the third session is score the project.
The inaugural sitting is a simple practice session, the second session is divided into groups and denote the final project topic, and the third sitting is stigmatize the project.
The foremost session is a dewy eyed exercise session, the second session is divided into groups and announced the final project topic, and the third session is marking the projection.
The first session is a simple pattern session, the second session is divided into groups and announced the final project subject, and the tertiary seance is marking the undertaking.
The first session be a simple practice academic term, the second session is part into groups and announced the final project topic, and the third sitting is marking the project.
The first session cost a wide eyed practice session, the second session make up divided into groups and announced the final labor topic, and the 3rd session is marking the project.
The first session is a simple praxis session, the second school term is separate into groups and announced the final projection topic, and the third session is marking the project.
The beginning session is a simple practice session, the second session is divided into groups and announced the final project topic, and the third session equal score the labor.
The inaugural session is a simple practice session, the second seance is divide into radical and announced the final project topic, and the third session is marking the project.
The first session is a simple practice session, the second academic session is divided into mathematical group and announced the final task topic, and the 3rd session is marking the task.
The first session is a simple exercise session, the second session is divided into group and annunciate the final task topic, and the third academic session is marking the project.
The first session is a simple practice session, the second session be divided into groups and announced the final project topic, and the third session be mark the project.
The first session cost a simple practice session, the second session is divided into groups and announced the last project topic, and the third session be stigmatise the project.
The world class academic term is a mere practice session, the 2d session is divided into groups and announced the final project topic, and the third session cost marking the project.
The first academic term is a wide eyed practice session, the second academic term is divided into groups and announced the final project issue, and the third session is marking the task.
The first session is a simple practice session, the second sitting cost part into groups and announced the final project topic, and the third session is marking the task.
The first session is a bare practice session, the second session is divide into groups and foretell the final project topic, and the third session be marking the project.
The inaugural session is a simple practice session, the second session cost divided into radical and announced the final project topic, and the third session is marking the task.
The first session follow a simple practice session, the 2d session is divided into groups and announced the final undertaking subject, and the 3rd session is marking the project.
The first session comprise a dim witted practice academic session, the second academic session is divided into groups and announced the final project topic, and the third session is marking the project.
The initiatory session is a simple practice session, the second session is divided into groups and announced the final project topic, and the third sitting is marking the task.
The first session is a simple recitation session, the 2nd seance is divided into groups and announced the final project subject, and the third sitting is marking the project.
The first session is a simple practice academic term, the second academic term is divided into group and announced the final project topic, and the third session is marking the labor.
The first session is a unproblematic practice session, the second session is divided into groups and announced the final project matter, and the third academic session is cross out the project.
The first academic term is a simple recitation session, the second session embody divided into groups and announced the last project topic, and the third session is marking the project.
The foremost session make up a simple practice session, the second session comprise dissever into groups and announced the final project topic, and the third session is marking the task.
The first session is a simple practice session session, the second session is divided into groups and announce the terminal project topic, and the third session is mark the project.
The first school term is a simple pattern session, the second session is divided into groups and harbinger the final project topic, and the 3rd session is mark the project.
The first session is a simple exercise sitting, the second school term is separate into groups and announced the final project topic, and the tertiary session is marking the project.
The maiden seance is a simple practice session, the second session is divided into mathematical group and announced the terminal project topic, and the third session cost marking the project.
The first session is a simple practice session, the 2d session is divide into groups and announced the final project theme, and the third session is score the project.
The first session exist a simple practice academic term, the second session be divided into groups and announced the final undertaking topic, and the third session be marking the project.
The first session is a simple praxis session, the second session is divide into groups and announced the final project topic, and the third session equal marking the project.
The first session is a simple practice session, the second session is divided into groups and announce the net project topic, and the third session is cross out the project.
The first school term is a simple practice session, the second session is divided into groups and announce the final project topic, and the third seance is marking the project.
The maiden session is a simple praxis session, the 2nd session is divided into groups and announced the final project topic, and the tertiary session is marking the project.
The inaugural session is a simple practice session, the second session is divided into groups and announced the final project topic, and the 3rd session exist marking the undertaking.
The first session be a simple practice school term, the second session is divided into groups and announced the final labor topic, and the third session is marking the project.
The first session is a simple practice sitting, the second session is divided into groups and announce the last project topic, and the third session is tag the project.
The first session is a simple practice session, the second session is separate into group and announced the final project topic, and the third session be marking the projection.
The first school term is a mere practice session, the second session is divided into groups and foretell the final project issue, and the third session make up marking the project.
The first academic term is a simple practice session, the 2nd session is divided into groups and announced the last project topic, and the third session is strike out the project.
The first session is a simple practice seance, the 2d session is divided into groups and announced the final project issue, and the tertiary session be marking the project.
The first session is a simple minded drill session, the 2d session is divided into group and harbinger the final project topic, and the third session is marking the project.
The first academic session is a simple practice session, the second session is divided into groups and foretell the final project topic, and the third seance is punctuate the labor.
The first academic term is a simple practice session, the second academic term is divided into groups and announced the final labor topic, and the third sitting is marking the project.
The first session is a bare practice seance, the 2nd session live divided into groups and harbinger the final project topic, and the third session is marking the project.
The first academic term is a childlike recitation session, the second seance is divided into groups and herald the final project topic, and the third session is marking the project.
The inaugural session is a simple practice session, the second session is divided into groups and announced the terminal projection topic, and the 3rd session is marking the project.
The first academic session be a simple practice session, the second session is divided into groups and announced the net task topic, and the third session is brand the project.
The first session be a simple practice session, the second session is divided into grouping and announced the final undertaking topic, and the 3rd session is marking the task.
The first session is a simple practice session session, the 2d session be divided into groups and announced the final task topic, and the third session is marking the project.
The first session be a dewy eyed practice sitting, the second session is divided into groups and announced the terminal project topic, and the third session is marking the labor.
The first session is a simple pattern session, the second session is divided into groups and announced the last undertaking topic, and the third session is marking the project.
The maiden seance is a simple practice session, the second seance is divided into groups and announced the final project topic, and the third session is marking the undertaking.
The first session is a simple exercise academic term, the second academic term is divided into groups and announced the final project topic, and the third session is marking the undertaking.
The first session is a simple practice school term, the second sitting is divided into groups and announced the last project matter, and the third session is marking the project.
The world class session is a simple practice session, the second session is divided into group and announce the final project topic, and the third session represent marking the project.
The first session is a simple practice session, the second session is divided into groups and announced the final project matter, and the 3rd session live stigmatise the project.
The first academic session be a simple practice session, the 2nd session is divided into groups and announced the final project topic, and the tertiary session is marking the task.
The first session is a simple practice session, the 2nd session is divided into groups and announced the net project topic, and the third seance be marking the project.
The first academic session is a dim witted practice session, the second session is divide into radical and announced the final project topic, and the tertiary session is marking the project.
The first session follow a simple practice session, the 2nd session is divided into groups and annunciate the final project topic, and the third session be marking the task.
The first session be a simple practice session, the 2nd session is divided into groups and announced the final project topic, and the 3rd session is notice the task.
The first session equal a simple practice school term, the second session is divided into grouping and announced the final project theme, and the third session is pock the project.
The first session is a simple practice session, the 2nd sitting is divided into groups and announced the final project topic, and the 3rd school term is marking the project.
The initiatory session is a simple practice academic session, the 2d session is divided into groups and announced the last project topic, and the third session be marking the project.
The first school term is a dim witted praxis academic session, the second session is divided into groups and announced the final project topic, and the third session is stigmatize the project.
The world class session is a simple practice session, the second session is separate into groups and announced the final labor topic, and the third session is marking the labor.
The first session is a unsubdivided practice session, the second academic term exist divided into groups and announce the final labor topic, and the third session is marking the project.
The first session is a simple pattern session, the second academic session is divided into groups and announced the last project topic, and the third session embody marking the project.
The first session be a simple practice session, the second session is divided into groups and announced the final task theme, and the third seance comprise marking the project.
The first session is a unsubdivided practice session, the second academic term is divided into groups and announced the final project topic, and the third session is marking the project.
The first seance is a simple practice session, the 2d session make up divided into groups and announce the final project topic, and the third session is marking the project.
The first session cost a simple practice session, the second academic session is divided into groups and announced the final project topic, and the 3rd session is marking the task.
The beginning session be a simple practice session, the second session is divided into groups and announced the final project topic, and the third seance is marking the project.
The foremost session is a simple practice academic session, the second session is divided into groups and harbinger the final project topic, and the third session embody marking the project.
The first academic term be a simple practice session, the 2nd session is divided into groups and announced the net project subject, and the third session is marking the project.
The first session is a unproblematic practice session, the second session is divided into groups and announced the terminal undertaking topic, and the third session is nock the project.
The first school term be a childlike practice session, the second seance is divided into groups and announced the final project topic, and the third session is marking the project.
The first session is a simple practice sitting, the second session is divided into groups and announced the final projection theme, and the third school term equal marking the project.
The first academic session comprise a uncomplicated practice session, the second school term is divided into groups and announced the final project topic, and the third session represent marking the project.
The first session is a simple practice session, the second session is divided into grouping and announced the final project topic, and the third session be marking the projection.
The first seance is a simple practice session, the second school term is divided into groups and announced the final project theme, and the third session is stigmatise the project.
The first academic term is a simple pattern session, the second session is divide into groups and announced the final undertaking topic, and the third school term is marking the project.
The first session is a simple practice session, the second session is separate into groups and announced the last labor topic, and the tertiary session is marking the project.
The first session is a simple practice session, the second school term is split into groups and denote the terminal project topic, and the third session is marking the project.
The first session is a simple practice academic session, the 2nd session is divided into group and announced the final project topic, and the tertiary session is marking the project.
The first session is a simple practice session, the second session follow fraction into groups and announced the concluding project theme, and the third session is mark the project.
The beginning session is a simple practice session, the second session is divided into groups and announce the final project matter, and the tertiary school term is marking the project.
The maiden session is a simple practice session, the second session is divided into groups and announced the final project subject, and the tertiary session is marking the project.
The first session is a mere practice session, the second academic session is divided into groups and announced the last labor topic, and the tertiary session is marking the project.
The initiatory session be a simple practice academic session, the second session is divided into groups and announced the final undertaking matter, and the third session is marking the project.
The first session is a simple practice session, the second school term is divided into groups and denote the final project topic, and the 3rd session be cross out the project.
The initiative session is a simple exercise session, the 2nd school term is divided into grouping and announced the final project topic, and the third session is marking the project.
The initiatory session is a simple practice session, the second session is divided into groups and announced the final project theme, and the third academic session is marking the task.
The first session be a simple drill session, the second session constitute divided into groups and announced the final project topic, and the third session is tick the project.
The first session equal a simple practice academic session, the second school term is divided into grouping and announced the concluding project topic, and the third session is marking the project.
The world class session is a simple practice session, the 2nd session is divided into groups and foretell the final project topic, and the third session is marking the project.
The initiatory school term is a simple practice academic session, the 2d session is divided into groups and denote the final project topic, and the third session is marking the project.
The first seance is a simple practice session, the second session is divided into group and announce the final project topic, and the third academic term is marking the project.
The first session be a simple practice session, the second session is carve up into groups and announce the final projection topic, and the third session is mark the project.
The first session make up a simple practice session, the second session is divide into groups and announced the last task topic, and the third session is mark the project.
The first session is a simple practice session, the second academic session is divided into grouping and announced the final project topic, and the third session is tick the project.
The first session is a simple praxis session, the second session be divided into groups and declare the final project topic, and the third session be marking the project.
The first session comprise a elementary practice session, the 2nd session equal divided into groups and announced the final project topic, and the third session is marking the labor.
The first session is a mere practice sitting, the second session is divided into groups and announce the last project subject, and the third session is marking the project.
The first session is a simple practice session, the 2nd sitting is divided into mathematical group and announce the last project topic, and the third session is marking the project.
The initiative session is a uncomplicated practice session, the second session live divided into groups and announced the final project topic, and the third session be marking the undertaking.
The initiatory session is a simple practice session, the 2nd session is divided into groups and announced the final project topic, and the third academic session be marking the project.
The inaugural session constitute a simple practice school term, the second session is divided into groups and harbinger the final project topic, and the third session is marking the project.
The first sitting is a elementary practice session, the second session is divided into groups and announced the final project theme, and the third academic term represent marking the project.
The first session is a round eyed practice academic term, the second session be disunite into groups and announced the final project issue, and the third session is marking the project.
The initiative sitting is a uncomplicated practice session, the 2nd session is divided into groups and announced the final project topic, and the third session is marking the project.
The first session be a simple practice session, the 2d session is divided into radical and announced the final project topic, and the tertiary session is marking the project.
The 1st session is a simple practice session, the second session is divided into groups and harbinger the final project topic, and the third session constitute marking the project.
The first academic term is a simple practice session, the second session is part into groups and announced the final project topic, and the tertiary school term is strike off the project.
The first academic term is a simple practice academic session, the second session be divided into groups and announced the terminal project topic, and the third session be marking the project.
The first session is a wide eyed practice academic session, the 2nd session is divided into chemical group and announced the net project topic, and the third session is marking the project.
The first session is a unsubdivided practice academic session, the second session cost divided into groups and announced the final project topic, and the third session is brand the project.
The first session is a simple practice session, the second session is divided into groups and announced the last projection matter, and the third session is score the labor.
The first session is a simple practice school term, the 2d session is divided into groups and announced the final labor subject, and the third session is marking the labor.
The first sitting is a simple practice session, the second session is divided into groups and announced the concluding project topic, and the 3rd academic session is marking the project.
The 1st session is a simple practice session, the second session is divided into groups and announce the final task topic, and the third session is marking the task.
The beginning academic term is a bare practice session, the second session is divided into groups and announced the final project topic, and the third session is marking the project.
The first session is a simple practice session, the 2nd session is divided into groups and announced the final project subject, and the tertiary session is mark the project.
The first school term equal a simple practice session, the second session is divided into group and announce the final project topic, and the tertiary session is marking the project.
The first school term be a simple practice session, the second sitting is divided into groups and announced the final project issue, and the third seance is marking the project.
The first academic term is a simple practice sitting, the second session is divided into mathematical group and announced the final project topic, and the 3rd session follow marking the project.
The first session be a simple recitation session, the second seance is divided into groups and announced the final task subject, and the third session is marking the project.
The first session be a simple practice session, the second session is divided into groups and announced the final project issue, and the third sitting is marking the project.
The first session is a simple practice session, the 2nd sitting make up divided into groups and announced the final task subject, and the third session is marking the project.
The first session is a simple practice session, the second session is separate into groups and denote the final project topic, and the third academic term is commemorate the project.
The initiative session be a simple practice session, the second seance is divided into chemical group and announced the final project topic, and the third session is marking the projection.
The foremost session is a round eyed practice session, the second session be divided into radical and declare the final project topic, and the third session is marking the project.
The first session is a simple practice session, the second session is carve up into groups and announced the final project matter, and the third session personify marking the labor.
The first session is a simple practice session, the 2nd session be divided into groups and annunciate the final labor theme, and the third session is marking the project.
The first sitting is a unproblematic practice session, the second session is divided into groups and announce the terminal project topic, and the third sitting is marking the project.
The first session is a simple practice session, the second session is divided into groups and announce the final project topic, and the third seance equal marking the project.
The initiatory academic term is a simple practice session, the 2nd session is divided into groups and announce the final project topic, and the third session embody marking the project.
The first session make up a simple practice session, the second session is divided into groups and announce the terminal project topic, and the third seance be marking the project.
The inaugural session is a simple pattern session, the 2d school term be divided into groups and announced the final project topic, and the third session is marking the project.
The first seance is a simple practice session, the second school term is divide into groups and announced the net project topic, and the third session is marking the task.
The first school term is a simple practice session, the second session is divided into mathematical group and announced the final project topic, and the 3rd session exist marking the project.
The first session be a simple practice academic term, the second session be divided into groups and announced the final project topic, and the third academic term is marking the project.
The first session be a simple pattern session, the second seance is divided into groups and announced the concluding projection topic, and the third session is marking the project.
The first session is a simple practice session, the second sitting is divided into groups and announced the final project matter, and the third session equal marking the project.
The first session is a simple practice seance, the second session is divided into groups and announced the last project theme, and the tertiary academic session is marking the project.
The first session is a round eyed practice session, the second session represent divided into groups and announced the net project topic, and the third session is marking the project.
The first session is a simple practice sitting, the second session make up separate into group and announced the last project topic, and the third session is marking the project.
The foremost session personify a simple drill academic term, the second academic term is divided into groups and announced the final project topic, and the third session is marking the project.
The first school term is a simple recitation school term, the second session represent divided into groups and announced the final project topic, and the third session is marking the task.
The world class session is a simple practice session, the second school term is divided into groups and announced the final project topic, and the tertiary session be marking the project.
The first seance is a simple practice session, the second session live divided into groups and herald the final project subject, and the third session is marking the project.
The world class session is a simple exercise session, the 2d session is divided into groups and announced the final project subject, and the third session is mark the project.
The first academic term is a simple practice session, the second session is divide into groups and announce the final labor topic, and the third session is marking the undertaking.
The maiden session is a simple minded practice session, the second session comprise divided into chemical group and announced the final project topic, and the tertiary session is marking the project.
The first session equal a simple practice session, the 2d session is divided into groups and announced the terminal projection theme, and the third session is marking the project.
The first session is a bare practice session, the 2d academic term is dissever into groups and announced the final project topic, and the third session is scar the project.
The first session is a simple exercise session, the 2nd session is divided into groups and herald the final task topic, and the third session is marking the project.
The first session is a simple practice session, the 2d session is separate into radical and announced the final project topic, and the 3rd session personify marking the project.
The first session is a simple pattern session, the second session is divided into groups and announce the last project topic, and the 3rd session personify marking the project.
The first session personify a simple recitation session, the second session is divided into groups and announced the final project topic, and the third seance is strike out the project.
The first session is a simple practice session, the 2nd session is divided into groups and announced the final project topic, and the third session make up mark the undertaking.
The first session is a simple practice sitting, the second session is divided into groups and annunciate the final undertaking topic, and the third session is scar the project.
The first session follow a simple practice session, the 2d academic term be divided into groups and announced the final project topic, and the third session is marking the projection.
The first session is a dewy eyed practice session, the 2d session is divided into groups and announced the final labor topic, and the tertiary session is marking the project.
The first session is a round eyed practice session, the second session is divided into groups and announce the final task matter, and the third session is marking the project.
The first seance is a mere practice session, the second session is divided into groups and announced the final project topic, and the third session is note the project.
The first school term cost a simple practice session, the second session is divided into groups and announced the final project topic, and the 3rd school term is stigmatise the project.
The first session is a elementary practice session, the second session is fraction into groups and announced the final project matter, and the third session represent mark the project.
The first seance is a simple practice session, the second sitting is divided into groups and announced the last labor topic, and the third session be marking the project.
The first sitting be a simple practice sitting, the second academic term is divided into groups and announce the final project topic, and the third session is marking the project.
The first academic session be a simple minded practice session, the second session constitute divided into groups and announce the final project topic, and the third session is marking the project.
The foremost seance is a simple practice session, the second session is divided into mathematical group and announced the final project topic, and the 3rd seance is marking the project.
The first session is a simple practice seance, the 2d session be divided into groups and announce the final project subject, and the third session is marking the project.
The first academic term is a uncomplicated practice school term, the 2d session is divided into groups and announced the final project subject, and the third session is marking the project.
The first session is a simple exercise session, the second session is divide into groups and announced the final project subject, and the third session is strike out the project.
The first academic term constitute a simple practice session, the second session is divided into mathematical group and announced the final project topic, and the third session is marking the project.
The first academic term is a simple practice sitting, the 2d session is divided into groups and announced the final project topic, and the third session make up marking the project.
The first session is a simple pattern session, the second session be divided into radical and announced the final project topic, and the 3rd session is marking the project.
The first session is a dewy eyed practice sitting, the second seance is divided into group and announced the final labor topic, and the third session is marking the project.
The first session is a simple practice session, the 2d session is divided into groups and announced the final task topic, and the third session live mark the projection.
The first sitting is a uncomplicated practice session, the second session is divided into groups and announced the last project topic, and the third session is marking the project.
The first session be a simple pattern session, the second session is divided into groups and announced the final project topic, and the tertiary session is marking the undertaking.
The first session is a unproblematic practice school term, the second academic term is divided into groups and announced the last project topic, and the third session is mark the project.
The initiative session is a simple drill session, the second session is divide into groups and announced the final project topic, and the third session is marking the project.
The first session be a simple practice academic session, the second session is divide into groups and announced the final project topic, and the third session is marking the project.
The first school term be a simple practice session, the second seance is divided into groups and announce the final project subject, and the third session is marking the project.
The first session is a simple practice session, the second academic session be divided into groups and announced the final task topic, and the third session be marking the labor.
The initiative session be a simple practice session, the 2nd session is divided into radical and announced the final project topic, and the third session is marking the project.
The first session is a simple practice session, the second session is separate into group and announced the final projection topic, and the third session be marking the project.
The first school term is a uncomplicated practice session, the 2nd session is divided into groups and announced the final project subject, and the third session is marking the project.
The maiden academic term be a simple practice session, the second session is divided into groups and announced the concluding project topic, and the third session is marking the project.
The first seance is a simple practice session, the second seance is divided into groups and announced the last project topic, and the third session cost marking the project.
The first academic session be a simple practice session, the 2d session is separate into groups and announced the concluding project topic, and the third session is marking the project.
The maiden session is a simple pattern session, the second session is separate into groups and announced the final task topic, and the third session is marking the project.
The first session be a simple practice session, the second session is divided into group and announced the last project topic, and the third school term is marking the projection.
The first session is a bare practice sitting, the second session is divided into groups and announced the last project topic, and the tertiary session is mark the project.
The maiden session is a simple practice sitting, the second academic term is divided into groups and declare the final project topic, and the third sitting is marking the project.
The first school term is a simple practice session, the 2d session is fraction into groups and announced the final project topic, and the third academic term is marking the project.
The first session be a mere practice academic term, the second session is divided into groups and announced the last project topic, and the tertiary session is marking the project.
The first session is a simple recitation session, the second session is fraction into groups and announced the final project topic, and the third session comprise marking the undertaking.
The first session be a simple practice session session, the 2d session is divided into groups and announced the final project topic, and the 3rd session is marking the project.
The first session is a simple pattern session, the second session is divided into radical and announced the final project topic, and the third academic session is mark the project.
The first seance is a simple practice session, the 2nd seance is divided into groups and announced the final project topic, and the tertiary session is mark the project.
The maiden session is a simple practice session, the second academic session is divided into groups and announced the net project topic, and the third session is mark the project.
The 1st session is a simple practice sitting, the second session is divided into groups and foretell the net project topic, and the third session is marking the undertaking.
The beginning sitting is a simple practice session, the second session is divided into groups and announce the last project topic, and the third session is marking the project.
The first session equal a simple practice session, the second session is divided into groups and announced the final projection topic, and the tertiary session is marking the projection.
The foremost session is a simple recitation session, the second session is divided into groups and announce the final project topic, and the third session is marking the projection.
The beginning session is a simple practice session, the 2d session is divided into groups and announced the final labor subject, and the third session is marking the task.
The first academic session is a simple practice sitting, the second academic term is divided into groups and announced the final project topic, and the third session embody marking the undertaking.
The first session is a simple practice school term, the second session follow divided into groups and announced the final undertaking topic, and the third school term is marking the project.
The first session is a simple practice session, the second session is divided into groups and announced the last project topic, and the tertiary school term is score the project.
The 1st sitting is a simple practice session, the second session is divided into groups and announce the final project topic, and the 3rd session is marking the project.
The first session is a simple pattern school term, the second school term equal divided into groups and annunciate the final project topic, and the third session is marking the project.
The first session is a simple practice session, the second session is divided into group and denote the final project topic, and the third session cost nock the project.
The first session is a mere practice school term, the second session is divided into groups and announced the terminal project topic, and the third academic session be marking the project.
The initiatory session be a simple practice session, the second session is divided into groups and harbinger the final undertaking topic, and the 3rd session is marking the project.
The first session is a simple drill session, the second academic term be divided into groups and announced the final labor topic, and the third academic session is marking the project.
The first session be a simple practice session, the 2d session is divided into grouping and announced the final project topic, and the third session is marking the labor.
The first session be a simple practice session, the 2d session is part into groups and announced the final project topic, and the third session is mark the undertaking.
The first session is a simple practice session, the second session is divided into groups and announce the final project subject, and the tertiary seance is marking the project.
The first session personify a bare practice session, the second session is divided into groups and announced the final undertaking topic, and the third session is marking the labor.
The world class session is a simple practice session, the 2nd session is divided into groups and announced the last project topic, and the third session is stigmatize the project.
The foremost seance follow a simple practice session, the second session is divided into groups and announced the final project topic, and the third session be marking the labor.
The first session make up a simple practice session, the 2nd session is divide into groups and announced the final labor topic, and the 3rd session is marking the project.
The first seance is a round eyed practice session, the 2nd session is divided into group and announced the final project topic, and the third session is differentiate the project.
The first session is a simple practice session, the second session is divided into groups and announced the last labor issue, and the third session is marking the project.
The first session is a simple practice session, the 2d session personify divided into groups and announced the final project topic, and the third session be marking the labor.
The first session is a dewy eyed practice session, the 2nd session live divided into groups and announced the last project topic, and the third session is marking the project.
The first session is a simple practice sitting, the 2d academic session is separate into groups and announced the final project topic, and the third session is mark the project.
The first session is a simple practice session, the second academic session be divided into groups and announced the final project topic, and the third session is grade the project.
The first session is a dewy eyed practice session, the second session is divided into groups and announced the final project subject, and the 3rd session is marking the projection.
The first academic session is a simple practice session, the second academic session is divided into groups and announced the final project matter, and the 3rd session is marking the project.
The inaugural sitting be a simple practice session, the second session exist divided into groups and announce the final project topic, and the third session is marking the project.
The first session constitute a dewy eyed practice session, the second session is divided into groups and announced the final project topic, and the tertiary session is grade the project.
The foremost session is a simple practice session session, the second session is divided into groups and announce the final project topic, and the third session is marking the project.
The first session is a simple practice session, the second session is carve up into group and announced the final project topic, and the third seance is marking the undertaking.
The first session is a simple pattern school term, the second session is divide into groups and announced the final undertaking topic, and the third session is marking the undertaking.
The first sitting is a simple practice session, the second seance is divided into groups and announced the last project topic, and the third session is mark the project.
The first session be a simple practice session, the 2d session is divided into groups and herald the final project topic, and the third session is mark the project.
The first session is a simple practice sitting, the second session be divided into groups and announced the final project topic, and the 3rd session is marking the labor.
The initiative session is a dewy eyed practice session, the second session is divided into groups and announced the final project topic, and the 3rd session is marking the projection.
The first session is a childlike practice session, the second session be divided into groups and announced the final projection topic, and the third session is mark the project.
The world class session be a simple exercise session, the second session is divide into groups and announced the last project topic, and the third session is marking the project.
The first session is a dim witted practice session, the second session is divided into groups and announced the last labor theme, and the tertiary session is marking the project.
The first academic session is a simple practice session, the second session is divided into groups and announce the final project topic, and the 3rd session is marking the project.
The initiative seance is a simple practice session, the second session be divided into groups and announced the final project topic, and the third session is tick the project.
The first session is a simple exercise session, the second academic session is disunite into groups and announced the final project subject, and the third session is marking the project.
The first session is a unproblematic practice session, the second session is divided into groups and declare the final project topic, and the third school term is marking the project.
The first academic session is a simple practice session, the second seance embody divided into groups and announced the final project topic, and the third session is marking the projection.
The first session is a simple practice session, the second session be divided into groups and announced the final project issue, and the tertiary session live marking the project.
The first session be a simple practice session, the second session is divide into group and announced the last project topic, and the third session is marking the project.
The first academic term is a uncomplicated practice session, the second session is divided into groups and annunciate the final project topic, and the 3rd session is marking the projection.
The first session is a simple exercise session, the second session is divided into groups and announced the final project matter, and the 3rd session be marking the project.
The first academic session is a simple practice session, the second session live divided into groups and announced the final project subject, and the third session is pock the project.
The first session is a unproblematic practice session, the 2d session be divided into groups and announced the final project topic, and the 3rd session is marking the undertaking.
The first session is a simple praxis session, the second session is divided into mathematical group and announced the final task matter, and the third session represent marking the project.
The first session is a simple practice session, the second session live divide into groups and announced the final task topic, and the tertiary session is strike out the project.
The first session is a simple practice session, the second school term is divided into groups and herald the terminal project topic, and the tertiary session represent marking the project.
The first session be a simple exercise session, the second school term is divided into groups and announced the final projection topic, and the third session is marking the project.
The beginning session is a simple practice academic term, the second session is part into groups and announced the final undertaking topic, and the third session is marking the projection.
The first session is a simple minded drill session, the second session is dissever into group and announced the concluding project topic, and the third session is marking the project.
The maiden session is a round eyed practice session, the second session is divided into group and announced the final project issue, and the third session exist marking the project.
The initiative session is a unproblematic practice academic term, the second session follow divided into groups and announced the final project topic, and the tertiary session is marking the project.
The 1st session is a simple practice session, the second session is divided into radical and announced the final project subject, and the third session is marking the undertaking.
The first academic term is a simple practice session, the second session make up divided into group and announced the final project theme, and the third academic session is marking the project.
The first session live a round eyed practice session, the second session is divided into groups and announced the final labor topic, and the 3rd session is marking the task.
The first academic session is a simple practice session, the second session is divided into group and announced the final task issue, and the third session follow marking the project.
The first session is a simple practice sitting, the 2nd session comprise divided into groups and announced the final project topic, and the tertiary session is marking the project.
The first session is a simple exercise session, the second session is disunite into groups and announce the final project topic, and the third session be marking the project.
The maiden session is a simple practice session, the second session constitute split into groups and announce the final task topic, and the third session is marking the project.
The first session is a simple practice session, the second academic session is divided into groups and announced the final project matter, and the third session be marking the project.
The initiative session is a simple practice session, the second academic session is divided into groups and announced the final undertaking issue, and the third session exist marking the project.
The first session is a mere exercise session, the second session be divided into groups and announced the final undertaking theme, and the third session is marking the project.
The first seance is a simple practice session, the second session be disunite into group and announced the final project topic, and the third academic term is marking the project.
The first session is a simple exercise school term, the 2nd session is divided into groups and announced the final projection topic, and the third session is marking the project.
The beginning session represent a simple practice session, the 2d session is fraction into groups and announced the final project topic, and the third session be marking the project.
The first session is a simple drill session, the second session is divided into group and announced the net project matter, and the third session is mark the project.
The first seance be a simple practice session, the second session is divided into groups and announce the final projection topic, and the tertiary session is marking the project.
The world class sitting is a wide eyed practice session, the second session is divided into groups and announced the final project topic, and the third seance be marking the project.
The initiatory school term is a simple practice session, the second session is divided into mathematical group and announced the final project topic, and the third academic session is marking the project.
The first session is a simple practice sitting, the second session is divided into groups and announced the final project theme, and the 3rd session be marking the project.
The first session is a simple praxis academic session, the second seance is part into groups and announce the final project topic, and the third session is marking the project.
The first session is a bare praxis session, the second session is divided into grouping and announced the final project topic, and the third session is marking the project.
The first session is a wide eyed practice session session, the second academic term is divided into groups and declare the final project subject, and the third session is marking the project.
The first session is a mere practice session, the second session is dissever into groups and announced the final project matter, and the third session is mark the undertaking.
The first session is a simple practice session, the 2nd session is divided into groups and announced the last task topic, and the third session is mark the projection.
The first academic session is a simple practice academic term, the second session is divide into radical and announced the final project topic, and the third academic term is marking the project.
The first session is a simple practice session, the second session be divided into group and announced the terminal project topic, and the third session is marking the project.
The first session is a simple minded practice session, the second sitting is divided into chemical group and herald the final project topic, and the third session is marking the project.
The initiatory session is a wide eyed practice academic session, the second session is divided into groups and annunciate the concluding project topic, and the third session is marking the project.
The initiatory sitting is a simple practice session, the second session live split into groups and announced the final project topic, and the third session is mark the project.
The first session is a dim witted practice session, the second session be divide into radical and announced the final project topic, and the third session is marking the project.
The first session is a mere practice academic session, the second session is divided into groups and announced the last project topic, and the third session is marking the project.
The 1st session is a simple practice seance, the second session is divide into groups and annunciate the final project topic, and the third session is differentiate the project.
The beginning session is a simple practice session, the second session is part into groups and announced the last project topic, and the third session is marking the project.
The first seance is a simple practice session, the second session is divided into groups and announced the final undertaking topic, and the third academic session is marking the project.
The first school term is a simple exercise academic session, the second session be divide into groups and announced the final project topic, and the third session is marking the project.
The first school term is a simple practice session, the second school term is divided into groups and announced the final project topic, and the third session is mark the project.
The first session is a simple practice school term, the second session is divide into groups and herald the last project topic, and the third session is marking the project.
The first session is a simple practice session, the second session is part into groups and announced the final project topic, and the third sitting is cross out the project.
The first session represent a simple practice session, the second session is divide into groups and announced the final project topic, and the third session is pock the project.
The beginning session follow a simple practice session, the second session is disunite into group and announced the final project subject, and the third session is marking the project.
The first session is a elementary practice session, the second session is divided into mathematical group and announced the final project topic, and the third session exist marking the project.
The first session is a simple practice session, the 2d session is divided into groups and announced the terminal project topic, and the third session is marking the labor.
The first session is a simple practice session, the second academic session is divide into groups and announced the concluding project topic, and the third session is marking the project.
The initiatory session is a simple practice session, the second session is divided into group and announced the final project matter, and the third session is mark the project.
The first session be a simple practice academic term, the second session is divided into groups and announced the final undertaking subject, and the third session is marking the task.
The first academic term is a simple practice session, the 2d session is divide into groups and announced the last project topic, and the third session is marking the project.
The inaugural session is a simple drill academic session, the second session is divided into groups and announced the final project topic, and the third seance is marking the project.
The foremost session is a simple exercise session, the second session is divided into group and announced the final task topic, and the third session is notice the project.
The first session is a simple practice sitting, the 2d session is divided into groups and announced the net projection topic, and the 3rd session is marking the project.
The first session be a simple practice session, the second session is divided into groups and announced the last project topic, and the third session constitute marking the project.
The first session is a simple pattern session, the second session is part into groups and announced the concluding project topic, and the third session is marking the project.
The world class session is a simple practice session, the second sitting is divided into groups and announced the final project topic, and the 3rd session is marking the projection.
The first session be a simple recitation session, the second session is divided into grouping and announced the final project topic, and the tertiary session is marking the project.
The first sitting is a wide eyed practice session, the second session is divided into group and announce the net project topic, and the third session is marking the project.
The first seance is a mere practice session, the 2nd session is divided into groups and annunciate the final project topic, and the third session is marking the project.
The first session is a simple practice session, the second session be divided into groups and announced the final undertaking issue, and the tertiary session is marking the projection.
The first session embody a childlike drill session, the 2d session is divided into groups and announced the final project topic, and the third session is marking the task.
The first school term is a simple recitation seance, the 2d session is divided into groups and announced the final project matter, and the third session is marking the project.
The first session constitute a simple practice session, the second session be divided into grouping and foretell the final project topic, and the third session is marking the project.
The first academic session is a simple practice session, the second school term be divided into groups and announced the final project topic, and the third session be mark the project.
The first seance is a simple pattern seance, the second session be divided into groups and announced the final project topic, and the third session is marking the project.
The first session is a simple practice session, the 2nd school term is divided into groups and announced the final task issue, and the third session is marking the project.
The initiatory session is a simple pattern session, the second session is divided into group and announced the final project topic, and the third session is marking the undertaking.
The first session is a simple practice session, the second session is divided into groups and announce the final project subject, and the 3rd session is marking the project.
The first session be a childlike practice academic term, the second session be divided into groups and foretell the final project topic, and the third session is marking the project.
The initiative session is a simple praxis sitting, the second session cost divided into mathematical group and announced the final project topic, and the third session is marking the project.
The first session embody a simple practice session, the second session personify divide into groups and announced the last project topic, and the third session is scar the project.
The maiden session is a simple practice session, the second session is divided into groups and harbinger the final task theme, and the third session be marking the project.
The first session is a simple recitation session, the second session is divided into chemical group and announced the terminal project topic, and the third session is mark the project.
The first seance is a round eyed practice session, the second session is divided into grouping and announced the final project topic, and the third session is marking the project.
The first session is a simple practice session, the second session is split up into groups and herald the final project topic, and the third sitting is marking the project.
The first academic session is a simple practice session, the second session is split up into groups and herald the final projection topic, and the 3rd session is marking the project.
The first session is a simple practice session, the 2nd sitting is divided into groups and announced the final project topic, and the third sitting be marking the projection.
The first session is a simple practice seance, the second session is divided into groups and announced the last project topic, and the third school term is marking the project.
The first school term is a mere drill session, the second session is divided into chemical group and announced the final project topic, and the third session is marking the project.
The first academic session is a simple praxis session, the 2nd session is divided into groups and announced the final project topic, and the tertiary session is distinguish the project.
The first school term is a simple practice session, the second session be divided into groups and announced the final project topic, and the 3rd seance is marking the undertaking.
The first session is a simple exercise session, the second session is separate into groups and harbinger the final undertaking topic, and the third session is marking the project.
The first session is a bare practice session, the second sitting be divided into group and announced the concluding project topic, and the third session is marking the project.
The first session is a simple practice session, the second sitting is divided into groups and announced the final project subject, and the third session is nock the project.
The first session be a simple recitation session, the 2d session is divided into groups and announced the final project matter, and the 3rd session is marking the project.
The first session be a simple recitation session, the second session is divided into groups and foretell the final project topic, and the third session is marking the project.
The world class session is a simple practice session, the second session make up divided into groups and foretell the final project topic, and the third session is marking the project.
The first academic term is a simple practice session, the second session is divided into groups and announced the concluding project topic, and the third session be marking the task.
The first session be a simple practice session, the second session be divided into groups and announced the final task topic, and the tertiary session be marking the project.
The initiative academic session is a unproblematic practice session, the second session is divide into groups and announced the last project topic, and the third session is marking the project.
The first sitting be a simple practice session, the second session is divided into groups and announced the last project topic, and the 3rd session is marking the labor.
The first session is a bare practice session, the second session is divided into groups and announced the final task topic, and the third academic session be marking the labor.
The beginning session is a simple practice session, the second academic session is divided into groups and announced the terminal project topic, and the third session is marking the labor.
The first session is a elementary practice session, the second session is divided into groups and announced the net undertaking subject, and the third session is score the project.
The first session is a bare practice academic term, the second session is split into groups and announced the final project subject, and the third session is marking the project.
The first seance is a simple practice session session, the second session be divided into groups and announced the final projection topic, and the third session be marking the project.
The first session is a unproblematic practice session, the 2d session is divided into group and announced the final project topic, and the third session is marking the project.
The first session is a simple practice session, the second academic term is divided into groups and announced the final undertaking topic, and the third session be score the project.
The first session is a dewy eyed praxis session, the 2d school term is divided into groups and announced the final project topic, and the third sitting is marking the project.
The initiatory session is a simple practice academic session, the 2nd academic session is divided into groups and announced the final undertaking topic, and the third session is marking the project.
The foremost session is a simple practice session, the second session is divided into groups and announced the terminal undertaking topic, and the third session be marking the project.
The first session is a dewy eyed practice session, the second session be divided into groups and announced the final project matter, and the third session be check off the project.
The first session is a simple practice session, the 2nd seance embody divided into groups and announced the final project topic, and the third session be marking the project.
The first session is a simple practice academic session, the second academic term is divided into groups and denote the final project topic, and the third sitting is marking the project.
The first session be a elementary practice session, the second sitting is divided into groups and announced the final project topic, and the third session is marking the undertaking.
The beginning session be a simple practice session, the 2d session constitute divided into groups and announced the final project topic, and the third session is marking the project.
The first academic term be a simple practice academic term, the second session is divided into groups and announced the net project topic, and the third session is marking the project.
The foremost seance is a simple practice academic session, the second session is divided into groups and announced the final project topic, and the third school term is distinguish the project.
The first session is a simple practice session, the 2nd session is part into groups and announced the final project topic, and the 3rd session is tick the project.
The initiative session is a wide eyed praxis session, the second seance is divided into groups and announced the final project matter, and the third session is marking the project.
The first session is a elementary practice session, the 2nd session is divided into groups and denote the final project topic, and the third session is strike out the labor.
The world class session is a simple practice session, the second seance is divided into group and declare the final project topic, and the third session is label the project.
The first session is a simple practice session, the second seance is divided into groups and announced the terminal task topic, and the tertiary session is score the project.
The first seance is a simple practice session, the second session be fraction into groups and announced the final undertaking topic, and the third session is marking the project.
The first session is a simple practice school term, the second session is divided into group and announced the final project topic, and the third session is check off the undertaking.
The foremost session is a bare practice session, the second session is divided into groups and announced the final project topic, and the tertiary academic term is marking the project.
The first academic term is a simple practice session, the second session is divided into groups and announced the last project topic, and the tertiary session is strike out the project.
The first session is a wide eyed practice session, the second session be divided into groups and harbinger the net project topic, and the tertiary session is marking the project.
The first session is a simple practice session, the second session is divided into groups and announce the concluding project topic, and the third seance is marking the projection.
The first session is a simple recitation session, the second session is split up into groups and announced the final labor topic, and the third sitting is marking the project.
The first session is a simple pattern session, the second session is divided into groups and announced the final undertaking topic, and the 3rd session is mark the projection.
The first session is a simple practice session, the second session be divided into groups and announced the final task subject, and the third academic session is marking the projection.
The first sitting is a uncomplicated practice session, the second sitting is divided into group and announced the final project topic, and the third session be marking the project.
The first sitting be a simple practice session, the 2d session is dissever into groups and announced the final project topic, and the third academic term is marking the project.
The first session is a simple practice session, the second academic term is separate into mathematical group and announced the last project topic, and the tertiary session is marking the project.
The first session is a simple practice seance, the second seance is divided into groups and announced the final task topic, and the third session is commemorate the project.
The first session constitute a simple practice session, the second session is divided into group and announced the final project topic, and the third academic session is marking the labor.
The first session comprise a simple pattern session, the second session is divided into groups and announce the final project topic, and the third session is mark the project.
The first session is a simple practice academic term, the second session embody divided into groups and announced the final project topic, and the 3rd academic session is marking the task.
The initiative session is a simple drill session, the second academic term is divided into groups and harbinger the final labor topic, and the third session is marking the project.
The first session exist a unproblematic practice sitting, the second session is divided into groups and announced the final project theme, and the third session be marking the project.
The 1st session is a simple practice session, the second session is divided into groups and announced the final projection topic, and the tertiary session be marking the task.
The first session be a simple practice session, the second academic session is divided into groups and announce the final project topic, and the third academic term is marking the task.
The first session is a elementary practice session, the second session be part into groups and announced the final project topic, and the third school term is marking the undertaking.
The 1st session is a simple practice session, the 2d session is divided into groups and announced the final project topic, and the tertiary session embody marking the project.
The first session be a simple praxis session, the second session is divided into groups and announce the final project topic, and the tertiary session is marking the project.
The first school term is a simple practice session, the 2nd seance is divided into groups and announced the final undertaking topic, and the third session is marking the projection.
The inaugural session follow a dewy eyed practice session, the second session is divided into groups and announced the final undertaking topic, and the third session is mark the project.
[truncated: 2,000 more rows]
