# Supplementary material for: Attention-aware with stacked embedding for sentiment analysis of student feedback through deep learning techniques
Source: PeerJ Comput Sci. 2024 Sep 2;10:e2283. doi: 10.7717/peerj-cs.2283 (PMC11419625; doi:10.7717/peerj-cs.2283)
Supplement: Supplemental Information 2 [file peerj-cs-10-2283-s002.zip › UIT-VSFC/agumented text/test (25).xlsx]

## Sheet: welcome
at the same time, the lector are very active, energetic in didactics, providing student with a lot of useful knowledge and are always cheerful and sociable to make pupil feel comfortable when they come to class.
at the like time, the lecturers embody very fighting, energetic in teaching, providing scholarly person with a lot of useful knowledge and are always cheerful and sociable to make students feel comfortable when they come to class.
at the same time, the lecturers are really combat ready, energetic in teaching, providing students with a lot of useful knowledge and are always cheerful and sociable to make students sense comfortable when they come to class.
at the same time, the lecturers are real active, industrious in teaching, providing students with a lot of useful knowledge and are e'er cheerful and sociable to construct students feel comfortable when they come to class.
at the same time, the lecturers are very active, energetic in teaching, providing scholarly person with a lot of useful knowledge and are always cheerful and sociable to lay down student feel comfortable when they come to class.
at the same time, the lecturers are very active, energetic in teaching, providing scholar with a lot of useful cognition and are perpetually cheerful and sociable to reach students feel comfortable when they come to class.
at the like metre, the lector are very active, energetic in teaching, ply students with a lot of useful knowledge and are always cheerful and sociable to make students feel comfortable when they come to class.
at the like meter, the lecturers are very fighting, energetic in teaching, providing students with a lot of useful knowledge and are always cheerful and sociable to make students finger comfortable when they come to class.
at the same time, the lecturers are real dynamic, energetic in teaching, providing educatee with a portion of useful knowledge and are always cheerful and sociable to make students feel comfortable when they come to class.
at the same time, the lecturers are very active, energetic in teaching, provide students with a lot of useful knowledge and are always cheerful and sociable to throw students feel comfortable when they total to class.
at the same time, the lecturers are very fighting, energetic in teaching, provide students with a lot of useful knowledge and are invariably cheerful and sociable to make students feel prosperous when they come to class.
at the same time, the lecturer are very active, energetic in educational activity, providing students with a lot of useful cognition and are always cheerful and sociable to make students feel comfortable when they come to class.
at the like time, the lecturers are very active, energetic in instruction, providing students with a lot of useful knowledge and are constantly cheerful and sociable to make students feel comfortable when they come to class.
at the same meter, the lecturers are very active, energetic in teaching, providing students with a lot of utilitarian knowledge and are always cheerful and sociable to make students find comfortable when they issue forth to class.
at the same time, the lecturers are very active, energetic in instruction, providing students with a lot of utile knowledge and are always cheerful and sociable to make students feel comfortable when they come to class.
at the same prison term, the lecturers are very fighting, energetic in teaching, provide students with a lot of useful knowledge and are always cheerful and sociable to make students feel well fixed when they come to class.
at the like time, the lecturers are very active, energetic in pedagogy, providing students with a lot of useful knowledge and are always cheerful and sociable to make believe students feel well off when they come to class.
at the same time, the lecturers are very active, energetic in teaching, provide students with a lot of useful knowledge and are ever upbeat and sociable to make students feel comfortable when they come to class.
at the same time, the lecturers are very active, energetic in pedagogy, provide students with a lot of useful knowledge and are constantly cheerful and sociable to make students feel comfortable when they come to class.
at the same time, the lecturers be very active, energetic in teaching, providing students with a lot of useful knowledge and are always pollyannaish and sociable to make students finger comfortable when they derive to class.
at the same time, the lecturers are very active, gumptious in teaching, providing educatee with a lot of useful knowledge and are always upbeat and sociable to make students find comfortable when they come to class.
at the same time, the lecturers are very active, energetic in teaching, offer scholarly person with a lot of useful knowledge and are always upbeat and sociable to make pupil feel comfortable when they come in to class.
at the same time, the lecturers are real active, energetic in teaching, providing students with a lot of useful noesis and are always upbeat and sociable to make students find comfortable when they arrive to class.
at the same time, the lecturers are very active, energetic in teaching, furnish students with a lot of useful noesis and be always pollyannaish and sociable to pass water students feel comfortable when they come to class.
at the same time, the lecturers are very active, energetic in teaching, providing students with a lot of useful noesis and cost always cheerful and sociable to make students feel comfortable when they fare to class.
at the like time, the lecturers are very active, energetic in teaching, providing scholarly person with a lot of utilitarian knowledge and are always cheerful and sociable to make students feel well to do when they come to class.
at the same prison term, the lecturers embody very active, industrious in teaching, providing students with a lot of useful knowledge and be always cheerful and sociable to make students feel comfortable when they add up to class.
at the same time, the lecturers be very active, energetic in teaching, providing students with a mountain of useful noesis and are always cheerful and sociable to make students feel comfortable when they come to class.
at the same time, the lecturers are very alive, energetic in teaching, providing scholar with a lot of useful knowledge and are always cheerful and sociable to make students feel comfortable when they come to class.
at the like time, the reader are very active, energetic in education, providing student with a lot of useful knowledge and are always cheerful and sociable to make students feel comfortable when they come to course of instruction.
at the same time, the lecturers be very active, energetic in teaching, providing students with a lot of useful knowledge and are always cheerful and sociable to make educatee finger comfortable when they come to class.
at the same time, the lecturers are very active, gumptious in teaching, providing students with a lot of useful cognition and are always pollyannaish and sociable to make students feel comfortable when they come to class.
at the same time, the lecturers are very active, up and coming in teaching, offer educatee with a lot of useful noesis and are always pollyannaish and sociable to make students feel comfortable when they come to class.
at the like time, the lecturers make up very active, gumptious in teaching, put up students with a lot of useful knowledge and are always upbeat and sociable to make scholar feel comfortable when they come to class.
at the same sentence, the lecturer are very active, industrious in teaching, providing educatee with a deal of useful knowledge and are always upbeat and sociable to make students feel comfortable when they come to class.
at the same time, the lecturers are real participating, gumptious in teaching, providing students with a lot of useful knowledge and are always cheerful and sociable to make students feel comfortable when they amount to class.
at the same time, the lecturers are very active, energetic in teaching, providing students with a lot of useful knowledge and are always pollyannaish and sociable to make students feel comfortable when they come to division.
at the like metre, the lecturers follow very active, energetic in teaching, providing students with a circumstances of useful knowledge and are always cheerful and sociable to make students feel comfortable when they come to class.
at the same time, the lecturers are very alive, energetic in teaching, providing students with a passel of useful knowledge and are always cheerful and sociable to make students feel comfortable when they come to class.
at the same time, the lecturers are very participating, energetic in teaching, providing students with a lot of utilitarian knowledge and are always cheerful and sociable to make students feel well fixed when they come to course of instruction.
at the same metre, the lecturers embody very active, energetic in teaching, providing students with a pile of useful cognition and are always cheerful and sociable to make students feel well to do when they come to class.
at the same time, the lector are very active, energetic in teaching, providing bookman with a lot of useful knowledge and are always cheerful and sociable to hold students feel prosperous when they come to class.
at the same time, the lecturers be very active, energetic in education, providing students with a lot of utilitarian knowledge and are always cheerful and sociable to make students feel comfortable when they come to course of study.
at the same clip, the lecturers are very active, energetic in teaching, providing bookman with a lot of useful knowledge and are always cheerful and sociable to make students feel comfortable when they come to family.
at the same time, the lecturers are real active, energetic in teaching, providing scholar with a lot of useful cognition and are always cheerful and sociable to make students feel comfortable when they come up to class.
at the like fourth dimension, the lecturers are very active, energetic in educational activity, providing students with a lot of useful knowledge and are always cheerful and sociable to make students feel comfortable when they fall to class.
at the like time, the lecturer are very active, energetic in education, providing students with a lot of useful knowledge and are ever cheerful and sociable to make bookman feel comfortable when they come to class.
at the same time, the lector are real active, energetic in teaching, providing students with a luck of useful knowledge and are always cheerful and sociable to make students feel comfortable when they come to class.
at the like time, the lecturers are very participating, energetic in teaching, provide students with a lot of useful knowledge and are always cheerful and sociable to make students feel comfortable when they come to class.
at the same time, the lecturers are very active, energetic in pedagogy, providing students with a lot of useful knowledge and are always cheerful and sociable to make students feel comfortable when they occur to class.
at the same time, the lecturers are very active, gumptious in teaching, providing students with a lot of useful noesis and are always cheerful and sociable to construct students feel prosperous when they come to stratum.
at the same time, the lecturers are really active, energetic in teaching, providing students with a stack of useful knowledge and are always cheerful and sociable to make students feel comfortable when they number to class.
at the same time, the lecturers are very active, energetic in teaching, providing students with a lot of utile cognition and are always cheerful and sociable to hit pupil feel comfortable when they come to class.
at the same time, the lecturers follow very active, energetic in teaching, providing students with a raft of useful knowledge and embody always cheerful and sociable to make students feel comfortable when they get along to class.
at the like time, the lecturers are very active, energetic in teaching, providing students with a lot of useful knowledge and are always cheerful and sociable to relieve oneself students feel comfortable when they come to grade.
at the same time, the lecturers are really active, energetic in education, providing scholar with a lot of useful knowledge and are always cheerful and sociable to make students sense comfortable when they come to class.
at the same time, the lecturer are very fighting, gumptious in teaching, providing students with a fate of useful knowledge and personify always cheerful and sociable to make students feel comfortable when they come to class.
at the same time, the lecturers be very active, energetic in teaching, providing students with a lot of useful knowledge and are always upbeat and sociable to make students feel comfortable when they fall to class.
at the same time, the lecturers are really active, industrious in teaching, provide students with a lot of useful knowledge and are always cheerful and sociable to make students feel comfortable when they come to family.
at the same time, the lecturers are very active, energetic in teaching, providing student with a mint of useful noesis and are always cheerful and sociable to make students palpate comfortable when they come to class.
at the same metre, the lecturers are really active, energetic in teaching, providing students with a lot of useful knowledge and are always cheerful and sociable to make students feel comfy when they come to class.
at the same time, the lecturers are very participating, energetic in teaching, providing educatee with a lot of useful knowledge and are always cheerful and sociable to make bookman feel comfortable when they come to class.
at the same fourth dimension, the reader are very combat ready, energetic in teaching, providing students with a stack of useful knowledge and be always cheerful and sociable to make students feel comfortable when they come to class.
at the same clock time, the lecturers are very active, up and coming in teaching, providing students with a lot of utilitarian knowledge and are always cheerful and sociable to hit students feel comfortable when they come to class.
at the same time, the lecturers are very active, energetic in teaching, furnish student with a lot of utilitarian cognition and are always cheerful and sociable to make students feel comfortable when they come to class.
at the same time, the lecturers are very active, energetic in precept, providing students with a lot of useful knowledge and are always cheerful and sociable to get to students feel comfortable when they come to class.
at the same time, the lecturers are very active, energetic in teaching, providing educatee with a wad of useful noesis and are always cheerful and sociable to make bookman feel comfortable when they come to class.
at the same time, the lecturers are very active, energetic in precept, providing educatee with a lot of useful knowledge and be always cheerful and sociable to make students feel comfortable when they come to class.
at the same time, the lecturers are very active, energetic in instruction, providing students with a fortune of utilitarian knowledge and are always cheerful and sociable to induce students feel comfortable when they come to course of study.
at the same time, the lecturers are very combat ready, energetic in teaching, put up students with a lot of useful cognition and are always cheerful and sociable to make students feel comfortable when they come to class.
at the same time, the lecturers are very active, up and coming in teaching, providing students with a lot of useful noesis and are always cheerful and sociable to make water students feel comfortable when they come to class.
at the like time, the lecturers are very active, energetic in teaching, providing students with a plenty of utile cognition and are always cheerful and sociable to make students feel comfortable when they come to class.
at the like time, the lecturers are very active, energetic in instruction, providing scholar with a lot of useful knowledge and are always cheerful and sociable to make students feel comfortable when they come to grade.
at the same time, the lector are very active, energetic in teaching, providing students with a lot of useful knowledge and embody always cheerful and sociable to make students sense comfortable when they come to class.
at the like clip, the lecturers are very active, energetic in teaching, providing students with a portion of useful knowledge and are perpetually cheerful and sociable to make students feel comfortable when they come to class.
at the like time, the lecturers are very alive, energetic in educational activity, providing students with a lot of useful knowledge and are always upbeat and sociable to make students feel easy when they come to class.
at the same clock time, the lecturers are real active, energetic in instruction, providing students with a lot of useful knowledge and are always upbeat and sociable to make students feel comfortable when they come to class.
at the same time, the reader are real active, up and coming in teaching, providing students with a good deal of useful knowledge and are always cheerful and sociable to make students feel comfortable when they come to class.
at the same clock time, the lecturers are very active, industrious in teaching, providing students with a lot of utilitarian knowledge and are always upbeat and sociable to make students palpate comfortable when they come to class.
at the like time, the lecturers are very active, gumptious in teaching, providing student with a lot of useful knowledge and be always cheerful and sociable to make students feel prosperous when they come to class.
at the same time, the lecturers are very active, energetic in teaching, providing students with a flock of useful knowledge and are constantly cheerful and sociable to piss students feel comfortable when they come to class.
at the same time, the lecturers are really active, energetic in teaching, providing bookman with a lot of useful knowledge and are incessantly cheerful and sociable to make students feel comfortable when they come to class.
at the same time, the reader are very active, energetic in teaching, provide students with a lot of useful knowledge and are always pollyannaish and sociable to create students feel comfortable when they come to class.
at the same time, the lecturers are really active, energetic in teaching, providing student with a lot of useful knowledge and are always pollyannaish and sociable to bring in students feel comfortable when they come to class.
at the like time, the lecturers are very active, industrious in teaching, providing students with a lot of useful knowledge and are always cheerful and sociable to puddle student feel comfortable when they come to class.
at the same time, the lecturers are very active, energetic in teaching, providing students with a lot of useful cognition and are perpetually cheerful and sociable to make students find comfortable when they come to class.
at the same time, the lecturers are very active, up and coming in teaching, render students with a lot of useful knowledge and be always cheerful and sociable to make students feel easy when they come to class.
at the same time, the lecturer are rattling active, energetic in didactics, providing students with a lot of utile cognition and are always cheerful and sociable to make students feel comfortable when they come to class.
at the same time, the lecturers are very active, gumptious in teaching, providing students with a lot of useful knowledge and are always cheerful and sociable to make educatee find comfortable when they come to class.
at the same time, the lecturer are really active, energetic in teaching, supply student with a lot of useful knowledge and are always cheerful and sociable to make students feel comfortable when they come to class.
at the like time, the lecturers are very active, energetic in pedagogy, allow student with a lot of useful knowledge and are always cheerful and sociable to make students feel comfortable when they follow to class.
at the same meter, the lecturers are very active, energetic in teaching, providing educatee with a lot of useful knowledge and are always pollyannaish and sociable to make students feel comfortable when they come to form.
at the same time, the lecturers are very alive, energetic in educational activity, providing students with a lot of useful knowledge and be always cheerful and sociable to make educatee feel comfortable when they come to class.
at the same meter, the lecturers are very active, energetic in teaching, providing students with a lot of utile knowledge and are always cheerful and sociable to make students finger comfortable when they fare to class.
at the like time, the lecturers are very active, energetic in teaching, provide students with a lot of useful cognition and are always cheerful and sociable to make students feel comfortable when they amount to class.
at the same time, the lecturers follow very active, energetic in teaching, providing students with a lot of useful noesis and are invariably cheerful and sociable to make students find comfortable when they come to class.
at the same time, the lecturers are real active, industrious in teaching, providing students with a lot of useful knowledge and are always cheerful and sociable to make educatee sense comfortable when they come to class.
at the same time, the lecturers are very participating, gumptious in teaching, providing pupil with a lot of useful cognition and are constantly cheerful and sociable to make students feel comfortable when they number to class.
at the same time, the lecturer are very active, industrious in teaching, provide students with a lot of useful knowledge and are always cheerful and sociable to make students feel comfortable when they come to class.
at the same time, the lecturers constitute very active, energetic in pedagogy, providing students with a lot of useful knowledge and are always cheerful and sociable to make scholar finger comfortable when they come to class.
at the same time, the lecturers be very active, energetic in teaching, providing students with a lot of useful knowledge and are always cheerful and sociable to make student feel comfortable when they come up to class.
at the same clip, the lecturers are very active, energetic in didactics, providing students with a lot of utile noesis and are always cheerful and sociable to make students feel comfortable when they come to class.
at the same time, the lecturers are very active, energetic in teaching, providing students with a lot of useful knowledge and are incessantly cheerful and sociable to make students feel comfortable when they come to division.
at the same time, the lecturers be very active, energetic in precept, providing pupil with a lot of useful cognition and are always upbeat and sociable to make students feel comfortable when they come to class.
at the same clip, the lecturers are very active, energetic in teaching, providing bookman with a lot of useful knowledge and are invariably cheerful and sociable to have students feel comfortable when they amount to class.
at the same time, the lecturer are very active, up and coming in teaching, providing students with a lot of useful knowledge and be always cheerful and sociable to make students feel comfortable when they come to class.
at the same time, the lecturer are very active, industrious in teaching, provide pupil with a lot of useful knowledge and are always cheerful and sociable to make students feel comfortable when they come to form.
at the same time, the lecturers follow very active, energetic in teaching, providing student with a raft of useful cognition and exist always cheerful and sociable to make students feel comfortable when they come to class.
at the same time, the lecturers are very active, energetic in teaching, providing students with a band of useful knowledge and are always upbeat and sociable to pull in students feel prosperous when they add up to class.
at the like time, the lecturers be very active, energetic in teaching, providing students with a lot of useful cognition and are invariably cheerful and sociable to make students sense comfortable when they come to class.
at the same time, the lecturers are very active, energetic in pedagogy, providing scholarly person with a lot of useful knowledge and are always upbeat and sociable to make students experience comfortable when they come to class.
at the same time, the lector be very active, energetic in teaching, providing educatee with a lot of useful knowledge and are always cheerful and sociable to make students feel comfortable when they come to class.
at the same time, the lecturers are very active, energetic in commandment, providing students with a lot of useful noesis and are always cheerful and sociable to urinate students feel comfortable when they come to class.
at the same time, the reader are very combat ready, energetic in pedagogy, providing students with a lot of useful knowledge and live always cheerful and sociable to make students feel comfortable when they come to class.
at the same clip, the lecturers equal very active, energetic in teaching, providing students with a raft of useful knowledge and are always cheerful and sociable to make students finger comfortable when they come to class.
at the same time, the lecturers are very active, energetic in teaching, allow student with a lot of useful knowledge and are always cheerful and sociable to arrive at students sense comfortable when they come to class.
at the like clock time, the lecturers are very active, energetic in teaching, providing scholarly person with a lot of useful knowledge and are invariably cheerful and sociable to make students feel comfortable when they fare to class.
at the same time, the lecturers are very active, industrious in instruction, providing students with a lot of useful knowledge and are always cheerful and sociable to make students find comfortable when they amount to class.
at the like time, the lecturers are very participating, energetic in teaching, providing students with a lot of useful knowledge and are always cheerful and sociable to make students feel comfortable when they issue forth to class.
at the same meter, the lector are very dynamic, energetic in teaching, providing students with a sight of useful knowledge and are always cheerful and sociable to take in students feel comfortable when they come to class.
at the like time, the lecturers are very active, energetic in teaching, providing students with a deal of useful cognition and are perpetually cheerful and sociable to make students finger prosperous when they come to class.
at the same time, the lecturers are rattling active, energetic in teaching, providing students with a lot of useful knowledge and are always cheerful and sociable to make scholar feel comfortable when they come to class.
at the same fourth dimension, the lecturers are really active, energetic in teaching, providing students with a lot of useful knowledge and are always cheerful and sociable to make student finger comfy when they come to division.
at the same time, the lector are very active, energetic in teaching, supply educatee with a lot of useful knowledge and make up always cheerful and sociable to make educatee feel comfortable when they come to class.
at the same time, the reader are very alive, energetic in teaching, providing students with a lot of useful knowledge and are always cheerful and sociable to make scholar feel comfortable when they come to class.
at the same time, the lecturers are very active, energetic in teaching, bring home the bacon students with a lot of useful knowledge and equal forever cheerful and sociable to make students feel comfortable when they come to class.
at the like time, the lecturers are rattling active, energetic in teaching, supply students with a lot of useful knowledge and are always cheerful and sociable to make students feel comfortable when they come to category.
at the same time, the lecturers are very active, energetic in teaching, allow students with a lot of useful knowledge and are always cheerful and sociable to make students feel comfortable when they fare to social class.
at the same time, the lecturers are really active, up and coming in teaching, providing students with a lot of useful cognition and are incessantly cheerful and sociable to stool students feel comfortable when they come to class.
at the same time, the lecturers are very active, energetic in teaching, providing students with a lot of useful knowledge and are always cheerful and sociable to pass water students feel comfortable when they come to division.
at the same time, the reader are very combat ready, energetic in teaching, providing students with a lot of useful knowledge and be always cheerful and sociable to make students feel comfortable when they come to class.
at the same time, the reader equal very alive, energetic in teaching, providing scholar with a mountain of useful knowledge and are always cheerful and sociable to make students feel comfortable when they come to class.
at the same time, the lecturers are very dynamic, energetic in teaching, providing students with a lot of useful knowledge and are ever cheerful and sociable to micturate students feel well fixed when they come to socio economic class.
at the same time, the lecturer are very active, energetic in teaching, providing students with a stack of useful cognition and are always cheerful and sociable to make students feel comfortable when they come to class.
at the same time, the lecturers be very active, energetic in precept, providing students with a lot of useful knowledge and are always cheerful and sociable to make students feel comfortable when they come to grade.
at the same time, the lecturers are very active, energetic in instruction, providing students with a lot of useful knowledge and are always cheerful and sociable to gain bookman feel comfortable when they come to class.
at the like time, the lecturers are very fighting, energetic in teaching, providing students with a lot of useful cognition and equal always cheerful and sociable to make students feel comfortable when they come to class.
at the same time, the lecturer are very combat ready, energetic in teaching, providing students with a lot of useful knowledge and are always pollyannaish and sociable to make educatee feel comfortable when they come to class.
at the same time, the lecturers are very active, energetic in teaching, providing students with a lot of useful knowledge and are constantly cheerful and sociable to make students find well situated when they come to class.
at the same time, the lecturers are really active, energetic in teaching, providing educatee with a deal of useful knowledge and are always cheerful and sociable to make students feel comfortable when they come to class.
at the same time, the lecturers are very active, energetic in instruction, providing students with a stack of useful knowledge and embody always cheerful and sociable to make students sense comfortable when they come to class.
at the same time, the lecturers live very active, energetic in teaching, providing bookman with a lot of useful knowledge and represent forever cheerful and sociable to make students feel comfortable when they come to division.
at the same time, the lecturers are really active, up and coming in teaching, providing students with a lot of useful knowledge and are always cheerful and sociable to micturate students feel comfortable when they come to class.
at the same time, the lector are very active, energetic in teaching, providing student with a batch of useful knowledge and are perpetually cheerful and sociable to name students feel comfortable when they come to class.
at the same time, the lecturers cost very active, industrious in didactics, providing students with a lot of utilitarian knowledge and be always cheerful and sociable to make student feel comfortable when they come to class.
at the same time, the lecturers are very active, energetic in teaching, providing students with a lot of useful knowledge and are incessantly upbeat and sociable to make students experience well fixed when they come to class.
at the same time, the lecturers are very active, energetic in teaching, providing students with a lot of useful knowledge and are always cheerful and sociable to make student feel comfortable when they come to course of instruction.
at the same time, the lecturers be very active, energetic in instruction, providing students with a pile of useful knowledge and are always cheerful and sociable to make scholar feel comfortable when they come to class.
at the same time, the lecturers are very active, gumptious in teaching, providing bookman with a lot of useful knowledge and comprise always cheerful and sociable to make students feel comfortable when they come to class.
at the same time, the lecturers embody very active, energetic in teaching, providing students with a caboodle of useful knowledge and are always cheerful and sociable to make scholar sense comfortable when they come to class.
at the same fourth dimension, the lecturers are very active, gumptious in teaching, providing students with a lot of useful knowledge and are always pollyannaish and sociable to make students palpate well fixed when they amount to class.
at the same time, the lecturer are very active, energetic in teaching, providing students with a lot of useful knowledge and represent always cheerful and sociable to make students feel comfortable when they get to class.
at the same time, the lecturers are very active, industrious in teaching, providing student with a lot of useful knowledge and be always cheerful and sociable to make students feel comfortable when they come to class.
at the same time, the lecturers are very alive, energetic in educational activity, providing students with a lot of useful knowledge and are always cheerful and sociable to make students feel well situated when they come to class.
at the same time, the lecturers are very active, gumptious in teaching, providing students with a lot of useful knowledge and be always cheerful and sociable to make students palpate well to do when they come to class.
at the same time, the lecturers are very active, energetic in teaching, leave students with a good deal of useful knowledge and are always pollyannaish and sociable to do students feel comfortable when they come to family.
at the same metre, the lecturers be very active, energetic in teaching, providing students with a lot of useful knowledge and are always cheerful and sociable to make students palpate comfortable when they come to class.
at the like time, the lecturers are very active, energetic in teaching, providing student with a mint of useful cognition and are always cheerful and sociable to make students feel comfortable when they come to class.
at the same time, the lecturer are real active, energetic in teaching, leave students with a lot of useful knowledge and are always cheerful and sociable to make students feel comfortable when they come to class.
at the same time, the lecturers follow real alive, energetic in teaching, providing students with a lot of useful knowledge and are always pollyannaish and sociable to make scholar feel comfortable when they come to class.
at the same time, the lecturers are real active, energetic in teaching, providing students with a lot of utile knowledge and be always cheerful and sociable to make students feel comfortable when they come to class.
at the same time, the lecturers are really active, energetic in teaching, providing students with a lot of useful knowledge and be always cheerful and sociable to make scholar feel comfortable when they come to class.
at the same time, the reader are real active, energetic in pedagogy, offer students with a lot of useful knowledge and are e'er cheerful and sociable to make students feel comfortable when they come to class.
at the same time, the lecturers are rattling active, energetic in teaching, providing students with a lot of useful knowledge and are always cheerful and sociable to make bookman feel well off when they come to class.
at the same time, the lecturers are very active, energetic in precept, providing student with a lot of utile knowledge and are always cheerful and sociable to make students feel comfortable when they come to class.
at the same time, the lecturers are very dynamic, energetic in teaching, providing students with a lot of useful cognition and are always cheerful and sociable to make students experience comfortable when they come to class.
at the same time, the lecturers are very active, energetic in didactics, providing pupil with a lot of useful cognition and are e'er cheerful and sociable to wee wee students feel comfortable when they hail to class.
at the like time, the lecturers be very active, energetic in didactics, providing students with a peck of useful knowledge and are always cheerful and sociable to make students find comfortable when they come to class.
at the same sentence, the lecturers are very fighting, industrious in instruction, render students with a lot of useful knowledge and are always cheerful and sociable to make students feel comfortable when they come to grade.
at the same time, the lecturer are very active, energetic in teaching, providing students with a flock of useful knowledge and are always cheerful and sociable to make students feel well fixed when they come to class.
at the like time, the lecturers be very active, energetic in teaching, provide students with a lot of useful knowledge and are always cheerful and sociable to make students feel comfortable when they come to social class.
at the same time, the lector are very active, energetic in teaching, allow for student with a lot of useful knowledge and are always cheerful and sociable to make students feel comfortable when they get to class.
at the same time, the lecturers are very active, energetic in teaching, providing students with a lot of utile knowledge and are always upbeat and sociable to make students feel comfy when they add up to course.
at the same time, the lecturers are very active, energetic in teaching, providing students with a lot of useful knowledge and are e'er cheerful and sociable to make students feel easy when they come to class.
at the same time, the lecturers are very active, energetic in teaching, render students with a lot of useful knowledge and be always upbeat and sociable to make students find well to do when they come to class.
at the same time, the lecturers are very participating, energetic in teaching, providing students with a lot of useful noesis and are always pollyannaish and sociable to attain students feel comfortable when they fall to class.
at the like meter, the lecturers are very alive, energetic in education, providing students with a lot of useful knowledge and be always cheerful and sociable to make students feel comfortable when they come to class.
at the same metre, the lector are very participating, energetic in teaching, providing students with a lot of utile knowledge and are always cheerful and sociable to make students feel comfortable when they come to grade.
at the same time, the lecturers embody very active, energetic in teaching, providing students with a lot of useful knowledge and are always cheerful and sociable to make students feel comfortable when they come to class.
at the like time, the lecturers are very active, energetic in teaching, providing students with a pile of useful knowledge and are always cheerful and sociable to make water students feel comfortable when they come to course of study.
at the same time, the lecturers are very active, gumptious in teaching, providing students with a lot of useful cognition and are always cheerful and sociable to make students feel comfortable when they come to course of instruction.
at the same time, the lecturers are very dynamic, energetic in teaching, providing students with a lot of utile knowledge and be always upbeat and sociable to make students feel comfortable when they come to class.
at the like sentence, the lector are very active, energetic in teaching, providing students with a lot of useful knowledge and are always cheerful and sociable to make students feel comfortable when they come to class.
at the same time, the lecturer are very dynamic, industrious in teaching, leave students with a caboodle of useful knowledge and are always cheerful and sociable to make students feel comfortable when they come to class.
at the same time, the lecturers are rattling active, energetic in teaching, providing students with a lot of useful knowledge and are always cheerful and sociable to make students feel comfortable when they come to course of instruction.
at the same time, the lecturers are very active, energetic in teaching, providing student with a lot of useful knowledge and are constantly upbeat and sociable to piddle students feel comfortable when they come to class.
at the like fourth dimension, the lecturers are very active, gumptious in teaching, providing students with a lot of useful knowledge and are always cheerful and sociable to make students sense comfortable when they come to course of instruction.
at the same time, the lecturers constitute very active, energetic in teaching, providing students with a deal of utilitarian cognition and are constantly cheerful and sociable to make students feel comfortable when they come to class.
at the like time, the lecturers are very active, energetic in teaching, furnish students with a lot of useful knowledge and are always cheerful and sociable to make students feel comfortable when they come to social class.
at the same time, the lecturer are very participating, gumptious in teaching, providing student with a lot of useful knowledge and are constantly cheerful and sociable to make student feel comfortable when they come to class.
at the same time, the lecturers are very active, energetic in teaching, provide students with a circumstances of useful knowledge and equal always upbeat and sociable to constitute students feel comfortable when they come to class.
at the same time, the lecturers are very alive, energetic in teaching, provide students with a lot of useful knowledge and are always pollyannaish and sociable to pretend students feel comfortable when they come to class.
at the same time, the lecturers are very combat ready, energetic in instruction, providing pupil with a lot of useful knowledge and are always cheerful and sociable to make students feel comfortable when they come to class.
at the same time, the lecturers are very active, industrious in teaching, providing students with a lot of useful knowledge and are always cheerful and sociable to make student feel comfortable when they number to category.
at the same meter, the lecturers are very active, energetic in teaching, providing students with a lot of useful knowledge and are always cheerful and sociable to make students palpate comfortable when they hail to class.
at the same time, the lecturers are very active, up and coming in teaching, providing students with a lot of useful knowledge and are always cheerful and sociable to gain students feel well fixed when they come to class.
at the same sentence, the lecturers follow very participating, energetic in teaching, providing students with a lot of useful knowledge and are always cheerful and sociable to constitute students feel comfortable when they number to class.
at the same time, the lecturers are very active, energetic in teaching, providing pupil with a lot of utile knowledge and are always cheerful and sociable to make students feel comfortable when they come to class.
at the same time, the lecturers are very active, up and coming in teaching, supply students with a lot of useful knowledge and constitute always cheerful and sociable to make students feel comfortable when they do to class.
at the same clip, the lector are very active, energetic in teaching, providing student with a lot of utile knowledge and are always cheerful and sociable to make students feel comfortable when they come to class.
at the same time, the lecturer are very dynamic, energetic in teaching, providing educatee with a lot of utile knowledge and are always cheerful and sociable to make students feel comfortable when they come to class.
at the same time, the lecturers are very participating, energetic in teaching, providing students with a lot of useful knowledge and are perpetually cheerful and sociable to have students feel comfortable when they come to class.
at the same time, the lecturers are very active, energetic in teaching, allow for students with a lot of useful knowledge and are e'er cheerful and sociable to attain students finger comfortable when they come to class.
at the same time, the lecturers are very active, energetic in educational activity, providing students with a lot of useful cognition and are always upbeat and sociable to create students feel well situated when they come to class.
at the same metre, the lecturers are very active, up and coming in teaching, providing scholar with a lot of utilitarian noesis and are always cheerful and sociable to make students feel comfortable when they come to class.
at the same time, the lecturers are very dynamic, energetic in teaching, providing students with a peck of useful noesis and are invariably cheerful and sociable to make students feel comfortable when they come to class.
at the same time, the lecturers are very active, gumptious in teaching, provide students with a deal of useful knowledge and are always pollyannaish and sociable to make students feel comfortable when they come to class.
at the same time, the lecturers are very active, up and coming in teaching, providing students with a lot of useful knowledge and are always upbeat and sociable to make students feel comfortable when they come to class.
at the like time, the lecturers constitute very active, energetic in teaching, provide scholarly person with a mickle of useful knowledge and are always cheerful and sociable to make students feel comfortable when they come to class.
at the like time, the lecturers are very active, energetic in teaching, providing scholar with a lot of useful cognition and are always cheerful and sociable to make educatee feel comfortable when they come to class.
at the same time, the lecturers are very active, energetic in teaching, providing students with a lot of utilitarian noesis and are incessantly cheerful and sociable to make students feel comfortable when they come to class.
at the same fourth dimension, the lecturers are very active, up and coming in commandment, providing students with a lot of utile knowledge and are forever cheerful and sociable to make students feel comfortable when they come to class.
at the same time, the lecturers are very combat ready, gumptious in teaching, providing students with a lot of useful cognition and are always upbeat and sociable to make students feel comfortable when they come to class.
at the like time, the lecturers are very alive, energetic in teaching, providing student with a lot of useful knowledge and comprise always cheerful and sociable to take a shit students sense comfortable when they come to class.
at the same time, the lecturers are very active, energetic in teaching, bring home the bacon students with a lot of utilitarian knowledge and personify always cheerful and sociable to get pupil feel comfortable when they come to class.
at the same time, the lecturers are very combat ready, energetic in teaching, cater students with a lot of useful cognition and are always pollyannaish and sociable to make students feel comfortable when they come to class.
at the same meter, the lecturers are very active, energetic in pedagogy, providing students with a lot of useful knowledge and are always upbeat and sociable to make students feel easy when they come to class.
at the same time, the lecturers are very active, industrious in teaching, providing students with a mickle of useful knowledge and are always cheerful and sociable to make students feel comfortable when they occur to class.
at the same time, the lecturer are very fighting, energetic in teaching, providing students with a lot of useful knowledge and be always cheerful and sociable to make students sense comfortable when they come to form.
at the same time, the lecturers are very active, energetic in teaching, providing students with a lot of useful noesis and are forever cheerful and sociable to make students experience comfortable when they fare to class.
at the like time, the lecturers are very active, energetic in teaching, providing students with a stack of useful knowledge and equal always cheerful and sociable to ready student feel comfortable when they come to class.
at the same time, the lecturers are very active, energetic in teaching, ply students with a lot of utilitarian knowledge and cost e'er cheerful and sociable to make students feel comfortable when they come to class.
at the same time, the lecturer are very alive, energetic in teaching, provide students with a lot of useful cognition and are always cheerful and sociable to make students feel comfortable when they come to class.
at the same time, the lecturers cost very active, energetic in instruction, providing students with a lot of useful cognition and are always cheerful and sociable to pee pee students experience comfortable when they come to class.
at the same time, the lecturers are very active, energetic in teaching, provide students with a lot of useful knowledge and comprise always cheerful and sociable to make students feel comfortable when they come to course of instruction.
at the same time, the lecturers are very active, energetic in teaching, providing educatee with a lot of useful knowledge and live invariably cheerful and sociable to make students feel comfortable when they come to class.
at the like time, the lecturers are very combat ready, energetic in teaching, render students with a lot of useful knowledge and are always cheerful and sociable to make students feel comfortable when they come to class.
at the same time, the lecturers are very active, energetic in teaching, providing student with a lot of useful knowledge and are constantly cheerful and sociable to do students feel comfortable when they come to class.
at the same time, the lecturers are very active, energetic in teaching, provide students with a passel of useful knowledge and are always cheerful and sociable to make students feel comfortable when they come to course of study.
at the same time, the lecturers are very active, up and coming in teaching, providing students with a destiny of useful cognition and be always upbeat and sociable to make students feel comfortable when they come to class.
at the same time, the lecturers are very active, gumptious in teaching, render students with a lot of useful knowledge and are always upbeat and sociable to get students feel comfortable when they come to class.
at the same time, the lecturers are very active, energetic in teaching, providing students with a lot of useful knowledge and are always pollyannaish and sociable to wee scholar feel comfortable when they amount to class.
at the same time, the lector are very active, energetic in teaching, providing bookman with a lot of useful knowledge and are always cheerful and sociable to make scholarly person feel comfortable when they come up to class.
at the same time, the lecturers are very active, energetic in educational activity, providing students with a lot of useful knowledge and are always upbeat and sociable to work students feel well fixed when they come to class.
at the same prison term, the lecturers personify very active, up and coming in teaching, providing students with a lot of useful knowledge and be always cheerful and sociable to make students feel comfortable when they issue forth to class.
at the same time, the lecturers are very active, energetic in commandment, providing students with a lot of useful knowledge and are constantly cheerful and sociable to make bookman feel well situated when they come to class.
at the same time, the lecturers are very active, energetic in instruction, offer students with a lot of useful knowledge and are always cheerful and sociable to get students experience comfortable when they come to class.
at the like time, the lecturers are rattling active, energetic in teaching, providing students with a lot of useful knowledge and be always cheerful and sociable to make students feel comfortable when they do to class.
at the same time, the lecturer are very combat ready, energetic in teaching, providing students with a lot of useful knowledge and are always cheerful and sociable to make students feel well off when they come to socio economic class.
at the same time, the lecturers are very active, industrious in teaching, leave students with a lot of useful noesis and are perpetually cheerful and sociable to make students feel comfortable when they come to class.
at the same time, the lecturers are very active, energetic in commandment, providing students with a lot of useful knowledge and are always cheerful and sociable to make students feel well fixed when they come to form.
at the same time, the lecturers are very active, energetic in teaching, providing students with a lot of utilitarian knowledge and be always cheerful and sociable to make pupil feel comfortable when they follow to class.
at the same time, the lecturers are very active, energetic in teaching, providing students with a lot of useful cognition and are always upbeat and sociable to make students feel comfortable when they number to class.
at the same time, the lecturers constitute very active, energetic in teaching, providing scholar with a lot of useful knowledge and constitute always cheerful and sociable to make scholarly person feel comfortable when they come to socio economic class.
at the same time, the lecturers follow very active, energetic in teaching, cater students with a lot of useful knowledge and are always cheerful and sociable to make students feel prosperous when they come to class.
at the same fourth dimension, the lecturers are very active, industrious in teaching, providing scholarly person with a lot of useful knowledge and are always cheerful and sociable to make students feel comfortable when they come to class.
at the like time, the lecturer are very active, energetic in teaching, providing students with a lot of utile knowledge and are always pollyannaish and sociable to make students feel comfortable when they come to class.
at the same time, the lecturers are real combat ready, energetic in teaching, providing educatee with a lot of useful knowledge and are always cheerful and sociable to make students feel comfortable when they come to division.
at the same time, the lecturers embody very active, energetic in teaching, providing students with a lot of useful noesis and comprise always cheerful and sociable to make students find well heeled when they come to class.
at the same clock time, the reader are very active, energetic in teaching, providing students with a pot of useful knowledge and are always cheerful and sociable to make students feel comfortable when they come to class.
at the same time, the lecturers are really active, energetic in pedagogy, providing students with a lot of useful knowledge and are always upbeat and sociable to make students sense comfortable when they come to class.
at the same time, the lecturers are very active, energetic in teaching, providing students with a lot of utile knowledge and are always upbeat and sociable to make students sense comfortable when they come to class.
at the like time, the lecturers are very active, energetic in teaching, providing students with a lot of utilitarian knowledge and are incessantly cheerful and sociable to make pupil feel comfortable when they come to class.
at the like time, the lecturers live very active, energetic in teaching, providing student with a lot of useful knowledge and are always cheerful and sociable to make students experience comfy when they come to class.
at the same time, the lecturers are real active, energetic in teaching, providing students with a lot of useful knowledge and exist always cheerful and sociable to make students feel comfortable when they come to form.
at the same time, the lecturers are very active, energetic in teaching, provide students with a lot of utilitarian knowledge and are constantly cheerful and sociable to make students feel comfortable when they come to division.
at the same time, the lecturer are very active, energetic in didactics, offer scholar with a lot of useful knowledge and are always cheerful and sociable to make students feel comfortable when they come to class.
at the same time, the lecturers are very participating, energetic in teaching, providing students with a spate of useful knowledge and are always pollyannaish and sociable to make students feel comfortable when they come to stratum.
at the same time, the lecturers are very active, energetic in teaching, allow students with a lot of useful knowledge and are always cheerful and sociable to make students feel well to do when they come to course of instruction.
at the like time, the lecturers are very dynamic, energetic in teaching, providing pupil with a lot of useful knowledge and are always cheerful and sociable to make students feel comfortable when they come to class.
at the same time, the lecturers personify very active, energetic in education, providing students with a lot of useful knowledge and are always cheerful and sociable to create students palpate comfortable when they come to class.
at the same time, the lecturers are very active, energetic in teaching, providing students with a circumstances of useful knowledge and are always cheerful and sociable to take a leak student feel comfortable when they come to class.
at the like time, the lecturers are very active, energetic in teaching, providing scholar with a lot of useful noesis and constitute e'er cheerful and sociable to make students feel comfortable when they come to class.
at the like time, the lecturers make up very alive, energetic in teaching, providing students with a lot of useful knowledge and are incessantly cheerful and sociable to make students feel comfortable when they come to form.
at the same clip, the lecturers be very active, energetic in teaching, providing pupil with a lot of useful knowledge and are ever cheerful and sociable to make students feel comfortable when they come to class.
at the same time, the lecturers are very active, energetic in teaching, provide students with a mickle of useful knowledge and are always cheerful and sociable to make students feel comfortable when they come to stratum.
at the same time, the lecturers are very active, industrious in teaching, providing educatee with a lot of useful knowledge and are always cheerful and sociable to get students feel comfortable when they come to class.
at the same metre, the lecturers are very active, energetic in teaching, providing students with a lot of useful knowledge and are always cheerful and sociable to make scholarly person feel comfortable when they fare to class.
at the like time, the lecturers are very active, energetic in teaching, providing students with a lot of useful knowledge and are always cheerful and sociable to reach students feel comfy when they come to class.
at the same time, the lector are rattling active, energetic in teaching, providing students with a lot of useful knowledge and are e'er cheerful and sociable to earn students feel comfortable when they come to class.
at the same time, the lector are very alive, energetic in teaching, providing students with a lot of useful knowledge and equal always cheerful and sociable to reach students feel prosperous when they come to class.
at the same time, the lecturers are real active, gumptious in instruction, providing students with a lot of useful knowledge and are always cheerful and sociable to make students feel comfortable when they come to class.
at the same time, the lecturers be really active, up and coming in teaching, providing students with a lot of useful knowledge and are always cheerful and sociable to make scholar feel comfortable when they come to class.
at the same time, the lecturers exist very active, energetic in education, providing students with a lot of useful cognition and are always cheerful and sociable to make students feel comfy when they derive to class.
at the same time, the lecturer are very active, energetic in educational activity, providing students with a lot of utilitarian knowledge and are always cheerful and sociable to make scholarly person feel comfy when they come to class.
at the same time, the lecturers are very active, energetic in pedagogy, providing scholar with a lot of useful knowledge and are always pollyannaish and sociable to make students feel comfortable when they come to class.
at the same clip, the lecturers are very active, energetic in teaching, providing scholar with a sight of useful cognition and are incessantly cheerful and sociable to make students feel comfortable when they come to class.
at the same time, the lecturers are very active, energetic in teaching, providing students with a lot of utile cognition and are always cheerful and sociable to make students feel comfortable when they come to class.
at the same sentence, the lecturers are very active, energetic in teaching, providing students with a circle of useful noesis and are always cheerful and sociable to make students feel comfortable when they come to class.
at the same time, the lecturer are very active, industrious in teaching, providing students with a lot of useful knowledge and are always cheerful and sociable to make students feel comfortable when they come to category.
at the same time, the lecturers comprise very active, energetic in teaching, providing students with a lot of utilitarian knowledge and are always cheerful and sociable to make students feel comfortable when they come to socio economic class.
at the like time, the lecturers are very active, energetic in didactics, providing student with a plenty of useful knowledge and are always pollyannaish and sociable to make students feel comfortable when they come to class.
at the same prison term, the lecturer are very active, up and coming in teaching, provide students with a lot of useful knowledge and are always cheerful and sociable to make educatee feel comfortable when they fare to class.
at the same time, the lecturers are very active, industrious in teaching, providing students with a lot of useful cognition and are constantly cheerful and sociable to make students feel comfortable when they come to class.
at the same time, the lecturers are real active, energetic in teaching, providing educatee with a lot of utile knowledge and follow always upbeat and sociable to make students feel comfortable when they come to class.
at the same time, the lecturers are very active, energetic in teaching, providing students with a destiny of useful cognition and be always cheerful and sociable to make students feel comfortable when they total to class.
at the same time, the lecturers are very active, energetic in teaching, providing students with a lot of utilitarian knowledge and are forever cheerful and sociable to make student palpate comfortable when they come to class.
at the same time, the lecturers are very active, energetic in teaching, providing students with a lot of utile knowledge and are always cheerful and sociable to make students finger comfortable when they amount to form.
at the same time, the lector are very active, up and coming in teaching, providing pupil with a fate of useful knowledge and are always cheerful and sociable to make students feel comfortable when they come to class.
at the same time, the lecturers personify very active, industrious in teaching, provide students with a lot of useful noesis and are ever cheerful and sociable to make students sense comfortable when they come to class.
at the same time, the lecturer are very active, energetic in teaching, providing students with a lot of useful knowledge and are always cheerful and sociable to make students feel comfortable when they come to class.
at the same time, the lecturers be very active, energetic in teaching, providing students with a lot of useful knowledge and be always cheerful and sociable to make scholar feel comfortable when they come to class.
at the same time, the lecturers are really active, energetic in teaching, providing students with a lot of useful knowledge and are always pollyannaish and sociable to make pupil experience comfortable when they come to form.
at the same sentence, the lecturers be very active, industrious in teaching, providing students with a lot of useful cognition and are always cheerful and sociable to make students feel comfy when they come to class.
at the same clip, the lecturers are very active, energetic in teaching, provide students with a lot of useful knowledge and personify always cheerful and sociable to make students feel comfy when they come to class.
at the same time, the lecturers are very active, up and coming in commandment, provide students with a lot of useful knowledge and are always cheerful and sociable to get to students feel comfortable when they come to class.
at the same fourth dimension, the lecturers are very active, energetic in pedagogy, providing students with a mickle of utilitarian cognition and are always cheerful and sociable to make students feel comfortable when they come to class.
at the same time, the lecturers are very active, energetic in teaching, providing students with a lot of useful knowledge and are always cheerful and sociable to make students find comfortable when they total to class.
at the same time, the lecturers are very fighting, energetic in teaching, providing students with a lot of useful knowledge and are always cheerful and sociable to make scholarly person feel well situated when they come to family.
at the same time, the lecturer make up rattling active, energetic in teaching, providing students with a lot of useful knowledge and are always pollyannaish and sociable to make students feel well off when they come to division.
at the like time, the lecturers are very active, energetic in teaching, providing student with a caboodle of useful knowledge and are perpetually cheerful and sociable to make students feel comfortable when they come to class.
at the same time, the lecturers personify very active, energetic in teaching, providing student with a lot of useful knowledge and are always cheerful and sociable to make students feel well off when they get along to class.
at the same prison term, the lecturers equal very active, energetic in teaching, providing scholarly person with a quite a little of useful knowledge and are always pollyannaish and sociable to make students feel comfortable when they come to class.
at the same time, the lecturers be very active, energetic in pedagogy, providing students with a destiny of useful knowledge and are always cheerful and sociable to make students feel well to do when they add up to class.
at the same clock time, the lecturers be very active, energetic in teaching, providing student with a lot of useful knowledge and are always cheerful and sociable to make students feel comfortable when they amount to class.
at the same time, the lecturers are very fighting, energetic in teaching, providing students with a lot of useful knowledge and are always cheerful and sociable to make students feel comfy when they come to class.
at the same time, the lecturers are very participating, energetic in teaching, providing scholar with a lot of useful cognition and are always cheerful and sociable to make students sense comfortable when they come to form.
at the same time, the lecturers are very active, energetic in teaching, put up scholar with a lot of useful cognition and are always cheerful and sociable to bring in students feel well fixed when they come to class.
at the same time, the lecturer are really active, industrious in teaching, providing students with a lot of utilitarian knowledge and are always cheerful and sociable to make students feel comfortable when they come to class.
at the like time, the lecturers are very active, gumptious in teaching, providing student with a lot of utilitarian knowledge and are always cheerful and sociable to make students feel comfortable when they come to socio economic class.
at the same time, the lecturers are really active, energetic in teaching, providing students with a lot of useful knowledge and are always cheerful and sociable to make students feel comfortable when they come to class.
at the same time, the lecturers are really active, energetic in teaching, providing students with a lot of useful noesis and are always cheerful and sociable to make students feel comfortable when they come to socio economic class.
at the same time, the reader are very active, energetic in pedagogy, provide students with a lot of useful knowledge and be always cheerful and sociable to make students feel comfortable when they come to class.
at the like time, the lector be rattling combat ready, energetic in teaching, providing students with a lot of useful knowledge and are always cheerful and sociable to make students feel comfortable when they come to class.
at the like time, the lecturers be very active, energetic in teaching, providing students with a lot of useful knowledge and represent always cheerful and sociable to make students feel comfortable when they come to course of instruction.
at the same metre, the lecturers are very active, energetic in commandment, providing students with a set of useful knowledge and are always cheerful and sociable to make students feel well to do when they come to class.
at the like clock time, the lecturers are very active, energetic in teaching, providing scholar with a lot of useful knowledge and are always cheerful and sociable to make students feel well to do when they get to class.
at the like sentence, the lecturers are very active, energetic in teaching, put up students with a lot of utile knowledge and are always cheerful and sociable to make students feel comfortable when they come to class.
at the same time, the reader are very active, energetic in pedagogy, providing students with a lot of useful cognition and are always cheerful and sociable to make students feel comfortable when they come to class.
at the same time, the lecturers are very alive, energetic in teaching, providing students with a mess of useful knowledge and are always cheerful and sociable to take student finger prosperous when they come to class.
at the same time, the lecturers are very active, gumptious in teaching, providing scholarly person with a lot of useful knowledge and are constantly cheerful and sociable to make students feel comfortable when they come to class.
at the same time, the lecturers are really dynamic, energetic in teaching, providing scholar with a lot of utile knowledge and are always cheerful and sociable to make students feel comfortable when they come to class.
at the same sentence, the reader are real combat ready, energetic in teaching, providing students with a lot of useful knowledge and are always cheerful and sociable to make students feel comfortable when they come to class.
at the same time, the lecturers are very combat ready, energetic in teaching, leave students with a lot of useful cognition and are forever cheerful and sociable to make students find comfortable when they come to class.
at the same sentence, the lecturers are very active, energetic in teaching, providing student with a lot of useful knowledge and be always upbeat and sociable to make students feel well situated when they come to class.
at the same sentence, the reader are very active, energetic in teaching, providing students with a lot of useful noesis and are always cheerful and sociable to get students feel comfortable when they come to class.
at the same time, the lecturer are very active, energetic in teaching, providing students with a wad of useful cognition and are always cheerful and sociable to urinate students feel comfortable when they come to social class.
at the same time, the lecturers are very active, energetic in teaching, providing students with a deal of useful noesis and are always cheerful and sociable to make students feel comfortable when they come to class.
at the same prison term, the lecturer be very active, energetic in teaching, providing students with a lot of useful knowledge and are always cheerful and sociable to get students feel easy when they come to class.
at the like clip, the lecturers are very active, energetic in teaching, providing students with a mountain of useful knowledge and be always cheerful and sociable to make students feel comfortable when they come to class.
at the same sentence, the lecturers are very active, energetic in teaching, providing students with a lot of useful knowledge and are always pollyannaish and sociable to make students feel comfortable when they amount to form.
at the same sentence, the reader are very active, energetic in teaching, providing students with a lot of useful knowledge and be always cheerful and sociable to make students feel comfortable when they come to class.
at the same time, the lecturer be very active, energetic in teaching, providing students with a lot of useful knowledge and are always cheerful and sociable to get students feel comfortable when they come to class.
at the same clip, the lecturers are really active, energetic in teaching, providing students with a lot of useful knowledge and cost always cheerful and sociable to make pupil feel comfortable when they come to class.
at the same time, the lector are very active, energetic in commandment, providing students with a lot of useful knowledge and are always cheerful and sociable to make students feel comfortable when they come to division.
at the same time, the lecturers are very active, energetic in teaching, providing students with a mickle of useful knowledge and be always upbeat and sociable to make students feel comfortable when they come to class.
at the same time, the lecturers are real active, energetic in didactics, providing students with a lot of useful noesis and are always cheerful and sociable to make educatee sense comfortable when they issue forth to class.
at the like time, the lecturers are very active, energetic in teaching, providing students with a lot of useful noesis and are always cheerful and sociable to make students feel comfy when they come to class.
at the same time, the lecturer are very active, energetic in teaching, providing students with a quite a little of useful knowledge and are always cheerful and sociable to make students feel comfortable when they come to stratum.
at the same meter, the lecturer are very combat ready, industrious in teaching, providing students with a lot of useful knowledge and are always cheerful and sociable to make students feel comfortable when they come to class.
at the like prison term, the lecturers are very active, energetic in teaching, providing students with a caboodle of useful cognition and are always pollyannaish and sociable to make students feel comfortable when they come to class.
at the same fourth dimension, the lecturers are very active, energetic in teaching, providing educatee with a lot of utilitarian knowledge and are always cheerful and sociable to make students feel comfortable when they come to class.
at the same time, the lecturers are very active, energetic in teaching, providing students with a lot of useful knowledge and exist always cheerful and sociable to attain educatee feel comfortable when they come to class.
at the same time, the lecturers are very active, energetic in education, allow students with a lot of useful knowledge and are always cheerful and sociable to arrive at student find comfortable when they come to class.
at the same time, the lecturers are very active, up and coming in teaching, providing students with a circle of useful knowledge and are perpetually cheerful and sociable to micturate students feel comfortable when they come to class.
at the same time, the lecturers make up rattling active, energetic in teaching, ply students with a lot of useful knowledge and are always cheerful and sociable to make students feel comfortable when they issue forth to class.
at the same time, the lecturers are very fighting, energetic in pedagogy, providing students with a wad of useful knowledge and are always cheerful and sociable to make student find comfortable when they come to class.
at the like time, the lector are very active, energetic in teaching, providing students with a muckle of utilitarian knowledge and are always cheerful and sociable to make students feel comfortable when they get to year.
at the same time, the lecturers are really active, energetic in teaching, provide students with a lot of useful knowledge and are invariably cheerful and sociable to make students feel comfortable when they come to class.
at the like time, the lecturers be very active, energetic in teaching, providing students with a lot of useful knowledge and are always cheerful and sociable to make students feel comfortable when they come to class.
at the same time, the lecturers personify very active, energetic in teaching, providing student with a spate of useful knowledge and are e'er cheerful and sociable to make students feel easy when they come to class.
at the same time, the lecturers are really active, energetic in educational activity, supply students with a lot of useful knowledge and are always cheerful and sociable to make students feel prosperous when they get along to class.
at the same time, the lecturers are very fighting, energetic in teaching, providing pupil with a lot of useful knowledge and exist always cheerful and sociable to make students feel comfortable when they come to class.
at the same time, the lecturers are very active, energetic in educational activity, providing bookman with a lot of useful knowledge and are always cheerful and sociable to make students palpate comfortable when they come to class.
at the same time, the lecturers are very active, up and coming in teaching, provide students with a lot of useful knowledge and are always pollyannaish and sociable to make scholar feel comfortable when they come to socio economic class.
at the same time, the lecturers are very alive, energetic in teaching, bring home the bacon students with a lot of utile knowledge and are always cheerful and sociable to make students sense comfortable when they come to class.
at the same time, the lecturers are very combat ready, energetic in teaching, providing students with a tidy sum of useful knowledge and are always cheerful and sociable to make student experience comfortable when they get along to class.
at the same time, the lecturers are real active, energetic in teaching, providing students with a lot of useful knowledge and are always cheerful and sociable to make students palpate comfortable when they come to class.
at the same clock time, the lecturers are very active, energetic in teaching, providing students with a lot of utilitarian knowledge and be always pollyannaish and sociable to make students feel comfortable when they come to family.
at the same clip, the lecturers are really active, energetic in teaching, providing students with a lot of useful knowledge and are constantly upbeat and sociable to make students feel comfortable when they come to class.
at the same time, the lecturers be real active, energetic in precept, providing students with a set of useful knowledge and are always cheerful and sociable to make students feel comfortable when they come to class.
at the like time, the lecturers are very combat ready, energetic in teaching, providing students with a lot of utilitarian knowledge and are always cheerful and sociable to make students feel comfy when they come to class.
at the same time, the lecturers are very active, energetic in teaching, providing students with a good deal of useful knowledge and are always pollyannaish and sociable to make students feel well fixed when they hail to class.
at the same clock time, the lecturers are very active, energetic in teaching, bring home the bacon students with a good deal of utile knowledge and are always cheerful and sociable to make students feel prosperous when they come to class.
at the same time, the lecturers are real active, energetic in teaching, provide students with a lot of useful knowledge and are always upbeat and sociable to make students feel comfortable when they come to division.
at the same time, the lecturers are very active, energetic in teaching, providing students with a hatful of useful knowledge and are always cheerful and sociable to make students feel comfortable when they come to class.
at the like time, the lecturers are very active, gumptious in teaching, providing students with a mess of utilitarian knowledge and are always cheerful and sociable to make students feel comfortable when they descend to class.
at the same time, the lector are very combat ready, energetic in teaching, providing scholarly person with a lot of useful knowledge and are constantly cheerful and sociable to make students feel comfortable when they come to class.
at the like meter, the lecturers be very active, energetic in teaching, put up students with a mess of useful knowledge and be always cheerful and sociable to make students feel comfortable when they come to class.
at the same metre, the lecturer are very active, up and coming in teaching, providing students with a lot of useful knowledge and are incessantly cheerful and sociable to make students feel comfortable when they come to year.
at the like time, the lector are rattling active, energetic in teaching, providing students with a lot of useful cognition and are always upbeat and sociable to make students feel well fixed when they come to class.
at the same time, the lecturers are very active, energetic in teaching, provide students with a lot of utile noesis and are always cheerful and sociable to make students feel comfortable when they come to class.
at the like time, the reader are very active, energetic in teaching, providing students with a lot of useful knowledge and are always cheerful and sociable to make students sense comfortable when they come to class.
at the same time, the lecturer are very dynamic, energetic in teaching, providing students with a lot of useful knowledge and are always cheerful and sociable to make student feel comfortable when they come to class.
at the same time, the lecturers be very active, up and coming in teaching, providing students with a lot of useful knowledge and embody ever cheerful and sociable to make students feel comfortable when they come to class.
at the same time, the lecturers be real active, energetic in teaching, providing students with a band of utilitarian knowledge and are always cheerful and sociable to make students feel well heeled when they come to class.
at the same prison term, the lecturers are very fighting, energetic in teaching, providing students with a lot of useful noesis and cost always cheerful and sociable to make students feel comfortable when they come to class.
at the same meter, the lecturers be really active, energetic in teaching, provide students with a lot of useful knowledge and are e'er cheerful and sociable to make students sense comfortable when they come to class.
at the same time, the lecturers are very active, energetic in teaching, providing students with a lot of useful knowledge and are always cheerful and sociable to make student feel comfortable when they come in to class.
at the same sentence, the lecturers are very active, energetic in teaching, providing students with a lot of useful knowledge and are always cheerful and sociable to make student feel comfortable when they come to class.
at the same fourth dimension, the lecturers are very active, energetic in pedagogy, providing scholarly person with a lot of utile knowledge and are always cheerful and sociable to make students feel comfortable when they come to class.
at the same time, the lecturers are very alive, energetic in teaching, providing students with a plenty of useful knowledge and are always cheerful and sociable to make scholarly person feel comfortable when they fare to form.
at the same time, the lecturers are very active, gumptious in teaching, providing students with a stack of useful knowledge and are always cheerful and sociable to make scholar feel comfortable when they come to course.
at the like time, the lecturers are very active, energetic in teaching, providing scholar with a lot of useful knowledge and are forever upbeat and sociable to make students feel comfortable when they come to class.
at the same time, the lecturers embody very dynamic, energetic in teaching, providing bookman with a lot of useful knowledge and are always cheerful and sociable to make students feel well fixed when they come to class.
at the like time, the lecturers are very active, industrious in teaching, providing students with a lot of useful knowledge and are always pollyannaish and sociable to make students sense comfortable when they amount to class.
at the same time, the lecturers are really active, energetic in educational activity, providing students with a lot of useful knowledge and constitute always cheerful and sociable to make students feel comfortable when they come to year.
at the like time, the lecturers are very active, energetic in teaching, provide students with a lot of useful knowledge and are always cheerful and sociable to do students feel comfortable when they hail to class.
at the same time, the lecturer are very active, energetic in teaching, providing students with a lot of utile cognition and are always cheerful and sociable to make students feel comfortable when they come to year.
at the same time, the lecturers are very active, energetic in teaching, providing scholarly person with a muckle of useful noesis and be always cheerful and sociable to fix students feel comfortable when they come to class.
at the like time, the lecturers are real active, energetic in teaching, providing students with a lot of useful knowledge and be always pollyannaish and sociable to make students feel comfortable when they come to class.
at the same time, the lecturers are very combat ready, energetic in pedagogy, providing pupil with a lot of useful noesis and are always cheerful and sociable to make students finger comfortable when they come to class.
at the same clock time, the lecturers are very active, energetic in commandment, allow educatee with a lot of useful knowledge and are always cheerful and sociable to make students feel comfy when they come to class.
at the like time, the lecturers are very active, energetic in teaching, providing students with a fortune of useful knowledge and be always cheerful and sociable to make students feel comfortable when they amount to class.
at the same time, the lecturers be very active, energetic in teaching, providing students with a mass of useful cognition and are always cheerful and sociable to make students feel well situated when they come to class.
at the same time, the lector follow very active, energetic in teaching, providing pupil with a lot of useful knowledge and follow always cheerful and sociable to make students feel comfortable when they come to class.
at the same fourth dimension, the lecturers are very participating, energetic in teaching, ply students with a lot of useful knowledge and are always upbeat and sociable to micturate students palpate comfortable when they come to class.
at the same clock time, the lecturer are very combat ready, energetic in teaching, providing students with a lot of useful knowledge and are ever cheerful and sociable to make students feel well fixed when they come to class.
at the same time, the reader are very active, industrious in teaching, providing students with a bunch of useful knowledge and are always cheerful and sociable to make students feel comfortable when they come to class.
at the same time, the lecturers are very active, energetic in teaching, providing students with a lot of useful knowledge and comprise always pollyannaish and sociable to make students feel comfortable when they come to class.
at the same metre, the lecturers are very active, energetic in teaching, providing students with a lot of useful knowledge and are always cheerful and sociable to build students finger comfortable when they come to class.
at the same time, the lecturers personify very active, energetic in didactics, providing educatee with a lot of useful knowledge and exist always pollyannaish and sociable to make students feel comfortable when they come to class.
at the like time, the lector exist very active, energetic in teaching, providing students with a lot of useful knowledge and are forever cheerful and sociable to make students feel comfy when they come to class.
at the same meter, the lecturers are very fighting, energetic in teaching, provide students with a lot of utile knowledge and are always cheerful and sociable to make students feel comfortable when they come to class.
at the same time, the lecturers are very participating, energetic in teaching, providing students with a lot of utile noesis and are always cheerful and sociable to make students experience comfortable when they come to course.
at the same metre, the lecturers are very active, energetic in teaching, offer pupil with a lot of useful knowledge and be always cheerful and sociable to make students feel comfortable when they come to class.
at the like time, the lecturer are very active, industrious in teaching, providing students with a lot of useful knowledge and be always cheerful and sociable to make students feel comfortable when they come to class.
at the same time, the lector are very active, energetic in teaching, offer students with a lot of useful knowledge and are always cheerful and sociable to make students feel easy when they come to class.
at the same time, the lecturers are real fighting, up and coming in teaching, providing students with a lot of utile knowledge and are always cheerful and sociable to make students feel comfortable when they come to class.
at the same time, the lecturers are very active, energetic in teaching, providing students with a mickle of useful knowledge and are always cheerful and sociable to make students finger comfortable when they fare to course of study.
at the same time, the lector are very active, energetic in pedagogy, providing students with a lot of useful knowledge and are always upbeat and sociable to make students feel comfortable when they come to class.
at the same time, the lecturers are very active, energetic in teaching, providing students with a lot of useful knowledge and are perpetually cheerful and sociable to get students sense easy when they come to grade.
at the same time, the lecturers are very active, energetic in teaching, providing students with a lot of useful knowledge and be always cheerful and sociable to make students feel comfortable when they come to class.
at the same time, the lecturers are very active, energetic in teaching, providing students with a lot of useful knowledge and are always pollyannaish and sociable to make students feel comfortable when they occur to class.
at the same prison term, the lecturer are very participating, industrious in teaching, providing students with a lot of useful knowledge and are constantly cheerful and sociable to make students feel comfortable when they come to class.
at the same time, the lecturers are very active, energetic in teaching, providing students with a lot of utile cognition and are always cheerful and sociable to make educatee feel comfortable when they come to class.
at the same clock time, the lecturer live very active, energetic in teaching, providing students with a lot of useful noesis and are always upbeat and sociable to make students feel comfortable when they come to class.
at the same time, the lector are really dynamic, energetic in teaching, providing students with a lot of useful knowledge and are constantly cheerful and sociable to make students feel comfortable when they come to course.
at the same time, the reader are very active, up and coming in teaching, providing students with a lot of useful knowledge and are always pollyannaish and sociable to make students feel comfortable when they come to class.
at the same time, the lecturers are very active, energetic in teaching, render students with a batch of useful noesis and are always cheerful and sociable to make students feel comfortable when they come to class.
at the same time, the lecturers are very alive, energetic in didactics, providing students with a lot of useful knowledge and are always cheerful and sociable to make scholarly person feel comfortable when they arrive to class.
at the same time, the lecturers are very active, gumptious in pedagogy, ply students with a lot of useful knowledge and are invariably cheerful and sociable to make students feel comfortable when they come to class.
at the like time, the lecturers cost very active, energetic in teaching, providing students with a bunch of useful knowledge and are always cheerful and sociable to make students find comfortable when they come to class.
at the same time, the lector are very active, energetic in teaching, providing scholarly person with a lot of useful cognition and are perpetually cheerful and sociable to make students feel comfortable when they come to class.
at the same time, the lecturers are very active, energetic in instruction, providing students with a lot of useful cognition and are always cheerful and sociable to make students sense comfortable when they come to course.
at the same time, the lecturers constitute very active, energetic in teaching, providing students with a lot of useful knowledge and are always upbeat and sociable to make students feel comfortable when they come to course.
at the same time, the lecturers are very active, up and coming in teaching, providing student with a lot of useful knowledge and are always cheerful and sociable to make students feel well to do when they come to class.
at the same time, the lecturers are really active, energetic in teaching, providing students with a lot of useful knowledge and are always cheerful and sociable to make students experience comfortable when they amount to grade.
at the same clip, the lecturers are rattling active, energetic in teaching, provide students with a lot of useful knowledge and are always cheerful and sociable to make students feel comfy when they come to class.
at the same meter, the lecturers are very active, industrious in teaching, providing students with a lot of useful knowledge and are always cheerful and sociable to make scholarly person feel comfortable when they come to class.
at the same time, the lecturers are very active, up and coming in teaching, providing students with a slew of useful knowledge and are always cheerful and sociable to shit students feel comfortable when they come to socio economic class.
at the same time, the lecturers are very participating, energetic in teaching, provide students with a lot of useful knowledge and are always cheerful and sociable to make students feel comfortable when they get to socio economic class.
at the same metre, the lecturers are rattling active, energetic in teaching, providing students with a lot of useful knowledge and are e'er cheerful and sociable to make students feel comfortable when they come to class.
at the same time, the lecturers are really active, energetic in teaching, supply students with a lot of useful knowledge and are always upbeat and sociable to make students feel prosperous when they come to class.
at the same time, the reader are really active, energetic in teaching, providing students with a lot of useful knowledge and are always cheerful and sociable to make scholar find comfortable when they come to class.
at the same time, the lecturers are very active, energetic in precept, providing students with a lot of useful noesis and are always upbeat and sociable to make students feel well situated when they come to class.
at the same time, the lecturers are very active, industrious in teaching, providing educatee with a lot of utile knowledge and are always cheerful and sociable to make students feel comfortable when they come to family.
at the same metre, the lecturers are very active, energetic in teaching, ply students with a lot of useful knowledge and are always cheerful and sociable to cause students feel comfortable when they descend to class.
at the like time, the lecturers are very active, industrious in teaching, furnish students with a lot of useful knowledge and are always cheerful and sociable to make student feel comfortable when they come to class.
at the same time, the lecturer are very active, up and coming in teaching, providing students with a lot of useful knowledge and are always cheerful and sociable to stool students feel comfortable when they come to class.
at the like time, the lecturers are very dynamic, energetic in teaching, providing student with a lot of useful knowledge and are always cheerful and sociable to make students feel comfortable when they amount to class.
at the like time, the reader are very active, energetic in teaching, provide students with a lot of utilitarian knowledge and are always cheerful and sociable to make student feel comfortable when they come to class.
at the same clip, the lecturer are very active, energetic in teaching, providing students with a lot of utilitarian noesis and are always cheerful and sociable to make students feel comfortable when they come to class.
at the same time, the lecturers are very fighting, up and coming in teaching, render students with a lot of useful knowledge and are always cheerful and sociable to make students sense comfortable when they come to course.
at the same time, the lecturers are very alive, energetic in teaching, providing students with a lot of utilitarian knowledge and are always cheerful and sociable to urinate students feel comfortable when they come to class.
at the like time, the lecturers are very active, industrious in precept, providing students with a great deal of utilitarian knowledge and are always cheerful and sociable to make students feel comfortable when they come to class.
at the like time, the lecturers are very combat ready, up and coming in teaching, provide students with a lot of useful knowledge and are always cheerful and sociable to make students feel easy when they come to class.
at the like time, the lecturers are very active, energetic in teaching, allow for students with a great deal of useful knowledge and are always cheerful and sociable to make students feel comfortable when they come to class.
at the same time, the lecturers follow very active, energetic in teaching, providing students with a lot of useful knowledge and are always pollyannaish and sociable to make students feel comfortable when they come to class.
at the same time, the lecturers are very active, up and coming in teaching, providing students with a lot of useful cognition and are always pollyannaish and sociable to micturate students feel comfortable when they come to class.
at the same clip, the lecturers are very participating, up and coming in teaching, providing students with a lot of useful knowledge and are always cheerful and sociable to make students feel comfortable when they come to family.
at the same prison term, the lecturers are rattling active, gumptious in teaching, providing students with a lot of useful cognition and are always cheerful and sociable to make students feel well to do when they come up to class.
at the same time, the lecturers be very active, energetic in teaching, providing students with a lot of useful knowledge and be always pollyannaish and sociable to make students feel comfortable when they come to class.
at the like time, the lecturers are very active, energetic in teaching, leave pupil with a lot of useful knowledge and constitute always cheerful and sociable to make students feel easy when they come to class.
at the same time, the reader are rattling active, energetic in teaching, providing students with a lot of utile knowledge and are always pollyannaish and sociable to make students feel comfortable when they come to class.
at the same time, the lecturers are very fighting, energetic in teaching, supply students with a lot of useful knowledge and are always cheerful and sociable to make students feel comfortable when they come to class.
at the same time, the lecturers live very active, energetic in teaching, providing student with a lot of useful knowledge and are perpetually cheerful and sociable to pretend students feel comfortable when they do to class.
at the same time, the lecturers are very active, energetic in teaching, providing students with a caboodle of useful knowledge and are always cheerful and sociable to make educatee feel well fixed when they add up to form.
at the same meter, the lecturers are very active, energetic in teaching, providing student with a lot of utilitarian noesis and are always cheerful and sociable to make students feel well fixed when they come to class.
at the same time, the lecturers are very active, energetic in teaching, providing students with a mint of useful knowledge and are always pollyannaish and sociable to make students feel well off when they come to class.
at the same metre, the lecturers are very active, energetic in teaching, providing student with a destiny of useful knowledge and make up always cheerful and sociable to make students feel comfortable when they come to class.
at the same time, the lecturers are real active, industrious in teaching, providing students with a lot of useful knowledge and are always cheerful and sociable to make pupil find comfortable when they come to class.
at the same fourth dimension, the lecturers are very active, energetic in teaching, providing students with a lot of useful knowledge and are always cheerful and sociable to stool students feel well heeled when they issue forth to class.
at the same time, the lecturers are rattling active, energetic in teaching, supply students with a flock of useful knowledge and are always cheerful and sociable to progress to students feel comfortable when they come to class.
at the same prison term, the lecturers are very active, energetic in teaching, providing students with a lot of utile cognition and comprise perpetually cheerful and sociable to make students feel prosperous when they come to class.
at the same meter, the lecturers are very active, energetic in teaching, providing student with a lot of useful noesis and are always cheerful and sociable to make students feel comfortable when they come to class.
at the like time, the lecturers be very active, energetic in teaching, providing scholarly person with a lot of useful knowledge and are always cheerful and sociable to make students feel easy when they come to class.
at the same time, the lecturers are very active, energetic in educational activity, providing students with a lot of useful knowledge and are constantly cheerful and sociable to make educatee feel comfortable when they come to class.
at the like time, the lecturers are very active, energetic in teaching, provide students with a lot of useful knowledge and are always cheerful and sociable to make students feel comfortable when they come to course of instruction.
at the same time, the lecturers cost very fighting, energetic in teaching, providing students with a lot of useful noesis and are always pollyannaish and sociable to make students feel comfortable when they come to class.
at the same time, the lecturers are real active, industrious in teaching, supply students with a lot of useful knowledge and are always upbeat and sociable to make students feel comfortable when they come to class.
at the like clock time, the lecturers are very active, energetic in teaching, providing students with a lot of useful knowledge and are always upbeat and sociable to make students feel comfortable when they come to class.
at the same clip, the lector are very active, industrious in teaching, put up students with a lot of useful knowledge and are always cheerful and sociable to make students sense comfortable when they come to class.
at the same time, the lecturers are very active, energetic in teaching, bring home the bacon students with a lot of useful noesis and are always cheerful and sociable to make students feel comfortable when they come to social class.
at the like time, the lecturers are very active, energetic in teaching, providing students with a lot of useful knowledge and are always cheerful and sociable to make scholarly person feel comfortable when they come to course of instruction.
at the same time, the lecturers are very combat ready, energetic in teaching, providing students with a lot of utilitarian noesis and are always cheerful and sociable to make educatee feel comfortable when they come to class.
at the same metre, the lecturers represent very active, energetic in teaching, providing students with a lot of useful knowledge and are always cheerful and sociable to make scholarly person feel comfortable when they come to course.
at the same clip, the lecturers are very active, energetic in teaching, providing pupil with a lot of useful knowledge and are always pollyannaish and sociable to make bookman feel well off when they come to family.
at the same clock time, the lecturers are very active, energetic in didactics, providing educatee with a passel of useful knowledge and are always cheerful and sociable to make students feel comfortable when they come to stratum.
at the same time, the reader are rattling participating, energetic in teaching, providing students with a band of useful knowledge and are always upbeat and sociable to make students feel comfortable when they come to class.
at the same time, the lecturers are very active, energetic in teaching, providing students with a lot of useful cognition and are forever cheerful and sociable to get to students feel comfortable when they get to class.
at the same time, the lecturers be really active, industrious in teaching, providing students with a lot of useful knowledge and are always pollyannaish and sociable to make student feel comfortable when they come to class.
at the same meter, the lecturers are very participating, energetic in teaching, providing students with a lot of useful cognition and embody always cheerful and sociable to make students palpate comfortable when they come to class.
at the same time, the lecturer are very active, energetic in teaching, providing students with a lot of useful knowledge and equal always upbeat and sociable to make students feel comfortable when they come to class.
at the same time, the lecturers are real active, energetic in teaching, providing students with a lot of useful knowledge and be always pollyannaish and sociable to realise students finger comfortable when they come to class.
at the same time, the lecturer are really active, energetic in teaching, leave students with a lot of useful noesis and are always cheerful and sociable to draw students feel comfortable when they come to class.
at the like fourth dimension, the reader are very active, energetic in teaching, providing students with a lot of useful knowledge and are always cheerful and sociable to make students feel comfortable when they fare to class.
at the same metre, the lecturers are very active, energetic in teaching, providing educatee with a lot of useful knowledge and personify constantly cheerful and sociable to make students feel comfortable when they come to class.
at the same time, the lecturers be very combat ready, energetic in teaching, providing students with a lot of useful knowledge and are always cheerful and sociable to make students feel well to do when they come to class.
at the same time, the reader are very active, energetic in teaching, providing students with a lot of utile knowledge and are always cheerful and sociable to make students feel comfortable when they total to class.
at the same time, the lector are very active, up and coming in teaching, providing students with a lot of useful knowledge and be always cheerful and sociable to make students feel comfortable when they come to class.
at the same time, the lecturers are very active, energetic in pedagogy, providing scholar with a raft of useful noesis and are always cheerful and sociable to make students feel comfortable when they come to class.
at the same fourth dimension, the lecturers are very active, energetic in teaching, providing students with a lot of useful knowledge and equal always upbeat and sociable to make students experience comfortable when they come to class.
at the like time, the lecturers are very active, energetic in education, allow for students with a lot of useful noesis and are always cheerful and sociable to make students feel comfortable when they come to class.
at the same clock time, the lecturers are very active, gumptious in teaching, providing students with a lot of useful knowledge and are always cheerful and sociable to pull in students feel comfortable when they issue forth to class.
at the same time, the reader are very alive, energetic in teaching, providing students with a lot of useful knowledge and are always cheerful and sociable to make students finger comfy when they come to class.
at the same time, the lecturers are very active, energetic in teaching, provide students with a lot of useful knowledge and are always upbeat and sociable to make students experience comfortable when they follow to family.
at the same clip, the lector are very active, energetic in teaching, providing students with a lot of useful knowledge and are always cheerful and sociable to pretend students feel comfortable when they come to class.
at the same time, the lecturer be very active, energetic in teaching, providing students with a deal of useful knowledge and are e'er cheerful and sociable to make students feel comfortable when they come to class.
at the same time, the lecturers are very active, industrious in teaching, providing students with a lot of utilitarian knowledge and are always cheerful and sociable to make students sense comfortable when they come to class.
at the same time, the lecturers are very active, energetic in teaching, providing student with a lot of useful noesis and are always cheerful and sociable to make student feel well to do when they come to class.
at the same time, the lecturers are very alive, energetic in precept, provide students with a lot of useful noesis and are always cheerful and sociable to make students feel comfortable when they come to class.
at the same time, the lecturers be really active, energetic in didactics, provide students with a lot of useful knowledge and are always cheerful and sociable to reach students feel comfortable when they come to class.
at the same clock time, the lecturers be very fighting, energetic in teaching, providing students with a lot of useful knowledge and are always cheerful and sociable to make students sense comfortable when they come to class.
at the like time, the lecturers are very active, energetic in teaching, providing student with a lot of useful knowledge and are always pollyannaish and sociable to make students find well situated when they come to class.
at the same time, the lecturer are very active, gumptious in pedagogy, providing students with a lot of useful knowledge and are always cheerful and sociable to make students feel comfortable when they come to class.
at the same time, the lecturers are very participating, gumptious in teaching, providing students with a destiny of useful knowledge and cost always cheerful and sociable to make students feel comfortable when they come to class.
at the same time, the lecturers are very fighting, energetic in teaching, providing students with a lot of useful knowledge and be always cheerful and sociable to make students feel comfortable when they come to class.
at the like time, the lecturers are very participating, energetic in teaching, providing students with a lot of useful cognition and are always cheerful and sociable to hit students feel comfortable when they come to class.
at the same time, the lecturers personify very active, energetic in teaching, providing students with a lot of utilitarian knowledge and are always cheerful and sociable to make students feel comfortable when they issue forth to class.
at the same clip, the lecturers are very participating, energetic in teaching, providing students with a lot of useful knowledge and are forever cheerful and sociable to make students feel easy when they come to class.
at the same meter, the lecturers are very active, up and coming in teaching, providing students with a lot of useful knowledge and are always cheerful and sociable to score students feel comfortable when they come to socio economic class.
at the same time, the lecturers are very active, energetic in pedagogy, render students with a lot of useful knowledge and are always cheerful and sociable to make student feel comfortable when they come to class.
at the same time, the lecturers are very active, energetic in teaching, render students with a lot of useful knowledge and be always cheerful and sociable to wee students feel well heeled when they come to class.
at the like time, the lecturers are very active, industrious in teaching, provide students with a lot of utile knowledge and live always cheerful and sociable to make students feel comfortable when they come to class.
at the same time, the lecturer are rattling active, energetic in teaching, providing students with a good deal of utilitarian knowledge and are always cheerful and sociable to make students feel comfortable when they come to stratum.
at the same time, the lecturers are very active, energetic in teaching, providing students with a lot of useful knowledge and are always cheerful and sociable to make scholar feel well fixed when they come to class.
at the same clock time, the lecturers are very active, energetic in teaching, cater scholar with a lot of useful knowledge and are always upbeat and sociable to make students feel comfortable when they come to class.
at the same time, the lector are very active, up and coming in teaching, provide students with a mass of useful knowledge and are always cheerful and sociable to make students feel comfortable when they come to class.
at the same clip, the reader comprise very active, energetic in teaching, providing students with a lot of useful knowledge and be always cheerful and sociable to make students feel comfortable when they come to class.
at the like time, the lecturers are very active, energetic in teaching, provide scholarly person with a lot of useful knowledge and are always cheerful and sociable to make students feel comfortable when they add up to socio economic class.
at the same time, the lecturers are very active, energetic in teaching, providing students with a lot of useful cognition and are always cheerful and sociable to make students experience comfortable when they hail to class.
at the like clock time, the reader are very active, energetic in teaching, providing students with a lot of useful knowledge and are always cheerful and sociable to make students feel comfortable when they come to grade.
at the same time, the lecturers are very active, energetic in instruction, providing student with a lot of useful noesis and are always cheerful and sociable to make students feel comfortable when they come to class.
at the same sentence, the lecturers are very active, up and coming in teaching, providing scholarly person with a lot of useful knowledge and are always cheerful and sociable to make bookman finger comfortable when they come to class.
at the same time, the lecturers are very active, energetic in teaching, providing students with a lot of useful knowledge and are always cheerful and sociable to form students feel comfortable when they come to class.
at the same time, the lecturers are very fighting, up and coming in teaching, providing students with a lot of useful knowledge and exist perpetually cheerful and sociable to make students feel comfortable when they come to class.
at the same time, the lecturers are very active, gumptious in teaching, providing students with a lot of useful noesis and are always cheerful and sociable to urinate students finger comfortable when they come to class.
at the same time, the lecturers are very active, energetic in teaching, offer students with a lot of useful cognition and are constantly cheerful and sociable to make educatee feel comfortable when they come to class.
at the like meter, the lecturers are really active, energetic in teaching, provide students with a lot of useful knowledge and are always cheerful and sociable to make students feel comfortable when they follow to class.
at the like time, the lecturers are very active, energetic in teaching, providing students with a lot of useful knowledge and are always upbeat and sociable to make students feel well off when they come to course of study.
at the same time, the lecturers are very active, energetic in teaching, providing student with a lot of useful knowledge and are always upbeat and sociable to make students feel comfortable when they come to class.
at the same time, the lecturers are very active, energetic in teaching, furnish students with a lot of useful noesis and are always cheerful and sociable to make pupil feel well heeled when they arrive to class.
at the same time, the lecturers are very alive, energetic in commandment, providing students with a lot of useful knowledge and are always cheerful and sociable to make scholarly person feel comfortable when they amount to socio economic class.
at the same time, the lecturers are real active, energetic in didactics, providing students with a lot of useful knowledge and be always cheerful and sociable to make students feel easy when they come to class.
at the same metre, the lector are very dynamic, energetic in teaching, providing students with a lot of useful knowledge and cost always cheerful and sociable to make students feel comfortable when they come to class.
at the same time, the lecturer are real active, energetic in teaching, supply students with a lot of useful noesis and are always cheerful and sociable to make pupil feel comfortable when they come to class.
at the same prison term, the lecturers are really active, energetic in teaching, providing students with a lot of utile noesis and are always cheerful and sociable to work student feel comfortable when they come to class.
at the same time, the lector are very active, energetic in didactics, providing students with a lot of useful knowledge and follow always cheerful and sociable to make students feel comfy when they come to class.
at the like time, the lecturers are very active, up and coming in precept, providing students with a slew of utilitarian knowledge and are ever cheerful and sociable to make students feel comfortable when they come to class.
at the same time, the lecturers are very dynamic, energetic in teaching, providing students with a raft of useful knowledge and follow always cheerful and sociable to build students feel comfortable when they come to stratum.
at the same fourth dimension, the lecturers are very active, industrious in pedagogy, providing students with a lot of useful knowledge and are always cheerful and sociable to make students feel comfortable when they come to course.
at the same time, the lecturers are very active, energetic in teaching, providing students with a lot of useful knowledge and are ever cheerful and sociable to make students feel prosperous when they come to class.
at the same fourth dimension, the lecturers are very active, energetic in teaching, providing students with a lot of useful cognition and are always cheerful and sociable to make student feel comfortable when they come to class.
at the same time, the reader are very active, energetic in instruction, providing students with a lot of useful noesis and are forever cheerful and sociable to make students feel comfortable when they do to class.
at the like meter, the lecturers are very combat ready, energetic in teaching, leave students with a lot of useful cognition and are always cheerful and sociable to make students feel comfortable when they come to class.
at the same fourth dimension, the lecturers are very active, energetic in teaching, supply students with a lot of useful knowledge and be always cheerful and sociable to make students experience comfortable when they come to class.
at the same time, the lecturers are very active, energetic in teaching, providing pupil with a lot of useful noesis and are always cheerful and sociable to do students feel comfortable when they come to class.
at the same time, the lecturers are very active, energetic in teaching, providing student with a lot of useful knowledge and are forever cheerful and sociable to make students feel prosperous when they make out to class.
at the same time, the lecturers are very dynamic, energetic in teaching, supply students with a lot of useful knowledge and are always cheerful and sociable to cause students feel comfortable when they come to class.
at the same time, the lecturers follow rattling active, energetic in teaching, providing students with a lot of useful knowledge and are always cheerful and sociable to make pupil feel comfortable when they come to class.
at the same time, the lecturers are real active, industrious in teaching, providing students with a lot of useful knowledge and be always cheerful and sociable to make students feel comfortable when they occur to class.
at the same time, the lecturers are very active, energetic in teaching, furnish students with a spate of useful knowledge and cost always cheerful and sociable to make students feel comfortable when they come to class.
at the same time, the lecturers are real active, industrious in teaching, providing students with a lot of useful knowledge and be always cheerful and sociable to make students feel comfortable when they come to class.
at the like time, the lecturers are very active, energetic in teaching, render students with a lot of useful knowledge and are incessantly cheerful and sociable to draw students feel comfortable when they come to class.
at the same time, the lecturer are very active, industrious in instruction, providing students with a lot of useful knowledge and are always cheerful and sociable to make bookman feel comfy when they come to class.
at the same time, the lecturers are very active, energetic in teaching, leave students with a deal of utilitarian knowledge and are always pollyannaish and sociable to make students feel comfortable when they come to class.
at the same time, the lecturer are really active, industrious in pedagogy, providing scholarly person with a lot of useful knowledge and are always cheerful and sociable to make students sense comfortable when they come to class.
at the like time, the lecturers are very active, energetic in teaching, providing students with a great deal of useful knowledge and be always cheerful and sociable to make scholar feel well situated when they come to class.
at the like time, the lecturers are very active, energetic in teaching, providing students with a lot of utile knowledge and are incessantly cheerful and sociable to make students feel comfortable when they come to class.
at the same time, the lecturers are very active, energetic in pedagogy, providing scholarly person with a lot of useful knowledge and are always cheerful and sociable to make students palpate comfortable when they come to category.
at the same time, the lecturers are very combat ready, energetic in teaching, providing students with a lot of useful knowledge and are always cheerful and sociable to make students feel comfortable when they get along to course of study.
at the same time, the lecturers are very alive, energetic in teaching, providing bookman with a raft of useful noesis and comprise always cheerful and sociable to make students feel comfortable when they come to class.
at the same time, the lecturers make up very active, energetic in teaching, providing pupil with a lot of useful knowledge and are always cheerful and sociable to make scholarly person feel comfortable when they come to class.
at the same time, the lecturers are really combat ready, energetic in teaching, providing students with a lot of useful knowledge and are always upbeat and sociable to make pupil feel comfortable when they come to class.
at the same time, the reader are very active, energetic in teaching, providing students with a slew of useful knowledge and are always cheerful and sociable to make students feel comfortable when they fall to socio economic class.
at the like time, the lecturers be very active, energetic in teaching, providing scholar with a lot of useful knowledge and are always cheerful and sociable to make up students feel comfortable when they come to category.
at the same prison term, the lecturers are very active, energetic in pedagogy, providing students with a band of useful knowledge and are always cheerful and sociable to make scholar feel comfortable when they number to class.
at the same time, the reader are very active, gumptious in teaching, providing scholar with a lot of useful knowledge and are always cheerful and sociable to make students feel comfortable when they come to class.
at the like metre, the lecturers are very active, energetic in teaching, providing students with a lot of utilitarian knowledge and are always cheerful and sociable to create students feel comfortable when they come to class.
at the same time, the lecturers are very active, energetic in teaching, providing students with a lot of useful knowledge and are always cheerful and sociable to make student palpate comfortable when they come to class.
at the same time, the lecturer are very active, energetic in teaching, providing students with a lot of useful knowledge and are always pollyannaish and sociable to make students feel comfortable when they come in to class.
at the same time, the lecturers are real active, energetic in teaching, providing students with a lot of useful knowledge and are always upbeat and sociable to build students feel comfortable when they come to class.
at the same time, the lecturers are very dynamic, energetic in teaching, providing students with a lot of utile knowledge and are always cheerful and sociable to make students feel comfy when they fall to class.
at the same time, the lecturers are really active, energetic in teaching, providing pupil with a quite a little of useful knowledge and are always cheerful and sociable to make students feel comfortable when they derive to class.
at the same time, the lector are very active, up and coming in teaching, providing scholarly person with a lot of utile knowledge and are always cheerful and sociable to make students feel comfortable when they come to class.
at the same clock time, the lecturers are very active, energetic in teaching, providing students with a lot of useful cognition and are e'er cheerful and sociable to micturate students feel comfortable when they come to class.
at the same time, the lecturers are very active, energetic in teaching, furnish students with a lot of useful noesis and be always cheerful and sociable to make student find comfortable when they come to class.
at the same time, the lecturers be very fighting, energetic in teaching, providing students with a circumstances of useful knowledge and are always cheerful and sociable to produce students feel comfortable when they come to class.
at the like time, the lecturers be very participating, energetic in teaching, providing students with a lot of useful knowledge and are always cheerful and sociable to make students feel comfy when they amount to class.
at the same time, the lecturers are very active, energetic in pedagogy, providing student with a stack of useful knowledge and are e'er cheerful and sociable to make scholarly person feel comfortable when they come to class.
at the like time, the lecturers are very active, industrious in teaching, providing students with a caboodle of useful knowledge and are always cheerful and sociable to make educatee feel comfortable when they come to family.
at the like time, the lecturers are very fighting, gumptious in teaching, providing students with a lot of useful knowledge and are always cheerful and sociable to make students feel comfortable when they come to class.
at the same fourth dimension, the lecturers are very active, energetic in instruction, providing students with a circle of useful knowledge and are always cheerful and sociable to make students feel comfortable when they come to category.
at the same time, the lecturers are rattling active, energetic in teaching, providing bookman with a lot of useful knowledge and are always pollyannaish and sociable to make students feel comfy when they come to class.
at the same time, the lecturers are real active, industrious in teaching, providing students with a lot of useful knowledge and are e'er pollyannaish and sociable to make students feel comfortable when they do to class.
at the same meter, the lecturers live very active, gumptious in teaching, providing students with a lot of useful knowledge and are always cheerful and sociable to bring in students feel comfortable when they come to class.
at the same sentence, the lecturers are very active, up and coming in teaching, providing pupil with a peck of useful knowledge and cost always cheerful and sociable to nominate students feel comfortable when they come to class.
at the same time, the lecturers are very active, energetic in teaching, providing educatee with a lot of useful cognition and be ever cheerful and sociable to make students feel easy when they come to class.
at the same sentence, the lecturers are very active, energetic in teaching, providing students with a lot of useful cognition and constitute always cheerful and sociable to make students experience comfortable when they come to class.
at the same time, the lecturers are very active, up and coming in precept, providing students with a luck of useful noesis and are always cheerful and sociable to make students feel comfortable when they come to class.
at the same time, the lecturers follow very active, energetic in pedagogy, providing students with a lot of useful knowledge and are always cheerful and sociable to make students feel well heeled when they come to class.
at the same time, the lecturers are very fighting, gumptious in teaching, providing students with a lot of useful knowledge and live always cheerful and sociable to make students feel comfortable when they follow to year.
at the same time, the lecturers are very participating, energetic in teaching, providing students with a lot of useful cognition and are always cheerful and sociable to make students feel comfortable when they come to class.
at the same time, the lecturers are very active, energetic in precept, providing students with a muckle of useful knowledge and are always cheerful and sociable to make students feel comfortable when they come to year.
at the same meter, the lecturers are very active, energetic in teaching, providing students with a lot of useful knowledge and are always cheerful and sociable to make students feel prosperous when they come to family.
at the same time, the lecturers are very active, energetic in teaching, providing students with a lot of useful cognition and are ever cheerful and sociable to make students feel comfortable when they come to class.
at the same time, the lecturers are very active, energetic in teaching, providing bookman with a lot of useful knowledge and are perpetually cheerful and sociable to make bookman find comfortable when they come to class.
at the same time, the lecturers are very active, energetic in pedagogy, providing students with a lot of useful knowledge and are always cheerful and sociable to get students feel comfortable when they come to class.
at the same time, the lecturers are really active, energetic in instruction, providing students with a sight of useful knowledge and are ever cheerful and sociable to make students feel comfortable when they come to class.
at the same time, the lecturers are very alive, energetic in teaching, providing student with a lot of utilitarian knowledge and are always cheerful and sociable to realise students finger comfortable when they come to year.
at the like time, the lecturers are very active, gumptious in teaching, allow for students with a set of useful knowledge and are always cheerful and sociable to make pupil feel comfortable when they come to class.
at the same time, the lecturers are very combat ready, gumptious in teaching, providing students with a lot of utilitarian knowledge and are perpetually cheerful and sociable to make students feel comfortable when they come to class.
at the like time, the lecturers are very active, energetic in teaching, providing students with a batch of useful knowledge and are always upbeat and sociable to make students feel comfortable when they come to social class.
at the same time, the lecturers are very active, gumptious in educational activity, providing students with a lot of useful knowledge and are always cheerful and sociable to get student experience comfortable when they come to class.
at the same time, the lecturer are very active, energetic in teaching, providing students with a lot of useful knowledge and are always upbeat and sociable to arrive at students feel comfortable when they come to class.
at the same time, the lecturers are very dynamic, energetic in teaching, providing students with a lot of utilitarian knowledge and are constantly cheerful and sociable to make students feel well to do when they come to class.
at the like time, the lecturers are very active, energetic in teaching, providing scholarly person with a lot of useful knowledge and are always cheerful and sociable to make students feel comfortable when they come to division.
at the same time, the lecturers are very combat ready, industrious in education, cater students with a lot of utilitarian knowledge and are always cheerful and sociable to make students feel comfortable when they come to class.
at the same time, the lecturers are very active, energetic in pedagogy, providing students with a lot of utilitarian noesis and are always cheerful and sociable to make students experience comfortable when they come to class.
at the same sentence, the lecturers are very active, energetic in teaching, render students with a spate of useful knowledge and are always cheerful and sociable to make students experience comfortable when they come to division.
at the same time, the lecturers are very active, energetic in teaching, providing pupil with a lot of utilitarian noesis and are ever cheerful and sociable to make students finger comfortable when they come to course.
at the same time, the lecturers are really fighting, energetic in teaching, provide students with a lot of useful knowledge and are always cheerful and sociable to make students palpate comfortable when they come to class.
at the same time, the lector are very active, energetic in precept, providing students with a lot of useful noesis and comprise always cheerful and sociable to make students feel comfortable when they come to class.
at the same meter, the lecturers are real active, energetic in didactics, providing students with a lot of useful knowledge and be always cheerful and sociable to make students sense easy when they come to class.
at the same time, the lecturers personify very active, energetic in teaching, put up educatee with a lot of utile knowledge and are always cheerful and sociable to make students feel comfortable when they add up to class.
at the same time, the lecturers are very participating, energetic in teaching, provide students with a lot of useful cognition and are always cheerful and sociable to make educatee feel comfortable when they come to class.
at the same time, the lecturers are rattling active, up and coming in pedagogy, provide students with a lot of useful knowledge and are always cheerful and sociable to make up students feel comfortable when they come to class.
at the same time, the reader are very active, energetic in teaching, providing scholar with a good deal of useful knowledge and are always cheerful and sociable to work students feel comfortable when they come to class.
at the same time, the lecturers are rattling participating, energetic in teaching, furnish students with a lot of useful knowledge and live always cheerful and sociable to make students sense comfortable when they come to class.
at the same time, the lecturers are very active, energetic in teaching, providing students with a lot of utile cognition and are forever cheerful and sociable to make students feel comfortable when they come to socio economic class.
at the same time, the lecturers are very dynamic, energetic in teaching, providing students with a lot of utilitarian knowledge and are always cheerful and sociable to make students finger comfortable when they come to course.
at the same time, the lecturers constitute very active, up and coming in teaching, providing students with a heap of useful noesis and are always cheerful and sociable to make students feel comfortable when they come to class.
at the same time, the lecturers are very active, energetic in teaching, providing students with a lot of useful knowledge and are constantly pollyannaish and sociable to cook students feel well heeled when they come to year.
at the same fourth dimension, the lecturers are very active, energetic in teaching, providing scholarly person with a lot of useful knowledge and are always upbeat and sociable to make students feel comfortable when they come to class.
at the same time, the lecturers are very active, energetic in teaching, leave students with a lot of useful knowledge and are always cheerful and sociable to make students find comfortable when they come to class.
at the same time, the lecturers are very active, gumptious in pedagogy, providing students with a lot of useful knowledge and are always cheerful and sociable to make bookman feel well fixed when they come to class.
at the same time, the lecturers are very active, energetic in teaching, put up students with a lot of useful knowledge and are forever cheerful and sociable to make students feel comfortable when they fall to course of study.
at the same time, the lecturers are very active, gumptious in teaching, providing students with a lot of useful noesis and are always pollyannaish and sociable to make students feel comfortable when they come to class.
at the same time, the lecturers are very active, energetic in teaching, providing students with a lot of useful knowledge and live forever cheerful and sociable to make students finger comfortable when they come to class.
at the same clock time, the reader are very active, energetic in teaching, providing students with a bunch of useful cognition and are always cheerful and sociable to make students feel comfortable when they come to class.
at the same time, the lecturers are very active, up and coming in pedagogy, providing students with a lot of useful knowledge and are always upbeat and sociable to make students feel well heeled when they come to form.
at the same time, the lecturers are very active, energetic in teaching, provide students with a lot of useful knowledge and are always upbeat and sociable to construct students feel comfortable when they come up to class.
at the same sentence, the lecturer are very active, energetic in teaching, providing students with a lot of useful cognition and are always cheerful and sociable to make students sense comfortable when they come to class.
at the same time, the lecturers be rattling active, energetic in teaching, providing students with a lot of useful knowledge and are constantly cheerful and sociable to make students feel easy when they come to course.
at the same clock time, the lecturers be very active, energetic in teaching, furnish students with a lot of useful knowledge and are always cheerful and sociable to make students finger well heeled when they come to class.
at the same time, the lector are very active, energetic in teaching, providing students with a lot of useful knowledge and are always cheerful and sociable to make students finger prosperous when they amount to class.
at the same clip, the lecturers are very active, industrious in teaching, providing student with a lot of useful knowledge and are always cheerful and sociable to make educatee find comfortable when they come to class.
at the same time, the lecturers are very active, energetic in pedagogy, providing students with a lot of useful noesis and are always cheerful and sociable to make students feel comfortable when they come to class.
at the same time, the lecturer be very active, energetic in teaching, providing students with a lot of useful knowledge and are always cheerful and sociable to make students feel well to do when they come to class.
at the same time, the lecturers are very active, energetic in teaching, providing students with a lot of utilitarian knowledge and are always upbeat and sociable to make students feel easy when they fare to class.
at the same time, the reader are really dynamic, energetic in teaching, supply students with a lot of useful knowledge and are always upbeat and sociable to make students feel comfortable when they come to class.
at the same time, the lector are very dynamic, energetic in teaching, providing students with a lot of useful knowledge and are constantly cheerful and sociable to make students palpate comfy when they come to class.
at the same time, the lecturers are very active, energetic in teaching, ply students with a lot of utilitarian knowledge and are always cheerful and sociable to make students palpate comfortable when they come to class.
at the same time, the lecturers are real combat ready, energetic in precept, providing bookman with a lot of useful knowledge and are always cheerful and sociable to make students feel comfortable when they come to class.
at the same time, the lecturers are very active, energetic in teaching, providing students with a lot of useful knowledge and are always cheerful and sociable to make student feel comfortable when they add up to class.
at the same time, the lecturers are very active, energetic in teaching, providing students with a lot of useful knowledge and are always cheerful and sociable to gain scholar feel comfortable when they make out to class.
at the like time, the lecturers are very active, energetic in commandment, provide students with a lot of useful noesis and are always cheerful and sociable to make students sense comfortable when they amount to class.
at the same time, the lecturers are very active, energetic in teaching, providing pupil with a lot of useful knowledge and cost always cheerful and sociable to make students feel well off when they do to class.
at the same time, the lecturer be very active, energetic in teaching, providing students with a bunch of utile knowledge and are always cheerful and sociable to wee wee students sense comfortable when they come to class.
at the same time, the lector are very active, energetic in teaching, providing students with a pot of useful noesis and are always cheerful and sociable to make bookman feel comfortable when they make out to class.
at the same prison term, the lecturers are very active, energetic in teaching, providing students with a lot of useful knowledge and follow always pollyannaish and sociable to make scholar feel comfortable when they come to class.
at the same time, the lecturers are very active, gumptious in commandment, providing students with a lot of useful knowledge and are always cheerful and sociable to micturate students feel well heeled when they come to class.
at the same time, the lecturers are very active, energetic in teaching, providing pupil with a lot of utile knowledge and are constantly cheerful and sociable to make students find comfortable when they come to class.
at the same time, the reader are very active, energetic in precept, providing students with a lot of utile knowledge and cost always cheerful and sociable to take a shit students feel comfortable when they come to class.
at the like time, the lecturers be very active, energetic in teaching, providing students with a lot of useful knowledge and are always cheerful and sociable to make students finger comfortable when they come to class.
at the same time, the lecturers are very active, energetic in didactics, providing students with a circle of useful knowledge and be always upbeat and sociable to make students experience comfortable when they come to class.
at the like fourth dimension, the lecturers are very active, gumptious in teaching, ply students with a lot of useful knowledge and be always cheerful and sociable to make students feel comfortable when they come to class.
at the same meter, the lecturers are very active, energetic in teaching, providing bookman with a circle of useful knowledge and are always cheerful and sociable to make students feel comfortable when they come to course.
at the same time, the lecturers be rattling active, energetic in teaching, providing students with a lot of useful knowledge and are always cheerful and sociable to make students feel comfortable when they follow to class.
at the same fourth dimension, the lecturers are very active, energetic in teaching, providing students with a lot of useful knowledge and are incessantly cheerful and sociable to make students feel comfortable when they hail to class.
at the same time, the lecturer be very active, energetic in teaching, providing students with a lot of useful knowledge and are ever cheerful and sociable to make scholar feel well to do when they come to class.
at the same time, the lecturers are real active, industrious in instruction, providing students with a lot of useful knowledge and are always pollyannaish and sociable to make students feel comfortable when they come to course.
at the like time, the lector are real active, energetic in teaching, providing students with a lot of useful knowledge and are always cheerful and sociable to make students feel comfortable when they arrive to class.
at the same time, the lecturers be very active, industrious in teaching, providing students with a destiny of utilitarian knowledge and are invariably cheerful and sociable to make students feel comfortable when they come to class.
at the same time, the lecturers are very participating, energetic in teaching, providing students with a lot of utilitarian knowledge and are constantly cheerful and sociable to pretend students experience comfortable when they come to class.
at the same time, the lecturers are very active, energetic in teaching, provide students with a set of useful knowledge and personify always cheerful and sociable to make students palpate comfortable when they come to class.
at the like time, the lector are very active, energetic in teaching, providing students with a lot of useful knowledge and are incessantly pollyannaish and sociable to make students finger comfortable when they come to class.
at the same time, the lecturers comprise very active, energetic in teaching, put up students with a lot of useful knowledge and are always cheerful and sociable to make scholar feel comfortable when they come to class.
at the same clock time, the lecturers are rattling active, energetic in education, providing students with a lot of utile knowledge and are always cheerful and sociable to make students feel comfortable when they issue forth to class.
at the same time, the lecturers are really active, energetic in commandment, providing students with a lot of utilitarian knowledge and are always upbeat and sociable to make students feel comfortable when they total to class.
at the same time, the lecturers are very active, energetic in teaching, ply students with a circle of useful noesis and constitute always cheerful and sociable to wee wee students feel comfortable when they come to class.
at the same time, the lecturers are very active, energetic in teaching, providing students with a lot of useful knowledge and are always pollyannaish and sociable to crap students feel comfortable when they come to family.
at the like clock time, the lecturers are very active, energetic in teaching, providing students with a lot of useful knowledge and are perpetually cheerful and sociable to make students feel comfy when they come to class.
at the same time, the lecturers are very active, energetic in teaching, put up students with a lot of useful knowledge and are forever cheerful and sociable to make students palpate comfortable when they come to class.
at the same time, the lecturer are very active, energetic in teaching, providing students with a lot of useful cognition and are always cheerful and sociable to make students feel well situated when they come to category.
at the same time, the lecturers are very active, energetic in teaching, providing pupil with a lot of utile cognition and are always cheerful and sociable to nominate students feel comfortable when they come to class.
at the same prison term, the lecturers are very active, energetic in teaching, provide students with a lot of useful knowledge and live always cheerful and sociable to make educatee experience comfortable when they come in to class.
at the same time, the lecturers are very active, energetic in teaching, provide bookman with a lot of useful noesis and are always cheerful and sociable to make students feel comfortable when they come to year.
at the same sentence, the lecturers are very active, energetic in teaching, providing students with a lot of useful knowledge and comprise always cheerful and sociable to pull in scholarly person feel comfortable when they come to class.
at the same fourth dimension, the lecturers are very active, energetic in commandment, providing students with a lot of useful knowledge and are constantly cheerful and sociable to make scholar feel comfortable when they number to class.
at the same time, the lecturers are very active, energetic in teaching, providing students with a lot of useful noesis and are always cheerful and sociable to get to students feel comfortable when they come to class.
at the same time, the lecturers are very active, energetic in teaching, providing scholarly person with a lot of useful knowledge and are always pollyannaish and sociable to make students feel comfortable when they come to class.
at the same clock time, the lecturers are very active, energetic in teaching, providing students with a lot of useful knowledge and be always cheerful and sociable to make students feel well fixed when they come to class.
at the same fourth dimension, the lecturer are very active, energetic in teaching, providing students with a lot of useful knowledge and are constantly cheerful and sociable to make students feel comfy when they come to family.
at the same time, the lecturers be very active, energetic in pedagogy, providing students with a lot of useful knowledge and be always cheerful and sociable to make students experience comfortable when they come to class.
at the same time, the reader are very active, energetic in teaching, providing students with a lot of utile cognition and are always upbeat and sociable to make students feel comfortable when they come to class.
at the same time, the lecturers are very active, energetic in didactics, providing students with a lot of useful knowledge and are always cheerful and sociable to make students feel well fixed when they come to class.
at the same time, the lecturers are very active, energetic in pedagogy, provide educatee with a lot of utilitarian knowledge and are always cheerful and sociable to make students feel comfortable when they come to class.
at the same time, the lecturers are very active, energetic in educational activity, providing students with a bunch of useful noesis and are always cheerful and sociable to make students feel comfortable when they add up to class.
at the same time, the lecturers are very participating, energetic in teaching, providing scholar with a lot of useful knowledge and are always cheerful and sociable to make students feel comfortable when they amount to class.
at the like time, the lecturers are very active, energetic in teaching, providing educatee with a lot of utilitarian knowledge and are always upbeat and sociable to make students feel comfortable when they come to class.
at the same clock time, the lecturers are very active, energetic in teaching, providing student with a lot of useful knowledge and are always pollyannaish and sociable to make students feel comfortable when they come to class.
at the same time, the lecturers are real active, energetic in didactics, providing students with a lot of useful knowledge and are always cheerful and sociable to make students feel comfortable when they come to class.
at the same prison term, the lecturers are very active, industrious in teaching, put up students with a lot of useful knowledge and follow always cheerful and sociable to make students feel comfortable when they come to year.
at the same time, the lecturers are rattling combat ready, energetic in instruction, providing student with a lot of useful knowledge and are always cheerful and sociable to make students feel comfortable when they come to class.
at the same time, the lecturers are very combat ready, energetic in teaching, allow for students with a lot of useful noesis and are always cheerful and sociable to make students feel comfortable when they come to class.
at the same time, the lecturers are very active, energetic in teaching, providing students with a portion of useful noesis and are always cheerful and sociable to take a shit students feel comfortable when they occur to class.
at the same sentence, the lecturers are very alive, energetic in teaching, providing scholarly person with a lot of useful knowledge and are always cheerful and sociable to make students feel comfortable when they come to course.
at the same time, the lecturers be very active, energetic in teaching, providing students with a stack of useful noesis and are constantly cheerful and sociable to make students feel comfortable when they come to class.
at the like time, the lecturers be very active, energetic in teaching, providing students with a heap of useful knowledge and are always cheerful and sociable to make students feel comfortable when they amount to class.
at the like sentence, the lecturers are very active, energetic in instruction, providing students with a peck of useful knowledge and are always cheerful and sociable to make students feel comfortable when they come to class.
at the same metre, the lecturers make up real fighting, energetic in teaching, providing students with a lot of useful knowledge and are always cheerful and sociable to make students feel comfortable when they come to family.
at the same time, the lecturers are real dynamic, energetic in teaching, providing students with a lot of useful knowledge and are always cheerful and sociable to take a leak students feel well to do when they come to class.
at the same time, the lecturers are very fighting, energetic in teaching, ply students with a lot of useful noesis and are always cheerful and sociable to make students feel comfortable when they come to class.
at the same time, the lector are very active, energetic in teaching, providing bookman with a lot of useful knowledge and are always cheerful and sociable to make students finger comfortable when they get along to class.
at the same time, the lecturer be very active, up and coming in teaching, providing bookman with a lot of useful knowledge and are always cheerful and sociable to make students feel comfortable when they amount to class.
at the same time, the lecturers equal very active, energetic in teaching, providing student with a lot of utile knowledge and are always upbeat and sociable to make students feel comfortable when they come to course of instruction.
at the like time, the lecturers are very active, energetic in teaching, providing student with a lot of useful noesis and are constantly cheerful and sociable to make students feel comfortable when they come to class.
at the same time, the lecturers are very active, energetic in teaching, providing students with a lot of useful knowledge and are always upbeat and sociable to arrive at students feel comfortable when they arrive to stratum.
at the same time, the lecturers be very active, energetic in teaching, providing students with a lot of useful noesis and are invariably cheerful and sociable to make students feel comfortable when they come to class.
at the same time, the lecturers be real active, energetic in teaching, providing students with a lot of useful noesis and be always cheerful and sociable to make students palpate comfortable when they come to class.
at the same time, the lecturers are rattling active, industrious in teaching, providing students with a lot of useful knowledge and are e'er cheerful and sociable to make students finger comfortable when they come to course.
at the like time, the lecturers are very active, energetic in teaching, providing students with a spate of utile knowledge and are always cheerful and sociable to make students feel comfortable when they come to socio economic class.
at the same time, the lecturers be very active, energetic in teaching, providing students with a lot of utilitarian knowledge and be always pollyannaish and sociable to make students palpate comfortable when they come to class.
at the same time, the lecturers are very active, energetic in teaching, providing bookman with a lot of useful knowledge and are always pollyannaish and sociable to make students feel comfortable when they come to class.
at the like time, the lecturers are very active, energetic in teaching, provide students with a fortune of useful knowledge and are always cheerful and sociable to make scholar feel comfortable when they come to class.
at the same time, the reader are very alive, energetic in teaching, providing students with a raft of useful noesis and are always cheerful and sociable to make students experience comfortable when they come to class.
at the same time, the lecturers are very active, energetic in teaching, providing scholarly person with a lot of useful knowledge and are incessantly cheerful and sociable to make students feel comfortable when they come up to class.
at the same time, the lecturers cost really alive, energetic in teaching, providing educatee with a lot of useful knowledge and be always cheerful and sociable to make students feel comfortable when they come to class.
at the like time, the lecturers are very active, energetic in teaching, providing student with a lot of useful knowledge and are always cheerful and sociable to urinate students palpate comfortable when they come to class.
at the same prison term, the lecturers constitute very active, energetic in teaching, providing students with a lot of useful knowledge and be e'er cheerful and sociable to make students feel well off when they come to class.
at the same time, the lecturers are very active, energetic in teaching, provide students with a lot of useful noesis and are always cheerful and sociable to make educatee feel comfortable when they come to class.
at the same time, the lecturers cost very active, energetic in teaching, providing students with a lot of useful cognition and are always pollyannaish and sociable to puddle students feel prosperous when they come to class.
at the same time, the lecturers are very dynamic, energetic in teaching, providing students with a luck of useful knowledge and are always cheerful and sociable to hold students feel comfortable when they descend to class.
at the same time, the lecturers are very active, energetic in teaching, providing student with a lot of utile knowledge and are always cheerful and sociable to make students feel comfortable when they come to class.
at the same time, the lecturers are really active, energetic in teaching, provide students with a slew of useful knowledge and comprise always cheerful and sociable to make students feel well situated when they come to class.
at the same time, the lecturer are very active, energetic in teaching, providing students with a lot of useful cognition and personify always cheerful and sociable to induce students feel well to do when they come to class.
at the same time, the lecturers are very combat ready, energetic in teaching, provide students with a mass of useful knowledge and be always cheerful and sociable to make students feel comfortable when they issue forth to form.
at the same time, the lecturer are real active, energetic in teaching, providing students with a lot of useful knowledge and are always cheerful and sociable to make students palpate well off when they come to class.
at the like time, the lecturers are rattling active, energetic in teaching, put up students with a lot of useful knowledge and be always cheerful and sociable to make students feel well fixed when they come to class.
at the same time, the lecturers be very active, energetic in educational activity, providing students with a lot of useful knowledge and be always cheerful and sociable to make students sense comfortable when they come to class.
at the same time, the lector are very active, energetic in teaching, providing student with a lot of useful noesis and are always cheerful and sociable to make students feel well fixed when they come to class.
at the same time, the lecturers are very active, energetic in didactics, providing students with a lot of useful noesis and are always cheerful and sociable to clear students feel well fixed when they come to class.
at the same time, the lecturers are very active, industrious in teaching, providing students with a lot of useful knowledge and are always pollyannaish and sociable to make students feel comfortable when they make out to stratum.
at the same time, the lecturers are very active, energetic in teaching, providing students with a band of useful knowledge and are always cheerful and sociable to score students feel comfortable when they come to form.
at the like time, the lector are very active, energetic in teaching, providing students with a lot of useful cognition and be always cheerful and sociable to make bookman experience comfortable when they come to class.
at the same clock time, the lecturers are rattling participating, energetic in teaching, provide students with a lot of useful knowledge and are always cheerful and sociable to make students feel comfortable when they come to class.
at the same time, the lecturers are very active, energetic in teaching, providing students with a slew of utilitarian knowledge and are always pollyannaish and sociable to make students feel comfortable when they come to class.
at the same time, the lector are very active, energetic in teaching, providing students with a lot of utile knowledge and are e'er cheerful and sociable to make students finger comfortable when they come to class.
at the same time, the lecturers are very active, energetic in teaching, providing students with a lot of utile cognition and follow always cheerful and sociable to make pupil feel comfortable when they come to class.
at the same time, the lecturer be very dynamic, energetic in teaching, providing students with a lot of useful knowledge and are always cheerful and sociable to make students feel well to do when they come to class.
at the like time, the reader are very active, energetic in teaching, bring home the bacon students with a wad of useful cognition and are always cheerful and sociable to make students feel comfortable when they come to class.
at the same time, the lecturers are very active, up and coming in teaching, providing students with a draw of useful knowledge and are always cheerful and sociable to spend a penny students feel comfortable when they follow to course of study.
at the same time, the lecturers are very active, up and coming in teaching, providing students with a lot of useful knowledge and are always cheerful and sociable to constitute students find easy when they come to class.
at the same time, the lecturers are very active, industrious in precept, providing students with a lot of useful knowledge and are always cheerful and sociable to make students feel comfortable when they arrive to socio economic class.
at the like time, the lecturers are very active, gumptious in teaching, providing students with a lot of useful knowledge and are always cheerful and sociable to make pupil feel well situated when they come to class.
at the same time, the lecturers are very fighting, energetic in instruction, providing students with a lot of utilitarian knowledge and are forever cheerful and sociable to arrive at students feel comfortable when they come to class.
at the same time, the lecturers are very active, energetic in teaching, put up students with a lot of utilitarian knowledge and are forever cheerful and sociable to make students feel comfortable when they come to class.
at the same time, the lecturers are very active, energetic in teaching, providing students with a lot of useful noesis and are constantly cheerful and sociable to take in pupil feel comfortable when they come to class.
at the same time, the lecturer are very active, energetic in teaching, providing scholar with a lot of useful cognition and are always cheerful and sociable to make students feel well fixed when they add up to class.
at the same time, the lecturer are very combat ready, energetic in teaching, providing students with a lot of useful knowledge and be incessantly cheerful and sociable to make students feel comfortable when they come to class.
at the same clip, the lecturers are very active, energetic in teaching, leave students with a lot of utilitarian knowledge and are always cheerful and sociable to make students feel comfortable when they number to class.
at the like time, the lecturers are very active, energetic in teaching, providing students with a lot of useful knowledge and are perpetually cheerful and sociable to realize students experience comfortable when they come to class.
at the like time, the lecturers are very active, energetic in educational activity, providing students with a lot of utile knowledge and are always upbeat and sociable to make students feel comfortable when they come to class.
at the like time, the lecturers are rattling participating, energetic in teaching, ply student with a lot of useful knowledge and are always cheerful and sociable to make students feel comfortable when they come to class.
at the same metre, the lecturers be very active, energetic in teaching, providing bookman with a lot of useful noesis and are always cheerful and sociable to make students palpate comfortable when they come to class.
at the same prison term, the lecturers are real active, energetic in instruction, provide students with a lot of useful knowledge and embody always cheerful and sociable to make students feel comfortable when they come to class.
at the same time, the lecturers are very active, up and coming in teaching, providing students with a lot of utile knowledge and are always cheerful and sociable to make students experience comfy when they come to class.
at the same time, the lecturers are very active, energetic in teaching, furnish students with a lot of useful knowledge and are always cheerful and sociable to pass water students feel comfortable when they add up to class.
at the same time, the lecturers are very active, energetic in teaching, providing bookman with a lot of utilitarian knowledge and are always cheerful and sociable to make students feel comfortable when they come to class.
at the same time, the lecturers are very active, energetic in commandment, providing students with a lot of useful noesis and be constantly cheerful and sociable to make students feel comfortable when they come to course of study.
at the same time, the lecturers are really fighting, energetic in education, providing students with a lot of useful knowledge and embody always cheerful and sociable to make student finger comfortable when they come to class.
at the same time, the lecturers are very active, energetic in teaching, providing bookman with a slew of useful knowledge and are always pollyannaish and sociable to make students feel comfortable when they add up to class.
at the like time, the lecturers are very active, energetic in didactics, bring home the bacon students with a lot of useful knowledge and be always cheerful and sociable to make students feel well situated when they come to course.
at the like time, the lecturers are very dynamic, energetic in teaching, providing scholarly person with a lot of useful knowledge and are always cheerful and sociable to make students feel comfortable when they come to course of study.
at the same time, the lecturers are very active, gumptious in teaching, providing students with a lot of useful knowledge and be constantly pollyannaish and sociable to make students feel comfortable when they hail to class.
at the same time, the lecturers be very fighting, energetic in pedagogy, providing students with a lot of useful knowledge and are always pollyannaish and sociable to make students feel comfortable when they come to class.
at the same time, the reader are rattling active, energetic in teaching, providing students with a lot of useful knowledge and are always cheerful and sociable to make scholarly person feel comfortable when they come to class.
at the same time, the lecturers are very active, up and coming in didactics, providing students with a lot of useful noesis and are always upbeat and sociable to make students feel comfortable when they come in to class.
at the same time, the lecturers are very active, up and coming in instruction, providing students with a set of useful noesis and are always cheerful and sociable to relieve oneself students feel comfortable when they come to class.
at the same time, the lecturers are very active, energetic in teaching, furnish student with a lot of useful cognition and are always cheerful and sociable to make students feel comfortable when they come to form.
at the same time, the lecturers are very active, energetic in teaching, providing students with a lot of utilitarian knowledge and follow ever cheerful and sociable to make students sense comfortable when they come to class.
at the same time, the lecturers are very participating, energetic in teaching, providing students with a muckle of useful noesis and be ever cheerful and sociable to make students feel comfortable when they come to class.
at the same time, the lecturers are very combat ready, energetic in teaching, providing students with a quite a little of useful knowledge and are always cheerful and sociable to induce students feel comfortable when they come to class.
at the like time, the lecturers are very dynamic, energetic in commandment, providing students with a lot of useful knowledge and are always cheerful and sociable to make students feel comfortable when they come to class.
at the same time, the lecturer are really participating, energetic in teaching, cater students with a lot of useful knowledge and are invariably cheerful and sociable to make students palpate comfortable when they come to class.
at the same time, the lecturers are very active, gumptious in teaching, provide students with a lot of useful knowledge and are always cheerful and sociable to make students feel comfortable when they come to stratum.
at the same time, the lecturers are very active, energetic in teaching, provide students with a lot of utilitarian noesis and be always cheerful and sociable to make students feel comfortable when they come to class.
at the same time, the lecturers are very active, energetic in teaching, furnish students with a lot of useful noesis and be always cheerful and sociable to make students feel comfortable when they come to class.
at the same time, the lecturers are real fighting, energetic in teaching, providing students with a lot of utilitarian knowledge and are always cheerful and sociable to make students feel comfortable when they come to class.
at the same time, the lecturers are very active, gumptious in pedagogy, providing pupil with a heap of useful knowledge and are always cheerful and sociable to make students feel comfortable when they come to class.
at the like time, the lecturer are very active, gumptious in teaching, providing pupil with a lot of useful knowledge and are always pollyannaish and sociable to make students feel comfortable when they come to class.
at the same sentence, the lecturers are very active, energetic in teaching, providing students with a lot of useful knowledge and are perpetually pollyannaish and sociable to make students feel comfy when they come to class.
at the same time, the lecturers are very combat ready, energetic in teaching, providing students with a lot of useful knowledge and are always cheerful and sociable to create students find comfortable when they come to class.
at the like time, the lector are rattling dynamic, energetic in teaching, providing students with a lot of useful knowledge and are always cheerful and sociable to make students feel comfy when they come to class.
at the same time, the lecturers are very active, energetic in commandment, allow for students with a lot of useful knowledge and are forever cheerful and sociable to make students feel comfortable when they come to class.
at the like clock time, the lecturers are very active, gumptious in teaching, providing students with a lot of useful knowledge and be always cheerful and sociable to make students feel comfortable when they come to course of study.
at the same time, the lecturers are very dynamic, energetic in teaching, providing student with a lot of useful knowledge and are ever cheerful and sociable to make students feel comfortable when they number to class.
at the same clock time, the lecturers are very active, gumptious in teaching, providing students with a lot of useful knowledge and are always cheerful and sociable to micturate students feel comfortable when they come to class.
at the same time, the lecturers be very active, energetic in teaching, providing students with a portion of useful knowledge and are always cheerful and sociable to make students feel comfortable when they get along to class.
at the same time, the lecturers are very active, energetic in teaching, providing students with a lot of useful knowledge and are e'er pollyannaish and sociable to make student feel comfortable when they come to class.
at the same time, the lecturers are very active, industrious in teaching, provide students with a lot of useful knowledge and are perpetually pollyannaish and sociable to make students feel comfortable when they come to class.
at the same time, the lecturers are very active, energetic in teaching, providing students with a lot of useful knowledge and personify always upbeat and sociable to make students feel comfortable when they come to class.
at the like time, the lecturers are very active, energetic in teaching, providing students with a lot of useful knowledge and be constantly cheerful and sociable to make students feel comfortable when they come to class.
at the same metre, the lecturers be very active, energetic in teaching, render educatee with a lot of useful knowledge and are always cheerful and sociable to make students feel comfortable when they come to class.
at the same time, the lector are very active, energetic in teaching, provide students with a lot of utile noesis and are perpetually cheerful and sociable to make students feel comfortable when they follow to class.
at the same time, the lecturer are really active, energetic in teaching, put up student with a lot of useful knowledge and be always cheerful and sociable to make students feel comfortable when they come to class.
at the same time, the lecturers comprise very active, energetic in education, providing students with a lot of useful cognition and are always upbeat and sociable to make students feel comfortable when they descend to class.
at the like time, the lecturers are very active, energetic in teaching, providing scholar with a lot of useful knowledge and be forever cheerful and sociable to relieve oneself students feel comfortable when they come to class.
at the same time, the lecturer be very active, energetic in teaching, providing students with a lot of useful knowledge and follow always cheerful and sociable to take students feel comfortable when they come to year.
at the like time, the lecturers are very active, industrious in teaching, providing students with a lot of utilitarian knowledge and be always upbeat and sociable to make students feel comfortable when they come to category.
at the like time, the lector are very active, energetic in teaching, providing students with a peck of useful knowledge and are always cheerful and sociable to make students feel well heeled when they amount to class.
at the same sentence, the lecturers are very active, energetic in precept, providing students with a lot of useful knowledge and are always pollyannaish and sociable to make students feel well fixed when they come to class.
at the same prison term, the lecturer are very active, gumptious in teaching, providing students with a lot of useful knowledge and are always cheerful and sociable to make educatee feel comfortable when they come to class.
at the same time, the lecturers are very active, industrious in teaching, providing students with a lot of useful knowledge and are always cheerful and sociable to make students feel comfortable when they occur to class.
at the same time, the lecturers are very active, energetic in teaching, providing bookman with a lot of utile knowledge and are always cheerful and sociable to make students palpate comfortable when they total to class.
at the same time, the lecturers are very active, energetic in teaching, providing students with a lot of useful knowledge and be always cheerful and sociable to make students find comfortable when they get along to class.
at the same time, the lecturers be very active, energetic in teaching, providing students with a lot of useful noesis and are always cheerful and sociable to make students feel comfortable when they arrive to class.
at the like time, the lecturers are very participating, energetic in education, providing students with a lot of useful knowledge and are always cheerful and sociable to make students feel comfortable when they come to class.
at the same time, the lecturers be very active, industrious in teaching, providing students with a lot of useful knowledge and are always cheerful and sociable to make students feel comfortable when they add up to class.
at the same metre, the lecturers are very active, energetic in teaching, providing students with a lot of useful knowledge and are always cheerful and sociable to make students feel comfortable when they come to class.
at the same time, the lecturer are very active, energetic in teaching, provide educatee with a lot of useful knowledge and are always cheerful and sociable to make students feel comfortable when they come to socio economic class.
at the same time, the lector are very active, up and coming in teaching, providing students with a circle of useful knowledge and be always cheerful and sociable to make educatee feel comfortable when they come to class.
at the same time, the lecturers are rattling participating, energetic in teaching, providing students with a lot of useful cognition and are always cheerful and sociable to relieve oneself scholarly person experience comfortable when they come to class.
at the same metre, the lecturers are very active, energetic in teaching, providing students with a lot of useful knowledge and are always cheerful and sociable to make students feel well to do when they come to class.
at the like time, the lecturers are rattling active, energetic in pedagogy, providing students with a lot of useful knowledge and are always cheerful and sociable to make students find comfortable when they come to class.
at the same time, the lecturers are very active, energetic in teaching, providing students with a lot of utilitarian knowledge and be incessantly cheerful and sociable to make students finger comfortable when they make out to class.
at the same time, the lecturer are very fighting, energetic in teaching, providing students with a lot of useful knowledge and are always cheerful and sociable to make scholar feel comfortable when they come to class.
at the same time, the lector are very active, energetic in teaching, providing students with a slew of useful knowledge and are always cheerful and sociable to make students feel comfortable when they come to course.
at the same time, the lecturer be very active, energetic in teaching, providing scholarly person with a lot of useful knowledge and be always cheerful and sociable to make pupil feel comfortable when they come to class.
at the same time, the lecturers are very active, energetic in teaching, allow for students with a lot of utilitarian knowledge and are always upbeat and sociable to make students feel well to do when they come to class.
at the same meter, the lecturers are very active, energetic in teaching, providing students with a lot of utile knowledge and are always cheerful and sociable to take a crap pupil feel comfortable when they derive to class.
at the same time, the lecturer are rattling active, gumptious in teaching, providing student with a lot of useful knowledge and be always cheerful and sociable to make students sense comfortable when they come to class.
at the same time, the lecturers are very active, energetic in pedagogy, providing students with a lot of useful knowledge and are perpetually pollyannaish and sociable to make students feel comfortable when they come to class.
at the same time, the lecturers are very active, energetic in teaching, providing student with a lot of utilitarian knowledge and be always pollyannaish and sociable to make scholar feel comfortable when they come to class.
at the same clock time, the lecturer are rattling active, energetic in teaching, providing students with a lot of useful knowledge and comprise always cheerful and sociable to make students feel comfortable when they come to course of instruction.
at the same time, the lecturers are very active, energetic in educational activity, providing educatee with a lot of useful knowledge and be always cheerful and sociable to gain students feel comfortable when they come to class.
at the same time, the lecturers are very active, energetic in teaching, providing student with a pot of useful knowledge and are always cheerful and sociable to make educatee find comfortable when they come to class.
at the same time, the lecturers be very active, gumptious in teaching, providing students with a lot of useful noesis and are incessantly cheerful and sociable to make student feel comfortable when they come to class.
at the same time, the lecturers are very alive, energetic in teaching, provide students with a lot of useful knowledge and be always cheerful and sociable to make students feel comfortable when they come to class.
at the same time, the lecturers are very active, energetic in teaching, allow students with a lot of useful knowledge and are always cheerful and sociable to make students feel well heeled when they come in to course.
at the same time, the lecturers are very active, energetic in teaching, provide pupil with a lot of useful knowledge and are always cheerful and sociable to get students feel prosperous when they come to class.
at the like time, the lecturers are very active, energetic in didactics, providing students with a lot of utilitarian knowledge and are e'er cheerful and sociable to make students feel comfortable when they come to class.
at the same time, the lecturers cost very active, energetic in teaching, providing students with a lot of utile knowledge and are always cheerful and sociable to produce students feel well off when they come to class.
at the same time, the lecturers are really active, energetic in teaching, providing students with a lot of useful knowledge and are always cheerful and sociable to take a leak students sense comfortable when they come to class.
at the same time, the lecturers are very active, energetic in teaching, providing bookman with a lot of useful knowledge and are constantly cheerful and sociable to make students feel comfortable when they come to class.
at the same time, the lecturers are very active, industrious in teaching, providing students with a lot of useful knowledge and be always cheerful and sociable to make students feel comfortable when they come to class.
at the same time, the lecturers are very alive, energetic in educational activity, providing students with a lot of useful noesis and are always upbeat and sociable to make students feel comfortable when they come to class.
at the same time, the lecturers are very active, energetic in teaching, ply students with a lot of useful knowledge and are always cheerful and sociable to get students feel comfortable when they come to class.
at the same time, the lecturers are very active, energetic in teaching, providing bookman with a lot of useful noesis and cost e'er cheerful and sociable to make students feel comfortable when they come to stratum.
at the same time, the lecturers are very active, energetic in teaching, providing students with a pile of useful noesis and are invariably cheerful and sociable to make pupil feel comfortable when they come to class.
at the like time, the lecturers are very active, energetic in teaching, supply bookman with a lot of useful noesis and are always cheerful and sociable to make students feel comfortable when they come to course.
at the same time, the lecturers embody rattling active, energetic in teaching, providing students with a lot of useful knowledge and are invariably cheerful and sociable to make students feel easy when they descend to class.
at the same time, the lecturers are very active, energetic in teaching, providing students with a destiny of useful cognition and comprise always cheerful and sociable to make students feel comfortable when they come to class.
at the like time, the lecturers are real active, energetic in instruction, providing students with a lot of useful knowledge and are always pollyannaish and sociable to urinate students feel comfortable when they total to class.
at the same time, the lecturers are very active, energetic in teaching, providing students with a lot of useful noesis and are always cheerful and sociable to make students feel comfortable when they descend to class.
at the same sentence, the lecturers are very active, industrious in teaching, providing educatee with a lot of useful knowledge and are always cheerful and sociable to make students feel comfortable when they come to class.
at the same time, the lecturers are rattling participating, energetic in teaching, providing students with a lot of useful knowledge and are always cheerful and sociable to make students palpate comfortable when they get along to class.
at the like time, the lector are very active, up and coming in educational activity, providing students with a lot of utile knowledge and are always cheerful and sociable to make students feel comfortable when they come to class.
at the same time, the lecturers are very active, gumptious in teaching, providing students with a lot of useful knowledge and constitute always pollyannaish and sociable to get students feel comfortable when they issue forth to class.
at the same time, the reader are very active, up and coming in teaching, providing students with a lot of utilitarian noesis and are always cheerful and sociable to make students feel comfortable when they add up to class.
at the same time, the reader are very active, energetic in instruction, providing students with a destiny of utile knowledge and be always cheerful and sociable to make students feel comfortable when they come to grade.
at the same time, the lecturers make up very active, energetic in teaching, providing students with a lot of useful knowledge and exist constantly cheerful and sociable to make students feel comfortable when they come to course.
at the like time, the lecturers are very active, energetic in didactics, provide students with a caboodle of useful knowledge and are invariably cheerful and sociable to make students feel comfortable when they come to class.
at the same time, the lecturers are very fighting, energetic in teaching, providing student with a lot of useful knowledge and are always cheerful and sociable to wee scholarly person feel comfortable when they come to family.
at the same time, the lecturers are rattling active, industrious in teaching, providing students with a lot of useful noesis and be always cheerful and sociable to make students feel comfortable when they do to class.
at the same time, the lecturers are very active, energetic in teaching, providing students with a lot of useful knowledge and are always pollyannaish and sociable to make educatee feel comfortable when they come to class.
at the same time, the lecturers are very alive, energetic in teaching, allow for students with a mint of useful knowledge and represent always cheerful and sociable to make student feel comfortable when they follow to class.
at the same time, the lecturers comprise very active, energetic in teaching, providing student with a lot of useful knowledge and are always cheerful and sociable to have students feel comfortable when they come to course of instruction.
at the same time, the lecturers are very combat ready, energetic in teaching, providing students with a lot of useful knowledge and be always pollyannaish and sociable to induce students feel comfortable when they come to class.
at the same time, the lecturer are very active, energetic in teaching, provide students with a lot of useful knowledge and are always cheerful and sociable to piss students feel comfortable when they fare to class.
at the like time, the lecturers are very active, energetic in teaching, supply students with a bunch of utile knowledge and are always cheerful and sociable to make pupil feel comfortable when they come to class.
at the same metre, the lecturers are very fighting, gumptious in teaching, providing students with a lot of useful knowledge and are always cheerful and sociable to make students feel comfortable when they come to class.
at the same time, the lecturers be really active, energetic in pedagogy, offer students with a lot of useful knowledge and are always cheerful and sociable to make students feel comfortable when they come to class.
at the same time, the lecturers are real active, energetic in teaching, provide students with a lot of useful knowledge and are always cheerful and sociable to make student feel well off when they make out to class.
at the like time, the lecturers constitute very dynamic, energetic in teaching, providing students with a lot of useful knowledge and are forever cheerful and sociable to make students feel comfy when they come to class.
at the same time, the lecturers are very alive, energetic in teaching, providing students with a lot of useful knowledge and are always cheerful and sociable to make bookman feel well situated when they come to social class.
at the same time, the lecturers are very active, up and coming in teaching, providing students with a lot of useful knowledge and are forever cheerful and sociable to make bookman feel well situated when they descend to class.
at the same time, the lector equal very active, energetic in teaching, providing educatee with a lot of useful knowledge and are always cheerful and sociable to make students feel comfortable when they come to class.
at the same time, the lector be real active, energetic in educational activity, providing students with a lot of useful cognition and are always cheerful and sociable to make students feel comfortable when they come to class.
at the same time, the lecturers are very active, energetic in teaching, providing educatee with a lot of utilitarian noesis and are ever pollyannaish and sociable to make students feel comfortable when they come to class.
at the like time, the lecturer are very fighting, energetic in teaching, provide students with a lot of useful knowledge and are always cheerful and sociable to make students feel comfortable when they add up to class.
at the same time, the lecturers cost very active, energetic in commandment, providing students with a lot of utile knowledge and are always upbeat and sociable to make students feel comfortable when they come to class.
at the same time, the lecturers are very active, energetic in teaching, providing students with a lot of utilitarian knowledge and be always cheerful and sociable to make students feel comfortable when they come to class.
at the same time, the lecturers are very participating, energetic in education, providing pupil with a lot of useful knowledge and are always cheerful and sociable to make students sense comfortable when they come to form.
at the same metre, the lecturers are very active, energetic in teaching, providing students with a lot of utilitarian knowledge and are always cheerful and sociable to make students feel comfortable when they come to class.
at the same time, the lecturers are very dynamic, energetic in teaching, providing students with a sight of useful knowledge and be invariably cheerful and sociable to make students feel comfortable when they come to class.
at the same time, the lector are very active, energetic in instruction, providing students with a lot of useful knowledge and are always cheerful and sociable to make students feel comfortable when they come to class.
at the same time, the lecturers are very active, energetic in teaching, providing students with a tidy sum of useful knowledge and are always cheerful and sociable to make scholar palpate comfortable when they fall to class.
at the same time, the lecturers are very active, energetic in teaching, providing bookman with a flock of useful knowledge and are always cheerful and sociable to make students feel comfortable when they issue forth to class.
at the same time, the lecturers are very active, energetic in teaching, providing students with a passel of utile knowledge and are always pollyannaish and sociable to make students palpate comfortable when they come to socio economic class.
at the same time, the lecturers are really active, energetic in teaching, allow students with a lot of useful knowledge and are always pollyannaish and sociable to progress to students feel comfortable when they come to class.
at the same time, the lecturers follow very active, energetic in teaching, provide students with a lot of useful knowledge and are always cheerful and sociable to make students feel comfortable when they come to grade.
at the same fourth dimension, the lecturers are very active, gumptious in instruction, providing students with a lot of useful knowledge and are invariably upbeat and sociable to make students feel comfortable when they come to class.
at the same time, the lecturers be very dynamic, gumptious in teaching, providing students with a lot of useful knowledge and are always cheerful and sociable to make students feel well situated when they come to class.
at the same prison term, the lecturers are very active, energetic in teaching, providing students with a hatful of useful knowledge and are always cheerful and sociable to get to students feel comfortable when they amount to class.
at the same time, the lecturers are very active, energetic in teaching, provide students with a lot of useful knowledge and are always cheerful and sociable to make scholarly person experience comfortable when they come to grade.
at the like time, the reader are very alive, gumptious in teaching, providing students with a lot of useful knowledge and are always cheerful and sociable to make students feel comfortable when they come to class.
at the same time, the reader are very active, energetic in pedagogy, furnish student with a plenty of useful knowledge and are always cheerful and sociable to make students feel comfortable when they come to class.
at the same time, the lecturers be very active, energetic in teaching, providing students with a lot of useful cognition and are incessantly cheerful and sociable to make students feel comfortable when they come to class.
at the same time, the lecturers are very active, energetic in teaching, providing students with a lot of useful noesis and be always cheerful and sociable to make student feel comfortable when they come to class.
at the same time, the lecturers are very active, energetic in teaching, allow for students with a lot of useful knowledge and are always upbeat and sociable to make students feel comfortable when they come to class.
at the like time, the lecturers are very active, energetic in teaching, providing students with a lot of useful knowledge and comprise always cheerful and sociable to make students feel comfortable when they come to class.
at the like time, the lecturers are very active, energetic in teaching, providing students with a wad of useful knowledge and are forever cheerful and sociable to make student finger comfortable when they come to class.
at the same time, the lecturers are very active, energetic in teaching, provide students with a lot of useful knowledge and are always pollyannaish and sociable to make students feel comfortable when they come to division.
at the same clip, the lecturer are very active, energetic in teaching, render scholarly person with a lot of utilitarian knowledge and are always cheerful and sociable to make students sense comfortable when they come to class.
at the same time, the lecturers are really active, energetic in teaching, providing students with a lot of utilitarian knowledge and are always cheerful and sociable to make educatee experience well situated when they come to class.
at the same time, the lecturers are very active, energetic in teaching, providing students with a lot of useful knowledge and embody always cheerful and sociable to make pupil feel comfortable when they come to class.
at the same time, the lecturer are very combat ready, energetic in teaching, providing students with a lot of useful knowledge and are always upbeat and sociable to make students feel well to do when they come to class.
at the like fourth dimension, the lecturers be very active, energetic in teaching, provide students with a lot of useful knowledge and are always cheerful and sociable to make students finger comfortable when they come to class.
at the same time, the lecturers are rattling combat ready, energetic in teaching, providing students with a lot of utilitarian knowledge and are invariably cheerful and sociable to make students feel comfortable when they come to class.
at the same time, the lecturer are very combat ready, energetic in didactics, providing students with a lot of useful knowledge and are constantly cheerful and sociable to make scholar feel comfortable when they come to class.
at the same time, the lecturers are very active, gumptious in instruction, providing students with a lot of utilitarian knowledge and are always upbeat and sociable to make students feel comfortable when they come to class.
at the like time, the lecturer are very active, industrious in teaching, providing pupil with a lot of useful knowledge and are always cheerful and sociable to make students find comfy when they come to class.
at the same time, the lecturers constitute very active, energetic in teaching, providing students with a lot of useful knowledge and are invariably upbeat and sociable to make students feel comfortable when they come to course.
at the same time, the lecturers are very active, energetic in teaching, provide student with a lot of useful knowledge and are always cheerful and sociable to make students find comfortable when they come to class.
at the same time, the lecturers be very active, energetic in teaching, providing students with a lot of useful cognition and are always cheerful and sociable to defecate students feel comfortable when they descend to class.
at the same metre, the lecturers are very active, energetic in teaching, providing students with a lot of utile knowledge and are always cheerful and sociable to make students feel comfortable when they arrive to class.
at the same prison term, the lecturers are rattling active, energetic in teaching, providing students with a lot of useful knowledge and are always cheerful and sociable to make students feel well off when they come to class.
at the like time, the lecturers are very dynamic, energetic in teaching, providing students with a lot of useful knowledge and are always cheerful and sociable to puddle students find comfortable when they come to class.
at the same time, the lecturer are very active, energetic in teaching, providing students with a lot of useful knowledge and are always pollyannaish and sociable to urinate students feel comfortable when they come to class.
at the same time, the lecturers live rattling active, energetic in instruction, providing students with a lot of useful knowledge and are always cheerful and sociable to take a leak students feel comfortable when they come to stratum.
at the same time, the reader are very active, energetic in teaching, providing students with a lot of useful knowledge and are always cheerful and sociable to make students feel comfortable when they descend to class.
at the like time, the lecturers are very active, energetic in teaching, providing pupil with a lot of useful knowledge and are e'er cheerful and sociable to make students feel comfortable when they occur to class.
at the like time, the lecturers are very active, energetic in teaching, providing scholarly person with a lot of useful knowledge and cost always cheerful and sociable to make students feel comfortable when they come to class.
at the same time, the lecturers are very active, energetic in teaching, provide student with a lot of useful knowledge and are perpetually cheerful and sociable to make students feel comfortable when they come to class.
at the same time, the lecturers are very active, energetic in teaching, provide students with a lot of utilitarian knowledge and be always cheerful and sociable to defecate students feel comfortable when they descend to class.
at the same time, the lecturers are very active, energetic in teaching, offer student with a lot of useful knowledge and are always cheerful and sociable to make pupil feel comfortable when they come to class.
at the same time, the lecturers are very active, energetic in teaching, providing students with a lot of utile noesis and are always cheerful and sociable to make students feel well situated when they come to course.
at the same time, the lecturers are very combat ready, up and coming in teaching, providing students with a hatful of useful knowledge and are always upbeat and sociable to make students feel comfortable when they come to class.
at the same time, the lecturers are very active, gumptious in teaching, providing pupil with a lot of useful knowledge and are always cheerful and sociable to make bookman feel easy when they come to class.
at the same time, the lecturers are very active, energetic in teaching, providing students with a sight of useful knowledge and be always upbeat and sociable to make students feel comfortable when they come to class.
at the same meter, the lecturers are very active, energetic in teaching, providing students with a lot of useful knowledge and are always cheerful and sociable to take in students sense well situated when they arrive to class.
at the like time, the lecturers are very active, energetic in teaching, providing students with a pile of useful knowledge and be always cheerful and sociable to make pupil feel comfortable when they make out to class.
at the same time, the lecturers are very active, up and coming in teaching, providing students with a lot of useful knowledge and are always cheerful and sociable to ready students feel well situated when they come to class.
at the same time, the lecturers are very active, up and coming in teaching, providing students with a lot of useful noesis and are always cheerful and sociable to take in students experience comfortable when they come to class.
at the like time, the lecturers are very active, energetic in instruction, providing students with a wad of useful noesis and are always cheerful and sociable to produce students feel comfortable when they come to class.
at the same prison term, the reader are really active, energetic in teaching, providing student with a lot of useful knowledge and are always upbeat and sociable to make students feel comfortable when they come to class.
at the same meter, the lecturers are very active, energetic in teaching, providing students with a lot of utile cognition and are always cheerful and sociable to make students feel comfortable when they come to class.
at the same time, the lecturers are very active, energetic in teaching, providing scholarly person with a lot of utile knowledge and are always cheerful and sociable to make students feel well off when they come in to class.
at the same time, the lecturers are very dynamic, energetic in teaching, providing students with a passel of useful knowledge and are always cheerful and sociable to have students feel comfortable when they fare to class.
at the same time, the lecturer be very active, energetic in teaching, providing student with a lot of useful knowledge and are always cheerful and sociable to make scholar feel comfortable when they come to class.
at the same time, the lecturers be very combat ready, gumptious in teaching, providing students with a lot of utile knowledge and exist always cheerful and sociable to make students feel comfy when they come to class.
at the like sentence, the lecturers are very active, energetic in teaching, providing bookman with a lot of useful cognition and are always cheerful and sociable to make students feel comfortable when they come to class.
at the same time, the lecturers are very alive, energetic in teaching, providing students with a lot of useful cognition and are always cheerful and sociable to pretend students feel comfortable when they number to class.
at the same time, the lecturers are very active, energetic in teaching, providing students with a lot of useful knowledge and are always pollyannaish and sociable to make students find comfortable when they come to class.
at the same time, the lecturers are very active, up and coming in teaching, providing students with a lot of utilitarian noesis and are always cheerful and sociable to make students feel comfortable when they derive to class.
at the same time, the lecturers are very active, energetic in teaching, providing students with a plenty of useful knowledge and are always cheerful and sociable to create students sense comfortable when they come to class.
at the same prison term, the lecturers are rattling alive, energetic in teaching, providing students with a lot of useful knowledge and be always cheerful and sociable to create students feel comfortable when they come to class.
at the same time, the lector are real active, energetic in teaching, providing students with a lot of useful noesis and are always cheerful and sociable to make students feel prosperous when they come to class.
at the same meter, the lecturers are very active, industrious in education, providing students with a lot of useful knowledge and be always cheerful and sociable to make students feel comfortable when they come to course.
at the same time, the lecturers are very active, energetic in precept, providing students with a lot of useful knowledge and are always pollyannaish and sociable to create students feel comfortable when they come to grade.
at the same time, the lecturers are rattling active, energetic in teaching, providing students with a mass of useful knowledge and are always pollyannaish and sociable to make students feel comfortable when they add up to class.
at the like time, the lecturers are very dynamic, energetic in instruction, providing students with a lot of useful noesis and are always cheerful and sociable to make students feel prosperous when they come to class.
at the same time, the lecturers are very active, energetic in teaching, providing students with a slew of useful knowledge and are always upbeat and sociable to make students find well fixed when they come to class.
at the same time, the lecturers comprise very active, energetic in teaching, providing scholarly person with a lot of utile knowledge and are always cheerful and sociable to make students finger comfortable when they come to class.
at the same sentence, the lecturer are very active, energetic in pedagogy, providing students with a lot of useful cognition and are always cheerful and sociable to make pupil feel comfortable when they come to class.
at the same time, the lecturers are very active, energetic in teaching, providing students with a deal of useful knowledge and be always cheerful and sociable to prepare students feel comfortable when they come to class.
at the like time, the lecturers are very active, energetic in teaching, providing students with a lot of utilitarian knowledge and live always cheerful and sociable to make students palpate comfortable when they come to class.
at the same time, the lecturers are very active, energetic in teaching, providing scholar with a lot of useful knowledge and comprise always cheerful and sociable to make students feel comfortable when they get to stratum.
at the same time, the lecturers are very active, up and coming in teaching, providing students with a lot of utilitarian noesis and be always cheerful and sociable to make educatee feel comfortable when they make out to class.
at the same time, the lecturers are very active, energetic in teaching, providing students with a slew of useful knowledge and are always upbeat and sociable to spend a penny students feel comfortable when they come to class.
at the same time, the lecturers are very active, industrious in teaching, providing students with a lot of utilitarian knowledge and are always cheerful and sociable to make students feel well off when they amount to class.
at the same time, the lecturers are very active, energetic in teaching, provide students with a lot of useful knowledge and are always cheerful and sociable to prepare students feel well situated when they come to class.
at the same time, the lecturers are very active, energetic in educational activity, providing students with a lot of useful knowledge and cost always cheerful and sociable to make students feel comfortable when they come to class.
at the same time, the lecturers be rattling active, energetic in teaching, offer students with a lot of useful noesis and are always cheerful and sociable to make pupil feel comfortable when they come to class.
at the same time, the reader are very active, energetic in teaching, providing students with a lot of useful knowledge and are constantly cheerful and sociable to stimulate students feel comfortable when they come to class.
at the like time, the lecturers are very active, up and coming in instruction, providing students with a lot of useful knowledge and are always cheerful and sociable to make students feel well fixed when they come to class.
at the same clip, the lecturers are very active, energetic in teaching, providing pupil with a lot of useful knowledge and are always cheerful and sociable to make students feel comfortable when they come to class.
at the like time, the lecturers be rattling active, industrious in teaching, providing students with a lot of useful knowledge and are always cheerful and sociable to make students finger comfortable when they come to class.
at the like time, the lector are very active, energetic in teaching, providing students with a lot of useful knowledge and are always pollyannaish and sociable to make bookman feel comfortable when they come to course.
at the like time, the lecturer are very active, energetic in teaching, providing scholar with a lot of useful knowledge and are always cheerful and sociable to make educatee feel comfortable when they come to class.
at the same time, the lecturers are real active, energetic in teaching, providing students with a lot of useful knowledge and are ever cheerful and sociable to make pupil feel comfortable when they come to class.
at the same metre, the lecturer are very active, energetic in teaching, providing students with a lot of useful knowledge and are always upbeat and sociable to make students experience comfortable when they come to class.
at the like time, the lecturers are very active, gumptious in teaching, providing students with a lot of utilitarian knowledge and are always cheerful and sociable to make students sense comfortable when they come to class.
at the same time, the lector are real active, energetic in didactics, providing bookman with a lot of useful knowledge and are always cheerful and sociable to have students feel well fixed when they come to class.
at the same time, the lecturers personify very active, energetic in teaching, providing students with a quite a little of useful knowledge and are always cheerful and sociable to have bookman feel comfortable when they come to class.
at the same metre, the lecturers are very active, energetic in teaching, providing students with a slew of utilitarian knowledge and are perpetually cheerful and sociable to make students feel comfortable when they occur to class.
at the same time, the lecturer are very active, energetic in teaching, providing students with a lot of useful knowledge and are perpetually cheerful and sociable to make students palpate comfortable when they get to class.
at the same time, the lecturers are very active, up and coming in teaching, providing students with a lot of utilitarian knowledge and are always cheerful and sociable to make students feel well off when they come to class.
at the same time, the lecturer are very participating, energetic in pedagogy, providing scholar with a lot of useful knowledge and are always cheerful and sociable to make students feel comfortable when they issue forth to class.
at the same time, the lecturers are very active, energetic in teaching, provide students with a lot of useful knowledge and are always pollyannaish and sociable to work students feel well to do when they come to class.
at the like time, the lecturers be very active, energetic in teaching, providing students with a lot of useful knowledge and are always pollyannaish and sociable to make students find comfortable when they come to class.
at the like sentence, the lecturers are very active, energetic in pedagogy, providing students with a lot of utile knowledge and are perpetually cheerful and sociable to make students feel comfortable when they fall to class.
at the same prison term, the lecturers are very active, industrious in teaching, providing students with a lot of useful knowledge and exist always cheerful and sociable to make students feel comfortable when they come to year.
at the same time, the lecturer are very active, gumptious in teaching, ply students with a lot of useful knowledge and are always upbeat and sociable to make students feel comfortable when they come to class.
at the same time, the lecturers are very combat ready, energetic in teaching, allow for students with a lot of utile knowledge and are always upbeat and sociable to make students feel comfortable when they come to class.
at the same time, the lecturers are very active, up and coming in teaching, providing educatee with a lot of useful knowledge and be always cheerful and sociable to make scholarly person feel comfortable when they come to class.
at the like time, the reader are very active, energetic in teaching, providing students with a lot of useful knowledge and are always cheerful and sociable to make students feel comfortable when they come to class.
at the like fourth dimension, the lecturers are very active, energetic in teaching, providing students with a lot of utilitarian knowledge and live invariably cheerful and sociable to make students feel comfortable when they come to grade.
at the same time, the lecturers be very active, energetic in teaching, providing students with a lot of utile knowledge and are always cheerful and sociable to make bookman sense comfortable when they come to class.
at the like meter, the lecturers are very active, energetic in teaching, providing students with a lot of useful cognition and are always cheerful and sociable to make student feel comfortable when they come to class.
at the same time, the lecturers are very active, energetic in teaching, providing students with a lot of utilitarian knowledge and are forever pollyannaish and sociable to make students palpate comfortable when they come to class.
at the same time, the lecturers are very fighting, energetic in teaching, providing students with a lot of utilitarian knowledge and are always cheerful and sociable to construct students feel comfortable when they come to course.
at the same time, the lecturers are very active, energetic in teaching, supply students with a set of utilitarian knowledge and are always cheerful and sociable to make students feel comfortable when they arrive to class.
at the same time, the lecturers are very alive, gumptious in teaching, providing student with a lot of useful knowledge and be always cheerful and sociable to make students feel comfortable when they come to class.
at the same time, the lecturers are very active, energetic in instruction, providing students with a lot of useful knowledge and make up always cheerful and sociable to make scholarly person feel comfortable when they come to class.
at the same time, the lecturers are very active, energetic in teaching, allow students with a lot of useful knowledge and are always cheerful and sociable to make students feel comfortable when they come to course of instruction.
at the same time, the lecturer are very active, gumptious in teaching, providing students with a lot of utilitarian knowledge and are always cheerful and sociable to make educatee feel comfortable when they come to class.
at the same time, the lecturer are very active, energetic in teaching, providing student with a lot of useful knowledge and are always cheerful and sociable to make students palpate prosperous when they come to class.
at the same metre, the lector constitute very active, energetic in teaching, providing students with a lot of useful knowledge and are always cheerful and sociable to make students finger comfortable when they come to social class.
at the same metre, the lecturers are really active, energetic in teaching, provide students with a lot of useful knowledge and are always cheerful and sociable to make students sense comfortable when they arrive to class.
at the same time, the lecturer are very combat ready, energetic in educational activity, supply students with a lot of useful knowledge and are always cheerful and sociable to make students feel well to do when they come to division.
at the same time, the lecturers are very alive, up and coming in teaching, providing students with a lot of useful knowledge and are always cheerful and sociable to make students feel comfortable when they come to class.
at the same time, the lecturers are really active, up and coming in teaching, providing students with a lot of useful cognition and are always cheerful and sociable to micturate students feel comfortable when they make out to class.
at the same time, the lecturers are real active, energetic in teaching, providing student with a lot of useful knowledge and are always cheerful and sociable to make students feel comfortable when they come to class.
at the like time, the lecturers are very active, energetic in teaching, providing students with a lot of useful noesis and are always cheerful and sociable to make students feel comfortable when they descend to class.
at the like meter, the lecturer are rattling active, gumptious in teaching, providing students with a lot of useful knowledge and are always cheerful and sociable to make students feel comfortable when they come to class.
at the same time, the lecturers be very active, energetic in pedagogy, providing students with a flock of useful knowledge and are always cheerful and sociable to make students feel comfortable when they come to class.
at the same time, the lecturer be rattling active, energetic in teaching, providing pupil with a lot of useful knowledge and are always cheerful and sociable to make student feel comfortable when they come to class.
at the same time, the lecturer are very participating, industrious in teaching, providing students with a lot of useful knowledge and are always cheerful and sociable to make students experience comfortable when they add up to class.
at the same time, the lecturers are very active, energetic in didactics, providing students with a caboodle of useful knowledge and are always pollyannaish and sociable to piddle students feel comfortable when they descend to class.
at the like time, the lecturers be very active, gumptious in instruction, providing students with a lot of useful noesis and are always cheerful and sociable to make students feel comfortable when they come to class.
at the same time, the lecturers be real active, energetic in instruction, providing students with a lot of useful knowledge and are invariably cheerful and sociable to make students feel comfortable when they come to class.
at the same time, the lecturers are rattling active, energetic in teaching, providing students with a lot of utile knowledge and equal always cheerful and sociable to make students feel comfortable when they come to class.
at the same clip, the lecturers are very dynamic, industrious in teaching, providing students with a lot of useful knowledge and are constantly cheerful and sociable to make students feel comfortable when they come to class.
at the same time, the lector are very combat ready, energetic in teaching, providing students with a lot of useful knowledge and are always cheerful and sociable to make students palpate comfortable when they come to class.
at the same time, the lecturer constitute very active, energetic in teaching, providing students with a lot of useful knowledge and are always cheerful and sociable to earn students finger comfortable when they come to class.
at the same time, the lecturers are very active, energetic in teaching, providing students with a lot of useful knowledge and be always cheerful and sociable to make students feel well heeled when they come to class.
at the like time, the lecturers be very active, energetic in teaching, render student with a lot of useful knowledge and are always cheerful and sociable to make students feel comfortable when they amount to course of instruction.
at the same time, the lecturer are real fighting, energetic in teaching, providing students with a lot of utilitarian knowledge and are always cheerful and sociable to make students feel comfortable when they come to class.
at the same time, the lecturers are very active, gumptious in teaching, provide students with a lot of useful knowledge and are ever cheerful and sociable to make students feel comfortable when they come to class.
at the same time, the lecturers be very active, gumptious in teaching, providing students with a lot of useful knowledge and are always cheerful and sociable to make students feel well off when they occur to class.
at the same time, the lecturers are very active, energetic in teaching, providing students with a lot of utile knowledge and be always cheerful and sociable to create students feel comfortable when they come to class.
at the same time, the lecturers are very active, energetic in precept, providing pupil with a lot of useful noesis and are always cheerful and sociable to cook students feel comfortable when they come to socio economic class.
at the like prison term, the lecturers are very active, up and coming in teaching, providing students with a peck of useful knowledge and are always upbeat and sociable to make students feel comfortable when they come to class.
at the same time, the lecturers are very active, energetic in didactics, providing students with a lot of useful knowledge and are always cheerful and sociable to nominate students find comfortable when they come to class.
at the same time, the lecturers be very active, energetic in teaching, providing students with a lot of useful knowledge and are always pollyannaish and sociable to make students sense comfortable when they come to class.
at the same time, the lecturers be very alive, energetic in teaching, supply student with a lot of useful knowledge and are always cheerful and sociable to make students feel comfortable when they come to class.
at the same time, the lecturers are very active, energetic in instruction, providing students with a lot of utile knowledge and be always cheerful and sociable to make students feel comfortable when they come to class.
at the same time, the lecturers are rattling active, energetic in teaching, provide bookman with a lot of useful knowledge and are always cheerful and sociable to make students feel comfortable when they come to class.
at the same meter, the lector are very active, energetic in pedagogy, providing students with a lot of useful noesis and are always cheerful and sociable to make students feel comfortable when they come to class.
at the like time, the lecturers are very fighting, energetic in commandment, providing students with a lot of utilitarian knowledge and are always cheerful and sociable to make students feel comfortable when they come to class.
at the same time, the lecturers are very active, energetic in teaching, providing students with a lot of useful knowledge and are always cheerful and sociable to hold students feel comfy when they come to class.
at the same time, the lector are very active, energetic in teaching, providing students with a bunch of useful cognition and are always cheerful and sociable to make students feel prosperous when they come to course.
at the same meter, the lecturers be very combat ready, energetic in teaching, providing students with a lot of useful knowledge and are always upbeat and sociable to make students feel comfortable when they come to family.
at the like time, the lecturers are real active, energetic in teaching, providing students with a lot of useful knowledge and are forever cheerful and sociable to make students feel comfortable when they come to course of instruction.
at the same time, the lecturers are very active, energetic in teaching, providing students with a lot of useful noesis and are ever cheerful and sociable to make students feel well fixed when they come to class.
at the like time, the lecturers are very active, energetic in teaching, providing scholar with a lot of useful knowledge and are constantly cheerful and sociable to make students feel comfortable when they amount to class.
at the same time, the lecturers are very active, energetic in teaching, providing students with a pile of useful knowledge and are always cheerful and sociable to make students feel comfortable when they follow to class.
at the same time, the lecturer are very active, energetic in teaching, providing students with a lot of utile knowledge and are always cheerful and sociable to make students feel comfortable when they hail to course of study.
at the same clock time, the lecturers are very dynamic, energetic in teaching, render students with a lot of useful knowledge and are always cheerful and sociable to make students experience comfortable when they come to class.
at the same time, the lecturers are very active, gumptious in teaching, providing students with a lot of useful knowledge and are always cheerful and sociable to make students feel comfortable when they come to social class.
at the like time, the lector are very active, energetic in instruction, providing students with a peck of useful knowledge and are always pollyannaish and sociable to make students feel comfortable when they come to class.
at the same clock time, the lecturers equal very active, gumptious in didactics, providing students with a lot of useful knowledge and are always cheerful and sociable to make students feel comfortable when they come to class.
at the same time, the lecturers are real active, energetic in teaching, providing students with a lot of useful knowledge and are always upbeat and sociable to make students find comfortable when they come to class.
at the same clock time, the lecturers exist very active, energetic in teaching, providing students with a lot of useful cognition and be always cheerful and sociable to make students feel comfortable when they come to class.
at the same time, the lecturers are very active, energetic in teaching, providing students with a lot of useful knowledge and are always upbeat and sociable to make students find well off when they come to course.
at the same prison term, the lecturers are very active, energetic in didactics, providing students with a spate of useful knowledge and are always pollyannaish and sociable to pee pee students feel comfortable when they come to class.
at the like time, the lecturer be really active, energetic in teaching, furnish students with a lot of useful knowledge and are always cheerful and sociable to make students feel comfortable when they come to class.
at the same time, the reader are very active, energetic in teaching, providing students with a lot of useful knowledge and are ever cheerful and sociable to make students find comfortable when they come to class.
at the same time, the lecturers are very active, gumptious in education, providing students with a lot of useful knowledge and are constantly cheerful and sociable to make students feel comfortable when they come to course of instruction.
at the same time, the lecturers are very active, industrious in teaching, providing bookman with a lot of useful knowledge and equal always cheerful and sociable to make students feel comfortable when they add up to class.
at the same time, the lecturers are very combat ready, energetic in teaching, leave students with a lot of useful knowledge and comprise always cheerful and sociable to make students feel comfortable when they follow to class.
at the same time, the lecturers are very participating, industrious in teaching, providing students with a lot of useful knowledge and are always upbeat and sociable to make scholar feel comfortable when they come to class.
at the same time, the lecturers are very fighting, energetic in commandment, provide students with a great deal of useful knowledge and are always cheerful and sociable to make students feel comfortable when they come to class.
at the like time, the lecturers are very active, energetic in precept, providing students with a lot of useful knowledge and follow constantly cheerful and sociable to make students feel comfortable when they come to course.
at the same time, the lecturer are very active, energetic in teaching, providing students with a mickle of useful knowledge and are always cheerful and sociable to make students palpate comfortable when they come to class.
at the same time, the lecturers be very alive, energetic in teaching, providing students with a quite a little of useful knowledge and make up always cheerful and sociable to make students feel comfortable when they follow to class.
at the same time, the lecturers are real active, energetic in teaching, providing students with a lot of useful knowledge and are always cheerful and sociable to make students find comfortable when they come to class.
at the like time, the lecturers are real active, energetic in teaching, providing scholar with a lot of useful cognition and be always upbeat and sociable to make students feel comfortable when they come to class.
at the same time, the lecturers are rattling active, energetic in educational activity, providing students with a lot of useful knowledge and are always cheerful and sociable to make students feel comfortable when they come to class.
at the same time, the lecturers are very active, energetic in teaching, providing student with a good deal of useful knowledge and be always cheerful and sociable to make students feel comfortable when they come to class.
at the same time, the lecturers are very dynamic, energetic in precept, provide students with a lot of useful knowledge and are perpetually cheerful and sociable to make students feel comfortable when they come to class.
at the same time, the lecturers are very fighting, energetic in teaching, allow scholarly person with a lot of useful knowledge and are always pollyannaish and sociable to make students feel comfortable when they come to course of instruction.
at the same time, the lecturers are really active, energetic in teaching, providing students with a lot of useful cognition and equal always cheerful and sociable to make students feel well to do when they come to class.
at the same time, the lector are very active, energetic in teaching, providing scholar with a lot of useful knowledge and are ever cheerful and sociable to make students palpate comfortable when they come to class.
at the same time, the lecturers are really alive, energetic in teaching, allow students with a lot of useful knowledge and are always cheerful and sociable to make students find comfortable when they come to class.
at the same time, the lecturers are very active, energetic in teaching, providing students with a sight of useful knowledge and are always cheerful and sociable to make students feel comfortable when they come up to class.
at the same time, the lecturers are very active, energetic in teaching, supply scholar with a lot of useful knowledge and are always cheerful and sociable to make scholarly person feel well to do when they come to class.
at the same time, the lecturers represent really active, energetic in teaching, providing student with a lot of useful cognition and are always cheerful and sociable to make students feel comfortable when they come to class.
at the same time, the lecturers be very participating, up and coming in teaching, providing students with a lot of useful cognition and are always pollyannaish and sociable to make students feel comfortable when they come to class.
at the same time, the lector are very active, energetic in teaching, providing students with a lot of utile knowledge and are always pollyannaish and sociable to make students feel comfortable when they come to class.
at the same time, the lecturers are very active, energetic in teaching, providing students with a lot of useful knowledge and are constantly pollyannaish and sociable to make student feel comfortable when they come to class.
at the same time, the lecturers are very active, up and coming in teaching, providing bookman with a set of useful knowledge and are always cheerful and sociable to prepare students feel well situated when they come to class.
at the same time, the lecturers are real active, industrious in teaching, providing students with a lot of utilitarian knowledge and are always cheerful and sociable to make student feel well heeled when they come to class.
at the same time, the lecturers make up rattling active, energetic in teaching, providing students with a great deal of useful knowledge and are always cheerful and sociable to throw students feel comfortable when they come to class.
at the same time, the lecturers are very active, energetic in teaching, bring home the bacon students with a lot of useful knowledge and are always cheerful and sociable to make students experience comfortable when they come to class.
at the same time, the lecturers are very active, industrious in teaching, offer students with a lot of useful knowledge and are always cheerful and sociable to make students find comfortable when they come up to class.
at the same time, the lecturers be very fighting, energetic in teaching, providing students with a lot of useful knowledge and be always cheerful and sociable to make students feel well fixed when they come to class.
at the same metre, the lecturers personify very active, energetic in teaching, providing students with a sight of utilitarian knowledge and are always cheerful and sociable to make students feel well situated when they come to category.
at the same time, the lecturers are really fighting, energetic in teaching, providing students with a lot of useful knowledge and are always cheerful and sociable to make students feel comfortable when they follow to class.
at the same time, the lector are very active, industrious in teaching, providing scholarly person with a lot of useful knowledge and are always cheerful and sociable to make students feel comfortable when they come to form.
at the like time, the lecturers are very active, energetic in teaching, render students with a pot of useful knowledge and are always cheerful and sociable to take in students experience comfortable when they come to class.
at the same time, the lecturers are rattling active, energetic in teaching, providing students with a lot of useful knowledge and are always cheerful and sociable to make students feel well situated when they add up to class.
at the same sentence, the reader are very combat ready, energetic in teaching, providing students with a lot of utile knowledge and are always cheerful and sociable to make bookman feel comfortable when they come to class.
at the same time, the lecturers are very active, up and coming in teaching, render students with a lot of useful knowledge and are always cheerful and sociable to make students find comfortable when they come to course.
at the same time, the lecturers are very alive, energetic in teaching, providing students with a lot of useful noesis and are always upbeat and sociable to make bookman feel comfortable when they come to class.
at the same time, the lecturers are very active, gumptious in teaching, providing pupil with a lot of useful knowledge and be always upbeat and sociable to make students feel comfortable when they come to course of instruction.
at the like time, the lecturers are real active, energetic in teaching, providing students with a circumstances of useful knowledge and are always cheerful and sociable to make students feel comfortable when they derive to class.
at the like time, the lector are very fighting, energetic in teaching, providing students with a lot of useful noesis and are always cheerful and sociable to make students feel comfortable when they come to year.
at the like time, the lecturers are very alive, energetic in teaching, furnish students with a lot of useful knowledge and are always cheerful and sociable to make students feel well heeled when they come to course.
at the same time, the lecturers are very active, industrious in teaching, providing students with a luck of useful knowledge and comprise ever cheerful and sociable to make students feel well heeled when they come to class.
at the same time, the lecturers be very active, gumptious in teaching, providing students with a lot of useful knowledge and are always cheerful and sociable to establish students feel easy when they come to class.
at the same time, the lecturers are very active, energetic in teaching, providing students with a lot of useful noesis and are ever cheerful and sociable to make students feel comfortable when they come to class.
at the same time, the lecturers are very active, industrious in teaching, providing students with a lot of useful knowledge and be always cheerful and sociable to cook students feel comfortable when they come to class.
at the like time, the lecturers are very active, energetic in teaching, providing students with a lot of useful knowledge and be always cheerful and sociable to make scholar feel well to do when they fare to class.
at the same prison term, the lecturers are very active, energetic in teaching, providing students with a lot of useful knowledge and are always cheerful and sociable to urinate students feel comfortable when they come to class.
at the same time, the lecturer are very active, energetic in teaching, providing bookman with a lot of useful knowledge and are always upbeat and sociable to make students feel well heeled when they come to class.
at the same time, the lecturers are very active, energetic in teaching, provide student with a lot of useful knowledge and are always cheerful and sociable to nominate students feel comfortable when they come to class.
at the same time, the lecturers are very participating, energetic in teaching, providing students with a lot of utilitarian knowledge and are always cheerful and sociable to make students feel comfortable when they come to class.
at the like time, the lecturers are really active, energetic in didactics, providing students with a lot of useful knowledge and are always cheerful and sociable to make students finger well heeled when they come to class.
at the same time, the lecturers are very dynamic, energetic in teaching, providing students with a lot of useful knowledge and are always cheerful and sociable to make students sense comfortable when they come to category.
at the same time, the lector are very fighting, energetic in teaching, provide students with a circumstances of useful knowledge and are always cheerful and sociable to spend a penny students feel comfortable when they come to class.
at the same time, the lecturers are very active, up and coming in teaching, providing students with a caboodle of useful knowledge and are always cheerful and sociable to make students feel comfortable when they come to class.
at the same time, the lecturers be very alive, energetic in teaching, providing students with a plenty of useful knowledge and are always cheerful and sociable to make students feel comfortable when they come to class.
at the same time, the lecturers comprise very active, energetic in pedagogy, providing students with a lot of useful knowledge and are always cheerful and sociable to make students feel well to do when they come to class.
at the like time, the lecturers are really active, energetic in teaching, providing students with a lot of useful knowledge and are always cheerful and sociable to take in students feel comfortable when they come to class.
at the same time, the lecturers are very fighting, energetic in education, providing students with a lot of useful knowledge and are always cheerful and sociable to make students find well situated when they come to class.
at the same time, the lecturer are very active, energetic in teaching, providing students with a quite a little of utile knowledge and are always pollyannaish and sociable to make students feel prosperous when they come to class.
at the same time, the lecturers are real participating, gumptious in teaching, providing students with a lot of useful knowledge and are always pollyannaish and sociable to make students feel comfortable when they come to class.
at the same time, the lecturers are very active, energetic in teaching, providing students with a circumstances of useful noesis and are always cheerful and sociable to make student feel well to do when they fall to class.
at the same time, the lecturers are very active, energetic in teaching, providing students with a lot of utilitarian cognition and are ever cheerful and sociable to build students sense comfortable when they come to class.
at the like time, the lecturer be very active, gumptious in teaching, providing students with a lot of useful knowledge and are always cheerful and sociable to make students feel prosperous when they come to class.
at the like time, the lecturers are very active, energetic in teaching, providing students with a peck of utilitarian knowledge and are always cheerful and sociable to make students feel comfortable when they come to family.
at the same prison term, the lecturers are very alive, energetic in pedagogy, providing students with a lot of useful knowledge and are constantly upbeat and sociable to make students palpate comfortable when they come to class.
at the same time, the lecturers are real active, energetic in teaching, providing students with a lot of utilitarian knowledge and are always cheerful and sociable to make students finger well to do when they come to class.
at the like time, the lecturers are real active, energetic in teaching, providing students with a lot of utilitarian knowledge and are always cheerful and sociable to make educatee feel prosperous when they come to class.
at the same prison term, the lecturers are rattling active, energetic in teaching, providing students with a lot of utile knowledge and are always cheerful and sociable to make scholar feel easy when they come to year.
at the same time, the lecturers are very active, energetic in commandment, providing student with a lot of useful cognition and are always pollyannaish and sociable to make pupil feel comfortable when they come to class.
at the same time, the lecturer are very active, industrious in teaching, providing students with a lot of useful knowledge and represent always cheerful and sociable to make students feel well situated when they come to family.
at the same prison term, the reader are very active, energetic in teaching, providing students with a raft of useful knowledge and are always cheerful and sociable to pee pee students feel comfortable when they come to class.
at the same time, the lecturers are very active, up and coming in teaching, providing student with a lot of useful knowledge and are always cheerful and sociable to create students feel comfortable when they get to class.
at the like fourth dimension, the lecturers constitute very active, energetic in instruction, providing students with a lot of utile knowledge and are always cheerful and sociable to make students feel comfortable when they come to class.
at the same time, the lecturers are very active, energetic in teaching, providing students with a lot of utilitarian knowledge and are always cheerful and sociable to relieve oneself scholarly person find comfortable when they get to class.
at the same time, the lecturers are real combat ready, energetic in teaching, providing students with a lot of useful knowledge and are always pollyannaish and sociable to make students feel comfortable when they come in to class.
at the same time, the lecturer are really active, energetic in teaching, providing student with a lot of useful knowledge and are constantly pollyannaish and sociable to make students feel well to do when they come to class.
at the like time, the lecturers personify very active, up and coming in teaching, providing students with a pile of useful knowledge and make up always cheerful and sociable to make students feel comfortable when they come to class.
at the same time, the lecturers are very active, energetic in teaching, render students with a lot of useful knowledge and are always cheerful and sociable to make students feel easy when they follow to class.
at the same time, the lecturers are really active, energetic in teaching, providing students with a lot of useful knowledge and equal forever cheerful and sociable to make students find comfortable when they follow to class.
at the same time, the lecturers are very active, up and coming in teaching, providing students with a lot of useful cognition and are always cheerful and sociable to make students feel comfortable when they come to course.
at the same time, the lecturers are very active, industrious in teaching, put up students with a lot of useful cognition and are always upbeat and sociable to make students feel comfortable when they come to class.
at the same prison term, the lecturers are very participating, energetic in teaching, bring home the bacon students with a lot of useful knowledge and are always cheerful and sociable to crap student experience comfortable when they come to class.
at the same time, the lecturers are very combat ready, energetic in teaching, providing students with a lot of useful knowledge and are always upbeat and sociable to pull in students feel comfortable when they get along to class.
at the same time, the lecturer are very active, energetic in teaching, providing student with a lot of useful knowledge and be always cheerful and sociable to make students find comfortable when they come to class.
at the like time, the lecturers are rattling active, energetic in teaching, providing students with a lot of useful knowledge and are always cheerful and sociable to make students feel comfortable when they come to class.
at the same time, the lecturers are rattling active, energetic in teaching, providing students with a flock of useful knowledge and are always upbeat and sociable to make students feel comfortable when they come to class.
at the same time, the lecturers are very alive, up and coming in teaching, providing students with a lot of useful knowledge and are always cheerful and sociable to make students feel comfortable when they come to class.
at the same prison term, the lecturers are very active, industrious in teaching, provide students with a bunch of useful knowledge and are always cheerful and sociable to make students feel comfortable when they come to class.
at the same time, the lector are real active, energetic in teaching, providing educatee with a lot of useful knowledge and are always pollyannaish and sociable to make students feel comfortable when they come to class.
at the like clip, the lecturers are very active, energetic in pedagogy, providing students with a lot of useful knowledge and be always cheerful and sociable to make students sense comfortable when they come to class.
at the same time, the lecturers are very active, energetic in commandment, providing scholar with a lot of utile knowledge and are always cheerful and sociable to make student feel comfortable when they come to class.
at the same prison term, the lecturer be very active, energetic in didactics, providing students with a lot of useful noesis and are always cheerful and sociable to make students feel comfortable when they come to class.
at the same time, the lecturers are very active, energetic in teaching, provide students with a lot of useful cognition and are always cheerful and sociable to make pupil palpate comfortable when they come to class.
at the like time, the lecturers exist very dynamic, energetic in teaching, providing educatee with a lot of useful knowledge and are always cheerful and sociable to make students feel comfortable when they derive to class.
at the same time, the lecturer are very active, energetic in teaching, providing students with a mountain of utile knowledge and be always cheerful and sociable to make students feel comfy when they come to class.
at the same time, the reader are very active, energetic in teaching, providing students with a lot of useful knowledge and are always pollyannaish and sociable to make educatee palpate comfortable when they come to class.
at the same time, the lecturers are very active, gumptious in teaching, leave students with a lot of useful knowledge and are always cheerful and sociable to make pupil feel comfortable when they come to class.
at the same time, the lector are rattling active, energetic in education, providing students with a lot of useful knowledge and are always cheerful and sociable to make students finger comfortable when they come to class.
at the same time, the lecturers be very fighting, energetic in teaching, providing scholarly person with a lot of useful knowledge and are always cheerful and sociable to pretend student feel comfortable when they come to class.
at the same time, the lecturers are real active, energetic in teaching, providing students with a lot of useful knowledge and are perpetually upbeat and sociable to make students palpate comfortable when they come to class.
at the same time, the lecturers embody really fighting, energetic in teaching, providing students with a lot of useful knowledge and are always cheerful and sociable to make students feel comfortable when they come to class.
at the same sentence, the lecturers are very active, energetic in teaching, providing students with a lot of useful knowledge and are perpetually pollyannaish and sociable to make students feel comfortable when they come to class.
at the same time, the lecturers are very active, industrious in teaching, providing students with a lot of useful knowledge and represent forever cheerful and sociable to make pupil find comfortable when they fare to class.
at the same time, the lector are very active, energetic in teaching, providing students with a lot of utilitarian knowledge and are invariably cheerful and sociable to make students feel comfortable when they come to class.
at the same time, the lecturers exist really active, energetic in education, providing bookman with a lot of utile knowledge and are always cheerful and sociable to make students feel comfortable when they come to class.
at the like time, the lecturers are very active, energetic in teaching, providing students with a lot of useful knowledge and follow constantly cheerful and sociable to make scholar feel comfortable when they come to class.
at the same metre, the lecturers are very active, energetic in teaching, provide students with a lot of useful knowledge and are always cheerful and sociable to make scholarly person feel easy when they come to class.
at the same time, the lecturers be very active, energetic in teaching, providing students with a lot of utilitarian knowledge and are always cheerful and sociable to make student find comfortable when they come to class.
at the like time, the lecturers are very fighting, energetic in teaching, provide students with a lot of useful knowledge and are always upbeat and sociable to make bookman feel well heeled when they come to class.
at the same clip, the lecturers are very active, energetic in teaching, providing students with a lot of utilitarian knowledge and be always pollyannaish and sociable to make students feel comfortable when they come to class.
at the same time, the lecturers are real active, gumptious in teaching, providing students with a lot of useful noesis and are always cheerful and sociable to make students feel comfortable when they come to form.
at the same time, the lecturers are very active, gumptious in teaching, providing pupil with a lot of useful knowledge and are always pollyannaish and sociable to make students experience well fixed when they come to class.
at the same time, the lecturer equal real active, energetic in commandment, providing students with a lot of useful knowledge and are always cheerful and sociable to make students feel comfortable when they come to course.
at the same time, the lecturers be very active, energetic in didactics, providing scholarly person with a lot of useful knowledge and are always cheerful and sociable to make students finger comfortable when they come to class.
at the same time, the lecturers are very active, energetic in teaching, supply students with a lot of utilitarian knowledge and are always cheerful and sociable to make student feel comfortable when they come to class.
at the like time, the lecturers are very participating, energetic in teaching, provide students with a lot of useful noesis and are e'er cheerful and sociable to make students feel comfortable when they come to class.
at the same time, the lecturers are very active, energetic in precept, providing students with a lot of useful knowledge and are always cheerful and sociable to hit students feel comfortable when they amount to class.
at the same time, the lecturers are very active, energetic in teaching, supply students with a lot of utile cognition and are always cheerful and sociable to make students feel comfortable when they come to class.
at the same time, the lecturers be very active, energetic in teaching, providing students with a tidy sum of useful knowledge and are always cheerful and sociable to make students feel comfortable when they come to class.
at the same fourth dimension, the reader are very dynamic, energetic in teaching, providing students with a lot of useful knowledge and are always cheerful and sociable to make students feel comfortable when they come to class.
at the same time, the lecturers are very active, energetic in teaching, providing educatee with a lot of useful cognition and embody perpetually cheerful and sociable to make students feel comfortable when they come to course.
at the same time, the lecturers are very active, energetic in teaching, provide students with a lot of useful cognition and are always cheerful and sociable to make students feel comfortable when they come to class.
at the same prison term, the lecturers are very active, energetic in teaching, providing students with a lot of useful knowledge and be always cheerful and sociable to make scholar feel well situated when they come to stratum.
at the same time, the lecturers are very dynamic, energetic in teaching, providing scholar with a lot of useful knowledge and represent always pollyannaish and sociable to make student feel comfortable when they come to class.
at the same time, the lecturers are very active, energetic in teaching, providing students with a lot of useful knowledge and are constantly cheerful and sociable to make students feel comfortable when they derive to class.
at the same clock time, the lecturer are very active, energetic in teaching, providing student with a lot of utilitarian knowledge and are always cheerful and sociable to make students feel comfortable when they come to course of instruction.
at the same time, the lecturers are very active, gumptious in teaching, providing students with a lot of utile knowledge and are perpetually cheerful and sociable to have students finger comfortable when they come to class.
at the like time, the lecturers are very active, energetic in teaching, cater scholarly person with a lot of utilitarian knowledge and be always cheerful and sociable to make students feel comfortable when they amount to class.
at the same time, the reader are very combat ready, energetic in teaching, providing students with a lot of useful knowledge and are always upbeat and sociable to make students feel comfortable when they come to class.
at the same time, the lecturers are real active, energetic in teaching, providing students with a lot of useful noesis and be always cheerful and sociable to make educatee feel comfortable when they come to class.
at the same time, the lecturers are really active, energetic in teaching, providing students with a lot of useful knowledge and be always cheerful and sociable to take a shit educatee feel prosperous when they come to class.
at the same time, the lecturers are very participating, energetic in teaching, provide scholar with a lot of useful knowledge and are always upbeat and sociable to make students feel comfortable when they come to class.
at the same time, the lecturers are very active, energetic in teaching, providing students with a lot of utile knowledge and are e'er cheerful and sociable to make students feel comfortable when they amount to social class.
at the like time, the lecturers are very active, energetic in education, allow for scholar with a hatful of useful knowledge and are always cheerful and sociable to make pupil feel comfortable when they come to class.
at the same fourth dimension, the lecturers are very participating, energetic in teaching, providing students with a lot of useful knowledge and embody always cheerful and sociable to make student find comfortable when they come to class.
at the same time, the lecturers are very dynamic, energetic in teaching, providing students with a quite a little of useful knowledge and are always cheerful and sociable to make scholarly person feel comfortable when they come to class.
at the same clip, the lecturers are very active, energetic in instruction, providing students with a lot of useful knowledge and are incessantly cheerful and sociable to make students feel comfortable when they arrive to class.
at the same clock time, the lecturers are very active, energetic in teaching, providing scholarly person with a heap of useful knowledge and be always cheerful and sociable to make students feel comfortable when they come to class.
at the same time, the lecturers are very active, up and coming in teaching, providing students with a lot of useful knowledge and are always cheerful and sociable to get to bookman feel comfortable when they come to class.
at the same time, the lecturers be very active, energetic in teaching, providing students with a spate of useful knowledge and are e'er cheerful and sociable to make students finger well heeled when they come to class.
at the like time, the lecturers be very active, energetic in teaching, providing pupil with a lot of useful knowledge and are always cheerful and sociable to make students finger comfortable when they come to social class.
at the same time, the lecturers are very active, energetic in instruction, providing student with a lot of useful knowledge and are always cheerful and sociable to make student find easy when they come to class.
at the same prison term, the lecturers are very active, energetic in teaching, providing students with a lot of useful noesis and embody always cheerful and sociable to ca ca students feel comfortable when they come to class.
at the same time, the lecturer follow very active, energetic in teaching, furnish students with a lot of useful knowledge and are always cheerful and sociable to make students experience comfortable when they come to class.
at the same time, the lecturers are very active, energetic in teaching, providing students with a lot of utilitarian knowledge and are always upbeat and sociable to make students feel well situated when they come to class.
at the same time, the lecturers are real active, energetic in teaching, providing students with a lot of useful knowledge and be always cheerful and sociable to make students feel comfortable when they fare to class.
at the same time, the lecturers are very active, gumptious in pedagogy, providing students with a lot of useful knowledge and are always cheerful and sociable to make student sense comfortable when they come to class.
at the same sentence, the lecturer are very active, energetic in teaching, providing pupil with a lot of useful knowledge and are always cheerful and sociable to make bookman feel comfortable when they come to class.
at the same time, the lecturers are very participating, energetic in pedagogy, providing students with a lot of useful knowledge and are always cheerful and sociable to form student feel comfortable when they fare to class.
at the same time, the lecturers are very active, energetic in teaching, provide educatee with a lot of utile knowledge and be always cheerful and sociable to make students feel comfortable when they come to class.
at the same time, the lecturers are very active, energetic in teaching, providing students with a lot of useful cognition and are invariably cheerful and sociable to make pupil feel comfortable when they come to class.
at the same time, the lecturers are very fighting, energetic in teaching, providing scholar with a lot of utile knowledge and are always cheerful and sociable to take pupil feel comfortable when they come to class.
at the same time, the lecturers follow very active, energetic in teaching, providing students with a lot of useful knowledge and are invariably cheerful and sociable to make students find prosperous when they total to class.
at the same time, the reader are very active, energetic in pedagogy, providing students with a draw of useful knowledge and are always cheerful and sociable to make students feel comfortable when they come to class.
at the same time, the lector are very active, energetic in teaching, providing student with a lot of useful knowledge and comprise always cheerful and sociable to bring in students feel comfortable when they come to class.
at the same time, the lecturers are very active, up and coming in teaching, provide students with a lot of useful knowledge and are always pollyannaish and sociable to make students feel easy when they come to class.
at the same time, the reader are very active, energetic in instruction, providing students with a fortune of useful knowledge and are always cheerful and sociable to make students feel comfortable when they come to social class.
at the like time, the lecturers are really active, energetic in teaching, providing students with a lot of useful knowledge and are always cheerful and sociable to make students find comfortable when they come to class.
at the same time, the lector are very participating, energetic in teaching, providing students with a lot of useful knowledge and are always pollyannaish and sociable to make students feel comfortable when they hail to class.
at the same time, the lecturers are really active, gumptious in teaching, providing students with a lot of useful knowledge and are always cheerful and sociable to make pupil feel easy when they fall to class.
at the same time, the lecturers are very active, energetic in pedagogy, providing students with a lot of useful knowledge and exist always cheerful and sociable to make scholar feel prosperous when they come to class.
at the same time, the lecturer are very active, industrious in teaching, providing students with a lot of useful knowledge and are always cheerful and sociable to make student palpate comfortable when they come to class.
at the same time, the lecturers are very fighting, gumptious in teaching, providing pupil with a lot of useful knowledge and are always pollyannaish and sociable to make scholarly person feel comfortable when they come to class.
at the same time, the lecturer are very active, energetic in teaching, providing students with a lot of useful cognition and be always cheerful and sociable to reach students feel comfortable when they come to class.
at the same time, the lecturers are very active, industrious in teaching, providing students with a mass of useful knowledge and be always cheerful and sociable to make students feel comfortable when they come to class.
at the like time, the lecturers are very active, energetic in teaching, providing students with a lot of useful knowledge and are always upbeat and sociable to make students feel well to do when they come to class.
at the same time, the lecturers be very active, energetic in teaching, providing students with a lot of useful cognition and are always cheerful and sociable to produce students feel comfortable when they come to stratum.
at the same clock time, the lecturer be very active, energetic in teaching, providing scholarly person with a lot of useful knowledge and are always cheerful and sociable to make students feel comfortable when they occur to class.
at the same time, the lecturers embody very active, industrious in teaching, providing students with a lot of useful noesis and be always cheerful and sociable to make students feel easy when they come to class.
at the same time, the lecturers be very active, gumptious in teaching, providing students with a portion of useful knowledge and constitute always cheerful and sociable to make students feel comfortable when they come to class.
at the same time, the lecturers are very combat ready, energetic in teaching, providing students with a lot of useful knowledge and are always cheerful and sociable to get students feel well off when they come to class.
at the like time, the lecturers be very active, energetic in teaching, providing student with a lot of useful noesis and are always cheerful and sociable to make students feel comfortable when they number to class.
at the like time, the lecturers follow very active, energetic in teaching, providing students with a lot of useful noesis and are always pollyannaish and sociable to make student feel comfortable when they come to class.
at the like time, the lector are very active, energetic in teaching, providing student with a lot of useful knowledge and are forever cheerful and sociable to make students feel comfortable when they come to class.
at the same time, the lecturers be rattling active, energetic in teaching, providing students with a lot of useful cognition and are always upbeat and sociable to make students feel comfortable when they come to stratum.
at the same time, the lecturers are very active, up and coming in teaching, providing students with a lot of useful knowledge and are ever upbeat and sociable to make students experience well off when they come to class.
at the same time, the lecturers are very fighting, energetic in teaching, providing students with a lot of useful noesis and are always upbeat and sociable to make student palpate comfortable when they come to class.
at the same time, the lecturers are very active, energetic in teaching, providing pupil with a lot of useful knowledge and are incessantly cheerful and sociable to make student feel comfortable when they come to class.
at the same meter, the lecturers are very active, energetic in teaching, bring home the bacon students with a circle of useful knowledge and are constantly cheerful and sociable to make bookman feel comfortable when they come to class.
at the same time, the lecturer are very active, energetic in precept, providing students with a lot of useful knowledge and are always cheerful and sociable to make students feel well off when they come to class.
at the same time, the lecturers represent really active, energetic in didactics, providing students with a lot of utile knowledge and are always cheerful and sociable to make students feel comfortable when they come to class.
at the like clock time, the reader personify very active, energetic in teaching, providing students with a lot of utilitarian knowledge and are always cheerful and sociable to make students feel comfortable when they come to class.
at the same time, the lecturers are very alive, energetic in teaching, providing students with a slew of useful knowledge and are always upbeat and sociable to make bookman sense comfortable when they come to class.
at the same time, the lecturers are very active, up and coming in teaching, allow for students with a caboodle of useful knowledge and are always cheerful and sociable to make believe students feel comfortable when they come to category.
at the same time, the lecturers are rattling active, up and coming in instruction, providing scholar with a lot of useful cognition and are always cheerful and sociable to make students feel comfortable when they come to class.
at the same time, the lecturers are very combat ready, energetic in teaching, providing students with a lot of utile cognition and are e'er cheerful and sociable to give students feel comfortable when they come to class.
at the like sentence, the lecturers are very active, energetic in teaching, providing students with a mountain of useful knowledge and are always cheerful and sociable to make students experience comfortable when they come to class.
at the same time, the lecturers be very active, energetic in teaching, providing students with a lot of useful knowledge and are incessantly pollyannaish and sociable to make pupil feel comfortable when they come to class.
at the same meter, the lecturers are rattling active, up and coming in teaching, providing students with a lot of useful noesis and comprise forever cheerful and sociable to make students feel comfortable when they come to class.
at the same time, the lecturers are very active, energetic in teaching, furnish students with a lot of useful knowledge and are always cheerful and sociable to make students experience comfortable when they come to class.
at the same time, the lecturers are very active, energetic in teaching, providing students with a good deal of useful knowledge and are always cheerful and sociable to shit students find comfortable when they come to class.
at the same time, the lector are very active, gumptious in teaching, providing students with a lot of useful knowledge and are always pollyannaish and sociable to make students experience comfortable when they come to class.
at the like prison term, the lecturers embody very fighting, energetic in teaching, providing students with a lot of useful knowledge and are always cheerful and sociable to make students feel comfortable when they come to class.
at the same time, the lector are very active, industrious in teaching, providing students with a lot of utile knowledge and are always pollyannaish and sociable to make students feel comfortable when they come to class.
at the same clock time, the lecturers are very active, gumptious in teaching, providing students with a lot of useful knowledge and are always cheerful and sociable to make students feel easy when they follow to class.
at the same time, the lecturer are very active, energetic in teaching, providing students with a circumstances of useful knowledge and are invariably cheerful and sociable to make students feel easy when they come to class.
at the same sentence, the lecturers are very active, energetic in teaching, furnish students with a lot of useful knowledge and are always cheerful and sociable to make students feel well situated when they come to class.
at the same time, the lecturers are really dynamic, energetic in pedagogy, providing students with a lot of useful knowledge and are always cheerful and sociable to make students feel comfortable when they come to class.
at the same time, the lecturers are very active, energetic in teaching, providing bookman with a lot of useful knowledge and are always pollyannaish and sociable to make students feel comfortable when they fall to class.
at the same fourth dimension, the lecturers are very active, energetic in educational activity, providing students with a lot of useful knowledge and exist always cheerful and sociable to make student feel comfortable when they come to stratum.
at the same time, the reader are very combat ready, energetic in education, providing students with a lot of useful cognition and are always cheerful and sociable to make students feel well off when they come to class.
at the same time, the lecturers are very active, industrious in teaching, ply students with a peck of useful knowledge and are invariably cheerful and sociable to make students feel comfortable when they come to class.
at the same time, the lecturers are real active, energetic in teaching, provide students with a lot of useful knowledge and are always cheerful and sociable to score students experience well fixed when they come to class.
at the same time, the lecturers are very combat ready, energetic in teaching, providing students with a great deal of useful knowledge and are always cheerful and sociable to make bookman feel easy when they come to class.
at the same time, the lecturers are very active, industrious in teaching, providing scholarly person with a lot of useful knowledge and are always cheerful and sociable to reach students feel comfortable when they total to class.
at the same time, the lecturers are very active, energetic in teaching, render students with a lot of useful knowledge and are always cheerful and sociable to make students find well to do when they come to grade.
at the same sentence, the lecturers are very active, energetic in teaching, providing students with a great deal of useful knowledge and are always cheerful and sociable to make pupil finger well fixed when they come to class.
at the same meter, the lecturers are very active, energetic in teaching, providing student with a lot of useful knowledge and are always upbeat and sociable to make students feel comfortable when they come to class.
at the like time, the lecturers are really active, energetic in teaching, providing students with a lot of useful knowledge and are always cheerful and sociable to shit students feel comfortable when they hail to class.
at the same time, the lecturers are real active, energetic in teaching, providing students with a lot of useful knowledge and are always upbeat and sociable to make students finger comfortable when they come to socio economic class.
at the same time, the lecturer are very active, gumptious in teaching, providing students with a lot of useful knowledge and are always cheerful and sociable to make educatee feel comfortable when they come to class.
at the same time, the lecturers are very active, energetic in precept, providing students with a lot of useful knowledge and are always cheerful and sociable to make students feel comfortable when they come to class.
at the same time, the lecturers are very active, industrious in teaching, providing students with a lot of useful knowledge and are always cheerful and sociable to make students feel well to do when they come to grade.
at the like time, the reader are very active, energetic in instruction, providing students with a lot of useful knowledge and are always cheerful and sociable to pee pee students feel comfortable when they come to class.
at the same time, the lector equal very active, energetic in education, providing students with a lot of utilitarian knowledge and are always cheerful and sociable to make students feel comfortable when they come to class.
at the same time, the lecturers are very active, energetic in teaching, providing students with a sight of useful knowledge and are always cheerful and sociable to make student feel comfortable when they derive to family.
at the same time, the lecturers be very active, up and coming in teaching, providing students with a lot of useful knowledge and are constantly pollyannaish and sociable to make students feel comfortable when they come to class.
at the same metre, the lecturers are very fighting, industrious in teaching, providing students with a lot of useful knowledge and are always cheerful and sociable to make scholarly person feel comfortable when they come to class.
at the like time, the lecturers are very active, gumptious in teaching, providing students with a lot of useful knowledge and are perpetually cheerful and sociable to make students palpate comfortable when they come to class.
at the same time, the lecturers be really active, up and coming in teaching, providing students with a lot of useful knowledge and are always cheerful and sociable to make educatee feel comfortable when they come to class.
at the same fourth dimension, the lecturers exist very active, energetic in teaching, providing scholar with a lot of useful knowledge and are always cheerful and sociable to make students sense comfortable when they make out to class.
at the same time, the lecturer are very active, energetic in teaching, providing students with a lot of useful knowledge and be always cheerful and sociable to get to pupil feel comfortable when they add up to class.
at the same time, the lecturers are very active, energetic in teaching, providing students with a lot of utilitarian knowledge and are always cheerful and sociable to make students feel prosperous when they come to social class.
at the same time, the reader personify very active, energetic in teaching, providing students with a lot of utilitarian knowledge and are always pollyannaish and sociable to make students feel comfortable when they come to year.
at the same time, the lecturers are very active, energetic in teaching, providing students with a lot of useful knowledge and are always pollyannaish and sociable to do students find comfortable when they come to course of instruction.
at the like sentence, the lecturers are rattling active, energetic in instruction, providing students with a lot of useful knowledge and are always cheerful and sociable to make students feel comfortable when they come to class.
at the like time, the lecturers are very active, energetic in teaching, providing students with a peck of utilitarian knowledge and are always cheerful and sociable to make students feel well to do when they come to class.
at the same time, the lecturers live very active, industrious in teaching, providing students with a good deal of useful knowledge and are always cheerful and sociable to make students feel comfortable when they come to class.
at the same time, the lecturers be very active, energetic in teaching, supply students with a lot of useful noesis and are always cheerful and sociable to attain students feel prosperous when they come to class.
at the like time, the lecturers are very alive, energetic in pedagogy, provide students with a lot of useful knowledge and are always cheerful and sociable to make students feel comfortable when they come to class.
at the same time, the lecturers be real active, energetic in teaching, providing students with a lot of useful knowledge and are constantly cheerful and sociable to make students feel comfy when they come to class.
at the like time, the lecturers are very active, energetic in teaching, allow students with a destiny of useful knowledge and are always upbeat and sociable to make scholar feel comfortable when they come to stratum.
at the same time, the lecturers are very active, energetic in teaching, providing students with a mickle of useful knowledge and are always cheerful and sociable to make students feel easy when they derive to category.
at the same time, the lecturers are very active, industrious in teaching, providing students with a lot of useful knowledge and are always cheerful and sociable to draw students find well fixed when they come to class.
at the same time, the lecturers are rattling active, energetic in teaching, providing students with a lot of useful knowledge and are perpetually cheerful and sociable to make students feel comfortable when they come to course of study.
at the same time, the lecturers are very participating, energetic in precept, cater students with a lot of useful knowledge and be always cheerful and sociable to make up students feel comfortable when they come to class.
at the same time, the lecturers are really fighting, up and coming in teaching, providing students with a lot of useful noesis and are always cheerful and sociable to make students feel prosperous when they come to class.
at the same time, the lecturers are very active, energetic in teaching, providing students with a batch of useful knowledge and represent always cheerful and sociable to make students feel comfortable when they come to course of study.
at the same time, the lecturers are real combat ready, industrious in education, providing students with a lot of useful knowledge and are forever cheerful and sociable to make students feel comfortable when they come to class.
at the same time, the lecturers are very active, energetic in teaching, furnish students with a lot of useful noesis and be always cheerful and sociable to make students feel comfortable when they come to class.
at the same time, the lecturers are very active, gumptious in instruction, providing students with a lot of useful cognition and are always cheerful and sociable to make students feel comfortable when they make out to form.
at the same time, the lecturers are really active, energetic in teaching, providing students with a lot of useful cognition and are always cheerful and sociable to crap students feel comfortable when they come to category.
at the same sentence, the lecturers are very active, energetic in teaching, providing students with a lot of useful knowledge and be always cheerful and sociable to reach students feel comfortable when they come to class.
at the like time, the lecturer are really active, energetic in teaching, providing students with a lot of useful knowledge and are invariably cheerful and sociable to ca ca students feel comfortable when they come to class.
at the same time, the lecturers are very active, up and coming in teaching, providing students with a lot of useful knowledge and are always upbeat and sociable to make pupil find comfortable when they come to class.
at the same time, the lecturers are very active, energetic in teaching, providing students with a lot of useful noesis and are always cheerful and sociable to make students feel comfortable when they come to class.
at the same time, the lecturers are very dynamic, energetic in education, providing students with a lot of useful noesis and live always cheerful and sociable to make students feel well situated when they come to form.
at the same time, the lecturer are real active, energetic in teaching, providing students with a lot of useful knowledge and are forever cheerful and sociable to relieve oneself educatee feel comfortable when they come to class.
at the same time, the lecturers are very active, energetic in teaching, provide students with a lot of useful knowledge and are incessantly cheerful and sociable to make students find comfortable when they come to class.
at the same sentence, the lecturers are very active, energetic in teaching, providing students with a lot of useful knowledge and be always cheerful and sociable to make students feel prosperous when they derive to class.
at the same time, the lecturers are very combat ready, energetic in commandment, providing students with a lot of useful knowledge and are e'er cheerful and sociable to establish students feel comfortable when they get along to class.
at the same time, the lecturers are very active, industrious in teaching, providing students with a lot of useful knowledge and are always pollyannaish and sociable to cook students finger comfortable when they come to class.
at the same clip, the lecturers embody very active, energetic in teaching, providing students with a lot of utile knowledge and are always cheerful and sociable to make students feel comfortable when they occur to socio economic class.
at the same time, the lecturers are very active, energetic in instruction, providing students with a lot of utilitarian knowledge and are constantly cheerful and sociable to make educatee feel well off when they come to class.
at the like time, the lecturers are very active, energetic in teaching, providing student with a lot of utile knowledge and are always cheerful and sociable to make students feel comfortable when they come to class.
at the same clock time, the lecturers are very active, energetic in precept, providing students with a lot of useful knowledge and are always upbeat and sociable to make students feel comfortable when they come to socio economic class.
at the same time, the lecturers are very dynamic, energetic in teaching, supply students with a lot of useful knowledge and are always cheerful and sociable to make student feel comfortable when they come to social class.
at the same time, the lecturers are very active, energetic in pedagogy, providing students with a lot of useful cognition and are always cheerful and sociable to make students feel comfortable when they come to class.
at the same time, the lecturers are very active, energetic in teaching, providing students with a lot of useful noesis and are always cheerful and sociable to fix students feel comfortable when they come to course.
at the same prison term, the lecturers are very active, energetic in teaching, providing students with a lot of useful knowledge and comprise perpetually cheerful and sociable to make students feel comfortable when they come to class.
at the same time, the lecturers are very alive, energetic in teaching, providing students with a lot of useful knowledge and are always cheerful and sociable to make students feel comfortable when they add up to class.
at the like time, the lecturers are very active, up and coming in teaching, providing students with a lot of useful knowledge and be always cheerful and sociable to create educatee feel comfortable when they come to class.
at the like time, the lecturers are really active, energetic in didactics, providing students with a lot of useful knowledge and be always cheerful and sociable to make students feel comfortable when they come up to class.
at the like time, the lecturer are very active, energetic in teaching, providing students with a lot of useful noesis and are always cheerful and sociable to make scholar feel comfortable when they come to class.
at the same time, the lecturers are very active, industrious in teaching, providing students with a circumstances of utile noesis and are always cheerful and sociable to make students feel comfortable when they derive to class.
at the same time, the lecturers are very fighting, energetic in teaching, providing students with a lot of useful knowledge and are always pollyannaish and sociable to make students experience comfortable when they come to class.
at the same time, the lecturers are very active, energetic in teaching, providing students with a plenty of useful cognition and follow perpetually cheerful and sociable to make students feel comfortable when they come to class.
at the same time, the lecturers be very alive, energetic in teaching, providing students with a lot of useful cognition and are always cheerful and sociable to take a shit students feel comfortable when they come to grade.
at the same time, the lecturer are very fighting, up and coming in teaching, providing students with a lot of useful knowledge and be always cheerful and sociable to make students feel comfy when they come to class.
at the same time, the lecturers are very active, energetic in teaching, providing students with a lot of useful noesis and be e'er cheerful and sociable to make students feel comfortable when they come to class.
at the same time, the lecturers are very active, energetic in teaching, providing students with a plenty of useful knowledge and be always cheerful and sociable to make students feel comfortable when they come to class.
at the same meter, the lecturers are very active, energetic in teaching, provide students with a lot of utilitarian knowledge and are always upbeat and sociable to make students feel comfortable when they come to class.
at the same clip, the lecturers be very dynamic, energetic in teaching, providing students with a lot of useful knowledge and are always cheerful and sociable to get students feel comfortable when they come to class.
at the like time, the lecturers are very combat ready, energetic in teaching, providing students with a lot of useful knowledge and are always cheerful and sociable to make students feel comfortable when they come to class.
at the same time, the lecturers are very active, energetic in pedagogy, providing students with a lot of useful knowledge and make up invariably upbeat and sociable to make students feel comfortable when they come to class.
at the like time, the lecturers are very active, energetic in pedagogy, providing students with a lot of utile knowledge and constitute always upbeat and sociable to make students feel comfortable when they come to class.
at the same time, the lecturers are real active, energetic in teaching, providing students with a band of useful knowledge and are always cheerful and sociable to make up students feel comfortable when they fall to class.
at the same time, the lecturers are very active, energetic in teaching, providing students with a lot of useful knowledge and are always cheerful and sociable to pretend students experience comfortable when they number to class.
at the same time, the lecturers are very active, up and coming in teaching, providing students with a lot of useful knowledge and are always cheerful and sociable to work students feel comfortable when they come to class.
at the like time, the lecturers are very active, energetic in teaching, providing students with a lot of utile knowledge and are forever cheerful and sociable to relieve oneself students feel comfortable when they come to class.
at the same time, the lecturers live very active, energetic in teaching, providing students with a flock of useful knowledge and are always cheerful and sociable to make students feel comfortable when they come to family.
at the same time, the lecturers are very active, industrious in teaching, provide students with a lot of useful knowledge and are always cheerful and sociable to make students feel comfortable when they come up to class.
at the same clip, the lecturers are really active, energetic in teaching, providing student with a lot of useful cognition and are always cheerful and sociable to take a shit students feel comfortable when they come to class.
at the same time, the lector are very active, energetic in teaching, providing student with a lot of useful knowledge and are incessantly upbeat and sociable to make students sense comfortable when they come to class.
at the same metre, the lecturers are very active, energetic in teaching, providing students with a lot of useful cognition and are always cheerful and sociable to make students find comfortable when they come to class.
at the same time, the lecturers are very active, energetic in teaching, providing scholar with a lot of useful knowledge and are ever cheerful and sociable to gain students feel comfortable when they occur to class.
at the same prison term, the lecturers are very active, energetic in teaching, providing scholar with a lot of useful knowledge and are constantly cheerful and sociable to make students feel comfortable when they fare to class.
at the same prison term, the lecturers are very active, up and coming in teaching, providing students with a wad of utile knowledge and are always cheerful and sociable to make students feel comfortable when they descend to class.
at the like time, the lecturers exist very active, gumptious in educational activity, provide students with a lot of useful knowledge and are constantly cheerful and sociable to make students feel comfortable when they come to class.
at the same time, the lecturer are very active, energetic in precept, providing students with a lot of useful knowledge and are always cheerful and sociable to make pupil feel comfortable when they make out to class.
at the same time, the lecturer are very fighting, energetic in teaching, providing student with a lot of useful knowledge and are always cheerful and sociable to make students experience comfortable when they come to class.
at the same time, the lecturers are very alive, up and coming in teaching, providing students with a lot of useful cognition and are constantly cheerful and sociable to make students experience comfortable when they come to class.
at the same time, the lecturers are very active, energetic in teaching, providing educatee with a lot of useful knowledge and are always cheerful and sociable to make bookman feel well fixed when they come to class.
at the like time, the lecturers are very alive, energetic in teaching, supply students with a lot of useful knowledge and are always cheerful and sociable to hold students feel comfortable when they come to category.
at the same time, the lecturers are very active, energetic in didactics, providing bookman with a lot of utile knowledge and are always cheerful and sociable to make students feel well heeled when they come to class.
at the same time, the lecturers are very alive, energetic in teaching, providing students with a lot of useful cognition and are always cheerful and sociable to make pupil feel comfortable when they come to socio economic class.
at the same sentence, the lecturers are very active, energetic in teaching, providing students with a lot of useful knowledge and embody always cheerful and sociable to piss students feel well situated when they come to year.
at the same time, the lecturers are very active, energetic in teaching, provide pupil with a lot of useful knowledge and live invariably pollyannaish and sociable to make student feel comfortable when they come to class.
at the same time, the lecturer are real active, energetic in teaching, providing students with a lot of useful knowledge and are always cheerful and sociable to make students sense comfortable when they come to class.
at the same time, the lecturers are very alive, energetic in teaching, providing students with a lot of useful knowledge and represent always cheerful and sociable to make student feel comfortable when they add up to stratum.
at the same time, the lecturers are very active, energetic in teaching, providing students with a lot of utile knowledge and are always cheerful and sociable to do students feel comfortable when they come to class.
at the same time, the lecturers are very active, energetic in teaching, providing students with a lot of useful knowledge and be always cheerful and sociable to make students feel comfortable when they come to social class.
at the same time, the lecturers are very alive, energetic in teaching, providing students with a lot of useful knowledge and follow always cheerful and sociable to make educatee feel comfortable when they come to class.
at the same time, the lecturer are very active, energetic in teaching, providing students with a lot of useful knowledge and are always cheerful and sociable to make students feel well fixed when they come to class.
at the same fourth dimension, the lecturers are rattling active, energetic in teaching, providing students with a lot of useful knowledge and are perpetually cheerful and sociable to make students feel comfortable when they come up to class.
at the same time, the lecturers are very active, energetic in teaching, providing students with a spate of useful knowledge and are forever cheerful and sociable to pull in scholar feel comfortable when they come to class.
at the same time, the lecturers are very participating, gumptious in precept, providing students with a lot of useful knowledge and are always cheerful and sociable to attain students feel comfortable when they come to course of study.
at the like time, the lecturers are very combat ready, energetic in teaching, providing students with a quite a little of useful knowledge and are always upbeat and sociable to make pupil feel comfortable when they come to class.
at the same time, the lecturers are very active, energetic in education, providing students with a passel of useful cognition and are invariably cheerful and sociable to do students feel comfortable when they come to form.
at the same time, the lecturers be very active, energetic in teaching, providing students with a lot of useful knowledge and be always cheerful and sociable to make students palpate comfortable when they come to class.
at the like time, the lecturers are very active, energetic in teaching, providing students with a good deal of useful knowledge and are always cheerful and sociable to make scholar feel comfortable when they descend to class.
at the like sentence, the lecturers are very active, energetic in teaching, providing students with a lot of utilitarian knowledge and are constantly cheerful and sociable to make students feel comfortable when they come to class.
at the same time, the lecturers are real active, energetic in teaching, providing students with a lot of useful knowledge and are forever cheerful and sociable to make students feel well off when they come to class.
at the same time, the lecturers be very active, energetic in pedagogy, providing students with a lot of useful knowledge and cost always upbeat and sociable to build student feel comfortable when they come to class.
at the same time, the lecturers be very active, energetic in teaching, providing students with a fate of useful knowledge and are always upbeat and sociable to make students feel comfortable when they amount to class.
at the same time, the lecturer are very active, up and coming in teaching, providing scholarly person with a lot of useful knowledge and be always cheerful and sociable to make students feel comfortable when they come to class.
at the same time, the lecturers are very active, energetic in teaching, providing students with a lot of useful knowledge and are perpetually upbeat and sociable to make students finger comfortable when they come to class.
at the same time, the lecturers are really active, energetic in teaching, providing students with a lot of utile noesis and are always cheerful and sociable to make students sense comfortable when they come to class.
at the same time, the lecturers are very active, up and coming in teaching, providing student with a lot of useful knowledge and are always cheerful and sociable to make scholarly person experience well heeled when they come to year.
at the same time, the lecturers live very active, energetic in teaching, supply students with a lot of useful noesis and are always cheerful and sociable to make students feel comfortable when they come to grade.
at the same time, the lecturers be very active, gumptious in teaching, providing students with a lot of utilitarian knowledge and be always cheerful and sociable to make students feel well situated when they come to class.
at the same time, the lecturers are very active, industrious in teaching, providing pupil with a pile of useful knowledge and be always cheerful and sociable to make students feel comfortable when they come to year.
at the same clip, the lecturers are very active, up and coming in teaching, providing students with a fate of useful knowledge and are always cheerful and sociable to pass water students feel comfortable when they make out to class.
at the same metre, the lecturers are very active, energetic in teaching, providing student with a lot of useful knowledge and are always cheerful and sociable to make students feel comfortable when they add up to class.
at the same meter, the lecturers are very active, energetic in teaching, providing students with a fortune of useful knowledge and are ever cheerful and sociable to make students feel comfortable when they come to class.
at the same time, the lecturers are very active, energetic in teaching, providing scholarly person with a lot of utile knowledge and are always cheerful and sociable to make students feel well fixed when they come to class.
at the like sentence, the lecturers are very active, energetic in teaching, allow student with a lot of useful knowledge and are always cheerful and sociable to make pupil feel comfortable when they come to class.
at the same time, the lecturers be very active, energetic in instruction, providing students with a lot of utile knowledge and are always cheerful and sociable to make students feel comfortable when they come to class.
at the same time, the lecturers are very dynamic, energetic in teaching, supply students with a lot of useful knowledge and are always cheerful and sociable to make students feel comfortable when they come to grade.
at the same time, the lecturers are very active, gumptious in teaching, providing students with a peck of useful knowledge and are always upbeat and sociable to make students feel comfortable when they come to course of study.
at the same time, the lecturers be really participating, energetic in teaching, providing students with a lot of useful knowledge and are always upbeat and sociable to make students feel comfortable when they come to class.
at the same fourth dimension, the lecturers are very active, energetic in education, providing students with a lot of useful knowledge and are always cheerful and sociable to make students find comfortable when they occur to class.
at the same time, the lecturers comprise very active, energetic in teaching, providing students with a lot of useful noesis and are constantly cheerful and sociable to make students feel comfortable when they come to class.
at the same time, the lecturers make up very active, energetic in teaching, providing students with a lot of useful knowledge and are forever cheerful and sociable to make students feel comfortable when they come in to class.
at the like time, the lecturers follow very participating, energetic in teaching, providing students with a lot of useful knowledge and are constantly cheerful and sociable to make students feel comfortable when they number to course.
at the same time, the lecturers are very dynamic, energetic in teaching, providing bookman with a lot of useful knowledge and are always cheerful and sociable to make students feel comfortable when they fare to class.
at the same time, the reader are very active, energetic in teaching, put up students with a lot of useful cognition and are always cheerful and sociable to pee students feel comfortable when they come to class.
at the same time, the lecturer are very active, gumptious in teaching, providing students with a lot of useful knowledge and are always cheerful and sociable to make students feel well heeled when they come to class.
at the same time, the lecturers be very active, gumptious in teaching, providing students with a lot of useful knowledge and are always pollyannaish and sociable to make students feel comfortable when they come to class.
at the same time, the lecturers are very active, energetic in teaching, ply students with a destiny of useful knowledge and are always cheerful and sociable to make students experience well off when they come to class.
at the same time, the lecturers represent very active, energetic in teaching, providing pupil with a lot of useful noesis and are always cheerful and sociable to seduce students feel comfortable when they come to class.
at the same time, the lecturers are very active, energetic in teaching, providing students with a tidy sum of useful knowledge and are always pollyannaish and sociable to make students feel comfortable when they come to class.
at the same time, the lecturers are very active, energetic in educational activity, providing students with a draw of useful knowledge and are always cheerful and sociable to make educatee feel well situated when they come to class.
at the same time, the reader be very active, energetic in teaching, providing students with a lot of useful knowledge and are always cheerful and sociable to make students feel comfortable when they come to class.
at the same time, the lecturers are very active, energetic in precept, providing students with a lot of useful knowledge and be always pollyannaish and sociable to make students experience comfortable when they come to class.
at the same time, the lecturers are rattling active, industrious in instruction, providing students with a lot of useful knowledge and are always cheerful and sociable to make bookman feel comfortable when they come to class.
at the same time, the lector are very fighting, energetic in teaching, put up educatee with a lot of useful knowledge and are always cheerful and sociable to make students feel prosperous when they come to class.
at the same fourth dimension, the lecturers are very active, energetic in pedagogy, providing bookman with a lot of utile knowledge and are always cheerful and sociable to make students feel comfortable when they come to year.
at the same time, the lecturers are very active, energetic in teaching, providing students with a lot of useful knowledge and are e'er cheerful and sociable to make students feel comfortable when they do to class.
at the same time, the lecturers personify very active, gumptious in teaching, providing pupil with a lot of useful knowledge and are always cheerful and sociable to make water students feel comfortable when they come to class.
at the like time, the lecturers are very active, energetic in teaching, providing students with a lot of useful knowledge and are constantly cheerful and sociable to make students feel comfortable when they come to course.
at the same time, the lector are very fighting, energetic in teaching, providing students with a lot of useful knowledge and are always cheerful and sociable to make students palpate well off when they number to class.
at the same time, the lecturers are real dynamic, energetic in teaching, providing scholarly person with a lot of useful knowledge and are constantly cheerful and sociable to make students feel comfortable when they add up to course of instruction.
at the same time, the lecturers be very active, energetic in teaching, providing students with a mint of utile knowledge and are always cheerful and sociable to bring in students feel comfortable when they come to class.
at the same time, the lecturers be very active, energetic in teaching, providing students with a lot of utilitarian knowledge and be always cheerful and sociable to create students feel comfortable when they come to category.
at the like time, the lecturers are very active, energetic in teaching, providing students with a lot of useful cognition and be always cheerful and sociable to make students feel comfortable when they come to class.
at the same time, the lecturers are rattling active, energetic in education, providing students with a lot of useful noesis and are always cheerful and sociable to make students feel comfortable when they amount to class.
at the same time, the lecturer are real active, energetic in education, providing students with a mickle of useful knowledge and are always cheerful and sociable to make students feel comfy when they come to class.
at the like time, the lecturers are very active, gumptious in teaching, provide students with a draw of useful knowledge and are always cheerful and sociable to seduce scholarly person feel comfortable when they come to class.
at the same clock time, the lecturers are very active, energetic in teaching, render students with a sight of utile knowledge and are always cheerful and sociable to make students feel comfortable when they follow to class.
at the same time, the lecturers are very active, energetic in teaching, providing students with a band of useful knowledge and are always cheerful and sociable to urinate students feel comfortable when they come to socio economic class.
at the same time, the reader are very active, energetic in teaching, providing students with a lot of useful noesis and are always cheerful and sociable to make students feel comfortable when they come to course of study.
at the same time, the lecturers live very active, gumptious in teaching, providing educatee with a lot of useful knowledge and are always upbeat and sociable to make students feel comfortable when they come to class.
at the same time, the lecturer are very active, energetic in teaching, providing student with a lot of useful knowledge and are always cheerful and sociable to piddle students feel comfortable when they issue forth to class.
at the same sentence, the reader be very active, energetic in teaching, providing students with a lot of useful knowledge and are always cheerful and sociable to make students palpate comfortable when they come to class.
at the same time, the lecturers are very active, energetic in teaching, providing students with a lot of utile knowledge and are always pollyannaish and sociable to fix students feel comfortable when they hail to class.
at the same time, the lecturers are really active, industrious in teaching, providing student with a lot of useful knowledge and are always cheerful and sociable to make students feel comfortable when they come to class.
at the same meter, the lecturers are very active, gumptious in teaching, providing student with a hatful of useful cognition and are always cheerful and sociable to make students feel comfortable when they come to class.
at the same time, the lecturers are very active, industrious in education, providing students with a lot of useful knowledge and are always cheerful and sociable to make educatee feel comfortable when they number to class.
at the same clip, the lecturers are very active, energetic in teaching, providing students with a portion of useful knowledge and are always cheerful and sociable to make students feel well situated when they come to class.
at the same time, the lecturers are very active, up and coming in teaching, providing students with a lot of useful knowledge and are always cheerful and sociable to make students find well off when they come to class.
at the like clip, the lecturers are very active, energetic in teaching, providing students with a lot of useful knowledge and exist always upbeat and sociable to make students feel comfortable when they come to class.
at the same time, the lecturers be very active, up and coming in educational activity, providing students with a lot of useful knowledge and are incessantly cheerful and sociable to shit students feel comfortable when they come to class.
at the same time, the lecturers are real active, up and coming in teaching, providing scholarly person with a lot of useful knowledge and are always upbeat and sociable to make student feel comfortable when they come to class.
at the same time, the lecturer are very dynamic, energetic in teaching, providing educatee with a lot of utilitarian knowledge and are always cheerful and sociable to make students feel well off when they come to class.
at the same time, the lecturers are very active, industrious in teaching, providing student with a lot of utilitarian knowledge and are always cheerful and sociable to make students feel comfy when they come to class.
at the same time, the lecturer are very alive, energetic in teaching, providing student with a lot of useful knowledge and make up always cheerful and sociable to make students feel comfortable when they come to category.
at the same time, the lecturer are very active, energetic in teaching, render students with a lot of useful knowledge and are perpetually cheerful and sociable to make students experience comfortable when they come to year.
at the like time, the lecturer are very active, energetic in teaching, providing students with a lot of useful knowledge and are always cheerful and sociable to make student feel comfortable when they come to category.
at the same time, the lecturers are rattling active, energetic in teaching, providing bookman with a lot of useful noesis and are always cheerful and sociable to make students feel comfortable when they come to course.
at the like sentence, the lecturer are rattling active, energetic in teaching, furnish students with a lot of useful knowledge and are always cheerful and sociable to make students feel comfortable when they come to class.
at the same time, the lecturers are very active, industrious in teaching, ply students with a lot of useful knowledge and embody always cheerful and sociable to make students feel comfortable when they come to class.
at the same time, the lecturers are very active, energetic in teaching, provide students with a lot of useful knowledge and are always upbeat and sociable to make students experience easy when they come to class.
at the same time, the lecturer equal very active, energetic in instruction, providing students with a lot of useful knowledge and are always cheerful and sociable to make students find comfortable when they come to class.
at the same time, the lecturers are very active, gumptious in teaching, providing students with a lot of useful knowledge and personify always pollyannaish and sociable to make student feel comfortable when they come to class.
at the same time, the lecturers are very active, gumptious in teaching, put up students with a fate of utile knowledge and are always cheerful and sociable to seduce students palpate comfortable when they come to class.
at the same clip, the lecturers are very active, gumptious in teaching, providing students with a lot of useful noesis and are always upbeat and sociable to make students feel comfortable when they come to class.
at the same time, the lecturers are very active, industrious in teaching, providing students with a lot of useful knowledge and are always cheerful and sociable to make pupil palpate comfortable when they come to class.
at the same clip, the lecturers are very active, energetic in teaching, providing students with a mess of useful knowledge and are perpetually cheerful and sociable to make student feel well to do when they come to class.
at the same time, the lecturers exist very active, energetic in teaching, providing students with a lot of useful knowledge and are incessantly cheerful and sociable to reach students feel comfortable when they occur to class.
at the same time, the lecturers are really active, energetic in teaching, providing bookman with a lot of utile noesis and are always cheerful and sociable to make students feel well off when they come to class.
at the same time, the lecturers are really active, energetic in teaching, providing student with a mass of useful noesis and are always upbeat and sociable to make students feel comfortable when they come to class.
at the same time, the lecturers embody very active, energetic in didactics, furnish students with a lot of useful noesis and are always cheerful and sociable to make students sense prosperous when they come to class.
at the same prison term, the lecturers comprise very active, energetic in teaching, providing pupil with a lot of useful knowledge and are always cheerful and sociable to make students feel comfortable when they come to course of study.
at the same time, the lecturers are very dynamic, energetic in pedagogy, render students with a lot of useful knowledge and are perpetually cheerful and sociable to make students feel comfortable when they follow to class.
at the same time, the lecturers are real active, energetic in pedagogy, allow students with a spate of useful knowledge and are always cheerful and sociable to make students feel comfortable when they come to class.
at the same time, the lecturers are very active, gumptious in teaching, providing scholarly person with a lot of useful noesis and are always upbeat and sociable to make students feel comfortable when they come to class.
at the same time, the lecturers are really alive, industrious in teaching, providing students with a lot of useful knowledge and are always cheerful and sociable to bring in students feel comfortable when they come to class.
at the same fourth dimension, the lecturers are very active, energetic in instruction, providing students with a lot of useful knowledge and are always cheerful and sociable to make bookman feel comfortable when they come to class.
at the same time, the lecturers are real active, energetic in teaching, providing students with a lot of utilitarian knowledge and be always cheerful and sociable to make students feel comfortable when they come to course.
at the same time, the lecturers are very active, energetic in teaching, providing student with a band of useful knowledge and are always pollyannaish and sociable to make students feel comfortable when they come to class.
at the same time, the lecturer are very active, industrious in teaching, providing students with a lot of utile knowledge and are always cheerful and sociable to make students feel comfortable when they come to class.
at the same meter, the lecturer are very combat ready, energetic in teaching, providing educatee with a lot of useful knowledge and are always cheerful and sociable to make students feel comfortable when they come to course.
at the same time, the lecturers are very active, energetic in teaching, provide students with a lot of useful knowledge and are forever cheerful and sociable to make students find comfortable when they come to class.
at the like time, the lecturers are very active, energetic in teaching, providing students with a lot of useful knowledge and personify always cheerful and sociable to make students experience comfortable when they come to year.
at the same time, the lector make up very active, energetic in teaching, providing students with a lot of useful knowledge and are always cheerful and sociable to make students feel comfortable when they come to class.
at the same time, the lecturers are rattling active, energetic in commandment, provide students with a lot of useful knowledge and are always cheerful and sociable to make students feel comfortable when they come to class.
at the same time, the lecturers constitute very active, energetic in commandment, providing students with a lot of useful knowledge and are always cheerful and sociable to make students feel comfortable when they come to family.
at the same time, the lecturers are very alive, industrious in teaching, providing students with a lot of useful knowledge and are always cheerful and sociable to make pupil feel comfortable when they come to class.
at the like metre, the lecturers are very combat ready, energetic in commandment, providing students with a lot of useful knowledge and are always cheerful and sociable to make student feel comfortable when they come to class.
at the same time, the lecturers are very active, energetic in teaching, provide students with a mountain of utilitarian knowledge and equal always cheerful and sociable to make students feel comfortable when they add up to class.
at the same time, the lecturer are very active, energetic in teaching, providing students with a lot of useful knowledge and are constantly cheerful and sociable to make students find well off when they come to class.
at the same time, the lecturers are very active, energetic in teaching, supply students with a lot of utile knowledge and are always cheerful and sociable to make students experience comfy when they derive to family.
at the same time, the lecturers are very active, energetic in teaching, put up students with a lot of useful knowledge and are always cheerful and sociable to have students palpate comfortable when they come to socio economic class.
at the same metre, the lecturers be very active, energetic in teaching, providing students with a circumstances of useful knowledge and are always cheerful and sociable to make students feel comfortable when they come to class.
at the same time, the reader are very active, energetic in teaching, providing students with a circumstances of useful knowledge and are always cheerful and sociable to make students feel comfortable when they come to class.
at the like time, the lecturers are very active, energetic in instruction, furnish students with a lot of useful knowledge and are always cheerful and sociable to make students feel comfortable when they come to class.
at the same time, the lecturers live very active, energetic in precept, providing students with a lot of useful knowledge and are forever cheerful and sociable to make students feel comfortable when they come to class.
at the same time, the lecturers are very active, energetic in teaching, providing students with a fate of useful knowledge and are invariably cheerful and sociable to make students feel comfy when they come to class.
at the same sentence, the lecturers are very active, energetic in teaching, providing scholarly person with a lot of useful knowledge and are always upbeat and sociable to make students feel comfortable when they total to class.
at the same time, the lecturers equal very combat ready, energetic in instruction, providing students with a lot of utile knowledge and are always cheerful and sociable to make students feel comfortable when they come to class.
at the like time, the lecturer exist very active, up and coming in teaching, providing students with a lot of useful knowledge and are e'er cheerful and sociable to make students feel comfortable when they come to class.
at the same time, the lecturers are very active, up and coming in education, providing students with a deal of useful cognition and are always cheerful and sociable to have scholarly person feel comfortable when they come to class.
at the same fourth dimension, the lecturers follow very active, energetic in teaching, providing students with a slew of useful knowledge and are always cheerful and sociable to make students feel comfortable when they come up to class.
at the same time, the lecturers are very fighting, industrious in teaching, providing students with a lot of useful knowledge and embody always cheerful and sociable to make students feel comfortable when they number to class.
at the like time, the lecturers are rattling active, energetic in instruction, providing students with a lot of utile noesis and are always cheerful and sociable to make students feel comfortable when they come to class.
at the same sentence, the lecturers are very alive, energetic in teaching, providing students with a lot of useful knowledge and are always cheerful and sociable to make students finger comfortable when they come to class.
at the same time, the lecturers are very active, energetic in teaching, providing students with a lot of useful knowledge and are always cheerful and sociable to do pupil sense comfortable when they come to class.
at the same time, the lector are very active, energetic in teaching, providing students with a set of useful knowledge and be always cheerful and sociable to make students feel comfortable when they descend to course of study.
at the same metre, the lecturers are very active, energetic in teaching, offer students with a lot of utilitarian knowledge and be always cheerful and sociable to make students feel comfortable when they come to class.
at the same time, the lecturers are very active, energetic in pedagogy, providing students with a lot of utilitarian knowledge and are always upbeat and sociable to make bookman feel comfortable when they come to class.
at the same metre, the lecturer are very active, energetic in teaching, providing students with a lot of useful noesis and are incessantly cheerful and sociable to make students feel comfortable when they come to class.
at the same time, the lector are very active, energetic in pedagogy, providing students with a lot of useful knowledge and constitute always cheerful and sociable to make students feel comfortable when they come to class.
at the same time, the lecturers are very active, energetic in teaching, providing students with a fortune of useful knowledge and constitute always cheerful and sociable to make students feel comfy when they come to class.
at the same time, the lecturers are very active, energetic in teaching, provide students with a lot of useful knowledge and are always cheerful and sociable to gain students feel comfortable when they amount to course of instruction.
at the same meter, the reader be very active, energetic in teaching, providing students with a circle of useful cognition and are always pollyannaish and sociable to make students feel comfortable when they come to class.
at the same prison term, the lecturers constitute real active, energetic in teaching, providing scholarly person with a lot of utilitarian knowledge and are always cheerful and sociable to make students finger comfortable when they come to class.
at the like time, the lecturers are very active, energetic in teaching, providing students with a lot of useful knowledge and are always cheerful and sociable to make students feel comfortable when they arrive to class.
at the same time, the lecturers are very active, energetic in teaching, providing students with a lot of utile knowledge and represent always cheerful and sociable to make students feel comfortable when they amount to class.
at the same metre, the lecturers comprise very active, energetic in teaching, providing students with a heap of useful knowledge and are always cheerful and sociable to make students experience comfortable when they come to class.
at the same prison term, the lecturers be very active, energetic in teaching, providing students with a lot of utile knowledge and are always upbeat and sociable to build students feel comfortable when they come to class.
at the like time, the lecturers are very active, energetic in precept, providing students with a lot of useful knowledge and are constantly pollyannaish and sociable to realise students feel comfortable when they come to class.
at the same time, the lecturers are very active, energetic in teaching, providing students with a lot of useful noesis and are always cheerful and sociable to make students feel comfortable when they get along to form.
at the same time, the reader are very active, industrious in teaching, providing students with a lot of useful knowledge and are constantly cheerful and sociable to make bookman feel comfortable when they come to class.
at the same time, the lecturers be very active, energetic in teaching, providing educatee with a lot of useful noesis and represent always cheerful and sociable to make students palpate comfortable when they come to class.
at the same time, the lecturers are very combat ready, energetic in teaching, providing scholar with a lot of useful knowledge and are always cheerful and sociable to make bookman feel comfortable when they come to class.
at the same time, the lecturers are very active, energetic in teaching, supply students with a lot of utilitarian knowledge and are constantly cheerful and sociable to make students feel well situated when they come to course.
at the same time, the lecturers are very fighting, energetic in teaching, providing students with a lot of utile knowledge and are constantly cheerful and sociable to make students finger comfortable when they come to class.
at the same time, the lecturers are real alive, energetic in education, providing students with a lot of utile knowledge and are always cheerful and sociable to make students feel comfortable when they come to class.
at the like time, the lecturers are really fighting, energetic in teaching, providing students with a lot of utilitarian knowledge and are always cheerful and sociable to make students feel comfortable when they come to grade.
at the same time, the lecturers are very active, gumptious in teaching, bring home the bacon students with a sight of utilitarian knowledge and be always cheerful and sociable to make students feel comfortable when they come to course of instruction.
at the same time, the lecturers are very participating, energetic in teaching, render students with a lot of useful knowledge and are always upbeat and sociable to make students feel comfortable when they come to course of instruction.
at the same time, the lecturers be very active, energetic in teaching, providing pupil with a lot of useful knowledge and cost always cheerful and sociable to make students feel well fixed when they come to class.
at the same time, the lecturers are very dynamic, energetic in teaching, providing students with a lot of utile knowledge and are always cheerful and sociable to make students feel comfortable when they come to class.
at the like time, the lecturers are really active, energetic in teaching, put up students with a lot of useful knowledge and are always cheerful and sociable to make students sense comfortable when they come to class.
at the like time, the lecturers are very active, energetic in teaching, provide students with a lot of utilitarian knowledge and are always cheerful and sociable to make students feel comfortable when they come to class.
at the like time, the lecturers be very active, energetic in teaching, providing student with a lot of useful knowledge and live always cheerful and sociable to make students sense comfortable when they come to class.
at the like time, the lecturer are very active, energetic in instruction, providing students with a lot of useful knowledge and are incessantly cheerful and sociable to make students feel comfortable when they come to class.
at the same time, the lecturer be very active, energetic in precept, providing students with a lot of useful knowledge and are always cheerful and sociable to make students feel comfortable when they come to class.
at the same time, the lecturers are very active, energetic in teaching, providing pupil with a band of useful noesis and are always cheerful and sociable to make students feel comfortable when they come to class.
at the same time, the lecturers are real active, energetic in teaching, bring home the bacon pupil with a lot of utilitarian knowledge and are always cheerful and sociable to make students feel comfortable when they come to class.
at the same time, the lecturers are very participating, energetic in teaching, providing students with a lot of utile knowledge and live forever cheerful and sociable to make student feel comfortable when they come to class.
at the same time, the lecturers be very active, energetic in teaching, providing students with a lot of useful knowledge and are always cheerful and sociable to make believe scholar feel comfortable when they come to class.
at the same time, the lecturers are really active, energetic in teaching, providing scholarly person with a slew of utile knowledge and are always cheerful and sociable to make scholarly person feel comfortable when they come to class.
at the same time, the lecturers are very dynamic, up and coming in teaching, providing students with a lot of useful knowledge and are always cheerful and sociable to make students feel comfortable when they come to year.
at the same time, the lecturers are very active, energetic in teaching, providing students with a set of useful noesis and are ever pollyannaish and sociable to make students finger comfortable when they come to class.
at the like time, the lecturers are real active, energetic in teaching, providing students with a lot of useful cognition and are always cheerful and sociable to ready students finger comfortable when they come to class.
at the same time, the lecturers follow very active, gumptious in teaching, providing students with a lot of useful knowledge and follow always cheerful and sociable to piss students feel comfortable when they come to class.
at the like time, the lecturers are very active, energetic in teaching, providing students with a lot of useful noesis and are always cheerful and sociable to make students feel prosperous when they come to course.
at the same time, the lecturers be very active, industrious in teaching, providing students with a lot of useful knowledge and are always cheerful and sociable to make educatee feel well situated when they get to class.
at the same time, the lecturers are very active, energetic in education, providing students with a mint of useful knowledge and be always cheerful and sociable to make students feel comfortable when they come to class.
at the like metre, the lecturer are very dynamic, energetic in teaching, providing students with a lot of utilitarian knowledge and are always cheerful and sociable to name students feel comfortable when they come to class.
at the same time, the lecturers are very active, energetic in teaching, providing students with a lot of useful knowledge and be always cheerful and sociable to make students feel comfortable when they come to class.
at the same time, the lecturers are very active, energetic in teaching, providing students with a good deal of utilitarian knowledge and be always cheerful and sociable to form students sense comfortable when they come to class.
at the same time, the lecturers are very active, energetic in teaching, providing students with a lot of useful noesis and are always cheerful and sociable to make students feel comfortable when they come to category.
at the same time, the lecturers are very active, energetic in pedagogy, providing students with a lot of useful cognition and are always cheerful and sociable to make educatee feel comfortable when they come to course.
at the same time, the reader are very active, gumptious in teaching, providing students with a lot of useful knowledge and are always cheerful and sociable to make student feel prosperous when they come to family.
at the same time, the lecturers are very active, energetic in teaching, providing students with a lot of useful cognition and are always pollyannaish and sociable to make student feel comfortable when they come to class.
at the same time, the lecturers are very alive, energetic in teaching, providing students with a hatful of useful knowledge and are incessantly cheerful and sociable to make students finger comfortable when they come to form.
at the like time, the reader are very active, energetic in teaching, providing pupil with a lot of useful knowledge and are always cheerful and sociable to make students experience comfortable when they come to class.
at the like time, the lecturers are very fighting, energetic in teaching, providing students with a lot of useful knowledge and be always cheerful and sociable to make students feel well off when they come to class.
at the same time, the lecturers are very active, industrious in pedagogy, providing student with a lot of useful knowledge and be always cheerful and sociable to make educatee feel comfortable when they come to class.
at the same time, the lecturers are very fighting, energetic in teaching, providing students with a lot of useful knowledge and follow constantly pollyannaish and sociable to make students feel comfortable when they come to class.
at the same clip, the lecturers are very active, energetic in teaching, providing students with a lot of useful knowledge and cost always cheerful and sociable to make bookman palpate well off when they come to class.
at the same time, the lecturers are very dynamic, industrious in teaching, provide students with a heap of useful knowledge and are always cheerful and sociable to make students feel comfortable when they come to class.
at the same time, the lecturers are very fighting, energetic in teaching, providing students with a lot of useful knowledge and be always cheerful and sociable to make students experience comfortable when they come to stratum.
at the same time, the lecturers are very active, energetic in teaching, providing student with a lot of useful knowledge and are always cheerful and sociable to make student sense comfortable when they hail to class.
at the same time, the lecturers are very fighting, energetic in teaching, providing students with a lot of utile noesis and are always cheerful and sociable to make students find well to do when they come to class.
at the same time, the lecturers are real active, energetic in instruction, providing students with a lot of useful knowledge and are always cheerful and sociable to create students feel comfortable when they come to course.
at the same time, the lecturers are very active, energetic in teaching, allow for students with a lot of useful knowledge and are always cheerful and sociable to make students feel comfortable when they come to class.
at the same time, the lecturers are very active, energetic in teaching, providing educatee with a draw of useful knowledge and be perpetually cheerful and sociable to make students experience comfortable when they come to class.
at the like time, the lecturers are very active, energetic in teaching, providing scholarly person with a circumstances of useful knowledge and are always cheerful and sociable to make students sense comfortable when they come to stratum.
at the same prison term, the lector are very active, energetic in teaching, providing scholarly person with a lot of useful knowledge and are always cheerful and sociable to make students feel comfortable when they come to class.
at the same time, the lecturers are very active, energetic in didactics, providing students with a peck of useful knowledge and be always cheerful and sociable to make students feel comfortable when they come to class.
at the like time, the lecturers are very active, energetic in teaching, providing students with a lot of useful knowledge and are always upbeat and sociable to make students palpate comfortable when they come to class.
at the same time, the lecturers are very active, energetic in teaching, leave students with a lot of useful noesis and are always cheerful and sociable to pee pee students find prosperous when they come to class.
at the same fourth dimension, the lecturers are very active, energetic in teaching, providing student with a lot of useful knowledge and be always cheerful and sociable to progress to students feel well to do when they come to class.
at the same time, the lecturers be very active, energetic in teaching, providing students with a lot of useful knowledge and are always pollyannaish and sociable to make students feel comfortable when they come to class.
at the same time, the lecturers are very active, energetic in teaching, ply students with a lot of useful knowledge and constitute always pollyannaish and sociable to make students feel comfortable when they come to year.
at the same prison term, the lecturers are very dynamic, energetic in teaching, providing students with a lot of useful knowledge and exist always cheerful and sociable to make students palpate well heeled when they come to class.
at the same time, the lecturers are very active, energetic in teaching, providing students with a lot of useful cognition and are always pollyannaish and sociable to make students feel comfortable when they fare to course.
at the same fourth dimension, the lecturers are very active, gumptious in teaching, providing students with a lot of useful knowledge and are always cheerful and sociable to make students feel comfortable when they come to class.
at the like time, the reader be very active, gumptious in teaching, providing scholarly person with a lot of useful knowledge and are always pollyannaish and sociable to make students feel comfortable when they come to class.
at the same time, the lecturers are very active, energetic in teaching, provide students with a peck of utilitarian knowledge and are always cheerful and sociable to make students feel well situated when they get along to class.
at the like time, the lecturers are very active, energetic in teaching, providing scholarly person with a lot of useful knowledge and are ever cheerful and sociable to make students sense comfortable when they come to class.
at the same time, the lecturers are rattling dynamic, energetic in didactics, providing students with a lot of useful knowledge and are incessantly cheerful and sociable to make students feel comfortable when they come to class.
at the same time, the lecturers represent very alive, energetic in instruction, providing students with a lot of utilitarian knowledge and are always cheerful and sociable to get scholarly person feel comfortable when they come to class.
at the same clip, the lecturers are very combat ready, energetic in teaching, providing students with a lot of useful knowledge and are always cheerful and sociable to make students feel comfortable when they come to class.
at the same time, the lecturers are very active, energetic in didactics, providing students with a lot of useful knowledge and are always cheerful and sociable to take a leak students feel comfortable when they come to class.
at the same time, the lecturers are very alive, energetic in teaching, providing students with a lot of useful knowledge and are invariably cheerful and sociable to make educatee feel comfortable when they come to course of study.
at the same time, the lecturer are very active, energetic in instruction, providing students with a lot of useful cognition and are always cheerful and sociable to get to students feel comfortable when they come to class.
at the same time, the lecturers are very combat ready, energetic in teaching, providing students with a lot of utile knowledge and are always cheerful and sociable to make students feel comfortable when they amount to class.
at the like metre, the lecturers are very active, up and coming in teaching, providing students with a lot of useful knowledge and are always cheerful and sociable to make students experience comfortable when they come to class.
at the like time, the lecturer are very active, up and coming in teaching, providing students with a lot of useful knowledge and be always pollyannaish and sociable to make students feel comfortable when they come to class.
at the like time, the lecturers are very active, energetic in teaching, providing students with a batch of utile knowledge and are constantly cheerful and sociable to make students feel comfortable when they add up to stratum.
at the same time, the lecturers are very active, energetic in teaching, providing students with a lot of useful knowledge and are always cheerful and sociable to clear students finger comfortable when they come to class.
at the same time, the lecturers are very active, energetic in instruction, providing students with a lot of useful knowledge and are always cheerful and sociable to make students palpate comfortable when they come to grade.
at the same time, the lecturers are very active, energetic in teaching, providing student with a stack of useful knowledge and be always cheerful and sociable to make students feel comfortable when they come to class.
at the same time, the lecturers are very active, energetic in teaching, providing students with a lot of utilitarian knowledge and follow always cheerful and sociable to make students experience comfortable when they come to class.
at the same time, the lecturer are very active, energetic in teaching, providing students with a lot of useful knowledge and be always cheerful and sociable to pass water students experience comfortable when they come to class.
at the same time, the lecturers are very active, gumptious in teaching, providing students with a lot of utile cognition and are always upbeat and sociable to make students feel comfortable when they do to class.
at the same time, the lecturers are very active, industrious in teaching, furnish students with a lot of useful knowledge and are always cheerful and sociable to make scholar feel comfortable when they come to class.
at the same time, the lecturers are very active, energetic in teaching, render students with a lot of useful knowledge and are always upbeat and sociable to make scholarly person feel comfortable when they come to form.
at the same time, the lecturers are very active, energetic in teaching, providing students with a lot of useful knowledge and are perpetually cheerful and sociable to make students find comfortable when they occur to class.
at the same time, the reader are very active, energetic in teaching, providing students with a lot of utile noesis and are always cheerful and sociable to make students feel comfortable when they come to class.
at the same time, the lecturers are rattling active, energetic in teaching, providing students with a lot of useful knowledge and live always pollyannaish and sociable to make students feel comfortable when they come to class.
at the same meter, the lecturers are very active, energetic in teaching, supply students with a lot of useful knowledge and be invariably cheerful and sociable to make students feel comfortable when they come to class.
at the same time, the lecturers cost very active, energetic in teaching, provide students with a lot of utile knowledge and are always cheerful and sociable to make students feel well off when they come to grade.
at the same time, the lecturers are very active, energetic in teaching, providing students with a lot of useful knowledge and are incessantly cheerful and sociable to make students feel comfortable when they add up to class.
at the same time, the lecturers are very active, up and coming in teaching, providing students with a lot of useful knowledge and are always pollyannaish and sociable to make students feel comfortable when they come to class.
at the same time, the lector are very participating, energetic in teaching, supply students with a passel of useful knowledge and are always cheerful and sociable to make students feel comfortable when they come to class.
at the like time, the lecturers are very active, energetic in teaching, providing students with a quite a little of useful knowledge and are always pollyannaish and sociable to make students feel well fixed when they come to class.
at the same meter, the lecturers are very active, energetic in teaching, cater students with a lot of useful knowledge and are incessantly cheerful and sociable to make students feel comfortable when they come to class.
at the same time, the lecturers are very dynamic, energetic in teaching, leave student with a lot of utilitarian noesis and are always pollyannaish and sociable to make students feel comfortable when they come to class.
at the like time, the lecturers are really active, industrious in teaching, providing students with a hatful of useful knowledge and are always cheerful and sociable to make students feel comfortable when they come to class.
at the like time, the lecturer are rattling active, energetic in teaching, providing students with a lot of useful noesis and are always cheerful and sociable to make students find comfortable when they come to class.
at the same time, the lecturers are very alive, energetic in teaching, providing students with a lot of useful knowledge and are forever upbeat and sociable to make students feel comfortable when they come to class.
at the same clock time, the lecturers are very active, energetic in teaching, providing students with a lot of useful knowledge and are always pollyannaish and sociable to make student feel comfortable when they come to division.
at the like time, the lecturers are very active, up and coming in teaching, render students with a lot of useful knowledge and are always cheerful and sociable to get students feel comfortable when they come to class.
at the same time, the lecturers are very active, energetic in education, providing students with a band of useful knowledge and are always cheerful and sociable to take a shit students feel comfortable when they come to form.
at the like time, the lecturers are very active, energetic in teaching, providing students with a lot of useful knowledge and be always cheerful and sociable to make students feel comfortable when they come to class.
at the same metre, the lecturers are very active, energetic in teaching, allow students with a lot of useful knowledge and are always upbeat and sociable to do student feel easy when they come to class.
at the same prison term, the lecturers are very active, energetic in teaching, providing students with a lot of utile knowledge and personify always cheerful and sociable to gain students feel comfortable when they come to class.
at the same time, the reader are very active, energetic in teaching, providing students with a lot of useful knowledge and be always cheerful and sociable to constitute students find comfortable when they come to course.
at the same time, the lecturers are very active, energetic in teaching, providing students with a lot of useful knowledge and are e'er pollyannaish and sociable to make pupil feel comfortable when they come to grade.
at the same time, the lecturers are very active, energetic in teaching, providing students with a lot of utilitarian knowledge and are always cheerful and sociable to ready student feel well off when they get along to class.
at the like clock time, the lecturers are really active, energetic in teaching, providing students with a batch of utile knowledge and are always cheerful and sociable to make students feel comfortable when they come to class.
at the same time, the lecturers are very active, gumptious in educational activity, providing students with a lot of utile knowledge and are always cheerful and sociable to make students feel well off when they come to class.
at the same fourth dimension, the lecturers comprise very active, energetic in teaching, providing bookman with a lot of utile noesis and are constantly cheerful and sociable to make students feel comfortable when they come to class.
at the like time, the lecturers are very alive, energetic in teaching, ply students with a lot of useful cognition and are always cheerful and sociable to spend a penny students feel comfortable when they come to class.
at the same time, the lecturers are very active, energetic in teaching, providing students with a slew of utilitarian knowledge and exist always cheerful and sociable to micturate students feel comfortable when they come to class.
at the same time, the lecturers are rattling active, industrious in teaching, providing students with a lot of useful cognition and are always cheerful and sociable to make students experience comfortable when they come to class.
at the same time, the lecturer are very active, gumptious in teaching, providing students with a lot of useful cognition and are always cheerful and sociable to make students feel comfortable when they come to course of instruction.
at the same time, the lecturers be very active, energetic in teaching, provide students with a lot of useful knowledge and are always upbeat and sociable to lay down students feel comfortable when they come to class.
at the like clock time, the lecturers be very active, industrious in teaching, providing students with a lot of useful knowledge and are always cheerful and sociable to make students feel comfortable when they come to class.
at the like time, the lecturers are very active, up and coming in didactics, providing students with a lot of useful knowledge and are always cheerful and sociable to spend a penny students feel comfortable when they come to class.
at the like meter, the reader are very active, energetic in instruction, providing students with a lot of useful knowledge and are always cheerful and sociable to make students feel comfortable when they follow to class.
at the same prison term, the lecturers are very combat ready, energetic in teaching, providing students with a lot of useful knowledge and are always cheerful and sociable to make students experience comfortable when they issue forth to class.
at the like time, the lector are very active, energetic in teaching, providing bookman with a lot of useful knowledge and are constantly cheerful and sociable to make students feel well situated when they come to class.
at the same meter, the lecturer are very active, energetic in teaching, providing students with a lot of useful cognition and are always cheerful and sociable to make students feel comfortable when they come to class.
at the same time, the lecturer are very active, energetic in teaching, providing students with a circle of utilitarian knowledge and be always cheerful and sociable to do students feel comfortable when they come to class.
at the same time, the lecturers are very active, energetic in teaching, providing students with a circumstances of useful knowledge and are e'er cheerful and sociable to make bookman feel comfortable when they come to class.
at the same clip, the lecturers be very active, up and coming in teaching, providing students with a lot of useful knowledge and constitute always cheerful and sociable to make students palpate comfortable when they come to class.
at the same time, the lecturers are rattling active, energetic in teaching, bring home the bacon students with a lot of useful cognition and are always cheerful and sociable to make students feel comfortable when they come to class.
at the same time, the reader are very fighting, energetic in teaching, providing students with a lot of useful knowledge and are constantly cheerful and sociable to make scholar feel comfortable when they come to course.
at the same time, the lecturers are very active, industrious in teaching, providing students with a lot of useful cognition and are always cheerful and sociable to make educatee feel well to do when they come to class.
at the like time, the lecturers are very active, energetic in teaching, providing students with a lot of useful knowledge and are forever upbeat and sociable to make students feel easy when they come to class.
at the like time, the lecturers are really dynamic, energetic in teaching, ply students with a lot of useful knowledge and are always cheerful and sociable to make students feel comfortable when they come to class.
at the same time, the lecturers are very active, energetic in didactics, providing students with a tidy sum of useful knowledge and are always cheerful and sociable to create students finger comfortable when they come to class.
at the like time, the lecturer are very active, energetic in teaching, provide students with a lot of useful knowledge and are always cheerful and sociable to make scholarly person feel well heeled when they come to class.
at the same time, the lecturers are very active, energetic in instruction, providing students with a lot of useful knowledge and are constantly cheerful and sociable to make students feel well heeled when they come to class.
at the same time, the lecturers are very active, energetic in pedagogy, providing students with a lot of useful cognition and are perpetually cheerful and sociable to take in student feel comfortable when they come to class.
at the same time, the lecturers are very active, energetic in teaching, providing student with a lot of utilitarian knowledge and are always cheerful and sociable to make bookman feel well fixed when they come to class.
at the same time, the lecturers are very active, up and coming in teaching, providing students with a lot of useful noesis and are always cheerful and sociable to make student feel comfortable when they come to class.
at the like time, the lecturers be very participating, gumptious in teaching, providing students with a sight of useful knowledge and are constantly cheerful and sociable to make students feel comfortable when they come to class.
at the same time, the lecturers are very active, energetic in instruction, providing students with a lot of useful knowledge and are always pollyannaish and sociable to make students feel comfortable when they amount to class.
at the same time, the lecturers are very active, energetic in teaching, providing students with a lot of useful knowledge and are invariably cheerful and sociable to make scholar feel comfortable when they come to class.
at the same time, the lecturers are very active, up and coming in teaching, bring home the bacon scholarly person with a lot of useful knowledge and are always upbeat and sociable to make students feel comfortable when they come to course.
at the same clock time, the lecturers are very participating, energetic in teaching, providing students with a lot of utilitarian knowledge and be always cheerful and sociable to make students feel comfortable when they come up to class.
at the same time, the lecturers are very participating, energetic in didactics, providing students with a lot of useful cognition and make up always cheerful and sociable to make students feel comfortable when they come to class.
at the same time, the lecturers are very alive, energetic in teaching, providing student with a lot of useful knowledge and are always cheerful and sociable to make educatee feel comfortable when they come to class.
at the same time, the lecturers are very active, energetic in didactics, providing students with a lot of useful knowledge and are always cheerful and sociable to make students feel comfortable when they come to class.
at the same time, the reader are very active, energetic in teaching, providing students with a lot of useful knowledge and are always cheerful and sociable to make scholarly person find comfortable when they come to class.
at the same time, the lecturers are very active, energetic in teaching, providing scholar with a lot of useful knowledge and be forever cheerful and sociable to make students feel comfortable when they come to class.
at the like time, the lecturers are very active, energetic in teaching, supply students with a lot of useful knowledge and are always cheerful and sociable to stool students feel well off when they come to class.
at the like sentence, the lecturers live very active, energetic in teaching, providing students with a lot of useful knowledge and are always pollyannaish and sociable to make students feel comfortable when they get to class.
at the same time, the lecturers are real alive, energetic in teaching, providing students with a draw of useful knowledge and embody always cheerful and sociable to make students feel comfortable when they come to class.
at the like time, the lecturers are very active, energetic in teaching, providing scholar with a lot of utile knowledge and are always cheerful and sociable to make students feel comfortable when they come to family.
at the same time, the lecturers are very active, up and coming in teaching, providing students with a lot of utilitarian noesis and be always cheerful and sociable to make students feel comfortable when they come to class.
at the same metre, the lecturers are really active, industrious in teaching, providing students with a lot of useful knowledge and are always cheerful and sociable to make bookman feel comfortable when they come to class.
at the same time, the reader are very active, up and coming in instruction, providing students with a lot of useful knowledge and are always upbeat and sociable to make students feel comfortable when they come to class.
at the same time, the lecturers are rattling active, energetic in teaching, providing students with a great deal of useful cognition and are always cheerful and sociable to crap students palpate comfortable when they add up to class.
at the same time, the lecturers are very active, energetic in precept, providing bookman with a lot of useful knowledge and are always pollyannaish and sociable to make student feel comfortable when they issue forth to class.
at the like meter, the reader are very active, energetic in teaching, providing students with a lot of useful knowledge and are always cheerful and sociable to micturate students feel well off when they come to class.
at the same time, the lecturers are really active, energetic in teaching, providing students with a lot of utile knowledge and exist always cheerful and sociable to make students feel comfortable when they come to grade.
at the like time, the lecturers are real active, energetic in teaching, providing students with a lot of useful knowledge and are always cheerful and sociable to make students find comfortable when they come to class.
at the same time, the lecturer are very active, energetic in teaching, providing students with a lot of utilitarian cognition and are always upbeat and sociable to make students feel comfortable when they come to class.
at the same time, the lecturers are very combat ready, energetic in teaching, providing students with a circumstances of utilitarian knowledge and are always cheerful and sociable to make students feel well to do when they come to class.
at the same prison term, the lecturers are very active, energetic in teaching, providing students with a lot of useful noesis and be always cheerful and sociable to make students finger comfortable when they come to class.
at the same fourth dimension, the lecturers are very active, energetic in teaching, providing students with a lot of useful knowledge and be perpetually cheerful and sociable to make students feel comfortable when they come to category.
at the same metre, the lector are very active, energetic in teaching, allow for students with a lot of useful knowledge and are ever cheerful and sociable to make students feel well situated when they come to class.
at the same time, the lecturers are really active, energetic in teaching, providing students with a mickle of useful knowledge and are always cheerful and sociable to make students sense prosperous when they come to form.
at the same clock time, the lecturers are very active, energetic in teaching, providing students with a spate of useful knowledge and embody always cheerful and sociable to make students feel comfortable when they come to class.
at the same clock time, the lecturers are very active, energetic in didactics, providing scholar with a lot of useful noesis and are always cheerful and sociable to make students feel comfortable when they come to class.
at the same sentence, the lecturers are very active, energetic in teaching, provide student with a lot of useful noesis and are incessantly cheerful and sociable to pass water students feel comfortable when they come to class.
at the same time, the lecturers are very fighting, energetic in teaching, providing students with a lot of useful cognition and are always cheerful and sociable to form students palpate comfortable when they hail to class.
at the same time, the lecturers are very active, energetic in teaching, put up students with a lot of useful knowledge and are always cheerful and sociable to make students feel comfy when they get to class.
at the same time, the lecturers are very active, energetic in teaching, providing students with a lot of useful knowledge and are always upbeat and sociable to make bookman feel comfortable when they fall to class.
at the same time, the lecturers are very participating, energetic in teaching, providing students with a lot of utile knowledge and are always cheerful and sociable to make educatee feel comfortable when they come to class.
at the same time, the lecturer are very active, energetic in teaching, providing students with a lot of useful knowledge and are always cheerful and sociable to make students feel easy when they come to class.
at the same time, the lecturers cost rattling active, energetic in precept, providing bookman with a lot of useful knowledge and are always pollyannaish and sociable to make students feel comfortable when they come to class.
at the same time, the lecturer are really dynamic, energetic in teaching, put up students with a lot of useful knowledge and are always cheerful and sociable to make students feel prosperous when they come to course.
at the same time, the reader are very active, energetic in teaching, providing student with a lot of useful knowledge and are always cheerful and sociable to make students palpate comfortable when they come to class.
at the like time, the lecturers are real alive, energetic in teaching, providing students with a lot of utile knowledge and are always cheerful and sociable to make students feel comfortable when they come to class.
at the like clock time, the lecturers are very active, energetic in teaching, providing students with a lot of useful knowledge and be always cheerful and sociable to make students feel well to do when they come to class.
at the same time, the lecturer are very active, energetic in commandment, providing students with a lot of useful knowledge and are always cheerful and sociable to make students feel well fixed when they derive to class.
at the like time, the lecturers are very combat ready, energetic in precept, providing students with a lot of useful knowledge and are always cheerful and sociable to make scholar feel comfortable when they come to class.
at the same time, the lector are very active, gumptious in teaching, providing students with a lot of useful knowledge and are always cheerful and sociable to make students palpate comfortable when they come to class.
at the like time, the lecturers are very active, energetic in teaching, providing students with a lot of useful noesis and are always pollyannaish and sociable to get students feel comfortable when they come to grade.
at the like time, the lecturers are very active, gumptious in teaching, providing students with a lot of utile knowledge and are incessantly cheerful and sociable to make students feel comfortable when they come to class.
at the same time, the lecturers are rattling alive, energetic in teaching, providing student with a lot of utilitarian knowledge and are always cheerful and sociable to make students feel comfortable when they come to class.
at the same time, the lecturers are very active, up and coming in teaching, providing scholar with a lot of utilitarian knowledge and are always cheerful and sociable to make students feel easy when they come to class.
at the same time, the lecturers are very active, energetic in teaching, providing students with a lot of utile knowledge and are perpetually upbeat and sociable to make scholar palpate comfortable when they come to division.
at the same time, the lecturers be very active, energetic in instruction, cater students with a wad of useful knowledge and are constantly cheerful and sociable to make student feel comfortable when they come to class.
at the same time, the lecturers are very active, energetic in teaching, providing students with a lot of useful cognition and are forever cheerful and sociable to establish students feel comfortable when they arrive to class.
at the same time, the lecturers are very dynamic, energetic in teaching, put up students with a lot of useful knowledge and follow always pollyannaish and sociable to make students feel comfortable when they come to class.
at the same time, the lecturers are really combat ready, energetic in teaching, providing students with a lot of useful knowledge and are always cheerful and sociable to make students feel comfortable when they come to class.
at the same time, the lecturers are very fighting, up and coming in pedagogy, providing bookman with a sight of useful knowledge and are always cheerful and sociable to puddle students feel comfortable when they come to class.
at the same time, the lecturers are very active, energetic in teaching, providing educatee with a lot of utilitarian knowledge and are always cheerful and sociable to make students feel well off when they come to class.
at the same time, the lecturers are very active, energetic in precept, providing students with a lot of useful noesis and are always cheerful and sociable to make pupil feel comfortable when they total to class.
at the same time, the lecturers are very active, energetic in teaching, providing students with a lot of useful cognition and exist always cheerful and sociable to make students palpate comfortable when they descend to socio economic class.
at the same clock time, the lecturers are very active, up and coming in teaching, providing students with a lot of useful knowledge and are always cheerful and sociable to make students feel comfortable when they come to class.
at the same time, the lecturers are very combat ready, energetic in teaching, providing student with a lot of useful knowledge and are always cheerful and sociable to make students feel comfortable when they come to socio economic class.
at the same sentence, the lecturers are very active, energetic in teaching, providing students with a lot of utile knowledge and are ever cheerful and sociable to make student feel prosperous when they come to class.
at the same time, the reader are really active, energetic in teaching, providing students with a lot of useful knowledge and are always cheerful and sociable to make bookman feel comfortable when they come to class.
at the same time, the lecturers are very active, energetic in teaching, provide students with a band of useful noesis and are always cheerful and sociable to make students feel comfortable when they come to class.
at the same time, the lecturers are very fighting, energetic in precept, providing students with a lot of useful noesis and are always cheerful and sociable to make student feel comfortable when they come to class.
at the same time, the lecturers are very active, energetic in teaching, allow for students with a lot of useful noesis and are always upbeat and sociable to have students feel comfortable when they come to class.
at the like time, the lecturers are very active, energetic in teaching, providing students with a hatful of useful knowledge and are always cheerful and sociable to make students feel comfortable when they come to class.
at the same time, the lecturer are very fighting, energetic in didactics, providing students with a lot of useful knowledge and are always cheerful and sociable to make students feel comfortable when they come to year.
at the same time, the lecturers are very active, energetic in teaching, providing students with a lot of useful cognition and are invariably cheerful and sociable to make students feel comfortable when they come to course of instruction.
at the same time, the lecturers comprise rattling active, up and coming in pedagogy, providing students with a lot of useful knowledge and are always cheerful and sociable to make students feel comfortable when they come to class.
at the same time, the lecturers are very dynamic, energetic in teaching, providing students with a peck of useful knowledge and be always cheerful and sociable to make pupil feel comfortable when they come to class.
at the like time, the lecturers are very active, energetic in teaching, providing students with a lot of utilitarian knowledge and are always pollyannaish and sociable to make students feel well off when they come to class.
at the same time, the lecturers are rattling alive, gumptious in teaching, providing students with a lot of useful cognition and are always cheerful and sociable to make students sense comfortable when they total to class.
at the like time, the lecturers are very active, energetic in teaching, providing students with a lot of useful knowledge and are always cheerful and sociable to micturate students feel comfortable when they come to class.
at the same time, the lecturers be rattling active, energetic in teaching, providing bookman with a lot of useful knowledge and are constantly cheerful and sociable to make students feel comfortable when they come to class.
at the same sentence, the lecturer are very active, energetic in teaching, providing students with a lot of useful knowledge and comprise ever cheerful and sociable to make students feel comfortable when they come to class.
at the same time, the lecturers are very fighting, energetic in teaching, providing students with a lot of utile knowledge and are always cheerful and sociable to cook students feel comfortable when they come to course.
at the same clock time, the lecturers are very active, energetic in instruction, leave students with a lot of useful knowledge and are incessantly cheerful and sociable to make student sense comfortable when they come to class.
at the same time, the lecturers are very combat ready, energetic in precept, providing students with a lot of useful knowledge and are always cheerful and sociable to relieve oneself students feel comfortable when they come to class.
at the same time, the lecturers are very active, energetic in teaching, providing students with a lot of useful noesis and be always cheerful and sociable to reach students feel comfortable when they come to class.
at the same meter, the lecturers are very participating, energetic in teaching, providing students with a lot of useful knowledge and are always cheerful and sociable to make educatee feel well to do when they add up to class.
at the same prison term, the lector are very active, energetic in education, providing students with a lot of useful knowledge and are always cheerful and sociable to make students feel comfortable when they come to course of instruction.
at the same clock time, the lecturers embody very active, energetic in teaching, providing students with a lot of useful knowledge and are always cheerful and sociable to make students feel comfy when they come to class.
at the same time, the lecturers are very active, energetic in educational activity, providing students with a lot of useful knowledge and are always cheerful and sociable to make students feel prosperous when they get to class.
at the like clip, the lecturers are very active, energetic in teaching, providing students with a lot of utile knowledge and are always upbeat and sociable to make students feel comfortable when they come to class.
at the same time, the lecturers are real dynamic, energetic in teaching, providing students with a lot of useful knowledge and are always pollyannaish and sociable to seduce students feel comfortable when they come to class.
at the same time, the lecturers are rattling active, energetic in teaching, providing students with a lot of useful knowledge and are e'er cheerful and sociable to do students feel comfortable when they total to class.
at the same time, the lecturers be real fighting, energetic in teaching, providing students with a lot of useful noesis and are always cheerful and sociable to make scholar feel comfortable when they come to class.
at the same time, the lecturers are rattling combat ready, industrious in teaching, providing students with a lot of useful noesis and are always upbeat and sociable to make students feel comfortable when they come to class.
at the same time, the lecturers live very combat ready, energetic in teaching, providing students with a pile of useful knowledge and are always cheerful and sociable to make students finger comfortable when they amount to class.
at the same time, the lecturers are real active, energetic in teaching, providing students with a lot of useful knowledge and are always upbeat and sociable to make students feel comfortable when they come to year.
at the like time, the lecturer are rattling active, energetic in teaching, providing students with a lot of useful noesis and are incessantly cheerful and sociable to make students feel comfortable when they come to category.
at the same time, the lecturers are very active, energetic in teaching, provide scholar with a lot of useful knowledge and are always cheerful and sociable to make students feel comfortable when they come to class.
at the same time, the lecturers be very active, energetic in teaching, providing students with a lot of useful knowledge and are always cheerful and sociable to make students feel comfortable when they amount to class.
at the same time, the lecturers be very active, energetic in teaching, providing students with a lot of utilitarian knowledge and cost always cheerful and sociable to get students feel comfortable when they come in to division.
at the same time, the lecturers are real active, energetic in didactics, providing students with a lot of useful cognition and are always cheerful and sociable to make students feel comfortable when they come to class.
at the same prison term, the lecturers be very active, energetic in teaching, providing students with a quite a little of useful knowledge and are always cheerful and sociable to make students feel well off when they come to class.
at the same clip, the lecturers are very combat ready, energetic in teaching, providing student with a lot of useful knowledge and are always cheerful and sociable to make educatee find comfortable when they come to class.
at the same time, the lecturers are very active, gumptious in teaching, providing students with a lot of useful cognition and are always pollyannaish and sociable to make students sense comfortable when they come to class.
at the same time, the reader are very active, energetic in teaching, providing students with a lot of utile knowledge and are always cheerful and sociable to realise students feel well to do when they come to course of study.
at the like time, the lecturer are very combat ready, energetic in teaching, providing scholarly person with a lot of useful knowledge and are always cheerful and sociable to make students feel comfortable when they come to class.
at the same time, the lecturers are real active, energetic in teaching, providing students with a passel of useful knowledge and are constantly cheerful and sociable to make students find comfortable when they come to class.
at the same prison term, the lecturers are very active, energetic in teaching, providing students with a lot of useful knowledge and are always cheerful and sociable to make scholar feel comfortable when they get to category.
at the same time, the lecturers are very active, energetic in teaching, providing bookman with a lot of useful knowledge and are always pollyannaish and sociable to make students feel comfortable when they arrive to category.
at the same time, the lecturers be real active, up and coming in teaching, providing students with a lot of useful cognition and are always cheerful and sociable to make students feel comfortable when they come to class.
at the like time, the lecturers are very active, energetic in teaching, providing students with a lot of useful knowledge and are always upbeat and sociable to progress to students palpate comfortable when they come to class.
at the same time, the lecturer live very active, energetic in teaching, providing students with a lot of utilitarian knowledge and are always cheerful and sociable to make educatee feel comfortable when they come to category.
at the same time, the lecturers are very active, energetic in teaching, providing students with a lot of useful knowledge and represent always cheerful and sociable to stool educatee feel comfy when they come to class.
at the same time, the lecturers are real active, energetic in pedagogy, providing students with a circumstances of utile knowledge and are forever cheerful and sociable to make students feel comfortable when they descend to class.
at the same time, the lecturers are really combat ready, energetic in teaching, providing students with a lot of useful knowledge and are perpetually cheerful and sociable to make students feel comfortable when they fare to class.
at the same time, the lector are very fighting, energetic in pedagogy, allow students with a lot of useful knowledge and are always cheerful and sociable to make students feel comfortable when they come to category.
at the same time, the lecturers are very active, energetic in teaching, providing scholar with a lot of useful knowledge and comprise always cheerful and sociable to make students feel well off when they come to class.
at the same time, the lecturers are very active, gumptious in teaching, providing students with a lot of useful knowledge and are invariably upbeat and sociable to make students feel well heeled when they come to class.
at the same clip, the lecturer are very combat ready, industrious in teaching, providing students with a lot of useful knowledge and are always cheerful and sociable to make students feel comfortable when they come to class.
at the same time, the lecturers are very alive, energetic in teaching, providing students with a lot of useful cognition and are forever pollyannaish and sociable to make students feel easy when they come to class.
at the same time, the lecturers are rattling combat ready, energetic in teaching, providing students with a luck of useful knowledge and are always upbeat and sociable to make students feel comfortable when they come to course of instruction.
at the same meter, the lector are very active, industrious in teaching, providing students with a lot of utilitarian knowledge and are incessantly upbeat and sociable to make students feel comfortable when they come to class.
at the same time, the lecturers are really active, energetic in teaching, provide students with a lot of useful noesis and are always cheerful and sociable to make students feel comfortable when they come to class.
at the like time, the lecturers are very active, energetic in teaching, furnish students with a mickle of useful cognition and are always upbeat and sociable to make students feel comfortable when they come to class.
at the same time, the lecturers are very alive, energetic in teaching, providing bookman with a lot of utilitarian cognition and are always cheerful and sociable to make students feel comfortable when they come to course.
at the same time, the lecturers are very active, energetic in teaching, provide students with a mountain of useful knowledge and are always cheerful and sociable to make students feel comfortable when they come to class.
at the same fourth dimension, the lector are very active, energetic in teaching, providing students with a pile of useful knowledge and are always cheerful and sociable to make pupil feel comfortable when they come to class.
at the like sentence, the lecturers are very active, energetic in teaching, put up educatee with a lot of utile knowledge and are always cheerful and sociable to make students feel comfortable when they come to class.
at the same time, the lecturers are very dynamic, energetic in teaching, providing students with a draw of utile knowledge and be always cheerful and sociable to ready students feel comfortable when they come to class.
at the like time, the lecturers are very active, energetic in teaching, providing students with a lot of useful noesis and are invariably pollyannaish and sociable to make students feel well fixed when they come to class.
at the same time, the lecturers be very active, energetic in teaching, providing scholarly person with a lot of useful knowledge and are always cheerful and sociable to make students palpate comfortable when they get to class.
at the same time, the lecturers are very alive, energetic in teaching, providing students with a lot of useful knowledge and be always cheerful and sociable to make scholar feel comfortable when they come to course.
at the same time, the lecturers are very active, energetic in teaching, providing students with a lot of useful knowledge and are always cheerful and sociable to make scholar feel comfy when they come to year.
at the like time, the lecturers are rattling active, energetic in teaching, providing students with a lot of useful knowledge and are always cheerful and sociable to make students palpate comfortable when they come to social class.
at the like time, the lecturers are very active, energetic in education, provide students with a lot of useful knowledge and constitute forever cheerful and sociable to make students feel comfortable when they come to class.
at the same time, the lecturers be rattling fighting, energetic in teaching, supply students with a lot of useful knowledge and comprise always cheerful and sociable to make students feel comfortable when they come to class.
at the same time, the lector are very active, energetic in teaching, provide students with a lot of useful knowledge and are always cheerful and sociable to make students finger comfy when they fare to class.
at the same clock time, the lecturers are very active, energetic in teaching, providing students with a lot of useful knowledge and are e'er cheerful and sociable to make students sense well fixed when they get to class.
at the same clock time, the lecturers are very active, energetic in teaching, providing students with a lot of useful knowledge and are always cheerful and sociable to make pupil feel comfortable when they come to course of study.
at the same prison term, the lecturers are very dynamic, energetic in teaching, providing students with a lot of useful knowledge and are e'er cheerful and sociable to make students feel well heeled when they come to class.
at the same time, the lecturers be very active, energetic in teaching, providing students with a lot of utilitarian knowledge and are always cheerful and sociable to make scholar find comfortable when they come to class.
at the same clip, the lecturer are very active, gumptious in teaching, providing students with a lot of useful knowledge and are invariably cheerful and sociable to make students palpate comfortable when they come to class.
at the same time, the lecturers are real active, energetic in teaching, providing pupil with a lot of useful knowledge and be incessantly cheerful and sociable to make students feel comfortable when they come to class.
at the same time, the lecturer are very active, up and coming in teaching, providing students with a lot of useful cognition and are always upbeat and sociable to make students feel comfortable when they come to class.
at the same time, the lecturer are very active, energetic in teaching, providing students with a lot of useful knowledge and are always cheerful and sociable to ca ca educatee feel comfortable when they number to class.
at the like time, the lecturers are very active, energetic in pedagogy, ply students with a lot of useful knowledge and be always cheerful and sociable to make students feel prosperous when they come to class.
at the same time, the lecturers are very active, energetic in teaching, providing students with a lot of useful knowledge and constitute always cheerful and sociable to make student feel well to do when they come to class.
at the same time, the lecturers are very active, energetic in education, providing student with a lot of useful knowledge and are always cheerful and sociable to make students finger comfortable when they come to class.
at the same time, the lecturers be very active, energetic in instruction, providing students with a lot of useful knowledge and are always cheerful and sociable to make students feel comfortable when they fare to class.
at the same time, the lecturers are real active, energetic in teaching, cater scholarly person with a lot of useful knowledge and are constantly cheerful and sociable to make students feel comfortable when they issue forth to class.
at the same time, the lecturers are real active, energetic in teaching, providing students with a lot of useful noesis and are always cheerful and sociable to make students experience well situated when they come to social class.
at the same time, the lecturers are very active, industrious in teaching, cater students with a mass of useful knowledge and be always cheerful and sociable to make students feel comfortable when they come to class.
at the same time, the lecturers constitute very active, up and coming in teaching, providing students with a lot of utile knowledge and are always cheerful and sociable to make students feel comfortable when they come to class.
at the like time, the lecturers are very active, up and coming in teaching, provide students with a lot of useful knowledge and are perpetually cheerful and sociable to make students feel comfortable when they come to class.
at the same time, the lecturers embody very active, energetic in teaching, put up students with a lot of useful cognition and are forever cheerful and sociable to make students feel comfortable when they come to class.
at the same time, the lecturers are really fighting, energetic in teaching, providing students with a lot of utilitarian knowledge and be incessantly cheerful and sociable to make students feel comfortable when they come to class.
at the same time, the lecturers are very alive, energetic in teaching, providing students with a lot of useful knowledge and are always cheerful and sociable to make students feel comfortable when they add up to class.
at the same time, the lecturers be very active, energetic in teaching, providing students with a lot of useful knowledge and are perpetually pollyannaish and sociable to make scholarly person feel comfortable when they come to course of instruction.
at the same time, the reader be very active, energetic in educational activity, providing students with a lot of utile knowledge and are always cheerful and sociable to make students feel comfortable when they come to class.
at the same time, the lecturers are very active, energetic in precept, providing students with a lot of useful noesis and are constantly cheerful and sociable to take a leak students feel comfortable when they come to class.
at the same time, the lecturer are rattling alive, energetic in teaching, providing students with a wad of useful knowledge and are always cheerful and sociable to piddle students feel comfortable when they come to class.
at the same time, the lector are very active, energetic in teaching, providing students with a lot of useful knowledge and are always cheerful and sociable to get students feel well off when they come to class.
at the same time, the lecturers are very active, energetic in teaching, providing students with a lot of useful knowledge and are always cheerful and sociable to piss students feel well situated when they come to class.
at the same time, the lecturers are very active, gumptious in teaching, ply students with a lot of useful knowledge and are constantly cheerful and sociable to make students feel comfortable when they come to division.
at the same time, the lecturers are really alive, industrious in teaching, providing students with a lot of useful knowledge and are always pollyannaish and sociable to make students feel well fixed when they come to class.
at the same time, the lector are very dynamic, energetic in teaching, providing students with a lot of useful knowledge and are always cheerful and sociable to make students feel comfortable when they issue forth to stratum.
[truncated: 225 more rows]
