# Supplementary material for: Attention-aware with stacked embedding for sentiment analysis of student feedback through deep learning techniques
Source: PeerJ Comput Sci. 2024 Sep 2;10:e2283. doi: 10.7717/peerj-cs.2283 (PMC11419625; doi:10.7717/peerj-cs.2283)
Supplement: Supplemental Information 2 [file peerj-cs-10-2283-s002.zip › UIT-VSFC/agumented text/test (27).xlsx]

## Sheet: welcome
Detail marked no impression intend that you concord with what constitute involve, cause no opinion.
Item marked no impression intend that you agree with what exist asked, make no opinion.
Contingent denounce no impression intend that you concord with what is asked, cause no opinion.
Detail marked no impression intend that you agree with what is asked, cause no judgement.
Detail marked no effect mean that you harmonize with what is postulate, cause no opinion.
Point mark no impression intend that you agree with what comprise asked, cause no persuasion.
Point marked no impression mean that you harmonise with what is asked, cause no opinion.
Point check no impression intend that you agree with what is expect, get no opinion.
Detail mark no impression intend that you agree with what is ask, cause no sentiment.
Detail marked no effect intend that you agree with what is asked, make no thought.
Item marked no impression intend that you consort with what is expect, induce no opinion.
Detail marked no picture intend that you agree with what be involve, cause no feeling.
Contingent tag no impression intend that you correspond with what live asked, cause no judgement.
Detail cross off no impression intend that you tally with what live postulate, cause no opinion.
Detail mark off no impression intend that you concur with what is involve, cause no opinion.
Detail marked no impression mean that you fit in with what be asked, cause no opinion.
Detail marked no impression signify that you agree with what is need, do no opinion.
Particular marked no notion intend that you harmonise with what is inquire, cause no opinion.
Detail mark no notion destine that you agree with what be asked, cause no opinion.
Detail marked no impression intend that you concord with what follow inquire, cause no opinion.
Detail strike off no impression signify that you tally with what be asked, cause no sentiment.
Particular marked no picture intend that you fit in with what is call for, cause no opinion.
Contingent mark no impression intend that you agree with what is enquire, cause no opinion.
Detail marked no impression intend that you concord with what be asked, have no opinion.
Detail marked no depression intend that you fit with what is inquire, cause no opinion.
Detail score no impression intend that you jibe with what be asked, stimulate no persuasion.
Detail marked no depression intend that you agree with what is ask, make no opinion.
Detail mark no impression intend that you fit with what is enquire, cause no opinion.
Detail marked no opinion mean that you concord with what be ask, cause no opinion.
Item mark no impression intend that you agree with what is demand, make no opinion.
Detail marked no impression destine that you check with what cost asked, cause no thought.
Contingent marked no belief intend that you agree with what is asked, get no judgment.
Contingent marked no impression intend that you accord with what be asked, cause no opinion.
Detail pit no impression intend that you tally with what is ask, cause no opinion.
Detail marked no impression mean that you agree with what be expect, cause no view.
Item marked no impression intend that you concord with what is asked, cause no opinion.
Detail mark no impression stand for that you correspond with what is asked, cause no popular opinion.
Detail marked no printing intend that you tally with what be asked, cause no notion.
Detail marked no impression intend that you fit with what is asked, cause no opinion.
Detail notice no impression intend that you harmonize with what be asked, cause no opinion.
Detail marked no impression think that you harmonize with what is asked, make no opinion.
Detail denounce no impression intend that you agree with what is ask, stimulate no opinion.
Detail mark no impression intend that you agree with what is ask, make no feeling.
Particular marked no impression intend that you fit in with what is call for, cause no sentiment.
Detail marked no impression signify that you agree with what is ask, have no opinion.
Item marked no impression intend that you agree with what constitute ask, cause no opinion.
Particular mark no opinion intend that you agree with what is asked, cause no opinion.
Point marked no impression designate that you agree with what comprise asked, stimulate no opinion.
Detail marked no notion mean that you agree with what be asked, do no opinion.
Item marked no belief designate that you agree with what is asked, have no judgment.
Item marked no impression intend that you agree with what exist require, cause no opinion.
Detail marked no feeling intend that you agree with what is require, induce no feeling.
Detail marked no impression intend that you harmonise with what is asked, stimulate no opinion.
Detail mark no impression specify that you agree with what is asked, cause no judgment.
Detail marked no impression intend that you concur with what be asked, stimulate no vox populi.
Particular mark no impression intend that you agree with what be asked, cause no ruling.
Detail marked no impression intend that you check with what be ask, have no opinion.
Detail tag no feeling intend that you agree with what is asked, induce no notion.
Contingent marked no impression designate that you agree with what is asked, cause no opinion.
Detail mark no picture intend that you harmonise with what is ask, cause no notion.
Detail marked no stamp mean that you correspond with what is enquire, cause no opinion.
Item marked no effect intend that you agree with what equal asked, do no opinion.
Point marked no impression signify that you harmonise with what be asked, cause no opinion.
Detail marked no notion intend that you check with what is take, cause no sentiment.
Detail marked no mental picture intend that you fit with what is asked, cause no judgment.
Item set no impression stand for that you fit with what is require, cause no opinion.
Detail marked no imprint intend that you agree with what be asked, stimulate no opinion.
Detail marked no picture intend that you agree with what is asked, make no judgement.
Detail nock no impression intend that you agree with what is require, make no notion.
Detail marked no feeling intend that you agree with what is require, do no opinion.
Particular mark no impression mean that you agree with what is asked, stimulate no opinion.
Detail brand no impression intend that you agree with what is asked, make no opinion.
Point marked no imprint intend that you check with what is asked, cause no opinion.
Detail punctuate no impression intend that you agree with what is inquire, cause no opinion.
Point mark no impression intend that you agree with what be require, make no opinion.
Point stigmatize no opinion intend that you agree with what is asked, do no sentiment.
Contingent marked no impression signify that you agree with what is need, cause no opinion.
Detail marked no imprint intend that you concur with what is asked, have no opinion.
Detail marked no notion stand for that you agree with what be asked, cause no opinion.
Detail marked no impression destine that you consort with what is ask, have no opinion.
Item mark no impression mean that you agree with what is call for, have no opinion.
Detail tick off no impression intend that you agree with what cost ask, cause no opinion.
Particular marked no impression intend that you hold with what is involve, stimulate no opinion.
Detail mark no impression mean that you agree with what is asked, have no opinion.
Detail marked no stamp intend that you agree with what is ask, cause no opinion.
Item marked no impression intend that you agree with what be ask, cause no opinion.
Detail marked no impression designate that you concur with what be enquire, cause no opinion.
Detail mark no impression stand for that you agree with what follow asked, cause no opinion.
Point mark no impression mean that you agree with what is take, cause no opinion.
Detail marked no impression mean that you hold with what is take, stimulate no opinion.
Detail marked no printing intend that you harmonise with what be asked, do no opinion.
Particular mark no impression intend that you agree with what is asked, cause no ruling.
Item marked no impression intend that you fit in with what represent asked, make no opinion.
Point marked no impression mean that you harmonise with what is asked, cause no opinion.
Point marked no impression think that you agree with what exist asked, have no impression.
Detail mark no impression stand for that you agree with what comprise asked, cause no opinion.
Detail marked no impression mean that you concord with what is asked, cause no judgement.
Particular marked no impression mean that you agree with what is ask, cause no opinion.
Item cross off no impression specify that you agree with what is expect, do no opinion.
Point marked no mental picture intend that you agree with what is necessitate, do no opinion.
Particular marked no impression mean that you agree with what is asked, cause no thought.
Detail marked no impression destine that you agree with what represent asked, stimulate no opinion.
Detail marked no notion intend that you agree with what is ask, get no opinion.
Point marked no impression destine that you agree with what represent asked, induce no opinion.
Detail tick no impression intend that you agree with what is require, cause no belief.
Detail marked no impression specify that you fit with what be asked, cause no opinion.
Detail marked no printing intend that you agree with what be asked, cause no view.
Detail stigmatise no impression intend that you consort with what be ask, cause no opinion.
Contingent marked no notion intend that you agree with what be postulate, cause no opinion.
Contingent marked no imprint intend that you agree with what is ask, cause no impression.
Particular marked no impression intend that you agree with what exist ask, cause no opinion.
Detail marked no impression intend that you gibe with what is asked, do no opinion.
Detail marked no impression intend that you agree with what cost ask, cause no sentiment.
Contingent grade no impression mean that you agree with what is asked, stimulate no vox populi.
Particular marked no impression intend that you agree with what be ask, cause no opinion.
Detail marked no impression intend that you agree with what is ask, induce no notion.
Detail brand no impression intend that you agree with what is asked, make no thought.
Detail grade no picture intend that you agree with what is ask, cause no opinion.
Particular marked no impression stand for that you agree with what is asked, induce no judgement.
Detail marked no impression designate that you agree with what is ask, cause no opinion.
Detail marked no impression intend that you concord with what is ask, cause no view.
Detail marked no stamp intend that you harmonize with what embody asked, have no opinion.
Detail marked no depression intend that you agree with what comprise expect, do no opinion.
Detail marked no impression intend that you harmonise with what is require, induce no opinion.
Item mark no impression destine that you agree with what is ask, make no opinion.
Detail marked no impression intend that you accord with what be asked, do no view.
Item cross off no impression intend that you agree with what exist asked, cause no opinion.
Contingent marked no notion intend that you gibe with what be asked, cause no opinion.
Detail scar no imprint intend that you agree with what be asked, cause no legal opinion.
Particular marked no opinion intend that you agree with what is asked, cause no judgment.
Detail marked no impression intend that you agree with what is ask, cause no popular opinion.
Contingent check no stamp intend that you agree with what is asked, cause no opinion.
Item marked no impression mean that you agree with what be require, cause no opinion.
Detail mark no impression signify that you concord with what live asked, cause no opinion.
Detail mark no imprint intend that you agree with what is inquire, stimulate no sentiment.
Point strike out no impression intend that you agree with what represent asked, cause no opinion.
Detail differentiate no impression intend that you correspond with what be asked, cause no opinion.
Detail marked no impression intend that you fit with what be asked, cause no persuasion.
Detail marked no impression stand for that you agree with what is ask, make no opinion.
Detail check off no impression intend that you correspond with what be asked, get no opinion.
Detail marked no impression signify that you concord with what is require, cause no thought.
Detail mark no impression destine that you agree with what is ask, cause no judgement.
Point mark no impression intend that you agree with what is asked, cause no view.
Particular marked no impression destine that you agree with what is ask, cause no opinion.
Particular denounce no impression designate that you agree with what be asked, cause no judgment.
Detail marked no impression specify that you agree with what is asked, cause no public opinion.
Detail marked no notion intend that you agree with what be involve, cause no legal opinion.
Particular marked no impression destine that you fit in with what constitute asked, cause no opinion.
Item mark no impression intend that you harmonize with what is asked, cause no opinion.
Detail tick no impression intend that you correspond with what embody asked, cause no opinion.
Detail score no feeling mean that you agree with what is asked, cause no opinion.
Detail marked no impression mean that you agree with what cost asked, make no judgment.
Contingent marked no effect intend that you check with what is expect, stimulate no opinion.
Detail marked no opinion mean that you correspond with what is ask, cause no opinion.
Contingent marked no effect intend that you agree with what is asked, cause no judgement.
Detail mark no imprint designate that you agree with what is asked, cause no opinion.
Detail mark no mental picture intend that you agree with what is require, cause no belief.
Detail marked no impression intend that you harmonise with what embody asked, cause no opinion.
Detail marked no impression mean that you agree with what is demand, cause no judgment.
Detail mark no printing designate that you agree with what is asked, cause no belief.
Point marked no impression mean that you agree with what be asked, cause no opinion.
Item marked no stamp intend that you agree with what is asked, make no judgment.
Detail grade no impression intend that you fit in with what is asked, cause no view.
Item marked no impression designate that you agree with what is asked, cause no opinion.
Contingent mark no mental picture mean that you agree with what is asked, make no opinion.
Point marked no impression intend that you hold with what is necessitate, cause no impression.
Detail check off no stamp intend that you consort with what is asked, get no opinion.
Detail check off no mental picture intend that you agree with what is enquire, cause no opinion.
Detail differentiate no impression destine that you concord with what be asked, cause no ruling.
Detail marked no impression destine that you agree with what be take, cause no opinion.
Detail marked no depression intend that you agree with what is asked, induce no opinion.
Detail marked no opinion intend that you agree with what is take, cause no public opinion.
Point strike off no stamp intend that you agree with what is asked, cause no opinion.
Point mark no printing mean that you agree with what is asked, cause no opinion.
Item marked no impression intend that you fit in with what embody asked, cause no ruling.
Detail mark no impression stand for that you agree with what is asked, cause no popular opinion.
Detail marked no impression intend that you agree with what is enquire, get no belief.
Point marked no impression intend that you agree with what be asked, cause no ruling.
Item marked no effect mean that you agree with what be asked, cause no opinion.
Detail marked no impression stand for that you concord with what is need, cause no sentiment.
Detail marked no impression stand for that you consort with what is asked, cause no legal opinion.
Detail mark no impression mean that you agree with what exist asked, cause no opinion.
Detail marked no impression intend that you agree with what cost take, cause no thought.
Item marked no impression specify that you agree with what is asked, have no judgment.
Detail marked no impression destine that you hold with what be asked, cause no public opinion.
Point marked no impression stand for that you hold with what is asked, make no opinion.
Item marked no impression mean that you agree with what be asked, induce no opinion.
Item marked no impression intend that you agree with what is ask, cause no opinion.
Detail mark no impression specify that you harmonize with what is demand, cause no opinion.
Item marked no imprint mean that you agree with what is ask, have no opinion.
Detail marked no impression intend that you agree with what be asked, cause no popular opinion.
Contingent marked no impression specify that you correspond with what is asked, have no opinion.
Detail notice no stamp intend that you agree with what is asked, make no thought.
Detail marked no impression intend that you agree with what is require, cause no popular opinion.
Contingent stigmatize no opinion intend that you match with what is asked, cause no opinion.
Detail marked no impression intend that you accord with what is asked, do no opinion.
Point mark no impression intend that you check with what is asked, cause no public opinion.
Detail distinguish no impression signify that you agree with what is asked, cause no popular opinion.
Contingent marked no printing intend that you agree with what be asked, cause no view.
Detail marked no impression intend that you agree with what equal necessitate, cause no opinion.
Contingent marked no mental picture designate that you agree with what is asked, have no feeling.
Detail marked no impression intend that you agree with what be require, do no view.
Detail marked no feeling destine that you agree with what is expect, cause no opinion.
Particular marked no picture intend that you agree with what is asked, cause no opinion.
Detail marked no picture specify that you agree with what is enquire, have no opinion.
Contingent marked no opinion intend that you gibe with what is asked, cause no public opinion.
Detail marked no mental picture think that you concur with what is need, cause no sentiment.
Contingent marked no impression designate that you accord with what be asked, cause no opinion.
Detail marked no effect intend that you accord with what is asked, cause no feeling.
Detail marked no impression mean that you tally with what is asked, cause no opinion.
Detail marked no impression designate that you agree with what is asked, stimulate no opinion.
Contingent marked no impression mean that you agree with what is require, have no opinion.
Detail marked no impression intend that you concur with what is ask, make no opinion.
Detail marked no impression designate that you agree with what personify asked, cause no opinion.
Detail mark no belief intend that you hold with what is asked, cause no opinion.
Detail pock no effect mean that you agree with what is asked, induce no impression.
Detail marked no impression intend that you agree with what is need, cause no feeling.
Detail mark no imprint intend that you consort with what is asked, cause no view.
Particular marked no impression intend that you fit with what exist asked, get no opinion.
Detail notice no impression intend that you harmonize with what is asked, cause no opinion.
Detail brand no mental picture mean that you agree with what is ask, cause no opinion.
Item mark no impression intend that you agree with what is ask, make no opinion.
Detail marked no impression intend that you concur with what is asked, do no vox populi.
Point marked no impression intend that you hold with what is asked, induce no opinion.
Particular marked no imprint intend that you agree with what cost asked, cause no sentiment.
Particular marked no impression intend that you jibe with what is asked, make no ruling.
Detail marked no impression mean that you agree with what is necessitate, induce no opinion.
Detail mark no feeling intend that you agree with what is asked, cause no opinion.
Detail tick off no impression intend that you agree with what is ask, have no opinion.
Particular marked no effect intend that you consort with what is call for, do no opinion.
Detail marked no impression intend that you harmonise with what is expect, cause no legal opinion.
Item marked no impression designate that you fit in with what is asked, get no opinion.
Point set no impression intend that you gibe with what be asked, cause no opinion.
Detail marked no impression intend that you fit with what is demand, cause no impression.
Contingent mark no impression stand for that you agree with what is asked, cause no view.
Point stigmatize no impression intend that you agree with what is asked, make no opinion.
Detail marked no impression intend that you agree with what be enquire, cause no opinion.
Detail mark no belief mean that you agree with what equal asked, cause no opinion.
Detail grade no impression destine that you agree with what exist inquire, cause no opinion.
Item mark no impression mean that you agree with what follow asked, cause no opinion.
Detail marked no impression mean that you agree with what is enquire, get no opinion.
Detail check no impression designate that you agree with what constitute asked, cause no opinion.
Item marked no notion signify that you agree with what is asked, cause no opinion.
Detail marked no depression intend that you agree with what be ask, induce no opinion.
Item set no impression intend that you agree with what be asked, induce no opinion.
Detail marked no impression intend that you concord with what is asked, stimulate no vox populi.
Item marked no impression intend that you fit with what is asked, cause no opinion.
Detail mark no imprint destine that you hold with what is asked, stimulate no opinion.
Detail grade no impression designate that you accord with what is need, cause no belief.
Particular marked no impression intend that you agree with what is asked, get no opinion.
Item marked no impression intend that you concur with what is asked, do no opinion.
Detail pock no impression specify that you agree with what is asked, cause no opinion.
Item nock no impression intend that you agree with what is asked, cause no popular opinion.
Detail marked no imprint stand for that you agree with what cost asked, cause no opinion.
Contingent score no impression intend that you agree with what exist ask, get no opinion.
Detail marked no notion mean that you agree with what is asked, cause no impression.
Detail marked no opinion specify that you agree with what constitute asked, cause no opinion.
Particular marked no impression intend that you concord with what is asked, have no persuasion.
Point mark no impression destine that you check with what is asked, cause no view.
Detail marked no printing destine that you agree with what be need, cause no opinion.
Detail notice no impression intend that you correspond with what is asked, have no opinion.
Detail marked no impression intend that you agree with what be call for, cause no opinion.
Detail marked no feeling specify that you agree with what is asked, stimulate no opinion.
Detail marked no impression stand for that you jibe with what is asked, cause no judgment.
Detail score no impression intend that you agree with what be asked, cause no feeling.
Contingent marked no picture intend that you agree with what be asked, cause no opinion.
Detail mark no mental picture destine that you agree with what is asked, get no opinion.
Point marked no notion think that you agree with what is ask, cause no opinion.
Detail marked no impression intend that you concur with what is ask, get no impression.
Item marked no belief intend that you agree with what is enquire, cause no view.
Detail marked no impression intend that you fit in with what be ask, have no opinion.
Point marked no imprint destine that you agree with what be ask, cause no opinion.
Contingent marked no impression intend that you agree with what exist asked, induce no opinion.
Detail marked no impression designate that you concord with what is inquire, cause no opinion.
Item marked no stamp intend that you agree with what be asked, cause no popular opinion.
Detail cross off no impression designate that you accord with what is asked, cause no belief.
Detail set no belief think that you agree with what is inquire, cause no opinion.
Detail score no impression mean that you agree with what is asked, cause no judgement.
Particular mark no impression intend that you agree with what is inquire, make no opinion.
Detail commemorate no impression intend that you agree with what is ask, cause no opinion.
Detail marked no belief intend that you fit in with what is asked, make no opinion.
Detail marked no imprint intend that you agree with what be asked, do no legal opinion.
Detail score no impression intend that you agree with what live require, get no opinion.
Detail marked no impression intend that you tally with what is asked, get no notion.
Point marked no stamp intend that you agree with what is asked, cause no thought.
Contingent marked no depression think that you agree with what is asked, cause no view.
Particular marked no mental picture destine that you agree with what is ask, cause no opinion.
Detail marked no impression think that you match with what is asked, cause no judgement.
Detail marked no impression signify that you fit with what is asked, cause no public opinion.
Detail marked no impression signify that you agree with what cost asked, make no opinion.
Detail marked no impression think that you agree with what equal require, cause no notion.
Detail marked no impression intend that you hold with what is enquire, cause no legal opinion.
Contingent marked no impression specify that you concord with what be asked, cause no vox populi.
Detail tick no impression intend that you agree with what is ask, do no opinion.
Detail marked no effect intend that you agree with what be ask, cause no opinion.
Particular brand no impression mean that you agree with what is asked, stimulate no opinion.
Detail marked no impression intend that you agree with what personify asked, cause no belief.
Detail strike out no opinion mean that you agree with what follow asked, cause no opinion.
Detail score no impression intend that you gibe with what is asked, cause no opinion.
Detail mark no impression intend that you match with what is expect, cause no opinion.
Detail mark no impression intend that you check with what cost asked, cause no opinion.
Item marked no impression intend that you fit in with what is involve, cause no opinion.
Detail marked no belief intend that you agree with what is asked, induce no opinion.
Detail mark no impression intend that you consort with what is asked, make no opinion.
Particular grade no picture intend that you agree with what is asked, cause no opinion.
Detail pit no impression stand for that you agree with what is asked, cause no sentiment.
Item marked no impression destine that you concur with what is asked, cause no view.
Item marked no impression signify that you agree with what is require, stimulate no opinion.
Detail strike off no belief designate that you agree with what is asked, stimulate no opinion.
Detail brand no effect intend that you jibe with what is asked, cause no opinion.
Point marked no imprint think that you agree with what is asked, cause no view.
Point marked no imprint intend that you agree with what is asked, cause no opinion.
Detail stigmatize no notion mean that you agree with what is asked, cause no judgment.
Detail marked no impression intend that you agree with what is take, stimulate no view.
Detail marked no impression intend that you agree with what embody call for, stimulate no opinion.
Detail marked no impression destine that you agree with what is enquire, stimulate no opinion.
Detail marked no feeling intend that you agree with what be asked, cause no persuasion.
Detail mark no impression think that you agree with what is take, cause no opinion.
Detail mark no impression intend that you match with what is asked, do no opinion.
Contingent mark no depression intend that you hold with what is asked, cause no ruling.
Detail marked no impression intend that you correspond with what constitute require, cause no judgement.
Detail marked no printing mean that you agree with what live involve, cause no opinion.
Detail marked no impression stand for that you agree with what personify asked, cause no judgment.
Detail commemorate no impression mean that you fit in with what is asked, cause no opinion.
Detail distinguish no impression signify that you agree with what is asked, cause no view.
Detail marked no impression specify that you accord with what is asked, cause no thought.
Detail marked no impression designate that you agree with what be ask, cause no opinion.
Detail marked no impression specify that you hold with what is asked, make no thought.
Particular pit no impression intend that you agree with what is asked, get no belief.
Detail marked no impression signify that you agree with what is necessitate, cause no opinion.
Detail check off no impression intend that you agree with what is enquire, cause no thought.
Detail tick no feeling intend that you consort with what is ask, cause no opinion.
Detail marked no impression mean that you agree with what is asked, do no impression.
Detail mark no impression intend that you agree with what be require, do no opinion.
Detail brand no impression intend that you agree with what is ask, cause no belief.
Point marked no impression mean that you agree with what personify asked, cause no opinion.
Detail mark no stamp intend that you agree with what comprise asked, stimulate no opinion.
Detail marked no impression mean that you agree with what make up asked, get no judgment.
Detail marked no impression intend that you gibe with what cost asked, do no view.
Contingent mark no impression intend that you match with what is asked, stimulate no opinion.
Detail marked no impression mean that you agree with what is asked, cause no thought.
Particular mark no impression intend that you correspond with what is asked, cause no ruling.
Item marked no impression intend that you concord with what is ask, have no opinion.
Detail marked no opinion signify that you check with what is asked, cause no opinion.
Detail marked no impression intend that you accord with what is asked, induce no impression.
Detail cross off no stamp mean that you agree with what is asked, make no opinion.
Detail marked no impression mean that you tally with what is asked, cause no opinion.
Detail marked no notion intend that you tally with what embody inquire, cause no thought.
Point mark no belief intend that you agree with what constitute asked, cause no sentiment.
Detail marked no impression specify that you tally with what be asked, cause no opinion.
Detail cross off no opinion intend that you agree with what be asked, cause no opinion.
Detail mark no impression intend that you agree with what be asked, stimulate no opinion.
Detail label no notion intend that you agree with what is asked, make no opinion.
Detail scar no impression intend that you harmonize with what is call for, cause no view.
Detail set no impression designate that you gibe with what is asked, cause no opinion.
Detail marked no stamp intend that you harmonise with what be asked, cause no opinion.
Detail marked no depression intend that you agree with what be require, cause no opinion.
Item marked no impression intend that you agree with what follow asked, cause no view.
Detail marked no impression intend that you correspond with what personify asked, cause no opinion.
Detail marked no opinion intend that you agree with what be asked, cause no opinion.
Detail marked no impression signify that you fit with what be asked, cause no opinion.
Detail mark off no impression intend that you harmonize with what is asked, induce no impression.
Particular marked no notion intend that you correspond with what is asked, cause no notion.
Item marked no stamp intend that you agree with what is demand, make no opinion.
Detail marked no imprint intend that you agree with what be asked, cause no opinion.
Contingent marked no impression intend that you hold with what is asked, cause no judgement.
Item marked no printing mean that you agree with what is enquire, cause no opinion.
Detail marked no impression intend that you concord with what exist ask, do no opinion.
Point marked no imprint intend that you consort with what is asked, get no opinion.
Detail set no impression intend that you agree with what is call for, get no opinion.
Detail label no mental picture intend that you agree with what be asked, cause no opinion.
Point marked no printing mean that you accord with what is asked, cause no opinion.
Point marked no impression intend that you agree with what be ask, induce no opinion.
Detail mark no impression intend that you tally with what live asked, cause no opinion.
Detail punctuate no picture intend that you agree with what be asked, make no opinion.
Detail set no depression intend that you agree with what is asked, do no opinion.
Detail note no opinion intend that you agree with what embody asked, cause no opinion.
Detail marked no notion specify that you agree with what follow asked, have no opinion.
Point marked no impression signify that you agree with what is demand, have no belief.
Contingent marked no feeling intend that you concord with what be asked, cause no opinion.
Point marked no impression intend that you match with what is expect, have no opinion.
Particular stigmatize no impression intend that you agree with what is inquire, cause no popular opinion.
Particular mark no picture intend that you agree with what is asked, cause no thought.
Point marked no notion intend that you gibe with what follow asked, cause no opinion.
Point tag no picture intend that you concur with what is asked, cause no opinion.
Particular marked no impression intend that you agree with what make up enquire, make no opinion.
Detail marked no impression destine that you agree with what is enquire, cause no opinion.
Detail strike off no impression specify that you match with what is asked, cause no sentiment.
Detail score no depression intend that you agree with what is asked, make no public opinion.
Detail marked no picture mean that you fit with what is asked, cause no opinion.
Detail mark no impression intend that you harmonise with what be asked, cause no belief.
Detail mark no impression think that you agree with what is expect, stimulate no opinion.
Detail marked no impression think that you agree with what be asked, cause no public opinion.
Detail marked no notion intend that you concord with what is asked, cause no view.
Detail strike out no impression think that you agree with what is demand, cause no opinion.
Detail marked no printing intend that you agree with what represent inquire, get no opinion.
Detail marked no impression intend that you agree with what is ask, make no notion.
Detail marked no stamp intend that you agree with what be require, cause no opinion.
Detail marked no impression specify that you correspond with what is asked, have no opinion.
Detail marked no impression think that you hold with what be asked, cause no opinion.
Detail marked no effect intend that you concur with what is asked, cause no opinion.
Detail marked no imprint intend that you correspond with what be take, cause no opinion.
Detail marked no feeling intend that you agree with what be ask, cause no legal opinion.
Detail marked no impression intend that you agree with what be enquire, cause no opinion.
Point marked no printing mean that you agree with what be asked, cause no opinion.
Detail stigmatise no picture intend that you agree with what is asked, have no opinion.
Detail mark no mental picture intend that you agree with what constitute asked, cause no opinion.
Particular marked no printing designate that you agree with what is asked, make no opinion.
Point nock no impression intend that you agree with what be inquire, cause no opinion.
Detail marked no impression intend that you harmonise with what is asked, have no view.
Detail mark no mental picture designate that you agree with what is ask, cause no opinion.
Detail marked no impression intend that you accord with what be need, cause no opinion.
Detail marked no feeling stand for that you agree with what is asked, cause no view.
Particular mark no stamp intend that you agree with what is asked, have no legal opinion.
Detail marked no stamp intend that you agree with what is call for, cause no opinion.
Item differentiate no impression stand for that you agree with what is asked, cause no opinion.
Detail marked no belief intend that you agree with what is ask, cause no ruling.
Detail marked no impression intend that you agree with what is need, cause no view.
Detail set no belief intend that you agree with what is asked, cause no opinion.
Contingent marked no impression intend that you agree with what be asked, cause no view.
Item mark no opinion intend that you accord with what is ask, cause no opinion.
Detail mark no impression intend that you agree with what be involve, induce no opinion.
Item marked no impression intend that you harmonize with what is asked, cause no ruling.
Detail marked no impression specify that you hold with what is ask, cause no sentiment.
Item marked no impression intend that you gibe with what is expect, make no thought.
Item marked no impression intend that you concord with what be asked, cause no opinion.
Item strike out no impression intend that you agree with what is call for, cause no opinion.
Particular marked no impression stand for that you agree with what is necessitate, cause no opinion.
Item marked no impression designate that you agree with what cost asked, cause no opinion.
Detail marked no opinion stand for that you agree with what be ask, cause no belief.
Contingent marked no impression intend that you jibe with what is necessitate, cause no opinion.
Detail marked no belief mean that you agree with what personify inquire, cause no impression.
Detail stigmatise no impression intend that you agree with what live asked, have no opinion.
Item grade no impression intend that you correspond with what is asked, cause no opinion.
Item marked no stamp stand for that you agree with what is asked, cause no vox populi.
Detail marked no impression mean that you agree with what is asked, have no sentiment.
Contingent scar no impression intend that you agree with what follow asked, cause no popular opinion.
Detail marked no belief mean that you harmonise with what is asked, cause no popular opinion.
Detail mark no depression mean that you agree with what is asked, cause no ruling.
Particular marked no impression mean that you agree with what is asked, make no opinion.
Detail mark no impression intend that you agree with what be take, have no opinion.
Detail marked no effect intend that you tally with what live asked, get no opinion.
Point marked no impression intend that you correspond with what is asked, do no public opinion.
Detail marked no printing intend that you agree with what comprise demand, cause no popular opinion.
Item marked no impression intend that you concur with what is asked, have no opinion.
Item strike off no impression designate that you agree with what is asked, make no opinion.
Detail mark off no impression destine that you agree with what is take, cause no view.
Item marked no impression intend that you agree with what be necessitate, cause no popular opinion.
Detail marked no impression intend that you agree with what embody asked, stimulate no opinion.
Detail marked no stamp intend that you agree with what be asked, cause no opinion.
Contingent marked no impression intend that you hold with what is asked, have no judgment.
Detail nock no belief intend that you agree with what be asked, cause no belief.
Detail marked no impression intend that you hold with what be involve, make no opinion.
Contingent marked no belief intend that you agree with what is asked, have no public opinion.
Item marked no impression intend that you gibe with what constitute asked, induce no sentiment.
Item note no impression destine that you harmonise with what is asked, cause no opinion.
Contingent marked no impression intend that you agree with what live asked, stimulate no opinion.
Point marked no notion stand for that you agree with what be call for, cause no opinion.
Detail mark no feeling intend that you fit in with what is asked, make no opinion.
Particular mark off no depression intend that you agree with what is asked, cause no judgement.
Detail mark no impression intend that you agree with what be involve, make no opinion.
Detail score no impression intend that you agree with what is ask, cause no popular opinion.
Item notice no impression intend that you agree with what be take, cause no legal opinion.
Detail marked no picture designate that you concord with what is asked, cause no opinion.
Point note no stamp intend that you agree with what comprise ask, cause no opinion.
Point marked no impression intend that you agree with what is asked, get no opinion.
Item marked no impression intend that you agree with what exist ask, cause no opinion.
Point marked no impression mean that you accord with what is ask, have no opinion.
Particular marked no stamp intend that you agree with what be asked, cause no opinion.
Detail marked no impression destine that you agree with what live inquire, cause no opinion.
Detail marked no impression mean that you agree with what be asked, cause no public opinion.
Item marked no impression intend that you agree with what be require, cause no judgement.
Detail notice no notion designate that you gibe with what is asked, cause no opinion.
Contingent notice no impression intend that you agree with what be ask, cause no impression.
Detail denounce no impression intend that you agree with what is ask, cause no opinion.
Detail mark no impression mean that you hold with what is ask, cause no opinion.
Detail marked no impression think that you concord with what be asked, cause no persuasion.
Detail marked no impression intend that you harmonise with what is ask, make no opinion.
Detail tag no opinion intend that you tally with what be asked, induce no opinion.
Detail marked no impression intend that you concord with what is ask, get no legal opinion.
Particular set no feeling intend that you consort with what is asked, cause no opinion.
Detail mark no effect intend that you agree with what is asked, cause no belief.
Detail marked no impression signify that you agree with what is expect, cause no belief.
Detail set no effect designate that you agree with what be asked, cause no opinion.
Item marked no stamp intend that you agree with what cost asked, cause no opinion.
Contingent differentiate no impression mean that you agree with what is involve, cause no opinion.
Detail brand no impression intend that you accord with what live ask, stimulate no opinion.
Detail notice no impression intend that you agree with what is asked, stimulate no view.
Detail strike off no mental picture intend that you agree with what is asked, have no vox populi.
Detail score no impression intend that you gibe with what personify asked, get no opinion.
Detail mark no impression think that you correspond with what is asked, cause no opinion.
Contingent marked no opinion intend that you agree with what is asked, do no opinion.
Detail mark no stamp intend that you concur with what is asked, cause no persuasion.
Particular marked no impression signify that you concord with what is asked, get no public opinion.
Detail marked no impression stand for that you agree with what be asked, have no opinion.
Detail score no notion intend that you agree with what be enquire, cause no opinion.
Detail tick no impression intend that you jibe with what is asked, cause no notion.
Particular marked no depression specify that you agree with what is asked, cause no ruling.
Detail marked no picture specify that you agree with what is asked, make no opinion.
Detail pit no impression think that you agree with what is call for, cause no sentiment.
Detail score no impression intend that you check with what is asked, cause no opinion.
Detail marked no impression mean that you agree with what be asked, cause no opinion.
Detail marked no notion intend that you gibe with what is ask, have no opinion.
Detail mark no impression intend that you jibe with what make up asked, induce no opinion.
Point stigmatise no impression intend that you agree with what follow asked, cause no opinion.
Item marked no impression signify that you agree with what is asked, cause no opinion.
Detail marked no belief intend that you jibe with what is asked, cause no judgment.
Item stigmatise no impression intend that you match with what be asked, cause no view.
Contingent marked no mental picture signify that you agree with what is asked, get no opinion.
Detail marked no impression destine that you concur with what live require, cause no opinion.
Detail tick off no picture mean that you consort with what is asked, cause no sentiment.
Detail marked no impression designate that you agree with what make up postulate, cause no opinion.
Point marked no notion intend that you tally with what is asked, make no opinion.
Detail marked no impression mean that you jibe with what is call for, cause no opinion.
Detail marked no impression mean that you agree with what is require, cause no opinion.
Detail mark no belief intend that you concord with what is require, induce no opinion.
Item marked no impression intend that you agree with what is asked, cause no notion.
Detail grade no impression intend that you agree with what is take, cause no thought.
Detail marked no impression think that you fit with what is asked, do no opinion.
Item marked no belief intend that you agree with what is ask, make no persuasion.
Detail marked no feeling think that you agree with what live asked, stimulate no feeling.
Detail marked no opinion mean that you check with what is asked, cause no vox populi.
Particular marked no depression intend that you agree with what personify ask, cause no legal opinion.
Detail tick no impression intend that you gibe with what is call for, cause no opinion.
Item marked no impression specify that you fit in with what is asked, make no opinion.
Detail marked no depression intend that you harmonise with what is asked, cause no opinion.
Detail marked no impression designate that you agree with what is asked, have no view.
Detail pit no stamp intend that you jibe with what embody asked, cause no opinion.
Detail marked no impression destine that you agree with what live take, cause no judgement.
Item mark no impression intend that you hold with what be asked, do no opinion.
Item marked no impression signify that you tally with what is asked, cause no opinion.
Detail strike out no impression intend that you agree with what is ask, make no opinion.
Detail marked no imprint signify that you agree with what is necessitate, cause no opinion.
Detail mark no impression intend that you fit with what is asked, make no opinion.
Particular marked no impression intend that you agree with what is ask, induce no belief.
Item marked no impression specify that you tally with what be asked, cause no opinion.
Detail denounce no belief think that you agree with what is asked, cause no opinion.
Detail marked no mental picture destine that you agree with what is ask, get no legal opinion.
Detail marked no mental picture intend that you jibe with what is involve, cause no persuasion.
Contingent score no impression stand for that you agree with what is involve, make no opinion.
Contingent pit no imprint intend that you agree with what is asked, cause no opinion.
Detail marked no impression stand for that you agree with what be asked, cause no opinion.
Detail strike off no impression intend that you agree with what represent ask, cause no opinion.
Particular strike out no notion intend that you agree with what is asked, cause no opinion.
Item marked no impression intend that you correspond with what is require, cause no opinion.
Item label no impression signify that you agree with what is require, make no opinion.
Detail mark no imprint intend that you harmonize with what is asked, cause no notion.
Contingent marked no effect signify that you agree with what is asked, make no opinion.
Detail marked no effect intend that you agree with what is expect, cause no judgement.
Detail marked no impression intend that you jibe with what be ask, stimulate no opinion.
Detail marked no impression intend that you check with what is asked, do no opinion.
Detail score no impression intend that you agree with what is require, cause no judgement.
Particular marked no impression intend that you agree with what be expect, have no opinion.
Detail marked no belief intend that you check with what is asked, cause no opinion.
Detail marked no impression specify that you agree with what is asked, make no judgement.
Particular mark no impression intend that you check with what is asked, cause no opinion.
Detail marked no impression intend that you agree with what make up involve, have no opinion.
Detail marked no impression intend that you hold with what be asked, induce no opinion.
Contingent marked no printing mean that you agree with what is asked, cause no opinion.
Detail marked no impression intend that you agree with what is ask, cause no notion.
Detail pit no printing intend that you accord with what personify asked, cause no opinion.
Detail marked no impression intend that you tally with what be ask, cause no opinion.
Detail marked no picture intend that you accord with what is asked, cause no impression.
Item marked no impression signify that you agree with what is asked, make no judgement.
Detail marked no impression intend that you agree with what is asked, cause no ruling.
Item marked no impression intend that you hold with what is asked, cause no opinion.
Detail marked no stamp intend that you agree with what be demand, cause no vox populi.
Detail mark no mental picture intend that you harmonize with what is asked, cause no view.
Point marked no impression mean that you agree with what is call for, stimulate no opinion.
Particular marked no impression destine that you agree with what is ask, cause no vox populi.
Particular mark no impression intend that you agree with what be asked, cause no opinion.
Detail marked no impression intend that you concur with what be asked, cause no judgement.
Particular strike out no impression intend that you concord with what exist asked, cause no opinion.
Detail marked no effect intend that you agree with what be asked, do no sentiment.
Point marked no impression intend that you check with what be require, cause no opinion.
Detail marked no feeling intend that you agree with what is ask, stimulate no opinion.
Contingent mark no mental picture intend that you agree with what be asked, cause no public opinion.
Detail mark no impression specify that you agree with what is postulate, cause no opinion.
Detail marked no notion mean that you agree with what be asked, cause no opinion.
Item differentiate no notion intend that you agree with what is asked, cause no popular opinion.
Detail marked no impression intend that you agree with what is demand, do no opinion.
Detail marked no impression destine that you tally with what is asked, stimulate no opinion.
Item marked no impression signify that you agree with what is asked, cause no view.
Item marked no impression intend that you concur with what constitute need, do no opinion.
Point tick off no impression intend that you agree with what is asked, cause no legal opinion.
Detail marked no feeling intend that you accord with what is asked, cause no thought.
Detail marked no impression specify that you agree with what is enquire, make no belief.
Detail marked no effect think that you agree with what is asked, cause no opinion.
Detail mark no impression designate that you agree with what comprise demand, cause no opinion.
Detail differentiate no impression intend that you fit in with what is take, cause no opinion.
Detail marked no impression intend that you agree with what is ask, cause no impression.
Item marked no stamp destine that you harmonize with what is asked, cause no opinion.
Point marked no impression intend that you agree with what equal ask, make no opinion.
Point marked no mental picture mean that you harmonize with what is asked, stimulate no opinion.
Detail marked no notion intend that you agree with what live enquire, cause no opinion.
Detail mark no belief designate that you agree with what is asked, stimulate no impression.
Item marked no impression intend that you agree with what be asked, cause no opinion.
Item marked no imprint think that you agree with what is ask, cause no opinion.
Particular commemorate no opinion intend that you agree with what is asked, get no opinion.
Detail notice no impression intend that you fit with what is inquire, get no opinion.
Detail mark no belief mean that you agree with what is asked, do no legal opinion.
Detail marked no impression stand for that you agree with what be inquire, cause no opinion.
Detail marked no notion intend that you agree with what is necessitate, cause no opinion.
Item marked no impression intend that you hold with what make up asked, get no opinion.
Detail distinguish no impression intend that you match with what is asked, make no opinion.
Detail marked no stamp intend that you agree with what be asked, do no feeling.
Detail marked no effect stand for that you agree with what is ask, make no judgement.
Detail marked no impression stand for that you agree with what is asked, do no judgment.
Item marked no impression intend that you consort with what is asked, cause no view.
Point marked no impression intend that you agree with what exist asked, cause no persuasion.
Detail stigmatize no impression intend that you agree with what is postulate, cause no judgment.
Detail marked no impression stand for that you accord with what is asked, have no opinion.
Item marked no notion intend that you tally with what is asked, do no opinion.
Detail marked no impression intend that you consort with what make up asked, get no opinion.
Detail marked no impression intend that you harmonise with what is asked, get no opinion.
Detail mark no impression specify that you agree with what be asked, cause no sentiment.
Item marked no impression mean that you correspond with what be asked, cause no impression.
Item grade no impression think that you agree with what is asked, cause no legal opinion.
Detail marked no impression mean that you correspond with what is asked, get no opinion.
Detail distinguish no notion intend that you agree with what equal asked, do no opinion.
Detail marked no depression destine that you agree with what be asked, do no ruling.
Point denounce no impression intend that you concord with what is asked, do no opinion.
Item marked no impression think that you agree with what is demand, cause no view.
Point marked no feeling signify that you agree with what is asked, get no opinion.
Detail marked no impression destine that you agree with what be take, make no opinion.
Detail differentiate no impression mean that you agree with what is call for, have no opinion.
Detail marked no printing intend that you agree with what comprise ask, get no opinion.
Detail scar no impression intend that you correspond with what be asked, cause no opinion.
Item marked no depression signify that you agree with what is asked, cause no opinion.
Detail marked no impression intend that you fit in with what is asked, induce no opinion.
Detail marked no picture mean that you agree with what is ask, cause no vox populi.
Detail mark no impression designate that you agree with what be asked, cause no persuasion.
Detail marked no opinion specify that you concord with what be asked, cause no opinion.
Point label no impression intend that you agree with what is involve, cause no opinion.
Detail differentiate no impression think that you tally with what be expect, cause no opinion.
Detail grade no imprint intend that you agree with what is ask, have no opinion.
Detail marked no impression intend that you agree with what be need, cause no judgement.
Contingent marked no impression stand for that you agree with what is demand, cause no thought.
Detail marked no feeling designate that you match with what is necessitate, get no opinion.
Contingent mark no impression intend that you agree with what is ask, make no opinion.
Detail marked no impression intend that you agree with what be ask, do no thought.
Item marked no mental picture intend that you accord with what is asked, make no opinion.
Detail score no impression destine that you fit in with what is asked, cause no opinion.
Detail marked no impression intend that you agree with what be asked, make no opinion.
Detail marked no depression intend that you accord with what be asked, make no judgement.
Detail denounce no impression intend that you agree with what is asked, make no opinion.
Particular mark no impression intend that you agree with what is asked, induce no opinion.
Item marked no impression intend that you agree with what is asked, have no opinion.
Detail marked no impression intend that you tally with what be ask, cause no opinion.
Point grade no impression intend that you agree with what represent asked, make no opinion.
Detail marked no picture intend that you agree with what personify asked, cause no opinion.
Detail grade no impression signify that you agree with what is postulate, cause no view.
Contingent mark no impression intend that you agree with what is asked, cause no opinion.
Detail marked no stamp intend that you agree with what is asked, get no feeling.
Detail mark no impression intend that you agree with what is asked, do no opinion.
Detail marked no impression designate that you agree with what is asked, make no belief.
Detail notice no impression intend that you fit in with what is asked, cause no opinion.
Item marked no impression mean that you agree with what is asked, get no opinion.
Item marked no printing intend that you concur with what is asked, do no opinion.
Detail mark no imprint intend that you agree with what be involve, cause no opinion.
Item check off no impression intend that you agree with what is asked, get no opinion.
Item marked no impression intend that you agree with what make up ask, cause no opinion.
Contingent score no impression intend that you gibe with what is asked, cause no thought.
Point nock no impression intend that you concur with what be need, cause no opinion.
Particular notice no impression destine that you agree with what is ask, make no opinion.
Detail marked no impression intend that you agree with what is asked, get no judgment.
Item marked no feeling destine that you agree with what is asked, stimulate no opinion.
Item marked no impression intend that you agree with what is ask, do no opinion.
Point score no impression destine that you hold with what is asked, cause no opinion.
Detail marked no impression intend that you check with what is enquire, cause no opinion.
Particular marked no notion mean that you agree with what is asked, get no opinion.
Detail strike out no impression intend that you agree with what is postulate, stimulate no opinion.
Detail marked no impression intend that you harmonize with what is asked, get no opinion.
Detail marked no impression intend that you consort with what is asked, cause no feeling.
Detail mark no impression intend that you agree with what equal asked, make no opinion.
Detail marked no imprint mean that you agree with what cost necessitate, cause no opinion.
Detail stigmatise no impression mean that you agree with what is asked, stimulate no opinion.
Detail brand no feeling destine that you agree with what is enquire, cause no opinion.
Detail mark no impression intend that you agree with what is ask, do no opinion.
Detail marked no depression intend that you agree with what embody demand, cause no opinion.
Detail score no effect mean that you agree with what is asked, make no opinion.
Detail commemorate no mental picture intend that you agree with what is asked, cause no judgment.
Point marked no impression designate that you agree with what embody asked, induce no opinion.
Contingent marked no impression mean that you agree with what is asked, get no opinion.
Detail marked no impression mean that you agree with what exist ask, cause no opinion.
Item marked no impression mean that you agree with what is inquire, get no opinion.
Detail mark no opinion intend that you agree with what is asked, cause no opinion.
Point punctuate no impression intend that you agree with what is require, cause no opinion.
Item marked no impression stand for that you agree with what live ask, cause no opinion.
Contingent marked no picture intend that you concord with what equal asked, cause no opinion.
Point mark no notion mean that you agree with what is asked, get no opinion.
Detail mark no notion intend that you tally with what is asked, make no opinion.
Detail commemorate no impression intend that you agree with what be asked, cause no ruling.
Detail marked no impression intend that you harmonise with what equal take, cause no opinion.
Detail marked no belief intend that you agree with what is asked, get no judgment.
Detail marked no notion intend that you agree with what is ask, cause no opinion.
Detail tick no picture intend that you concord with what is enquire, cause no opinion.
Detail mark no impression intend that you agree with what is asked, do no feeling.
Point marked no impression intend that you agree with what is asked, stimulate no opinion.
Detail marked no imprint intend that you agree with what be ask, cause no opinion.
Detail marked no stamp specify that you concord with what comprise asked, cause no opinion.
Detail mark off no stamp intend that you jibe with what be asked, cause no opinion.
Detail marked no feeling intend that you correspond with what represent asked, induce no opinion.
Detail marked no depression signify that you agree with what is asked, cause no opinion.
Detail marked no printing mean that you check with what is asked, cause no opinion.
Item marked no opinion intend that you jibe with what be asked, cause no notion.
Item marked no picture think that you concord with what is asked, cause no opinion.
Contingent marked no stamp intend that you agree with what is ask, get no opinion.
Point punctuate no impression intend that you agree with what live call for, cause no notion.
Item stigmatise no imprint intend that you agree with what is asked, cause no opinion.
Detail score no effect intend that you accord with what be asked, cause no opinion.
Point marked no notion intend that you concord with what be ask, cause no opinion.
Contingent marked no impression intend that you concord with what is asked, do no opinion.
Detail mark no impression intend that you fit with what is take, cause no judgment.
Detail marked no printing destine that you agree with what be asked, cause no sentiment.
Detail marked no notion intend that you agree with what is demand, stimulate no opinion.
Detail marked no impression mean that you agree with what comprise asked, cause no sentiment.
Item check off no impression intend that you agree with what is ask, get no opinion.
Point denounce no impression intend that you agree with what is asked, cause no opinion.
Detail mark no impression intend that you agree with what is ask, stimulate no popular opinion.
Particular marked no impression mean that you accord with what is ask, cause no view.
Item marked no impression destine that you agree with what is ask, do no legal opinion.
Detail marked no effect destine that you agree with what be asked, have no opinion.
Item marked no impression intend that you concord with what is ask, cause no notion.
Particular marked no mental picture intend that you consort with what is asked, cause no ruling.
Detail marked no impression think that you agree with what be asked, make no opinion.
Point denounce no impression intend that you agree with what be asked, cause no opinion.
Particular marked no impression intend that you jibe with what is asked, cause no ruling.
Detail denounce no impression destine that you agree with what is call for, cause no opinion.
Particular marked no impression think that you gibe with what is asked, cause no belief.
Detail marked no effect intend that you fit with what exist require, cause no opinion.
Detail marked no impression stand for that you agree with what be asked, cause no belief.
Detail marked no impression intend that you agree with what embody ask, get no opinion.
Particular marked no impression specify that you agree with what is ask, stimulate no opinion.
Detail marked no impression signify that you hold with what is require, get no belief.
Point label no impression intend that you agree with what be asked, stimulate no opinion.
Item marked no mental picture intend that you agree with what is asked, make no opinion.
Item marked no impression mean that you fit with what be asked, cause no opinion.
Detail marked no impression intend that you agree with what make up inquire, cause no opinion.
Detail strike off no notion mean that you agree with what is asked, cause no opinion.
Detail marked no impression intend that you agree with what is asked, cause no notion.
Detail grade no impression think that you agree with what be asked, cause no opinion.
Detail marked no opinion stand for that you agree with what is asked, cause no opinion.
Detail marked no stamp mean that you agree with what is enquire, have no opinion.
Detail mark no impression intend that you agree with what is asked, do no impression.
Point marked no impression intend that you concord with what be asked, make no opinion.
Contingent label no impression think that you agree with what is asked, cause no opinion.
Detail commemorate no opinion intend that you agree with what live asked, cause no view.
Detail marked no impression think that you fit in with what be asked, cause no opinion.
Item strike out no impression intend that you agree with what is asked, cause no opinion.
Detail marked no belief intend that you agree with what be asked, cause no opinion.
Detail mark no printing think that you agree with what is asked, cause no feeling.
Detail nock no impression intend that you agree with what is ask, have no opinion.
Detail marked no belief intend that you agree with what is asked, get no legal opinion.
Detail marked no depression intend that you agree with what is ask, get no opinion.
Detail score no impression intend that you jibe with what is asked, cause no view.
Detail commemorate no depression intend that you agree with what equal asked, cause no view.
Detail marked no impression intend that you agree with what is asked, get no thought.
Detail marked no impression stand for that you agree with what is asked, induce no opinion.
Item marked no impression intend that you accord with what is ask, cause no opinion.
Detail marked no impression intend that you harmonize with what is involve, get no opinion.
Item marked no impression destine that you agree with what is asked, have no judgement.
Detail set no effect signify that you agree with what be asked, make no opinion.
Contingent marked no mental picture intend that you harmonize with what is asked, get no opinion.
Detail marked no printing intend that you match with what is ask, cause no vox populi.
Point commemorate no impression intend that you agree with what equal asked, cause no public opinion.
Detail brand no opinion intend that you agree with what be asked, cause no persuasion.
Point marked no impression specify that you agree with what live asked, cause no opinion.
Item marked no impression intend that you match with what is enquire, cause no opinion.
Detail marked no impression specify that you agree with what be asked, cause no opinion.
Detail marked no imprint intend that you agree with what is inquire, have no opinion.
Detail marked no notion intend that you agree with what equal asked, cause no opinion.
Detail marked no printing intend that you agree with what live inquire, cause no opinion.
Detail marked no impression specify that you agree with what be asked, cause no notion.
Detail set no impression intend that you agree with what exist asked, get no opinion.
Contingent strike out no impression intend that you agree with what be asked, make no opinion.
Contingent marked no opinion think that you tally with what is asked, cause no opinion.
Point marked no impression intend that you agree with what be asked, induce no opinion.
Detail marked no opinion intend that you agree with what be asked, cause no popular opinion.
Detail stigmatise no impression think that you agree with what is asked, stimulate no belief.
Detail marked no feeling intend that you agree with what live asked, have no opinion.
Detail marked no impression stand for that you agree with what be asked, cause no opinion.
Contingent marked no impression specify that you gibe with what live asked, get no opinion.
Detail cross off no belief intend that you tally with what is asked, get no opinion.
Detail note no stamp intend that you fit in with what is asked, cause no vox populi.
Contingent marked no feeling specify that you agree with what is asked, cause no impression.
Detail tick off no opinion destine that you agree with what is asked, get no opinion.
Item marked no impression intend that you agree with what is asked, cause no opinion.
Detail mark no impression intend that you harmonize with what be expect, cause no sentiment.
Detail marked no impression intend that you agree with what be ask, make no opinion.
Point marked no impression intend that you hold with what be asked, cause no public opinion.
Detail marked no opinion intend that you agree with what live asked, make no opinion.
Detail marked no belief intend that you jibe with what is ask, have no opinion.
Detail stigmatize no impression intend that you agree with what is enquire, cause no impression.
Item marked no depression designate that you tally with what is asked, make no opinion.
Detail marked no printing signify that you agree with what is expect, cause no opinion.
Detail mark no impression intend that you agree with what follow asked, cause no view.
Item marked no impression intend that you consort with what be ask, cause no opinion.
Detail mark no impression stand for that you harmonize with what is asked, cause no opinion.
Item pock no printing intend that you concord with what make up asked, cause no opinion.
Detail marked no opinion specify that you agree with what embody asked, cause no popular opinion.
Detail mark off no effect mean that you agree with what is ask, cause no public opinion.
Contingent marked no mental picture intend that you fit with what is asked, cause no opinion.
Point mark no printing intend that you agree with what constitute expect, cause no opinion.
Detail marked no impression intend that you harmonise with what be asked, cause no vox populi.
Detail mark no imprint intend that you agree with what is asked, get no sentiment.
Item marked no impression intend that you agree with what is asked, cause no impression.
Item marked no impression intend that you agree with what be asked, cause no feeling.
Item marked no impression intend that you harmonize with what is enquire, do no opinion.
Detail marked no opinion think that you gibe with what is asked, get no legal opinion.
Detail marked no impression intend that you agree with what be asked, cause no notion.
Detail score no impression destine that you agree with what is involve, make no opinion.
Detail marked no opinion intend that you agree with what is asked, induce no opinion.
Point mark no notion intend that you agree with what is asked, cause no opinion.
Detail cross out no impression mean that you fit with what is ask, induce no opinion.
Particular marked no stamp intend that you agree with what equal asked, cause no opinion.
Detail marked no impression intend that you concord with what is asked, do no ruling.
Contingent marked no impression intend that you agree with what be ask, induce no judgement.
Detail marked no impression intend that you agree with what represent asked, induce no opinion.
Point marked no opinion intend that you agree with what is involve, do no public opinion.
Detail marked no impression stand for that you fit in with what is asked, induce no judgement.
Detail distinguish no impression intend that you match with what is necessitate, stimulate no opinion.
Detail marked no impression mean that you agree with what be asked, do no persuasion.
Detail marked no impression designate that you agree with what be asked, induce no persuasion.
Particular check off no impression intend that you agree with what is asked, cause no opinion.
Detail marked no stamp intend that you agree with what be asked, do no legal opinion.
Detail marked no impression stand for that you tally with what comprise asked, cause no belief.
Particular marked no impression stand for that you harmonise with what be asked, cause no opinion.
Detail check off no stamp intend that you harmonise with what is ask, cause no notion.
Detail marked no impression mean that you agree with what embody asked, have no opinion.
Detail score no notion intend that you agree with what is ask, cause no opinion.
Detail marked no feeling intend that you agree with what is asked, make no popular opinion.
Detail marked no feeling intend that you agree with what is require, make no opinion.
Detail marked no stamp mean that you agree with what is asked, do no opinion.
Particular marked no feeling intend that you agree with what is require, cause no opinion.
Detail tick off no impression intend that you harmonise with what cost asked, cause no opinion.
Detail score no picture stand for that you agree with what is asked, cause no opinion.
Detail marked no impression signify that you agree with what be inquire, induce no opinion.
Detail strike off no effect designate that you agree with what make up ask, cause no opinion.
Item notice no impression intend that you fit in with what is asked, do no opinion.
Detail marked no effect specify that you consort with what be asked, make no opinion.
Detail marked no depression intend that you tally with what is asked, induce no opinion.
Detail marked no opinion mean that you agree with what be asked, cause no belief.
Detail marked no effect intend that you harmonize with what is ask, cause no thought.
Detail notice no imprint intend that you gibe with what comprise asked, induce no opinion.
Particular scar no feeling intend that you agree with what be asked, do no opinion.
Detail mark no impression intend that you agree with what be ask, cause no opinion.
Detail tick no impression destine that you agree with what is asked, have no legal opinion.
Particular marked no opinion intend that you consort with what is asked, stimulate no opinion.
Item marked no impression intend that you concord with what is ask, have no opinion.
Detail marked no feeling mean that you agree with what be asked, cause no opinion.
Detail marked no impression designate that you agree with what be asked, make no legal opinion.
Detail scar no impression specify that you agree with what is call for, cause no opinion.
Detail score no impression intend that you fit in with what be ask, cause no opinion.
Item marked no effect intend that you agree with what is asked, make no opinion.
Particular mark no impression intend that you agree with what is asked, cause no impression.
Detail marked no depression intend that you agree with what be ask, cause no persuasion.
Detail mark no impression intend that you agree with what be asked, induce no legal opinion.
Detail marked no impression signify that you agree with what represent ask, cause no view.
Detail notice no opinion intend that you agree with what is enquire, stimulate no opinion.
Item marked no stamp intend that you agree with what be asked, cause no legal opinion.
Detail marked no picture mean that you agree with what be asked, cause no opinion.
Item marked no impression specify that you agree with what is asked, stimulate no notion.
Detail marked no effect intend that you agree with what make up asked, cause no opinion.
Particular marked no impression intend that you fit with what is ask, cause no public opinion.
Detail marked no belief mean that you agree with what exist asked, have no opinion.
Detail marked no imprint specify that you agree with what be demand, cause no opinion.
Detail scar no impression mean that you agree with what is asked, make no opinion.
Point commemorate no impression intend that you agree with what is take, cause no opinion.
Point marked no impression intend that you agree with what be enquire, cause no opinion.
Detail marked no impression mean that you concur with what make up asked, make no opinion.
Particular marked no impression intend that you agree with what is ask, cause no opinion.
Item marked no opinion stand for that you agree with what is asked, make no opinion.
Point marked no impression mean that you gibe with what is asked, make no opinion.
Detail tag no impression intend that you agree with what make up asked, induce no view.
Item marked no impression intend that you agree with what is inquire, cause no public opinion.
Detail marked no impression intend that you agree with what be asked, induce no impression.
Detail tick no impression signify that you agree with what personify asked, cause no opinion.
Detail marked no impression mean that you agree with what is ask, induce no opinion.
Item marked no impression destine that you agree with what is asked, stimulate no opinion.
Detail stigmatise no feeling intend that you tally with what is asked, cause no opinion.
Detail marked no printing intend that you agree with what exist necessitate, have no opinion.
Detail marked no effect intend that you correspond with what be asked, cause no thought.
Detail mark off no effect intend that you agree with what is asked, make no sentiment.
Detail marked no impression intend that you agree with what make up call for, do no notion.
Detail marked no impression intend that you gibe with what is asked, cause no opinion.
Detail mark no impression intend that you gibe with what is require, make no opinion.
Detail marked no impression intend that you jibe with what equal ask, make no opinion.
Detail marked no picture mean that you agree with what is asked, cause no opinion.
Particular mark no stamp intend that you agree with what is asked, cause no opinion.
Detail marked no impression intend that you fit in with what is ask, stimulate no opinion.
Detail marked no printing intend that you harmonise with what is asked, cause no view.
Detail marked no impression think that you agree with what is demand, do no popular opinion.
Detail marked no mental picture intend that you agree with what is asked, make no thought.
Detail scar no belief specify that you agree with what is asked, make no opinion.
Point cross out no impression intend that you agree with what is involve, cause no judgment.
Point marked no mental picture designate that you agree with what is need, cause no opinion.
Item marked no impression intend that you consort with what embody asked, do no view.
Detail tick no impression intend that you concord with what is asked, cause no opinion.
Item marked no impression intend that you agree with what be asked, cause no judgement.
Detail marked no impression mean that you jibe with what cost asked, cause no opinion.
Detail marked no impression intend that you agree with what constitute asked, cause no view.
Detail marked no depression signify that you agree with what is call for, cause no opinion.
Item marked no impression intend that you fit in with what is asked, induce no opinion.
Detail marked no impression destine that you concur with what be asked, cause no belief.
Detail marked no impression destine that you agree with what is ask, cause no opinion.
Detail marked no effect signify that you agree with what is asked, stimulate no opinion.
Detail marked no depression intend that you fit in with what is asked, cause no opinion.
Detail stigmatize no notion intend that you agree with what is asked, make no opinion.
Detail marked no impression mean that you agree with what is asked, have no judgement.
Detail marked no mental picture intend that you agree with what constitute asked, do no opinion.
Point marked no effect intend that you agree with what follow involve, cause no opinion.
Item marked no impression intend that you agree with what is ask, cause no public opinion.
Point marked no impression mean that you agree with what is demand, make no opinion.
Detail tick no notion intend that you agree with what is asked, cause no opinion.
Item marked no belief mean that you agree with what is asked, cause no opinion.
Detail marked no impression intend that you fit in with what be postulate, cause no opinion.
Detail marked no imprint intend that you agree with what is asked, make no opinion.
Detail marked no stamp designate that you agree with what be asked, cause no opinion.
Detail strike off no stamp think that you agree with what follow asked, cause no opinion.
Item distinguish no impression intend that you harmonize with what be asked, cause no opinion.
Detail mark no impression specify that you agree with what is asked, stimulate no opinion.
Detail notice no impression intend that you agree with what be require, cause no opinion.
Particular marked no impression signify that you agree with what is asked, do no opinion.
Detail marked no feeling specify that you harmonise with what is asked, cause no sentiment.
Detail marked no impression intend that you agree with what be ask, make no opinion.
Detail mark no impression intend that you consort with what is need, make no opinion.
Detail marked no impression intend that you harmonise with what be asked, cause no view.
Detail stigmatize no impression intend that you agree with what is ask, cause no opinion.
Detail marked no impression signify that you concur with what be asked, cause no opinion.
Detail scar no impression destine that you agree with what is require, cause no judgment.
Point marked no stamp intend that you gibe with what is asked, cause no opinion.
Point tick off no impression intend that you agree with what is asked, cause no opinion.
Detail marked no belief intend that you concord with what is expect, cause no legal opinion.
Detail marked no impression intend that you gibe with what be asked, stimulate no opinion.
Item marked no impression intend that you agree with what is demand, have no opinion.
Particular mark no impression intend that you hold with what be ask, cause no opinion.
Detail marked no printing intend that you fit in with what comprise ask, cause no opinion.
Detail marked no impression stand for that you agree with what is involve, have no opinion.
Contingent marked no feeling intend that you tally with what is asked, get no opinion.
Detail mark no impression intend that you agree with what is asked, do no judgement.
Detail marked no impression signify that you agree with what make up asked, cause no judgment.
Detail marked no printing think that you agree with what is asked, cause no view.
Detail marked no impression intend that you concord with what is call for, cause no ruling.
Detail marked no impression intend that you consort with what be asked, stimulate no opinion.
Point marked no feeling intend that you agree with what be asked, get no opinion.
Detail marked no impression intend that you agree with what be asked, cause no legal opinion.
Detail marked no impression intend that you agree with what is inquire, cause no impression.
Item marked no impression mean that you match with what is asked, cause no opinion.
Item marked no picture intend that you consort with what comprise asked, cause no view.
Detail marked no impression intend that you hold with what be asked, stimulate no opinion.
Particular brand no impression stand for that you agree with what is asked, get no thought.
Detail marked no impression intend that you gibe with what be asked, cause no opinion.
Item marked no imprint intend that you consort with what is asked, cause no opinion.
Point marked no mental picture intend that you agree with what is asked, cause no opinion.
Item brand no feeling intend that you fit with what is ask, cause no opinion.
Detail marked no belief intend that you agree with what is ask, stimulate no vox populi.
Item differentiate no impression intend that you tally with what be asked, cause no persuasion.
Detail marked no depression stand for that you concur with what is demand, make no opinion.
Item marked no picture intend that you agree with what is asked, cause no feeling.
Detail tag no impression signify that you agree with what be asked, cause no opinion.
Detail marked no depression intend that you jibe with what is asked, make no notion.
Item marked no impression intend that you agree with what be asked, cause no view.
Item cross out no impression intend that you concur with what is asked, cause no opinion.
Detail marked no belief intend that you jibe with what is asked, cause no belief.
Detail marked no belief intend that you agree with what is involve, cause no opinion.
Particular marked no stamp intend that you agree with what is asked, make no opinion.
Contingent marked no impression intend that you agree with what exist asked, cause no opinion.
Particular marked no impression intend that you agree with what is asked, stimulate no opinion.
Item marked no impression mean that you agree with what is asked, have no persuasion.
Detail marked no impression mean that you accord with what cost asked, make no opinion.
Item marked no impression intend that you agree with what is enquire, make no popular opinion.
Detail strike out no impression intend that you agree with what is asked, induce no opinion.
Point marked no impression intend that you fit in with what is expect, make no opinion.
Detail marked no impression mean that you agree with what be asked, cause no opinion.
Point commemorate no stamp intend that you agree with what make up asked, induce no opinion.
Detail marked no impression mean that you agree with what is ask, induce no view.
Detail marked no effect intend that you gibe with what is ask, cause no feeling.
Detail marked no opinion think that you agree with what is asked, induce no opinion.
Item brand no picture intend that you agree with what is asked, cause no opinion.
Item marked no depression intend that you match with what is asked, cause no opinion.
Detail marked no mental picture specify that you agree with what personify asked, have no opinion.
Point marked no mental picture intend that you harmonize with what is ask, cause no opinion.
Detail commemorate no impression intend that you agree with what be asked, have no vox populi.
Contingent score no impression mean that you agree with what is asked, cause no vox populi.
Item marked no impression intend that you tally with what is asked, do no opinion.
Item mark no impression mean that you agree with what be asked, cause no opinion.
Contingent cross off no impression intend that you check with what is asked, make no ruling.
Particular marked no impression intend that you consort with what is ask, cause no opinion.
Detail marked no opinion intend that you fit in with what is require, cause no judgement.
Detail mark off no impression intend that you agree with what is asked, cause no view.
Item mark no impression signify that you agree with what be asked, cause no opinion.
Detail marked no picture mean that you fit with what is asked, cause no opinion.
Detail punctuate no picture mean that you match with what be asked, cause no opinion.
Detail marked no impression intend that you match with what exist ask, induce no opinion.
Detail marked no depression intend that you agree with what is ask, cause no sentiment.
Detail marked no impression mean that you agree with what be demand, cause no opinion.
Point marked no impression intend that you hold with what is asked, have no vox populi.
Point pit no impression intend that you fit in with what is require, cause no opinion.
Detail marked no imprint mean that you agree with what embody asked, cause no opinion.
