# Supplementary material for: Attention-aware with stacked embedding for sentiment analysis of student feedback through deep learning techniques
Source: PeerJ Comput Sci. 2024 Sep 2;10:e2283. doi: 10.7717/peerj-cs.2283 (PMC11419625; doi:10.7717/peerj-cs.2283)
Supplement: Supplemental Information 2 [file peerj-cs-10-2283-s002.zip › UIT-VSFC/agumented text/test (1).xlsx]

## Sheet: welcome
Point marked no persuasion mean that you concord with what be necessitate, possess no opinion.
Token marked no notion mean that you concord with what is asked, take no opinion.
Items note no public opinion think that you agree with what is asked, make no opinion.
Items marked no popular opinion intend that you agree with what be asked, get no opinion.
Items stigmatize no feeling mean that you agree with what is asked, own no opinion.
Items stigmatise no opinion imply that you jibe with what embody ask, have no opinion.
Items marked no opinion intend that you concord with what is necessitate, get no popular opinion.
Items mark no opinion have in mind that you agree with what cost ask, have no judgment.
Token marked no opinion mean that you agree with what equal ask, have no popular opinion.
Point mark no opinion have in mind that you agree with what is ask, have no vox populi.
Items note no opinion mean that you consort with what be asked, get no thought.
Items marked no legal opinion signify that you agree with what be ask, have no opinion.
Item mark off no opinion imply that you jibe with what is asked, have no opinion.
Item marked no sentiment mean that you agree with what is take, have no opinion.
Items score no opinion mean that you check with what is ask, stimulate no opinion.
Detail marked no impression intend that you agree with what is asked, cause no opinion.
Items marked no notion intend that you agree with what be asked, hold no opinion.
Token marked no popular opinion think of that you agree with what is asked, have no belief.
Items marked no opinion signify that you agree with what embody asked, take no vox populi.
Items grade no view mean that you agree with what is asked, get no view.
Items stigmatize no opinion intend that you agree with what make up asked, have no judgment.
Item marked no view signify that you agree with what is asked, accept no sentiment.
Items score no vox populi have in mind that you concur with what be asked, give no opinion.
Item tick no opinion entail that you agree with what is ask, have no opinion.
Items marked no opinion mean that you tally with what constitute asked, have no notion.
Items marked no public opinion stand for that you agree with what personify asked, take no notion.
Items marked no belief mean that you agree with what is ask, have no opinion.
Detail marked no opinion mean that you tally with what is ask, let no opinion.
Items note no opinion intend that you harmonize with what is asked, receive no popular opinion.
Items mark no opinion signify that you agree with what embody asked, have no opinion.
Items marked no opinion intend that you gibe with what be asked, have no judgement.
Item marked no opinion mean that you agree with what be inquire, have no view.
Items stigmatise no opinion mean that you agree with what cost asked, hold no view.
Items marked no ruling mean that you agree with what be asked, have no opinion.
Items marked no opinion think of that you agree with what is ask, make no opinion.
Items commemorate no opinion intend that you hold with what be asked, have no opinion.
Items mark no vox populi mean that you concur with what is asked, accept no popular opinion.
Items notice no vox populi mean that you match with what is require, have no impression.
Items mark no opinion intend that you agree with what is need, have no thought.
Items mark no opinion mean that you fit with what is demand, have no judgment.
