# Supplementary material for: Attention-aware with stacked embedding for sentiment analysis of student feedback through deep learning techniques
Source: PeerJ Comput Sci. 2024 Sep 2;10:e2283. doi: 10.7717/peerj-cs.2283 (PMC11419625; doi:10.7717/peerj-cs.2283)
Supplement: Supplemental Information 2 [file peerj-cs-10-2283-s002.zip › UIT-VSFC/agumented text/test (5).xlsx]

## Sheet: welcome
The electronic computer room is old, merely in general, it do not affect anything because the teacher be very enthusiastic.
The computer room make up onetime, but in general, information technology does not involve anything because the instructor is very enthusiastic.
The computer room constitute sure enough, but in general, it does non affect anything because the instructor is real enthusiastic.
The computer elbow room is old, only in ecumenical, information technology does not affect anything because the instructor constitute very enthusiastic.
The computer room comprise old, but in ecumenical, information technology do not affect anything because the teacher is very enthusiastic.
The information processing system room exist old, but in general, information technology do non affect anything because the teacher is real enthusiastic.
The computer room is old, just in cosmopolitan, information technology do non affect anything because the instructor is very enthusiastic.
The computer room is one time, simply in universal, it practise non sham anything because the teacher is very enthusiastic.
The reckoner room is erstwhile, but in general, information technology does non dissemble anything because the instructor be very enthusiastic.
The computer way is honest to god, just in general, information technology make not bear upon anything because the instructor is very enthusiastic.
The computer elbow room make up old, but in general, information technology does non affect anything because the instructor is very enthusiastic.
The estimator room cost former, but in general, it perform not affect anything because the teacher comprise very enthusiastic.
The computer room is old, but in cosmopolitan, information technology make non move anything because the teacher is very enthusiastic.
The computer room is old, merely in oecumenical, it make not affect anything because the instructor is very enthusiastic.
The calculator room equal previous, but in world wide, it does non affect anything because the instructor is very enthusiastic.
The computing machine way be honest to god, but in general, it does not impact anything because the instructor is very enthusiastic.
The figurer elbow room is old, only in general, it answer non affect anything because the teacher is very enthusiastic.
The computer room is old, but in worldwide, information technology exercise not affect anything because the instructor is really enthusiastic.
The computing machine elbow room be old, but in general, it does not affect anything because the teacher be rattling enthusiastic.
The calculator room is honest to god, but in general, it does not touch anything because the teacher follow very enthusiastic.
The computer room make up former, but in general, information technology does non impact anything because the instructor is very enthusiastic.
The calculator elbow room is old, only in oecumenical, it coiffure not affect anything because the instructor is very enthusiastic.
The information processing system elbow room make up old, but in general, it execute not affect anything because the teacher be rattling enthusiastic.
The computer room is previous, but in cosmopolitan, it does not affect anything because the instructor constitute very enthusiastic.
The computer room be old, just in world wide, information technology make non affect anything because the teacher is very enthusiastic.
The computer elbow room is old, but in general, information technology does non touch on anything because the instructor is very enthusiastic.
The computing device way constitute quondam, but in general, information technology dress not affect anything because the teacher is very enthusiastic.
The computer room is onetime, merely in ecumenical, it do non affect anything because the instructor is very enthusiastic.
The computer room represent old, but in ecumenical, it do non affect anything because the instructor is very enthusiastic.
The computer room be erstwhile, but in general, information technology perform not sham anything because the teacher is very enthusiastic.
The reckoner elbow room is old, but in general, it serve non dissemble anything because the teacher be very enthusiastic.
The estimator room is honest to goodness, but in ecumenical, it does not affect anything because the instructor comprise rattling enthusiastic.
The figurer room be old, but in general, it does non impress anything because the instructor is very enthusiastic.
The computer room constitute honest to goodness, but in universal, information technology does not affect anything because the teacher be very enthusiastic.
The calculator room is old, but in worldwide, it do not impact anything because the teacher is very enthusiastic.
The calculator elbow room be old, just in general, it does non affect anything because the instructor is very enthusiastic.
The computer room be old, simply in general, information technology behave not affect anything because the teacher is very enthusiastic.
The calculator elbow room is sometime, but in general, it does non affect anything because the instructor is really enthusiastic.
The figurer room is previous, only in general, information technology does not involve anything because the teacher be very enthusiastic.
The computing machine room be old, merely in general, it does non affect anything because the instructor is very enthusiastic.
The computer room is honest to god, but in world wide, it make out non bear on anything because the instructor be very enthusiastic.
The computer room is old, just in cosmopolitan, it do not affect anything because the instructor is real enthusiastic.
The figurer way be old, but in universal, information technology do not affect anything because the teacher is very enthusiastic.
The computer elbow room is sure enough, but in general, information technology does not impress anything because the teacher is really enthusiastic.
The computer room make up honest to goodness, but in cosmopolitan, it does non touch anything because the teacher live very enthusiastic.
The computer room is old, but in oecumenical, information technology answer not affect anything because the instructor cost very enthusiastic.
The data processor room be previous, but in general, it does not regard anything because the teacher is very enthusiastic.
The computer elbow room is sometime, simply in general, it do non affect anything because the instructor is very enthusiastic.
The computing machine room be old, but in worldwide, information technology make non affect anything because the teacher is very enthusiastic.
The computer room be old, merely in universal, it does non affect anything because the instructor is very enthusiastic.
The computer room follow old, but in general, information technology make non feign anything because the teacher is very enthusiastic.
The computing device room is old, but in general, information technology does non strike anything because the teacher be really enthusiastic.
The calculator way is one time, just in general, it does not sham anything because the teacher follow real enthusiastic.
The reckoner way is old, but in oecumenical, information technology does not affect anything because the instructor is real enthusiastic.
The computer way is old, but in worldwide, it do non affect anything because the teacher be very enthusiastic.
The computing machine room embody old, but in worldwide, it does non affect anything because the instructor is very enthusiastic.
The electronic computer room is old, but in general, information technology make non bear upon anything because the teacher is rattling enthusiastic.
The computer elbow room is erstwhile, but in oecumenical, information technology does non impress anything because the teacher is very enthusiastic.
The information processing system way is old, only in general, it do non impress anything because the instructor is very enthusiastic.
The information processing system way is old, simply in cosmopolitan, it does not affect anything because the teacher is very enthusiastic.
The computer room is sure enough, only in general, it come not affect anything because the teacher exist real enthusiastic.
The data processor elbow room is erstwhile, but in general, it does not involve anything because the teacher is very enthusiastic.
The computer room personify old, simply in general, information technology does not affect anything because the instructor be really enthusiastic.
The data processor way is old, merely in general, information technology practice non affect anything because the teacher is very enthusiastic.
The reckoner room is quondam, but in universal, it does not feign anything because the instructor represent rattling enthusiastic.
The computer elbow room is one time, but in world wide, information technology does not affect anything because the instructor is very enthusiastic.
The computer room is old, but in ecumenical, information technology does non affect anything because the instructor is real enthusiastic.
The computer way be old, merely in general, information technology do non affect anything because the teacher is very enthusiastic.
The data processor elbow room is old, just in general, information technology perform not affect anything because the instructor is very enthusiastic.
The calculator room be honest to goodness, but in world wide, it does not affect anything because the instructor is real enthusiastic.
The computer room be honest to goodness, just in worldwide, it does not affect anything because the instructor is very enthusiastic.
The computer room is old, merely in general, information technology does non pretend anything because the instructor is very enthusiastic.
The data processor room is old, but in general, information technology does non regard anything because the teacher be very enthusiastic.
The figurer room be old, just in general, it perform non affect anything because the instructor is very enthusiastic.
The information processing system way is previous, merely in universal, it make out not affect anything because the instructor is very enthusiastic.
The information processing system way equal old, merely in general, it does not affect anything because the instructor be very enthusiastic.
The computer room is old, but in general, it suffice non bear upon anything because the instructor represent very enthusiastic.
The computer room is old, but in oecumenical, information technology does non dissemble anything because the teacher comprise very enthusiastic.
The computer elbow room is onetime, just in general, it does non affect anything because the teacher be very enthusiastic.
The computer elbow room follow old, just in general, it does not touch on anything because the instructor be very enthusiastic.
The computer room make up old, but in universal, information technology does not affect anything because the instructor is really enthusiastic.
The computer room is old, but in general, information technology does non affect anything because the instructor be rattling enthusiastic.
The computer room is former, just in general, it do non impress anything because the instructor be very enthusiastic.
The information processing system way is old, but in ecumenical, it does not regard anything because the teacher is really enthusiastic.
The computer room is old, but in general, information technology does non affect anything because the teacher equal really enthusiastic.
The computer room is old, but in ecumenical, information technology do not impress anything because the instructor make up very enthusiastic.
The computer elbow room be old, but in general, it does non affect anything because the teacher be rattling enthusiastic.
The computer room is old, only in world wide, it exercise non sham anything because the teacher is really enthusiastic.
The computer room is old, simply in universal, it act non bear on anything because the teacher exist very enthusiastic.
The reckoner elbow room is old, just in general, it does not affect anything because the instructor represent very enthusiastic.
The computer elbow room be old, just in general, it does not impress anything because the teacher be very enthusiastic.
The computer room is old, but in general, information technology make not feign anything because the teacher be very enthusiastic.
The computer room follow old, only in general, information technology does not affect anything because the instructor is very enthusiastic.
The computer room is sure enough, but in universal, information technology does not sham anything because the teacher be rattling enthusiastic.
The computing device elbow room be old, simply in general, it does non strike anything because the teacher make up very enthusiastic.
The computer room is honest to god, but in ecumenical, it does non pretend anything because the teacher be very enthusiastic.
The computer room is quondam, just in general, information technology dress not affect anything because the teacher equal very enthusiastic.
The computer room is old, merely in ecumenical, information technology does not affect anything because the teacher exist real enthusiastic.
The computer room personify old, merely in cosmopolitan, information technology does not dissemble anything because the teacher is very enthusiastic.
The computing machine room exist old, but in general, it does non affect anything because the instructor is very enthusiastic.
The data processor elbow room is old, simply in universal, information technology does non affect anything because the teacher is very enthusiastic.
The computer way is previous, just in general, information technology does not touch anything because the teacher be really enthusiastic.
The computer room is onetime, just in worldwide, information technology does not affect anything because the teacher is very enthusiastic.
The computer room is old, just in general, information technology act not affect anything because the instructor is real enthusiastic.
The computer room is quondam, but in general, information technology does non regard anything because the teacher be very enthusiastic.
The computer room is older, but in cosmopolitan, it come non affect anything because the instructor is very enthusiastic.
The computer room is honest to god, merely in general, information technology do not affect anything because the teacher is very enthusiastic.
The computer room is sometime, merely in world wide, it does not regard anything because the teacher embody very enthusiastic.
The electronic computer room be old, but in worldwide, it do not affect anything because the teacher is really enthusiastic.
The electronic computer way is honest to god, but in oecumenical, it does non affect anything because the teacher is very enthusiastic.
The information processing system room is sometime, but in general, it does non affect anything because the teacher be rattling enthusiastic.
The computing machine elbow room is old, but in general, information technology does non bear on anything because the teacher is very enthusiastic.
The computer room is old, simply in general, it dress not affect anything because the instructor be real enthusiastic.
The computer room be quondam, only in general, it does not move anything because the instructor be very enthusiastic.
The computer room constitute old, simply in general, it does non affect anything because the teacher be real enthusiastic.
The computer way be onetime, simply in general, information technology does non affect anything because the teacher is very enthusiastic.
The electronic computer room be old, but in universal, it does not sham anything because the teacher be very enthusiastic.
The computing device elbow room is erstwhile, but in world wide, it does not involve anything because the teacher constitute very enthusiastic.
The computer elbow room is erstwhile, but in oecumenical, it make out non affect anything because the teacher is really enthusiastic.
The computer elbow room is sometime, but in world wide, information technology do not impress anything because the teacher follow very enthusiastic.
The computing device way is previous, but in general, it does not affect anything because the teacher is very enthusiastic.
The computer way personify onetime, but in general, it do non affect anything because the teacher is rattling enthusiastic.
The computer elbow room be old, but in ecumenical, it coif not involve anything because the teacher is very enthusiastic.
The computer room is old, simply in general, information technology do not affect anything because the instructor be real enthusiastic.
The computing machine room be old, but in worldwide, information technology do non affect anything because the teacher is very enthusiastic.
The electronic computer way is old, but in general, information technology does not affect anything because the instructor is really enthusiastic.
The computer elbow room is honest to goodness, just in general, information technology serve non affect anything because the instructor is very enthusiastic.
The computing machine elbow room is old, only in general, it does not affect anything because the instructor be very enthusiastic.
The computer room exist quondam, but in general, it does non affect anything because the instructor equal very enthusiastic.
The computing device way make up old, but in ecumenical, it does non affect anything because the teacher is real enthusiastic.
The computing machine room is old, but in cosmopolitan, information technology does non affect anything because the instructor is real enthusiastic.
The computer room is erstwhile, only in world wide, it act non pretend anything because the teacher is very enthusiastic.
The computer room is old, but in cosmopolitan, it get along non affect anything because the teacher exist very enthusiastic.
The computer way is old, just in oecumenical, it does not affect anything because the instructor is very enthusiastic.
The figurer way is old, but in cosmopolitan, it cause non affect anything because the teacher is very enthusiastic.
The computer room is older, but in world wide, it set not affect anything because the instructor be really enthusiastic.
The information processing system elbow room be former, but in general, it does not pretend anything because the teacher cost very enthusiastic.
The computer room be old, but in ecumenical, it act non affect anything because the teacher is really enthusiastic.
The estimator elbow room is old, but in general, information technology does non affect anything because the instructor make up very enthusiastic.
The computer room is honest to god, only in worldwide, it make not affect anything because the instructor is very enthusiastic.
The electronic computer room be previous, just in general, it does non affect anything because the teacher is really enthusiastic.
The computer room is honest to goodness, merely in general, it get along non affect anything because the instructor is very enthusiastic.
The computer way is old, but in worldwide, information technology does not regard anything because the teacher equal real enthusiastic.
The computer room be sure enough, just in universal, it does not move anything because the instructor is very enthusiastic.
The computer room be honest to god, merely in general, it does non bear on anything because the teacher be very enthusiastic.
The computer room be honest to god, but in ecumenical, it practice not affect anything because the teacher is very enthusiastic.
The computer room is honest to god, but in general, information technology do not impress anything because the teacher be very enthusiastic.
The estimator way is older, but in general, it does non affect anything because the instructor is very enthusiastic.
The computer room is old, but in general, information technology get along not move anything because the instructor is really enthusiastic.
The data processor way is former, but in general, it does non affect anything because the teacher be very enthusiastic.
The estimator room is quondam, but in general, it make not move anything because the instructor is rattling enthusiastic.
The computer elbow room make up old, but in universal, it get along non affect anything because the teacher is real enthusiastic.
The computer elbow room is old, simply in general, information technology make non impact anything because the teacher is real enthusiastic.
The computer room is one time, but in general, it do non regard anything because the instructor is very enthusiastic.
The estimator room is old, but in cosmopolitan, information technology does non affect anything because the instructor is very enthusiastic.
The computer elbow room is old, but in universal, information technology do non affect anything because the teacher be very enthusiastic.
The computer elbow room represent old, but in general, it do non affect anything because the teacher is really enthusiastic.
The computing machine room be old, just in ecumenical, information technology does not affect anything because the teacher be very enthusiastic.
The computer room is old, only in general, information technology does not pretend anything because the teacher live really enthusiastic.
The computer room is old, simply in general, information technology do not affect anything because the instructor is real enthusiastic.
The computer room exist honest to goodness, but in world wide, information technology does not impact anything because the teacher be very enthusiastic.
The computer room be old, simply in general, it does non affect anything because the teacher is very enthusiastic.
The calculator room is old, but in general, it perform non affect anything because the teacher is rattling enthusiastic.
The computer room be old, only in general, information technology does not affect anything because the instructor is rattling enthusiastic.
The computer room follow old, but in general, it get along non dissemble anything because the teacher is really enthusiastic.
The computer room live old, just in oecumenical, information technology does non affect anything because the teacher constitute rattling enthusiastic.
The reckoner room is old, simply in general, it do not affect anything because the instructor be really enthusiastic.
The computer way is old, but in general, it perform non affect anything because the teacher make up really enthusiastic.
The computer room be former, but in oecumenical, it does not move anything because the teacher follow very enthusiastic.
The calculator room is old, only in cosmopolitan, it do not affect anything because the teacher be very enthusiastic.
The estimator way is sometime, but in general, it does not touch on anything because the instructor is very enthusiastic.
The computing machine way make up old, merely in universal, it make out non affect anything because the teacher is very enthusiastic.
The electronic computer room is honest to goodness, but in general, information technology does not feign anything because the teacher be really enthusiastic.
The calculator way make up old, but in general, information technology does not pretend anything because the instructor is real enthusiastic.
The reckoner room is old, only in worldwide, information technology does not feign anything because the instructor is very enthusiastic.
The information processing system room comprise old, but in general, information technology practise non affect anything because the teacher is really enthusiastic.
The computing machine room is sometime, but in general, it does not affect anything because the teacher be very enthusiastic.
The computer room is old, only in general, it answer not affect anything because the teacher be really enthusiastic.
The computer room be honest to goodness, but in universal, it does not affect anything because the instructor embody very enthusiastic.
The estimator room be honest to goodness, only in general, it does not affect anything because the instructor is rattling enthusiastic.
The computer room is honest to goodness, but in universal, information technology set non affect anything because the teacher is very enthusiastic.
The computer way is old, but in worldwide, it does non affect anything because the instructor live very enthusiastic.
The computer elbow room be sometime, but in general, it does not affect anything because the teacher exist really enthusiastic.
The reckoner way constitute old, but in cosmopolitan, it make out not affect anything because the teacher is very enthusiastic.
The computer room be old, but in ecumenical, it do non affect anything because the teacher is really enthusiastic.
The figurer way is old, just in general, it exercise not sham anything because the teacher is rattling enthusiastic.
The computer room is old, but in general, it does non feign anything because the instructor represent very enthusiastic.
The computer room is erstwhile, only in general, information technology does non pretend anything because the teacher is very enthusiastic.
The computer way be old, but in general, it does not affect anything because the instructor be very enthusiastic.
The computer room is sometime, but in general, information technology coif non affect anything because the teacher live very enthusiastic.
The computer way is old, but in general, information technology do non feign anything because the teacher is very enthusiastic.
The data processor room is previous, but in world wide, it do not affect anything because the instructor be very enthusiastic.
The data processor way be sure enough, but in general, it does not affect anything because the instructor is very enthusiastic.
The reckoner room is honest to god, merely in general, it does not bear on anything because the teacher be very enthusiastic.
The computer elbow room equal old, just in cosmopolitan, it does non affect anything because the teacher is very enthusiastic.
The computing device elbow room embody former, but in general, it does non affect anything because the teacher be very enthusiastic.
The calculator room is quondam, but in general, it does non dissemble anything because the teacher is rattling enthusiastic.
The computer room be one time, but in general, it cause non strike anything because the teacher is very enthusiastic.
The computer room is old, just in general, information technology does non strike anything because the teacher is really enthusiastic.
The estimator room exist honest to goodness, but in oecumenical, information technology do non affect anything because the teacher is very enthusiastic.
The computer way represent older, only in general, it do not affect anything because the teacher is very enthusiastic.
The computer room is sometime, but in worldwide, it do not pretend anything because the teacher be very enthusiastic.
The computer way be old, but in general, information technology behave not move anything because the instructor is very enthusiastic.
The computer room be old, but in general, information technology serve not affect anything because the teacher constitute rattling enthusiastic.
The electronic computer way be honest to god, but in general, it does not affect anything because the teacher is very enthusiastic.
The computer room exist old, but in general, it does not affect anything because the instructor be real enthusiastic.
The computer room be sometime, but in world wide, it does non move anything because the instructor is very enthusiastic.
The computer room is quondam, but in universal, it does not touch anything because the instructor is real enthusiastic.
The information processing system room personify old, but in ecumenical, it do not dissemble anything because the teacher is really enthusiastic.
The data processor room is old, merely in worldwide, it does not pretend anything because the teacher is real enthusiastic.
The computer room is old, but in ecumenical, it make non affect anything because the instructor is really enthusiastic.
The computing device room comprise honest to goodness, but in general, it does not affect anything because the instructor be very enthusiastic.
The data processor elbow room is old, but in ecumenical, it coif non affect anything because the teacher be very enthusiastic.
The computer elbow room is old, merely in general, it make non affect anything because the teacher be very enthusiastic.
The computer room be onetime, but in general, information technology does not impact anything because the teacher is very enthusiastic.
The computer elbow room is old, but in ecumenical, it execute not regard anything because the teacher is rattling enthusiastic.
The data processor room comprise honest to god, but in general, it does not involve anything because the instructor is very enthusiastic.
The computer room is previous, but in cosmopolitan, information technology does non move anything because the instructor is rattling enthusiastic.
The figurer room is old, merely in world wide, it arrange not affect anything because the instructor be very enthusiastic.
The electronic computer room is old, but in general, information technology behave not impress anything because the teacher is really enthusiastic.
The reckoner room be previous, but in worldwide, information technology does not affect anything because the instructor is very enthusiastic.
The computing machine way is old, only in general, it do not bear on anything because the instructor is very enthusiastic.
The computer room is sure enough, but in worldwide, information technology does non bear upon anything because the teacher is rattling enthusiastic.
The computer room be old, but in worldwide, information technology does not regard anything because the teacher is rattling enthusiastic.
The computer elbow room is old, but in general, information technology do not regard anything because the teacher is very enthusiastic.
The computing machine way be old, only in world wide, it do not affect anything because the teacher equal very enthusiastic.
The computer room is quondam, only in cosmopolitan, it serve not regard anything because the teacher is real enthusiastic.
The calculator room is sometime, but in universal, information technology does not affect anything because the teacher is real enthusiastic.
The computer elbow room is sometime, but in cosmopolitan, it does non bear on anything because the teacher make up very enthusiastic.
The electronic computer room represent former, but in worldwide, information technology does not affect anything because the teacher is really enthusiastic.
The estimator way is honest to god, but in general, it does non affect anything because the instructor is rattling enthusiastic.
The computer room is quondam, but in general, it do not bear on anything because the instructor is real enthusiastic.
The computer way is old, just in cosmopolitan, it does not strike anything because the instructor is very enthusiastic.
The computer room is honest to goodness, but in universal, it execute not feign anything because the instructor is very enthusiastic.
The computer room is sometime, only in cosmopolitan, it does not pretend anything because the instructor is very enthusiastic.
The estimator way cost old, but in general, it does not touch anything because the instructor is really enthusiastic.
The computer elbow room is old, but in world wide, it suffice not strike anything because the teacher is rattling enthusiastic.
The computing machine elbow room is old, but in general, it manage not bear upon anything because the instructor cost really enthusiastic.
The computer room is honest to goodness, merely in general, it does non touch anything because the teacher is very enthusiastic.
The computer way constitute old, but in general, it does non involve anything because the instructor be very enthusiastic.
The computer room is old, but in general, it do non affect anything because the instructor personify rattling enthusiastic.
The computer room be former, but in general, it does not touch on anything because the instructor be really enthusiastic.
The computer room follow old, but in world wide, it perform not touch on anything because the teacher is very enthusiastic.
The computer way be onetime, but in world wide, it does not affect anything because the teacher is rattling enthusiastic.
The computer elbow room is previous, merely in ecumenical, it does not affect anything because the instructor is rattling enthusiastic.
The computer room comprise one time, but in general, information technology do not affect anything because the instructor represent very enthusiastic.
The computer elbow room comprise old, simply in universal, it perform not affect anything because the teacher is very enthusiastic.
The computer way is honest to goodness, merely in general, information technology answer non affect anything because the teacher is very enthusiastic.
The computer room be old, but in oecumenical, it does not touch anything because the teacher be very enthusiastic.
The computer elbow room is older, but in oecumenical, it coif non sham anything because the teacher is very enthusiastic.
The computer elbow room is old, but in general, it does not impact anything because the teacher follow really enthusiastic.
The calculator elbow room is old, simply in general, it get along not affect anything because the instructor cost very enthusiastic.
The figurer room is erstwhile, but in general, it does not affect anything because the teacher exist very enthusiastic.
The information processing system elbow room be quondam, but in general, it does not bear on anything because the teacher is very enthusiastic.
The computer room constitute one time, but in general, information technology do non affect anything because the teacher is rattling enthusiastic.
The computing machine room is honest to goodness, just in general, it get along not touch anything because the teacher is rattling enthusiastic.
The information processing system elbow room be old, merely in general, it exercise not affect anything because the teacher be very enthusiastic.
The electronic computer room be old, merely in general, it does non affect anything because the teacher is really enthusiastic.
The computer elbow room is older, but in general, information technology serve non pretend anything because the teacher is very enthusiastic.
The computer room be honest to god, merely in general, it perform non pretend anything because the teacher is very enthusiastic.
The computer room is former, but in universal, it do non affect anything because the teacher is very enthusiastic.
The computer elbow room is one time, but in general, it does not affect anything because the teacher is real enthusiastic.
The computer room be old, but in worldwide, it cause non affect anything because the teacher be very enthusiastic.
The data processor room is old, but in oecumenical, it perform not sham anything because the instructor is very enthusiastic.
The computer elbow room is erstwhile, but in general, information technology does non affect anything because the instructor is very enthusiastic.
The computer room is old, but in oecumenical, it serve non impact anything because the teacher is really enthusiastic.
The information processing system room is old, just in universal, it does not pretend anything because the teacher be very enthusiastic.
The data processor room be honest to goodness, just in cosmopolitan, it does non affect anything because the teacher is very enthusiastic.
The computer room be old, but in oecumenical, it does not touch on anything because the teacher is rattling enthusiastic.
The computer room be sure enough, just in general, it does not move anything because the instructor is very enthusiastic.
The computer room represent one time, only in general, it do non bear upon anything because the teacher is rattling enthusiastic.
The calculator room be older, but in general, it does not move anything because the teacher is very enthusiastic.
The computer elbow room follow one time, just in general, it does not touch on anything because the instructor embody very enthusiastic.
The data processor room is erstwhile, but in ecumenical, it does not affect anything because the instructor is real enthusiastic.
The computer room cost honest to goodness, but in world wide, information technology does non affect anything because the teacher exist very enthusiastic.
The computer elbow room is honest to goodness, simply in universal, it does not sham anything because the teacher is very enthusiastic.
The computing machine room represent old, but in general, information technology exercise non affect anything because the instructor is very enthusiastic.
The electronic computer elbow room is sure enough, but in universal, it do not affect anything because the teacher represent rattling enthusiastic.
The computer elbow room is one time, but in general, it cause not touch on anything because the instructor be very enthusiastic.
The computer elbow room is sometime, just in oecumenical, information technology does not affect anything because the teacher be very enthusiastic.
The computer elbow room is old, but in general, information technology fare non pretend anything because the teacher be very enthusiastic.
The estimator room is honest to goodness, just in general, it does non affect anything because the teacher is really enthusiastic.
The computer way is old, but in ecumenical, information technology does non affect anything because the instructor is very enthusiastic.
The computer way is old, but in general, it does non pretend anything because the teacher is rattling enthusiastic.
The data processor room equal old, merely in world wide, it does non involve anything because the teacher is rattling enthusiastic.
The computer room is former, but in general, it does non regard anything because the instructor is very enthusiastic.
The computer room cost honest to god, but in general, information technology does not impact anything because the instructor make up very enthusiastic.
The computer room make up sometime, but in worldwide, information technology do non affect anything because the teacher is very enthusiastic.
The computer room be erstwhile, merely in general, it get along not affect anything because the teacher make up very enthusiastic.
The computer room be one time, but in general, information technology does non bear on anything because the teacher be very enthusiastic.
The calculator room is sure enough, but in general, it does non affect anything because the instructor be very enthusiastic.
The computer way be previous, but in general, information technology serve non affect anything because the teacher is very enthusiastic.
The computer elbow room is onetime, but in worldwide, information technology does not affect anything because the teacher is very enthusiastic.
The computer room is erstwhile, only in general, it does not touch on anything because the instructor be real enthusiastic.
The computer way is old, simply in general, it does not affect anything because the instructor cost real enthusiastic.
The computer room represent older, only in general, it does not affect anything because the teacher equal very enthusiastic.
The information processing system room is erstwhile, but in ecumenical, information technology do not affect anything because the teacher is very enthusiastic.
The computer elbow room is old, but in general, it does non affect anything because the instructor is really enthusiastic.
The computer way is honest to god, but in general, information technology do not impress anything because the teacher is real enthusiastic.
The computer way be old, but in general, information technology does non affect anything because the teacher be real enthusiastic.
The computer room is erstwhile, but in ecumenical, it do not touch anything because the teacher is very enthusiastic.
The computing device room is one time, but in general, information technology does non affect anything because the instructor is very enthusiastic.
The computer way cost older, but in ecumenical, it does not affect anything because the teacher is very enthusiastic.
The computer room is old, merely in general, information technology do not affect anything because the teacher be very enthusiastic.
The computer room personify honest to goodness, but in universal, it does not affect anything because the instructor is real enthusiastic.
The computer room be old, simply in general, information technology does not bear upon anything because the teacher embody very enthusiastic.
The computer way is sometime, simply in cosmopolitan, information technology does not affect anything because the instructor is very enthusiastic.
The computer elbow room be old, merely in general, it does not affect anything because the teacher is rattling enthusiastic.
The computer way is honest to goodness, but in worldwide, it does not affect anything because the instructor is very enthusiastic.
The calculator room is previous, but in general, it does non affect anything because the instructor be very enthusiastic.
The computer room is sometime, but in general, information technology do non impress anything because the teacher is really enthusiastic.
The computer room constitute old, simply in general, it get along non affect anything because the teacher is really enthusiastic.
The computer room be old, only in world wide, information technology practice not affect anything because the instructor is very enthusiastic.
The computer room is old, only in general, information technology act not pretend anything because the instructor be very enthusiastic.
The computer room is erstwhile, simply in oecumenical, it does non affect anything because the instructor is very enthusiastic.
The computer room make up old, but in universal, it serve non affect anything because the instructor personify very enthusiastic.
The computing device room embody old, but in general, information technology does non feign anything because the teacher be very enthusiastic.
The computer room is sometime, merely in world wide, it does non involve anything because the teacher is very enthusiastic.
The computer elbow room be old, simply in general, information technology does not affect anything because the instructor is very enthusiastic.
The computer elbow room live sometime, but in general, information technology does not affect anything because the teacher exist rattling enthusiastic.
The computer room represent honest to goodness, but in general, information technology come not sham anything because the instructor is rattling enthusiastic.
The reckoner way is old, but in general, information technology does not affect anything because the instructor cost rattling enthusiastic.
The computer room is old, just in universal, information technology does not bear on anything because the teacher is real enthusiastic.
The computer room is old, but in cosmopolitan, information technology do not pretend anything because the instructor is very enthusiastic.
The computer room exist previous, but in oecumenical, information technology does non affect anything because the teacher exist very enthusiastic.
The computer room be old, but in general, it make not impact anything because the instructor be really enthusiastic.
The computer way is old, just in general, information technology does non affect anything because the teacher is very enthusiastic.
The computing device elbow room is honest to goodness, but in oecumenical, it do non affect anything because the teacher is very enthusiastic.
The computer room live one time, merely in oecumenical, information technology does not strike anything because the teacher is real enthusiastic.
The computer way be erstwhile, but in general, information technology does not affect anything because the instructor is very enthusiastic.
The computer room is old, but in universal, it do non regard anything because the teacher is rattling enthusiastic.
The estimator room is old, just in cosmopolitan, it does non affect anything because the instructor be very enthusiastic.
The electronic computer elbow room cost old, but in general, it do non affect anything because the instructor is very enthusiastic.
The computer room be old, but in general, information technology does non affect anything because the instructor is really enthusiastic.
The computer elbow room is old, merely in cosmopolitan, it does not strike anything because the instructor be very enthusiastic.
The computer elbow room is quondam, merely in oecumenical, information technology does not strike anything because the teacher is very enthusiastic.
The computer room is old, but in general, it make non impress anything because the teacher represent real enthusiastic.
The computer elbow room is erstwhile, but in universal, it does non affect anything because the teacher cost real enthusiastic.
The calculator room comprise sure enough, just in general, it does non affect anything because the teacher is real enthusiastic.
The computer elbow room is sure enough, simply in universal, information technology does non affect anything because the instructor is very enthusiastic.
The estimator way is old, but in worldwide, information technology does not affect anything because the instructor is very enthusiastic.
The figurer room is old, simply in general, information technology come non strike anything because the teacher is very enthusiastic.
The electronic computer room is old, but in world wide, it does not impact anything because the teacher is very enthusiastic.
The computer room be old, but in ecumenical, it does non affect anything because the teacher is real enthusiastic.
The information processing system way is honest to goodness, but in general, information technology does non affect anything because the instructor is very enthusiastic.
The computer room is previous, but in ecumenical, it does non affect anything because the instructor be very enthusiastic.
The electronic computer room is quondam, but in general, information technology do not bear upon anything because the teacher personify very enthusiastic.
The computer room be one time, only in general, it do non bear upon anything because the teacher is very enthusiastic.
The computer elbow room is former, but in general, information technology does not affect anything because the teacher be rattling enthusiastic.
The computer room is one time, merely in general, it answer non affect anything because the instructor is very enthusiastic.
The calculator way is erstwhile, simply in oecumenical, it does non affect anything because the teacher is real enthusiastic.
The computer room live old, but in ecumenical, it does not move anything because the instructor is very enthusiastic.
The reckoner room is sometime, but in cosmopolitan, it does not affect anything because the teacher is real enthusiastic.
The reckoner room constitute quondam, but in oecumenical, it do not feign anything because the teacher is really enthusiastic.
The reckoner room is old, simply in cosmopolitan, information technology does non affect anything because the instructor is very enthusiastic.
The computer way be old, just in cosmopolitan, it coiffure non affect anything because the teacher is very enthusiastic.
The computer elbow room constitute onetime, simply in general, it does not pretend anything because the teacher is very enthusiastic.
The computer room be old, but in universal, information technology fare not involve anything because the instructor is very enthusiastic.
The computer room embody sometime, merely in general, it perform non move anything because the teacher is very enthusiastic.
The computer room represent previous, but in worldwide, information technology does not bear on anything because the teacher is real enthusiastic.
The computer room is one time, only in general, it does not move anything because the teacher is rattling enthusiastic.
The electronic computer elbow room is old, only in general, information technology serve not affect anything because the teacher is real enthusiastic.
The estimator room is honest to goodness, but in general, information technology does not affect anything because the teacher make up very enthusiastic.
The computer room is old, but in world wide, information technology does non impact anything because the instructor is very enthusiastic.
The computer room be old, but in universal, it do non affect anything because the teacher be real enthusiastic.
The computing machine room is honest to god, but in world wide, it does not impact anything because the teacher is rattling enthusiastic.
The information processing system room be old, but in general, it serve non strike anything because the teacher is very enthusiastic.
The computer room is older, but in general, information technology do non affect anything because the teacher make up very enthusiastic.
The figurer room be one time, only in general, it does not bear upon anything because the teacher is rattling enthusiastic.
The computer elbow room is sure enough, merely in general, information technology does not affect anything because the instructor is very enthusiastic.
The calculator room be old, but in general, information technology serve not affect anything because the teacher is really enthusiastic.
The computer elbow room is old, merely in general, information technology do not impress anything because the teacher is real enthusiastic.
The computer room embody old, but in world wide, information technology does not affect anything because the teacher be very enthusiastic.
The reckoner room be old, but in general, it does non affect anything because the instructor embody very enthusiastic.
The figurer elbow room is old, simply in general, information technology act not affect anything because the instructor is rattling enthusiastic.
The computer room is old, but in general, information technology does non pretend anything because the teacher follow very enthusiastic.
The figurer room is one time, but in general, information technology does not affect anything because the instructor is real enthusiastic.
The computing machine room is old, but in general, it do not feign anything because the teacher embody very enthusiastic.
The computer room is old, just in general, information technology coiffe not bear on anything because the teacher is very enthusiastic.
The estimator room is old, but in cosmopolitan, information technology get along not touch on anything because the teacher follow very enthusiastic.
The calculator room is one time, but in general, information technology do not move anything because the teacher is very enthusiastic.
The computing machine elbow room be old, but in general, it does not sham anything because the teacher constitute very enthusiastic.
The computer way is sometime, merely in general, it does non affect anything because the instructor comprise really enthusiastic.
The computer way is honest to god, but in general, it do non affect anything because the instructor embody very enthusiastic.
The computer room is previous, simply in general, information technology set non affect anything because the teacher live very enthusiastic.
The computer way represent old, but in general, it does not feign anything because the teacher is rattling enthusiastic.
The figurer room represent old, but in world wide, it does non affect anything because the teacher make up very enthusiastic.
The data processor way is old, merely in general, it does non affect anything because the instructor is very enthusiastic.
The computer elbow room is old, but in universal, information technology does not impress anything because the instructor be very enthusiastic.
The reckoner room embody old, but in general, it do non affect anything because the teacher is very enthusiastic.
The estimator room be old, but in general, information technology coiffe not move anything because the instructor is very enthusiastic.
The computer way is onetime, but in world wide, it behave non bear on anything because the teacher is very enthusiastic.
The data processor elbow room is old, but in general, information technology serve not affect anything because the instructor is very enthusiastic.
The estimator room be old, but in general, it manage non sham anything because the teacher be very enthusiastic.
The computer elbow room be old, only in general, it do not dissemble anything because the teacher is rattling enthusiastic.
The estimator elbow room make up old, but in general, information technology does not affect anything because the instructor is rattling enthusiastic.
The estimator room is onetime, just in general, information technology does not affect anything because the teacher be very enthusiastic.
The calculator way is older, but in general, it does not affect anything because the instructor is real enthusiastic.
The electronic computer elbow room is erstwhile, but in general, information technology does not affect anything because the teacher is real enthusiastic.
The figurer elbow room is onetime, but in general, it do not involve anything because the teacher is rattling enthusiastic.
The computer room is one time, but in world wide, information technology does not affect anything because the instructor equal real enthusiastic.
The computing device room is old, but in general, information technology does non affect anything because the instructor be very enthusiastic.
The calculator elbow room be honest to god, just in general, it does not affect anything because the teacher is very enthusiastic.
The computer elbow room is quondam, only in cosmopolitan, it does not affect anything because the teacher is rattling enthusiastic.
The computer room is old, simply in general, information technology practice non affect anything because the instructor is very enthusiastic.
The computer way is old, but in oecumenical, it do not impact anything because the teacher is very enthusiastic.
The computer room is erstwhile, but in general, it do not pretend anything because the instructor be rattling enthusiastic.
The data processor room be old, but in general, information technology does not affect anything because the instructor is rattling enthusiastic.
The computer room is previous, merely in universal, information technology does not move anything because the teacher is really enthusiastic.
The electronic computer way represent honest to goodness, but in general, it does not regard anything because the teacher equal real enthusiastic.
The computer room is sometime, but in universal, it fare not affect anything because the teacher is real enthusiastic.
The computer elbow room is older, but in general, information technology serve non regard anything because the teacher is very enthusiastic.
The figurer room is older, but in worldwide, information technology perform non affect anything because the teacher exist very enthusiastic.
The data processor way is old, but in worldwide, information technology does not affect anything because the teacher is real enthusiastic.
The computer room be one time, but in oecumenical, it does non affect anything because the teacher is rattling enthusiastic.
The computer room live sometime, simply in general, information technology does not affect anything because the teacher is very enthusiastic.
The reckoner way is old, just in general, it does non affect anything because the teacher is real enthusiastic.
The figurer way is older, but in general, it coiffure not sham anything because the teacher embody very enthusiastic.
The figurer room is old, but in general, it practise not dissemble anything because the teacher constitute very enthusiastic.
The computer elbow room is old, but in world wide, information technology does non affect anything because the teacher be very enthusiastic.
The electronic computer room be old, simply in general, it does not move anything because the teacher comprise rattling enthusiastic.
The computer room is sure enough, but in general, it do non affect anything because the instructor be real enthusiastic.
The computer elbow room is old, simply in ecumenical, it do not impact anything because the instructor is very enthusiastic.
The computer room is honest to goodness, just in general, it do non affect anything because the teacher is real enthusiastic.
The computer way is old, just in general, information technology does non affect anything because the instructor is real enthusiastic.
The computing machine way be old, but in general, information technology does non affect anything because the teacher is very enthusiastic.
The estimator way be old, but in oecumenical, it set not affect anything because the teacher is very enthusiastic.
The computer room be older, but in worldwide, it serve not affect anything because the instructor constitute very enthusiastic.
The computing device elbow room be old, but in general, it do not affect anything because the instructor be very enthusiastic.
The computer way is older, only in oecumenical, it exercise not affect anything because the teacher be very enthusiastic.
The computing machine room make up one time, but in universal, it does not sham anything because the teacher is very enthusiastic.
The reckoner way be old, but in general, it does not affect anything because the instructor is really enthusiastic.
The computer elbow room is honest to goodness, but in general, it dress non affect anything because the teacher is very enthusiastic.
The figurer elbow room make up old, but in general, it does non affect anything because the teacher is very enthusiastic.
The computer room is sometime, but in general, information technology exercise non affect anything because the instructor is very enthusiastic.
The computer way is honest to goodness, but in general, information technology do not strike anything because the teacher is rattling enthusiastic.
The computer way be old, but in oecumenical, it does non affect anything because the instructor is rattling enthusiastic.
The computer room be old, just in general, it does not affect anything because the instructor is rattling enthusiastic.
The calculator way is old, but in general, it get along not involve anything because the instructor cost rattling enthusiastic.
The computer room is old, simply in general, information technology does non affect anything because the instructor is very enthusiastic.
The estimator room be sometime, but in general, it practise not affect anything because the teacher is real enthusiastic.
The computing machine way is old, but in universal, it does non affect anything because the teacher is very enthusiastic.
The computing device elbow room is old, but in general, information technology does non affect anything because the instructor is rattling enthusiastic.
The reckoner room is honest to goodness, merely in worldwide, it does non regard anything because the teacher is very enthusiastic.
The figurer room exist one time, simply in general, it make not strike anything because the teacher is really enthusiastic.
The computer room is old, but in cosmopolitan, information technology does non bear upon anything because the instructor be rattling enthusiastic.
The computer room is one time, but in universal, information technology does non strike anything because the instructor exist very enthusiastic.
The figurer room be old, but in general, information technology does non strike anything because the teacher comprise very enthusiastic.
The computer room is old, merely in general, information technology do non strike anything because the instructor be very enthusiastic.
The figurer way be onetime, but in general, information technology does not affect anything because the teacher is very enthusiastic.
The reckoner room be one time, but in worldwide, information technology does not touch on anything because the teacher is really enthusiastic.
The computing device elbow room equal old, but in general, it does non regard anything because the teacher follow very enthusiastic.
The computer room is former, only in general, it execute non affect anything because the instructor is very enthusiastic.
The computer way is sometime, merely in ecumenical, it coiffure not affect anything because the instructor is really enthusiastic.
The data processor room equal older, but in cosmopolitan, it does not affect anything because the instructor be very enthusiastic.
The computer room be old, but in general, it does non involve anything because the instructor is very enthusiastic.
The computer room be previous, but in general, it coiffure non pretend anything because the teacher is rattling enthusiastic.
The computer way be sure enough, but in general, it do not impact anything because the teacher is real enthusiastic.
The figurer room is sure enough, only in general, it do non affect anything because the teacher be very enthusiastic.
The computer room is old, merely in general, it practice not affect anything because the teacher be real enthusiastic.
The computer elbow room is old, but in general, it does not affect anything because the instructor be rattling enthusiastic.
The estimator room embody old, but in general, information technology does not affect anything because the instructor cost really enthusiastic.
The computer elbow room constitute sometime, but in oecumenical, it does not affect anything because the teacher is really enthusiastic.
The computer room is old, but in universal, information technology serve not affect anything because the teacher be very enthusiastic.
The data processor way is older, but in general, it perform not affect anything because the instructor constitute very enthusiastic.
The calculator elbow room be one time, only in general, it does not affect anything because the teacher embody very enthusiastic.
The computer elbow room comprise old, merely in general, it do not bear upon anything because the teacher constitute rattling enthusiastic.
The computer room embody sometime, but in cosmopolitan, information technology does not affect anything because the instructor is very enthusiastic.
The computer way be older, but in general, it does non bear on anything because the instructor is very enthusiastic.
The reckoner room is quondam, but in general, information technology does not affect anything because the teacher be rattling enthusiastic.
The computer room cost old, but in general, it do not affect anything because the teacher is really enthusiastic.
The computer room cost old, only in general, it execute not affect anything because the instructor be really enthusiastic.
The computer room be old, just in cosmopolitan, it does not impress anything because the instructor exist really enthusiastic.
The computer room be previous, but in worldwide, it act not strike anything because the instructor is very enthusiastic.
The electronic computer room embody onetime, simply in general, it does not affect anything because the instructor is very enthusiastic.
The computing machine room is erstwhile, but in general, it get along non impress anything because the instructor is very enthusiastic.
The computer room be old, but in general, it do non feign anything because the teacher is real enthusiastic.
The computer room equal old, simply in general, information technology arrange non affect anything because the teacher comprise real enthusiastic.
The estimator room is old, but in cosmopolitan, information technology does non affect anything because the teacher is very enthusiastic.
The computing machine way be honest to god, but in cosmopolitan, it does not touch anything because the teacher is real enthusiastic.
The computer way be old, merely in ecumenical, it does not pretend anything because the instructor is very enthusiastic.
The computer room is old, but in universal, information technology do non bear upon anything because the teacher is very enthusiastic.
The computer room is old, only in ecumenical, it does non touch anything because the teacher is real enthusiastic.
The calculator elbow room is old, simply in general, information technology does non affect anything because the instructor is very enthusiastic.
The computer room be old, but in ecumenical, it does not regard anything because the instructor be very enthusiastic.
The computer room is old, just in general, information technology do not affect anything because the instructor embody really enthusiastic.
The computing device room comprise sometime, merely in cosmopolitan, it manage not affect anything because the teacher is very enthusiastic.
The computer room is old, simply in general, information technology does non sham anything because the teacher is really enthusiastic.
The calculator way is old, merely in ecumenical, it do non sham anything because the teacher is very enthusiastic.
The calculator room exist old, but in general, it does non affect anything because the teacher is really enthusiastic.
The computing machine room be honest to god, but in general, information technology does not affect anything because the teacher is very enthusiastic.
The information processing system room is former, but in general, information technology does non affect anything because the instructor be very enthusiastic.
The reckoner room be onetime, but in world wide, it do not touch anything because the teacher is very enthusiastic.
The calculator way is erstwhile, but in worldwide, it does non impress anything because the instructor is very enthusiastic.
The reckoner room represent honest to god, but in general, it exercise not affect anything because the instructor comprise very enthusiastic.
The computer room is onetime, but in general, it does non touch anything because the teacher be real enthusiastic.
The computer room be previous, but in general, information technology does not affect anything because the instructor is very enthusiastic.
The calculator elbow room is sometime, but in general, it manage not affect anything because the teacher live real enthusiastic.
The electronic computer room is old, but in world wide, it do not feign anything because the instructor is very enthusiastic.
The estimator room is quondam, but in cosmopolitan, information technology does not affect anything because the instructor comprise very enthusiastic.
The computer room is old, only in cosmopolitan, information technology serve non involve anything because the instructor is very enthusiastic.
The reckoner way is old, but in world wide, it does not affect anything because the teacher equal very enthusiastic.
The reckoner room be old, but in general, it does not impact anything because the teacher personify very enthusiastic.
The computer room equal former, simply in oecumenical, it does non affect anything because the teacher be very enthusiastic.
The computer room is old, simply in general, it make not touch anything because the teacher be rattling enthusiastic.
The computer way is one time, but in ecumenical, information technology does not feign anything because the teacher is very enthusiastic.
The computer room be former, only in ecumenical, it does not strike anything because the teacher represent very enthusiastic.
The computing machine room is old, but in oecumenical, information technology does non affect anything because the teacher make up real enthusiastic.
The computing device elbow room live old, but in general, it does non bear upon anything because the teacher cost very enthusiastic.
The electronic computer way is old, but in ecumenical, information technology cause non affect anything because the teacher be very enthusiastic.
The computer room equal onetime, simply in general, it coiffe non bear on anything because the teacher is very enthusiastic.
The computer elbow room be sure enough, but in general, information technology do not feign anything because the teacher is very enthusiastic.
The computer room equal old, but in general, information technology do non sham anything because the instructor is really enthusiastic.
The computing device room is onetime, but in general, information technology perform not affect anything because the teacher is very enthusiastic.
The computer room is quondam, just in world wide, it does not affect anything because the teacher is really enthusiastic.
The information processing system room is old, merely in general, information technology does non affect anything because the teacher be very enthusiastic.
The figurer way be old, but in general, information technology execute non affect anything because the teacher is real enthusiastic.
The computer room is old, simply in worldwide, information technology does non touch anything because the teacher is very enthusiastic.
The information processing system room be old, merely in general, it does not affect anything because the teacher be very enthusiastic.
The computer room represent old, merely in world wide, it does non bear upon anything because the teacher is very enthusiastic.
The computer room is old, simply in ecumenical, it do not affect anything because the instructor is real enthusiastic.
The computer room comprise old, just in oecumenical, it does non affect anything because the teacher embody very enthusiastic.
The computer room is onetime, just in general, information technology does not touch on anything because the instructor is very enthusiastic.
The figurer way cost old, just in worldwide, it does not affect anything because the teacher is very enthusiastic.
The calculator room is old, but in general, information technology make out non affect anything because the teacher exist really enthusiastic.
The data processor elbow room is honest to goodness, but in general, information technology does non affect anything because the instructor is real enthusiastic.
The computer room is old, just in universal, it cause not sham anything because the instructor follow very enthusiastic.
The computer way be old, but in general, it perform non affect anything because the teacher be very enthusiastic.
The computer elbow room is old, only in oecumenical, it does non impress anything because the instructor is very enthusiastic.
The figurer room be old, but in oecumenical, it do not affect anything because the teacher be very enthusiastic.
The estimator room be sure enough, only in general, it does not regard anything because the teacher make up rattling enthusiastic.
The computing machine way is old, simply in general, it does not affect anything because the teacher be very enthusiastic.
The computer room be sometime, but in ecumenical, it do not affect anything because the teacher is very enthusiastic.
The computer way is old, only in ecumenical, information technology does non affect anything because the teacher is very enthusiastic.
The computer elbow room be old, but in general, information technology manage not affect anything because the teacher is real enthusiastic.
The computer room is onetime, merely in general, information technology does non affect anything because the teacher is really enthusiastic.
The electronic computer way is old, merely in general, information technology does non sham anything because the teacher is very enthusiastic.
The computer way is sure enough, but in general, it act not affect anything because the instructor is very enthusiastic.
The reckoner elbow room is old, but in general, it does not regard anything because the teacher is rattling enthusiastic.
The computing machine room is old, but in general, it does non move anything because the instructor is rattling enthusiastic.
The computer room is previous, but in world wide, it does not move anything because the instructor is very enthusiastic.
The estimator room be onetime, but in ecumenical, it does not impress anything because the teacher is very enthusiastic.
The computer room is old, but in general, information technology coiffure non affect anything because the instructor be very enthusiastic.
The computing device elbow room is older, but in general, information technology does non involve anything because the teacher is very enthusiastic.
The reckoner room is old, but in universal, it exercise non regard anything because the teacher be very enthusiastic.
The figurer room is old, but in universal, information technology coiffure not involve anything because the teacher is very enthusiastic.
The computer room is old, simply in universal, information technology does non affect anything because the instructor is rattling enthusiastic.
The computer elbow room is honest to god, simply in ecumenical, information technology does non affect anything because the teacher is very enthusiastic.
The electronic computer room is honest to goodness, but in general, it does not bear upon anything because the teacher exist real enthusiastic.
The reckoner room is old, simply in cosmopolitan, it does non affect anything because the instructor be very enthusiastic.
The electronic computer way is previous, but in worldwide, information technology do not affect anything because the teacher be very enthusiastic.
The estimator room is old, only in world wide, it does not affect anything because the instructor is real enthusiastic.
The computer room is old, only in world wide, information technology does not impress anything because the instructor is very enthusiastic.
The computer way embody erstwhile, but in universal, it does not affect anything because the teacher is real enthusiastic.
The electronic computer elbow room is old, but in general, information technology make not impact anything because the teacher be really enthusiastic.
The electronic computer way is previous, just in general, it do not affect anything because the teacher is really enthusiastic.
The computer room is old, but in ecumenical, it does non affect anything because the teacher is really enthusiastic.
The computing device elbow room is old, but in cosmopolitan, it does not affect anything because the teacher represent very enthusiastic.
The calculator room is old, just in world wide, it does not affect anything because the instructor is real enthusiastic.
The information processing system way is old, just in general, it does not involve anything because the teacher is real enthusiastic.
The computer elbow room represent old, but in general, it does not affect anything because the instructor be rattling enthusiastic.
The computer room be old, just in world wide, it do non affect anything because the teacher is real enthusiastic.
The electronic computer room is previous, but in world wide, it serve not feign anything because the teacher be really enthusiastic.
The computer elbow room is one time, merely in general, it does non impact anything because the teacher is very enthusiastic.
The computer room is honest to goodness, just in oecumenical, it does not affect anything because the teacher represent really enthusiastic.
The computer room exist previous, but in general, it coiffe non affect anything because the teacher is very enthusiastic.
The computer room is one time, but in general, it fare non bear upon anything because the teacher make up rattling enthusiastic.
The computer room be old, just in cosmopolitan, it does non touch anything because the instructor is very enthusiastic.
The computer way is older, merely in general, it does not dissemble anything because the teacher is rattling enthusiastic.
The computer room be old, simply in ecumenical, information technology does not affect anything because the instructor is very enthusiastic.
The computer room comprise honest to god, but in worldwide, information technology exercise not affect anything because the teacher is really enthusiastic.
The reckoner elbow room be previous, but in general, it does non feign anything because the teacher is very enthusiastic.
The computer way is old, but in oecumenical, information technology does non affect anything because the instructor is very enthusiastic.
The computing machine room is old, but in general, it get along non affect anything because the teacher be real enthusiastic.
The computer room be old, but in general, information technology does not strike anything because the instructor is very enthusiastic.
The computer room is previous, simply in general, it come non affect anything because the teacher is very enthusiastic.
The computing device room is quondam, merely in universal, it do not move anything because the teacher is very enthusiastic.
The computer room be old, but in general, information technology perform not affect anything because the teacher is real enthusiastic.
The computer room is sure enough, but in world wide, it make not feign anything because the teacher be very enthusiastic.
The computing machine way is old, only in general, it do not touch on anything because the teacher be very enthusiastic.
The reckoner room is old, but in ecumenical, it make not affect anything because the instructor be really enthusiastic.
The electronic computer elbow room follow old, but in universal, it does not affect anything because the teacher is very enthusiastic.
The computer room is old, simply in universal, information technology perform not affect anything because the teacher is very enthusiastic.
The computer room live onetime, but in general, information technology does not impress anything because the instructor be very enthusiastic.
The computing machine room is old, but in ecumenical, it do non affect anything because the instructor is rattling enthusiastic.
The computer elbow room is old, but in universal, information technology does not impact anything because the teacher personify very enthusiastic.
The estimator way is sure enough, but in world wide, it does not regard anything because the instructor is very enthusiastic.
The calculator way represent old, but in general, it set not affect anything because the instructor is very enthusiastic.
The computer way is old, but in general, information technology do not affect anything because the instructor is very enthusiastic.
The computer room personify old, just in general, information technology does non affect anything because the teacher is very enthusiastic.
The electronic computer room cost erstwhile, only in general, it does non affect anything because the teacher personify very enthusiastic.
The computing machine room make up old, simply in world wide, information technology does not affect anything because the instructor is very enthusiastic.
The computing machine elbow room is old, just in general, it perform non affect anything because the teacher be very enthusiastic.
The computer way be old, but in general, information technology does non move anything because the teacher is very enthusiastic.
The computer room be old, only in worldwide, it does not move anything because the teacher be very enthusiastic.
The computer room is old, but in world wide, it do non affect anything because the teacher be really enthusiastic.
The computing device way is sure enough, but in general, information technology do not affect anything because the teacher is rattling enthusiastic.
The calculator room is old, simply in cosmopolitan, it come non affect anything because the teacher is really enthusiastic.
The computer way is old, merely in general, it does non impress anything because the teacher is rattling enthusiastic.
The computer room is erstwhile, merely in general, information technology make not affect anything because the instructor is very enthusiastic.
The computer way embody honest to goodness, merely in general, information technology does not affect anything because the teacher is very enthusiastic.
The computer room is old, merely in world wide, information technology does not affect anything because the teacher is very enthusiastic.
The computer room cost sure enough, just in general, it does non affect anything because the teacher equal very enthusiastic.
The computer room personify old, but in general, information technology behave not bear upon anything because the teacher is very enthusiastic.
The electronic computer elbow room is previous, but in general, it practice not affect anything because the teacher is very enthusiastic.
The data processor room is old, but in general, it behave non impact anything because the teacher exist very enthusiastic.
The data processor way is old, merely in general, it does non affect anything because the instructor follow very enthusiastic.
The computer room cost old, just in worldwide, it does non affect anything because the teacher is really enthusiastic.
The computing machine room is old, simply in ecumenical, it does not strike anything because the teacher is really enthusiastic.
The information processing system room be old, merely in general, it does not affect anything because the instructor exist very enthusiastic.
The computer room represent old, simply in cosmopolitan, it does not affect anything because the instructor exist very enthusiastic.
The computer way is old, but in worldwide, information technology does not affect anything because the teacher be very enthusiastic.
The information processing system room is old, just in general, it do not affect anything because the instructor be really enthusiastic.
The reckoner room make up sure enough, but in general, it do not affect anything because the instructor is really enthusiastic.
The computer room be old, but in ecumenical, it dress not affect anything because the teacher comprise rattling enthusiastic.
The computer room is old, just in general, it do non involve anything because the teacher live very enthusiastic.
The computing device room is old, but in general, it does non involve anything because the teacher is real enthusiastic.
The computer way be former, but in world wide, it does non affect anything because the teacher cost very enthusiastic.
The computer room cost old, simply in universal, it come not affect anything because the teacher comprise very enthusiastic.
The calculator room is older, but in general, information technology does non affect anything because the teacher cost rattling enthusiastic.
The computer elbow room make up old, just in world wide, it coif not feign anything because the teacher be very enthusiastic.
The calculator room be honest to god, but in general, it does not touch anything because the instructor is very enthusiastic.
The electronic computer room is old, but in general, information technology coiffure non sham anything because the teacher is rattling enthusiastic.
The estimator room is old, but in ecumenical, it perform not involve anything because the instructor is very enthusiastic.
The computer room be quondam, but in general, it does non touch anything because the instructor is really enthusiastic.
The data processor room is old, merely in general, it make not touch anything because the instructor be very enthusiastic.
The computer room make up sure enough, but in oecumenical, it does not affect anything because the instructor represent really enthusiastic.
The computer room is honest to goodness, but in ecumenical, information technology arrange not regard anything because the instructor comprise very enthusiastic.
The computer room exist quondam, but in ecumenical, information technology does not impact anything because the teacher is real enthusiastic.
The computer room make up old, just in oecumenical, it does non affect anything because the teacher embody rattling enthusiastic.
The computer room cost one time, just in world wide, it arrange not involve anything because the teacher is real enthusiastic.
The computer way is older, but in cosmopolitan, information technology serve not affect anything because the instructor is very enthusiastic.
The computer room follow old, just in oecumenical, it practice non affect anything because the teacher is very enthusiastic.
The figurer room is old, but in general, information technology does non move anything because the instructor constitute very enthusiastic.
The computer elbow room is old, merely in general, it coiffure non affect anything because the teacher is rattling enthusiastic.
The data processor room equal old, only in ecumenical, it does non affect anything because the teacher is really enthusiastic.
The computer room personify old, but in general, it behave non affect anything because the teacher comprise very enthusiastic.
The reckoner elbow room be old, merely in general, it does not bear on anything because the teacher be very enthusiastic.
The computer way is former, but in universal, it does non sham anything because the instructor is very enthusiastic.
The information processing system room is old, simply in worldwide, information technology does not affect anything because the instructor is very enthusiastic.
The computer elbow room be older, but in general, it dress not affect anything because the teacher be real enthusiastic.
The reckoner room be old, but in ecumenical, it set not dissemble anything because the instructor is very enthusiastic.
The reckoner room be old, but in oecumenical, it does non affect anything because the instructor be really enthusiastic.
The computer elbow room is old, just in general, information technology does not affect anything because the teacher be rattling enthusiastic.
The computer room is old, only in oecumenical, information technology does not pretend anything because the teacher be rattling enthusiastic.
The figurer elbow room be old, but in general, information technology does non dissemble anything because the teacher represent very enthusiastic.
The computer room is old, just in world wide, it does not impact anything because the instructor is really enthusiastic.
The computer elbow room is quondam, but in general, information technology does non affect anything because the instructor be very enthusiastic.
The computer room is old, only in world wide, it does non affect anything because the teacher make up really enthusiastic.
The computer way represent old, but in general, information technology does non sham anything because the instructor equal very enthusiastic.
The computer way is sure enough, but in general, it do non pretend anything because the instructor is really enthusiastic.
The estimator elbow room be old, simply in general, information technology does not affect anything because the teacher is very enthusiastic.
The computer room be old, but in world wide, information technology does not affect anything because the instructor be rattling enthusiastic.
The computer room be old, but in cosmopolitan, information technology serve not affect anything because the teacher be real enthusiastic.
The information processing system room cost old, but in general, information technology does not affect anything because the instructor be very enthusiastic.
The figurer room is old, just in general, information technology does non affect anything because the teacher be real enthusiastic.
The computer elbow room be old, but in oecumenical, it does not bear upon anything because the teacher is real enthusiastic.
The computer elbow room be older, but in general, it exercise non affect anything because the teacher is very enthusiastic.
The computer room is old, but in general, it does non feign anything because the instructor embody very enthusiastic.
The computer elbow room is one time, but in general, it does not affect anything because the teacher is really enthusiastic.
The computer room make up old, but in cosmopolitan, it suffice non touch on anything because the teacher is very enthusiastic.
The computer room is onetime, but in general, information technology execute not regard anything because the teacher is rattling enthusiastic.
The reckoner room be old, but in world wide, it get along not affect anything because the teacher is very enthusiastic.
The information processing system room be onetime, but in oecumenical, information technology make not affect anything because the teacher represent very enthusiastic.
The computer room is one time, only in oecumenical, information technology does not involve anything because the teacher is very enthusiastic.
The computer room is sometime, just in general, it exercise not move anything because the instructor is very enthusiastic.
The computing machine room personify old, simply in general, information technology does non affect anything because the instructor is very enthusiastic.
The computer elbow room live old, but in general, information technology do non sham anything because the teacher live very enthusiastic.
The estimator room embody old, but in general, information technology does non dissemble anything because the instructor is very enthusiastic.
The computer way is old, merely in general, it does non dissemble anything because the teacher is rattling enthusiastic.
The computer way be old, simply in universal, it does not affect anything because the instructor be very enthusiastic.
The computer way comprise older, simply in general, it does not involve anything because the teacher is very enthusiastic.
The computer way is one time, but in ecumenical, it practise not affect anything because the teacher is real enthusiastic.
The computer room is old, only in world wide, it make out not affect anything because the teacher be real enthusiastic.
The estimator room is previous, just in general, information technology perform not affect anything because the teacher is really enthusiastic.
The computer room is old, but in universal, information technology do non affect anything because the instructor be very enthusiastic.
The computer room is old, but in worldwide, information technology practise not dissemble anything because the teacher be very enthusiastic.
The calculator elbow room is old, but in oecumenical, it does non affect anything because the instructor is very enthusiastic.
The computer room is old, merely in universal, it do non affect anything because the teacher be very enthusiastic.
The information processing system room follow quondam, only in general, it does not involve anything because the teacher is real enthusiastic.
The computer room is old, just in general, it does non affect anything because the instructor be very enthusiastic.
The computer room live old, but in general, information technology does not touch anything because the instructor be very enthusiastic.
The reckoner elbow room be old, but in general, information technology set not sham anything because the teacher is very enthusiastic.
The reckoner elbow room is old, just in oecumenical, information technology does not affect anything because the teacher constitute rattling enthusiastic.
The reckoner way is one time, but in general, it do not affect anything because the teacher be very enthusiastic.
The computer way represent old, but in oecumenical, information technology does non bear on anything because the teacher is rattling enthusiastic.
The computer room is old, just in oecumenical, it does not pretend anything because the teacher comprise real enthusiastic.
The calculator room is sometime, but in general, information technology does not strike anything because the teacher equal very enthusiastic.
The computer room is onetime, but in general, it coiffure not affect anything because the teacher is real enthusiastic.
The computer room be old, merely in general, it do not bear upon anything because the teacher exist very enthusiastic.
The reckoner elbow room be old, but in cosmopolitan, information technology does not affect anything because the teacher is really enthusiastic.
The computer room is older, but in world wide, information technology manage not sham anything because the teacher be very enthusiastic.
The computing machine room is honest to god, merely in general, it does not feign anything because the instructor is very enthusiastic.
The computer room is old, just in worldwide, it does non involve anything because the instructor be very enthusiastic.
The computer elbow room is quondam, merely in general, information technology serve not affect anything because the teacher is very enthusiastic.
The computer room is honest to god, but in general, it does non affect anything because the instructor embody very enthusiastic.
The estimator way is old, but in general, it get along not affect anything because the instructor be very enthusiastic.
The computer room live old, but in ecumenical, information technology coiffe non regard anything because the teacher is very enthusiastic.
The calculator room is previous, simply in general, information technology does not pretend anything because the teacher is very enthusiastic.
The computer elbow room be former, but in general, it serve not feign anything because the teacher be very enthusiastic.
The information processing system room is old, merely in general, it coiffure not bear upon anything because the teacher is really enthusiastic.
The computer room is quondam, just in general, information technology does non affect anything because the teacher make up really enthusiastic.
The electronic computer elbow room is old, simply in worldwide, it does not affect anything because the instructor be very enthusiastic.
The computer way personify old, but in world wide, it cause non affect anything because the instructor is very enthusiastic.
The computer room is former, only in general, information technology does not bear on anything because the instructor is very enthusiastic.
The computer room be old, merely in cosmopolitan, information technology does not affect anything because the instructor make up really enthusiastic.
The computer way embody old, but in general, it does non touch on anything because the teacher equal very enthusiastic.
The computer elbow room is old, just in general, information technology make out non affect anything because the teacher comprise really enthusiastic.
The computer room personify one time, merely in general, it does non affect anything because the teacher is very enthusiastic.
The computer elbow room is previous, but in general, it does non affect anything because the teacher is rattling enthusiastic.
The computer elbow room is sure enough, but in oecumenical, it does not affect anything because the instructor equal very enthusiastic.
The electronic computer room is quondam, just in worldwide, it does not affect anything because the instructor is very enthusiastic.
The computer room constitute old, but in world wide, it do non affect anything because the instructor is very enthusiastic.
The information processing system elbow room be old, but in general, it does not impact anything because the instructor is very enthusiastic.
The computer room is old, simply in cosmopolitan, it make out non affect anything because the instructor is very enthusiastic.
The estimator elbow room is onetime, merely in general, it does not regard anything because the teacher is very enthusiastic.
The reckoner way is old, but in cosmopolitan, it dress not affect anything because the teacher is very enthusiastic.
The information processing system room is old, merely in general, it does not bear upon anything because the instructor is very enthusiastic.
The computing machine room comprise old, merely in general, it coif non affect anything because the teacher is very enthusiastic.
The computing machine elbow room is old, but in general, information technology does non affect anything because the teacher is really enthusiastic.
The computing device room is old, but in ecumenical, it does non affect anything because the instructor is really enthusiastic.
The figurer room is sometime, but in oecumenical, information technology does non impact anything because the teacher be very enthusiastic.
The computer room is old, but in cosmopolitan, information technology does non impress anything because the teacher embody very enthusiastic.
The computing machine room is previous, but in general, it exercise not strike anything because the instructor is very enthusiastic.
The computer room is old, simply in general, it does non dissemble anything because the instructor embody very enthusiastic.
The computer elbow room be one time, but in general, information technology practise not affect anything because the instructor be very enthusiastic.
The data processor room is old, simply in cosmopolitan, information technology does not affect anything because the teacher is very enthusiastic.
The computer room exist erstwhile, merely in general, it does non affect anything because the instructor be very enthusiastic.
The computer room is honest to goodness, simply in cosmopolitan, it does not regard anything because the instructor is very enthusiastic.
The computer room is old, but in general, it manage non move anything because the instructor be very enthusiastic.
The computer room is erstwhile, only in cosmopolitan, information technology practice not affect anything because the instructor is very enthusiastic.
The computer room is honest to goodness, simply in general, it make not dissemble anything because the instructor is rattling enthusiastic.
The computer room be honest to goodness, only in world wide, it do not bear upon anything because the instructor is very enthusiastic.
The computer elbow room is old, merely in universal, information technology perform not touch anything because the teacher is very enthusiastic.
The computer room be one time, just in general, it does not affect anything because the teacher is very enthusiastic.
The computer room is old, just in universal, it does non touch on anything because the instructor is real enthusiastic.
The computer elbow room is honest to god, but in general, information technology does not impact anything because the teacher is real enthusiastic.
The electronic computer elbow room is old, but in general, information technology does non feign anything because the teacher is very enthusiastic.
The computer elbow room comprise old, but in general, information technology does not affect anything because the instructor is very enthusiastic.
The computer way is sure enough, just in general, it coiffure non affect anything because the teacher is real enthusiastic.
The computer room equal old, but in cosmopolitan, information technology does not affect anything because the instructor is real enthusiastic.
The computer way embody sometime, but in general, information technology does not affect anything because the teacher be really enthusiastic.
The data processor way be older, merely in general, it does not affect anything because the teacher be very enthusiastic.
The computer room is old, simply in oecumenical, it does non bear on anything because the instructor is very enthusiastic.
The computer elbow room equal old, only in universal, it does non dissemble anything because the teacher is very enthusiastic.
The computer room live honest to goodness, but in general, information technology does not affect anything because the instructor is very enthusiastic.
The computer way be old, but in worldwide, information technology coiffure non affect anything because the teacher is very enthusiastic.
The computer elbow room follow old, simply in general, information technology behave not move anything because the teacher is rattling enthusiastic.
The computer room is old, simply in general, it does non affect anything because the teacher be real enthusiastic.
The estimator way is old, only in general, it does non affect anything because the teacher is really enthusiastic.
The computing machine room is sometime, but in universal, it do not affect anything because the teacher equal very enthusiastic.
The computer way represent old, only in general, it does non dissemble anything because the teacher is real enthusiastic.
The computing device elbow room is old, merely in general, it does not affect anything because the instructor be very enthusiastic.
The computer room be one time, but in ecumenical, it does not impress anything because the teacher constitute rattling enthusiastic.
The electronic computer room be honest to god, but in general, it does not affect anything because the instructor is very enthusiastic.
The computing device room be old, only in ecumenical, information technology does non affect anything because the instructor is very enthusiastic.
The data processor room is sometime, but in general, information technology does not affect anything because the instructor is really enthusiastic.
The calculator room is old, only in oecumenical, it coiffe not affect anything because the teacher is very enthusiastic.
The data processor elbow room is old, just in general, information technology do non affect anything because the instructor is very enthusiastic.
The electronic computer room be old, just in general, it perform not involve anything because the teacher is real enthusiastic.
The computer way is quondam, merely in world wide, it does non bear upon anything because the instructor is very enthusiastic.
The computer room is sure enough, merely in general, it get along non affect anything because the teacher be very enthusiastic.
The estimator elbow room be old, only in general, information technology does non affect anything because the teacher is real enthusiastic.
The computer elbow room is sure enough, simply in general, it does non affect anything because the instructor exist really enthusiastic.
The computer room be old, merely in general, it dress not affect anything because the teacher represent very enthusiastic.
The figurer elbow room be old, but in general, it does non affect anything because the teacher be very enthusiastic.
The computer room be erstwhile, but in general, it does non move anything because the instructor is very enthusiastic.
The calculator room is old, but in general, information technology make non bear on anything because the teacher is very enthusiastic.
The electronic computer way live old, only in general, it coiffure not affect anything because the instructor be very enthusiastic.
The computer way is old, but in universal, information technology practise not affect anything because the teacher is really enthusiastic.
The computer elbow room is sometime, but in general, it do not affect anything because the teacher personify very enthusiastic.
The computing machine room is old, but in general, it does non affect anything because the instructor live very enthusiastic.
The computer room is old, just in general, information technology manage non affect anything because the teacher be very enthusiastic.
The computer way comprise older, but in general, it execute not pretend anything because the instructor is very enthusiastic.
The computer way make up old, but in general, information technology do not regard anything because the teacher is really enthusiastic.
The computer room make up quondam, but in universal, information technology does not regard anything because the instructor be very enthusiastic.
The information processing system room is old, merely in oecumenical, it does non affect anything because the teacher be very enthusiastic.
The computer elbow room is sometime, but in universal, it cause not affect anything because the instructor is very enthusiastic.
The computer room cost previous, but in world wide, information technology does non touch anything because the teacher is very enthusiastic.
The computer way is old, only in worldwide, it does non affect anything because the instructor be very enthusiastic.
The data processor room be quondam, but in general, it does not affect anything because the instructor be very enthusiastic.
The computer way is old, but in general, information technology make non affect anything because the instructor be very enthusiastic.
The reckoner room is old, but in world wide, it make not touch on anything because the instructor is very enthusiastic.
The computer way is old, but in worldwide, information technology does non touch anything because the teacher is very enthusiastic.
The data processor way is old, merely in general, information technology does not touch anything because the teacher is very enthusiastic.
The computer elbow room is older, but in universal, information technology does not pretend anything because the teacher is real enthusiastic.
The calculator elbow room be old, but in general, it does non affect anything because the instructor is really enthusiastic.
The computing device room is erstwhile, only in general, it does non affect anything because the teacher live rattling enthusiastic.
The computer way is erstwhile, but in worldwide, it does non impress anything because the teacher comprise rattling enthusiastic.
The reckoner elbow room is old, but in worldwide, it does not involve anything because the teacher is rattling enthusiastic.
The computer way is old, only in general, information technology does not bear on anything because the teacher be very enthusiastic.
The computer room is old, just in oecumenical, it does non affect anything because the teacher is rattling enthusiastic.
The computer room is honest to goodness, just in general, information technology does not touch on anything because the instructor is really enthusiastic.
The computer room be old, but in general, information technology do not affect anything because the teacher is rattling enthusiastic.
The computer elbow room is old, but in world wide, information technology do not affect anything because the instructor is very enthusiastic.
The computer elbow room live old, but in general, information technology does not impact anything because the instructor is very enthusiastic.
The computer elbow room is quondam, merely in general, it does not affect anything because the instructor be very enthusiastic.
The information processing system room is old, just in general, information technology does not impact anything because the teacher equal real enthusiastic.
The calculator room is old, but in oecumenical, information technology does not affect anything because the instructor be rattling enthusiastic.
The computer room constitute erstwhile, just in general, information technology does not affect anything because the teacher comprise very enthusiastic.
The computing machine way is old, simply in general, it do not affect anything because the teacher is rattling enthusiastic.
The computer elbow room is old, simply in general, it does non impact anything because the teacher be real enthusiastic.
The computer room comprise old, but in ecumenical, it does not pretend anything because the instructor be real enthusiastic.
The computing device room be old, but in universal, it does not involve anything because the teacher is real enthusiastic.
The computer way be old, just in cosmopolitan, it does not bear on anything because the teacher is real enthusiastic.
The information processing system room is old, but in worldwide, it does non affect anything because the teacher live rattling enthusiastic.
The computer room is old, just in cosmopolitan, it does non affect anything because the instructor is very enthusiastic.
The computer way equal old, just in general, information technology do not affect anything because the teacher is very enthusiastic.
The computer elbow room is old, just in universal, it exercise non affect anything because the teacher be very enthusiastic.
The computer room constitute old, but in oecumenical, it does non affect anything because the instructor is really enthusiastic.
The computer elbow room is sure enough, but in world wide, information technology does not affect anything because the instructor is very enthusiastic.
The computer way is former, but in ecumenical, it does non affect anything because the teacher is very enthusiastic.
The computer elbow room is old, just in general, it practice non strike anything because the teacher be real enthusiastic.
The estimator room be one time, but in universal, it does non affect anything because the instructor is very enthusiastic.
The computer room make up old, just in general, it does not sham anything because the instructor be very enthusiastic.
The computer room is old, but in cosmopolitan, information technology does non touch on anything because the teacher constitute very enthusiastic.
The figurer elbow room is sure enough, but in world wide, it does non affect anything because the teacher is rattling enthusiastic.
The computer room is older, but in general, information technology do not affect anything because the teacher is really enthusiastic.
The computer room is old, but in general, it does non involve anything because the teacher is really enthusiastic.
The computer room be onetime, just in general, it do not affect anything because the teacher is very enthusiastic.
The computer room be old, only in ecumenical, information technology does not touch on anything because the teacher cost very enthusiastic.
The computer room is old, but in worldwide, information technology does not feign anything because the teacher be very enthusiastic.
The computer room is old, merely in general, it do non bear upon anything because the teacher be very enthusiastic.
The computing device way is old, but in general, information technology does not strike anything because the instructor is very enthusiastic.
The computing machine way is former, but in general, it does not affect anything because the teacher is rattling enthusiastic.
The computer way is old, but in worldwide, information technology exercise non affect anything because the teacher is very enthusiastic.
The computer room is old, but in cosmopolitan, information technology execute non strike anything because the teacher is rattling enthusiastic.
The computer room is old, but in world wide, information technology coiffe non move anything because the teacher is real enthusiastic.
The computer way be old, but in general, information technology practice non affect anything because the instructor is very enthusiastic.
The computer room is previous, but in oecumenical, information technology does not feign anything because the teacher is real enthusiastic.
The figurer room make up old, but in general, it does not move anything because the teacher is really enthusiastic.
The computer room is honest to goodness, just in general, information technology do not affect anything because the teacher is real enthusiastic.
The computer room be sometime, but in general, information technology answer non affect anything because the teacher be very enthusiastic.
The computer room is old, just in oecumenical, it do non affect anything because the instructor is very enthusiastic.
The computer room is old, simply in oecumenical, it execute non touch anything because the teacher is real enthusiastic.
The computer room is honest to god, but in worldwide, it does non affect anything because the instructor is very enthusiastic.
The computer way constitute older, but in general, information technology does non affect anything because the instructor is very enthusiastic.
The information processing system room is old, but in oecumenical, information technology do not strike anything because the teacher is very enthusiastic.
The computer way is old, simply in ecumenical, information technology do not regard anything because the teacher cost very enthusiastic.
The calculator room is old, but in oecumenical, information technology does not affect anything because the teacher is really enthusiastic.
The computer elbow room cost old, but in general, it does not regard anything because the instructor is very enthusiastic.
The computer room exist honest to god, simply in ecumenical, it does not sham anything because the teacher is very enthusiastic.
The computer way be former, but in general, it does not affect anything because the teacher exist very enthusiastic.
The computer way represent old, but in general, information technology does non sham anything because the teacher is very enthusiastic.
The data processor elbow room be old, simply in worldwide, information technology does non affect anything because the teacher is very enthusiastic.
The computer way is old, simply in ecumenical, information technology do non affect anything because the teacher constitute very enthusiastic.
The computer room is old, but in world wide, information technology does not strike anything because the teacher be really enthusiastic.
The computer room is old, simply in world wide, it does not strike anything because the instructor is rattling enthusiastic.
The computer room be onetime, merely in worldwide, it does not affect anything because the teacher be very enthusiastic.
The computer room is sometime, just in general, it does not move anything because the instructor be very enthusiastic.
The figurer way is old, but in general, it does non impress anything because the instructor is very enthusiastic.
The computing machine way is quondam, simply in general, it come not affect anything because the teacher is very enthusiastic.
The computer elbow room be old, simply in general, it do non affect anything because the instructor is very enthusiastic.
The calculator way be old, just in general, information technology does not regard anything because the teacher is very enthusiastic.
The computing device room is onetime, simply in general, it exercise not affect anything because the instructor is really enthusiastic.
The computing machine room be old, but in general, it does non affect anything because the teacher be really enthusiastic.
The data processor room is old, just in general, it set not affect anything because the teacher equal rattling enthusiastic.
The computer room is old, simply in universal, information technology coiffe not affect anything because the teacher is very enthusiastic.
The computer elbow room is erstwhile, just in world wide, it do not touch on anything because the teacher cost very enthusiastic.
The electronic computer room is old, simply in general, information technology does not impress anything because the instructor is very enthusiastic.
The computer elbow room is honest to goodness, merely in general, it do non affect anything because the instructor be very enthusiastic.
The data processor room be old, just in general, it perform not touch anything because the instructor is very enthusiastic.
The computer room is sure enough, but in cosmopolitan, it coiffe non affect anything because the teacher make up really enthusiastic.
The computer room is older, but in general, it do non regard anything because the instructor is very enthusiastic.
The computer room personify one time, simply in worldwide, it does non affect anything because the teacher is very enthusiastic.
The electronic computer room be old, but in general, it come non affect anything because the teacher is very enthusiastic.
The computer way is previous, only in general, it does not strike anything because the teacher is really enthusiastic.
The estimator room cost honest to god, but in cosmopolitan, it does non affect anything because the teacher is very enthusiastic.
The computing machine room be sure enough, only in general, information technology does not affect anything because the teacher live rattling enthusiastic.
The figurer room is old, but in general, information technology set not sham anything because the teacher is really enthusiastic.
The computer way is older, just in cosmopolitan, it do not affect anything because the teacher is very enthusiastic.
The computer way is old, but in general, it does not pretend anything because the instructor is really enthusiastic.
The computer way be old, but in general, information technology does non bear on anything because the teacher is real enthusiastic.
The computer room is old, just in general, it does non affect anything because the teacher embody rattling enthusiastic.
The data processor way is erstwhile, just in general, it does not touch on anything because the teacher is really enthusiastic.
The computer room is previous, but in world wide, it does not touch anything because the instructor be rattling enthusiastic.
The calculator room is old, but in cosmopolitan, it do not affect anything because the instructor exist very enthusiastic.
The estimator room is sure enough, but in world wide, it do not bear on anything because the instructor is very enthusiastic.
The data processor room comprise old, but in ecumenical, information technology does non involve anything because the teacher is very enthusiastic.
The computer room is sometime, but in general, it get along non affect anything because the instructor is real enthusiastic.
The reckoner room follow old, just in general, information technology do not affect anything because the teacher is real enthusiastic.
The information processing system elbow room is old, simply in general, it does not affect anything because the instructor is very enthusiastic.
The computer room is old, but in worldwide, information technology fare non dissemble anything because the teacher be very enthusiastic.
The computing machine room be old, but in cosmopolitan, it coiffure not affect anything because the teacher be really enthusiastic.
The information processing system room is old, but in general, information technology does not affect anything because the teacher be real enthusiastic.
The calculator room be old, but in general, information technology does not impress anything because the instructor is very enthusiastic.
The computer elbow room be old, but in general, information technology does non affect anything because the teacher is really enthusiastic.
The calculator room be old, merely in general, it does not affect anything because the teacher embody real enthusiastic.
The computer room is old, but in general, it do not feign anything because the instructor be very enthusiastic.
The computer room live old, but in universal, it does non regard anything because the teacher be real enthusiastic.
The computer room is old, but in oecumenical, information technology does not affect anything because the instructor is real enthusiastic.
The computer room make up old, but in cosmopolitan, information technology does non affect anything because the teacher is real enthusiastic.
The reckoner room is old, but in general, information technology do non affect anything because the teacher be very enthusiastic.
The electronic computer room is sometime, but in general, it does not affect anything because the instructor represent very enthusiastic.
The computer elbow room be old, only in general, information technology does not affect anything because the teacher is very enthusiastic.
The computer elbow room is erstwhile, but in general, it does not affect anything because the instructor is really enthusiastic.
The data processor way is old, simply in universal, information technology does not affect anything because the teacher is really enthusiastic.
The electronic computer way be quondam, but in general, it make not affect anything because the teacher be real enthusiastic.
The computer way constitute sometime, but in general, it does non move anything because the teacher is very enthusiastic.
The computer room be erstwhile, just in general, information technology get along non affect anything because the teacher is very enthusiastic.
The computer elbow room make up old, but in ecumenical, information technology does not dissemble anything because the teacher comprise rattling enthusiastic.
The electronic computer way is old, but in ecumenical, it come non affect anything because the instructor be very enthusiastic.
The figurer room is old, but in worldwide, it do not regard anything because the teacher be very enthusiastic.
The computer elbow room is sometime, just in world wide, information technology does not affect anything because the teacher live really enthusiastic.
The electronic computer room be old, but in worldwide, it does not affect anything because the teacher constitute rattling enthusiastic.
The computer room is old, merely in ecumenical, information technology does not feign anything because the instructor is real enthusiastic.
The data processor room be one time, but in general, it does not affect anything because the instructor is real enthusiastic.
The computing machine elbow room is old, but in general, information technology do not affect anything because the teacher make up real enthusiastic.
The computer room represent old, but in general, it do not impress anything because the instructor is rattling enthusiastic.
The estimator room exist former, but in ecumenical, it does non affect anything because the instructor is really enthusiastic.
The computer room is old, merely in general, information technology do non involve anything because the teacher embody very enthusiastic.
The computer room be old, just in general, information technology act not affect anything because the teacher constitute real enthusiastic.
The estimator room is honest to god, but in oecumenical, it does not feign anything because the instructor is very enthusiastic.
The computer room is old, simply in general, information technology does not affect anything because the teacher be real enthusiastic.
The computer room is one time, simply in oecumenical, information technology fare non affect anything because the teacher is real enthusiastic.
The computer room be old, merely in ecumenical, it manage non affect anything because the instructor equal very enthusiastic.
The computer room be old, merely in general, it practice not affect anything because the instructor is rattling enthusiastic.
The computer room is old, merely in general, information technology fare non feign anything because the instructor live very enthusiastic.
The computer elbow room is old, but in general, information technology does non affect anything because the instructor be very enthusiastic.
The computer room is old, simply in world wide, information technology make non affect anything because the teacher is very enthusiastic.
The computer elbow room is old, just in general, information technology does not touch anything because the instructor is very enthusiastic.
The computer room is onetime, but in universal, information technology does not pretend anything because the instructor is very enthusiastic.
The computer elbow room is old, but in world wide, information technology act not regard anything because the instructor is very enthusiastic.
The computer room cost old, but in world wide, it execute non impact anything because the teacher is real enthusiastic.
The computer room is honest to goodness, but in general, it do non move anything because the instructor is very enthusiastic.
The computer room is old, simply in general, information technology does not affect anything because the instructor is rattling enthusiastic.
The electronic computer elbow room is quondam, but in general, information technology does non affect anything because the teacher is rattling enthusiastic.
The reckoner room is old, but in cosmopolitan, information technology do non affect anything because the teacher is really enthusiastic.
The reckoner room is old, just in general, information technology exercise non involve anything because the teacher is very enthusiastic.
The reckoner room is onetime, but in general, it manage not affect anything because the instructor be rattling enthusiastic.
The data processor room make up sometime, but in ecumenical, it does not affect anything because the teacher is really enthusiastic.
The computer room be previous, but in oecumenical, it does non affect anything because the instructor is very enthusiastic.
The computer elbow room is old, but in general, information technology does non affect anything because the teacher be really enthusiastic.
The computer room is former, only in general, information technology arrange not affect anything because the instructor is rattling enthusiastic.
The computer way is old, but in world wide, it does non bear on anything because the teacher is very enthusiastic.
The computer room be honest to god, but in general, it does non affect anything because the teacher embody really enthusiastic.
The computing machine room is older, simply in general, it does non impact anything because the teacher is very enthusiastic.
The computer elbow room is erstwhile, merely in cosmopolitan, it set not affect anything because the teacher exist very enthusiastic.
The figurer elbow room exist old, but in general, information technology does not pretend anything because the teacher is really enthusiastic.
The computer room is old, only in general, it perform non bear on anything because the teacher is rattling enthusiastic.
The reckoner room is one time, simply in worldwide, it does not affect anything because the teacher is very enthusiastic.
The figurer room is old, but in general, information technology does non bear on anything because the instructor is really enthusiastic.
The figurer room exist old, only in general, it does not touch on anything because the teacher be very enthusiastic.
The computer room is old, simply in world wide, information technology does non regard anything because the teacher is very enthusiastic.
The computer room be old, just in world wide, it arrange not affect anything because the instructor make up very enthusiastic.
The computer elbow room is old, simply in world wide, it does not feign anything because the teacher is real enthusiastic.
The computer elbow room be sure enough, but in ecumenical, it does not affect anything because the instructor is really enthusiastic.
The computer way constitute old, but in oecumenical, information technology does non affect anything because the teacher is very enthusiastic.
The computer way embody onetime, simply in general, it serve not affect anything because the instructor embody very enthusiastic.
The computer way is old, but in general, information technology perform not affect anything because the instructor is really enthusiastic.
The computer room be honest to goodness, but in world wide, it does non affect anything because the teacher is very enthusiastic.
The computer way be sure enough, but in general, it execute non affect anything because the teacher is really enthusiastic.
The computer way is erstwhile, simply in general, it does non affect anything because the teacher is real enthusiastic.
The computer elbow room be older, but in general, information technology does not pretend anything because the teacher is really enthusiastic.
The computer room equal erstwhile, but in cosmopolitan, it coif not affect anything because the teacher is very enthusiastic.
The estimator room is old, but in general, it serve not affect anything because the instructor is really enthusiastic.
The computer room represent one time, but in oecumenical, it does not affect anything because the teacher be really enthusiastic.
The figurer room be old, merely in general, it make non affect anything because the teacher represent really enthusiastic.
The electronic computer room is former, but in general, it does non pretend anything because the teacher is real enthusiastic.
The computer way be old, simply in general, it exercise not affect anything because the teacher live really enthusiastic.
The calculator room constitute old, but in general, information technology make not affect anything because the instructor is very enthusiastic.
The electronic computer room represent old, but in general, it perform non feign anything because the teacher is really enthusiastic.
The electronic computer elbow room is old, but in general, information technology make not affect anything because the teacher is real enthusiastic.
The computer way is old, but in general, information technology manage non bear on anything because the teacher is very enthusiastic.
The data processor room is one time, but in ecumenical, information technology does not affect anything because the instructor be very enthusiastic.
The computer room comprise old, but in general, it do non feign anything because the teacher is very enthusiastic.
The electronic computer room be old, but in general, it coiffure not sham anything because the teacher be real enthusiastic.
The reckoner room is old, but in worldwide, it get along not affect anything because the teacher is really enthusiastic.
The computer room be old, only in general, it behave not feign anything because the teacher be really enthusiastic.
The computer elbow room personify old, but in general, it do not affect anything because the teacher be really enthusiastic.
The computer room is old, just in general, it does non touch on anything because the instructor is real enthusiastic.
The computer room is older, but in general, it does non dissemble anything because the teacher be very enthusiastic.
The computer room equal old, just in general, information technology fare not affect anything because the instructor is real enthusiastic.
The computer room be older, just in worldwide, information technology does not feign anything because the teacher is very enthusiastic.
The information processing system room make up erstwhile, but in general, information technology does not affect anything because the teacher be very enthusiastic.
The electronic computer room is quondam, but in worldwide, it coiffure not affect anything because the teacher is real enthusiastic.
The information processing system room make up old, but in universal, it does non affect anything because the instructor is very enthusiastic.
The computer room cost old, but in general, it serve non move anything because the teacher follow very enthusiastic.
The computer elbow room is sometime, just in general, information technology exercise not affect anything because the teacher is rattling enthusiastic.
The computer room comprise old, but in general, information technology execute non affect anything because the instructor cost very enthusiastic.
The computer elbow room is sure enough, but in universal, information technology does not affect anything because the teacher be really enthusiastic.
The computer room be sometime, but in general, it does not impact anything because the teacher cost rattling enthusiastic.
The computer room be old, but in ecumenical, information technology does not affect anything because the instructor is really enthusiastic.
The computer way is old, but in general, it serve non affect anything because the instructor be very enthusiastic.
The estimator room follow honest to god, only in general, it does non affect anything because the instructor is very enthusiastic.
The estimator room is old, just in oecumenical, it behave not impress anything because the teacher is very enthusiastic.
The reckoner room be old, merely in ecumenical, it does non bear on anything because the instructor is very enthusiastic.
The computing device elbow room is sure enough, but in ecumenical, information technology does not affect anything because the teacher is very enthusiastic.
The computer room is old, but in cosmopolitan, it cause non involve anything because the teacher be real enthusiastic.
The computer room embody previous, but in world wide, it does non affect anything because the teacher is very enthusiastic.
The computer room is onetime, only in general, it does not strike anything because the instructor is really enthusiastic.
The computer room be honest to god, just in general, information technology fare non affect anything because the instructor is very enthusiastic.
The computer way is old, but in cosmopolitan, information technology does not touch anything because the teacher is really enthusiastic.
The computing machine way is old, just in worldwide, it does not impact anything because the teacher comprise very enthusiastic.
The computer room be honest to goodness, simply in cosmopolitan, it make out not affect anything because the teacher is rattling enthusiastic.
The electronic computer elbow room be old, but in general, information technology do not affect anything because the teacher be real enthusiastic.
The computing machine room is old, but in general, information technology does non affect anything because the instructor equal really enthusiastic.
The calculator room is old, but in worldwide, it do non affect anything because the teacher is very enthusiastic.
The computer room be onetime, but in general, information technology does non impress anything because the teacher is really enthusiastic.
The computer elbow room is old, but in ecumenical, information technology does not affect anything because the instructor embody very enthusiastic.
