# Supplementary material for: Attention-aware with stacked embedding for sentiment analysis of student feedback through deep learning techniques
Source: PeerJ Comput Sci. 2024 Sep 2;10:e2283. doi: 10.7717/peerj-cs.2283 (PMC11419625; doi:10.7717/peerj-cs.2283)
Supplement: Supplemental Information 2 [file peerj-cs-10-2283-s002.zip › UIT-VSFC/agumented text/test (42).xlsx]

## Sheet: welcome
This be a coarse problem for the whole state, colonhihi. But there follow nothing unsatisfactory.
This represent a common problem for the whole land, colonhihi. Only thither live nothing unsatisfactory.
This follow a unwashed problem for the unhurt res publica, colonhihi. Just there is nothing unsatisfactory.
This is a common trouble for the whole state, colonhihi. But on that point is cipher unsatisfactory.
This is a common problem for the unscathed land, colonhihi. Merely there live nothing unsatisfactory.
This be a uncouth problem for the whole area, colonhihi. But thither is aught unsatisfactory.
This is a common trouble for the unscathed res publica, colonhihi. But there cost goose egg unsatisfactory.
This be a mutual problem for the whole country, colonhihi. But there constitute nothing unsatisfactory.
This is a common problem for the unharmed nation, colonhihi. But thither be nothing unsatisfactory.
This is a plebeian trouble for the whole nation, colonhihi. But there is nil unsatisfactory.
This is a usual problem for the whole body politic, colonhihi. But there embody goose egg unsatisfactory.
This is a plebeian problem for the unharmed country, colonhihi. But there constitute nothing unsatisfactory.
This live a common trouble for the solid country, colonhihi. Just there be nothing unsatisfactory.
This exist a coarse trouble for the whole country, colonhihi. But there be nothing unsatisfactory.
This represent a common job for the whole country, colonhihi. Merely in that location is nothing unsatisfactory.
This is a common trouble for the unhurt country, colonhihi. But there live zilch unsatisfactory.
This comprise a common problem for the solid area, colonhihi. Simply there be nothing unsatisfactory.
This live a common problem for the whole country, colonhihi. But in that location is zilch unsatisfactory.
This constitute a rough cut trouble for the unanimous country, colonhihi. Only there is nothing unsatisfactory.
This is a mutual problem for the whole country, colonhihi. Merely on that point be nothing unsatisfactory.
This cost a vulgar problem for the solid country, colonhihi. But there constitute nil unsatisfactory.
This is a common trouble for the whole body politic, colonhihi. Simply there be nothing unsatisfactory.
This is a uncouth problem for the unharmed country, colonhihi. But in that location be cypher unsatisfactory.
This is a mutual problem for the whole country, colonhihi. Merely there be null unsatisfactory.
This be a common problem for the unscathed land, colonhihi. But on that point is cypher unsatisfactory.
This be a usual problem for the whole country, colonhihi. But in that respect comprise null unsatisfactory.
This is a rough cut job for the hale country, colonhihi. But there is nothing unsatisfactory.
This is a common trouble for the whole country, colonhihi. But at that place be cypher unsatisfactory.
This represent a uncouth trouble for the whole country, colonhihi. Simply there is zilch unsatisfactory.
This is a vulgar problem for the whole land, colonhihi. Simply thither follow zero unsatisfactory.
This is a common job for the solid country, colonhihi. Just there equal cypher unsatisfactory.
This exist a common job for the hale country, colonhihi. But in that respect follow nothing unsatisfactory.
This cost a common trouble for the whole commonwealth, colonhihi. Simply on that point equal nothing unsatisfactory.
This be a common problem for the whole country, colonhihi. Simply in that respect be naught unsatisfactory.
This is a common problem for the hale commonwealth, colonhihi. Merely there is nil unsatisfactory.
This is a rough cut problem for the hale country, colonhihi. Merely at that place personify nothing unsatisfactory.
This is a coarse job for the whole country, colonhihi. Merely there embody nothing unsatisfactory.
This is a vulgar job for the unhurt nation, colonhihi. Just there is nothing unsatisfactory.
This is a common problem for the unscathed nation, colonhihi. Merely in that location be nothing unsatisfactory.
This is a coarse problem for the unhurt country, colonhihi. Merely there constitute zero unsatisfactory.
This be a common problem for the whole country, colonhihi. Merely on that point is zilch unsatisfactory.
This personify a rough cut problem for the unhurt nation, colonhihi. Merely there is nothing unsatisfactory.
This personify a unwashed problem for the hale country, colonhihi. Only in that location is nothing unsatisfactory.
This be a plebeian trouble for the whole country, colonhihi. Simply there is nothing unsatisfactory.
This make up a common problem for the unharmed commonwealth, colonhihi. But there follow nothing unsatisfactory.
This live a common job for the whole land, colonhihi. Only in that respect is zero unsatisfactory.
This is a vulgar problem for the whole country, colonhihi. Simply on that point be nothing unsatisfactory.
This cost a common trouble for the whole country, colonhihi. Just thither represent nothing unsatisfactory.
This is a common problem for the solid land, colonhihi. But on that point is nothing unsatisfactory.
This exist a common job for the whole state, colonhihi. But there make up nothing unsatisfactory.
This is a common problem for the whole nation, colonhihi. But at that place comprise naught unsatisfactory.
This be a common problem for the whole nation, colonhihi. Simply at that place follow nothing unsatisfactory.
This is a uncouth problem for the unscathed nation, colonhihi. But on that point be nothing unsatisfactory.
This make up a mutual problem for the whole country, colonhihi. But there is zippo unsatisfactory.
This represent a rough cut problem for the whole rural area, colonhihi. But there cost nothing unsatisfactory.
This personify a common job for the whole nation, colonhihi. Just thither is nothing unsatisfactory.
This be a common trouble for the whole state, colonhihi. But thither is nothing unsatisfactory.
This equal a vulgar problem for the whole country, colonhihi. Simply on that point is nothing unsatisfactory.
This be a common problem for the unanimous country, colonhihi. Only there exist null unsatisfactory.
This be a common problem for the solid country, colonhihi. Only there personify zilch unsatisfactory.
This be a common problem for the whole country, colonhihi. Just thither is zilch unsatisfactory.
This is a vulgar trouble for the unhurt state, colonhihi. But in that respect be nothing unsatisfactory.
This be a common problem for the unanimous country, colonhihi. But in that respect be aught unsatisfactory.
This is a coarse problem for the hale country, colonhihi. But in that location is nada unsatisfactory.
This equal a vulgar problem for the unhurt nation, colonhihi. But there is null unsatisfactory.
This be a common job for the whole country, colonhihi. Only there is aught unsatisfactory.
This personify a coarse problem for the whole country, colonhihi. Only there be nothing unsatisfactory.
This cost a common trouble for the unhurt country, colonhihi. But in that respect is nothing unsatisfactory.
This be a coarse trouble for the whole state, colonhihi. But there be nothing unsatisfactory.
This equal a common job for the unhurt state, colonhihi. But on that point is nothing unsatisfactory.
This is a common trouble for the whole nation, colonhihi. But thither exist zilch unsatisfactory.
This is a common job for the hale country, colonhihi. But there is zip unsatisfactory.
This be a common job for the unharmed country, colonhihi. But at that place is nada unsatisfactory.
This is a common problem for the solid nation, colonhihi. Only in that location is null unsatisfactory.
This represent a common problem for the unhurt country, colonhihi. But thither represent zero unsatisfactory.
This cost a vernacular problem for the whole nation, colonhihi. But there is nada unsatisfactory.
This is a coarse job for the unharmed country, colonhihi. But thither is nothing unsatisfactory.
This is a vulgar problem for the whole nation, colonhihi. Merely there be nothing unsatisfactory.
This be a common problem for the whole land, colonhihi. But on that point is zilch unsatisfactory.
This follow a common problem for the whole country, colonhihi. But on that point be nothing unsatisfactory.
This equal a common job for the whole country, colonhihi. But on that point is nothing unsatisfactory.
This be a common trouble for the whole country, colonhihi. Simply thither is nothing unsatisfactory.
This is a common job for the solid country, colonhihi. But at that place is cipher unsatisfactory.
This is a unwashed trouble for the whole area, colonhihi. But there is naught unsatisfactory.
This be a mutual problem for the whole country, colonhihi. Merely in that respect comprise nothing unsatisfactory.
This be a vulgar problem for the whole rural area, colonhihi. But at that place is cypher unsatisfactory.
This is a unwashed problem for the whole country, colonhihi. But at that place be nothing unsatisfactory.
This is a vulgar problem for the solid rural area, colonhihi. But there be cypher unsatisfactory.
This live a common problem for the hale body politic, colonhihi. Just there is zippo unsatisfactory.
This be a common trouble for the whole state, colonhihi. But in that location is nothing unsatisfactory.
This personify a uncouth trouble for the whole country, colonhihi. Only at that place is nothing unsatisfactory.
This represent a common job for the hale country, colonhihi. Only on that point is nothing unsatisfactory.
This be a common problem for the unharmed country, colonhihi. But there is zippo unsatisfactory.
This is a common job for the whole country, colonhihi. Simply thither constitute zippo unsatisfactory.
This is a common trouble for the unharmed country, colonhihi. Only on that point comprise goose egg unsatisfactory.
This is a vernacular problem for the whole state, colonhihi. Merely there be nothing unsatisfactory.
This be a common problem for the unhurt state, colonhihi. Merely there is zip unsatisfactory.
This be a vulgar trouble for the unhurt country, colonhihi. But at that place is nothing unsatisfactory.
This be a common trouble for the whole country, colonhihi. Simply thither is nothing unsatisfactory.
This be a vulgar problem for the whole state, colonhihi. Merely in that location is nothing unsatisfactory.
This be a vernacular problem for the unscathed country, colonhihi. But at that place follow nothing unsatisfactory.
This is a common trouble for the unhurt country, colonhihi. But thither is nothing unsatisfactory.
This is a plebeian problem for the unharmed country, colonhihi. Simply thither is null unsatisfactory.
This is a plebeian problem for the hale res publica, colonhihi. But there make up nothing unsatisfactory.
This is a common job for the whole res publica, colonhihi. But in that location is naught unsatisfactory.
This be a common problem for the unharmed country, colonhihi. Merely in that respect follow null unsatisfactory.
This be a common job for the hale country, colonhihi. Merely there is nothing unsatisfactory.
This is a common trouble for the whole res publica, colonhihi. But in that respect is cypher unsatisfactory.
This is a mutual problem for the unanimous country, colonhihi. But there be cypher unsatisfactory.
This comprise a vulgar problem for the hale country, colonhihi. But there is zippo unsatisfactory.
This be a coarse job for the unharmed country, colonhihi. But there is goose egg unsatisfactory.
This is a uncouth problem for the whole country, colonhihi. But at that place personify nil unsatisfactory.
This is a vulgar problem for the whole land, colonhihi. Just in that location is nothing unsatisfactory.
This is a common job for the whole land, colonhihi. But there is cypher unsatisfactory.
This follow a common problem for the whole land, colonhihi. But there exist nothing unsatisfactory.
This be a common trouble for the whole country, colonhihi. But there is zippo unsatisfactory.
This equal a common trouble for the whole state, colonhihi. But there comprise nothing unsatisfactory.
This embody a common problem for the unhurt country, colonhihi. Simply there make up nothing unsatisfactory.
This is a common problem for the solid res publica, colonhihi. But at that place constitute zero unsatisfactory.
This equal a coarse problem for the whole nation, colonhihi. But thither is nothing unsatisfactory.
This is a common problem for the whole nation, colonhihi. Only there be nothing unsatisfactory.
This is a vulgar problem for the whole state, colonhihi. Merely in that location is nil unsatisfactory.
This is a rough cut trouble for the whole country, colonhihi. Simply in that location be nothing unsatisfactory.
This is a common trouble for the whole nation, colonhihi. Only there personify nothing unsatisfactory.
This is a common problem for the unanimous land, colonhihi. But at that place is naught unsatisfactory.
This personify a common trouble for the unscathed state, colonhihi. Just there be nothing unsatisfactory.
This be a common problem for the whole nation, colonhihi. Simply there be zilch unsatisfactory.
This is a coarse problem for the unhurt country, colonhihi. But there constitute nothing unsatisfactory.
This is a common problem for the unanimous country, colonhihi. Simply in that respect be nothing unsatisfactory.
This be a common job for the whole state, colonhihi. But in that respect live nothing unsatisfactory.
This be a common trouble for the unanimous country, colonhihi. But on that point exist nothing unsatisfactory.
This comprise a common trouble for the whole country, colonhihi. Simply on that point is nothing unsatisfactory.
This is a unwashed problem for the whole country, colonhihi. Merely there be zero unsatisfactory.
This cost a vulgar problem for the unhurt country, colonhihi. But in that location live nothing unsatisfactory.
This be a uncouth problem for the hale country, colonhihi. But on that point is nothing unsatisfactory.
This is a rough cut trouble for the whole res publica, colonhihi. But thither is nothing unsatisfactory.
This be a common problem for the unscathed body politic, colonhihi. Simply there is naught unsatisfactory.
This be a common job for the unharmed nation, colonhihi. But there cost nothing unsatisfactory.
This is a vulgar problem for the unhurt country, colonhihi. But at that place is zero unsatisfactory.
This comprise a common job for the whole land, colonhihi. But there is zippo unsatisfactory.
This is a common job for the whole res publica, colonhihi. But there follow nothing unsatisfactory.
This embody a vernacular problem for the whole country, colonhihi. But there follow aught unsatisfactory.
This is a common trouble for the hale country, colonhihi. Only at that place is null unsatisfactory.
This is a common trouble for the unharmed country, colonhihi. But there be naught unsatisfactory.
This equal a common trouble for the whole country, colonhihi. Merely there is nil unsatisfactory.
This is a vulgar problem for the unscathed country, colonhihi. Only on that point is nothing unsatisfactory.
This is a vulgar trouble for the unscathed country, colonhihi. But there equal null unsatisfactory.
This is a unwashed trouble for the whole country, colonhihi. Only there constitute nothing unsatisfactory.
This represent a common problem for the whole area, colonhihi. Simply thither personify nothing unsatisfactory.
This is a common problem for the solid nation, colonhihi. But there be nothing unsatisfactory.
This is a vulgar job for the whole state, colonhihi. Only there is nothing unsatisfactory.
This is a common job for the whole country, colonhihi. Only there be nothing unsatisfactory.
This constitute a vulgar problem for the unanimous state, colonhihi. But thither is nothing unsatisfactory.
This personify a common job for the unscathed nation, colonhihi. But there be nothing unsatisfactory.
This comprise a common problem for the whole nation, colonhihi. But there be nothing unsatisfactory.
This is a common trouble for the solid country, colonhihi. Simply there personify naught unsatisfactory.
This be a vulgar job for the whole country, colonhihi. Merely there be nothing unsatisfactory.
This is a rough cut job for the unharmed land, colonhihi. But there is nix unsatisfactory.
This equal a plebeian trouble for the whole country, colonhihi. Simply in that location be nothing unsatisfactory.
This is a common problem for the whole country, colonhihi. Just in that location comprise zilch unsatisfactory.
This be a uncouth problem for the whole rural area, colonhihi. But on that point is nothing unsatisfactory.
This be a uncouth problem for the whole land, colonhihi. Only there is nix unsatisfactory.
This live a plebeian trouble for the whole nation, colonhihi. Simply there make up nothing unsatisfactory.
This make up a vulgar job for the whole state, colonhihi. But in that respect is nothing unsatisfactory.
This represent a common problem for the hale body politic, colonhihi. Merely there is nothing unsatisfactory.
This is a unwashed problem for the unscathed country, colonhihi. Just there make up cipher unsatisfactory.
This constitute a common job for the whole country, colonhihi. Simply there make up nothing unsatisfactory.
This is a usual job for the unhurt country, colonhihi. Only there is nothing unsatisfactory.
This is a common trouble for the unharmed country, colonhihi. Just in that respect is nothing unsatisfactory.
This is a common problem for the whole commonwealth, colonhihi. But on that point be nothing unsatisfactory.
This is a vulgar trouble for the solid country, colonhihi. But there is zippo unsatisfactory.
This be a vernacular problem for the unanimous country, colonhihi. But there be nothing unsatisfactory.
This represent a coarse problem for the whole country, colonhihi. But thither is nothing unsatisfactory.
This be a vulgar problem for the whole country, colonhihi. But there cost zip unsatisfactory.
This be a plebeian job for the whole country, colonhihi. But on that point live nothing unsatisfactory.
This be a common problem for the solid body politic, colonhihi. Just thither live nothing unsatisfactory.
This be a common trouble for the unscathed country, colonhihi. Just there is zero unsatisfactory.
This is a vernacular problem for the solid state, colonhihi. But on that point follow nothing unsatisfactory.
This is a common trouble for the whole country, colonhihi. Only thither is aught unsatisfactory.
This is a unwashed job for the solid area, colonhihi. But there is nada unsatisfactory.
This be a common trouble for the hale country, colonhihi. But at that place be nothing unsatisfactory.
This is a common trouble for the hale country, colonhihi. Just there is zippo unsatisfactory.
This be a unwashed problem for the unanimous nation, colonhihi. But in that respect is nothing unsatisfactory.
This is a common problem for the unanimous rural area, colonhihi. Just there is zippo unsatisfactory.
This is a coarse trouble for the unscathed country, colonhihi. But in that location is nothing unsatisfactory.
This is a common trouble for the hale land, colonhihi. But there represent zippo unsatisfactory.
This equal a vulgar problem for the unharmed nation, colonhihi. Simply there is nothing unsatisfactory.
This is a coarse job for the whole country, colonhihi. But thither be nil unsatisfactory.
This personify a unwashed job for the unharmed country, colonhihi. But on that point is nothing unsatisfactory.
This be a common job for the unhurt rural area, colonhihi. But in that location be nothing unsatisfactory.
This constitute a uncouth trouble for the whole country, colonhihi. But thither be nothing unsatisfactory.
This is a common problem for the whole res publica, colonhihi. Just thither is aught unsatisfactory.
This embody a common problem for the solid body politic, colonhihi. Just in that location is nothing unsatisfactory.
This is a common problem for the unanimous nation, colonhihi. Only there represent nothing unsatisfactory.
This be a common problem for the solid nation, colonhihi. But at that place follow cypher unsatisfactory.
This is a vernacular job for the whole land, colonhihi. But there be nothing unsatisfactory.
This is a vulgar job for the whole land, colonhihi. But there make up zilch unsatisfactory.
This is a common job for the whole nation, colonhihi. But at that place is cipher unsatisfactory.
This constitute a vulgar problem for the hale area, colonhihi. But on that point is nothing unsatisfactory.
This cost a coarse problem for the hale country, colonhihi. But there be null unsatisfactory.
This is a plebeian job for the whole area, colonhihi. Merely there is nothing unsatisfactory.
This is a common trouble for the whole country, colonhihi. Just at that place be nothing unsatisfactory.
This is a unwashed problem for the unscathed country, colonhihi. Just there be zippo unsatisfactory.
This follow a vulgar problem for the whole state, colonhihi. Simply there embody zippo unsatisfactory.
This be a common problem for the unharmed country, colonhihi. Just there be null unsatisfactory.
This be a common problem for the whole country, colonhihi. Only there cost zip unsatisfactory.
This be a common job for the whole country, colonhihi. Only there be nix unsatisfactory.
This be a vulgar problem for the unharmed country, colonhihi. But there follow nothing unsatisfactory.
This is a common problem for the whole land, colonhihi. Merely thither is nix unsatisfactory.
This is a vernacular problem for the whole nation, colonhihi. But in that location is nil unsatisfactory.
This is a plebeian problem for the unharmed area, colonhihi. But thither is nada unsatisfactory.
This is a usual problem for the unanimous country, colonhihi. But in that respect is nil unsatisfactory.
This is a common trouble for the unanimous country, colonhihi. But there follow goose egg unsatisfactory.
This be a common trouble for the unharmed country, colonhihi. But there is zippo unsatisfactory.
This exist a coarse problem for the whole country, colonhihi. Simply there is zero unsatisfactory.
This is a common problem for the unanimous state, colonhihi. But there be nada unsatisfactory.
This be a unwashed problem for the whole nation, colonhihi. Simply there is cypher unsatisfactory.
This is a usual job for the unscathed country, colonhihi. Merely there is nothing unsatisfactory.
This follow a vulgar problem for the whole country, colonhihi. But thither personify nothing unsatisfactory.
This is a common problem for the unhurt country, colonhihi. But there be naught unsatisfactory.
This is a vulgar trouble for the whole nation, colonhihi. Simply there is nothing unsatisfactory.
This personify a plebeian trouble for the whole country, colonhihi. But there be nothing unsatisfactory.
This be a plebeian problem for the whole nation, colonhihi. But there be cipher unsatisfactory.
This is a common trouble for the whole country, colonhihi. Simply there be naught unsatisfactory.
This be a common problem for the solid state, colonhihi. Only thither is nothing unsatisfactory.
This is a usual problem for the unhurt res publica, colonhihi. Just thither is null unsatisfactory.
This is a vulgar trouble for the whole country, colonhihi. Simply there is nada unsatisfactory.
This be a uncouth trouble for the solid country, colonhihi. But there is zilch unsatisfactory.
This is a uncouth job for the unhurt country, colonhihi. But thither be nothing unsatisfactory.
This be a common trouble for the whole res publica, colonhihi. But on that point is zilch unsatisfactory.
This is a common problem for the unhurt nation, colonhihi. Just on that point is nothing unsatisfactory.
This equal a vulgar problem for the unanimous country, colonhihi. Only in that respect be nothing unsatisfactory.
This is a unwashed trouble for the whole country, colonhihi. But thither be nothing unsatisfactory.
This be a vulgar trouble for the whole country, colonhihi. But there be nothing unsatisfactory.
This comprise a vulgar problem for the unharmed commonwealth, colonhihi. Only there is nothing unsatisfactory.
This is a common trouble for the whole country, colonhihi. Simply on that point is zero unsatisfactory.
This is a uncouth problem for the whole land, colonhihi. Just there live nothing unsatisfactory.
This is a common trouble for the whole country, colonhihi. Only in that respect be nothing unsatisfactory.
This is a common job for the whole land, colonhihi. But at that place be nothing unsatisfactory.
This be a common problem for the solid land, colonhihi. But there be nothing unsatisfactory.
This be a mutual problem for the whole country, colonhihi. Merely there equal nothing unsatisfactory.
This is a uncouth problem for the hale res publica, colonhihi. But in that respect is zero unsatisfactory.
This be a coarse trouble for the unanimous nation, colonhihi. But there is nothing unsatisfactory.
This is a common job for the hale nation, colonhihi. Only there be zilch unsatisfactory.
This be a common problem for the whole res publica, colonhihi. Just thither equal aught unsatisfactory.
This cost a unwashed trouble for the solid country, colonhihi. But at that place cost nothing unsatisfactory.
This is a vulgar trouble for the solid country, colonhihi. But in that location be nothing unsatisfactory.
This be a common problem for the unhurt country, colonhihi. But in that location be zip unsatisfactory.
This be a common job for the solid country, colonhihi. But there be nix unsatisfactory.
This be a coarse trouble for the whole country, colonhihi. Just at that place is nothing unsatisfactory.
This be a coarse trouble for the whole land, colonhihi. But there cost nothing unsatisfactory.
This is a plebeian problem for the whole country, colonhihi. Just there be aught unsatisfactory.
This is a common job for the whole nation, colonhihi. But there is zip unsatisfactory.
This be a coarse job for the whole country, colonhihi. But on that point is nothing unsatisfactory.
This is a common trouble for the whole state, colonhihi. Only at that place is nothing unsatisfactory.
This is a common job for the whole country, colonhihi. Just in that location be nix unsatisfactory.
This is a common job for the unanimous rural area, colonhihi. But there be zilch unsatisfactory.
This be a common problem for the unscathed state, colonhihi. Simply there be nothing unsatisfactory.
This is a coarse problem for the unharmed state, colonhihi. But there exist zilch unsatisfactory.
This be a common problem for the solid country, colonhihi. Simply there be nix unsatisfactory.
This exist a common problem for the hale country, colonhihi. Only there is nothing unsatisfactory.
This is a vulgar job for the whole land, colonhihi. But there be nothing unsatisfactory.
This personify a vernacular trouble for the whole country, colonhihi. But there constitute aught unsatisfactory.
This is a common problem for the unanimous country, colonhihi. Only there exist nothing unsatisfactory.
This be a unwashed problem for the unharmed body politic, colonhihi. Merely there is nothing unsatisfactory.
This be a common problem for the unanimous state, colonhihi. But there is zero unsatisfactory.
This represent a rough cut trouble for the whole land, colonhihi. But there be aught unsatisfactory.
This is a common trouble for the hale res publica, colonhihi. But there constitute nil unsatisfactory.
This is a unwashed problem for the unanimous country, colonhihi. Only at that place is naught unsatisfactory.
This follow a mutual problem for the unharmed country, colonhihi. Only there is nothing unsatisfactory.
This is a uncouth trouble for the whole state, colonhihi. But there be aught unsatisfactory.
This be a vulgar problem for the whole area, colonhihi. But at that place exist nothing unsatisfactory.
This is a common problem for the whole country, colonhihi. Only thither be nix unsatisfactory.
This be a common job for the unhurt country, colonhihi. Just there is nothing unsatisfactory.
This be a unwashed problem for the unhurt country, colonhihi. But thither is cypher unsatisfactory.
This exist a common problem for the unanimous country, colonhihi. But there be goose egg unsatisfactory.
This represent a common problem for the whole country, colonhihi. Just at that place be nix unsatisfactory.
This is a common trouble for the unanimous country, colonhihi. Simply in that respect is nothing unsatisfactory.
This is a coarse problem for the whole country, colonhihi. Simply on that point embody nil unsatisfactory.
This is a usual job for the whole country, colonhihi. Simply there be nothing unsatisfactory.
This is a rough cut problem for the unhurt res publica, colonhihi. But in that location is nothing unsatisfactory.
This be a vulgar job for the unscathed country, colonhihi. But there be zilch unsatisfactory.
This be a unwashed job for the whole rural area, colonhihi. Only there live nothing unsatisfactory.
This equal a common problem for the hale country, colonhihi. Simply there comprise nothing unsatisfactory.
This live a common problem for the unharmed land, colonhihi. Only there is naught unsatisfactory.
This is a rough cut job for the unscathed country, colonhihi. But there is zippo unsatisfactory.
This be a vulgar problem for the unharmed country, colonhihi. But there is naught unsatisfactory.
This is a uncouth problem for the whole country, colonhihi. Only in that respect is nada unsatisfactory.
This be a vulgar problem for the whole country, colonhihi. But in that respect be nothing unsatisfactory.
This be a vernacular problem for the whole res publica, colonhihi. But in that location comprise nothing unsatisfactory.
This is a vulgar problem for the unscathed land, colonhihi. But there is null unsatisfactory.
This comprise a vulgar problem for the unharmed country, colonhihi. But on that point is nix unsatisfactory.
This be a common job for the unanimous country, colonhihi. Simply there is zero unsatisfactory.
This embody a common problem for the unharmed commonwealth, colonhihi. Just there be nothing unsatisfactory.
This be a plebeian trouble for the whole country, colonhihi. Merely there is cipher unsatisfactory.
This constitute a common job for the whole country, colonhihi. Only there comprise cypher unsatisfactory.
This be a common job for the whole country, colonhihi. Just in that respect equal nothing unsatisfactory.
This comprise a coarse problem for the whole commonwealth, colonhihi. But there is nothing unsatisfactory.
This is a coarse problem for the unhurt state, colonhihi. Only there be nothing unsatisfactory.
This be a coarse problem for the unhurt country, colonhihi. But there be aught unsatisfactory.
This make up a common trouble for the whole country, colonhihi. Just in that respect is nothing unsatisfactory.
This personify a vulgar problem for the whole area, colonhihi. But at that place make up aught unsatisfactory.
This is a common trouble for the unscathed country, colonhihi. But on that point be zip unsatisfactory.
This is a coarse problem for the unhurt country, colonhihi. But in that respect follow nil unsatisfactory.
This is a common problem for the unhurt commonwealth, colonhihi. Merely at that place is nada unsatisfactory.
This be a vulgar problem for the whole area, colonhihi. But on that point be nothing unsatisfactory.
This is a common trouble for the whole country, colonhihi. But at that place live nothing unsatisfactory.
This cost a common problem for the whole commonwealth, colonhihi. Simply on that point cost nothing unsatisfactory.
This is a usual problem for the unscathed country, colonhihi. Simply thither is nothing unsatisfactory.
This is a vulgar job for the whole country, colonhihi. But there embody nothing unsatisfactory.
This is a vulgar job for the whole rural area, colonhihi. Simply there is zero unsatisfactory.
This be a vulgar job for the hale country, colonhihi. But there is zilch unsatisfactory.
This is a vulgar job for the whole state, colonhihi. But in that location is zero unsatisfactory.
This is a rough cut problem for the whole land, colonhihi. But at that place be zero unsatisfactory.
This exist a common problem for the unharmed body politic, colonhihi. But on that point is nothing unsatisfactory.
This be a common job for the unhurt land, colonhihi. But there is nothing unsatisfactory.
This is a common problem for the whole state, colonhihi. But at that place is cipher unsatisfactory.
This is a common job for the whole land, colonhihi. Simply in that location is nothing unsatisfactory.
This personify a common job for the unanimous country, colonhihi. But there constitute nothing unsatisfactory.
This is a vulgar problem for the whole country, colonhihi. Merely there is goose egg unsatisfactory.
This is a common job for the hale country, colonhihi. Just there is nothing unsatisfactory.
This is a common problem for the whole land, colonhihi. But thither be nix unsatisfactory.
This is a coarse job for the unhurt res publica, colonhihi. Only there is nothing unsatisfactory.
This is a uncouth problem for the whole country, colonhihi. Only in that respect be cipher unsatisfactory.
This be a uncouth problem for the unanimous country, colonhihi. But thither is naught unsatisfactory.
This is a vernacular job for the solid country, colonhihi. Merely there cost nothing unsatisfactory.
This be a vulgar problem for the hale country, colonhihi. But there be zippo unsatisfactory.
This represent a common problem for the whole body politic, colonhihi. But in that respect be zip unsatisfactory.
This be a rough cut problem for the whole commonwealth, colonhihi. But there be zilch unsatisfactory.
This is a common trouble for the whole nation, colonhihi. But there is zilch unsatisfactory.
This be a common trouble for the whole country, colonhihi. But there be nothing unsatisfactory.
This exist a common problem for the whole land, colonhihi. Merely there be zippo unsatisfactory.
This is a common job for the whole country, colonhihi. Just in that location is nothing unsatisfactory.
This live a common trouble for the unanimous rural area, colonhihi. Just in that location is nothing unsatisfactory.
This is a coarse problem for the solid country, colonhihi. Just in that location is aught unsatisfactory.
This is a rough cut problem for the whole state, colonhihi. But on that point is nothing unsatisfactory.
This cost a common problem for the whole nation, colonhihi. Simply on that point is naught unsatisfactory.
This is a coarse job for the whole country, colonhihi. But thither is zip unsatisfactory.
This is a common problem for the unhurt country, colonhihi. Merely on that point is null unsatisfactory.
This be a common problem for the unscathed country, colonhihi. Just in that respect is nothing unsatisfactory.
This personify a vernacular job for the whole country, colonhihi. But on that point embody nothing unsatisfactory.
This be a vulgar problem for the whole country, colonhihi. But there cost zip unsatisfactory.
This be a plebeian problem for the unanimous country, colonhihi. Merely there is nothing unsatisfactory.
This is a common problem for the unanimous land, colonhihi. Just there make up nothing unsatisfactory.
This be a common problem for the unscathed country, colonhihi. Just at that place is nothing unsatisfactory.
This is a plebeian problem for the solid country, colonhihi. But there constitute cypher unsatisfactory.
This be a common job for the whole country, colonhihi. But at that place is nothing unsatisfactory.
This is a common problem for the whole state, colonhihi. Only there represent nil unsatisfactory.
This is a uncouth problem for the whole country, colonhihi. Just on that point be nothing unsatisfactory.
This constitute a common problem for the whole rural area, colonhihi. But there cost nada unsatisfactory.
This is a coarse job for the whole country, colonhihi. Simply there is nothing unsatisfactory.
This be a common job for the solid commonwealth, colonhihi. Merely in that respect is nothing unsatisfactory.
This is a common problem for the unanimous nation, colonhihi. But on that point be zip unsatisfactory.
This be a rough cut problem for the whole land, colonhihi. But on that point be nothing unsatisfactory.
This make up a common trouble for the unscathed country, colonhihi. Just there be nothing unsatisfactory.
This be a common problem for the whole area, colonhihi. Merely thither is nothing unsatisfactory.
This is a common problem for the whole res publica, colonhihi. Only there embody zip unsatisfactory.
This be a coarse problem for the unscathed country, colonhihi. Just there is nix unsatisfactory.
This is a unwashed problem for the unharmed land, colonhihi. But in that respect is nothing unsatisfactory.
This is a usual problem for the whole nation, colonhihi. Merely thither is null unsatisfactory.
This is a vulgar trouble for the whole country, colonhihi. But in that respect comprise nothing unsatisfactory.
This be a uncouth job for the whole country, colonhihi. Only in that location make up nothing unsatisfactory.
This be a common problem for the unhurt state, colonhihi. But thither cost nothing unsatisfactory.
This is a coarse problem for the unscathed land, colonhihi. But there be nothing unsatisfactory.
This represent a common job for the unanimous country, colonhihi. But there be nothing unsatisfactory.
This be a common problem for the whole country, colonhihi. Simply in that location represent nothing unsatisfactory.
This is a usual job for the hale country, colonhihi. Just there is nix unsatisfactory.
This is a common problem for the whole country, colonhihi. Simply thither follow naught unsatisfactory.
This is a common job for the whole commonwealth, colonhihi. But there be cypher unsatisfactory.
This equal a common problem for the unscathed state, colonhihi. But in that respect follow cipher unsatisfactory.
This is a common trouble for the solid land, colonhihi. Just there is nothing unsatisfactory.
This equal a common problem for the solid country, colonhihi. But in that location is naught unsatisfactory.
This be a uncouth problem for the whole country, colonhihi. Just there is nothing unsatisfactory.
This equal a coarse job for the whole land, colonhihi. Simply in that location is nothing unsatisfactory.
This is a common problem for the unanimous country, colonhihi. Simply in that respect be null unsatisfactory.
This is a common trouble for the unharmed country, colonhihi. Only in that location is nothing unsatisfactory.
This make up a vernacular problem for the whole country, colonhihi. Merely thither be nothing unsatisfactory.
This is a common trouble for the unscathed country, colonhihi. Simply in that location exist goose egg unsatisfactory.
This be a rough cut problem for the whole country, colonhihi. Simply there cost nothing unsatisfactory.
This is a unwashed job for the unscathed nation, colonhihi. But there equal nothing unsatisfactory.
This is a common trouble for the unharmed country, colonhihi. Just there be zip unsatisfactory.
This be a common problem for the unanimous land, colonhihi. But there equal nada unsatisfactory.
This is a common job for the whole state, colonhihi. Merely there constitute nil unsatisfactory.
This is a common problem for the solid res publica, colonhihi. Only there be zilch unsatisfactory.
This embody a mutual problem for the unanimous land, colonhihi. But there personify nothing unsatisfactory.
This is a vulgar problem for the whole country, colonhihi. But there be zippo unsatisfactory.
This is a mutual problem for the whole state, colonhihi. Just thither is nix unsatisfactory.
This is a uncouth job for the unharmed country, colonhihi. Only on that point be nothing unsatisfactory.
This cost a common problem for the whole commonwealth, colonhihi. Just on that point is nothing unsatisfactory.
This is a vulgar problem for the unhurt country, colonhihi. But on that point is zippo unsatisfactory.
This exist a unwashed problem for the whole state, colonhihi. But in that respect is nada unsatisfactory.
This is a common job for the solid land, colonhihi. But on that point is nada unsatisfactory.
This is a vulgar job for the unharmed country, colonhihi. But there be nothing unsatisfactory.
This cost a vulgar job for the unscathed country, colonhihi. But in that respect is zippo unsatisfactory.
This be a usual trouble for the whole country, colonhihi. Merely on that point is nothing unsatisfactory.
This be a unwashed problem for the whole country, colonhihi. But at that place is naught unsatisfactory.
This be a vernacular trouble for the unhurt state, colonhihi. But there is nothing unsatisfactory.
This be a common problem for the whole area, colonhihi. Merely there is cypher unsatisfactory.
This is a common problem for the unhurt res publica, colonhihi. Simply thither is nix unsatisfactory.
This is a plebeian problem for the solid country, colonhihi. But at that place follow zilch unsatisfactory.
This represent a vulgar problem for the unanimous rural area, colonhihi. But there is nothing unsatisfactory.
This is a unwashed problem for the unharmed body politic, colonhihi. Just there be cypher unsatisfactory.
This be a common job for the unhurt land, colonhihi. But there comprise nix unsatisfactory.
This is a vulgar problem for the unhurt country, colonhihi. But there equal zippo unsatisfactory.
This be a coarse job for the hale land, colonhihi. But thither is nothing unsatisfactory.
This is a vulgar problem for the whole country, colonhihi. Simply there be zip unsatisfactory.
This is a vernacular trouble for the solid country, colonhihi. But there be nothing unsatisfactory.
This is a common job for the unharmed land, colonhihi. Just there be null unsatisfactory.
This exist a common problem for the solid state, colonhihi. But thither be nothing unsatisfactory.
This is a common problem for the unanimous commonwealth, colonhihi. But there be goose egg unsatisfactory.
This is a common problem for the unhurt land, colonhihi. Simply thither is nothing unsatisfactory.
This be a common problem for the unscathed country, colonhihi. But on that point be nil unsatisfactory.
This is a common trouble for the solid nation, colonhihi. Merely there be nothing unsatisfactory.
This is a common trouble for the whole country, colonhihi. Simply there be nil unsatisfactory.
This be a common problem for the unharmed country, colonhihi. But there embody zip unsatisfactory.
This make up a common problem for the unharmed commonwealth, colonhihi. But there constitute nothing unsatisfactory.
This is a usual problem for the unscathed commonwealth, colonhihi. Simply there is aught unsatisfactory.
This make up a common problem for the whole country, colonhihi. Just in that respect is nothing unsatisfactory.
This comprise a common trouble for the whole country, colonhihi. Just in that respect is nada unsatisfactory.
This be a common trouble for the whole state, colonhihi. Simply in that respect is nothing unsatisfactory.
This is a vulgar trouble for the whole country, colonhihi. But thither is zero unsatisfactory.
This live a common job for the solid country, colonhihi. But there is nothing unsatisfactory.
This equal a common problem for the whole body politic, colonhihi. Just there be nothing unsatisfactory.
This be a common problem for the solid area, colonhihi. Simply there is goose egg unsatisfactory.
This is a common problem for the unanimous res publica, colonhihi. But at that place is nothing unsatisfactory.
This be a common trouble for the whole area, colonhihi. But thither is nothing unsatisfactory.
This is a common job for the unhurt land, colonhihi. Only at that place is nil unsatisfactory.
This be a common problem for the hale land, colonhihi. But there be nothing unsatisfactory.
This follow a common problem for the whole commonwealth, colonhihi. But there is naught unsatisfactory.
This is a uncouth trouble for the unharmed country, colonhihi. But there is cipher unsatisfactory.
This is a common job for the whole body politic, colonhihi. Only in that location is zippo unsatisfactory.
This be a uncouth problem for the unscathed country, colonhihi. Merely in that respect is nothing unsatisfactory.
This is a vernacular problem for the unharmed nation, colonhihi. Merely there embody nothing unsatisfactory.
This be a common job for the whole country, colonhihi. Merely there is goose egg unsatisfactory.
This is a unwashed problem for the whole res publica, colonhihi. But in that location is nil unsatisfactory.
This be a common problem for the whole land, colonhihi. But thither be nil unsatisfactory.
This be a uncouth trouble for the whole country, colonhihi. But in that location make up nothing unsatisfactory.
This is a common trouble for the solid area, colonhihi. But there be zilch unsatisfactory.
This be a common job for the whole country, colonhihi. But there be zippo unsatisfactory.
This is a vulgar job for the whole country, colonhihi. Just there be null unsatisfactory.
This represent a unwashed trouble for the whole nation, colonhihi. Merely there personify nothing unsatisfactory.
This be a common problem for the unscathed rural area, colonhihi. Just there follow cipher unsatisfactory.
This is a common job for the unscathed country, colonhihi. But at that place be nothing unsatisfactory.
This is a coarse problem for the whole land, colonhihi. But on that point is nothing unsatisfactory.
This is a common job for the hale land, colonhihi. But on that point is nada unsatisfactory.
This live a common problem for the whole state, colonhihi. Just on that point is zilch unsatisfactory.
This is a plebeian problem for the unanimous country, colonhihi. But in that location be nothing unsatisfactory.
This is a common job for the whole country, colonhihi. But thither be nothing unsatisfactory.
This equal a uncouth job for the unharmed country, colonhihi. But there represent naught unsatisfactory.
This is a common trouble for the unhurt country, colonhihi. Simply there be zippo unsatisfactory.
This cost a uncouth problem for the whole country, colonhihi. But there embody aught unsatisfactory.
This equal a common problem for the unharmed country, colonhihi. Only in that location is zilch unsatisfactory.
This is a vernacular problem for the whole nation, colonhihi. But in that location is nix unsatisfactory.
This be a vulgar job for the whole country, colonhihi. Only there is nothing unsatisfactory.
This equal a common job for the unhurt country, colonhihi. But thither is zip unsatisfactory.
This is a uncouth problem for the whole rural area, colonhihi. But in that respect is goose egg unsatisfactory.
This be a common problem for the whole area, colonhihi. Merely thither be nothing unsatisfactory.
This is a vulgar trouble for the whole nation, colonhihi. But there is naught unsatisfactory.
This embody a unwashed job for the whole commonwealth, colonhihi. But there is zippo unsatisfactory.
This is a unwashed job for the whole land, colonhihi. Merely in that location comprise nothing unsatisfactory.
This is a common problem for the unanimous nation, colonhihi. Simply there live nothing unsatisfactory.
This represent a common trouble for the solid country, colonhihi. But there comprise cipher unsatisfactory.
This is a common trouble for the whole land, colonhihi. Just on that point is cypher unsatisfactory.
This is a common job for the whole country, colonhihi. Simply there comprise nothing unsatisfactory.
This be a vernacular problem for the unscathed area, colonhihi. But at that place is nothing unsatisfactory.
This is a common job for the unhurt rural area, colonhihi. But on that point is zip unsatisfactory.
This cost a common trouble for the solid country, colonhihi. But there is zero unsatisfactory.
This exist a common problem for the whole state, colonhihi. Simply in that location embody nothing unsatisfactory.
This be a common problem for the whole land, colonhihi. Just there be nothing unsatisfactory.
This make up a common problem for the solid country, colonhihi. Merely there be null unsatisfactory.
This is a common trouble for the unhurt commonwealth, colonhihi. But there is zero unsatisfactory.
This live a common trouble for the solid land, colonhihi. Only there is nothing unsatisfactory.
This constitute a common job for the whole country, colonhihi. But there be goose egg unsatisfactory.
This is a common trouble for the whole country, colonhihi. Just thither cost nothing unsatisfactory.
This is a rough cut problem for the whole land, colonhihi. Merely on that point be zippo unsatisfactory.
This live a usual problem for the whole country, colonhihi. But thither is naught unsatisfactory.
This is a usual job for the solid country, colonhihi. But thither is nix unsatisfactory.
This constitute a common job for the solid country, colonhihi. But there be zilch unsatisfactory.
This be a vernacular problem for the solid land, colonhihi. But there is nil unsatisfactory.
This be a common trouble for the whole res publica, colonhihi. Just there is nothing unsatisfactory.
This is a mutual job for the solid commonwealth, colonhihi. But there be nothing unsatisfactory.
This be a vulgar problem for the whole state, colonhihi. But there is nothing unsatisfactory.
This be a mutual problem for the whole land, colonhihi. But on that point is nothing unsatisfactory.
This be a common problem for the unhurt country, colonhihi. But thither is goose egg unsatisfactory.
This be a common job for the whole country, colonhihi. Simply on that point is nothing unsatisfactory.
This be a coarse job for the unhurt area, colonhihi. But on that point is nothing unsatisfactory.
This personify a mutual trouble for the whole body politic, colonhihi. But there is nada unsatisfactory.
This is a mutual job for the unharmed country, colonhihi. Simply there is nothing unsatisfactory.
This embody a common problem for the unhurt rural area, colonhihi. But in that respect be cipher unsatisfactory.
This be a common job for the whole state, colonhihi. Merely in that respect be nothing unsatisfactory.
This is a plebeian trouble for the unhurt commonwealth, colonhihi. But there cost nothing unsatisfactory.
This is a common problem for the unanimous country, colonhihi. Merely on that point represent nada unsatisfactory.
This be a vernacular job for the whole nation, colonhihi. But in that location is nada unsatisfactory.
This is a coarse trouble for the whole country, colonhihi. But at that place be nothing unsatisfactory.
This personify a common trouble for the unhurt country, colonhihi. But there be nothing unsatisfactory.
This be a rough cut job for the unscathed country, colonhihi. Only there is nothing unsatisfactory.
This be a common problem for the unharmed country, colonhihi. Only there be nix unsatisfactory.
This be a common trouble for the unanimous state, colonhihi. But there make up nothing unsatisfactory.
This is a plebeian problem for the whole country, colonhihi. Merely thither constitute nothing unsatisfactory.
This be a coarse trouble for the hale country, colonhihi. But in that location is nothing unsatisfactory.
This is a common problem for the unhurt res publica, colonhihi. But in that respect be cypher unsatisfactory.
This exist a common job for the whole country, colonhihi. Merely at that place be nothing unsatisfactory.
This follow a common trouble for the unanimous country, colonhihi. Only thither is zippo unsatisfactory.
This live a vulgar trouble for the whole country, colonhihi. Simply there is null unsatisfactory.
This be a plebeian problem for the whole country, colonhihi. Simply at that place is nothing unsatisfactory.
This embody a common problem for the unanimous state, colonhihi. Simply there is nix unsatisfactory.
This is a common job for the whole country, colonhihi. Merely in that location be nix unsatisfactory.
This be a uncouth job for the whole body politic, colonhihi. Simply there is nothing unsatisfactory.
This be a common trouble for the solid country, colonhihi. Simply at that place is nothing unsatisfactory.
This constitute a common problem for the unscathed land, colonhihi. But on that point be nothing unsatisfactory.
This be a common trouble for the unharmed country, colonhihi. Only there is nil unsatisfactory.
This be a common problem for the whole land, colonhihi. Just thither constitute nothing unsatisfactory.
This is a vulgar problem for the whole nation, colonhihi. Simply in that respect is nothing unsatisfactory.
This cost a uncouth problem for the whole country, colonhihi. Just at that place be nothing unsatisfactory.
This is a uncouth problem for the whole country, colonhihi. Only there personify nothing unsatisfactory.
This be a vernacular trouble for the unharmed country, colonhihi. Merely there is nothing unsatisfactory.
This be a common job for the hale country, colonhihi. Only there be nothing unsatisfactory.
This is a common problem for the solid state, colonhihi. Simply there be null unsatisfactory.
This is a coarse trouble for the whole body politic, colonhihi. But on that point be nothing unsatisfactory.
This is a common trouble for the whole country, colonhihi. But in that respect comprise nix unsatisfactory.
This is a common job for the unscathed state, colonhihi. Only there be null unsatisfactory.
This be a common trouble for the whole nation, colonhihi. But there embody nothing unsatisfactory.
This be a common problem for the solid country, colonhihi. But at that place is naught unsatisfactory.
This is a vernacular problem for the solid country, colonhihi. But at that place is nothing unsatisfactory.
This comprise a coarse job for the unharmed country, colonhihi. But on that point be nothing unsatisfactory.
This is a vulgar problem for the hale nation, colonhihi. Merely in that respect is nothing unsatisfactory.
This exist a vulgar problem for the solid country, colonhihi. But there be nothing unsatisfactory.
This is a vernacular problem for the solid country, colonhihi. Simply in that location is nothing unsatisfactory.
This is a usual problem for the unharmed country, colonhihi. But there be nothing unsatisfactory.
This represent a common trouble for the whole country, colonhihi. But in that respect is nothing unsatisfactory.
This is a vulgar job for the whole commonwealth, colonhihi. But there is zippo unsatisfactory.
This personify a common trouble for the unscathed land, colonhihi. Merely there equal nothing unsatisfactory.
This is a common job for the unscathed country, colonhihi. But there live nothing unsatisfactory.
This be a vernacular trouble for the whole rural area, colonhihi. Simply there is goose egg unsatisfactory.
This is a unwashed job for the whole country, colonhihi. But in that location exist nothing unsatisfactory.
This is a mutual problem for the unanimous country, colonhihi. Merely there be nothing unsatisfactory.
This is a vulgar problem for the hale country, colonhihi. But thither follow cipher unsatisfactory.
This make up a common trouble for the unanimous land, colonhihi. Only there is nothing unsatisfactory.
This is a common job for the unanimous area, colonhihi. But in that location exist zilch unsatisfactory.
This embody a common job for the whole rural area, colonhihi. But there equal nothing unsatisfactory.
This is a common problem for the unanimous country, colonhihi. Merely on that point is nothing unsatisfactory.
This be a vernacular problem for the whole rural area, colonhihi. But in that respect is cypher unsatisfactory.
This embody a usual problem for the whole country, colonhihi. But in that respect be null unsatisfactory.
This be a common problem for the whole commonwealth, colonhihi. But in that respect be nothing unsatisfactory.
This exist a plebeian problem for the solid country, colonhihi. But there is zero unsatisfactory.
This is a common job for the whole country, colonhihi. Only there embody zippo unsatisfactory.
This make up a uncouth problem for the whole commonwealth, colonhihi. But in that location make up nothing unsatisfactory.
This is a rough cut problem for the unhurt country, colonhihi. Simply there be nothing unsatisfactory.
This be a common job for the whole nation, colonhihi. But there be nil unsatisfactory.
This is a plebeian trouble for the whole area, colonhihi. Only in that location is nothing unsatisfactory.
This be a vulgar problem for the hale country, colonhihi. But in that respect be zilch unsatisfactory.
This be a common job for the whole country, colonhihi. But there be zero unsatisfactory.
This constitute a common problem for the unhurt state, colonhihi. Simply there is nothing unsatisfactory.
This be a vulgar problem for the whole country, colonhihi. Merely there be naught unsatisfactory.
This be a vulgar problem for the whole body politic, colonhihi. But there embody nothing unsatisfactory.
This is a rough cut trouble for the hale country, colonhihi. But on that point is nothing unsatisfactory.
This be a vulgar problem for the whole country, colonhihi. Just there embody zero unsatisfactory.
This be a vulgar trouble for the unhurt country, colonhihi. But there personify nothing unsatisfactory.
This is a common problem for the whole country, colonhihi. Merely in that respect is null unsatisfactory.
This be a coarse problem for the solid commonwealth, colonhihi. But there is zero unsatisfactory.
This is a coarse problem for the unanimous nation, colonhihi. But in that respect is goose egg unsatisfactory.
This be a plebeian job for the unanimous nation, colonhihi. But there is nothing unsatisfactory.
This equal a plebeian job for the hale country, colonhihi. But there embody nothing unsatisfactory.
This is a mutual trouble for the whole country, colonhihi. But at that place embody nothing unsatisfactory.
This be a rough cut problem for the whole nation, colonhihi. But there follow zero unsatisfactory.
This be a coarse problem for the hale country, colonhihi. But there be nothing unsatisfactory.
This is a rough cut trouble for the whole state, colonhihi. Only there constitute aught unsatisfactory.
This be a vulgar problem for the whole country, colonhihi. Simply there be nothing unsatisfactory.
This is a common job for the hale country, colonhihi. Only there be zilch unsatisfactory.
This constitute a uncouth problem for the unhurt country, colonhihi. But there make up zero unsatisfactory.
This exist a vernacular job for the whole nation, colonhihi. But there follow zippo unsatisfactory.
This is a common problem for the whole land, colonhihi. Just on that point is nix unsatisfactory.
This is a rough cut problem for the whole country, colonhihi. Simply in that respect is naught unsatisfactory.
This is a common trouble for the solid country, colonhihi. Merely there be nada unsatisfactory.
This be a common problem for the whole state, colonhihi. But on that point live aught unsatisfactory.
This constitute a coarse problem for the unscathed land, colonhihi. But in that respect is nothing unsatisfactory.
This be a coarse problem for the unharmed country, colonhihi. But in that location be nothing unsatisfactory.
This live a vulgar problem for the unhurt country, colonhihi. Just thither exist nothing unsatisfactory.
This is a common trouble for the unscathed state, colonhihi. Merely there is nada unsatisfactory.
This is a common job for the unharmed country, colonhihi. Only there is nothing unsatisfactory.
This is a common trouble for the whole country, colonhihi. Only there is nix unsatisfactory.
This is a vulgar problem for the solid commonwealth, colonhihi. But there is cipher unsatisfactory.
This is a common job for the whole land, colonhihi. Just there be nothing unsatisfactory.
This is a unwashed problem for the hale country, colonhihi. Merely in that location is nothing unsatisfactory.
This is a common problem for the unhurt state, colonhihi. Simply thither is zilch unsatisfactory.
This is a common job for the unscathed country, colonhihi. Merely there be nothing unsatisfactory.
This is a common problem for the whole nation, colonhihi. But there be cipher unsatisfactory.
This be a common job for the whole country, colonhihi. Merely there is naught unsatisfactory.
This comprise a common job for the whole country, colonhihi. But at that place is nothing unsatisfactory.
This be a vernacular trouble for the solid country, colonhihi. But there is nothing unsatisfactory.
This is a plebeian trouble for the whole body politic, colonhihi. Just in that location be nothing unsatisfactory.
This is a vulgar problem for the unanimous country, colonhihi. Only there comprise cypher unsatisfactory.
This exist a common problem for the unhurt country, colonhihi. But in that location is cypher unsatisfactory.
This is a common job for the unhurt country, colonhihi. Simply at that place is cypher unsatisfactory.
This is a vulgar job for the whole nation, colonhihi. Just in that respect is nothing unsatisfactory.
This is a common job for the unharmed country, colonhihi. But there exist cipher unsatisfactory.
This be a rough cut problem for the unharmed nation, colonhihi. But there follow nothing unsatisfactory.
This is a usual problem for the unscathed country, colonhihi. But there live cipher unsatisfactory.
This represent a plebeian job for the whole country, colonhihi. Simply in that respect constitute nothing unsatisfactory.
This is a vulgar job for the solid country, colonhihi. But on that point is nothing unsatisfactory.
This be a vulgar problem for the unhurt country, colonhihi. Just in that location is nothing unsatisfactory.
This be a vulgar job for the whole country, colonhihi. Only there is null unsatisfactory.
This is a common problem for the whole country, colonhihi. Merely in that respect comprise nothing unsatisfactory.
This is a vernacular trouble for the whole land, colonhihi. Just on that point is nothing unsatisfactory.
This is a usual trouble for the whole country, colonhihi. Just there is nix unsatisfactory.
This is a common problem for the whole land, colonhihi. Just there follow nil unsatisfactory.
This represent a vulgar problem for the hale country, colonhihi. But there is zilch unsatisfactory.
This is a common problem for the unhurt country, colonhihi. But in that respect is null unsatisfactory.
This personify a common problem for the unharmed country, colonhihi. Only in that respect is nothing unsatisfactory.
This be a common problem for the whole country, colonhihi. But there be zippo unsatisfactory.
This is a usual problem for the unscathed country, colonhihi. Just there be nothing unsatisfactory.
This be a common trouble for the solid country, colonhihi. But in that respect is nothing unsatisfactory.
This is a common job for the whole country, colonhihi. Simply there is zip unsatisfactory.
This is a common problem for the whole country, colonhihi. Just thither be naught unsatisfactory.
This comprise a plebeian job for the unanimous country, colonhihi. But there is zippo unsatisfactory.
This be a common problem for the hale country, colonhihi. But in that location be nothing unsatisfactory.
This is a mutual problem for the unscathed state, colonhihi. Merely thither is nothing unsatisfactory.
This is a coarse problem for the whole country, colonhihi. But at that place be nil unsatisfactory.
This is a common trouble for the whole land, colonhihi. But there be nil unsatisfactory.
This is a common problem for the whole land, colonhihi. But thither be cypher unsatisfactory.
This be a common job for the solid country, colonhihi. But at that place is null unsatisfactory.
This is a common trouble for the unscathed body politic, colonhihi. Merely in that respect is aught unsatisfactory.
This be a common problem for the unhurt country, colonhihi. Only there be cipher unsatisfactory.
This be a common job for the whole country, colonhihi. But in that location is nothing unsatisfactory.
This equal a common trouble for the whole country, colonhihi. But on that point personify aught unsatisfactory.
This be a common problem for the unhurt body politic, colonhihi. But there is cipher unsatisfactory.
This personify a common problem for the whole commonwealth, colonhihi. Only there be aught unsatisfactory.
This is a common trouble for the whole country, colonhihi. Only there be naught unsatisfactory.
This equal a common job for the whole country, colonhihi. Merely in that location be nada unsatisfactory.
This comprise a mutual problem for the unhurt country, colonhihi. Only there is null unsatisfactory.
This is a common problem for the whole country, colonhihi. Just in that location be nothing unsatisfactory.
This is a vulgar trouble for the whole country, colonhihi. But there comprise zippo unsatisfactory.
This be a common problem for the solid country, colonhihi. But at that place is goose egg unsatisfactory.
This constitute a common trouble for the unanimous rural area, colonhihi. But thither is nothing unsatisfactory.
This be a common problem for the whole country, colonhihi. Only at that place is cipher unsatisfactory.
This represent a unwashed problem for the whole country, colonhihi. Simply there personify aught unsatisfactory.
This personify a vulgar job for the whole country, colonhihi. Just there is nothing unsatisfactory.
This is a common trouble for the unharmed country, colonhihi. Simply at that place is nothing unsatisfactory.
This make up a coarse problem for the unanimous nation, colonhihi. But there personify null unsatisfactory.
This be a common job for the whole country, colonhihi. Only at that place is nothing unsatisfactory.
This constitute a common job for the hale country, colonhihi. Merely on that point is nothing unsatisfactory.
This is a mutual problem for the unhurt nation, colonhihi. But in that location constitute nothing unsatisfactory.
This is a common trouble for the unhurt state, colonhihi. Simply at that place is nothing unsatisfactory.
This be a common job for the whole land, colonhihi. But there is naught unsatisfactory.
This is a vernacular problem for the whole state, colonhihi. But at that place be nothing unsatisfactory.
This exist a coarse problem for the unhurt country, colonhihi. But at that place make up nothing unsatisfactory.
This be a common problem for the whole country, colonhihi. But there make up zero unsatisfactory.
This is a vulgar trouble for the whole country, colonhihi. But there be nil unsatisfactory.
This is a common job for the unscathed state, colonhihi. But thither is nix unsatisfactory.
This be a common job for the whole state, colonhihi. But thither is nothing unsatisfactory.
This is a coarse trouble for the unhurt country, colonhihi. Only there is nothing unsatisfactory.
This is a common job for the unanimous country, colonhihi. Simply there be nix unsatisfactory.
This be a coarse job for the unanimous country, colonhihi. Just there is nothing unsatisfactory.
This make up a common problem for the whole country, colonhihi. Merely there be cypher unsatisfactory.
This is a vulgar trouble for the hale rural area, colonhihi. But in that location is nothing unsatisfactory.
This is a common job for the whole country, colonhihi. Just there is null unsatisfactory.
This is a common job for the unharmed nation, colonhihi. But there be aught unsatisfactory.
This is a usual problem for the unharmed country, colonhihi. Just there equal nothing unsatisfactory.
This be a common problem for the hale country, colonhihi. Only in that location is nix unsatisfactory.
This is a common job for the whole commonwealth, colonhihi. But in that respect constitute nothing unsatisfactory.
This is a common trouble for the solid land, colonhihi. Simply there be nothing unsatisfactory.
This cost a plebeian job for the whole country, colonhihi. Simply on that point is nothing unsatisfactory.
This is a common trouble for the unharmed country, colonhihi. But there equal nothing unsatisfactory.
This is a common problem for the unharmed country, colonhihi. Simply there is nix unsatisfactory.
This live a common trouble for the whole country, colonhihi. But at that place personify nix unsatisfactory.
This is a vernacular trouble for the whole country, colonhihi. Only at that place be nothing unsatisfactory.
This is a usual job for the whole country, colonhihi. Just there be zippo unsatisfactory.
This is a unwashed problem for the whole country, colonhihi. Only at that place be zero unsatisfactory.
This is a common job for the solid country, colonhihi. But in that respect is zero unsatisfactory.
This be a vulgar job for the whole country, colonhihi. But there is null unsatisfactory.
This is a common job for the unharmed country, colonhihi. Only there live naught unsatisfactory.
This is a rough cut trouble for the unhurt country, colonhihi. Simply there cost nothing unsatisfactory.
This is a common problem for the hale res publica, colonhihi. Just thither be nothing unsatisfactory.
This be a plebeian problem for the hale nation, colonhihi. Simply there live nothing unsatisfactory.
This is a mutual problem for the unhurt country, colonhihi. But thither equal aught unsatisfactory.
This is a mutual problem for the whole body politic, colonhihi. But on that point be cypher unsatisfactory.
This is a common trouble for the solid nation, colonhihi. But at that place is zippo unsatisfactory.
This is a common problem for the whole nation, colonhihi. Just thither follow aught unsatisfactory.
This be a vernacular job for the whole country, colonhihi. But on that point personify nothing unsatisfactory.
This be a vulgar problem for the whole country, colonhihi. But at that place be cipher unsatisfactory.
This is a coarse trouble for the whole country, colonhihi. Simply there be goose egg unsatisfactory.
This is a unwashed problem for the whole country, colonhihi. Simply there is aught unsatisfactory.
This be a rough cut job for the whole country, colonhihi. But there be goose egg unsatisfactory.
This is a common trouble for the whole rural area, colonhihi. Only there be goose egg unsatisfactory.
This is a plebeian job for the whole rural area, colonhihi. But there is zippo unsatisfactory.
This embody a common problem for the unanimous country, colonhihi. But in that respect be nothing unsatisfactory.
This is a coarse trouble for the whole body politic, colonhihi. Only in that location is nothing unsatisfactory.
This personify a rough cut problem for the unanimous country, colonhihi. Only there is naught unsatisfactory.
This is a common trouble for the whole res publica, colonhihi. But on that point cost nothing unsatisfactory.
This be a plebeian job for the whole country, colonhihi. But there be nada unsatisfactory.
This is a vulgar problem for the hale country, colonhihi. Just there embody nothing unsatisfactory.
This live a vernacular job for the unhurt country, colonhihi. Simply at that place is nothing unsatisfactory.
This is a unwashed problem for the unscathed country, colonhihi. Only there is zilch unsatisfactory.
This embody a mutual problem for the unhurt country, colonhihi. But on that point is nada unsatisfactory.
This represent a common problem for the whole country, colonhihi. But at that place constitute cipher unsatisfactory.
This constitute a unwashed problem for the whole land, colonhihi. But there is naught unsatisfactory.
This personify a coarse job for the unanimous country, colonhihi. Just there is nil unsatisfactory.
This is a common problem for the hale land, colonhihi. Just there constitute nothing unsatisfactory.
This is a vulgar problem for the unharmed rural area, colonhihi. Only at that place is nothing unsatisfactory.
This is a vulgar job for the whole rural area, colonhihi. Simply on that point embody nothing unsatisfactory.
This is a common problem for the unanimous nation, colonhihi. But in that respect be nothing unsatisfactory.
This be a common trouble for the whole nation, colonhihi. But thither be nothing unsatisfactory.
This is a rough cut job for the whole country, colonhihi. But there is zippo unsatisfactory.
This is a usual job for the whole land, colonhihi. Just there be nothing unsatisfactory.
This is a vulgar job for the whole country, colonhihi. But there is naught unsatisfactory.
This is a coarse job for the unanimous body politic, colonhihi. But in that location is nothing unsatisfactory.
This make up a coarse problem for the whole body politic, colonhihi. Just there is naught unsatisfactory.
This is a common trouble for the whole state, colonhihi. Only thither represent zip unsatisfactory.
This is a vulgar job for the whole res publica, colonhihi. But thither is aught unsatisfactory.
This is a unwashed job for the whole country, colonhihi. Only there is nix unsatisfactory.
This make up a common problem for the unharmed country, colonhihi. Just there be nothing unsatisfactory.
This be a common problem for the unscathed country, colonhihi. Simply in that respect is nothing unsatisfactory.
This equal a common trouble for the unanimous body politic, colonhihi. Just there is nothing unsatisfactory.
This is a common problem for the hale land, colonhihi. Merely on that point is cypher unsatisfactory.
This is a vulgar trouble for the unharmed country, colonhihi. Just at that place is nothing unsatisfactory.
This comprise a common job for the hale country, colonhihi. But at that place is nada unsatisfactory.
This be a common trouble for the unanimous state, colonhihi. But there comprise nothing unsatisfactory.
This be a common trouble for the whole country, colonhihi. But in that location is zip unsatisfactory.
This be a common trouble for the unanimous country, colonhihi. But there is zippo unsatisfactory.
This is a common job for the unharmed country, colonhihi. But thither follow nil unsatisfactory.
This be a common problem for the unharmed country, colonhihi. But there be nix unsatisfactory.
This is a common job for the whole body politic, colonhihi. Only there be nothing unsatisfactory.
This is a common trouble for the unharmed res publica, colonhihi. But there represent nil unsatisfactory.
This is a vulgar job for the whole nation, colonhihi. But there is goose egg unsatisfactory.
This be a plebeian problem for the unanimous country, colonhihi. But in that location is nothing unsatisfactory.
This is a rough cut trouble for the whole res publica, colonhihi. But in that respect represent nix unsatisfactory.
This equal a mutual problem for the unharmed res publica, colonhihi. But there is nothing unsatisfactory.
This be a common job for the unhurt country, colonhihi. Only thither is zero unsatisfactory.
This is a vernacular problem for the unscathed country, colonhihi. But thither is zip unsatisfactory.
This comprise a common job for the unanimous country, colonhihi. But there is nothing unsatisfactory.
This is a common job for the whole country, colonhihi. Simply on that point be null unsatisfactory.
This make up a common job for the unanimous body politic, colonhihi. Only there is nothing unsatisfactory.
This is a coarse problem for the unhurt commonwealth, colonhihi. Simply there is null unsatisfactory.
This is a vulgar problem for the unhurt country, colonhihi. But in that respect is nothing unsatisfactory.
This is a common problem for the unanimous country, colonhihi. Simply there is zero unsatisfactory.
This exist a vulgar problem for the unscathed country, colonhihi. But at that place be nothing unsatisfactory.
This is a rough cut problem for the whole state, colonhihi. Simply there be cipher unsatisfactory.
This is a mutual problem for the whole body politic, colonhihi. Only at that place is nada unsatisfactory.
This be a common trouble for the unhurt country, colonhihi. Only there be zero unsatisfactory.
This be a coarse problem for the unhurt country, colonhihi. But in that respect is nothing unsatisfactory.
This is a common job for the unhurt country, colonhihi. But thither be nothing unsatisfactory.
This represent a usual problem for the whole country, colonhihi. Merely on that point exist nothing unsatisfactory.
This is a coarse job for the unscathed country, colonhihi. Simply there is cipher unsatisfactory.
This is a common problem for the whole res publica, colonhihi. Merely there be zip unsatisfactory.
This personify a vulgar job for the whole country, colonhihi. But there be nothing unsatisfactory.
This comprise a usual trouble for the unscathed country, colonhihi. But there is zero unsatisfactory.
This cost a common job for the whole country, colonhihi. But in that respect embody null unsatisfactory.
This cost a common problem for the unhurt country, colonhihi. But in that respect be nothing unsatisfactory.
This be a common problem for the unhurt country, colonhihi. Only there be nothing unsatisfactory.
This is a vernacular job for the whole land, colonhihi. But there be aught unsatisfactory.
This is a plebeian problem for the unscathed nation, colonhihi. But at that place is nothing unsatisfactory.
This follow a usual problem for the hale country, colonhihi. But at that place be nothing unsatisfactory.
This is a vulgar job for the whole land, colonhihi. But there be nothing unsatisfactory.
This comprise a vulgar problem for the unhurt nation, colonhihi. But there constitute nothing unsatisfactory.
This be a common problem for the unharmed commonwealth, colonhihi. Merely in that location is nothing unsatisfactory.
This constitute a uncouth job for the whole land, colonhihi. But there is cipher unsatisfactory.
This is a vulgar problem for the solid res publica, colonhihi. But there is cypher unsatisfactory.
This constitute a common problem for the whole commonwealth, colonhihi. But at that place be naught unsatisfactory.
This equal a common job for the whole country, colonhihi. But in that location represent nothing unsatisfactory.
This be a common problem for the whole rural area, colonhihi. Just there is zilch unsatisfactory.
This be a common trouble for the whole nation, colonhihi. Simply in that location is nothing unsatisfactory.
This comprise a common problem for the unhurt commonwealth, colonhihi. But in that respect cost nothing unsatisfactory.
This is a common trouble for the unanimous country, colonhihi. Simply on that point be nothing unsatisfactory.
This is a common problem for the hale country, colonhihi. Merely there be nothing unsatisfactory.
This is a usual trouble for the unanimous nation, colonhihi. But thither is nothing unsatisfactory.
This is a common trouble for the whole rural area, colonhihi. Simply in that respect is nothing unsatisfactory.
This be a vulgar problem for the whole land, colonhihi. But on that point exist nil unsatisfactory.
This be a vernacular problem for the whole body politic, colonhihi. Just on that point is zero unsatisfactory.
This be a common problem for the solid commonwealth, colonhihi. Only there is zippo unsatisfactory.
This is a mutual problem for the whole nation, colonhihi. Only at that place comprise nothing unsatisfactory.
This be a vulgar problem for the whole country, colonhihi. Merely at that place is zilch unsatisfactory.
This constitute a unwashed trouble for the whole state, colonhihi. But there exist nothing unsatisfactory.
This be a common trouble for the unanimous res publica, colonhihi. Merely there is nothing unsatisfactory.
This is a unwashed problem for the unanimous area, colonhihi. But on that point be nothing unsatisfactory.
This be a rough cut problem for the whole country, colonhihi. But in that location is null unsatisfactory.
This is a common trouble for the whole land, colonhihi. But in that respect personify nothing unsatisfactory.
This be a common trouble for the unanimous country, colonhihi. But on that point make up nothing unsatisfactory.
This is a vulgar job for the unanimous country, colonhihi. But there is naught unsatisfactory.
This is a common trouble for the unharmed res publica, colonhihi. But in that location be goose egg unsatisfactory.
This be a unwashed problem for the whole country, colonhihi. Only there is nothing unsatisfactory.
This is a common problem for the whole nation, colonhihi. Merely on that point be nothing unsatisfactory.
This cost a vulgar trouble for the unanimous country, colonhihi. Just there is nothing unsatisfactory.
This be a vulgar problem for the whole country, colonhihi. Simply there be cipher unsatisfactory.
This is a coarse problem for the whole body politic, colonhihi. Merely in that respect is cypher unsatisfactory.
This is a common problem for the unscathed state, colonhihi. Just there be nothing unsatisfactory.
This be a common problem for the whole country, colonhihi. Merely in that location be nada unsatisfactory.
This live a mutual problem for the whole country, colonhihi. Just there is cypher unsatisfactory.
This is a common problem for the solid state, colonhihi. Just at that place is nothing unsatisfactory.
This is a vulgar problem for the unharmed area, colonhihi. Just there is nothing unsatisfactory.
This is a uncouth problem for the whole commonwealth, colonhihi. Merely in that respect is naught unsatisfactory.
This is a common problem for the whole commonwealth, colonhihi. Simply on that point is zero unsatisfactory.
This be a mutual trouble for the whole country, colonhihi. But in that respect is cypher unsatisfactory.
This is a common problem for the hale land, colonhihi. Simply there is null unsatisfactory.
This is a coarse problem for the unanimous land, colonhihi. Only there is nil unsatisfactory.
This exist a rough cut problem for the unscathed country, colonhihi. But there is aught unsatisfactory.
This is a vulgar trouble for the unhurt country, colonhihi. Merely there be nil unsatisfactory.
This be a common job for the whole country, colonhihi. Just there is cypher unsatisfactory.
This be a vulgar problem for the whole body politic, colonhihi. But thither follow nothing unsatisfactory.
This is a common trouble for the unscathed body politic, colonhihi. But there be cipher unsatisfactory.
This constitute a vulgar problem for the whole land, colonhihi. Merely there be nothing unsatisfactory.
This cost a common problem for the unanimous state, colonhihi. But in that location is null unsatisfactory.
This is a uncouth job for the whole state, colonhihi. But in that location is nix unsatisfactory.
This is a plebeian problem for the solid commonwealth, colonhihi. But there make up naught unsatisfactory.
This is a common job for the hale area, colonhihi. Simply there embody cipher unsatisfactory.
This cost a plebeian trouble for the unscathed res publica, colonhihi. Merely there is nothing unsatisfactory.
This is a uncouth job for the whole commonwealth, colonhihi. Only in that respect is nada unsatisfactory.
This is a rough cut trouble for the whole land, colonhihi. But in that location be nothing unsatisfactory.
This is a vulgar problem for the whole rural area, colonhihi. But on that point be nothing unsatisfactory.
This be a uncouth trouble for the whole nation, colonhihi. Simply there is nothing unsatisfactory.
This equal a common problem for the whole state, colonhihi. But on that point is nix unsatisfactory.
This is a vulgar job for the hale rural area, colonhihi. Merely there is nothing unsatisfactory.
This be a unwashed problem for the whole country, colonhihi. But there be zero unsatisfactory.
This is a plebeian trouble for the solid country, colonhihi. But thither is zilch unsatisfactory.
This is a vulgar trouble for the whole nation, colonhihi. But there is nothing unsatisfactory.
This equal a common problem for the unharmed state, colonhihi. Simply at that place is zippo unsatisfactory.
This is a usual trouble for the unanimous country, colonhihi. But in that respect be nothing unsatisfactory.
This be a common job for the whole country, colonhihi. Simply in that location is zip unsatisfactory.
This personify a common trouble for the unharmed state, colonhihi. But there be nothing unsatisfactory.
This exist a common job for the unscathed country, colonhihi. Only there is nothing unsatisfactory.
This is a common job for the unscathed state, colonhihi. But in that respect is nada unsatisfactory.
This is a vulgar trouble for the unhurt country, colonhihi. Only there is nothing unsatisfactory.
This is a common problem for the whole land, colonhihi. Only in that location personify naught unsatisfactory.
This be a common trouble for the whole state, colonhihi. Merely in that location is zippo unsatisfactory.
This is a mutual problem for the whole area, colonhihi. Only on that point comprise nothing unsatisfactory.
This be a usual problem for the whole country, colonhihi. Only thither is goose egg unsatisfactory.
This is a uncouth problem for the unharmed land, colonhihi. Only there be zero unsatisfactory.
This represent a mutual problem for the unscathed country, colonhihi. Only there live nothing unsatisfactory.
This is a usual problem for the hale country, colonhihi. But in that location equal zippo unsatisfactory.
This is a common problem for the unhurt commonwealth, colonhihi. Just there is nil unsatisfactory.
This is a common problem for the unanimous country, colonhihi. Just there live zippo unsatisfactory.
This constitute a common problem for the hale land, colonhihi. But at that place is nothing unsatisfactory.
This is a plebeian trouble for the whole commonwealth, colonhihi. But there is nothing unsatisfactory.
This personify a common problem for the whole country, colonhihi. But at that place embody goose egg unsatisfactory.
This is a common trouble for the whole country, colonhihi. Merely at that place is nothing unsatisfactory.
This constitute a common job for the unharmed state, colonhihi. But there is null unsatisfactory.
This be a vulgar problem for the whole nation, colonhihi. But there equal nada unsatisfactory.
This is a common problem for the unharmed land, colonhihi. Simply there be nada unsatisfactory.
This is a vernacular job for the whole country, colonhihi. But on that point be nothing unsatisfactory.
This be a vernacular problem for the whole country, colonhihi. But on that point exist nothing unsatisfactory.
This is a rough cut job for the whole country, colonhihi. Simply there live nothing unsatisfactory.
This is a vulgar problem for the whole country, colonhihi. Only in that location be null unsatisfactory.
This is a common problem for the unharmed country, colonhihi. Simply there constitute nothing unsatisfactory.
This be a usual problem for the unscathed state, colonhihi. Simply in that respect is nothing unsatisfactory.
This be a usual problem for the whole country, colonhihi. Just there be cipher unsatisfactory.
This be a vulgar problem for the whole country, colonhihi. Simply there be nothing unsatisfactory.
This is a coarse problem for the solid nation, colonhihi. But in that respect is cypher unsatisfactory.
This is a common trouble for the unharmed rural area, colonhihi. Only there is goose egg unsatisfactory.
This follow a coarse problem for the whole country, colonhihi. Simply on that point is nothing unsatisfactory.
This is a common problem for the hale country, colonhihi. Only thither is cypher unsatisfactory.
This exist a common problem for the unhurt state, colonhihi. But in that location is null unsatisfactory.
This be a coarse problem for the whole country, colonhihi. Just there is cypher unsatisfactory.
This is a uncouth problem for the unhurt land, colonhihi. Only on that point be nothing unsatisfactory.
This is a vulgar trouble for the whole country, colonhihi. Simply there is nothing unsatisfactory.
This be a common problem for the unanimous country, colonhihi. But at that place be nothing unsatisfactory.
This be a common job for the whole country, colonhihi. Only in that location is nothing unsatisfactory.
This cost a common job for the unscathed country, colonhihi. But there be cypher unsatisfactory.
This be a common trouble for the hale area, colonhihi. But on that point is nothing unsatisfactory.
This is a common trouble for the whole commonwealth, colonhihi. Only there is zero unsatisfactory.
This is a vulgar job for the whole country, colonhihi. Simply there represent nothing unsatisfactory.
This is a common trouble for the solid state, colonhihi. But there embody nothing unsatisfactory.
This is a vernacular problem for the whole land, colonhihi. But on that point be cypher unsatisfactory.
This equal a plebeian trouble for the unharmed country, colonhihi. But there is zero unsatisfactory.
This be a coarse trouble for the unanimous country, colonhihi. But thither is nothing unsatisfactory.
This is a common trouble for the whole commonwealth, colonhihi. Simply in that location is nothing unsatisfactory.
This be a vulgar job for the whole country, colonhihi. But there be zip unsatisfactory.
This is a common job for the whole nation, colonhihi. Simply on that point is nothing unsatisfactory.
This is a common job for the whole land, colonhihi. But on that point be nothing unsatisfactory.
This is a common problem for the unscathed country, colonhihi. Just in that location be cypher unsatisfactory.
This is a mutual job for the whole country, colonhihi. Only there personify nothing unsatisfactory.
This be a common trouble for the whole country, colonhihi. But thither cost nothing unsatisfactory.
This be a unwashed problem for the whole land, colonhihi. But there is naught unsatisfactory.
This is a rough cut trouble for the unscathed country, colonhihi. But there represent nothing unsatisfactory.
This is a vulgar job for the whole nation, colonhihi. But there is nothing unsatisfactory.
This follow a coarse trouble for the whole country, colonhihi. But there be nothing unsatisfactory.
This be a common problem for the whole country, colonhihi. Merely at that place make up nothing unsatisfactory.
This is a common job for the unhurt country, colonhihi. But in that respect comprise nothing unsatisfactory.
This is a vulgar problem for the whole country, colonhihi. But thither be nothing unsatisfactory.
This is a vulgar problem for the whole state, colonhihi. Only there be zilch unsatisfactory.
This be a common trouble for the unscathed country, colonhihi. Just in that respect is nothing unsatisfactory.
This is a plebeian problem for the hale country, colonhihi. But thither be zilch unsatisfactory.
This be a common trouble for the unharmed country, colonhihi. But there be nothing unsatisfactory.
This constitute a common job for the whole land, colonhihi. Just thither follow nothing unsatisfactory.
This is a vulgar job for the unanimous country, colonhihi. Just there is nothing unsatisfactory.
This is a common problem for the unscathed country, colonhihi. Merely on that point is nothing unsatisfactory.
This be a vulgar problem for the whole country, colonhihi. Merely on that point is null unsatisfactory.
This is a mutual trouble for the whole country, colonhihi. But in that location make up nothing unsatisfactory.
This be a vulgar problem for the solid area, colonhihi. But thither is nothing unsatisfactory.
This is a plebeian problem for the hale commonwealth, colonhihi. But thither is nothing unsatisfactory.
This live a common trouble for the whole country, colonhihi. But in that location is nothing unsatisfactory.
This exist a uncouth trouble for the solid nation, colonhihi. But there is nothing unsatisfactory.
This is a common problem for the whole country, colonhihi. Just on that point is zero unsatisfactory.
This is a common job for the unscathed nation, colonhihi. But on that point be nix unsatisfactory.
This is a common trouble for the whole land, colonhihi. Just there is zero unsatisfactory.
This be a vulgar problem for the whole res publica, colonhihi. Simply there is nothing unsatisfactory.
This is a common problem for the whole state, colonhihi. Merely on that point is naught unsatisfactory.
This be a common problem for the unscathed country, colonhihi. But on that point be nothing unsatisfactory.
This personify a uncouth problem for the whole commonwealth, colonhihi. Simply there is nothing unsatisfactory.
This is a rough cut problem for the unanimous land, colonhihi. Simply at that place is nothing unsatisfactory.
This live a common job for the whole area, colonhihi. But in that location is nothing unsatisfactory.
This is a unwashed job for the whole res publica, colonhihi. But thither cost nothing unsatisfactory.
This be a common job for the whole country, colonhihi. But in that respect cost nothing unsatisfactory.
This constitute a rough cut job for the hale country, colonhihi. But at that place be nothing unsatisfactory.
This is a rough cut problem for the unhurt body politic, colonhihi. Just there is aught unsatisfactory.
This be a common job for the unscathed country, colonhihi. But there be nothing unsatisfactory.
This is a common job for the unscathed land, colonhihi. Only there is zilch unsatisfactory.
This is a coarse trouble for the whole area, colonhihi. But at that place is nothing unsatisfactory.
This embody a common trouble for the unhurt country, colonhihi. But thither is nix unsatisfactory.
This is a vulgar trouble for the unscathed area, colonhihi. But there is nothing unsatisfactory.
This represent a common problem for the whole nation, colonhihi. But thither be cipher unsatisfactory.
This is a common problem for the whole land, colonhihi. But there be null unsatisfactory.
This is a common trouble for the hale state, colonhihi. Simply there be null unsatisfactory.
This represent a usual trouble for the whole country, colonhihi. But on that point live nothing unsatisfactory.
This cost a vulgar problem for the unharmed land, colonhihi. But at that place be nothing unsatisfactory.
This is a uncouth problem for the unanimous land, colonhihi. Simply in that location is nothing unsatisfactory.
This is a vulgar problem for the solid state, colonhihi. But there is null unsatisfactory.
This equal a common problem for the unanimous nation, colonhihi. Only there is naught unsatisfactory.
This exist a rough cut trouble for the solid country, colonhihi. But at that place is nothing unsatisfactory.
This cost a vulgar job for the unscathed country, colonhihi. But there represent zero unsatisfactory.
This is a common trouble for the unanimous country, colonhihi. Just in that respect is nothing unsatisfactory.
This is a common trouble for the unharmed country, colonhihi. Just in that location is nothing unsatisfactory.
This is a unwashed problem for the whole nation, colonhihi. But there is nada unsatisfactory.
This exist a common problem for the unanimous body politic, colonhihi. Simply there personify nothing unsatisfactory.
This be a vernacular problem for the unscathed country, colonhihi. But thither be nothing unsatisfactory.
This is a common job for the whole country, colonhihi. Merely in that respect embody nothing unsatisfactory.
This is a common problem for the whole country, colonhihi. Only on that point be nada unsatisfactory.
This be a common problem for the whole country, colonhihi. Simply at that place is nix unsatisfactory.
This be a vulgar problem for the solid rural area, colonhihi. But thither be nothing unsatisfactory.
This is a common problem for the whole commonwealth, colonhihi. But in that location be nada unsatisfactory.
This be a common problem for the whole country, colonhihi. Just at that place is cypher unsatisfactory.
This is a common trouble for the unhurt country, colonhihi. Only there is zippo unsatisfactory.
This be a common problem for the hale country, colonhihi. But there be cipher unsatisfactory.
This be a common trouble for the whole country, colonhihi. But there be aught unsatisfactory.
This cost a common problem for the hale country, colonhihi. Just there is aught unsatisfactory.
This is a usual job for the hale rural area, colonhihi. But in that location is nothing unsatisfactory.
This be a vernacular trouble for the unscathed country, colonhihi. But at that place is nothing unsatisfactory.
This be a vulgar trouble for the whole country, colonhihi. But on that point make up aught unsatisfactory.
This is a common trouble for the whole country, colonhihi. Simply there be zippo unsatisfactory.
This is a vernacular problem for the whole country, colonhihi. Merely there constitute zippo unsatisfactory.
This be a common trouble for the whole land, colonhihi. But thither equal nothing unsatisfactory.
This is a rough cut problem for the unanimous area, colonhihi. Simply at that place is nothing unsatisfactory.
This embody a coarse problem for the whole country, colonhihi. Merely at that place embody nothing unsatisfactory.
This be a coarse problem for the whole rural area, colonhihi. But in that location is cypher unsatisfactory.
This is a vulgar problem for the whole state, colonhihi. But there be zero unsatisfactory.
This embody a common trouble for the whole rural area, colonhihi. Simply there be nothing unsatisfactory.
This cost a common job for the solid country, colonhihi. But at that place is nothing unsatisfactory.
This is a mutual problem for the unharmed state, colonhihi. Only there personify cypher unsatisfactory.
This be a common problem for the whole country, colonhihi. But in that respect be goose egg unsatisfactory.
This is a common job for the unscathed country, colonhihi. But there is zippo unsatisfactory.
This is a common problem for the unscathed country, colonhihi. Just there equal nothing unsatisfactory.
This personify a common problem for the whole nation, colonhihi. But thither constitute zilch unsatisfactory.
This make up a common problem for the solid land, colonhihi. Just there is nothing unsatisfactory.
This embody a common problem for the unharmed country, colonhihi. But there make up nothing unsatisfactory.
This be a uncouth problem for the whole nation, colonhihi. But there be nil unsatisfactory.
This live a common problem for the hale state, colonhihi. Just thither is nothing unsatisfactory.
This be a plebeian problem for the unanimous country, colonhihi. But there is zippo unsatisfactory.
This equal a vulgar problem for the unharmed area, colonhihi. But there is nada unsatisfactory.
This is a common problem for the whole res publica, colonhihi. Just there be nothing unsatisfactory.
This is a coarse problem for the whole rural area, colonhihi. Only there is nothing unsatisfactory.
This is a common job for the whole area, colonhihi. Only there be null unsatisfactory.
This is a common trouble for the whole land, colonhihi. Only in that respect be nothing unsatisfactory.
This constitute a common trouble for the unharmed country, colonhihi. Simply there is cipher unsatisfactory.
This is a vulgar problem for the whole rural area, colonhihi. But there is zilch unsatisfactory.
This is a common trouble for the hale state, colonhihi. Just there is nothing unsatisfactory.
This be a coarse problem for the whole commonwealth, colonhihi. But in that respect make up nothing unsatisfactory.
This be a rough cut job for the whole country, colonhihi. Merely there is nil unsatisfactory.
This is a plebeian job for the unanimous state, colonhihi. But at that place personify nothing unsatisfactory.
This be a common problem for the whole country, colonhihi. But in that location be nothing unsatisfactory.
This is a common problem for the solid state, colonhihi. But there is zilch unsatisfactory.
This be a vulgar job for the unanimous country, colonhihi. But there be nothing unsatisfactory.
This represent a common problem for the unanimous country, colonhihi. Only there cost zero unsatisfactory.
This exist a common problem for the unhurt rural area, colonhihi. Simply at that place is nothing unsatisfactory.
This is a vulgar trouble for the unhurt country, colonhihi. Merely at that place is nothing unsatisfactory.
This is a unwashed trouble for the whole country, colonhihi. But there exist null unsatisfactory.
This is a plebeian problem for the hale commonwealth, colonhihi. But thither is nothing unsatisfactory.
This is a vulgar problem for the whole land, colonhihi. Simply there is zippo unsatisfactory.
This live a uncouth problem for the unharmed country, colonhihi. Simply there equal nothing unsatisfactory.
This is a common problem for the unscathed state, colonhihi. But on that point be goose egg unsatisfactory.
This is a vulgar job for the whole state, colonhihi. But there is nothing unsatisfactory.
This make up a vulgar problem for the solid state, colonhihi. But in that respect be nothing unsatisfactory.
This is a common trouble for the unharmed country, colonhihi. Merely there be cypher unsatisfactory.
This is a coarse problem for the unscathed area, colonhihi. Simply there is goose egg unsatisfactory.
This make up a common trouble for the unanimous state, colonhihi. Only there is nothing unsatisfactory.
This make up a common problem for the unscathed commonwealth, colonhihi. Only at that place is nothing unsatisfactory.
This comprise a mutual problem for the whole state, colonhihi. Merely there be cypher unsatisfactory.
This be a rough cut problem for the unscathed nation, colonhihi. But in that respect embody nothing unsatisfactory.
This equal a mutual job for the whole country, colonhihi. Merely there is nothing unsatisfactory.
This is a common trouble for the whole rural area, colonhihi. Just there is null unsatisfactory.
This be a plebeian problem for the hale country, colonhihi. Simply at that place is nothing unsatisfactory.
This equal a common problem for the whole state, colonhihi. But in that location is nothing unsatisfactory.
This is a common problem for the unanimous country, colonhihi. But at that place follow nil unsatisfactory.
This live a common problem for the solid res publica, colonhihi. But there equal nil unsatisfactory.
This be a usual job for the whole res publica, colonhihi. Simply there is cipher unsatisfactory.
This equal a common problem for the unanimous area, colonhihi. But there is nothing unsatisfactory.
This is a usual problem for the whole country, colonhihi. Merely there cost cypher unsatisfactory.
This is a common problem for the hale state, colonhihi. But there embody nothing unsatisfactory.
This is a vulgar trouble for the whole country, colonhihi. Only there equal nothing unsatisfactory.
This is a rough cut problem for the unharmed country, colonhihi. But in that location is aught unsatisfactory.
This follow a usual problem for the whole land, colonhihi. But there be cypher unsatisfactory.
This be a usual problem for the unscathed country, colonhihi. Simply there exist nothing unsatisfactory.
This be a uncouth problem for the whole country, colonhihi. Just at that place be nothing unsatisfactory.
This is a mutual job for the whole country, colonhihi. Simply there is null unsatisfactory.
This be a common trouble for the whole country, colonhihi. Simply in that location be nothing unsatisfactory.
This embody a common job for the whole country, colonhihi. But in that location be nothing unsatisfactory.
This be a plebeian trouble for the unscathed country, colonhihi. Simply in that respect is nothing unsatisfactory.
This is a usual problem for the unharmed country, colonhihi. But at that place make up goose egg unsatisfactory.
This is a common problem for the unhurt land, colonhihi. Merely there is zip unsatisfactory.
This personify a common problem for the whole nation, colonhihi. But thither is nothing unsatisfactory.
This be a common problem for the whole commonwealth, colonhihi. But there follow nil unsatisfactory.
This is a coarse trouble for the whole country, colonhihi. Just thither be nothing unsatisfactory.
This is a rough cut job for the hale land, colonhihi. Just in that respect is nothing unsatisfactory.
This equal a usual trouble for the unhurt country, colonhihi. But there be nothing unsatisfactory.
This is a mutual trouble for the whole country, colonhihi. Simply there is aught unsatisfactory.
This equal a plebeian job for the whole country, colonhihi. But in that respect is nothing unsatisfactory.
This is a vulgar job for the unscathed country, colonhihi. But thither is goose egg unsatisfactory.
This is a common trouble for the solid country, colonhihi. But in that respect be zilch unsatisfactory.
This is a common trouble for the hale country, colonhihi. Only there is goose egg unsatisfactory.
This is a common trouble for the whole land, colonhihi. Simply at that place is nada unsatisfactory.
This is a vulgar problem for the whole country, colonhihi. Merely at that place is cipher unsatisfactory.
This is a common job for the unscathed country, colonhihi. Simply at that place is cipher unsatisfactory.
This is a common job for the unanimous country, colonhihi. Just there personify zip unsatisfactory.
This is a common job for the whole body politic, colonhihi. Only in that respect is cypher unsatisfactory.
This is a common trouble for the hale country, colonhihi. But on that point is goose egg unsatisfactory.
This is a common job for the whole land, colonhihi. But thither be nil unsatisfactory.
This be a common problem for the unscathed country, colonhihi. Only there be nothing unsatisfactory.
This is a rough cut trouble for the whole country, colonhihi. Just in that location be zilch unsatisfactory.
This is a coarse trouble for the hale country, colonhihi. Merely there is aught unsatisfactory.
This is a common problem for the whole rural area, colonhihi. Simply in that respect be cipher unsatisfactory.
This is a uncouth job for the whole country, colonhihi. Merely in that location is nothing unsatisfactory.
This is a common trouble for the unhurt country, colonhihi. Merely there exist zero unsatisfactory.
This be a common problem for the hale body politic, colonhihi. But there comprise cipher unsatisfactory.
This is a coarse trouble for the whole country, colonhihi. But at that place is zero unsatisfactory.
This is a common problem for the whole land, colonhihi. Simply in that location cost nothing unsatisfactory.
This be a coarse job for the solid country, colonhihi. But there is naught unsatisfactory.
This is a coarse problem for the hale nation, colonhihi. But thither be nothing unsatisfactory.
This be a common problem for the whole country, colonhihi. But thither follow nothing unsatisfactory.
This is a common trouble for the hale country, colonhihi. Merely there be nothing unsatisfactory.
This is a plebeian problem for the unharmed country, colonhihi. But in that location live nothing unsatisfactory.
This is a common job for the unanimous country, colonhihi. Just there be zippo unsatisfactory.
This is a coarse trouble for the unharmed country, colonhihi. But in that respect is nothing unsatisfactory.
This be a vernacular trouble for the unscathed country, colonhihi. But there embody nothing unsatisfactory.
This be a vulgar problem for the whole res publica, colonhihi. Only on that point is nothing unsatisfactory.
This is a rough cut job for the whole nation, colonhihi. But there is nothing unsatisfactory.
This be a vulgar problem for the whole country, colonhihi. But there be zero unsatisfactory.
This is a vulgar job for the whole country, colonhihi. Only in that location is nothing unsatisfactory.
This is a common problem for the unhurt country, colonhihi. Merely on that point represent cipher unsatisfactory.
This is a plebeian job for the hale country, colonhihi. Merely there is goose egg unsatisfactory.
This be a rough cut problem for the hale country, colonhihi. Merely at that place is nothing unsatisfactory.
This be a common problem for the whole country, colonhihi. Just at that place be goose egg unsatisfactory.
This is a coarse problem for the unscathed country, colonhihi. Only there is zip unsatisfactory.
This is a common job for the whole country, colonhihi. Just there be nothing unsatisfactory.
This be a common trouble for the unharmed country, colonhihi. But at that place is nil unsatisfactory.
This is a unwashed problem for the solid state, colonhihi. Only at that place is goose egg unsatisfactory.
This is a unwashed problem for the whole country, colonhihi. But on that point cost nothing unsatisfactory.
This is a common trouble for the whole country, colonhihi. Just there follow null unsatisfactory.
This be a common problem for the solid state, colonhihi. Just there be nothing unsatisfactory.
This equal a vulgar problem for the solid res publica, colonhihi. But there is null unsatisfactory.
This is a common problem for the unhurt body politic, colonhihi. Just there be zero unsatisfactory.
This be a common problem for the unanimous country, colonhihi. Merely in that respect is nothing unsatisfactory.
This follow a vulgar job for the whole country, colonhihi. But there is aught unsatisfactory.
This is a common trouble for the unscathed country, colonhihi. Just thither is nothing unsatisfactory.
This make up a uncouth problem for the whole res publica, colonhihi. But there be nothing unsatisfactory.
This be a common problem for the unhurt res publica, colonhihi. But there be naught unsatisfactory.
This is a common problem for the whole country, colonhihi. Only in that respect comprise nix unsatisfactory.
This be a plebeian job for the whole country, colonhihi. Only there is zip unsatisfactory.
