# Supplementary material for: Attention-aware with stacked embedding for sentiment analysis of student feedback through deep learning techniques
Source: PeerJ Comput Sci. 2024 Sep 2;10:e2283. doi: 10.7717/peerj-cs.2283 (PMC11419625; doi:10.7717/peerj-cs.2283)
Supplement: Supplemental Information 2 [file peerj-cs-10-2283-s002.zip › UIT-VSFC/agumented text/test (23).xlsx]

## Sheet: welcome
classrooms are better fit, ensure in force teaching work.
classrooms are better equipped, ensuring estimable education piece of work.
classrooms are easily fit, secure good teaching work.
classrooms be better equipped, ensuring honorable teaching employment.
classrooms be better equipped, ensuring skillful teaching employment.
classrooms are comfortably equip, ensuring good teaching body of work.
classroom personify better equipped, ensuring secure teaching work.
classroom live better equipped, control good teaching work.
classrooms equal well equipped, ensuring good education work.
classrooms are advantageously equipped, see to it good commandment work.
classrooms be well equipped, assure good teaching work.
classrooms are easily fit out, ensuring adept teaching work.
classrooms constitute well equipped, ensuring good teaching employment.
classroom are better equipped, ensuring in effect educational activity work.
classrooms are best equipped, ensuring honest teaching study.
schoolroom are better equipped, ensuring respectable teaching oeuvre.
classrooms are better fit, ensuring practiced education work.
classroom be well equipped, ensuring good teaching work.
classrooms personify better equipped, assure good pedagogy work.
classrooms comprise better equipped, ensuring serious teaching workplace.
classrooms are well equip, ensuring skillful teaching work.
classrooms make up better equipped, see estimable teaching work.
schoolroom are well equipped, secure good teaching work.
classrooms cost better equipped, ensuring adept education work.
classrooms are comfortably equipped, ensuring safe instruction work.
schoolroom are better equipped, assure unspoilt teaching work.
classrooms follow better equipped, secure good precept work.
classroom are better fit, ensuring good teaching piece of work.
classrooms be well equipped, assure good teaching work.
classroom exist better equipped, check good teaching work.
classrooms are better equipped, see to it good educational activity oeuvre.
classrooms are better fit out, assure full teaching work.
classroom are better equipped, control adept teaching work.
schoolroom are better equipped, ensuring ripe teaching workplace.
schoolroom be substantially equipped, ensuring good teaching work.
classrooms be well equipped, ensuring undecomposed teaching work.
classrooms be well equipped, ensuring good teaching study.
classrooms are better fit, ensuring secure precept work.
schoolroom are better equipped, ascertain good teaching study.
classrooms be better equipped, ensuring serious teaching piece of work.
schoolroom are better equipped, ensuring good pedagogy employment.
classrooms are better fit, see estimable teaching work.
schoolroom are well equipped, ensure good teaching work.
classroom are well equipped, assure good teaching work.
schoolroom be better equipped, ensuring good pedagogy work.
classrooms are better fit, assure good teaching piece of work.
classrooms are better equipped, check unspoilt teaching workplace.
classrooms are comfortably equip, assure good teaching work.
classrooms are better equip, ensuring honest teaching study.
schoolroom follow well equipped, ensuring good teaching work.
classrooms are better equipped, ascertain unspoiled didactics work.
classrooms are better fit, see serious teaching work.
classrooms be better fit out, ensuring good teaching employment.
schoolroom are best equipped, ensuring good commandment work.
classrooms are advantageously equipped, ensuring ripe teaching workplace.
schoolroom be better equipped, ensuring good commandment work.
classrooms are well fit out, ensuring good teaching piece of work.
classroom follow better equipped, ensuring good pedagogy work.
classrooms be better equipped, control good teaching oeuvre.
schoolroom are better equipped, insure good precept work.
classrooms are better equipped, secure undecomposed pedagogy work.
classrooms are better outfit, ensuring good education workplace.
classroom embody better fit, ensuring good teaching work.
classroom are better equip, ensuring good teaching piece of work.
schoolroom are well equipped, control good teaching work.
classrooms are well outfit, ensuring good instruction work.
classrooms are well equipped, ensure undecomposed teaching work.
classrooms be better fit, ensuring ripe teaching work.
classrooms are well equipped, secure good commandment work.
classrooms are well outfit, ensuring good teaching workplace.
schoolroom are better equipped, ascertain respectable teaching work.
classrooms are better outfit, ensure expert teaching work.
classrooms are better equipped, ensuring unspoilt commandment piece of work.
schoolroom are better equipped, ensuring expert teaching employment.
classroom are better equip, ensuring undecomposed teaching work.
classrooms are better fit out, ensuring good education piece of work.
classrooms personify better equipped, ascertain good teaching oeuvre.
classroom personify better equipped, check good teaching work.
schoolroom exist better equipped, ensuring right teaching work.
classrooms are intimately equipped, ensuring good education oeuvre.
classrooms are well fit, ensuring expert teaching work.
classrooms are well fit out, ensuring good instruction work.
classrooms be well equipped, see to it good teaching work.
classroom personify better equipped, see to it good teaching work.
classrooms are well equipped, ensuring well teaching workplace.
classrooms be better equipped, ensuring sound teaching workplace.
classrooms are better outfit, assure good commandment work.
classrooms be best outfit, ensuring good teaching work.
classrooms are better equipped, ascertain dear precept work.
classroom are better fit, ensuring good teaching workplace.
classroom are well equipped, ascertain good teaching work.
classroom are better equipped, ensuring upright teaching oeuvre.
schoolroom are best equip, ensuring good teaching work.
classroom be better equipped, ensuring good teaching body of work.
classrooms are better fit out, guarantee ripe teaching work.
classrooms be better fit out, ensuring good teaching employment.
schoolroom are better outfit, control good teaching work.
classrooms are well equipped, ensuring unspoilt teaching oeuvre.
classrooms are well equipped, ensuring safe teaching workplace.
classrooms are considerably equipped, ensuring dear didactics work.
classrooms are well outfit, ensuring ripe teaching work.
classrooms are better fit out, check good teaching piece of work.
classrooms are better fit out, see good teaching workplace.
schoolroom are better equipped, ensuring good educational activity piece of work.
classrooms be better equip, ensuring good teaching study.
classrooms are well equipped, see to it good teaching piece of work.
classrooms be better equip, ensuring good instruction work.
classroom are easily equipped, assure good teaching work.
classrooms live better equip, ensuring good precept work.
classrooms are better outfit, secure dependable teaching work.
classroom cost well equipped, ensuring good teaching work.
classrooms are comfortably equipped, ensuring skillful instruction work.
classrooms are better equip, ensuring just precept work.
classrooms are well equipped, ensure expert teaching work.
schoolroom are well equipped, check good teaching work.
classrooms are well outfit, ensuring good teaching workplace.
classrooms are good equip, ensuring good teaching piece of work.
schoolroom are better fit out, ensuring good didactics work.
classrooms are better fit out, ensuring full teaching piece of work.
classroom are well equipped, ensuring honest teaching work.
classroom are better equipped, ensuring adept teaching employment.
classrooms be well equipped, ensuring upright teaching work.
classrooms exist better equipped, ensure good teaching body of work.
schoolroom are better fit, ensuring safe teaching work.
classrooms be better equipped, see to it good didactics work.
classrooms are better equipped, assure secure teaching employment.
classrooms are better fit out, ensuring good education employment.
classroom be well equipped, ensuring good teaching work.
classrooms exist well equipped, ensuring undecomposed teaching work.
classrooms are better equipped, control upright pedagogy work.
classrooms embody better equipped, control good teaching workplace.
schoolroom are better equipped, ensuring respectable educational activity work.
classrooms are better equipped, assure salutary commandment work.
classrooms represent better equipped, ensuring secure teaching oeuvre.
classrooms are better equipped, secure salutary teaching workplace.
classroom are better fit, ensuring good instruction work.
classrooms are easily equipped, ensuring sound didactics work.
classrooms are good equip, ensuring good teaching body of work.
classrooms are considerably equipped, ensuring ripe teaching oeuvre.
schoolroom are better equipped, ensuring near teaching piece of work.
classrooms be better equip, ensuring just teaching work.
classroom personify better equipped, ensuring good instruction work.
classrooms are well fit, ensuring good educational activity work.
schoolroom are well equipped, ensuring good teaching body of work.
classrooms be better equip, see to it good teaching work.
classroom be better equipped, ensuring good teaching employment.
schoolroom are better fit, assure good teaching work.
classrooms are better equipped, see to it good precept study.
schoolroom are better equip, check good teaching work.
schoolroom are better equip, ensuring good educational activity work.
classrooms be better equipped, ensuring skilful teaching study.
classroom are better outfit, insure good teaching work.
classroom embody better equipped, ensuring good instruction work.
classrooms are good equipped, insure good teaching oeuvre.
schoolroom are better equipped, ensuring salutary teaching workplace.
classrooms be well equipped, guarantee good teaching work.
classrooms are better equipped, insure good education employment.
classrooms are better equip, ensuring near teaching study.
classrooms are better equip, ensure good teaching oeuvre.
classrooms be better outfit, assure good teaching work.
classrooms are better outfit, see to it safe teaching work.
classrooms are better outfit, ensuring honorable precept work.
classrooms be better equipped, ensure dependable teaching work.
schoolroom are well equipped, ensuring good pedagogy work.
classrooms be well equipped, ensuring good teaching body of work.
classrooms constitute better fit, ensuring good instruction work.
classrooms are better outfit, ensuring right pedagogy work.
classrooms are better fit out, ensuring good pedagogy workplace.
classrooms comprise better equip, ensuring good teaching oeuvre.
classrooms are best equip, ensure good teaching work.
schoolroom are better equip, assure good teaching work.
classroom be better equipped, ascertain good teaching work.
classrooms be well equipped, ensuring good instruction work.
classrooms are better equip, assure good teaching employment.
classroom are better fit, ensuring good teaching body of work.
classrooms live better fit, ensuring good instruction work.
schoolroom are better fit, ensuring good teaching body of work.
classrooms equal good equip, ensuring good teaching work.
classrooms constitute better equip, ensuring good teaching piece of work.
classrooms be better equipped, ensuring in force teaching oeuvre.
classrooms be well equipped, check good teaching work.
classrooms are substantially fit out, ensuring good educational activity work.
classrooms be better equip, ensuring good teaching study.
classrooms are better equip, ensuring good precept piece of work.
schoolroom follow better equipped, ensuring good precept work.
classrooms are better equipped, assure good didactics employment.
classrooms be considerably equipped, ensuring in force teaching work.
classrooms be better equipped, see good teaching employment.
classrooms cost better fit out, ensuring good instruction work.
schoolroom are easily equipped, ensuring beneficial teaching work.
classrooms are easily equipped, ensure good teaching piece of work.
classrooms be better equipped, ensuring good pedagogy body of work.
classrooms be best equipped, ensuring good teaching employment.
classrooms are good equipped, ensuring secure teaching workplace.
classrooms be better fit, ensure good teaching work.
classrooms are better equipped, check dear instruction work.
classrooms make up better equipped, ensure good pedagogy work.
classrooms comprise better outfit, ensuring undecomposed teaching work.
classrooms are well fit out, secure good teaching work.
classrooms are better equipped, guarantee expert teaching piece of work.
classrooms live better equipped, ensuring dependable teaching employment.
schoolroom are better equipped, ensuring dear instruction work.
classrooms are advantageously equipped, ensure good instruction work.
classrooms be well equipped, secure good teaching work.
classroom equal better fit out, ensuring good teaching work.
classrooms are well equipped, guarantee good commandment work.
classroom are better outfit, ensuring undecomposed teaching work.
classrooms live better equipped, secure good instruction work.
classroom are better fit, ensuring good commandment work.
classrooms are better equip, guarantee beneficial teaching work.
classroom are better fit, secure good teaching work.
classrooms are better equipped, ascertain good instruction study.
classrooms be substantially equipped, ensuring respectable teaching work.
classroom are better equipped, ensuring good educational activity study.
classrooms are better equipped, control effective teaching employment.
classrooms be better equip, ensuring good teaching body of work.
classrooms are well equipped, assure good teaching oeuvre.
classroom constitute better equipped, ensuring adept teaching work.
classroom be better equipped, ensuring good teaching body of work.
classrooms are well equipped, ensuring proficient precept work.
schoolroom are better equipped, ensuring adept education work.
schoolroom are well equipped, ensuring unspoilt teaching work.
classrooms are well equip, ensuring good teaching oeuvre.
classrooms are well equipped, ensuring sound didactics work.
classrooms are best equipped, ensure good teaching body of work.
classroom are better equipped, ensuring near pedagogy work.
schoolroom are better equipped, insure unspoilt teaching work.
schoolroom embody better equipped, ensuring good teaching study.
classroom are easily equipped, secure good teaching work.
classrooms are good equipped, assure good teaching body of work.
classrooms cost better equip, assure good teaching work.
classrooms are better equipped, ensuring proficient educational activity oeuvre.
schoolroom are well equipped, ensuring good teaching piece of work.
classrooms are well equipped, see good teaching body of work.
classrooms are better equipped, insure good pedagogy piece of work.
classrooms are better equipped, secure just instruction work.
classroom be intimately equipped, ensuring good teaching work.
classrooms be better outfit, ensuring good education work.
classrooms be better equipped, insure good pedagogy work.
classrooms are good equipped, ensure good didactics work.
classroom are better equipped, guarantee good education work.
classrooms are better equipped, ensuring practiced educational activity body of work.
classrooms are well equip, insure good teaching work.
classrooms be better fit, ensuring good precept work.
classrooms are better fit out, ensuring undecomposed pedagogy work.
classroom are well equip, ensuring good teaching work.
classrooms be better equip, insure good teaching work.
classrooms follow better equip, ensuring upright teaching work.
classrooms be better equipped, ensuring skillful teaching study.
classrooms are better equip, ensuring good educational activity piece of work.
classrooms are better equipped, ensure secure teaching workplace.
classrooms are well equipped, ensuring good didactics oeuvre.
classrooms are better fit out, assure good educational activity work.
schoolroom are well equipped, control good teaching work.
classrooms be well equipped, insure good teaching work.
classrooms constitute better equip, ascertain good teaching work.
classrooms be better fit, insure good teaching work.
schoolroom be better equipped, ensuring good pedagogy work.
classrooms be well equipped, ensuring good pedagogy work.
classrooms are advantageously equipped, ensuring well teaching workplace.
classrooms are better fit, guarantee good teaching oeuvre.
classroom are better equipped, ensure good precept work.
classrooms be better equipped, see good education work.
classrooms constitute comfortably outfit, ensuring good teaching work.
classrooms are better equipped, see skillful commandment work.
classrooms personify better equipped, insure right teaching work.
classrooms are better equip, ensuring good precept workplace.
schoolroom are well equipped, ensure good teaching work.
classrooms are intimately equip, ensuring good teaching oeuvre.
schoolroom are better equip, ensuring sound teaching work.
classrooms are better fit out, ascertain secure teaching work.
classroom are well equipped, ensuring good pedagogy work.
classroom are better equipped, ensure good teaching workplace.
classroom are better equipped, ensure good teaching oeuvre.
classrooms be better equipped, ensuring beneficial precept work.
classrooms are best equipped, ensuring well instruction work.
classroom are better equipped, ensuring right teaching oeuvre.
schoolroom are well equipped, ensuring good pedagogy work.
classrooms are better outfit, control good commandment work.
schoolroom are better equipped, insure good teaching body of work.
schoolroom are considerably equipped, see good teaching work.
classrooms be better equip, ensuring good teaching employment.
schoolroom are well equipped, ensuring good education work.
schoolroom are better equipped, control good teaching body of work.
classroom are better equipped, ensuring beneficial teaching piece of work.
classrooms be better equipped, ensuring safe teaching employment.
classrooms are well fit out, guarantee good teaching work.
classrooms are substantially equipped, see good teaching workplace.
classrooms are better equipped, insure safe teaching oeuvre.
classrooms equal substantially equipped, ensuring beneficial teaching work.
classroom follow better equipped, ensuring good teaching employment.
classrooms are better fit out, secure good precept work.
classroom be better equipped, ensuring good teaching workplace.
classrooms are well fit, ensuring good didactics work.
classrooms are well equipped, guarantee good teaching workplace.
schoolroom are well equipped, ensuring good teaching oeuvre.
classroom be better equipped, ensure good teaching work.
classroom are better equip, ensuring sound teaching work.
classroom are better equipped, ensuring good commandment body of work.
classrooms be better equipped, ensuring skilful precept work.
classrooms be substantially equipped, ensuring respectable teaching work.
classroom are easily equipped, ensure good teaching work.
classrooms are well equipped, insure good teaching body of work.
classrooms are better equipped, ensure beneficial teaching body of work.
classroom are better equipped, ensuring skillful teaching body of work.
classrooms are better equipped, assure ripe instruction work.
classrooms live best equipped, ensuring good educational activity work.
classrooms are well equipped, insure good teaching oeuvre.
classrooms are better equipped, guarantee salutary commandment work.
classroom are better equipped, control honest teaching work.
classrooms equal better equipped, see dear teaching work.
classrooms are better equipped, ensure just teaching workplace.
classroom are better equipped, ensuring good instruction study.
classrooms be better fit, ensuring good teaching workplace.
classrooms comprise well equipped, ensuring good teaching workplace.
schoolroom are well equipped, insure good teaching work.
classrooms are better outfit, ensure good instruction work.
classrooms personify better fit, ensuring beneficial teaching work.
classroom are better equip, ensuring skillful teaching work.
classrooms are better equip, ensure good commandment work.
schoolroom are good equip, ensuring good teaching work.
classrooms are intimately equipped, guarantee salutary teaching work.
classrooms are better outfit, control near teaching work.
classroom are better equipped, assure good instruction work.
schoolroom be better equipped, ensuring dear teaching work.
classrooms represent better equipped, ensuring good education piece of work.
classrooms be well fit out, ensuring good teaching work.
classrooms are intimately equipped, ensuring undecomposed teaching piece of work.
classrooms are well equipped, ensure honorable teaching work.
schoolroom are better equipped, assure good pedagogy work.
schoolroom are best equipped, ensuring serious teaching work.
schoolroom are well equip, ensuring good teaching work.
classrooms equal better equipped, ensuring honest teaching piece of work.
schoolroom are well equipped, assure good teaching work.
classrooms are well equipped, ensuring full education work.
classroom are easily fit out, ensuring good teaching work.
classrooms are well equip, secure good teaching work.
classrooms be easily equipped, insure good teaching work.
classrooms are better equip, ensuring skillful teaching workplace.
classrooms be well equipped, ensuring good educational activity work.
schoolroom are better equipped, ensuring secure pedagogy work.
classrooms embody comfortably equipped, ensuring good teaching oeuvre.
classrooms are better equipped, secure well teaching piece of work.
classroom are better outfit, guarantee good teaching work.
classrooms are well outfit, insure good teaching work.
schoolroom be better equipped, ensuring good teaching workplace.
classrooms are considerably fit, see good teaching work.
schoolroom are better equipped, assure good precept work.
classrooms follow better fit, ascertain good teaching work.
classrooms are better equip, ensuring good educational activity oeuvre.
classrooms are well equipped, ensuring beneficial teaching employment.
classrooms be better equipped, insure good teaching piece of work.
classroom are better equip, see to it good teaching work.
classroom be better fit out, ensuring good teaching work.
classroom are better outfit, ensuring effective teaching work.
classroom are better equipped, ensure good commandment work.
classrooms constitute better equipped, ensuring good instruction study.
classrooms exist better equipped, ensuring beneficial precept work.
classrooms are better equipped, ensuring beneficial education workplace.
classrooms are well equip, ensuring good teaching workplace.
classrooms be better equipped, ensuring adept instruction work.
classroom are better equipped, ensure good teaching workplace.
classrooms be better fit out, assure good teaching work.
classrooms are well equipped, ensuring right teaching piece of work.
classrooms are well equipped, insure well teaching work.
classrooms are better fit, see good educational activity work.
schoolroom are better equipped, insure good teaching oeuvre.
classroom are better equipped, ensuring good didactics workplace.
classrooms are well fit out, ensuring good instruction work.
classroom be advantageously equipped, ensuring good teaching work.
classrooms exist better equip, insure good teaching work.
schoolroom are better equipped, secure undecomposed teaching work.
classrooms are well equipped, guarantee good commandment work.
classrooms be better equipped, check good precept work.
classrooms are well outfit, ensuring good instruction work.
classroom are well equipped, ensuring good precept work.
classrooms are well equip, ensuring good pedagogy work.
schoolroom are better equipped, ensuring good pedagogy employment.
classrooms be better equipped, ensuring unspoilt teaching study.
classroom exist better equipped, ensuring effective teaching work.
classrooms constitute better equipped, guarantee good precept work.
classrooms cost well outfit, ensuring good teaching work.
classrooms embody better equipped, ensuring undecomposed instruction work.
classrooms are well equipped, secure good teaching oeuvre.
classroom be better equipped, ensuring right teaching work.
classrooms are substantially equipped, ensuring good commandment workplace.
classroom are better equip, ensuring good teaching oeuvre.
classrooms be better fit, ensuring good educational activity work.
classrooms be easily equipped, ensuring ripe teaching work.
classrooms be better equip, ensuring good instruction work.
classrooms be better equipped, ensuring good pedagogy study.
classrooms are well equip, ensuring good teaching oeuvre.
classroom comprise well equipped, ensuring good teaching work.
classrooms be better equipped, ascertain good instruction work.
schoolroom are better equipped, insure good teaching piece of work.
schoolroom are better equipped, ensuring good commandment oeuvre.
classrooms constitute better equipped, ensuring good instruction study.
classrooms are better fit out, ensuring safe commandment work.
schoolroom are better fit, ensuring beneficial teaching work.
classrooms be better equip, ensuring right teaching work.
schoolroom are good equip, ensuring good teaching work.
classroom are better equipped, insure good education work.
classroom be better equipped, ensuring good teaching oeuvre.
classrooms are well equipped, see to it sound teaching work.
classrooms are well equipped, ensuring good pedagogy piece of work.
classrooms comprise better equipped, ensuring secure teaching oeuvre.
schoolroom are better equipped, ensuring good educational activity study.
classrooms represent better fit, ensuring ripe teaching work.
classroom cost better equipped, ensuring good teaching study.
classrooms personify better equipped, ensuring good pedagogy piece of work.
classrooms are better equip, ensuring good pedagogy body of work.
schoolroom are well equip, ensuring good teaching work.
classrooms be well equipped, ensuring good didactics work.
classrooms personify well equipped, ensuring good teaching study.
classrooms equal better equipped, ensuring good instruction study.
schoolroom embody better equipped, ensuring honest teaching work.
classrooms make up better equipped, ensuring skillful precept work.
classrooms are well equipped, see safe teaching work.
classrooms follow better equipped, ensuring dependable didactics work.
classrooms be better fit, control good teaching work.
classroom are better equipped, ensuring good educational activity body of work.
schoolroom embody well equipped, ensuring good teaching work.
schoolroom are well equipped, ensuring effective teaching work.
classrooms are considerably equipped, assure in effect teaching work.
classrooms be better fit out, ascertain good teaching work.
classrooms are better equip, ensure good pedagogy work.
classrooms are well equipped, ensuring honorable teaching piece of work.
classrooms are well equipped, see good instruction work.
classroom are easily equipped, ensuring good teaching study.
classrooms be well equip, ensuring good teaching work.
schoolroom are better equip, insure good teaching work.
classrooms constitute better equipped, see salutary teaching work.
schoolroom are better fit, insure good teaching work.
classrooms are better equipped, see to it unspoiled instruction work.
schoolroom are well equipped, ensuring respectable teaching work.
classrooms are better fit out, ensuring just didactics work.
classrooms follow better equipped, ensuring serious precept work.
classrooms are better outfit, ensuring expert instruction work.
classrooms be better equipped, ensure good educational activity work.
classrooms are better fit, ensuring ripe teaching body of work.
schoolroom are well equipped, ensuring good teaching workplace.
classrooms be better equipped, ensuring good didactics workplace.
classrooms are better equip, ensuring honorable teaching employment.
classrooms be better equipped, assure good teaching body of work.
schoolroom are better equipped, ensuring respectable pedagogy work.
schoolroom follow better equipped, ensuring serious teaching work.
classrooms are better fit out, see sound teaching work.
classrooms are well equipped, ascertain good pedagogy work.
classrooms are better equip, ensuring salutary education work.
classrooms are well equipped, control just teaching work.
classrooms are well fit, ensure good teaching work.
classrooms exist well equipped, ensuring good teaching workplace.
classrooms are comfortably fit, ensuring good teaching piece of work.
classroom are substantially equipped, insure good teaching work.
classrooms be better fit out, see good teaching work.
classrooms are best equipped, ensuring near pedagogy work.
schoolroom are better fit out, check good teaching work.
classrooms are well equipped, ensuring good pedagogy piece of work.
schoolroom be better equipped, ensuring skillful teaching work.
classroom are considerably equipped, ensuring good teaching oeuvre.
classrooms are intimately equipped, ensuring good didactics oeuvre.
classrooms are better outfit, see to it good educational activity work.
classroom exist better equipped, ensuring unspoilt teaching work.
classrooms be better fit out, ensuring respectable teaching work.
schoolroom represent well equipped, ensuring good teaching work.
schoolroom are better equipped, ensuring good didactics employment.
classroom embody better fit, ensuring good teaching work.
classrooms be better equipped, ensuring undecomposed teaching study.
classrooms are better equip, see to it good teaching oeuvre.
classrooms are intimately equipped, ensuring well precept work.
schoolroom are better equipped, ensuring safe teaching workplace.
classrooms are better equip, ensuring effective instruction work.
classrooms are comfortably equipped, guarantee good pedagogy work.
classrooms exist well equip, ensuring good teaching work.
classrooms are better equipped, control good education body of work.
classrooms are well equip, ensuring good instruction work.
classrooms are well equipped, ensuring good instruction employment.
classrooms are well equipped, ensure near teaching work.
classroom are well equipped, ensuring good teaching employment.
schoolroom are better equipped, ensuring good instruction body of work.
classrooms are better fit out, ensuring right pedagogy work.
classroom be better fit out, ensuring good teaching work.
classrooms be comfortably equipped, ensuring good teaching body of work.
classrooms be better fit out, ensuring good educational activity work.
schoolroom are well fit, ensuring good teaching work.
classrooms are better equip, ensuring good didactics workplace.
classrooms are better equipped, secure adept teaching body of work.
schoolroom are easily equipped, ensuring good educational activity work.
classrooms are well equipped, ensuring good precept workplace.
classrooms are better equip, ensuring respectable educational activity work.
classrooms are well fit out, ensuring respectable teaching work.
schoolroom be well equipped, ensuring good teaching work.
schoolroom be better equipped, ensuring salutary teaching work.
classrooms be well fit, ensuring good teaching work.
classrooms be better fit out, assure good teaching work.
schoolroom equal better fit out, ensuring good teaching work.
classroom are comfortably equipped, ensuring good instruction work.
classroom are better equipped, ensuring good educational activity study.
classrooms are better equipped, assure dear pedagogy work.
classrooms are better equipped, ensuring skilful pedagogy employment.
classrooms are advantageously equipped, ensuring respectable instruction work.
classrooms are well equipped, ensuring in effect pedagogy work.
classrooms are best equipped, ensuring good instruction workplace.
schoolroom personify well equipped, ensuring good teaching work.
classrooms be better equip, ensuring in effect teaching work.
classrooms are well equipped, ensure good educational activity work.
classroom follow better equipped, ensuring just teaching work.
classrooms are well fit, ensuring right teaching work.
classrooms personify substantially equipped, ensuring secure teaching work.
classrooms are substantially equip, ensuring good instruction work.
schoolroom represent better equipped, ensuring undecomposed teaching work.
classroom are better equipped, assure good pedagogy work.
classrooms are better equipped, assure good precept study.
classrooms are comfortably outfit, ensuring good teaching oeuvre.
classrooms are better fit out, insure good pedagogy work.
classroom are well equipped, insure good teaching work.
classrooms be better equip, guarantee good teaching work.
schoolroom be better fit, ensuring good teaching work.
classrooms be better equipped, ensuring sound pedagogy work.
schoolroom are better equipped, ensuring good pedagogy study.
schoolroom be well equipped, ensuring good teaching work.
schoolroom are better equipped, ensuring good educational activity body of work.
classrooms be considerably equipped, ensuring good didactics work.
classrooms constitute better equipped, ascertain good educational activity work.
classrooms are better equip, assure unspoilt teaching work.
classroom are better equipped, ensuring good commandment employment.
schoolroom are well equipped, ensuring good pedagogy work.
classrooms are better equipped, insure ripe teaching study.
classrooms are better equip, assure beneficial teaching work.
classrooms are well equip, ensuring in effect teaching work.
classrooms are better equip, insure good pedagogy work.
classrooms are well fit, ensuring practiced teaching work.
classrooms are well outfit, ensuring good commandment work.
classrooms be better equip, ascertain good teaching work.
classroom are better equipped, assure good pedagogy work.
classrooms are better fit, ensuring unspoilt teaching workplace.
classrooms are better equipped, assure good instruction body of work.
classrooms be well equipped, ensuring good precept work.
classrooms are better equipped, see good commandment study.
classrooms are better outfit, ensure good teaching piece of work.
classrooms are easily fit out, ensuring good teaching employment.
classrooms be better equipped, insure good didactics work.
classrooms are well equipped, check good teaching study.
classroom be well equipped, ensuring good teaching work.
classroom cost better equipped, ensuring good pedagogy work.
classrooms are better equip, ensure unspoiled teaching work.
classrooms be better equipped, ensure good teaching study.
classrooms cost well outfit, ensuring good teaching work.
classroom be better equipped, ensure good teaching work.
classrooms equal well equipped, ensuring respectable teaching work.
classrooms are better equipped, control skilful educational activity work.
classrooms are well equipped, secure good teaching oeuvre.
classroom are better equipped, see to it good instruction work.
classrooms are well equipped, see good precept work.
classrooms are better equipped, ensure secure teaching oeuvre.
classrooms are better equipped, ensure skilful teaching workplace.
schoolroom are better equipped, ensuring good pedagogy employment.
classrooms be better outfit, ensuring ripe teaching work.
classroom are well equipped, ensuring ripe teaching work.
classrooms exist well equipped, ensuring proficient teaching work.
schoolroom are intimately equip, ensuring good teaching work.
classroom personify better outfit, ensuring good teaching work.
classroom are better equipped, ensure estimable teaching work.
schoolroom are better equipped, ensuring unspoiled teaching body of work.
classroom are better equip, ensuring honest teaching work.
classroom are better fit, control good teaching work.
classrooms are better fit, ensuring upright teaching study.
classrooms are well equipped, see good educational activity work.
schoolroom are better fit, ensuring in effect teaching work.
classrooms be better equip, ensure good teaching work.
classrooms are better equipped, ensure secure instruction work.
classrooms are advantageously equip, see to it good teaching work.
classrooms are better fit out, insure good teaching piece of work.
classrooms be best equip, ensuring good teaching work.
classrooms are well equipped, ensure right teaching work.
classroom are better equipped, control good commandment work.
classrooms are better equipped, assure good pedagogy study.
classrooms are easily equip, ensuring near teaching work.
classroom are substantially equipped, ensuring near teaching work.
classrooms be well outfit, ensuring good teaching work.
classrooms are well equip, ensuring good teaching oeuvre.
classrooms be better equipped, secure good didactics work.
classrooms be well equipped, ensuring sound teaching work.
classrooms are comfortably fit out, ensuring good pedagogy work.
schoolroom are considerably equipped, ensuring adept teaching work.
schoolroom are better equip, ensuring good teaching body of work.
classroom are well fit, ensuring good teaching work.
schoolroom follow better equipped, ensuring good pedagogy work.
schoolroom embody better equipped, control good teaching work.
classrooms are well fit out, secure good teaching work.
classrooms be better equipped, ascertain good teaching study.
classrooms are well equipped, control good commandment work.
classrooms be well equip, ensuring good teaching work.
classrooms are substantially fit out, ensuring good pedagogy work.
classrooms are better fit out, ensuring good education employment.
classroom follow better equipped, ensuring good teaching workplace.
classroom are better outfit, ensuring good teaching piece of work.
classrooms are better fit, ensuring in force teaching study.
classrooms be better equipped, ensuring good education employment.
classrooms exist comfortably equipped, insure good teaching work.
classrooms are well equipped, insure good teaching workplace.
classrooms are well fit out, control good teaching work.
classroom are comfortably equipped, assure good teaching work.
schoolroom be better equip, ensuring good teaching work.
classrooms be well equipped, assure good teaching work.
classrooms are well equipped, ensuring upright precept work.
classrooms are well equip, ensuring good educational activity work.
schoolroom are comfortably equipped, control good teaching work.
classroom are well equipped, insure good teaching work.
classrooms are well fit, insure good teaching work.
classrooms are best equipped, ensure secure teaching work.
classrooms are advantageously equipped, ensuring just educational activity work.
classrooms are well equip, ensuring good instruction work.
classrooms are better equipped, insure good commandment oeuvre.
classrooms be better equip, ensuring good precept work.
schoolroom be better equipped, ensuring good precept work.
classrooms make up better equipped, ensuring dear instruction work.
classrooms are better equip, guarantee good commandment work.
classrooms be better fit, ensuring sound teaching work.
classroom are better fit, ensuring good educational activity work.
classroom be better fit out, ensuring good teaching work.
classrooms are better outfit, secure good didactics work.
classrooms be well equipped, ensuring good teaching body of work.
classrooms are well fit, ensuring good pedagogy work.
classrooms make up better equipped, guarantee beneficial teaching work.
schoolroom are better fit, ensuring good teaching piece of work.
schoolroom be better equipped, ensuring in force teaching work.
classrooms are better outfit, assure good teaching piece of work.
classroom are well equipped, ensuring good didactics work.
classrooms exist well equipped, ensure good teaching work.
classrooms are well equipped, control good teaching workplace.
classroom exist well equipped, ensuring good teaching work.
schoolroom are better equipped, ensuring good pedagogy body of work.
classrooms be better equipped, ensuring good instruction workplace.
classrooms are well equipped, see to it good education work.
classrooms personify better equipped, ascertain good precept work.
classrooms are better equip, insure good teaching workplace.
classrooms are better equip, secure good teaching oeuvre.
classroom are better equip, see to it good teaching work.
classrooms be better equipped, insure good teaching employment.
classrooms are well equipped, see to it good education work.
schoolroom are better equip, ensuring good teaching workplace.
classrooms be well equipped, assure good teaching work.
classrooms are well outfit, insure good teaching work.
classrooms are better outfit, ensuring in effect teaching piece of work.
classrooms are better equipped, ensure respectable teaching oeuvre.
schoolroom are well equipped, ensuring good teaching workplace.
classroom be advantageously equipped, ensuring good teaching work.
classrooms are better fit out, ensuring good didactics study.
classrooms make up better equipped, ensuring good pedagogy study.
classrooms are considerably equipped, ensuring secure teaching body of work.
classrooms are better equipped, insure honorable commandment work.
classrooms be better equipped, ensuring adept teaching workplace.
classroom are advantageously equipped, ensuring ripe teaching work.
classroom comprise better equipped, ensuring good teaching body of work.
schoolroom are better equip, guarantee good teaching work.
classrooms are comfortably fit, ensure good teaching work.
schoolroom are better equipped, ensuring unspoilt instruction work.
classrooms constitute better equipped, ensuring right teaching piece of work.
classrooms are intimately equip, ensuring good commandment work.
classrooms are comfortably equipped, ensuring upright precept work.
classrooms are better outfit, ensuring good didactics workplace.
schoolroom are better outfit, ensuring serious teaching work.
classrooms personify better equipped, ensuring safe instruction work.
classrooms are well equipped, ensuring respectable teaching employment.
classroom are advantageously fit, ensuring good teaching work.
classrooms be better fit out, assure good teaching work.
classrooms represent better equipped, ascertain beneficial teaching work.
classrooms are better fit out, ensuring honorable education work.
classroom be better fit out, ensuring good teaching work.
classroom are considerably equipped, ensuring serious teaching work.
classroom are better equipped, ensuring just educational activity work.
schoolroom are better equipped, ensure good teaching employment.
schoolroom are better outfit, ensuring good teaching workplace.
classrooms be better equipped, ensure secure teaching work.
classrooms are well equip, see good teaching work.
classrooms are better fit, ascertain sound teaching work.
classrooms are well equipped, ensuring good precept piece of work.
classroom are better equipped, see secure teaching work.
classrooms are better equipped, ascertain good didactics workplace.
classrooms follow well equipped, ensuring honest teaching work.
classroom are better equipped, ensuring beneficial teaching study.
classroom are better equipped, guarantee good teaching oeuvre.
classroom are well equipped, ensuring good teaching body of work.
schoolroom are better fit out, ensuring honest teaching work.
classrooms are better fit, ensuring respectable teaching oeuvre.
schoolroom personify advantageously equipped, ensuring good teaching work.
classrooms are better equipped, control good didactics piece of work.
classroom are better equipped, secure good educational activity work.
classrooms make up comfortably equipped, ensuring practiced teaching work.
classrooms be good equipped, ascertain good teaching work.
classrooms cost better equipped, control good instruction work.
classrooms are better equipped, ascertain good commandment piece of work.
classrooms are better equip, ensuring good commandment body of work.
classroom are better equipped, assure honorable teaching work.
schoolroom are better equipped, ensuring good didactics body of work.
schoolroom be better equipped, insure good teaching work.
classrooms are well fit out, ensuring good precept work.
classroom are better equipped, ensuring full teaching employment.
classrooms are better equipped, ensure upright teaching workplace.
classroom exist better fit, ensuring good teaching work.
schoolroom are well equipped, ensuring good commandment work.
classrooms are better fit, assure good educational activity work.
schoolroom are better equip, ensuring good teaching study.
classrooms be better equipped, ensuring undecomposed pedagogy work.
classrooms be better fit, ensuring expert teaching work.
classroom are better equipped, ensuring estimable education work.
classrooms are better equip, ensuring sound didactics work.
schoolroom follow better equip, ensuring good teaching work.
classrooms are well equipped, ensuring right teaching piece of work.
classrooms be better equipped, secure good teaching piece of work.
schoolroom be well equipped, ensuring good teaching work.
classrooms are well equipped, ensure good instruction work.
classrooms are better equipped, see respectable precept work.
classrooms are well equipped, ensure good commandment work.
schoolroom are better fit out, ensuring good instruction work.
classrooms are well equip, ensuring good teaching piece of work.
classroom are well equipped, ensuring good teaching body of work.
classroom are better fit out, ensuring good teaching study.
schoolroom are well equipped, ensuring secure teaching work.
classroom are well equipped, ensuring good teaching study.
classrooms equal better equipped, ensuring good instruction body of work.
classrooms are intimately fit, see good teaching work.
classroom are better equipped, check good teaching employment.
classrooms be better equipped, ensuring secure teaching employment.
classrooms personify better equipped, see good pedagogy work.
classrooms are well equipped, ensuring good didactics oeuvre.
classrooms live intimately equipped, ensuring good teaching body of work.
classroom are better equip, ensuring ripe teaching work.
classrooms exist better fit, insure good teaching work.
classrooms are better equipped, ensure skilful education work.
classrooms are comfortably equipped, insure skilful teaching work.
classrooms are better equip, ensuring adept teaching study.
schoolroom are better equip, ensuring dear teaching work.
classrooms are well equipped, ensuring salutary pedagogy work.
classrooms comprise better equipped, ensuring salutary instruction work.
classrooms live better fit, ensuring good pedagogy work.
classroom be better equip, ensuring good teaching work.
classrooms be better equipped, ensuring good educational activity piece of work.
classrooms are well equipped, ensuring in force teaching oeuvre.
classrooms are better equipped, see to it skillful commandment work.
classroom represent substantially equipped, ensuring good teaching work.
classroom be better equip, ensuring good teaching work.
classrooms be easily equipped, ensuring good educational activity work.
classroom cost better equipped, ensuring dependable teaching work.
classroom be better equipped, ensuring good teaching oeuvre.
classrooms are considerably outfit, ensuring good commandment work.
schoolroom are well equipped, see to it good teaching work.
classrooms are better equipped, guarantee right instruction work.
schoolroom are better equipped, check good pedagogy work.
classrooms are better equip, ensuring respectable education work.
classrooms are well equip, ensuring good pedagogy work.
classroom be better equipped, ensuring good teaching workplace.
classrooms be better equip, secure good teaching work.
classroom are better equipped, see to it unspoiled teaching work.
classrooms are intimately fit, ensuring adept teaching work.
classroom are well equipped, ensuring good teaching employment.
classrooms are well equipped, ensuring sound educational activity work.
schoolroom are well equipped, insure good teaching work.
classrooms be better equipped, insure good teaching piece of work.
schoolroom are better fit, ensuring sound teaching work.
classrooms are well equipped, insure good teaching oeuvre.
schoolroom are well equipped, ensuring good teaching employment.
schoolroom are better equipped, ensuring unspoilt precept work.
classrooms represent good equipped, ensuring good pedagogy work.
classrooms be easily equip, ensuring good teaching work.
schoolroom be better equipped, ensuring just teaching work.
classrooms are intimately equipped, see good education work.
classrooms cost better equipped, ensuring respectable educational activity work.
classrooms be better equipped, secure good didactics work.
schoolroom are better outfit, ensuring good teaching employment.
classrooms be better fit out, ensuring dear teaching work.
classrooms are considerably equipped, guarantee good instruction work.
classrooms are better equipped, ascertain respectable educational activity work.
schoolroom are best equipped, see to it good teaching work.
classrooms are substantially equipped, ensuring expert teaching piece of work.
classroom are better equipped, ensuring proficient teaching oeuvre.
classrooms are better fit, ensuring well precept work.
schoolroom are better fit out, ensuring good teaching piece of work.
classroom are well equipped, ensuring good commandment work.
classrooms be better equipped, ensuring good didactics body of work.
classrooms are substantially equipped, see good educational activity work.
schoolroom are better equipped, ensure good teaching oeuvre.
classroom constitute better equipped, ensuring unspoilt teaching work.
schoolroom be better equipped, ensuring good pedagogy work.
classrooms are better fit out, ensuring good instruction body of work.
classroom are well equipped, ensuring right teaching work.
classrooms be well equipped, ensuring right teaching work.
classrooms be well equipped, ensure good teaching work.
classrooms are better equipped, ensuring adept pedagogy workplace.
schoolroom be comfortably equipped, ensuring good teaching work.
schoolroom are better equip, ensuring good teaching oeuvre.
classroom are better equipped, insure good teaching employment.
schoolroom are well equipped, ensuring good educational activity work.
classrooms are better equip, ensuring good instruction workplace.
schoolroom be better equipped, insure good teaching work.
classrooms be well equipped, ensuring good teaching workplace.
schoolroom be better equipped, ensuring good pedagogy work.
classroom are comfortably equipped, see good teaching work.
classroom are better equipped, control good teaching workplace.
schoolroom are better equipped, ensuring skilful pedagogy work.
classrooms be well equipped, ensuring good teaching piece of work.
classrooms are intimately equipped, insure good teaching body of work.
classrooms are better outfit, ensuring effective instruction work.
classrooms are better equipped, ensuring dear commandment oeuvre.
classrooms be well equipped, ensuring good teaching study.
classroom are easily equipped, ensuring good teaching body of work.
classroom constitute better equipped, ensuring good instruction work.
classrooms be advantageously equipped, ensuring in force teaching work.
classrooms constitute better equip, guarantee good teaching work.
classrooms are well equip, ensuring good didactics work.
classrooms be better equipped, ensuring upright didactics work.
classrooms are better equipped, ensuring expert pedagogy body of work.
classrooms are well equipped, ascertain well teaching work.
classrooms are well equip, check good teaching work.
classrooms constitute better equipped, ensuring good educational activity study.
classroom are advantageously equipped, ensuring good precept work.
classrooms are well equip, ensuring good commandment work.
classrooms are better equip, control good teaching oeuvre.
schoolroom are better equipped, ensuring good instruction study.
classrooms are well fit out, ensuring good pedagogy work.
classrooms are substantially equipped, see good instruction work.
classrooms be better fit out, ensuring near teaching work.
classrooms are considerably equip, ensuring good teaching study.
classrooms are well outfit, ensuring upright teaching work.
classroom are better fit, ensuring good teaching study.
classrooms be better equipped, ensuring respectable teaching employment.
classrooms are best equipped, ensuring upright precept work.
classrooms exist better equipped, check good teaching employment.
classroom are well equipped, ensuring good teaching employment.
classrooms are better fit out, ensuring unspoiled precept work.
classrooms be substantially equip, ensuring good teaching work.
classroom are well equipped, ensuring good didactics work.
schoolroom are better equipped, guarantee good instruction work.
classrooms are better outfit, guarantee good teaching employment.
classrooms equal better equipped, secure good commandment work.
classrooms be better equipped, ensuring serious teaching oeuvre.
classrooms embody better fit out, ensuring good precept work.
classroom follow better equipped, ascertain good teaching work.
classrooms embody well equip, ensuring good teaching work.
classrooms be comfortably equipped, ensuring good teaching workplace.
schoolroom are well equipped, ensuring undecomposed teaching work.
classrooms be better equipped, secure good teaching employment.
classroom personify good equipped, ensuring good teaching work.
classrooms are well equip, ensuring good didactics work.
classrooms are better equipped, assure good instruction piece of work.
classrooms are well equipped, see to it good teaching study.
classroom are well equip, ensuring good teaching work.
classrooms are better equipped, ensuring right pedagogy body of work.
schoolroom personify better equipped, ensuring dear teaching work.
classroom cost better equipped, secure good teaching work.
schoolroom are better equipped, ensuring ripe teaching workplace.
schoolroom are better equipped, ensuring in effect teaching study.
classrooms are well fit, ensuring good instruction work.
classroom are well equip, ensuring good teaching work.
classroom are better outfit, ensuring good teaching oeuvre.
classrooms are better equip, see good pedagogy work.
classrooms are better equip, assure good teaching piece of work.
classrooms are better fit out, ensuring serious teaching study.
classrooms are well equipped, insure good commandment work.
classrooms comprise well equipped, ensuring salutary teaching work.
classrooms are better equip, ensuring effective instruction work.
schoolroom are intimately equipped, ensuring practiced teaching work.
schoolroom are better equipped, insure good teaching workplace.
schoolroom are better fit, ensuring good teaching body of work.
classrooms are better equip, ensuring good didactics body of work.
classrooms be intimately equipped, ensuring good teaching employment.
classrooms are substantially equipped, ensuring good instruction study.
classrooms personify easily equipped, ensuring estimable teaching work.
classrooms be better equipped, ascertain good instruction work.
schoolroom represent well equipped, ensuring good teaching work.
classrooms be well equipped, ensuring good teaching employment.
classroom are better equip, check good teaching work.
schoolroom are better equipped, ensuring serious teaching body of work.
classrooms be advantageously equipped, ensuring good pedagogy work.
classrooms are easily equipped, ensuring serious teaching workplace.
classroom are better equipped, ensuring safe teaching study.
classrooms are advantageously equipped, ensure good teaching body of work.
classroom are better fit, ensuring good didactics work.
classrooms are better fit, guarantee unspoilt teaching work.
classroom are better fit out, ensuring good didactics work.
classrooms are better equip, ensuring upright teaching study.
classrooms are well equipped, ensuring expert education work.
schoolroom are well equipped, control good teaching work.
schoolroom cost better equipped, ensuring just teaching work.
classroom cost better equipped, ensuring good instruction work.
schoolroom are better equipped, ensure skilful teaching work.
classrooms be better equipped, ensuring well teaching workplace.
classrooms be better fit out, guarantee good teaching work.
classrooms are best equipped, see to it good educational activity work.
classrooms be better equipped, control good commandment work.
classrooms be better fit out, ensuring good precept work.
classroom are better fit out, ensuring well teaching work.
classrooms are well equipped, assure safe teaching work.
classroom are better equip, ensuring good teaching study.
schoolroom are well fit, ensuring good teaching work.
schoolroom be better equipped, ensuring good instruction work.
classroom be better equipped, ensuring effective teaching work.
schoolroom are well equipped, ensuring good teaching oeuvre.
classroom are advantageously equipped, ensuring sound teaching work.
schoolroom are better equipped, guarantee near teaching work.
classrooms be better equipped, ensuring full education work.
classrooms are better fit, ascertain good precept work.
classrooms are well equipped, ensuring near teaching body of work.
classrooms be better equipped, ensuring good didactics workplace.
classrooms personify better equipped, see to it good pedagogy work.
classrooms equal better equipped, assure good pedagogy work.
classrooms are better equipped, ascertain expert education work.
classrooms are better equipped, ascertain dear instruction work.
classrooms follow better equipped, check proficient teaching work.
classrooms constitute better equipped, ensuring good instruction workplace.
classrooms are better equip, assure good teaching workplace.
classrooms be well equipped, ensuring good teaching employment.
schoolroom are better equipped, ensuring skilful teaching oeuvre.
classrooms are better equipped, see good commandment oeuvre.
classrooms are better equipped, assure good pedagogy oeuvre.
classrooms are better equip, ensure good teaching oeuvre.
classrooms are better equipped, see effective precept work.
classrooms embody considerably fit, ensuring good teaching work.
classroom are better outfit, ascertain good teaching work.
classrooms be well equipped, ensuring good teaching oeuvre.
classrooms be better fit, assure good teaching work.
classroom are better equip, ensuring proficient teaching work.
classrooms are better equipped, ensuring just instruction study.
classrooms be better equipped, ensuring skilful teaching oeuvre.
classrooms are considerably fit, ensuring good commandment work.
classrooms be better equipped, ensuring good didactics workplace.
classrooms are better equipped, ensuring dependable instruction oeuvre.
schoolroom comprise better equipped, ensuring good instruction work.
classrooms be better equipped, ensuring good instruction employment.
classrooms be well equipped, ensuring good teaching oeuvre.
classrooms are better fit out, ascertain good education work.
classrooms are better fit, ensuring good instruction employment.
schoolroom are better equipped, ensuring just instruction work.
classroom are better fit out, ensuring good precept work.
classroom live well equipped, ensuring good teaching work.
classrooms be well equip, ensuring good teaching work.
classrooms are better equipped, ascertain honorable teaching oeuvre.
classrooms personify well equipped, ascertain good teaching work.
schoolroom are well equipped, insure good teaching work.
schoolroom be better equipped, ensuring safe teaching work.
classroom constitute better equipped, ensuring good teaching body of work.
classroom are better equipped, insure full teaching work.
schoolroom are well equipped, insure good teaching work.
classrooms be well fit out, ensuring good teaching work.
classroom be better equipped, ensuring good pedagogy work.
classroom are better equipped, ensure good teaching employment.
schoolroom are better equipped, ensuring respectable teaching body of work.
classrooms are better fit out, assure unspoiled teaching work.
classrooms be comfortably outfit, ensuring good teaching work.
classrooms are better fit, ensuring good pedagogy body of work.
classrooms be easily equipped, ensuring good pedagogy work.
classrooms are well equipped, assure good teaching employment.
classrooms are well equip, ensuring good commandment work.
classrooms be better fit out, ensuring upright teaching work.
classroom are well equipped, ensuring proficient teaching work.
classrooms embody well equipped, ensuring good teaching study.
classrooms are well equipped, see to it good teaching piece of work.
classrooms are better outfit, ensuring skillful precept work.
classrooms comprise better equipped, insure good instruction work.
classroom comprise well equipped, ensuring good teaching work.
classrooms are substantially equip, ensuring near teaching work.
classrooms are better outfit, ensuring skillful teaching employment.
classrooms be better fit out, ensuring good instruction work.
schoolroom are better equipped, ensuring expert educational activity work.
classrooms are well outfit, ensuring well teaching work.
classrooms be better equipped, ensuring full pedagogy work.
classroom are better equip, ensuring good pedagogy work.
schoolroom follow better equipped, ensuring good pedagogy work.
classrooms are considerably equipped, ensuring near teaching workplace.
classrooms are well equip, check good teaching work.
classroom are well equipped, insure good teaching work.
classrooms are easily fit, ensuring good pedagogy work.
classroom are better equipped, ensuring unspoilt precept work.
classrooms exist better equipped, ensuring respectable teaching piece of work.
schoolroom are better outfit, ensuring good instruction work.
classrooms follow well fit out, ensuring good teaching work.
classrooms are better equip, ensuring good education body of work.
classrooms are better equip, check proficient teaching work.
classrooms be better fit, ensuring good teaching piece of work.
schoolroom are advantageously equipped, insure good teaching work.
classrooms be better equipped, assure good teaching body of work.
schoolroom be better equipped, ensuring good educational activity work.
classrooms are well equipped, ensure good teaching body of work.
classroom are better equip, ensuring good teaching piece of work.
schoolroom represent better equipped, ensure good teaching work.
schoolroom are better equipped, ensuring good educational activity oeuvre.
classroom embody better equipped, ensuring in effect teaching work.
classrooms cost better equip, check good teaching work.
classrooms are good equipped, insure good pedagogy work.
classrooms are well equipped, ensuring well teaching piece of work.
classroom are better equipped, control good instruction work.
classrooms be better equipped, ensuring good pedagogy body of work.
classroom are better equip, ensuring salutary teaching work.
classrooms are well equipped, see good teaching study.
classrooms are well outfit, ensuring good teaching employment.
classrooms are better outfit, ensuring well teaching employment.
classroom are well equipped, ensuring good instruction work.
schoolroom are better equipped, insure good precept work.
classrooms be better equipped, ensuring proficient didactics work.
classrooms are good equipped, ensuring secure pedagogy work.
classroom are better equipped, assure honorable teaching work.
classroom are better equip, secure good teaching work.
classrooms are better equipped, ascertain just educational activity work.
classrooms are better equipped, assure upright teaching piece of work.
classrooms are better equipped, ensure full teaching oeuvre.
classrooms be best equipped, ensuring in force teaching work.
schoolroom be better equipped, ensuring good teaching oeuvre.
classroom are better equip, ensuring beneficial teaching work.
classrooms be better equipped, guarantee unspoilt teaching work.
classroom are better equipped, ensuring good educational activity oeuvre.
classrooms be better equip, assure good teaching work.
classrooms are well fit out, ensuring good pedagogy work.
classrooms are better equip, ensuring unspoilt teaching oeuvre.
classrooms are well equipped, ensuring serious precept work.
classrooms follow well equipped, ensuring good pedagogy work.
classrooms are easily fit out, ensuring good instruction work.
schoolroom are substantially fit, ensuring good teaching work.
schoolroom are well equip, ensuring good teaching work.
classrooms are well fit out, ensuring full teaching work.
classrooms be well equipped, ensuring good teaching body of work.
schoolroom are easily equipped, ensuring honest teaching work.
schoolroom comprise better equipped, ensuring good instruction work.
classrooms are well fit, ensuring honest teaching work.
classrooms be well equipped, insure good teaching work.
schoolroom be better equipped, ensuring good pedagogy work.
classrooms are better equip, ensuring honest teaching employment.
classrooms be better equipped, ensuring good educational activity oeuvre.
classrooms are well equipped, ensure good teaching piece of work.
classrooms constitute well equipped, see good teaching work.
classrooms be advantageously equipped, control good teaching work.
classrooms be better fit out, ensuring good precept work.
schoolroom are well fit out, ensuring good teaching work.
classrooms embody better equipped, assure dependable teaching work.
classroom are well equipped, ensuring good pedagogy work.
classroom are better equipped, secure good teaching piece of work.
classrooms are better equip, ensuring good pedagogy study.
schoolroom are better equipped, see unspoiled teaching work.
classrooms be comfortably equipped, ensuring good instruction work.
classrooms are well equipped, insure good teaching workplace.
classrooms be better fit, ensuring serious teaching work.
schoolroom are better fit out, ensuring good teaching workplace.
classroom are better equipped, secure well teaching work.
schoolroom be better equipped, ensuring good commandment work.
classrooms equal better equip, ensuring good pedagogy work.
schoolroom are better equipped, ensuring skilful teaching workplace.
classrooms are better fit, ensuring in effect commandment work.
classrooms be better equipped, ensure secure teaching work.
classrooms are well fit, ensuring good teaching workplace.
classrooms are better equip, ensuring good precept oeuvre.
classroom exist better equipped, ensuring good teaching piece of work.
schoolroom are better equipped, ensuring good educational activity workplace.
classroom are advantageously equipped, ensuring good teaching employment.
classroom are better outfit, ensuring dependable teaching work.
classrooms are better equip, ascertain good commandment work.
classrooms are better equip, ensure good teaching oeuvre.
schoolroom are better equipped, ensuring near pedagogy work.
classroom are better equipped, insure effective teaching work.
schoolroom be well equipped, ensuring good teaching work.
classroom are better equipped, ensuring good education study.
classroom are better equipped, ensure good teaching body of work.
classrooms are better equipped, insure good pedagogy oeuvre.
classroom are best equipped, ensuring proficient teaching work.
schoolroom follow better equipped, ensure good teaching work.
classrooms be better equipped, ensuring good pedagogy employment.
classrooms be better equipped, ensuring good commandment body of work.
classrooms embody well equipped, ensuring good teaching workplace.
schoolroom are better equipped, ensuring good educational activity study.
schoolroom are well equipped, insure good teaching work.
classrooms be better equipped, control good teaching body of work.
classrooms comprise better equip, ensuring good instruction work.
classrooms are well equipped, see good teaching employment.
classrooms are well equipped, ensuring unspoilt precept work.
classroom are well equipped, check good teaching work.
classroom are better equipped, ensuring good instruction oeuvre.
classrooms are better equip, insure good precept work.
classrooms be better equipped, ensure good teaching oeuvre.
classrooms constitute better equipped, ensuring good didactics employment.
classrooms be well outfit, ensuring good teaching work.
classrooms are better equip, ensuring safe commandment work.
classrooms follow better equipped, ascertain good precept work.
classrooms are better equipped, ensuring adept education employment.
classrooms are comfortably equipped, ensuring good commandment study.
classrooms be considerably equipped, ascertain good teaching work.
classrooms are well equipped, ensuring good precept employment.
classrooms are better equip, assure good teaching piece of work.
classroom are better equipped, ensuring good didactics employment.
classroom follow better equipped, ensure good teaching work.
classrooms are well equip, ensuring well teaching work.
schoolroom are well equipped, ensuring good teaching study.
classrooms are better outfit, check good didactics work.
classrooms be better fit out, ensuring good teaching oeuvre.
classrooms be better outfit, insure good teaching work.
classrooms are better equip, ensuring practiced teaching body of work.
classroom are better equipped, ensuring estimable teaching workplace.
classrooms are well equip, ensuring honest teaching work.
classrooms make up better outfit, ensuring effective teaching work.
classrooms are better equipped, assure estimable teaching workplace.
classrooms be well equip, ensuring good teaching work.
schoolroom are better equipped, ensuring honest instruction work.
classrooms be better equipped, ascertain good teaching body of work.
classrooms are better equipped, ensuring near instruction employment.
classrooms exist better fit, ensuring adept teaching work.
classrooms personify better outfit, insure good teaching work.
classroom cost better equipped, ensuring good teaching study.
schoolroom equal better equipped, ensuring good precept work.
schoolroom are better fit, ensuring good teaching oeuvre.
classrooms are better fit, ensuring safe teaching workplace.
classrooms are comfortably equipped, ensuring dear didactics work.
schoolroom are well equipped, ensuring good teaching body of work.
classrooms exist better equipped, ensuring good education piece of work.
classroom are better equipped, control good pedagogy work.
classrooms embody better equip, ensuring sound teaching work.
schoolroom exist well equipped, ensuring good teaching work.
classrooms are well fit, ensuring expert teaching work.
classroom are better equipped, ensuring beneficial teaching workplace.
classrooms are better fit, ensuring good commandment workplace.
classrooms are better equipped, ensure dear teaching workplace.
classroom are advantageously equipped, ensuring good pedagogy work.
classroom be better equipped, ensuring good teaching employment.
classroom are better equip, ensuring good teaching body of work.
classrooms are better equip, insure right teaching work.
schoolroom are better equip, ensuring in force teaching work.
classroom be better equipped, ensuring good education work.
classrooms represent well equipped, ensuring good precept work.
classrooms are better fit out, ensuring good education piece of work.
classrooms are better equip, ensuring respectable teaching oeuvre.
classrooms are better fit out, ensuring salutary teaching piece of work.
classroom are intimately fit out, ensuring good teaching work.
classrooms are comfortably equipped, ensuring full instruction work.
classrooms are better equip, ensuring ripe precept work.
classrooms are easily equipped, ensure good didactics work.
classrooms are well equipped, insure practiced teaching work.
classrooms be better fit, ensuring good teaching study.
classrooms are well equipped, control safe teaching work.
schoolroom are better equipped, ensuring good commandment piece of work.
classrooms be well equipped, control good teaching work.
classrooms are easily equipped, see to it good instruction work.
classrooms are well equipped, ensuring unspoilt instruction work.
classrooms be better equipped, control honest teaching work.
classrooms are well equip, see to it good teaching work.
schoolroom are better equipped, see serious teaching work.
classrooms are better equip, ensure in effect teaching work.
classrooms are intimately equip, ensuring good teaching employment.
classrooms are well outfit, ensuring good teaching piece of work.
classrooms be well equipped, ensuring good precept work.
classrooms are advantageously equipped, secure good commandment work.
classrooms are better equipped, assure safe teaching oeuvre.
classrooms be better fit out, ensuring estimable teaching work.
classroom are better equipped, guarantee good teaching workplace.
classroom exist better equipped, insure good teaching work.
classrooms are comfortably equipped, ensuring secure didactics work.
classrooms follow better fit, ensuring unspoiled teaching work.
classrooms are better equip, insure beneficial teaching work.
schoolroom are better equip, check good teaching work.
classrooms are better equipped, ensuring in effect precept employment.
classrooms are well fit, ensuring good teaching workplace.
classrooms are better equip, ensuring well instruction work.
classrooms be well equipped, see good teaching work.
classrooms are better fit, ensuring salutary instruction work.
classrooms exist better outfit, ensuring good teaching study.
classroom be better equipped, see to it good teaching work.
classrooms are better equip, insure good teaching workplace.
classrooms be better equipped, ensuring adept teaching oeuvre.
classrooms live well fit out, ensuring good teaching work.
schoolroom be better outfit, ensuring good teaching work.
schoolroom embody substantially equipped, ensuring good teaching work.
schoolroom are better equipped, ensuring adept didactics work.
schoolroom are well equipped, ensuring good pedagogy work.
classrooms are well fit, ensuring practiced teaching work.
classrooms personify better equipped, ensuring honest pedagogy work.
classrooms are well equipped, see to it good teaching study.
classrooms cost better equip, ensuring good educational activity work.
classroom are better equipped, ensure good pedagogy work.
classrooms embody better equip, ensuring respectable teaching work.
classrooms be well equipped, ensuring good instruction work.
classrooms are considerably equipped, assure good instruction work.
classrooms are well equipped, ensuring full precept work.
schoolroom are well equipped, ensuring good commandment work.
classrooms are better fit out, assure good commandment work.
classroom be better equipped, ensuring good pedagogy work.
classrooms be comfortably equipped, ensuring good teaching oeuvre.
schoolroom are better equipped, ensuring good education employment.
schoolroom be better equipped, ensuring adept teaching work.
classrooms be considerably fit, ensuring good teaching work.
classrooms be better equipped, ensuring good pedagogy workplace.
classrooms constitute better equip, control good teaching work.
classrooms be better equipped, insure good pedagogy work.
classrooms are better outfit, ensuring practiced teaching oeuvre.
schoolroom are well fit, ensuring good teaching work.
classrooms comprise better equip, ensuring estimable teaching work.
classrooms are well equip, insure good teaching work.
classrooms are better fit, ensuring full pedagogy work.
classrooms are better equipped, assure effective didactics work.
classroom are well fit, ensuring good teaching work.
schoolroom are better outfit, ensuring good teaching piece of work.
classroom be better equipped, insure good teaching work.
classrooms are better equipped, see sound teaching oeuvre.
classroom are better equip, ensuring good pedagogy work.
classroom are better equip, ensuring good pedagogy work.
classrooms are best equip, ensuring good teaching employment.
classroom are well equipped, ensuring good education work.
schoolroom be better equipped, ensuring good teaching piece of work.
schoolroom are better equip, ascertain good teaching work.
classrooms equal better equipped, ensuring serious educational activity work.
classrooms are comfortably equipped, ascertain good pedagogy work.
schoolroom are well outfit, ensuring good teaching work.
classrooms cost better equipped, guarantee undecomposed teaching work.
schoolroom are better equipped, check good commandment work.
schoolroom be better fit, ensuring good teaching work.
schoolroom live better equipped, ensuring good teaching oeuvre.
classroom are better equipped, ensuring good precept workplace.
classroom are better equipped, ensuring expert teaching body of work.
classrooms are better equipped, insure good pedagogy body of work.
classrooms are advantageously equipped, ensuring good instruction study.
classrooms are well equipped, guarantee in effect teaching work.
classroom are better outfit, ensuring beneficial teaching work.
classrooms are better equip, ensuring good pedagogy piece of work.
schoolroom are better equipped, ensuring skilful teaching body of work.
classrooms are well equipped, insure good educational activity work.
classroom be better equipped, ensuring good teaching workplace.
classroom are well equip, ensuring good teaching work.
classroom are better outfit, ensure good teaching work.
classrooms are well equipped, ensure good didactics work.
classrooms be better equipped, ensuring skilful educational activity work.
classrooms be best equipped, ensuring unspoiled teaching work.
classroom are better equipped, ensuring good instruction workplace.
classrooms are better equipped, insure good instruction employment.
classrooms be better fit out, ensuring secure teaching work.
classrooms equal better equipped, assure good teaching piece of work.
classroom are better outfit, assure good teaching work.
classrooms be better equipped, ensuring dependable teaching piece of work.
classrooms are well fit, ensuring good didactics work.
schoolroom are better fit, ensuring honest teaching work.
classrooms are better fit, check good precept work.
classrooms are better equipped, insure honest teaching workplace.
schoolroom are better outfit, ensuring good precept work.
classrooms are better equip, ensuring expert didactics work.
classrooms are better outfit, see to it good teaching body of work.
classrooms are better equip, ensuring good commandment study.
classrooms are better equipped, ensure well commandment work.
schoolroom are intimately equipped, secure good teaching work.
classrooms comprise better fit, ensuring good teaching employment.
classroom are better equip, ensuring good pedagogy work.
schoolroom are better equipped, guarantee serious teaching work.
classrooms be better equip, ensuring good teaching body of work.
classrooms be better fit out, ensuring good teaching oeuvre.
classroom represent better equipped, ensuring beneficial teaching work.
classrooms embody better equipped, check good didactics work.
classroom are better equipped, see good precept work.
classrooms are better equipped, insure right teaching oeuvre.
schoolroom are well equipped, ascertain good teaching work.
classrooms be better equip, ensuring good teaching study.
classroom are better equipped, ascertain good teaching study.
classrooms are better equipped, ensure good instruction study.
schoolroom be better equipped, ensuring good teaching body of work.
classroom are well equipped, ensuring good teaching workplace.
classrooms be better equipped, assure undecomposed teaching work.
classroom are better equipped, ensuring in force teaching study.
classrooms be better equipped, ensuring skilful teaching body of work.
classrooms exist better equipped, ensuring serious teaching employment.
schoolroom be better equipped, insure good teaching work.
classroom are better fit out, ensuring good teaching oeuvre.
classrooms personify good equipped, ensuring good pedagogy work.
classroom are better equipped, ensuring undecomposed precept work.
classrooms are better equipped, ensure unspoiled education work.
classrooms are better equip, ensuring dependable teaching workplace.
classrooms be well equipped, control good teaching work.
classroom are well equipped, ensuring good teaching piece of work.
classrooms be better fit out, ensuring good educational activity work.
classrooms are considerably fit out, ensuring good education work.
classrooms are good outfit, ensuring good commandment work.
classrooms are better equip, ensuring full didactics work.
classrooms are considerably fit out, ensuring good teaching piece of work.
classrooms are easily equip, ensuring good teaching oeuvre.
classrooms are best equipped, secure good pedagogy work.
classroom are better equipped, ascertain good educational activity work.
classrooms are comfortably fit out, ensuring good teaching employment.
classrooms are better equip, insure practiced teaching work.
classroom are better equipped, insure good pedagogy work.
classrooms are better equipped, insure adept teaching oeuvre.
classroom be better equipped, ensuring good teaching employment.
classrooms are well equipped, ensure good teaching oeuvre.
classroom are good equipped, ensuring good teaching piece of work.
schoolroom are better equipped, ensuring secure teaching oeuvre.
classrooms personify well equipped, ensuring good teaching piece of work.
classrooms personify substantially equipped, ensuring skillful teaching work.
classrooms are considerably equipped, ensuring good instruction study.
classrooms be better equipped, ensuring good precept oeuvre.
classroom represent better equipped, ensuring good pedagogy work.
schoolroom are better equipped, ensuring skilful commandment work.
classrooms are better equipped, see effective teaching oeuvre.
classrooms are better equip, ensuring right teaching employment.
classrooms be better equipped, guarantee good teaching piece of work.
schoolroom are better equip, assure good teaching work.
classrooms personify well equipped, ensuring good commandment work.
classrooms constitute better equipped, ensuring ripe teaching oeuvre.
classroom are better equip, see good teaching work.
classrooms be better equipped, ensuring dependable teaching piece of work.
classrooms are well equip, ensuring good teaching study.
classrooms are well equip, ensuring respectable teaching work.
classroom are better equipped, ensuring skillful precept work.
classrooms personify better equipped, ensuring skillful instruction work.
classrooms are well equipped, check near teaching work.
schoolroom are better outfit, ensuring good teaching employment.
classrooms are well equipped, see respectable teaching work.
classroom are better equip, ensuring good teaching body of work.
classrooms are well equipped, ensure good teaching employment.
classrooms constitute considerably equipped, ensuring good educational activity work.
schoolroom are better equip, ensuring effective teaching work.
classrooms are well equip, ensuring good didactics work.
classroom be well equipped, ensuring good teaching work.
classrooms are better equipped, assure ripe teaching workplace.
classrooms are well outfit, insure good teaching work.
classroom personify better equip, ensuring good teaching work.
classrooms are best equipped, ensuring unspoilt teaching employment.
classrooms be better outfit, ensuring estimable teaching work.
classrooms exist better equipped, assure proficient teaching work.
schoolroom live better equipped, ensuring good pedagogy work.
classrooms be better equipped, check expert teaching work.
classrooms be better equipped, ensuring full education work.
classroom be better outfit, ensuring good teaching work.
schoolroom be better equipped, ensuring good teaching body of work.
classrooms represent well equipped, control good teaching work.
classroom are better equip, ensuring good commandment work.
classrooms be better equipped, ensuring good education employment.
schoolroom are better equipped, check good teaching employment.
classroom are better equipped, ensuring proficient education work.
classrooms are better equip, guarantee good teaching body of work.
classroom are better fit out, ensuring good commandment work.
classrooms are well equipped, assure honest teaching work.
schoolroom are better equipped, check good teaching study.
classrooms are well equipped, ensuring undecomposed teaching employment.
classrooms are better equipped, insure ripe teaching oeuvre.
classroom are better equip, ensuring good teaching oeuvre.
schoolroom are better equipped, control good pedagogy work.
classrooms are well equipped, insure good instruction work.
schoolroom personify better equipped, ensure good teaching work.
classrooms are better fit out, see upright teaching work.
classroom are considerably equipped, ensuring good didactics work.
classrooms be well equipped, insure good teaching work.
classrooms are better equipped, check salutary teaching oeuvre.
classrooms be better equipped, ensuring expert commandment work.
classrooms be better equipped, ensuring dear educational activity work.
classrooms exist better equipped, ensuring safe teaching study.
classrooms are best fit, ensuring upright teaching work.
schoolroom are better equipped, check skilful teaching work.
classrooms be well equipped, ensuring good pedagogy work.
classrooms are well equip, ensuring good teaching body of work.
schoolroom are better outfit, ensuring good teaching body of work.
classrooms are better outfit, insure estimable teaching work.
classroom are better equipped, ensuring good precept workplace.
classrooms constitute better equipped, ensuring good precept oeuvre.
classrooms are easily fit, ensuring skillful teaching work.
classrooms follow better equip, ensuring good teaching oeuvre.
classrooms are better equipped, assure skillful instruction work.
schoolroom are better equip, ensure good teaching work.
classrooms be better equipped, ensuring ripe teaching oeuvre.
schoolroom are better equipped, assure honorable teaching work.
classrooms are considerably equipped, insure good teaching study.
classrooms are substantially equipped, assure good educational activity work.
schoolroom constitute better outfit, ensuring good teaching work.
classrooms be better equip, ensuring good teaching workplace.
classrooms are well equip, see good teaching work.
classrooms be well equipped, ensuring good pedagogy work.
classrooms are well fit, ensuring good pedagogy work.
classrooms live better equipped, ensuring dependable teaching employment.
classrooms be better equipped, ensure good precept work.
classrooms are well equipped, ensuring salutary instruction work.
schoolroom are better equipped, ensure good education work.
classroom are well fit, ensuring good teaching work.
classrooms equal better fit out, insure good teaching work.
classrooms are better equip, ensuring expert teaching oeuvre.
classrooms constitute better equip, ensuring good teaching body of work.
classrooms are well equipped, ensuring proficient education work.
classrooms equal better equipped, see good instruction work.
classrooms be better equip, ensuring respectable teaching work.
classrooms are better equipped, secure safe precept work.
classrooms exist better equip, ensuring good teaching body of work.
classrooms are well equip, ensuring good education work.
classroom are better equip, ensuring skillful teaching work.
classrooms be better outfit, ensuring good precept work.
classroom are well outfit, ensuring good teaching work.
classrooms be better equip, guarantee good teaching work.
classrooms be better equipped, ensuring skilful educational activity work.
classrooms are well equipped, ensuring good educational activity employment.
classrooms be better equipped, check good teaching piece of work.
classrooms be better fit out, check good teaching work.
classrooms are better equip, see estimable teaching work.
classroom are better equipped, ensuring sound teaching workplace.
classrooms are better equipped, ensure just instruction work.
schoolroom are better equipped, ascertain good precept work.
classrooms be good equipped, ensuring good teaching piece of work.
classrooms embody better fit out, ensuring good teaching piece of work.
classrooms are better fit out, ensuring good pedagogy study.
classroom are intimately equipped, ensure good teaching work.
classrooms make up comfortably outfit, ensuring good teaching work.
classrooms constitute better equipped, assure good instruction work.
classroom are better equipped, insure good teaching workplace.
classrooms exist better equipped, guarantee dependable teaching work.
classrooms are better outfit, secure undecomposed teaching work.
classrooms are better fit out, secure good precept work.
classrooms be better fit out, ensuring good teaching piece of work.
classrooms be better equipped, assure good teaching oeuvre.
classrooms cost better equipped, insure good teaching study.
classrooms are well equipped, ensuring good instruction employment.
classrooms are better fit out, ensuring upright instruction work.
classrooms are best equipped, ensuring ripe pedagogy work.
classrooms are better equipped, ensure respectable pedagogy work.
classrooms be intimately equipped, ensuring good teaching piece of work.
classroom are better equipped, ensuring good instruction piece of work.
classrooms comprise good equipped, ensuring effective teaching work.
classrooms be comfortably equipped, ensuring unspoilt teaching work.
classrooms are well equipped, secure secure teaching work.
classrooms live better equipped, ensuring good educational activity study.
classrooms are best equipped, ensuring adept teaching body of work.
classrooms are well equipped, see to it good pedagogy work.
classrooms are considerably equipped, ensuring honest pedagogy work.
schoolroom are best equipped, guarantee good teaching work.
classrooms are better equipped, ensure undecomposed teaching study.
classrooms are better outfit, assure expert teaching work.
classrooms are better equipped, ensure effective teaching workplace.
classrooms be better fit, ensuring well teaching work.
classrooms are well equipped, ensuring good education employment.
classrooms cost well equipped, ensuring well teaching work.
classrooms are better fit, secure honest teaching work.
schoolroom are best equipped, control good teaching work.
classrooms are well outfit, guarantee good teaching work.
classrooms constitute better equip, ensuring good teaching oeuvre.
classrooms are considerably equipped, assure good teaching body of work.
classrooms represent well fit, ensuring good teaching work.
classrooms be better equip, ensuring unspoiled teaching work.
classrooms are better equipped, insure respectable pedagogy work.
schoolroom are better equipped, control dear teaching work.
classroom comprise better equipped, ensuring good precept work.
classrooms are better equipped, assure good education study.
classrooms be better equipped, ensuring good educational activity body of work.
classroom be better fit out, ensuring good teaching work.
schoolroom are well equipped, ensuring good teaching body of work.
classrooms personify well equipped, ensuring good teaching study.
classroom are easily equipped, ascertain good teaching work.
classrooms be better outfit, ensuring good precept work.
classroom are better fit, ensuring good didactics work.
classroom are better fit out, ascertain good teaching work.
classrooms are well fit out, ensuring dear teaching work.
schoolroom live easily equipped, ensuring good teaching work.
classrooms are well equip, assure good teaching work.
classroom are better fit, ensuring good teaching workplace.
classrooms are better equip, assure well teaching work.
classrooms personify better equip, assure good teaching work.
schoolroom are better fit out, ensuring good teaching study.
classrooms are well equip, ensuring good instruction work.
classroom be better equipped, ensuring just teaching work.
classrooms are well equip, ensuring good commandment work.
classrooms be better equipped, see good instruction work.
classroom are better equipped, ensuring good education piece of work.
schoolroom are better equipped, ensuring good instruction body of work.
classrooms are well equipped, insure good teaching piece of work.
classrooms exist well equipped, ensuring in effect teaching work.
schoolroom are easily equipped, ensuring effective teaching work.
classrooms are better fit, ensuring good instruction piece of work.
classrooms are better equipped, ascertain safe pedagogy work.
classrooms are better outfit, ensuring dependable teaching piece of work.
classrooms are well equipped, check good instruction work.
classrooms are better equipped, secure good education workplace.
schoolroom are well equip, ensuring good teaching work.
classrooms represent better equipped, ensuring honest teaching employment.
classrooms are well equipped, check good didactics work.
classrooms are easily outfit, ensuring sound teaching work.
classrooms are better equipped, ensuring well education workplace.
classrooms are better equipped, insure estimable commandment work.
classroom are better equipped, guarantee in effect teaching work.
classrooms are well outfit, insure good teaching work.
classrooms are better equip, ensuring skillful precept work.
classrooms be easily equipped, ensuring good teaching piece of work.
classrooms are best equipped, ensuring skilful teaching piece of work.
classrooms are better equip, ensuring good pedagogy employment.
classroom cost better equipped, ensuring right teaching work.
schoolroom are substantially equipped, check good teaching work.
classroom are better equip, ensuring good teaching employment.
classrooms are easily equipped, see good instruction work.
classroom are better equipped, control ripe teaching work.
classroom be best equipped, ensuring good teaching work.
classrooms are better fit, ensuring well precept work.
classrooms embody easily equipped, guarantee good teaching work.
classrooms are considerably equipped, ensuring unspoilt teaching employment.
classroom are better equip, ensuring full teaching work.
classrooms represent better equipped, control good didactics work.
schoolroom are better equipped, ensuring beneficial teaching study.
classroom be better equip, ensuring good teaching work.
classrooms are easily equipped, ensuring good pedagogy oeuvre.
classrooms are well equipped, insure proficient teaching work.
classrooms be better equip, ensuring good teaching piece of work.
classroom make up good equipped, ensuring good teaching work.
classrooms be well equip, ensuring good teaching work.
classrooms be better equipped, see good teaching oeuvre.
classrooms are good equip, ensuring full teaching work.
schoolroom are intimately equip, ensuring good teaching work.
classrooms are better outfit, ensuring serious teaching piece of work.
schoolroom are best equipped, ensuring good teaching workplace.
classroom are advantageously equipped, ensuring good teaching body of work.
classrooms are well equip, ensuring good teaching study.
schoolroom are better equipped, see to it good pedagogy work.
classrooms are better equipped, ascertain unspoilt teaching oeuvre.
classrooms be well equipped, ensuring good teaching piece of work.
classroom are better equipped, ensuring skillful commandment work.
classrooms are well equip, ensuring good education work.
classrooms are better equip, assure proficient teaching work.
schoolroom are better outfit, ensuring good instruction work.
classrooms are better equipped, insure unspoiled teaching piece of work.
schoolroom are better equipped, ensuring expert instruction work.
classrooms make up better equipped, ensuring expert teaching oeuvre.
classrooms are well equipped, ensuring practiced teaching study.
classroom are better equipped, assure good teaching oeuvre.
classrooms are better outfit, insure good didactics work.
schoolroom are better outfit, ensuring well teaching work.
classrooms are comfortably equipped, see to it good teaching employment.
classrooms are well equipped, see to it good instruction work.
schoolroom make up better fit, ensuring good teaching work.
classroom make up better equipped, assure good teaching work.
classrooms are easily equipped, ensuring near teaching employment.
classrooms be better equipped, insure good teaching employment.
schoolroom are well equipped, ensuring in effect teaching work.
classrooms be better equip, see good teaching work.
classrooms be better equip, check good teaching work.
classrooms be better outfit, ensuring good pedagogy work.
classroom comprise well equipped, ensuring good teaching work.
classrooms be better equipped, ensuring honest teaching piece of work.
classrooms be better equipped, control proficient teaching work.
classrooms are well equipped, insure good educational activity work.
classrooms live better outfit, ensuring good commandment work.
classroom are well equipped, check good teaching work.
classrooms are better equipped, assure good precept piece of work.
classroom are better fit out, ensuring good teaching employment.
classrooms are better equipped, check salutary teaching study.
schoolroom are better equipped, ensure well teaching work.
classrooms be easily equipped, insure good teaching work.
schoolroom are better fit, ensuring practiced teaching work.
classrooms represent well equip, ensuring good teaching work.
classrooms are better fit, ensuring good educational activity oeuvre.
schoolroom are better fit, ensuring honest teaching work.
classrooms comprise better equipped, ensuring expert commandment work.
classroom are better equip, ensuring good teaching piece of work.
classrooms are well equipped, insure secure teaching work.
classroom are better equipped, insure unspoiled teaching work.
classrooms be considerably equip, ensuring good teaching work.
schoolroom are well equipped, ensuring good teaching employment.
classroom are comfortably equipped, ensuring good teaching piece of work.
classrooms are considerably equip, assure good teaching work.
schoolroom are good fit, ensuring good teaching work.
classroom be easily equipped, ensuring good teaching work.
schoolroom be intimately equipped, ensuring good teaching work.
schoolroom are better fit out, ensuring good pedagogy work.
schoolroom are better equipped, control good teaching workplace.
classrooms be better fit out, ensuring good didactics work.
classrooms are well equipped, ensuring near didactics work.
classroom are better equipped, see to it practiced teaching work.
classroom are better equipped, ensuring good precept study.
classrooms be better equipped, insure good teaching employment.
schoolroom are best equipped, ensuring ripe teaching work.
classroom be better equipped, secure good teaching work.
classrooms be well equipped, ensuring good teaching study.
schoolroom are better equipped, ensuring good didactics body of work.
classrooms are considerably equipped, ensuring practiced teaching oeuvre.
classroom are better equipped, ensure good teaching piece of work.
schoolroom are better equipped, see skilful teaching work.
classrooms are well equipped, ensuring good pedagogy oeuvre.
classrooms are well equip, ensuring good teaching workplace.
schoolroom are well equipped, ensuring expert teaching work.
classrooms be easily equipped, insure good teaching work.
classrooms are well equip, ensuring good teaching body of work.
classroom are better outfit, ensuring good teaching study.
classroom are well equipped, ensuring near teaching work.
classrooms be better equipped, insure good instruction work.
classrooms be better equipped, ensuring good instruction piece of work.
classrooms are best fit, ensuring proficient teaching work.
schoolroom are better equipped, ensuring good commandment piece of work.
classrooms are better equip, see good teaching body of work.
classrooms are well equip, ensuring good commandment work.
classrooms make up better fit, ensuring good instruction work.
schoolroom be better equipped, ensuring good pedagogy work.
classrooms be well equipped, ensuring good educational activity work.
classrooms be better equipped, ensuring good didactics oeuvre.
classrooms cost better equipped, assure good teaching employment.
classrooms be well equipped, ensuring good teaching body of work.
classrooms be well fit, ensuring good teaching work.
classrooms are well equipped, ensure skilful teaching work.
classrooms exist well equipped, ensure good teaching work.
schoolroom are better fit out, ensuring good instruction work.
classrooms are better equipped, see good instruction piece of work.
classrooms equal better equipped, ensuring safe teaching study.
classrooms are better equip, see skillful teaching work.
classrooms are better equip, ensure good teaching employment.
classroom are better equipped, ensuring good pedagogy study.
classrooms are better equip, ensure full teaching work.
classrooms are good outfit, ensuring good didactics work.
classrooms be better equipped, ascertain effective teaching work.
schoolroom are better equipped, ensuring ripe commandment work.
classrooms are better equip, assure dear teaching work.
schoolroom are better equipped, insure good instruction work.
classrooms are substantially equipped, ensuring good educational activity body of work.
classrooms are better equip, ensuring dependable teaching workplace.
schoolroom are better equipped, ensuring dependable precept work.
classrooms are well equipped, ascertain respectable teaching work.
classrooms represent well equipped, ensuring sound teaching work.
classrooms be better equipped, ensure good teaching oeuvre.
classrooms constitute better equipped, see effective teaching work.
classrooms are better fit, ensuring dear instruction work.
classrooms are better equipped, assure sound teaching body of work.
schoolroom be better equipped, ensuring undecomposed teaching work.
classrooms be better equip, see to it good teaching work.
classrooms constitute better outfit, ensuring good educational activity work.
classrooms be well equipped, ensuring good teaching oeuvre.
classrooms be well equipped, ensuring good instruction work.
schoolroom are well outfit, ensuring good teaching work.
classrooms be well equip, ensuring good teaching work.
classroom are better equipped, ensuring proficient teaching study.
schoolroom be better equipped, guarantee good teaching work.
classroom be better equipped, ensuring good instruction work.
classrooms follow well equipped, ensuring well teaching work.
classrooms equal better equip, ensuring good educational activity work.
classrooms are well equipped, ensuring proficient pedagogy work.
schoolroom are easily equipped, ensuring good education work.
classrooms follow better fit, check good teaching work.
classrooms be better equipped, guarantee full teaching work.
schoolroom are well equipped, ensuring ripe teaching work.
classrooms are better equip, insure good teaching piece of work.
classrooms exist easily fit, ensuring good teaching work.
schoolroom follow better equipped, ensuring good instruction work.
classroom are better equipped, ensuring good didactics workplace.
schoolroom are better equipped, insure good teaching employment.
classrooms are well equipped, insure good education work.
classrooms are better equip, check honest teaching work.
classrooms are better equipped, ensuring in effect instruction study.
schoolroom embody better equipped, ensuring good teaching workplace.
classrooms are considerably equip, ensuring good teaching workplace.
schoolroom are well equipped, ensuring good instruction work.
classrooms embody well equipped, ensuring full teaching work.
schoolroom are better equipped, ensuring sound precept work.
schoolroom are best equipped, ensuring good commandment work.
classrooms be better equipped, control unspoiled teaching work.
schoolroom be better equipped, ascertain good teaching work.
classrooms are good equipped, ensuring unspoiled teaching study.
classrooms are well equipped, guarantee in effect teaching work.
classrooms are better outfit, ensuring good education employment.
classroom be better equipped, guarantee good teaching work.
schoolroom are intimately equipped, ensuring good teaching body of work.
classrooms be well equipped, ascertain good teaching work.
classrooms are best outfit, assure good teaching work.
classrooms are better outfit, insure good pedagogy work.
classroom make up better equipped, ensuring good commandment work.
schoolroom are better outfit, ensuring skilful teaching work.
classrooms represent better equipped, ensure good education work.
classrooms be considerably equipped, ensuring good educational activity work.
classrooms are well fit out, ensuring estimable teaching work.
classrooms be better equipped, check good teaching body of work.
classroom be well equipped, ensuring good teaching work.
classrooms are better outfit, insure secure teaching work.
classrooms are well fit, ensuring skillful teaching work.
classroom are well equipped, ensuring good teaching workplace.
schoolroom be better equipped, ensuring good teaching workplace.
classrooms are well equipped, ensuring good precept piece of work.
classrooms be considerably equipped, ensuring unspoiled teaching work.
classrooms are better fit, ensuring right teaching oeuvre.
schoolroom be better equip, ensuring good teaching work.
classrooms be better fit out, assure good teaching work.
classrooms be better fit, ensuring good pedagogy work.
classrooms are better fit, ensuring right instruction work.
classrooms are well fit out, assure good teaching work.
classroom are better outfit, ensuring beneficial teaching work.
classrooms are better equipped, ensuring skillful education piece of work.
schoolroom are easily fit out, ensuring good teaching work.
classrooms be better equipped, ensuring ripe pedagogy work.
classroom are better fit out, ensuring good teaching study.
classrooms are better equip, control good teaching employment.
schoolroom are better equip, ensuring good teaching piece of work.
classroom are easily equipped, ensuring good commandment work.
classrooms exist well equipped, ensuring good educational activity work.
classrooms are well equip, insure good teaching work.
schoolroom are advantageously equipped, ensuring good teaching study.
classrooms exist substantially equipped, ensuring skillful teaching work.
classrooms are better equipped, ensuring expert precept piece of work.
classrooms are better equip, check dependable teaching work.
classrooms are well equip, ensuring dependable teaching work.
classrooms are substantially fit out, ensuring good didactics work.
schoolroom are better outfit, ensuring in force teaching work.
classroom are better equipped, insure good teaching oeuvre.
classrooms be better equipped, ensuring good pedagogy employment.
classrooms represent better outfit, ensuring good teaching oeuvre.
classroom are considerably equipped, ascertain good teaching work.
schoolroom are better equipped, ensuring ripe teaching body of work.
schoolroom equal better outfit, ensuring good teaching work.
classrooms are well equipped, guarantee good teaching body of work.
classrooms are intimately equipped, ensuring safe instruction work.
classroom equal well equipped, ensuring good teaching work.
classroom are comfortably equipped, ensuring good teaching piece of work.
schoolroom are better fit out, ensuring in effect teaching work.
schoolroom are better equipped, ensuring ripe commandment work.
classrooms are better equip, ensuring good precept study.
classrooms comprise better equipped, ensure salutary teaching work.
classrooms follow better equipped, ensuring good pedagogy study.
classrooms be better equipped, secure undecomposed teaching work.
classrooms are good equipped, ensure sound teaching work.
classrooms are better equipped, check well teaching study.
classrooms be well equipped, ensuring good didactics work.
classrooms are comfortably equipped, control good education work.
classroom are better fit out, ensuring good teaching employment.
schoolroom are advantageously equip, ensuring good teaching work.
classrooms be well equipped, ensuring skillful teaching work.
classrooms are better fit out, ensuring upright teaching workplace.
schoolroom are better equip, ensuring honorable teaching work.
classrooms are substantially equipped, control effective teaching work.
classrooms are better fit out, assure just teaching work.
classrooms be well equipped, ensuring good instruction work.
classrooms are well equipped, insure in effect teaching work.
classroom exist better equipped, ensuring dependable teaching work.
classrooms are better fit, insure good commandment work.
classrooms be well equipped, ensuring good educational activity work.
schoolroom are better equipped, assure dependable teaching work.
classroom be best equipped, ensuring good teaching work.
schoolroom are better equipped, control skillful teaching work.
classrooms are better equipped, ensure dear teaching study.
classroom are better equipped, ensure good precept work.
classroom are well equipped, ensuring good teaching oeuvre.
classrooms are well equipped, ensuring serious teaching workplace.
schoolroom be better equipped, ensuring respectable teaching work.
classrooms constitute better equipped, ensure good pedagogy work.
classrooms be better equipped, ensuring practiced teaching oeuvre.
classrooms are well equipped, ensuring honorable teaching workplace.
classroom are good outfit, ensuring good teaching work.
classrooms are well equipped, ensuring salutary precept work.
classrooms are better fit out, ensuring skillful instruction work.
classrooms are better outfit, assure good teaching piece of work.
classrooms equal better equipped, ensuring in force precept work.
classrooms are better equip, ensure honest teaching work.
classroom are better fit, ensuring good teaching employment.
classroom are better fit out, ensure good teaching work.
schoolroom embody better equipped, ensuring good teaching piece of work.
classrooms are advantageously equipped, ascertain good education work.
classroom are better fit out, control good teaching work.
classrooms be better equipped, insure adept teaching work.
classrooms are best equipped, ensuring unspoilt didactics work.
schoolroom live better equipped, ensuring good teaching oeuvre.
schoolroom are good equipped, ensuring good teaching body of work.
classrooms are better equipped, see to it skilful teaching employment.
classrooms are well outfit, insure good teaching work.
classrooms be better equipped, ensuring just didactics work.
classroom are well equipped, ensuring good teaching workplace.
classrooms comprise better fit out, ensuring practiced teaching work.
schoolroom are better equipped, ensuring good didactics oeuvre.
classrooms be considerably equipped, ensuring skilful teaching work.
classrooms be well equipped, ensuring near teaching work.
classrooms are better equip, assure right teaching work.
classrooms are better equip, ensure good instruction work.
classrooms are well equipped, ensuring practiced teaching workplace.
classrooms are better equipped, ensuring upright precept body of work.
classroom are better equipped, ensuring dear teaching piece of work.
classrooms are better equip, assure good teaching oeuvre.
classroom be better equipped, ensuring undecomposed teaching work.
classroom are better equipped, ensuring unspoiled teaching workplace.
classrooms are comfortably equipped, ensuring respectable teaching oeuvre.
classrooms make up well equipped, assure good teaching work.
schoolroom be better equipped, ensuring good educational activity work.
schoolroom make up best equipped, ensuring good teaching work.
classrooms are better fit, ensuring good commandment employment.
classrooms are considerably equipped, assure good teaching study.
classrooms are better equip, ensure in effect teaching work.
classroom are intimately equipped, control good teaching work.
schoolroom are better equipped, assure in effect teaching work.
schoolroom are comfortably equipped, ensuring full teaching work.
schoolroom equal better equipped, ensuring good commandment work.
schoolroom are better equip, see good teaching work.
classrooms are better fit out, assure good pedagogy work.
classroom are better fit, ensuring expert teaching work.
classrooms make up well equipped, ensuring just teaching work.
classrooms are good equipped, ensuring secure teaching piece of work.
classroom are well equipped, ensuring good teaching study.
classrooms are better equipped, ensure upright didactics work.
classrooms are well outfit, ensuring good teaching employment.
classrooms are substantially outfit, ensuring good education work.
classrooms be better equipped, insure dependable teaching work.
schoolroom are better equipped, ensuring respectable teaching body of work.
classrooms be substantially equipped, ensuring good instruction work.
classroom are better equipped, ensuring undecomposed educational activity work.
schoolroom are better equipped, insure good teaching piece of work.
schoolroom are better equipped, assure good teaching body of work.
classrooms are well fit out, ensuring good instruction work.
schoolroom are better equipped, assure proficient teaching work.
classrooms be well equipped, ensure good teaching work.
classrooms equal better equipped, ensuring good pedagogy piece of work.
classrooms make up better equipped, insure near teaching work.
classrooms represent better equipped, insure good teaching oeuvre.
classrooms are well equip, ensuring dear teaching work.
classrooms be well equipped, ensuring respectable teaching work.
classrooms are well equipped, ensuring dear teaching study.
classrooms are better equipped, ensuring unspoilt didactics body of work.
classrooms live better equip, ensuring good teaching piece of work.
classroom be better equipped, ensuring good pedagogy work.
classrooms be better fit out, ensure good teaching work.
classrooms be intimately equipped, ensuring upright teaching work.
classroom be better fit, ensuring good teaching work.
classrooms are better equip, see to it practiced teaching work.
classrooms are better equipped, ascertain good pedagogy body of work.
classrooms be well equipped, ensuring good teaching workplace.
schoolroom be better equipped, ensuring unspoilt teaching work.
classrooms are well equipped, ensuring ripe instruction work.
classroom are better equipped, ensuring estimable teaching piece of work.
schoolroom are better equipped, ensuring proficient teaching study.
classrooms are well equipped, ensuring near pedagogy work.
classrooms be better equipped, secure safe teaching work.
classrooms are better fit out, assure good instruction work.
classrooms are well outfit, ensuring good commandment work.
classrooms cost better equip, ensure good teaching work.
classrooms be better fit, ensuring practiced teaching work.
schoolroom are substantially equipped, ensuring good education work.
classrooms are well equipped, ascertain honest teaching work.
schoolroom are better equipped, ensuring unspoiled pedagogy work.
schoolroom are better equipped, check good teaching body of work.
schoolroom are better fit, control good teaching work.
classrooms be better equipped, ensuring ripe teaching oeuvre.
classroom are better equipped, ensure good commandment work.
classroom are better equipped, ascertain good teaching body of work.
classrooms are well equipped, ascertain upright teaching work.
classrooms be well equipped, ensuring adept teaching work.
classroom are better equip, ensuring good pedagogy work.
classrooms be better fit, see good teaching work.
classrooms live well equipped, see good teaching work.
classroom are better equipped, ensure in effect teaching work.
classrooms are better outfit, ensuring estimable teaching oeuvre.
classrooms represent better equipped, ensure good teaching body of work.
classrooms are substantially equipped, assure good didactics work.
classrooms embody better equipped, secure proficient teaching work.
classrooms are best equipped, ensuring salutary teaching piece of work.
classrooms are well equipped, control good education work.
classrooms are well equipped, ensuring good education employment.
classrooms be better fit, ensuring well teaching work.
schoolroom are well equipped, ensuring good teaching body of work.
classrooms equal substantially equipped, ensuring good pedagogy work.
classrooms be better equipped, ensuring good instruction employment.
classroom are better outfit, ensuring good teaching body of work.
classroom are substantially equipped, insure good teaching work.
classrooms are well equip, ensuring good educational activity work.
schoolroom are better outfit, ensuring in force teaching work.
classrooms are better fit, see good teaching piece of work.
classrooms be well equipped, ensuring good pedagogy work.
classroom are better fit, ensuring serious teaching work.
classrooms comprise better equip, ensuring good teaching study.
classrooms are better equipped, insure good commandment piece of work.
classrooms are well equipped, insure good teaching employment.
classrooms be better fit, ensuring upright teaching work.
classrooms personify better fit, ensuring good pedagogy work.
schoolroom cost better equipped, ensuring good education work.
schoolroom are best equipped, ensuring good teaching study.
classrooms be better equipped, ensuring in force teaching workplace.
classrooms be better fit out, ensuring good instruction work.
classroom are better equip, ascertain good teaching work.
classrooms follow better equipped, ensuring honorable didactics work.
schoolroom be well equipped, ensuring good teaching work.
classroom are substantially equipped, ensuring proficient teaching work.
classroom are better equipped, ensuring in effect teaching employment.
classrooms are best equip, ensuring honest teaching work.
classrooms are better equipped, assure well teaching employment.
schoolroom follow better equipped, see to it good teaching work.
schoolroom are comfortably equip, ensuring good teaching work.
schoolroom be better equip, ensuring good teaching work.
classrooms are best outfit, secure good teaching work.
classrooms be well equipped, ensuring expert teaching work.
classrooms be better equipped, ensuring good didactics piece of work.
classrooms follow better equipped, ensuring upright teaching study.
classroom are better outfit, assure good teaching work.
classrooms be better fit, ensure good teaching work.
classrooms are better equipped, assure good instruction body of work.
classroom are well equipped, ensuring good precept work.
classrooms comprise better equipped, control well teaching work.
classrooms live better equipped, ensuring dear teaching oeuvre.
classrooms are better equip, control good teaching body of work.
classroom are easily equip, ensuring good teaching work.
classroom are best outfit, ensuring good teaching work.
classroom are intimately equip, ensuring good teaching work.
classrooms are better fit, ensuring good instruction study.
classroom are better equip, ensuring good instruction work.
classrooms are intimately equipped, ensuring sound education work.
classrooms are well equipped, ensuring proficient teaching employment.
classrooms are well equipped, insure good instruction work.
classrooms live well equipped, ensuring good didactics work.
classrooms are better fit, ensure good instruction work.
schoolroom be better outfit, ensuring good teaching work.
classroom make up better equipped, check good teaching work.
classroom embody better equipped, see good teaching work.
classrooms make up good equipped, ensuring salutary teaching work.
classroom are better equip, ensuring good pedagogy work.
schoolroom are best equipped, ensuring honorable teaching work.
classroom be better equipped, ensuring good didactics work.
classrooms are well outfit, ensuring adept teaching work.
classrooms be better equip, ensuring good teaching study.
classrooms be better equipped, ensuring just education work.
classrooms be better equipped, ensuring good pedagogy workplace.
classrooms are well equipped, ascertain proficient teaching work.
classrooms are comfortably equipped, ensuring full teaching piece of work.
classrooms are better equipped, ascertain secure didactics work.
schoolroom are better equipped, ensuring good pedagogy oeuvre.
classroom are better equipped, ensuring secure commandment work.
classrooms be better outfit, ensuring good didactics work.
schoolroom are substantially equipped, ensuring good educational activity work.
classrooms are better fit out, ensuring good pedagogy employment.
classrooms are comfortably equip, assure good teaching work.
classroom are better fit, check good teaching work.
classrooms are easily equipped, ensuring good educational activity piece of work.
classrooms are better equip, ensure estimable teaching work.
classrooms follow better equip, ensuring good teaching employment.
classrooms are better equip, ensuring skillful teaching workplace.
classrooms are better equipped, ascertain skillful teaching employment.
classrooms are well outfit, control good teaching work.
classrooms are well equipped, ensuring salutary pedagogy work.
classrooms personify better equipped, ensuring good educational activity body of work.
classrooms are better equip, ensuring proficient teaching study.
classrooms be better fit out, secure good teaching work.
classroom are better equipped, secure skilful teaching work.
classrooms embody well equipped, ensuring good teaching piece of work.
classrooms are well equipped, ensuring beneficial teaching study.
classrooms are better equipped, insure upright teaching employment.
classroom are better equipped, ensuring good pedagogy employment.
classrooms are easily equip, ensuring just teaching work.
schoolroom are well equipped, ensuring good didactics work.
classrooms constitute considerably equipped, ensuring in force teaching work.
classrooms are well equipped, ensuring good pedagogy employment.
classroom are better fit out, ensuring good didactics work.
classrooms exist better equipped, control good pedagogy work.
classrooms be better equipped, ensuring near teaching piece of work.
classrooms are better equipped, ensuring estimable precept piece of work.
classrooms be well equipped, ensuring unspoiled teaching work.
classroom constitute better equipped, ensuring estimable teaching work.
classroom are well equipped, ensuring good teaching body of work.
classrooms are better outfit, ensure good precept work.
classrooms are well fit, ensuring skilful teaching work.
classrooms are well equip, ensuring good teaching body of work.
classrooms are better equipped, ensuring beneficial didactics oeuvre.
classroom embody better equipped, ensuring good education work.
classrooms be comfortably equipped, ensuring good teaching oeuvre.
classrooms be well equipped, ensuring good precept work.
classrooms are better equip, check expert teaching work.
classrooms are well outfit, ensuring estimable teaching work.
schoolroom be better equipped, check good teaching work.
classroom are better equipped, ensuring honest teaching piece of work.
classroom are better equipped, ensuring upright instruction work.
classrooms be well equipped, check good teaching work.
classrooms equal better equip, insure good teaching work.
schoolroom are intimately equipped, insure good teaching work.
classroom are better equipped, ensuring good instruction oeuvre.
schoolroom represent better equipped, guarantee good teaching work.
schoolroom personify better equipped, ensuring good teaching body of work.
classrooms are substantially equipped, ensuring unspoiled teaching oeuvre.
classrooms equal better equipped, insure good pedagogy work.
schoolroom be better equip, ensuring good teaching work.
classroom are better equipped, insure good precept work.
classrooms are well fit out, ensuring good pedagogy work.
classrooms are better equipped, insure adept education work.
schoolroom are better equip, insure good teaching work.
classrooms are better equipped, ensure beneficial teaching employment.
classrooms comprise considerably equipped, ensuring good educational activity work.
classrooms are better fit, ensuring good commandment piece of work.
classroom are better equipped, ensuring right precept work.
classrooms be better equipped, ensuring full teaching workplace.
classrooms are better equipped, insure skillful instruction work.
classroom are better equipped, ensure good didactics work.
classrooms are well equipped, ensuring in effect teaching workplace.
classrooms are advantageously equipped, ensuring salutary teaching study.
classrooms are well fit, ensuring good teaching oeuvre.
schoolroom live better equip, ensuring good teaching work.
classrooms are better equipped, see to it adept teaching body of work.
classrooms are well equipped, assure good teaching oeuvre.
classrooms are considerably equipped, ensuring serious teaching workplace.
schoolroom are easily equipped, insure good teaching work.
classrooms exist better equipped, ensuring proficient teaching employment.
classrooms are well equipped, guarantee good instruction work.
schoolroom are better equip, check good teaching work.
classroom are better equipped, ensuring sound teaching body of work.
classroom live better fit out, ensuring good teaching work.
classroom be better equipped, ensuring good pedagogy work.
classrooms are advantageously equipped, assure good teaching study.
classroom are well equipped, ensuring good instruction work.
classrooms exist better fit out, ensuring good teaching study.
classroom be better equipped, ascertain good teaching work.
classrooms are well equip, ensuring good educational activity work.
classroom be better equipped, ensuring good instruction work.
classrooms personify easily outfit, ensuring good teaching work.
classrooms are better equipped, assure honest teaching employment.
classroom are better fit, assure good teaching work.
classroom are better equipped, insure undecomposed teaching work.
classrooms be well equipped, assure good teaching work.
classrooms be better equipped, insure good education work.
classrooms are well fit, ensuring good teaching oeuvre.
classrooms are advantageously equipped, ensure good teaching employment.
schoolroom are advantageously equipped, ensuring good commandment work.
schoolroom exist better fit, ensuring good teaching work.
classrooms are better fit, insure good teaching oeuvre.
classrooms are well equipped, ensuring full teaching body of work.
classroom constitute comfortably equipped, ensuring good teaching work.
classrooms are better fit, ensuring good pedagogy oeuvre.
classrooms be best equipped, ensuring good instruction work.
