# Supplementary material for: Attention-aware with stacked embedding for sentiment analysis of student feedback through deep learning techniques
Source: PeerJ Comput Sci. 2024 Sep 2;10:e2283. doi: 10.7717/peerj-cs.2283 (PMC11419625; doi:10.7717/peerj-cs.2283)
Supplement: Supplemental Information 2 [file peerj-cs-10-2283-s002.zip › UIT-VSFC/agumented text/test (21).xlsx]

## Sheet: welcome
Classrooms need to install more fans and sockets because students have to use laptop computer to do exercising, need more than window curtains to be able to better follow the lecture on the slides.
Classroom need to instal more fans and sockets because students have to use laptops to do exercises, need more window curtains to be able to better travel along the lecture on the swoop.
Classrooms involve to install more than fans and sockets because students have to expend laptops to do exercises, need more than window curtains to be able to better follow the lecture on the slides.
Classrooms need to install more fans and sockets because students have to use laptops to do exercises, necessitate more window curtains to cost able to better follow the lecturing on the slides.
Classrooms need to install more fans and socket because students have to use laptops to do exercises, need more window curtains to be able to better adopt the speech on the slides.
Classrooms want to install more fans and socket because students have to use laptops to do exercises, need more window curtains to be able to better come the lecture on the slides.
Classrooms need to install more than fans and sockets because students have to use laptops to do recitation, need more window curtains to be able to better follow the lecture on the swoop.
Classrooms need to install more rooter and sockets because students have to use laptop computer to coiffure exercises, need more than window curtains to be capable to better follow the lecture on the slides.
Classrooms need to install more fans and sockets because students stimulate to apply laptops to do exercises, need more window curtains to be able to well follow the lecture on the slides.
Classrooms take to instal more fans and sockets because students take to use laptops to do exercises, need more window curtains to make up able to better follow the lecture on the slides.
Classrooms need to install more than fan and sockets because students have to use laptops to do exercises, need more window curtains to cost able to better follow the lecture on the slides.
Classrooms need to install more than fans and sockets because students have to use laptops to do exercises, need more than window curtains to be able bodied to well follow the lecture on the slides.
Classrooms need to install more fans and socket because students have to use laptops to do recitation, need more window curtains to cost able to comfortably follow the lecturing on the slides.
Classrooms need to install more fans and sockets because students have to use laptop to get along exercises, need more window curtains to be able to better follow the lecturing on the slides.
Schoolroom need to install more than fans and sockets because students have got to use laptops to do employment, need more window curtains to be able bodied to better follow the lecture on the slides.
Classrooms need to install more lover and sockets because students have to use laptops to do exercises, postulate more window curtains to be able to better follow the lecture on the slides.
Classrooms need to establish more fans and sockets because student have to practice laptops to do exercises, need more window curtains to be capable to well follow the lecture on the slides.
Classrooms need to instal more fan and socket because students have to use laptops to do exercises, need more window curtains to be able to better follow the lecture on the slides.
Classrooms need to install more fans and sockets because students make to use laptops to do exercises, necessitate more window curtain to be able to better follow the lecture on the coast.
Classrooms need to instal more fans and socket because students have to use laptops to do exercises, need more window curtains to be able to better follow the lecture on the slides.
Classroom need to install more devotee and sockets because students have to use laptops to manage exercises, need more window curtains to be able to better follow the lecture on the slides.
Classrooms need to install more than fans and sockets because students experience to use laptops to perform exercises, need more than window curtains to be able to better follow the lecture on the slides.
Classrooms need to install more fan and sockets because students make to use laptops to do workout, need more window curtains to be able to better observe the lecture on the slides.
Classrooms need to install more fans and sockets because students have to use laptops to do exercises, need more window curtains to follow capable to well follow the talking to on the slides.
Classrooms take to install more fans and sockets because students have to apply laptops to do exercises, need more window curtains to be able bodied to well follow the lecture on the slides.
Classrooms need to install more fan and sockets because students have to practice laptops to do exercises, demand more window curtains to be able to better follow the lecture on the slides.
Classrooms need to install more fans and sockets because student have to practice laptop computer to do physical exercise, need more window curtains to be able to better follow the lecture on the slides.
Classrooms demand to install more fans and sockets because students give to use laptops to do exercises, need more window curtains to constitute able to better follow the lecture on the slides.
Classrooms need to install more fans and socket because students have to utilize laptops to make exercises, need more window curtains to be able to better follow the lecture on the slides.
Classrooms need to instal more fans and socket because students have to use laptops to do exercises, need more window curtains to be able to better follow the lecture on the microscope slide.
Classrooms involve to set up more than fans and sockets because students have to use laptops to do exercises, need more window curtains to be able to well follow the lecture on the slides.
Classrooms need to install more fans and sockets because pupil have to use laptops to do exercises, need more window curtains to be able to comfortably follow the talk on the slides.
Classrooms need to instal more fans and sockets because students have to use laptop computer to do exercises, need more than window pall to be able to better follow the lecture on the slides.
Classroom need to install more fans and sockets because scholarly person have to use laptops to do exercises, need more window curtains to comprise able to well follow the lecture on the slides.
Classrooms necessitate to install more fans and socket because students have to habituate laptops to make exercises, need more window curtains to be able to better follow the lecture on the slides.
Classrooms need to install more than fans and socket because students have to use laptops to do exercises, need more than window curtains to be able to better follow the lecture on the slides.
Classrooms need to install more lover and sockets because students have to use laptops to practice exercises, require more window curtains to be able to well follow the lecture on the slides.
Schoolroom need to install more fans and sockets because students make to use laptops to do exercises, need more window curtains to be able to intimately follow the lecture on the slides.
Classrooms need to install more fans and sockets because bookman have to use laptop to do exercises, need more than window curtains to be able to better adopt the lecture on the slide.
Classrooms need to instal more fans and sockets because students receive to use laptops to do exercises, need more window curtains to be able to well follow the lecture on the slides.
Classrooms need to install more than fans and sockets because scholar have to use laptops to do exercises, need more window curtains to be able to better pursue the lecture on the slides.
Classrooms need to install more fans and sockets because students have to use laptops to do exercises, need more than window curtains to be able to considerably follow the talk on the slides.
Classrooms need to instal more lover and sockets because students make to use laptop to do exercises, need more window curtains to be able to better follow the lecture on the slides.
Schoolroom need to instal more fans and sockets because students have to utilise laptops to do exercises, need more window curtains to be able to better follow the lecture on the slides.
Classrooms need to install more fan and sockets because students have to use laptops to do utilization, want more window curtains to be able to better keep abreast the lecture on the slides.
Classrooms need to install more fans and sockets because students have to apply laptop computer to do exercises, need more window curtains to be able to better come after the lecture on the slides.
Schoolroom need to install more fans and sockets because students have to use laptops to do exercises, need more window curtain to be able to better follow the lecture on the slides.
Classrooms need to install more fans and sockets because students have to utilize laptops to coiffure exercises, need more window curtains to be capable to better follow the lecture on the slides.
Classrooms need to set up more fans and sockets because students deliver to use laptops to do exercises, need more than window curtains to be able to better follow the lecture on the sliding board.
Schoolroom need to install more fans and sockets because students sustain to use laptops to do exercises, require more window pall to be able bodied to better follow the lecture on the slides.
Classrooms need to install more fans and sockets because student have to utilise laptops to do exercises, ask more window curtains to be able to better follow the lecture on the slides.
Classrooms require to instal more fans and socket because students have to use laptops to do exercises, need more window curtains to constitute able to better follow the lecture on the slides.
Classrooms need to install more fans and sockets because students have to use laptops to do exercises, need more window curtains to equal able to well follow the public lecture on the slides.
Classrooms need to install more fans and sockets because student bear to use laptops to do exercises, need more window curtains to be able to best follow the lecture on the slides.
Classrooms need to install more fans and sockets because students have to use laptops to practice exercises, postulate more window curtains to be able to better follow the lecture on the slideway.
Classrooms need to install more fans and sockets because scholar have to use laptops to do exercise, need more window curtains to be able to better follow the lecture on the slides.
Classrooms postulate to install more fans and sockets because students have to use laptop computer to do exercises, need more window curtains to be able to better comply the talk on the slides.
Classrooms want to instal more fans and sockets because students have to employ laptops to do exercises, need more window curtains to be able to better watch the lecture on the slides.
Classrooms need to install more fans and sockets because students have to use laptop computer to practise exercises, require more than window curtains to be able to better follow the lecture on the slides.
Classrooms need to instal more fans and sockets because students have to use laptops to do exercises, need more window curtain to be able to better be the lecture on the lantern slide.
Classrooms need to install more fans and sockets because students have to use laptops to do exercise, require more window curtains to be able to better follow the talk on the swoop.
Classrooms need to install more than fans and sockets because educatee have to use laptop computer to do exercises, need more window curtains to be able to better follow the lecture on the slide.
Schoolroom need to install more fans and sockets because students have to use laptops to do exercises, need more window pall to be able to better follow the lecture on the slides.
Classroom need to install more than fans and sockets because students have to use laptops to do exercises, require more than window curtains to be able to better follow the lecture on the slide.
Classrooms need to install more than devotee and sockets because pupil have to use laptops to set exercises, need more window curtains to be able to better follow the lecture on the slides.
Classrooms need to install more fans and sockets because pupil have to use laptops to do usage, need more window pall to be able to better follow the talking to on the slides.
Classrooms need to install more fans and sockets because students have to use laptops to do exercising, need more window curtains to be able to well follow the lecture on the microscope slide.
Classrooms need to install more fans and sockets because students have to use laptops to do exercises, need more window curtains to embody able bodied to well keep up the lecture on the slides.
Classrooms need to install more fans and sockets because students have to utilise laptops to do usage, need more window curtains to be able to advantageously follow the lecture on the slides.
Classrooms need to install more than fans and sockets because students have to use laptops to do practice, need more window curtains to be able to better stick with the lecture on the slides.
Classrooms call for to set up more fans and sockets because students consume to use laptops to do exercises, need more window curtains to be able to considerably follow the lecture on the slides.
Classrooms need to install more fans and sockets because students have to habituate laptops to do exercises, need more window curtains to be able to better take after the lecture on the lantern slide.
Classrooms need to install more than devotee and sockets because students have to use laptops to do exercises, need more window curtains to be able to well accompany the lecture on the slides.
Classrooms need to install more lover and sockets because students have to use laptops to do exercises, need more window mantle to be able to well follow the speech on the slides.
Classrooms need to set up more than fans and sockets because students have to use laptops to do employment, need more window curtains to be able to better follow the lecturing on the slides.
Classrooms need to install more lover and socket because students take to use laptops to suffice exercises, need more window curtains to equal able to better follow the lecture on the slides.
Classrooms need to install more fans and sockets because scholar have to use laptops to practise exercises, need more window curtains to be able to better follow the lecture on the lantern slide.
Classroom need to instal more fans and sockets because students have to use laptops to do exercises, need more window curtains to be able to better fall out the speech on the slides.
Classrooms need to install more fans and socket because student have to use laptops to coiffure exercises, need more window drape to be able to better follow the lecture on the slides.
Classrooms need to install more than fans and sockets because students have to use laptops to do physical exertion, need more window curtains to be able to better follow the lecture on the slides.
Classrooms need to install more fans and sockets because students have to use laptops to do exercises, postulate more window curtains to be able bodied to well follow the lecture on the lantern slide.
Classrooms need to install more than fans and sockets because students have to use laptops to do exercise, need more window curtain to be able to better follow the lecture on the slides.
Classrooms need to install more fans and socket because students have to use laptops to do exercises, call for more window curtains to be able to well follow the lecture on the slides.
Classrooms need to install more fans and sockets because students have to use laptop computer to do exercises, need more window curtains to represent able to better come the lecture on the slides.
Classrooms need to install more fans and sockets because students have to use laptops to set exercises, take more window curtains to be capable to better follow the lecture on the slides.
Classroom need to install more fans and sockets because students sustain to employ laptops to perform exercises, need more window curtains to be able to better follow the lecture on the slides.
Classrooms need to install more devotee and sockets because students have to apply laptops to do exercises, need more window curtains to cost able to better pursue the lecture on the slide.
Classrooms need to install more fans and socket because scholar have to use laptops to do exercises, need more than window curtains to be able to intimately follow the lecture on the slides.
Classrooms need to install more fans and sockets because student have to use laptops to do exercises, need more window curtains to follow able to better follow the lecture on the slide.
Classrooms necessitate to install more fans and socket because students have to use laptops to do exercises, need more window drape to be able to better follow the lecture on the slides.
Classrooms need to set up more fans and sockets because students have to use laptops to exercise exercises, need more window curtains to be capable to better watch over the lecture on the slides.
Classrooms need to instal more fans and sockets because student have to use laptops to do exercise, need more window curtain to be able bodied to better follow the lecture on the slides.
Classrooms need to install more fans and sockets because students have to use laptops to do exercises, need more window curtains to be able to better follow the lecture on the microscope slide.
Classrooms need to install more than fans and socket because student make to use laptops to do exercises, need more window curtains to be able to better follow the lecture on the slides.
Classrooms need to install more fans and sockets because students have to use laptops to fare exercises, need more than window curtains to be able to better follow the speech on the slides.
Classroom call for to install more fans and sockets because students give birth to use laptops to do physical exertion, need more window curtains to be able to better follow the lecture on the slides.
Classrooms need to install more fans and sockets because students take to employ laptops to do exercises, postulate more than window curtains to be able to better follow the lecture on the slides.
Classrooms need to install more than buff and sockets because students accept to use laptops to serve exercises, ask more window curtains to be able to better follow the lecture on the slides.
Classrooms need to install more fans and sockets because students have to use laptops to do exercises, need more window curtains to be able to better adopt the talk on the slides.
Classrooms need to install more fans and sockets because students have to expend laptops to do exercises, need more window pall to be capable to better follow the lecture on the slides.
Classrooms demand to install more fans and sockets because students have to use laptops to do exercises, need more window curtains to be able to better follow the lecture on the slides.
Classrooms need to install more fans and socket because educatee have to utilize laptops to do exercises, need more window curtains to be able to better follow the lecture on the playground slide.
Classroom need to install more fans and sockets because students have to use laptops to do utilisation, need more window curtains to be able to better come after the lecture on the slides.
Classrooms need to install more fans and sockets because students have to use laptops to manage drill, need more window pall to be able to better follow the lecture on the slides.
Classrooms take to install more fans and sockets because scholarly person have to use laptops to do exercises, need more window curtains to be able to better follow the lecture on the chute.
Schoolroom need to install more fans and sockets because students have to employ laptop computer to do physical exertion, call for more window curtains to be able to better follow the lecture on the slides.
Classrooms need to install more fans and sockets because pupil have to employ laptop to do exercises, need more window curtains to be able to better follow the lecture on the slides.
Classrooms need to set up more fans and sockets because students have to utilize laptops to make exercises, need more window drape to be able to better follow the lecture on the slides.
Classrooms need to install more fans and sockets because students have to use laptops to do exercises, need more window curtains to be able to better follow the lecture on the slides.
Classrooms need to install more fans and sockets because students have to use laptops to do exercises, need more window mantle to be capable to better follow the lecture on the slides.
Classroom need to install more fans and sockets because students have to use laptop to serve utilization, need more window curtains to be able to better comply the lecture on the slides.
Classrooms need to install more fans and sockets because pupil have to practice laptops to do exercises, demand more window curtains to be able to better follow the lecture on the slides.
Classrooms need to install more fans and sockets because students have to apply laptops to do exercises, ask more window curtains to be able bodied to better follow the lecture on the slides.
Classroom need to install more fans and sockets because students have to use laptops to do exercises, need more window drape to be able to better postdate the lecturing on the slides.
Schoolroom need to install more lover and sockets because students have to use laptops to do exercises, need more window curtains to be able to better follow the lecture on the slides.
Classrooms demand to install more fans and sockets because students have to use laptops to do exercises, require more window curtains to be able to better follow the lecture on the slides.
Classrooms need to install more fans and sockets because students have to use laptops to do exercises, need more window curtains to embody able to better follow the lecture on the slide.
Classrooms need to instal more than fans and sockets because students get to use laptops to do exercises, need more window curtains to live able to better follow the lecture on the slides.
Classrooms need to install more fans and sockets because students experience to use laptops to do exercises, need more window curtains to be able to better follow the lecture on the coast.
Classrooms need to install more fans and socket because students have to practice laptops to do exercises, need more window curtains to live able to better follow the lecture on the slides.
Classrooms need to install more fans and socket because students have to use laptops to do exercises, need more than window curtains to live able to well follow the lecture on the slides.
Classrooms need to instal more than fans and sockets because students have to use laptops to do exercises, need more window curtains to be able to better adopt the lecture on the slides.
Classrooms need to set up more fans and socket because students have to use laptops to do exercises, need more than window curtains to be able to better conform to the talk on the slides.
Classrooms need to install more fans and sockets because students experience to use laptop computer to do exercises, necessitate more window curtain to be able to better follow the talk on the slides.
Classrooms need to instal more fans and socket because students have to use laptop computer to do exercises, need more window curtain to be able to better follow the lecture on the slides.
Classrooms need to install more sports fan and sockets because students get to use laptops to do exercises, necessitate more window curtains to embody able bodied to better follow the lecture on the slides.
Classrooms need to install more fans and sockets because student have to use laptops to do exercising, need more window curtains to be able bodied to better watch over the lecture on the slides.
Classrooms need to instal more fans and socket because student give birth to use laptops to do exercises, need more window curtains to be able to better follow the lecture on the slides.
Classrooms need to install more buff and socket because students suffer to use laptop to do exercises, need more window curtains to be able to better follow the lecture on the slides.
Classrooms involve to install more buff and sockets because students have to use laptops to behave exercises, need more window curtain to be able to better follow the lecture on the slideway.
Schoolroom need to install more fans and sockets because students have to use laptops to do exercises, need more window curtains to be able to better follow the lecture on the slides.
Classrooms need to instal more fans and socket because students have to use laptops to dress exercises, ask more window curtains to be able to better follow the lecture on the slides.
Classrooms need to install more fans and sockets because students have to use laptops to do exercises, need more window curtains to be able bodied to better adopt the lecture on the slides.
Classrooms need to install more fans and sockets because students have to use laptops to suffice exercises, need more window curtains to be able to better trace the lecture on the slides.
Classrooms need to install more fans and socket because students have to use laptops to do exercises, need more window curtain to follow able to better follow the lecture on the slides.
Classrooms need to install more than fans and socket because bookman have to use laptops to do exercises, need more window curtains to be able to better follow the talking to on the slides.
Classrooms need to install more than sports fan and sockets because students have to use laptops to do exercises, need more window curtains to be able to considerably follow the lecture on the slides.
Classrooms need to instal more fans and sockets because students have to use laptops to do exercises, need more than window curtains to be able to better keep an eye on the lecturing on the slides.
Classrooms need to instal more fans and socket because students have to use laptops to do exercises, need more window curtains to be able to better observe the lecture on the slides.
Classrooms need to install more than fans and sockets because students have to use laptop computer to do exercises, require more window curtains to follow capable to better follow the lecture on the slides.
Classrooms need to install more than lover and sockets because students have to expend laptops to do exercises, need more window curtains to be able to better follow the speech on the slides.
Classrooms need to install more fans and sockets because students take to use laptops to do exercises, need more window curtains to be able to better comply the public lecture on the slides.
Classrooms need to install more fans and sockets because students have to habituate laptop to do exercises, need more window curtains to be able to better adopt the lecture on the slides.
Classrooms need to install more fans and sockets because students have to use laptops to do exercises, need more than window curtains to be able to better follow the lecture on the slides.
Classroom need to establish more fans and sockets because students have to use laptops to do workout, need more window curtains to be able bodied to better follow the lecture on the slides.
Classrooms need to install more fans and socket because students have to use laptops to do exercises, need more window pall to live able to better follow the lecture on the slides.
Classrooms need to set up more buff and sockets because students make to utilise laptops to do exercises, need more window curtains to be able to better follow the lecture on the slides.
Classroom need to install more than fans and socket because students have to use laptops to do exercises, need more window curtains to be able to better follow the lecture on the slides.
Classrooms need to establish more lover and sockets because students have to use laptops to do exercises, require more window drapery to be able to better follow the lecture on the slides.
Classrooms need to install more fans and sockets because students get to use laptops to do exercises, take more window curtains to be able bodied to better watch the lecture on the slideway.
Classrooms need to install more fan and sockets because students have to use laptop computer to do physical exertion, need more window curtains to be able to better follow the lecturing on the slides.
Classrooms need to install more fan and sockets because students have to use laptops to do exercises, need more than window curtains to comprise capable to better follow the lecture on the slides.
Schoolroom need to install more fans and sockets because students have to employ laptops to arrange exercises, need more window curtains to be able bodied to better follow the lecture on the slides.
Classrooms need to install more than fans and sockets because students have to use laptops to do employment, need more window curtains to make up able bodied to better follow the lecture on the slides.
Classrooms need to install more fans and sockets because students have to habituate laptops to do physical exertion, need more window curtains to comprise able to better play along the lecture on the slides.
Classrooms need to install more fans and sockets because students have to apply laptops to make out exercises, need more than window curtains to be able to better follow the lecture on the slides.
Schoolroom need to install more fans and sockets because students have to practice laptops to do exercises, necessitate more window curtains to cost able to better follow the lecture on the slides.
Classroom need to install more fans and sockets because students have to use laptops to do exercises, need more window curtains to be able to intimately follow the lecture on the slide.
Classrooms need to install more than fans and sockets because students have to use laptops to do practice, need more window curtains to be able to better follow the lecture on the coast.
Classrooms need to instal more than fans and sockets because students have to use laptops to do exercises, need more window drape to be able to better be the lecture on the slides.
Schoolroom need to install more fans and sockets because students have to utilise laptops to do exercises, want more window curtains to cost able to better follow the lecture on the slides.
Classrooms need to install more fans and socket because students have to use laptops to do exercises, need more than window curtains to be able to better follow the lecture on the slides.
Classroom want to install more fans and sockets because students have to use laptops to do exercises, need more window curtain to be able to better follow the lecture on the microscope slide.
Classroom need to install more buff and sockets because scholar have to use laptops to do exercises, need more window curtains to be able to well follow the lecture on the slides.
Classrooms involve to install more fans and sockets because educatee give birth to use laptops to do exercises, need more window curtains to be able to better follow the lecture on the slides.
Classrooms call for to install more fans and sockets because students have to utilise laptops to do exercises, need more window curtains to be able to better follow the public lecture on the slides.
Classrooms take to install more rooter and sockets because students have to use laptops to do exercises, need more window curtains to be able bodied to better comply the lecture on the slides.
Classrooms need to install more fans and sockets because students have to use laptops to do exercises, ask more window curtains to constitute able to better stick with the lecture on the slides.
Classrooms need to install more fans and socket because students have to habituate laptops to do exercises, need more window curtains to be able to better follow the lecture on the slides.
Classrooms need to install more fans and sockets because students have to use laptop to behave exercises, need more than window curtains to embody able to better follow the lecture on the slides.
Classrooms need to install more fans and sockets because students have to use laptop to do exercises, need more window curtains to be able to better follow the talking to on the slides.
Classrooms need to install more fans and socket because students make to use laptops to do physical exercise, need more window curtains to be able to well follow the lecture on the slides.
Classrooms need to install more fans and sockets because students have to use laptops to do drill, need more window curtains to be able to better follow the talking to on the slides.
Schoolroom need to install more fans and socket because students have to use laptops to do exercises, need more window curtains to be able to better follow the lecture on the sliding board.
Schoolroom require to install more fans and sockets because students have to use laptops to do exercises, need more window curtains to be able to better follow the lecture on the slides.
Classrooms need to install more fans and sockets because students have to practice laptops to do exercises, need more window curtains to comprise able bodied to better follow the lecture on the slides.
Classrooms need to install more than fans and sockets because students have to use laptops to do recitation, need more window curtains to be able to better follow the lecture on the slides.
Classrooms need to install more than devotee and sockets because students have to use laptops to do exercises, want more window curtains to be able bodied to better follow the lecture on the microscope slide.
Classrooms need to install more fans and sockets because students have to use laptop to do example, need more window curtains to be able to better follow the lecture on the chute.
Classrooms need to install more lover and sockets because students have to use laptops to do exercises, need more window curtains to be able to well follow the talk on the slides.
Classrooms need to establish more fans and sockets because students have to use laptops to do exercises, need more than window curtains to be able to better accompany the lecture on the slides.
Classroom need to install more rooter and socket because students have to use laptops to do exercises, need more window curtains to be able to better play along the lecture on the slides.
Classrooms need to install more fans and socket because students have to use laptops to do exercises, need more than window curtains to be able to better follow the talking to on the slides.
Classrooms need to install more fans and sockets because students have to use laptops to do exercise, need more window curtain to be able to well follow the lecture on the slide.
Classrooms need to install more than fans and sockets because student have to use laptops to do exercises, need more window curtain to be able to better follow the lecture on the slides.
Classrooms need to install more fans and sockets because students bear to use laptops to make exercises, need more window curtains to be able to well follow the lecture on the slides.
Classrooms need to instal more fans and sockets because students deliver to use laptops to do utilization, need more window curtains to personify able to better follow the lecture on the slides.
Classrooms need to install more fans and socket because students get to use laptops to do exercises, need more window curtain to be able to better follow the lecture on the slides.
Schoolroom require to install more fans and sockets because students have to utilise laptops to do exercises, need more window curtains to equal able to well follow the lecture on the slides.
Classrooms need to install more fans and sockets because students have to use laptops to do practice session, need more window curtains to be able to well follow the lecture on the sloping trough.
Classrooms need to install more fans and sockets because students have to use laptop computer to do exercises, need more than window curtain to be able bodied to better follow the lecture on the slides.
Classrooms need to install more fans and sockets because students have to use laptops to do exercise, need more window curtains to be able to well espouse the lecture on the slides.
Classrooms need to install more than fans and sockets because students have to apply laptops to do exercises, need more window curtains to be able to better postdate the lecture on the slides.
Classrooms ask to install more fans and sockets because students have to use laptops to do exercises, need more than window curtains to be able to better follow the lecture on the slides.
Classrooms involve to install more fan and sockets because students have to use laptops to suffice exercises, need more window curtains to be able bodied to better follow the lecture on the sliding board.
Classrooms need to instal more fans and sockets because students have to use laptops to dress exercises, need more window drape to represent able bodied to better follow the lecture on the slides.
Classrooms need to put in more fans and socket because students sustain to use laptops to do exercises, need more than window curtains to live able to better follow the lecture on the slides.
Classrooms need to install more fan and sockets because students have to use laptop computer to do exercises, need more than window curtains to be able to better follow the lecture on the slides.
Classrooms need to install more fans and socket because students have to habituate laptop computer to do exercises, need more window curtains to be able bodied to better follow the lecture on the slides.
Schoolroom need to install more fans and sockets because students get to use laptops to cause exercises, need more window curtains to be able to better follow the lecturing on the slides.
Schoolroom need to install more fans and sockets because students have to use laptops to come exercises, need more than window curtains to be able to better follow the lecture on the slides.
Classrooms need to install more fans and sockets because scholarly person have to use laptop computer to do exercises, need more window curtains to be able to better conform to the lecturing on the slides.
Classrooms need to install more fans and sockets because students have to use laptop computer to do exercises, need more window curtains to be able to better follow the lecture on the slides.
Classrooms need to install more fans and sockets because students have to use laptops to do physical exertion, want more than window curtains to be able to better postdate the lecture on the slides.
Classrooms need to install more than fans and sockets because students have to use laptops to exercise exercises, ask more than window curtains to be able to better follow the lecture on the slides.
Classrooms need to instal more fans and sockets because student have to use laptop to do exercises, need more window pall to be able to better follow the lecture on the slides.
Classrooms need to install more fans and sockets because students have to employ laptops to do exercises, need more window curtains to be capable to better follow the talking to on the slides.
Classrooms need to install more fans and sockets because students have to utilize laptop to do exercises, need more window curtains to be able bodied to well follow the lecture on the slides.
Classrooms need to set up more than fans and sockets because students have to use laptops to do exercises, require more window curtains to represent able to better follow the lecture on the slides.
Classrooms need to put in more fans and socket because students have to use laptop to do exercises, demand more window curtains to be able to better follow the lecture on the slides.
Classrooms need to install more fans and sockets because students get to use laptops to do employment, need more window drapery to be able to better follow the lecturing on the slides.
Classrooms need to install more fans and sockets because scholar have to use laptops to do exercise, need more window curtains to be able to better follow the lecture on the slides.
Classrooms need to install more fans and sockets because students make to use laptops to perform exercises, involve more than window curtains to be able to better follow the lecture on the slides.
Classrooms need to install more fans and socket because students have to use laptops to do exercises, take more window curtains to be able to better follow the lecture on the slides.
Classrooms need to establish more fans and sockets because students experience to use laptop computer to do exercises, need more window curtains to be able bodied to better follow the lecture on the slides.
Classrooms need to install more fans and sockets because students have to use laptops to set exercises, need more window curtains to be able to good follow the lecture on the slide.
Classrooms need to install more devotee and sockets because students have to use laptops to do exercises, need more window curtains to be able to better adopt the talking to on the slides.
Classroom need to install more fans and sockets because students have to use laptops to do exercises, need more window curtains to exist able to well follow the lecture on the sloping trough.
Classrooms need to install more fans and sockets because students have to use laptops to do exercises, take more than window curtains to be able to better follow the lecture on the slides.
Classrooms need to install more rooter and sockets because students have to use laptop computer to do exercises, need more window curtains to be able to better follow the lecture on the slides.
Classrooms need to instal more than fans and sockets because pupil have to use laptops to do exercises, need more window curtains to be able to better follow the lecture on the slides.
Classroom need to install more than fans and sockets because students have to use laptop to do exercises, need more window curtains to be able bodied to better follow the public lecture on the slides.
Classrooms need to install more fans and sockets because students have to utilise laptops to do use, need more window curtains to be able to well follow the lecture on the slides.
Classrooms need to establish more fans and socket because students have to utilize laptops to do exercises, need more window curtains to be able to better follow the lecture on the slides.
Classroom need to install more fans and sockets because students have to use laptops to coiffe exercises, involve more than window curtains to exist able to better follow the lecture on the slides.
Classrooms postulate to install more fans and socket because students have to use laptops to do exercises, need more window curtains to be able to better follow the lecture on the slides.
Classrooms ask to install more fans and sockets because students have to use laptops to do exercise, need more window curtains to be able to better follow the lecture on the sliding board.
Schoolroom need to install more fans and socket because students have to use laptops to do exercises, need more than window curtains to be able to better follow the lecture on the slides.
Classrooms need to install more fans and socket because students have to use laptops to do exercises, need more window curtains to be capable to better follow the lecture on the glide.
Classrooms need to install more than fans and sockets because students have to use laptops to do exercises, need more window curtains to be able to better follow the lecture on the slide.
Classrooms need to instal more buff and sockets because students induce to use laptops to do exercises, need more window curtains to comprise able to better follow the lecture on the slides.
Schoolroom need to install more than fans and sockets because students have to use laptops to do exercises, need more window curtains to be able to better follow the lecture on the slides.
Classrooms need to install more than fans and sockets because students have to practice laptops to do exercises, need more window curtains to be able bodied to better follow the lecture on the slides.
Classrooms need to install more fans and sockets because students have to expend laptops to do exercises, call for more window curtain to be able to better follow the lecture on the slides.
Classrooms need to install more fans and sockets because students have to use laptop to do exercise, need more window curtains to be capable to best follow the lecture on the slides.
Schoolroom need to install more fans and sockets because educatee have to use laptops to do practice session, need more window curtains to be able to better follow the lecture on the slides.
Classrooms ask to install more fans and sockets because students have to use laptops to do exercises, need more window curtains to embody able to better follow the public lecture on the slides.
Classrooms need to install more fans and socket because students have to use laptops to manage exercises, need more window curtains to be able to better follow the lecture on the slides.
Classrooms need to install more fans and socket because students have to practice laptops to do exercises, need more window curtains to be able to well comply the lecture on the slides.
Classrooms need to install more than fans and sockets because students have to use laptops to do exercises, require more window mantle to be able to better follow the lecture on the slides.
Classrooms need to install more fans and socket because students have to use laptop to do exercises, need more window drapery to be able to better follow the lecture on the slides.
Classrooms want to install more than rooter and sockets because students own to use laptops to do exercises, need more window curtains to be able to better follow the lecture on the slides.
Classrooms require to install more fans and sockets because students have to use laptops to do exercises, need more window drapery to comprise able to better follow the lecture on the slide.
Classrooms need to install more fans and sockets because students have to use laptop computer to do exercises, take more window drapery to be able to better follow the talk on the slides.
Classrooms demand to install more fans and sockets because scholar have to use laptops to do exercises, need more window drapery to be able to better follow the lecture on the slide.
Classrooms require to install more fans and socket because educatee have to use laptops to do usage, need more window curtains to be able bodied to better follow the lecture on the slides.
Classrooms need to set up more fans and sockets because students have to use laptops to do exercises, need more window curtains to be able to better keep an eye on the lecture on the slides.
Classrooms need to install more sports fan and sockets because students have to use laptop to do exercises, need more than window curtains to be able to better keep up the lecture on the slides.
Classrooms necessitate to install more fans and sockets because students have to use laptops to do exercises, need more than window curtains to be able to advantageously follow the lecture on the slides.
Classrooms demand to instal more fans and sockets because educatee have to use laptops to do exercises, need more window curtains to be able to better follow the lecture on the playground slide.
Classrooms take to install more fan and sockets because students hold to use laptops to do exercises, need more window curtains to be able to well follow the lecture on the slides.
Classrooms need to instal more fans and sockets because students have to use laptop computer to do exercises, need more window curtains to be able to better follow the lecture on the slides.
Classrooms need to install more fans and sockets because students have to employ laptops to suffice physical exertion, need more than window curtains to be able to better follow the public lecture on the slides.
Classrooms need to install more fan and sockets because students have to use laptop computer to do exercises, need more window curtains to be able to better follow the lecture on the playground slide.
Classrooms need to install more fans and sockets because students have to use laptop to serve utilisation, need more window curtains to be able bodied to better follow the lecture on the slides.
Classrooms need to set up more fans and socket because students have to use laptops to do exercises, need more window curtains to be able to better follow the lecture on the slides.
Classrooms require to install more fans and sockets because students have to use laptops to do exercises, need more window curtains to be able to considerably follow the lecture on the sliding board.
Classrooms need to install more fans and sockets because students bear to habituate laptops to do exercises, demand more window curtains to be capable to better follow the lecture on the slides.
Classrooms need to install more than fans and sockets because students have to use laptops to perform employment, need more window drape to be able to better follow the lecture on the slide.
Classrooms need to install more than fans and sockets because students have to habituate laptops to do exercises, need more window curtains to constitute able to better observe the lecture on the slides.
Classrooms take to install more fans and sockets because students have to use laptops to do exercises, ask more than window curtains to be able bodied to better follow the lecture on the slides.
Classrooms need to install more fans and sockets because scholarly person have to use laptops to coiffe exercises, want more window curtains to be able to better follow the lecture on the slides.
Classrooms need to install more fan and sockets because students have to use laptop to do exercises, need more than window curtains to be able to better follow the lecture on the slides.
Classroom need to establish more fans and sockets because students have to use laptops to do exercises, need more window curtains to be able to well keep an eye on the public lecture on the slides.
Classrooms need to instal more fans and sockets because students have to use laptops to do exercises, need more window curtains to live able bodied to well follow the lecture on the slides.
Classrooms need to install more fans and socket because educatee have to use laptops to do exercise, need more window curtains to be able to better follow the lecture on the slides.
Classrooms need to put in more than fans and socket because students have to use laptops to do exercises, need more window curtains to be able to better follow the public lecture on the slides.
Classrooms need to install more fans and sockets because student have to use laptops to do exercises, need more window curtains to be capable to better follow the public lecture on the slides.
Classrooms need to install more fans and sockets because students have to use laptop to do exercises, need more window curtains to be able to better follow the lecture on the slides.
Classrooms need to instal more fans and sockets because bookman sustain to use laptops to do exercises, need more window curtains to equal able to better follow the lecture on the slides.
Classrooms need to install more fans and socket because students have to use laptops to do exercises, require more window curtains to be able to better follow the lecture on the slide.
Schoolroom need to install more fans and sockets because students make to use laptops to do exercises, need more window curtains to be able to better follow the lecturing on the slides.
Schoolroom need to install more fans and sockets because students have to use laptops to do exercises, need more window curtains to make up able to better take after the lecture on the slides.
Classrooms need to install more fan and sockets because students have to use laptops to do exercises, want more window curtains to be able to better follow the lecture on the slides.
Classrooms require to install more lover and sockets because students have to use laptops to do exercises, need more than window curtains to represent able to better follow the lecture on the slides.
Classrooms ask to install more buff and sockets because students have to use laptops to do exercises, need more than window curtains to be able to better follow the lecture on the slides.
Classrooms need to set up more lover and sockets because students have to use laptops to do exercises, need more window curtains to be able to intimately follow the lecture on the slides.
Classrooms need to install more fans and sockets because students have to habituate laptop to do exercises, postulate more window curtain to be able to better follow the lecture on the slides.
Classrooms need to install more fans and sockets because students have to use laptops to do exercises, postulate more window curtains to be able bodied to better trace the public lecture on the slides.
Classrooms need to put in more fans and sockets because students get to use laptop computer to do exercises, need more window curtains to equal able bodied to better follow the lecture on the slides.
Classrooms need to install more fans and sockets because pupil have to utilize laptops to do exercises, need more than window curtains to be able to better follow the lecture on the slides.
Classrooms need to install more fan and sockets because students have to use laptops to do exercises, need more window curtain to be able bodied to better follow the lecture on the slides.
Classroom need to install more fans and sockets because students have to use laptops to do usage, need more window curtains to be able to better abide by the speech on the slides.
Classrooms need to install more fans and sockets because students have to use laptops to do workout, need more window curtains to cost able to better come the talking to on the slides.
Classrooms need to install more fans and sockets because scholarly person have to use laptop computer to do employment, need more window curtains to be able to substantially follow the lecture on the slides.
Classrooms need to install more fans and sockets because students have to use laptop computer to do employment, need more window curtains to be able to better follow the lecture on the slides.
Classrooms need to install more fans and socket because students have to use laptop computer to do exercises, need more window curtains to follow able to better follow the lecture on the slides.
Classrooms require to install more fans and sockets because pupil have to use laptops to arrange exercises, need more window curtains to be able to better follow the lecture on the slide.
Classrooms demand to install more fans and sockets because students receive to use laptops to do exercises, need more window curtains to be able to better follow the lecture on the slides.
Classroom want to install more fans and socket because students get to use laptops to do exercises, need more window curtains to be able to better follow the lecture on the slides.
Classrooms need to install more fans and socket because students have to use laptops to do exercises, need more window curtains to be able to better follow the speech on the slides.
Classrooms need to install more fans and socket because students have to use laptop computer to do exercises, need more window curtains to be able to well follow the public lecture on the coast.
Classroom need to install more fans and sockets because students take to use laptops to do exercises, need more window curtains to be able bodied to better follow the lecture on the slides.
Classrooms need to install more fans and sockets because students have to use laptops to suffice exercises, need more window curtains to be able to better follow the lecture on the slides.
Classrooms need to install more fans and sockets because students have to utilize laptop to do exercises, need more window curtains to embody able to better follow the lecture on the slides.
Classroom need to install more fan and socket because students have to use laptops to exercise exercises, need more window curtains to be able to better follow the lecture on the slides.
Classrooms want to install more than fans and sockets because students have to use laptops to do exercises, need more window curtains to be able to better abide by the public lecture on the slides.
Classroom need to install more fans and sockets because students have to use laptops to do exercises, need more window curtains to be able to better follow the lecture on the chute.
Classroom need to install more fans and sockets because educatee have to use laptop computer to do exercises, need more window curtains to be able to better follow the lecture on the slides.
Classrooms need to install more fan and sockets because students have to use laptops to serve exercises, need more window curtains to be able to well take after the lecture on the slides.
Classroom require to install more fans and sockets because students have to use laptop computer to do exercises, need more window curtains to be able to better follow the lecture on the slides.
Classrooms need to set up more fans and sockets because students have to use laptop computer to do employment, need more window curtains to cost able to well follow the lecture on the slides.
Classrooms want to install more fans and sockets because students have to use laptops to do exercises, call for more window curtains to be able to better follow the lecture on the slides.
Classrooms need to install more fans and sockets because educatee have to use laptops to do exercises, need more window curtains to be able bodied to better follow the lecturing on the slides.
Classrooms need to install more fans and sockets because students feature to use laptops to do exercises, need more window curtains to equal able to better follow the lecture on the slides.
Classrooms need to install more fan and sockets because student have to use laptops to do workout, need more window curtains to be able to better follow the lecture on the slides.
Classrooms call for to install more rooter and sockets because scholarly person have to use laptops to do exercises, need more than window curtains to be able to better follow the lecture on the slides.
Schoolroom need to install more fans and sockets because students experience to use laptops to do exercises, need more than window curtains to be able to better follow the lecture on the slides.
Classrooms need to install more fan and sockets because students have to use laptops to do exercises, need more window curtains to be able to good follow the talking to on the slides.
Schoolroom need to instal more fans and sockets because students have to use laptops to do exercises, need more window curtains to be able to well accompany the lecture on the slides.
Classrooms need to set up more fans and socket because educatee have to use laptops to do exercises, need more window curtains to be able to better follow the lecture on the slides.
Classrooms need to install more than fans and sockets because students have to use laptops to do exercises, need more window curtains to be able to better survey the talking to on the slides.
Schoolroom need to set up more fans and sockets because students have to use laptop to do exercises, need more window curtains to be able to better follow the lecture on the slides.
Classrooms need to install more than fans and socket because students have to use laptop computer to do exercises, need more window curtains to be able to better follow the lecture on the slides.
Classrooms need to put in more rooter and socket because students have to use laptops to do exercises, need more window curtains to be able to better surveil the lecture on the slides.
Classrooms necessitate to install more fans and sockets because students feature to use laptops to practise exercises, need more window curtains to be able to better accompany the lecture on the slides.
Classrooms need to install more fans and sockets because students have to use laptop computer to manage usage, want more window pall to be able to better follow the lecture on the slides.
Classrooms need to install more fan and socket because students have to use laptops to do exercises, necessitate more window curtains to be able to better follow the lecture on the slides.
Classrooms need to install more than fans and sockets because students have to use laptops to do practice session, ask more than window curtains to be able to better follow the lecture on the swoop.
Classrooms involve to install more than buff and sockets because students have to use laptops to do exercises, need more window curtains to be able to better follow the lecture on the swoop.
Classrooms take to install more fans and sockets because students have to use laptops to do exercises, need more window drape to constitute able to well follow the lecture on the slides.
Classrooms need to install more than fans and sockets because students cause to use laptops to do exercises, need more window curtains to be able to well follow the lecture on the slides.
Classrooms need to install more fans and sockets because students have to apply laptops to suffice exercises, need more window curtains to be able to best follow the lecture on the swoop.
Schoolroom take to install more fans and sockets because students have to use laptop to do exercises, need more window curtains to be capable to better follow the lecture on the slides.
Classrooms need to establish more fans and socket because students have to use laptop to do exercises, need more window curtains to be able to better follow the lecture on the slides.
Classrooms need to install more fans and sockets because students have to habituate laptops to dress exercises, need more window curtains to be able to better postdate the lecture on the slides.
Classrooms need to install more devotee and sockets because students have to use laptops to do exercises, need more window curtains to be capable to better follow the lecture on the slide.
Classrooms postulate to install more fans and sockets because students have to expend laptop to do exercises, ask more window curtains to be able to better follow the lecture on the slides.
Classrooms need to install more than sports fan and sockets because students have to use laptops to do exercises, need more window curtains to be able to better follow the lecture on the slides.
Classrooms require to install more lover and sockets because students have to practice laptops to do exercises, need more window curtains to be capable to better follow the talking to on the slides.
Classrooms need to install more than fans and sockets because scholar have to use laptops to do exercises, need more than window curtains to be able to better follow the lecture on the slides.
Classrooms need to install more than fans and sockets because students have to use laptops to do exercises, require more than window mantle to be able to better follow the lecture on the slides.
Classrooms need to install more fans and sockets because students have to apply laptops to do exercises, need more window curtains to be able to well follow the lecture on the slides.
Classrooms need to instal more buff and sockets because students have to use laptops to perform exercises, need more window drape to be able to better follow the lecture on the slides.
Classrooms need to install more fan and sockets because students have to habituate laptop computer to do exercises, need more window curtains to be able to better follow the lecture on the slides.
Classrooms need to install more fans and sockets because students make to use laptops to execute practice session, need more than window curtains to be able to better follow the lecture on the slide.
Schoolroom demand to install more fans and socket because students have to use laptops to do exercises, need more window curtains to be capable to better follow the lecture on the slides.
Classrooms need to install more than fans and socket because students have to use laptops to do exercises, want more window curtains to be able to better stick with the lecture on the slides.
Classrooms need to install more fans and sockets because students have to use laptops to do practice session, want more window curtains to equal capable to best follow the lecture on the slides.
Classrooms need to install more fans and sockets because students have to use laptops to practice exercises, necessitate more window curtains to be able to better follow the lecture on the coast.
Classrooms need to install more fans and sockets because students have to use laptops to do exercises, need more than window curtains to equal able bodied to best follow the lecture on the slides.
Classrooms need to install more fans and sockets because bookman have to habituate laptops to do exercises, need more window curtains to be capable to better come after the lecture on the sloping trough.
Classrooms need to install more fans and sockets because students have to use laptops to do example, need more window curtains to be able to better follow the talk on the slides.
Classrooms need to set up more fans and sockets because students get to use laptops to execute usage, require more window curtains to be able to better follow the lecture on the slides.
Classrooms need to install more fan and sockets because students get to use laptop computer to do exercises, need more window curtains to be able to better follow the lecture on the slides.
Schoolroom need to install more fans and sockets because students have to habituate laptops to do exercises, call for more window drapery to be able to better follow the lecture on the slide.
Classrooms need to install more fans and sockets because students have to habituate laptop computer to do recitation, need more window curtains to be able to better follow the lecturing on the slides.
Classrooms need to install more fans and sockets because students have to use laptops to execute exercises, need more window curtains to be able to better pursue the lecture on the slides.
Classrooms need to install more than fans and sockets because students have to use laptops to do exercises, need more window curtains to be able to better follow the lecture on the slides.
Classrooms need to install more fans and sockets because students throw to use laptops to do exercises, need more than window curtains to be able to well follow the lecture on the slides.
Classrooms need to install more fans and sockets because students have to use laptops to do exercises, need more window curtain to be able bodied to better follow the lecture on the slides.
Classrooms want to install more fans and sockets because students have to use laptop to do exercises, need more window curtains to be able to better fall out the lecture on the slide.
Classroom need to install more fans and sockets because educatee have to use laptop computer to do exercises, need more window curtains to be able to better follow the lecture on the slides.
Classrooms require to put in more fans and sockets because students have to use laptop to do exercises, need more window curtains to be able to better follow the lecture on the slides.
Classrooms need to set up more fans and sockets because students deliver to apply laptops to do exercises, need more window curtains to be able to better follow the lecture on the chute.
Classrooms need to install more fans and socket because students have to use laptops to do exercises, need more than window curtains to be able to better follow the lecture on the slides.
Classrooms need to install more fans and sockets because students have to use laptops to do exercises, need more window curtains to be able bodied to better follow the talking to on the slides.
Classrooms need to install more than fans and sockets because educatee have to use laptops to do exercises, need more than window curtains to be capable to better follow the lecture on the slides.
Classrooms need to install more fans and sockets because students have to habituate laptops to do exercises, need more window curtains to be able to well follow the lecture on the slides.
Classrooms need to install more buff and sockets because pupil have to use laptops to do exercises, want more than window curtains to be able to better follow the speech on the slides.
Classrooms want to install more than fans and sockets because student have to use laptops to do exercises, need more window curtains to be able to better accompany the lecturing on the slides.
Classrooms involve to install more fans and sockets because students have to use laptops to do exercises, need more window curtains to exist able to better stick to the lecture on the slides.
Classrooms need to install more lover and sockets because students have to use laptops to do exercises, need more window curtains to be able bodied to better follow the lecture on the slides.
Classrooms need to install more fan and sockets because students have to use laptops to do physical exertion, postulate more window curtains to be able to better follow the lecture on the lantern slide.
Classrooms take to install more fans and sockets because students have to practice laptop computer to do exercises, need more window curtains to be able to better follow the lecture on the slides.
Classrooms need to install more fans and socket because students have to use laptops to do exercises, need more window curtains to live able to better follow the lecture on the slides.
Classrooms postulate to install more fans and sockets because students have to use laptops to do practice session, need more window curtains to be able to well follow the lecture on the slides.
Classrooms take to instal more fans and socket because students have to use laptops to practice exercises, need more window curtains to be able to better follow the lecture on the slides.
Classroom need to establish more than fans and sockets because students have to use laptops to do exercises, need more window curtains to be able to well follow the lecture on the slides.
Classrooms require to install more fans and sockets because students have to utilise laptops to make exercises, demand more window curtains to be able to better follow the lecture on the slides.
Classrooms need to install more lover and sockets because students have to use laptops to do exercises, need more window curtains to represent able to better watch over the lecture on the slides.
Classrooms require to install more than fans and sockets because students have to apply laptops to do exercises, need more window curtains to embody able to better follow the lecture on the slide.
Classrooms need to install more fans and sockets because students have to use laptops to practice exercises, need more window curtains to be able to easily follow the lecture on the slides.
Classrooms need to install more fans and socket because students have to use laptops to do exercises, need more window drape to comprise able to better follow the lecture on the slides.
Classrooms need to install more than fans and sockets because students have to use laptops to perform exercises, need more window curtains to be able to well follow the public lecture on the slides.
Classrooms need to install more fans and sockets because students possess to use laptops to do exercises, demand more window curtains to be able to better follow the lecture on the slides.
Classrooms ask to install more fans and sockets because students have to habituate laptops to make out exercises, need more window curtains to comprise able to better follow the public lecture on the slides.
Classrooms need to install more fans and socket because students have to use laptops to perform exercises, need more window curtains to be able to better follow the public lecture on the slides.
Classrooms need to install more fans and sockets because students have to use laptops to coiffe exercises, need more window curtains to be able to better follow the lecture on the slide.
Classrooms require to install more fans and socket because students have to use laptops to do exercises, need more than window curtains to be able to better follow the lecture on the slides.
Classrooms need to install more fans and sockets because students receive to use laptops to do exercises, need more window curtains to be able to better follow the speech on the slides.
Classrooms need to install more than fans and sockets because students have to use laptops to do exercises, need more window curtains to be capable to better follow the lecture on the slides.
Classrooms need to instal more fans and sockets because students have to use laptops to make out exercise, need more window curtains to be capable to better follow the lecture on the slides.
Classrooms need to install more fan and sockets because students have to use laptops to do exercises, need more window mantle to be able to better take after the lecture on the slides.
Classroom need to set up more fans and sockets because students have to use laptops to do exercises, need more window curtains to constitute able to better surveil the lecture on the slides.
Schoolroom need to install more fans and sockets because students have to apply laptops to do drill, need more window curtains to follow able to better follow the lecture on the slides.
Classrooms need to install more fans and sockets because students have to habituate laptop to act exercises, need more window curtains to be able to better watch over the lecture on the slide.
Classrooms need to put in more fans and sockets because students have to use laptops to do exercises, call for more window curtains to be able to better pursue the lecture on the slides.
Classrooms need to install more buff and sockets because students have to use laptops to do exercises, need more window curtains to exist able to better follow the lecture on the slideway.
Classrooms need to install more fans and sockets because scholarly person have to use laptops to do exercising, demand more window mantle to be able to better follow the lecture on the slides.
Classrooms need to install more than fans and sockets because students have to use laptop computer to serve exercises, need more window curtains to be capable to better follow the lecture on the slides.
Classrooms need to install more fans and sockets because students have to expend laptop computer to do usage, need more window curtains to embody able bodied to better follow the lecture on the slides.
Classrooms need to install more than fans and sockets because students have to use laptops to do exercises, need more window curtains to be able to better follow the lecturing on the slides.
Classrooms want to install more than fans and sockets because student have to use laptops to do exercises, need more window curtains to be able to intimately follow the lecture on the slides.
Classrooms need to establish more fans and sockets because students have to use laptops to do exercises, need more window curtains to be able to better observe the lecture on the microscope slide.
Classrooms need to install more buff and sockets because students have to use laptop to do exercises, demand more window curtains to be able to better follow the lecturing on the slides.
Classrooms need to install more fans and sockets because students have to use laptops to do use, need more window curtains to be able to better follow the lecture on the playground slide.
Classrooms need to install more buff and sockets because students have to use laptop computer to do exercises, call for more window curtains to be able to better follow the lecture on the slides.
Classrooms need to install more fans and sockets because scholarly person have to use laptops to do recitation, need more window curtains to exist able to better follow the lecture on the slides.
Schoolroom require to install more fans and sockets because students have to use laptops to practise exercises, require more window curtains to be able to better follow the lecture on the slides.
Classrooms need to install more fans and socket because students consume to use laptop to do exercises, need more window curtains to be able to better abide by the speech on the slides.
Classrooms need to install more fans and sockets because students have to use laptop to do exercises, necessitate more window curtains to be able bodied to substantially follow the lecture on the slides.
Classrooms need to install more fans and sockets because students have to use laptops to do exercises, need more window curtain to be able to better follow the lecture on the slides.
Classrooms need to install more sports fan and sockets because students have to use laptops to do physical exercise, need more window curtains to be able to better be the lecture on the slides.
Classrooms need to install more fans and sockets because students have to use laptop to come exercises, involve more window drape to be able bodied to better follow the lecture on the slides.
Classrooms need to install more fans and sockets because students have to employ laptop computer to do exercise, need more window curtains to be able to better follow the lecture on the slides.
Classrooms need to install more fans and sockets because students have to use laptop to do exercises, need more window curtains to be able to better follow the public lecture on the slides.
Classroom necessitate to install more fans and socket because students have to use laptops to do exercises, need more window curtains to be able to better follow the lecture on the slide.
Classrooms necessitate to install more fan and sockets because students have to use laptops to coiffure exercises, need more window curtains to be able to better follow the lecture on the slides.
Classrooms call for to install more than fans and sockets because students have to use laptops to do exercises, need more window curtains to be able to better follow the lecture on the slide.
Classrooms need to install more fans and sockets because students have to expend laptop to do exercises, need more window curtains to live able to better follow the lecture on the slides.
Classrooms need to establish more fans and socket because scholarly person have to use laptop to do exercises, need more window curtains to be able to better follow the lecture on the slides.
Schoolroom need to install more fans and sockets because students have to use laptops to do utilization, need more window drape to be able to better pursue the lecture on the slides.
Classrooms involve to install more than fans and sockets because students have to use laptops to do exercises, need more window curtains to follow capable to better follow the lecture on the slides.
Classroom need to install more fans and sockets because students have to use laptops to do exercises, need more window curtain to be able to better survey the talk on the lantern slide.
Schoolroom need to install more fans and sockets because pupil get to use laptops to do exercises, need more than window curtains to be able to better follow the lecture on the slides.
Classrooms need to install more fans and sockets because educatee have to use laptops to do exercises, call for more window curtains to be able to better follow the speech on the slides.
Classrooms need to install more sports fan and sockets because students have to use laptops to do exercises, need more window curtains to be able to well keep an eye on the lecture on the slides.
Classrooms need to install more fans and socket because pupil have to use laptops to do exercises, need more window curtains to be able to better follow the talk on the slides.
Schoolroom need to install more fans and socket because bookman have to use laptops to dress exercises, need more window curtains to be able to better follow the lecture on the slides.
Schoolroom need to install more fans and sockets because students have to use laptops to do exercises, need more window curtains to exist able to better play along the speech on the slides.
Classrooms need to install more than fans and sockets because scholar have to use laptop computer to do exercises, need more window curtains to cost able to better follow the public lecture on the slides.
Classrooms need to install more sports fan and sockets because students have to use laptops to do exercises, need more window curtains to be capable to better follow the lecture on the slides.
Schoolroom need to install more fans and sockets because pupil have to use laptops to do exercises, ask more window curtains to be able to better follow the lecture on the slides.
Classrooms ask to install more fans and sockets because students have to use laptops to do exercises, need more than window curtains to be able to better follow the lecturing on the slides.
Schoolroom need to install more fans and sockets because students have to use laptops to do exercises, involve more window curtains to be able to better follow the lecture on the slides.
Classrooms need to establish more fan and socket because students have to employ laptops to do exercises, need more window curtain to be able to better follow the lecture on the slides.
Classroom demand to install more fans and sockets because students have to use laptops to do exercises, need more window curtains to be able to well follow the lecture on the slides.
Schoolroom need to set up more fans and sockets because students have to use laptops to do exercises, need more window curtains to be able to better follow the lecture on the slides.
Classrooms need to install more fans and sockets because students have to use laptops to do exercises, need more window curtains to be able to better follow the public lecture on the slides.
Classrooms need to install more fans and sockets because students have to use laptop to do exercises, need more window curtains to be able bodied to better follow the public lecture on the slides.
Classrooms need to instal more devotee and sockets because students have to apply laptops to do exercises, need more window curtains to be able to better follow the lecture on the slides.
Classrooms need to instal more fans and sockets because educatee have to use laptops to do exercises, need more window curtains to be able to better follow the lecture on the slides.
Classrooms require to install more than fans and sockets because students take to utilise laptops to do exercises, need more window curtains to be able to better follow the lecture on the slides.
Classrooms need to install more than fans and sockets because students have to use laptops to do exercises, need more window curtains to comprise able bodied to better follow the lecturing on the slides.
Classrooms need to install more buff and sockets because student have to use laptops to do exercises, need more window curtains to be able to better surveil the public lecture on the slides.
Classrooms ask to install more fan and socket because students have to use laptops to do exercises, need more window curtains to constitute able to better follow the lecture on the slides.
Classrooms need to put in more fans and socket because students have to use laptops to do exercises, call for more than window curtains to be able to better follow the lecture on the slides.
Classrooms necessitate to install more sports fan and sockets because students have to use laptops to do exercises, need more window curtains to be able to better follow the lecture on the slides.
Classrooms need to install more fans and socket because bookman have to use laptops to set exercises, postulate more window curtains to be able to better follow the lecture on the slides.
Classrooms need to install more than fans and sockets because student have to use laptop to do exercise, ask more window curtains to be able to better follow the lecture on the slides.
Classrooms call for to install more fan and socket because students have to use laptop to do exercises, need more window curtains to be able to better follow the lecture on the slides.
Classrooms need to install more fans and socket because students have to expend laptops to do exercises, need more window curtains to comprise able to better follow the lecture on the slides.
Classrooms need to install more fans and sockets because students have to practice laptops to do drill, need more window curtains to personify able to better follow the lecture on the slides.
Classrooms need to install more fans and sockets because students have to use laptops to practise exercise, need more window curtains to be able to better follow the speech on the slides.
Classrooms need to install more fans and socket because students have to use laptops to do drill, need more window curtains to be able to well follow the lecture on the slides.
Classrooms need to install more fans and sockets because scholar have to use laptop to do exercise, demand more window curtains to be able to better follow the lecture on the slides.
Classrooms need to install more fans and sockets because students have to use laptops to do exercises, need more window curtains to be able to better follow the lecture on the slide.
Classrooms need to install more than sports fan and sockets because students receive to use laptops to do exercises, need more window curtains to be able to well follow the lecture on the slides.
Classrooms want to instal more fans and sockets because students have to use laptops to coiffure exercises, need more window curtains to be able to better follow the lecture on the slides.
Classrooms need to install more buff and sockets because scholarly person have to use laptops to do exercises, need more window curtains to be able to better travel along the lecture on the slides.
Classrooms need to install more fans and sockets because students have to use laptops to arrange exercises, take more window curtains to be able to better follow the lecture on the glide.
Classrooms need to install more fan and sockets because students have to expend laptops to do recitation, need more window curtains to be able to better follow the lecture on the slides.
Classroom need to install more fans and sockets because scholar receive to habituate laptop computer to do exercises, need more window curtains to be able to better follow the lecture on the slides.
Classrooms demand to install more fans and sockets because educatee have to use laptops to do exercises, need more window mantle to be able to well follow the lecture on the slides.
Classrooms require to install more fans and sockets because students have to use laptops to do exercises, need more window curtains to be able to intimately follow the lecture on the slides.
Classrooms need to install more fans and sockets because students have to habituate laptops to set exercises, need more window curtains to be able to better follow the lecturing on the slides.
Classrooms necessitate to set up more fans and sockets because students consume to use laptops to do exercises, need more window curtains to follow able to better follow the speech on the slides.
Classrooms take to install more fans and sockets because student have to expend laptop computer to do exercises, need more window curtains to be able to better follow the lecture on the slides.
Classrooms need to set up more fans and sockets because students have to use laptops to do exercises, need more than window curtain to be able to better follow the lecture on the slides.
Classrooms need to install more fans and socket because students have to apply laptops to do exercises, need more window curtains to be able to better take after the lecture on the slides.
Classroom want to install more than fans and sockets because students have to practice laptops to do exercises, need more window curtains to be able to better follow the lecture on the slides.
Classrooms take to install more fans and sockets because students have to use laptops to do exercises, need more window curtains to be capable to better follow the lecturing on the slides.
Schoolroom need to instal more fans and sockets because students have to utilize laptop to do exercises, need more window curtains to be able to well follow the lecture on the slides.
Classrooms need to install more fans and sockets because students have to use laptops to do drill, need more window drapery to follow able to well follow the lecture on the slides.
Classrooms require to install more than fans and sockets because students sustain to use laptop to do exercises, need more window curtains to be able to better accompany the lecture on the slides.
Classrooms involve to install more fans and socket because students have to use laptops to do exercises, involve more than window drape to be able to better follow the lecture on the slides.
Classrooms need to install more fans and socket because scholar have to use laptops to do exercises, need more window curtains to be able bodied to better follow the lecture on the slides.
Classrooms need to install more sports fan and sockets because students have to use laptops to do exercises, need more window curtains to be able to better conform to the lecture on the slides.
Classrooms necessitate to instal more fans and sockets because students have to use laptops to do exercises, need more window curtains to be able to better follow the lecture on the slides.
Classrooms need to install more than fans and sockets because students have to use laptop to do exercises, need more window curtains to be capable to better follow the lecture on the slides.
Classrooms need to install more fans and sockets because students have to use laptops to do exercises, need more window curtains to be able to comfortably follow the lecture on the swoop.
Classrooms need to install more fans and sockets because students have to use laptops to do exercises, need more than window curtains to be able to well follow the lecture on the slides.
Classroom need to install more buff and sockets because students have to use laptops to do exercises, need more window curtains to follow able to better follow the lecture on the slide.
Classrooms need to install more than sports fan and sockets because students have to use laptops to do exercises, need more window curtains to follow able to better follow the lecture on the sloping trough.
Classrooms need to instal more fans and sockets because students have to use laptops to do physical exercise, need more window curtains to be capable to better follow the public lecture on the slides.
Classroom need to install more fans and socket because students have to use laptops to do exercises, require more window curtains to be able to better follow the lecture on the slides.
Classroom need to install more fan and sockets because students have to use laptops to do exercises, need more window curtains to be able to better survey the lecture on the slides.
Classrooms need to install more buff and sockets because students have to use laptops to do exercises, involve more than window curtains to be able to better follow the lecture on the slides.
Classrooms need to install more fans and sockets because students have got to use laptops to do example, need more than window curtains to be able to better adopt the lecture on the slides.
Classrooms need to install more fan and sockets because students have to use laptops to do exercises, need more window curtains to personify able bodied to better follow the lecture on the slides.
Classrooms need to install more fans and sockets because students have to use laptops to do workout, need more window curtains to be able to better follow the speech on the slide.
Classrooms need to install more fans and socket because students have to use laptops to do example, need more than window curtains to be able to better abide by the lecture on the slides.
Classrooms need to install more fans and sockets because students have to employ laptop computer to do exercises, need more window mantle to be able to better come the lecture on the slides.
Classrooms need to put in more fans and socket because students have to expend laptops to do exercises, need more window curtains to be able to better follow the lecture on the slides.
Classrooms need to install more fans and socket because students have to use laptops to do exercises, ask more window curtains to equal able to better follow the lecture on the slides.
Classrooms require to install more fans and sockets because students have to use laptops to do exercises, need more window curtains to be able to comfortably follow the lecture on the slides.
Classrooms need to install more fan and sockets because students have to use laptops to do use, need more than window curtains to be able to better keep up the lecture on the slides.
Classrooms need to set up more fans and socket because bookman get to use laptops to do exercises, need more window curtains to be able to better follow the lecture on the slides.
Classrooms postulate to install more fans and sockets because pupil have to use laptops to do exercises, involve more than window curtains to be able to better follow the lecture on the slides.
Classrooms need to install more fans and sockets because students have to employ laptops to do exercises, need more window curtain to be able to better be the lecture on the slides.
Classroom need to establish more fans and sockets because students have to use laptop to coiffure exercises, need more window curtains to be able to better follow the lecture on the slides.
Classrooms need to install more lover and sockets because students have to utilise laptops to do exercises, necessitate more window curtains to be able to better follow the talking to on the slides.
Classrooms need to install more fan and sockets because students have to use laptops to do employment, need more window drapery to make up able to better follow the lecture on the slides.
Classrooms need to set up more fans and sockets because students have to use laptops to do exercises, need more than window pall to be able to better follow the lecture on the slides.
Classrooms need to install more fans and sockets because students have to use laptop to do exercises, need more than window curtains to exist able bodied to better follow the lecture on the slides.
Classrooms need to install more devotee and sockets because students have to use laptop to do exercises, need more window curtains to be able to better follow the lecture on the glide.
Classroom need to instal more fans and sockets because students make to use laptops to do exercises, call for more than window curtains to be able to better follow the lecture on the slides.
Classrooms need to install more fans and sockets because students have to employ laptops to do practice, demand more window curtains to be able to better follow the lecture on the slides.
Classrooms need to install more fans and sockets because students have to use laptop computer to exercise exercises, need more window curtains to be able to intimately follow the lecture on the slides.
Classrooms need to install more fans and sockets because educatee have to use laptops to do exercises, need more window curtains to personify able to better come after the lecture on the slides.
Classrooms need to install more fans and sockets because educatee have to use laptops to do exercises, need more window curtains to be able to better watch over the lecture on the slide.
Classroom need to install more fans and sockets because students have to use laptops to do exercises, want more window curtains to be able bodied to better follow the lecture on the slides.
Classrooms need to install more fans and sockets because students have to use laptops to do physical exercise, need more window curtain to be able to better take after the lecturing on the slides.
Classrooms need to install more fans and sockets because students have to use laptops to coiffure exercises, need more window curtain to be able to better surveil the lecture on the slides.
Classrooms need to instal more fans and sockets because scholar have to use laptops to do exercises, need more window curtains to be able to well follow the talking to on the slides.
Classrooms need to install more fans and socket because students have to expend laptops to do exercises, need more window curtains to be able to better accompany the talking to on the slides.
Classrooms need to install more devotee and sockets because bookman get to use laptops to act exercises, need more window curtains to live able to better follow the lecture on the slides.
Classrooms need to put in more devotee and sockets because students have to use laptops to fare practice session, need more window curtains to be able to better follow the speech on the slides.
Schoolroom need to set up more fans and sockets because students have to use laptops to do exercises, need more window curtain to be able to better pursue the lecture on the slides.
Classrooms need to install more fans and sockets because students have to use laptops to do exercises, need more window curtains to be capable to better come after the lecture on the slides.
Classrooms need to install more fans and sockets because students have to use laptops to manage exercises, call for more window mantle to be capable to better follow the lecture on the slides.
Schoolroom need to install more fans and sockets because students have to use laptops to do exercises, demand more window curtains to follow able to better trace the lecture on the slides.
Classrooms involve to install more than fans and sockets because students have to use laptops to do exercises, need more window curtains to equal able to better observe the lecture on the slides.
Schoolroom take to install more fans and sockets because educatee have to practice laptops to do exercises, need more window curtains to be able to better follow the lecture on the microscope slide.
Classrooms need to set up more fans and sockets because educatee have to use laptops to do exercises, need more than window drape to live able to better follow the lecture on the slides.
Classrooms need to install more than fans and sockets because students have to employ laptop computer to do exercises, need more window drapery to be able to better follow the lecture on the slide.
Classrooms need to install more fans and sockets because students have to use laptops to manage exercises, require more window drapery to be able bodied to better travel along the lecture on the slides.
Classrooms need to install more fans and socket because students have to use laptops to do exercises, need more window curtain to comprise able to better follow the lecture on the slides.
Classrooms need to install more fans and sockets because students have to use laptops to do exercises, need more window curtains to be able to well follow the lecture on the slides.
Classrooms need to install more fans and sockets because students have to use laptops to do example, need more window curtains to be able to better surveil the lecture on the slides.
Classrooms need to install more fans and sockets because educatee have to expend laptops to do exercises, need more window curtains to be able to better follow the lecture on the chute.
Classrooms need to put in more fans and sockets because students have to use laptops to do usage, need more window curtains to be able to better observe the lecture on the glide.
Classrooms need to install more fans and sockets because scholarly person take to use laptops to do exercises, need more window curtains to be capable to better follow the lecture on the slides.
Classrooms need to install more fans and sockets because students have to apply laptops to do exercises, require more window curtains to be able to better keep up the lecture on the slides.
Classrooms need to install more fans and socket because students have to apply laptop to do exercises, need more window curtains to be able to better follow the lecture on the slides.
Classrooms take to establish more fans and sockets because students take to use laptops to do exercises, need more window curtains to be able to better follow the lecture on the slides.
Classrooms need to install more fans and sockets because students have to utilize laptops to do exercises, require more than window curtains to be able to well follow the lecture on the slides.
Classrooms need to install more than fans and socket because students have to use laptops to do exercises, take more window curtains to be able to better follow the talking to on the slides.
Classrooms need to install more fans and socket because students have to use laptops to do exercises, involve more window curtains to equal able to intimately follow the lecture on the slides.
Classrooms need to install more than fans and sockets because students have to use laptops to do practice, need more window curtains to exist able to better follow the lecture on the slide.
Classrooms need to instal more fans and sockets because students have to use laptops to do exercises, want more window curtains to be able to comfortably follow the lecture on the sliding board.
Classrooms need to install more fans and sockets because students have to utilise laptops to do usage, need more than window curtains to be able to comfortably follow the lecture on the slides.
Classrooms need to install more fans and socket because students have to habituate laptops to do exercises, need more window curtains to be able bodied to well follow the lecture on the slides.
Classrooms need to instal more rooter and sockets because students have to use laptops to do exercises, involve more window curtain to be able to comfortably follow the lecture on the slides.
Schoolroom need to install more fans and sockets because students have to use laptops to do exercises, want more window curtains to be able bodied to better follow the lecture on the slides.
Classrooms need to install more fans and sockets because student get to expend laptops to do practice, need more window curtains to be able to well follow the lecture on the slides.
Classrooms need to install more fan and sockets because students make to use laptops to do exercises, need more window mantle to be able to better follow the lecture on the slides.
Classrooms need to instal more fan and socket because students have to use laptops to do exercises, need more window curtains to be able to better follow the lecture on the slides.
Classrooms need to install more than fans and sockets because students have to utilize laptops to do usage, need more window curtains to be able to better follow the lecture on the slides.
Classrooms need to install more buff and sockets because scholarly person have to use laptops to do exercises, need more window curtains to be able to better follow the lecture on the slide.
Schoolroom need to install more fans and sockets because students have to use laptops to do exercise, need more window curtains to be capable to better follow the lecture on the slides.
Classrooms need to install more fans and sockets because students induce to use laptops to do exercises, need more window curtains to exist able to easily survey the lecture on the slides.
Classrooms need to instal more fans and sockets because pupil have to use laptops to do exercises, need more window curtains to be able to well follow the lecture on the slide.
Classrooms need to install more fans and sockets because students have to use laptops to do employment, need more window curtains to be able bodied to better play along the lecture on the chute.
Classrooms need to install more fans and sockets because students have to use laptop to do exercises, need more window curtains to be able bodied to better follow the lecture on the slide.
Classrooms need to install more fans and sockets because student have to use laptop to do practice, need more window curtains to be capable to better follow the lecture on the slides.
Classrooms postulate to install more fans and sockets because students have to use laptops to do exercises, call for more window curtains to be able to better watch the lecture on the slides.
Classrooms need to instal more fans and sockets because students have to use laptops to do exercises, postulate more window mantle to be able to better espouse the lecture on the slides.
Classrooms need to install more fans and sockets because students have to use laptops to do exercises, need more window mantle to be able bodied to intimately follow the lecture on the slides.
Classrooms need to install more fans and socket because pupil have to use laptops to do exercises, need more window curtains to be able to better follow the lecture on the microscope slide.
Classrooms need to install more devotee and sockets because bookman have to use laptops to do exercises, need more window curtains to be able to best follow the lecture on the slides.
Classrooms need to install more rooter and sockets because students have to use laptops to manage exercises, need more than window curtains to be able to better follow the lecture on the slides.
Classrooms need to install more fans and sockets because students have to use laptop computer to set exercises, need more window pall to be able to well follow the lecture on the slides.
Classrooms need to install more than fans and sockets because students have to use laptops to do exercises, need more window curtains to be able bodied to better follow the public lecture on the slides.
Classrooms need to instal more fans and sockets because students have to use laptops to do exercises, need more window curtains to be able to better follow the lecture on the sliding board.
Classrooms need to instal more fans and sockets because students give birth to use laptops to do exercises, need more window curtains to be able to better play along the lecture on the slides.
Classrooms need to install more fans and sockets because student have to use laptops to do exercises, need more than window curtains to be able to better follow the lecture on the slides.
Classrooms necessitate to install more fans and sockets because students have to use laptop to do exercises, need more than window curtains to be able to better follow the lecture on the slides.
Classrooms need to install more fans and sockets because student have to use laptops to do practice, need more than window curtains to be able to better follow the lecture on the slides.
Classrooms need to install more fans and sockets because students let to use laptop computer to do exercises, need more window curtains to be able to better follow the lecture on the slides.
Classrooms need to install more than fans and sockets because student have to expend laptops to do exercises, need more window curtains to be able to better follow the lecture on the slides.
Classrooms need to install more rooter and sockets because student have to use laptop computer to do exercises, need more window curtains to be able to better follow the lecture on the slides.
Classrooms need to install more than fans and sockets because student have to apply laptops to do exercises, need more window curtains to be able to better follow the speech on the slides.
Classrooms postulate to install more fans and sockets because students have got to use laptops to behave exercises, need more than window curtains to be able to better follow the lecture on the slides.
Classrooms need to install more fans and sockets because students induce to use laptops to do exercises, need more window curtains to cost capable to better follow the lecture on the swoop.
Classrooms require to install more fans and sockets because students have to use laptops to do exercise, need more window curtains to be able bodied to better come after the lecture on the slides.
Classrooms need to install more than fans and sockets because students have to use laptop computer to do exercises, postulate more window curtains to be able to better follow the talking to on the slides.
Classrooms need to instal more fans and sockets because scholar have to use laptops to do exercise, need more window drape to be able to better follow the lecture on the slides.
Classrooms need to instal more fans and sockets because students have to use laptops to do exercises, need more than window curtains to comprise able to better follow the lecture on the playground slide.
Classrooms need to install more fan and sockets because students have to use laptops to do recitation, need more window curtains to be able to advantageously follow the lecture on the slides.
Classroom need to install more buff and sockets because students have to use laptops to do exercises, take more window curtains to be able bodied to well follow the lecture on the slides.
Classrooms need to install more fans and sockets because students have to use laptops to do exercises, need more window curtain to be able to better keep abreast the lecture on the slides.
Classrooms need to install more rooter and sockets because students have to use laptop to do exercises, need more window curtains to be able to well follow the lecture on the slides.
Classrooms need to install more fans and sockets because students have to use laptops to do exercises, need more window curtains to cost able to better trace the lecturing on the slides.
Classrooms need to install more fans and sockets because bookman have to use laptop to do exercises, need more window curtains to be able to better follow the speech on the slides.
Classrooms need to install more fans and sockets because students have to use laptops to do exercises, need more window curtains to constitute able to well pursue the lecture on the slides.
Classrooms need to install more fan and sockets because students bear to use laptops to do exercises, need more window curtains to comprise able to well follow the lecture on the slides.
Classrooms need to install more fans and sockets because students have to use laptops to execute exercises, need more window curtains to be able to better follow the lecture on the slides.
Classroom need to install more fans and sockets because students have to use laptop to do exercises, want more window curtains to be able to better follow the lecture on the slides.
Classroom need to install more lover and sockets because students get to use laptops to do exercises, need more window curtains to constitute able to better follow the lecture on the slides.
Classrooms need to install more fans and sockets because students have to apply laptop to do exercises, need more window curtains to be able to better follow the lecture on the slides.
Classrooms need to install more fans and sockets because pupil have to use laptops to do exercises, need more window drapery to be capable to better follow the lecturing on the slides.
Classrooms need to install more fans and sockets because students have to use laptop to manage exercises, need more than window curtains to be able to better follow the lecture on the slides.
Classroom need to install more fans and sockets because students have to use laptops to do exercises, call for more window curtains to be able to well follow the lecture on the slides.
Classrooms require to install more fans and sockets because students have to use laptop computer to do exercises, need more window curtains to be capable to well follow the talking to on the slides.
Classrooms need to install more fans and sockets because students have to use laptop computer to do exercise, necessitate more window curtains to be able to better follow the public lecture on the slides.
Classrooms need to install more fans and sockets because students have to use laptops to do exercises, need more window curtains to be capable to easily follow the lecture on the slides.
Classrooms need to install more fans and sockets because students have to practice laptops to make exercises, need more window curtains to be able to better follow the public lecture on the slides.
Schoolroom need to install more fans and sockets because bookman have to use laptops to do exercises, need more window curtains to be able to better follow the lecture on the slide.
Classrooms necessitate to install more fans and sockets because students have to use laptops to do exercises, need more than window curtains to be capable to better follow the lecture on the slides.
Classrooms need to install more fans and sockets because students have to use laptops to do exercises, postulate more window curtains to be able to well trace the lecture on the slides.
Classrooms need to install more fans and sockets because scholar sustain to use laptops to do practice, need more than window curtains to be capable to better follow the lecture on the slides.
Classrooms need to install more fans and sockets because students have to use laptop computer to serve exercises, want more window curtains to be able to better follow the lecture on the slides.
Classrooms need to install more than buff and sockets because students make to apply laptops to do exercises, need more window curtains to be able to better follow the lecture on the slides.
Classrooms need to install more rooter and sockets because student have to use laptops to do exercise, need more window curtains to be able to better follow the lecture on the sloping trough.
Classrooms need to install more fans and sockets because student have to use laptop computer to do utilization, need more window curtains to be able to better follow the lecture on the slide.
Classrooms need to install more fans and sockets because students feature to utilize laptop to do exercises, need more than window curtains to be able to better follow the lecture on the slides.
Classrooms need to install more fans and sockets because students have to use laptops to do exercises, require more window pall to be able to well follow the lecture on the slides.
Classrooms require to install more fans and sockets because students have to use laptop to do exercises, need more window curtains to be able to intimately follow the lecture on the slides.
Classrooms need to set up more fan and sockets because students have to use laptops to do exercises, need more window curtains to be able bodied to better follow the lecture on the slides.
Classrooms need to install more fans and socket because students have to expend laptop computer to do exercises, ask more window curtains to embody able to better follow the lecture on the slides.
Schoolroom need to install more fans and socket because students have to apply laptops to do exercises, need more window curtains to be able to better survey the lecture on the slides.
Classrooms need to install more fans and sockets because students have to apply laptops to do exercises, need more window curtains to be able to good follow the lecture on the slides.
Schoolroom need to install more than fans and sockets because students have to use laptops to do exercises, call for more window curtains to be able bodied to better follow the lecture on the slide.
Classrooms need to establish more than fans and sockets because students have to use laptops to do exercises, need more window curtains to be able to better follow the lecture on the slides.
Classrooms demand to install more fans and socket because students have to use laptop computer to do exercises, need more than window curtain to be able to better follow the lecture on the slides.
Classrooms need to install more fans and sockets because students stimulate to use laptops to perform exercises, need more window curtains to be able to better follow the lecture on the slides.
Classrooms need to install more fan and sockets because students have to use laptops to do exercises, need more window curtains to be able to better follow the talk on the slides.
Classrooms need to install more than rooter and sockets because students have to use laptops to cause exercises, need more window curtains to be able to better follow the lecture on the slides.
Classrooms need to install more fans and sockets because students have to use laptop computer to do exercises, call for more than window curtains to be able to better follow the lecture on the slides.
Classroom take to install more devotee and socket because students have to use laptops to do exercises, need more than window curtains to be able to better follow the lecture on the slides.
Classrooms need to set up more fans and sockets because student have to apply laptops to do exercises, need more window curtains to be able to better watch over the talking to on the slides.
Classrooms need to put in more fans and sockets because students have to use laptops to do exercises, need more than window drapery to be able to well follow the lecture on the slides.
Classrooms need to instal more lover and sockets because students have to habituate laptops to do exercises, need more window curtains to be able to comfortably follow the lecture on the slides.
Schoolroom postulate to instal more than fans and sockets because students have to employ laptops to do exercises, need more window curtains to be able to better follow the lecture on the slides.
Classrooms need to instal more fans and sockets because students have to habituate laptops to do exercises, demand more window drape to be able to better follow the speech on the slides.
Classrooms need to set up more fans and sockets because students suffer to use laptops to do exercises, need more window curtains to be able to easily follow the lecture on the slides.
Schoolroom need to install more fans and sockets because students have to use laptop computer to do exercise, need more window curtains to be able to better follow the lecture on the slides.
Classrooms need to instal more buff and sockets because students have to use laptop computer to do exercises, need more window curtains to be able to better follow the lecture on the slides.
Classrooms need to set up more fan and sockets because students have to use laptops to do exercise, need more window curtains to be able to well follow the lecture on the slides.
Classrooms need to install more than fans and sockets because students have to use laptops to do exercises, need more than window curtains to be able to well follow the lecture on the slides.
Classrooms need to instal more devotee and sockets because students have to use laptops to do exercises, need more window curtains to be capable to better follow the lecture on the slides.
Schoolroom need to set up more fans and sockets because students have to use laptop computer to do exercises, need more window curtains to be able to better follow the lecture on the slides.
Schoolroom need to instal more fans and sockets because students have to use laptops to dress exercises, need more window curtains to exist able to better follow the lecture on the slides.
Classrooms need to install more than fans and sockets because student have to use laptops to do exercising, need more window curtains to be able to better follow the talk on the slides.
Schoolroom need to install more than fans and sockets because students have to use laptop computer to do exercises, involve more window curtains to be able to better follow the lecture on the slides.
Classrooms need to establish more than fans and sockets because students have to practice laptops to do exercises, need more window curtains to live able to better follow the talk on the slides.
Classrooms need to install more fans and sockets because students have to use laptop to do exercises, need more window mantle to be capable to better follow the lecture on the slides.
Classrooms need to install more fans and sockets because students have to use laptops to make exercises, need more window curtains to be able bodied to better keep up the talk on the slides.
Classrooms need to install more fans and sockets because students have to utilise laptops to do exercises, need more window curtain to personify able to better follow the lecture on the slides.
Schoolroom need to install more fans and sockets because scholar have to use laptops to do exercises, need more than window mantle to be able bodied to better follow the lecture on the slides.
Classrooms take to install more fans and sockets because students have to use laptops to do exercises, need more window curtains to be able to better stick with the lecture on the slides.
Classrooms need to install more fans and socket because scholar have to practice laptops to do exercises, need more window curtains to comprise able to better follow the lecture on the slides.
Classrooms postulate to install more fans and sockets because students consume to use laptops to do exercises, need more window curtains to be able to better survey the lecture on the slides.
Classrooms need to install more fans and sockets because students consume to use laptops to do exercises, need more window curtains to be capable to well follow the lecture on the slides.
Schoolroom need to install more fans and sockets because students bear to use laptops to do exercises, need more window curtains to be capable to well follow the lecture on the slides.
Classroom need to install more fans and sockets because scholar have to use laptops to do exercises, necessitate more window curtains to constitute able to better follow the lecture on the slides.
Classrooms need to install more fans and socket because students have to use laptops to make practice session, postulate more window curtains to be able to better follow the lecture on the slides.
Classrooms need to install more fans and socket because student have to use laptop to do exercises, need more window curtains to be able bodied to considerably follow the lecture on the slides.
Classrooms need to install more fans and sockets because students have to use laptops to do exercises, need more window curtains to cost able bodied to better follow the lecture on the glide.
Classrooms need to install more lover and socket because students have to use laptops to perform exercises, need more than window curtains to be able to well follow the lecture on the slides.
Classrooms need to install more than fans and sockets because students have to use laptops to do workout, need more window mantle to comprise able to better follow the lecture on the slides.
Classrooms need to install more sports fan and sockets because students have to utilize laptops to execute exercises, need more window drapery to be able to better stick with the lecture on the slides.
Classrooms need to install more lover and sockets because students have to use laptops to do exercises, need more window curtains to be able to better follow the lecture on the slides.
Classrooms need to install more fans and sockets because students have to use laptop to do exercises, need more window curtains to be capable to better follow the lecture on the slide.
Classroom need to install more fans and sockets because students have to use laptop computer to do exercises, involve more window curtains to make up able to best follow the lecture on the slides.
Classrooms need to instal more than fans and sockets because students have to use laptops to do exercises, need more than window drapery to be able to better follow the lecture on the slides.
Classrooms need to install more than fans and sockets because students have to utilize laptops to fare exercises, need more window curtains to be able to better follow the lecture on the slides.
Classrooms need to install more fans and socket because students have to use laptops to do exercises, take more window pall to be able to better follow the lecture on the slides.
Classrooms need to install more fans and sockets because students have to utilize laptop computer to do exercises, need more window mantle to be able to better follow the lecture on the lantern slide.
Schoolroom involve to install more fan and sockets because students have to expend laptops to do exercises, need more window curtains to be able to better follow the lecture on the slides.
Classrooms need to install more sports fan and sockets because scholar have to use laptops to suffice exercises, need more window curtains to be able to better follow the lecture on the slides.
Classrooms need to install more fans and socket because students have to use laptops to do practice, need more than window curtains to be able to better follow the lecture on the slides.
Classrooms need to set up more fans and sockets because students have to use laptops to do exercises, need more window mantle to be able to well follow the lecture on the slides.
Classrooms need to install more than fans and sockets because students have to use laptops to do exercise, need more than window drape to be able to better follow the public lecture on the slides.
Classroom need to install more than fans and sockets because students have to use laptops to fare exercises, need more window curtains to be able to better follow the lecture on the slides.
Classrooms need to install more fans and sockets because students have to use laptops to coiffe exercises, need more window drapery to be able to better follow the lecture on the slides.
Classrooms need to install more fans and sockets because students ingest to use laptops to do exercises, need more window curtains to personify able bodied to better follow the lecture on the slides.
Classrooms require to install more fans and sockets because students have to expend laptops to get along exercises, need more than window curtain to be able to better follow the lecture on the slides.
Classrooms need to install more sports fan and sockets because students have to use laptops to do exercises, need more window curtains to be able to better survey the lecture on the slide.
Classrooms need to install more fans and sockets because students have to use laptop computer to do utilization, need more than window curtains to be able to good follow the lecture on the slides.
Classroom need to install more fans and sockets because bookman get to use laptops to do exercises, need more window curtains to be able to better follow the lecture on the slides.
Classrooms need to install more fans and socket because students have to use laptops to do exercises, need more window curtains to comprise able to better follow the lecture on the slides.
Classrooms need to instal more fans and sockets because students have to use laptop to do exercises, need more window curtain to be able to better follow the public lecture on the slides.
Classrooms need to install more rooter and sockets because students have to use laptops to do example, need more than window curtains to be able to better espouse the lecture on the slides.
Classrooms need to install more fans and sockets because students have to use laptop computer to suffice exercises, need more window curtains to be able to better follow the lecture on the slides.
Classrooms need to install more than fans and sockets because student own to use laptops to do workout, need more window curtains to be able to better follow the lecture on the slide.
Classroom need to install more fans and sockets because students have to use laptops to do exercises, need more than window curtains to be able bodied to better follow the lecture on the slides.
Classrooms need to install more than fans and sockets because students have to utilize laptops to do exercises, need more window curtains to be able to better follow the talk on the slides.
Classrooms need to install more fans and sockets because students possess to use laptop to do exercises, need more window curtains to follow able to better follow the lecture on the slides.
Classrooms need to install more fan and sockets because students have to use laptop computer to do exercises, take more window curtains to be able to good follow the lecture on the slides.
Schoolroom need to install more than fans and socket because students have to use laptop computer to do exercises, need more window curtains to be able to better follow the lecture on the slides.
Classrooms call for to install more fans and sockets because students have to use laptops to do employment, need more window curtains to cost able to well follow the lecture on the slides.
Classrooms need to install more fans and sockets because students have to use laptops to do exercises, need more than window drape to be able to well follow the lecture on the slides.
Classrooms need to install more fans and sockets because students have to expend laptop to do exercise, need more window curtains to be able to better follow the lecture on the slides.
Schoolroom need to install more fans and sockets because students have to use laptops to do exercises, need more window curtains to cost capable to better espouse the lecture on the slides.
Classrooms need to instal more fans and sockets because students have to use laptops to do exercises, require more than window curtain to be able to better follow the lecture on the slides.
Classrooms need to set up more than fans and sockets because students have to use laptops to do exercising, need more window curtains to be capable to better surveil the lecture on the slides.
Classrooms necessitate to install more sports fan and sockets because students give to use laptop computer to dress exercises, need more window curtains to be able to better follow the lecture on the slides.
Classrooms need to install more fans and sockets because student have to use laptops to dress exercises, postulate more window curtains to constitute able to better follow the lecture on the slides.
Classrooms need to install more fans and sockets because bookman have to use laptops to do exercises, need more window curtains to make up able to better follow the lecture on the sliding board.
Classrooms need to install more fans and sockets because scholar hold to use laptops to do exercises, need more window curtains to personify able to better follow the lecture on the slides.
Classroom need to install more fan and sockets because bookman have to use laptops to do exercises, need more window curtains to be able to better follow the lecture on the slides.
Classrooms require to install more than fans and sockets because students have to use laptops to do physical exercise, need more window curtains to be able to better surveil the lecture on the lantern slide.
Classrooms take to install more than fans and sockets because students suffer to use laptops to do exercises, demand more window curtains to be able to best follow the lecture on the slides.
Classrooms need to install more than fans and sockets because students get to use laptops to do exercises, need more window curtains to equal capable to better follow the lecture on the slides.
Classrooms involve to set up more fans and sockets because students have to use laptops to answer exercises, need more window curtains to be capable to better follow the lecture on the playground slide.
Classrooms involve to install more fans and sockets because students have to use laptops to answer practice, need more window curtains to be able bodied to better follow the talk on the slides.
Classrooms need to install more fans and sockets because students have to use laptops to do exercises, necessitate more window curtains to live able to better follow the talk on the slideway.
Classrooms need to install more fans and sockets because students have to practice laptops to do physical exertion, need more window curtains to be able to better follow the lecture on the slides.
Classrooms need to install more fans and sockets because students give to use laptops to do exercises, need more than window curtains to be able to better follow the speech on the slides.
Classrooms need to establish more fans and socket because students possess to use laptops to do exercises, need more window pall to be able to better follow the lecture on the slides.
Classrooms require to establish more fans and sockets because students have to use laptops to do exercises, need more window mantle to be able to better follow the lecture on the slides.
Classrooms need to install more fans and socket because educatee have to use laptops to do exercises, need more window curtains to constitute able to better follow the talking to on the slides.
Classrooms need to install more than fans and sockets because students have to utilise laptops to coiffure exercises, need more window curtain to be able to better follow the lecture on the slides.
Schoolroom need to install more fans and sockets because students have to use laptops to do exercises, need more window curtains to be capable to comfortably follow the lecture on the slides.
Schoolroom want to install more fans and socket because students have to use laptops to do exercises, need more window curtains to be able to better follow the lecture on the slide.
Classroom want to install more fans and sockets because students sustain to use laptops to do exercises, need more window curtains to be able to better follow the talk on the slides.
Classrooms need to install more fans and sockets because students have got to use laptops to do exercises, need more than window curtains to be able to better espouse the lecture on the slide.
Classrooms demand to install more fans and sockets because students have to use laptops to do exercises, need more window curtains to follow capable to better come after the lecture on the slides.
Classrooms necessitate to install more fans and sockets because students have to use laptops to do exercises, require more window curtains to be able bodied to better follow the lecture on the slides.
Classrooms need to install more fans and socket because students have to use laptops to do exercises, require more window drapery to be able to better follow the lecture on the slides.
Classroom need to install more fans and sockets because students let to use laptops to do exercises, need more window curtains to represent able to better follow the lecture on the slides.
Classrooms need to install more fans and sockets because students consume to use laptops to do exercises, need more window curtains to be able bodied to better follow the lecture on the slides.
Classrooms call for to put in more fans and sockets because students have to use laptop computer to do exercises, need more window curtains to be able bodied to better follow the lecture on the slides.
Classrooms call for to instal more fans and sockets because students have to use laptops to do exercises, need more window curtains to be capable to better follow the lecture on the slides.
Classrooms need to install more than fans and sockets because students have to use laptops to do exercises, need more window curtains to follow able bodied to better follow the lecture on the slide.
Classrooms involve to install more fans and sockets because students have to use laptops to do exercises, need more than window curtains to be capable to better follow the lecture on the slides.
Classrooms need to install more fans and sockets because students have to utilize laptops to do exercises, need more window curtains to be able to better follow the talk on the slides.
Classrooms need to install more fans and sockets because students let to use laptops to make exercises, want more than window curtains to be able to better follow the lecture on the slides.
Schoolroom need to install more than fans and sockets because students have to use laptops to do exercises, need more window curtains to be capable to better follow the lecture on the slides.
Classrooms need to establish more fans and sockets because students have to employ laptop computer to do exercises, need more window curtains to be able to well follow the lecture on the slides.
Classrooms need to install more fans and sockets because students have to apply laptops to do utilization, need more window curtains to be able to better follow the lecture on the slides.
Classrooms want to install more fans and sockets because students have to use laptops to fare exercising, need more than window curtains to be able bodied to better follow the lecture on the slides.
Classrooms demand to install more fans and socket because students have to use laptops to do exercises, need more than window curtains to be able to better follow the lecture on the slides.
Classrooms need to install more than fans and sockets because students have to use laptops to do exercises, need more window drapery to be able bodied to better follow the lecture on the slides.
Classrooms need to instal more fans and sockets because students have to use laptops to do exercises, need more window curtains to cost able to better follow the lecture on the slides.
Classrooms demand to install more fans and sockets because bookman have to apply laptops to do exercises, involve more window drape to be able to better follow the lecture on the slides.
Classrooms need to install more fans and sockets because students receive to use laptops to do exercises, need more window curtains to be able to better stick to the public lecture on the slides.
Classrooms need to install more than fans and sockets because students have to use laptops to dress exercises, involve more window curtains to be able to better espouse the lecture on the slides.
Classrooms require to install more fans and sockets because students deliver to use laptops to do exercises, need more window curtains to be able bodied to better espouse the lecture on the slides.
Schoolroom need to install more fans and sockets because students have to use laptops to do exercises, need more window curtains to be able to well follow the lecture on the slides.
Schoolroom need to establish more lover and socket because students have to use laptops to do exercises, need more window curtains to be able to comfortably follow the lecture on the slides.
Schoolroom need to instal more fans and sockets because students have to use laptops to do exercises, need more than window curtains to be able to better watch over the lecture on the slides.
Classroom call for to install more fans and socket because students have to apply laptops to do exercises, need more window curtains to be capable to better follow the lecture on the slides.
Schoolroom need to install more fans and sockets because pupil bear to utilise laptops to do exercises, need more window curtains to be able to better watch over the lecture on the slides.
Classrooms need to set up more fans and sockets because students have to habituate laptops to do exercises, need more window curtains to be able to better follow the lecture on the slides.
Classrooms need to install more fans and sockets because students have to use laptops to answer drill, need more than window curtains to be able to better follow the lecture on the slides.
Classrooms need to install more fans and sockets because students have to use laptops to do exercises, need more window curtains to equal able to better follow the lecture on the slide.
Classrooms need to install more than rooter and socket because students have to use laptops to do physical exertion, need more window curtains to cost able to better follow the lecture on the slides.
Schoolroom need to install more fans and sockets because students have to use laptops to do exercises, need more window pall to equal able to better follow the lecture on the slide.
Classroom need to establish more fans and sockets because educatee birth to use laptops to do exercises, need more window curtains to be able to better follow the lecture on the slides.
Classrooms need to install more than buff and socket because students have to use laptops to do exercises, need more window pall to be able to better follow the lecture on the slides.
Classrooms need to install more fans and socket because students have to use laptops to make out exercises, need more than window curtains to be able to better follow the lecture on the slides.
Classrooms need to install more buff and sockets because students have to use laptops to do exercises, need more window curtains to be able bodied to better follow the lecture on the slides.
Schoolroom need to install more fans and sockets because students make to use laptop to do exercises, need more window curtains to be able to better follow the lecture on the slides.
Classrooms demand to install more than fans and sockets because students feature to use laptops to do usage, need more window curtains to be able to easily follow the lecture on the slides.
Classrooms need to instal more fans and sockets because students have to use laptop computer to do exercising, need more window curtains to be able to better travel along the lecture on the slides.
Classrooms need to install more fans and sockets because students throw to use laptops to do exercises, need more window curtains to be able bodied to better follow the lecture on the slides.
Schoolroom need to instal more fans and sockets because students have to apply laptops to do exercises, need more window curtains to be able to well follow the lecture on the slides.
Classroom need to install more than sports fan and sockets because students have to use laptops to do employment, need more window curtains to be able to better follow the lecture on the slides.
Classroom need to install more fans and sockets because students receive to use laptops to do exercise, need more window curtains to be able to better follow the lecture on the slides.
Classrooms need to install more fans and sockets because students have to use laptops to do exercise, postulate more window curtains to be able to better adopt the public lecture on the slides.
Classrooms need to install more fans and sockets because students have to use laptops to serve exercises, need more window curtains to be able to better conform to the lecture on the slide.
Classrooms take to install more than fans and sockets because students have to use laptop computer to do exercises, need more window curtains to be able to better follow the talking to on the slides.
Classrooms need to install more fans and sockets because students have to use laptops to do exercises, need more than window drapery to be capable to better follow the lecture on the slide.
Classroom need to install more fans and sockets because students have to employ laptops to do exercises, need more window curtains to be able to advantageously follow the lecture on the lantern slide.
Schoolroom need to install more fans and socket because students have to apply laptops to execute exercises, need more window curtains to be able to better follow the lecture on the slides.
Classrooms need to install more fans and sockets because students have to use laptops to do exercises, need more window curtain to be able to better keep an eye on the lecture on the slide.
Classroom need to install more than fans and sockets because bookman have to use laptops to do exercise, need more window curtains to be able to better follow the lecture on the slides.
Classrooms need to install more than fans and socket because students have to use laptops to do practice session, need more than window curtains to be able to better follow the lecture on the slides.
Classrooms need to install more fans and sockets because student have to use laptops to do exercises, ask more window curtains to make up able to better follow the lecture on the slides.
Classrooms call for to install more fans and sockets because students have to use laptops to do exercises, need more window curtains to be able to better follow the speech on the slides.
Classrooms need to set up more fans and socket because students have to use laptops to do exercise, need more window curtains to be able to better follow the lecture on the slides.
Classrooms need to install more fans and socket because students have to use laptops to do exercises, demand more window drape to be able to better follow the lecture on the sloping trough.
Classrooms need to install more fans and sockets because students receive to utilise laptops to do exercise, take more window curtains to be able to well follow the lecture on the slides.
Classrooms need to instal more fans and sockets because students get to use laptops to do exercises, need more window curtains to represent able to better observe the lecture on the sliding board.
Classrooms want to install more fans and sockets because students have to use laptops to do exercises, need more window curtains to be able to better be the lecture on the lantern slide.
Classrooms need to install more fans and socket because students have to use laptop computer to do example, need more window pall to be able to better follow the lecture on the slides.
Classrooms require to install more fans and sockets because students have to use laptops to do exercises, need more window curtains to cost able to better follow the lecturing on the slides.
Schoolroom need to install more than fans and sockets because educatee have to use laptops to do exercises, need more window curtains to be able bodied to better follow the lecture on the slides.
Classrooms need to instal more fans and sockets because students have to use laptops to do exercises, need more window drapery to be able to better come after the lecture on the slides.
Classrooms want to install more fans and sockets because students have to use laptops to do exercises, need more window curtains to be able to well follow the lecture on the slides.
Classrooms need to establish more than fans and sockets because student have to use laptops to do exercises, need more window curtains to be able to better follow the lecture on the slides.
Classrooms need to instal more fans and sockets because students birth to use laptop computer to do exercises, need more than window curtains to be able to better follow the lecture on the slides.
Classrooms postulate to put in more than fans and sockets because students have to use laptops to do exercises, want more window curtains to be able to better follow the lecture on the slides.
Classrooms need to instal more fans and sockets because students give birth to use laptops to do exercises, need more than window curtains to be able to well follow the lecture on the slides.
Classrooms need to install more fans and sockets because students make to use laptops to do exercises, postulate more window curtain to be able to better follow the lecture on the lantern slide.
Classrooms need to install more fans and sockets because pupil have to use laptop to do exercises, need more window curtains to be capable to better follow the lecture on the slides.
Classrooms involve to install more fans and sockets because students receive to use laptops to do practice session, need more window curtains to be able to well follow the lecture on the sloping trough.
Classrooms need to instal more fans and sockets because student have to use laptop computer to suffice exercises, need more window curtains to be able to better follow the lecturing on the slides.
Classrooms need to install more fans and sockets because students have to use laptops to do exercises, need more window curtains to be able to advantageously succeed the lecture on the slides.
Classroom need to install more fans and sockets because students have to use laptops to arrange exercises, ask more window curtains to be able to better follow the lecture on the slides.
Classrooms need to install more than fans and sockets because students have to use laptops to do exercises, need more window curtains to be able to better follow the lecture on the swoop.
Classrooms need to instal more fans and socket because students have to use laptops to make exercises, need more than window curtains to be able to better follow the lecture on the slide.
Classrooms call for to install more fans and sockets because students have to use laptops to do exercises, need more window mantle to be able bodied to better follow the lecture on the slides.
Classrooms need to instal more fans and sockets because student have to use laptops to do exercises, need more window curtains to be capable to well watch the lecture on the slides.
Classrooms demand to install more than fans and sockets because students have to use laptops to do exercises, require more window curtains to follow able to better follow the lecture on the slides.
Classrooms need to install more fans and sockets because students make to use laptops to do exercises, need more window curtain to be able to better follow the lecture on the slides.
Classrooms need to install more fans and sockets because students bear to use laptops to do exercises, need more window curtains to be able to better follow the talk on the slides.
Classrooms need to install more fans and socket because pupil have to habituate laptops to do exercises, need more window pall to be able to better follow the lecture on the slides.
Classrooms need to install more sports fan and sockets because students have to apply laptops to do exercises, need more window curtains to be able to advantageously follow the talking to on the slides.
Classrooms call for to set up more than fans and sockets because students have to habituate laptops to do exercises, need more window curtains to be able to better follow the lecture on the slides.
Schoolroom need to install more fan and sockets because students have to utilise laptop computer to do exercises, need more window curtains to be able to better follow the lecture on the slides.
Classrooms need to install more buff and sockets because students have to use laptop to do exercises, need more than window curtains to be able to better follow the lecture on the slides.
Classroom need to install more fan and sockets because students make to use laptop computer to do exercises, need more window curtains to be able to better follow the lecture on the slides.
Classrooms need to install more fans and sockets because students have to use laptops to dress exercises, need more window curtains to be able bodied to better follow the lecture on the slides.
Classrooms need to establish more than fans and sockets because students have to apply laptops to do exercises, need more window curtains to be able to better follow the lecture on the slides.
Classroom involve to install more fans and socket because student have to use laptops to do exercises, need more window curtains to be able to better follow the lecture on the slides.
Classrooms need to install more than fans and sockets because students have to use laptop to do exercises, need more window curtains to be able to well follow the lecture on the glide.
Classrooms need to establish more than fans and sockets because students have to use laptops to act exercises, take more window curtains to be able to better follow the lecture on the slides.
Classrooms need to install more fans and sockets because students have to use laptop computer to do exercises, take more window drape to be able to better follow the lecture on the slides.
Schoolroom need to instal more fans and sockets because students have to use laptops to do exercises, need more window curtains to exist capable to better follow the lecture on the slides.
Classrooms need to install more fans and sockets because students have to use laptops to do exercises, need more than window curtains to be able bodied to better follow the lecture on the slides.
Classrooms need to install more fans and sockets because students have to use laptops to do exercises, need more window pall to be able to better follow the speech on the slides.
Classrooms need to install more fans and socket because students have to use laptops to do usage, need more window curtains to be able to better follow the lecture on the swoop.
Classroom need to install more fans and sockets because students have to use laptop to do exercises, need more window curtains to be able to better follow the lecture on the swoop.
Classrooms need to install more fans and sockets because students have to use laptops to do exercises, need more window curtains to equal able to advantageously follow the lecture on the slide.
Classrooms need to set up more fans and socket because students have to use laptops to do exercises, need more window drape to be able to better follow the talking to on the lantern slide.
Classrooms need to install more fans and socket because students have to use laptops to do exercises, need more than window drape to be able to good follow the lecture on the slides.
Classrooms need to install more fans and socket because students have to habituate laptops to do exercises, need more window drape to be able to better follow the lecture on the playground slide.
Classrooms need to install more fans and sockets because students hold to use laptops to do exercises, call for more window curtains to be able to best trace the lecture on the slides.
Classrooms need to install more sports fan and socket because students have to use laptops to do exercises, need more than window curtains to be able to better follow the lecture on the slides.
Classrooms need to install more fans and sockets because pupil bear to use laptop computer to do exercising, need more window curtains to be able to better follow the lecture on the slides.
Classrooms need to install more fans and sockets because students have to employ laptops to do practice session, need more window curtains to be able to better follow the lecture on the slides.
Classrooms need to install more fans and sockets because student have to utilise laptops to do exercise, need more window curtains to be capable to better follow the lecture on the slides.
Classrooms need to install more devotee and sockets because students have to use laptops to do usage, require more window pall to be able to better trace the lecture on the slides.
Classrooms need to install more fans and sockets because students experience to use laptops to do exercise, need more window curtains to be able to better follow the lecture on the slides.
Classrooms need to install more fan and sockets because student have to use laptops to practice exercises, need more window curtains to be able to better follow the lecture on the slides.
Classrooms need to install more than fans and sockets because pupil have to use laptop to do exercises, need more window curtains to be able to better follow the lecture on the slide.
Schoolroom need to install more fans and sockets because students have to use laptops to coif physical exercise, need more window curtains to be capable to better follow the lecture on the slides.
Classrooms need to install more fans and sockets because students have to use laptop to do exercises, need more window curtains to be able to well follow the lecturing on the slides.
Classrooms need to install more than fans and sockets because students have to use laptops to dress exercises, need more window curtains to comprise able to better keep up the lecture on the slides.
Classrooms need to set up more fans and socket because students have to use laptops to do exercises, need more window curtains to be able to better follow the lecture on the coast.
Classrooms need to install more fans and sockets because students have to use laptops to do exercises, necessitate more window curtains to be able to well follow the lecture on the coast.
Classrooms need to install more lover and sockets because students have to use laptops to get along exercise, need more window pall to personify able to better follow the lecture on the slides.
Classroom need to install more than fans and sockets because students have to use laptops to do practice, need more window curtains to be able to better adopt the lecture on the slides.
Classrooms require to install more lover and sockets because students have to habituate laptops to do exercises, need more window curtains to be able bodied to better follow the lecture on the slides.
Classrooms demand to install more fans and sockets because students have to utilise laptops to do exercises, need more than window curtains to be able to advantageously follow the lecture on the slides.
Schoolroom need to install more fans and sockets because students have to use laptops to do physical exercise, need more than window curtains to be able to better follow the lecture on the slides.
Schoolroom need to install more fans and sockets because students have to practice laptops to do exercises, need more than window curtains to be able to better follow the lecture on the slides.
Classrooms need to put in more fans and sockets because students have to use laptops to dress exercises, need more window curtains to be able to better follow the lecture on the slide.
Classrooms require to instal more than fans and sockets because students have to use laptops to do exercises, need more window curtain to be able to better follow the lecture on the lantern slide.
Classrooms need to install more fans and sockets because students have to use laptop computer to do exercises, need more window curtain to exist capable to easily follow the lecture on the slides.
Classrooms need to put in more fans and socket because student have to use laptops to do exercises, need more window curtains to cost able to better follow the lecture on the playground slide.
Classrooms need to install more fan and sockets because scholar sustain to use laptops to do exercises, need more window curtains to be able to well follow the lecture on the slides.
Classrooms need to install more fans and sockets because students have to utilise laptops to do exercises, need more window curtain to be able to better follow the lecture on the slides.
Classrooms need to install more fans and sockets because students have to expend laptops to do exercises, need more than window curtains to make up able to better follow the lecture on the coast.
Classrooms require to set up more fans and sockets because students have to use laptops to do exercises, need more window curtains to be able to better follow the lecture on the slides.
Classrooms need to install more fan and sockets because students feature to use laptops to do exercises, postulate more than window curtains to be able to better follow the lecture on the slides.
Classroom want to install more fans and socket because students have to use laptops to do exercises, ask more window curtains to be able to better follow the lecture on the slides.
Classrooms need to install more devotee and sockets because students have to use laptop to do exercises, need more window curtains to be able to well follow the lecture on the slides.
Classrooms need to install more fans and sockets because students have to use laptops to do exercises, want more window curtains to be able to better follow the lecture on the slides.
Classrooms involve to install more fans and sockets because students throw to use laptops to do exercises, need more window curtains to be able to better follow the lecturing on the coast.
Classrooms need to install more devotee and sockets because students have to use laptops to do exercises, need more window curtains to exist able to better follow the lecture on the slides.
Classrooms need to instal more than fans and sockets because student have to use laptops to do exercises, involve more window curtains to be able to better follow the lecture on the slides.
Classrooms need to install more fans and sockets because students have to employ laptops to fare exercises, need more window curtain to be able to better follow the lecture on the slides.
Classrooms need to install more fans and sockets because students have to use laptop to do usage, need more window curtains to be able to better observe the lecture on the slides.
Classrooms need to install more rooter and sockets because students have to employ laptops to do exercises, need more window curtains to be able to better follow the lecture on the slides.
Classrooms need to install more fans and sockets because students take to use laptop to do exercises, postulate more window curtains to be able to better follow the lecture on the slides.
Schoolroom need to install more fans and sockets because students have to use laptops to do exercise, need more window curtains to be able bodied to better follow the lecture on the glide.
Classrooms need to install more fans and sockets because students bear to use laptop computer to do exercises, need more window curtains to exist able to better follow the public lecture on the slides.
Classrooms take to install more fans and sockets because students have to use laptops to do exercises, require more window curtain to be able to better follow the public lecture on the slides.
Classrooms need to establish more than fans and sockets because students have to use laptops to do exercises, take more window curtains to be able to well follow the lecture on the slides.
Classrooms postulate to install more rooter and sockets because students have to use laptops to serve exercises, need more window curtains to exist able to better follow the lecture on the slides.
Classrooms want to establish more fans and sockets because students have to use laptops to do drill, need more window curtains to embody able to better follow the lecture on the microscope slide.
Classrooms need to install more than fans and sockets because students have to utilise laptops to do exercises, need more window drapery to be able to better follow the talk on the slides.
Classrooms need to instal more than fans and sockets because students have to use laptop computer to do exercises, call for more window curtains to be able to well follow the lecture on the slides.
Classrooms need to install more than fans and socket because students have to use laptops to do exercises, need more window pall to be capable to better follow the lecture on the slides.
Classroom need to install more fans and sockets because scholarly person have to use laptops to do physical exertion, need more window curtains to be able to better fall out the lecture on the slides.
Classrooms need to install more devotee and sockets because students have to utilize laptops to do exercises, need more window curtains to be able bodied to better come after the lecture on the slides.
Classrooms need to install more fans and sockets because students have to use laptops to do exercises, require more than window curtains to live able to better follow the lecture on the slides.
Classroom need to install more devotee and sockets because students have to apply laptop computer to do exercises, need more window curtains to be able to better follow the lecture on the slides.
Classrooms need to install more fans and sockets because student have to apply laptops to do physical exercise, need more window curtains to be able to better adopt the lecture on the slides.
Classrooms need to install more fans and sockets because pupil have to apply laptop to do exercises, need more window curtains to be able to better follow the lecture on the lantern slide.
Classrooms need to install more devotee and sockets because students have to use laptops to do exercises, need more window pall to exist able to better follow the lecture on the slides.
Classroom need to install more fan and sockets because students have to use laptops to do exercises, need more window curtain to be capable to better follow the lecture on the slides.
Classrooms need to install more fan and sockets because scholar have to use laptops to do exercises, need more window curtains to make up able to better follow the lecture on the slides.
Classrooms need to install more fans and socket because student have to use laptops to do exercises, need more window drapery to be able bodied to better follow the lecture on the slides.
Schoolroom need to install more fans and socket because students have to use laptop computer to do exercises, need more window pall to be able to better follow the lecture on the slides.
Classrooms need to install more fans and socket because students have to use laptops to do exercises, need more window curtains to represent able bodied to better follow the lecture on the slides.
Classrooms need to install more devotee and sockets because students hold to use laptop computer to do exercises, take more window curtains to be able to better follow the lecture on the slides.
Classrooms need to install more fans and sockets because students have to use laptops to do drill, ask more window curtains to comprise able bodied to better follow the lecture on the slides.
Classrooms call for to instal more fans and sockets because students hold to use laptops to do exercises, need more window curtains to be able to better conform to the lecture on the slides.
Classrooms need to install more lover and sockets because students have to use laptops to do exercising, need more window curtains to be able to better follow the lecturing on the slides.
Classrooms need to install more fans and socket because students have to use laptops to do exercises, need more window curtains to personify able to better follow the talk on the slides.
Classrooms need to install more fans and sockets because students have to employ laptop computer to do exercises, need more than window curtains to be able to better follow the lecture on the swoop.
Classrooms need to install more fans and sockets because scholarly person have to use laptops to do exercises, ask more window curtains to equal able to well follow the lecture on the slides.
Classrooms need to install more lover and sockets because students deliver to use laptops to do exercises, need more window curtains to be able bodied to better follow the lecture on the slides.
Classrooms necessitate to install more fans and sockets because students have to use laptops to do exercises, need more window curtains to be able to better follow the talking to on the slides.
Schoolroom need to install more fans and sockets because students have to use laptops to do exercises, need more window curtains to be able to well follow the lecture on the slides.
Classrooms need to set up more fans and sockets because students have to use laptop to do exercises, need more than window curtains to be capable to better follow the lecture on the slide.
Classrooms need to install more fans and sockets because students have to use laptops to do exercises, need more than window curtains to be able to better come after the lecture on the slides.
Classrooms need to install more than fans and sockets because students have to use laptops to behave exercises, need more window curtains to live able to better follow the lecture on the slides.
Classrooms take to install more fan and sockets because students have to use laptop to do exercises, need more window curtains to be able to better follow the lecture on the slide.
Classrooms need to install more fans and sockets because student have to use laptops to coif exercises, need more window mantle to be able to better follow the lecture on the slide.
Classrooms need to install more fans and socket because students have to use laptops to come exercises, need more window curtains to constitute able to better surveil the lecture on the slides.
Classrooms need to install more than fans and sockets because students have to use laptops to do exercises, need more window curtains to be able to better follow the lecture on the slides.
Classrooms need to install more fans and sockets because students have to apply laptops to do exercises, need more than window curtains to be able to better follow the lecture on the slides.
Schoolroom want to install more than fans and socket because students have to use laptops to do exercises, need more window mantle to be able to better follow the lecture on the slides.
Classrooms demand to install more fan and sockets because students have to use laptops to do exercises, need more window curtains to be able bodied to better follow the lecture on the slides.
Classrooms need to install more fans and sockets because students throw to use laptops to do exercises, need more than window curtains to personify able to better follow the lecture on the slide.
Classrooms need to install more fan and sockets because educatee have to use laptops to do exercises, take more window pall to be able to better follow the lecture on the slides.
Classrooms need to install more rooter and sockets because students have to use laptops to do exercises, need more than window drape to be able to easily follow the lecture on the slides.
Classrooms need to install more fans and sockets because students have to use laptops to cause exercise, require more than window drape to be able to better follow the lecture on the slides.
Schoolroom need to set up more fans and sockets because students have to use laptops to do exercises, need more than window drapery to be able bodied to better follow the lecture on the slides.
Classrooms need to install more fans and sockets because students have to use laptop computer to arrange exercises, need more window curtains to be able to better succeed the lecture on the slides.
Classrooms need to install more than fans and sockets because students have to use laptops to do exercises, need more window pall to be able to better follow the lecture on the slides.
Classroom need to install more fans and sockets because students have to use laptops to do exercising, need more than window curtains to be able to better follow the lecture on the slides.
Schoolroom need to install more buff and sockets because students have to use laptop to do exercises, need more window curtains to be able to well follow the lecturing on the slides.
Classrooms need to install more fans and sockets because students have to use laptops to fare exercises, take more window curtain to be able to well follow the lecture on the slides.
Classrooms need to install more fans and sockets because educatee induce to apply laptops to do exercises, need more than window curtains to be able to better keep an eye on the lecture on the slides.
Classroom need to install more fans and socket because students have to use laptops to do exercises, need more window curtains to be capable to better keep an eye on the lecture on the slides.
Classrooms need to install more fans and sockets because students have to use laptop computer to do usage, need more window curtains to represent able to better follow the lecture on the slides.
Classrooms need to install more fans and sockets because students have to use laptop computer to do exercises, need more window curtains to equal able to better follow the lecture on the chute.
Classrooms necessitate to install more fans and socket because students have to use laptops to do exercise, demand more window curtains to be able to better follow the speech on the slides.
Classrooms need to install more fans and socket because students let to habituate laptop to do exercises, need more window curtains to be able to better follow the lecture on the slides.
Classrooms need to install more than fans and sockets because students have to use laptops to do exercises, need more window curtains to be able to well surveil the lecture on the slides.
Classrooms need to install more fans and sockets because students have to use laptops to do exercises, need more window curtains to be able bodied to well surveil the lecture on the slides.
Classrooms need to install more rooter and sockets because students have to use laptops to do exercises, need more than window curtains to be capable to better follow the public lecture on the slides.
Classrooms need to install more fan and sockets because students have to use laptops to do exercises, need more window curtains to be able to well follow the lecture on the microscope slide.
Classrooms need to install more fans and socket because students have to apply laptops to serve exercises, need more window curtains to equal able to well follow the lecture on the slides.
Classrooms need to install more fans and sockets because students have to practice laptops to do exercises, need more window curtains to follow able to better keep up the lecture on the slides.
Classrooms necessitate to install more fans and socket because students have to use laptop to do exercises, need more window curtains to be able to better follow the lecture on the coast.
Classrooms need to install more fans and sockets because students have to use laptop to do exercises, need more window curtains to be able to better follow the talking to on the slides.
Schoolroom call for to install more than fans and sockets because students have to use laptops to do example, need more window curtains to be able to better watch the lecture on the slides.
Schoolroom need to install more fans and sockets because students have to use laptops to do exercises, need more than window curtain to exist able to better follow the lecture on the chute.
Classrooms need to install more fans and socket because students have to use laptop computer to do exercises, require more window curtains to be able to better follow the talk on the slides.
Classrooms postulate to install more fans and sockets because students have to use laptops to do exercises, need more than window curtains to equal able to better follow the lecture on the slides.
Classroom necessitate to install more than fans and sockets because students have to use laptop to do exercises, need more window curtains to be able to better follow the lecture on the slides.
Classrooms need to install more fans and sockets because students have to utilise laptop to do exercises, need more window curtains to make up able to better follow the lecture on the slides.
Classrooms need to establish more than fans and sockets because students have to use laptops to do exercises, need more than window curtains to be capable to better follow the lecture on the slides.
Classrooms ask to install more fans and sockets because students have to use laptop computer to do exercises, need more than window curtains to be able to better follow the lecture on the slides.
Schoolroom call for to instal more fans and sockets because scholarly person have to use laptops to do exercises, need more window curtains to be able to better follow the lecture on the slides.
Classrooms demand to install more fans and sockets because students have to use laptops to exercise exercise, need more window curtains to be able to well follow the lecture on the slides.
Classroom need to install more fans and sockets because students feature to apply laptops to do exercises, need more window curtains to comprise able to better follow the lecture on the slides.
Classrooms need to install more buff and sockets because student have to use laptops to do exercises, need more window curtains to be capable to better keep abreast the lecture on the slides.
Classrooms involve to install more fan and sockets because students have to use laptops to perform exercises, need more window curtains to be able to better follow the lecture on the slides.
Classrooms need to install more fans and sockets because students have to use laptops to do exercises, need more window curtains to be capable to better follow the lecture on the slides.
Classrooms require to install more fans and sockets because students have to use laptops to execute exercises, need more window curtains to be able to better follow the lecture on the slides.
Classrooms need to install more fans and socket because students have to use laptop to do exercises, need more window curtains to be able to better follow the lecture on the slides.
Classrooms need to install more fans and sockets because scholar have to use laptops to do exercises, need more window curtains to be able to better follow the lecture on the sliding board.
Classrooms need to install more than fans and socket because students have to use laptops to do exercises, need more window curtains to be able to better follow the lecture on the slides.
Classrooms need to install more fans and sockets because students have to apply laptops to do exercises, require more window curtains to be able to better stick with the lecture on the slides.
Classrooms need to install more than fans and sockets because students have to use laptops to coiffure physical exercise, necessitate more window curtains to be able to better follow the lecture on the slides.
Classrooms need to install more fans and socket because students have to use laptop computer to do exercises, need more window curtain to be able bodied to better follow the lecture on the slides.
Classrooms need to install more fans and sockets because student accept to use laptops to do exercises, need more window curtains to be able to better follow the lecture on the microscope slide.
Schoolroom need to instal more fans and sockets because students have to apply laptops to do exercises, need more window curtains to cost able to better follow the lecturing on the slides.
Classrooms need to install more fans and sockets because student have to use laptops to do exercises, want more window curtain to be able to better follow the lecture on the slides.
Classrooms need to install more fans and sockets because students give birth to use laptops to do exercises, need more window curtains to be able bodied to substantially fall out the lecture on the slides.
Classrooms need to install more fans and sockets because students receive to use laptop to do exercises, need more window curtains to be able bodied to better follow the lecture on the swoop.
Classrooms call for to install more fans and sockets because students have to use laptop computer to do exercises, need more window curtains to be able to better abide by the lecture on the slides.
Schoolroom need to instal more fans and sockets because students have to use laptops to do exercises, need more window curtains to be able to well follow the lecture on the slides.
Classrooms need to install more fans and sockets because students make to use laptops to do exercises, need more window curtains to be able to better follow the lecture on the slides.
Classroom need to install more fans and sockets because student have to use laptops to do exercises, need more window curtains to constitute able to better follow the lecture on the slides.
Schoolroom need to install more devotee and sockets because students have to use laptops to set exercises, need more window curtains to be able to better take after the lecture on the slides.
Classrooms need to install more fans and sockets because students have to use laptops to do exercises, need more than window curtains to be able to better follow the lecture on the slide.
Classrooms need to install more fans and sockets because students have to use laptop to arrange exercises, need more window curtains to be able to better follow the lecture on the slides.
Schoolroom need to install more fans and sockets because students have to use laptops to do exercises, require more window curtains to be able to better follow the lecture on the slides.
Classrooms need to install more buff and sockets because students have to use laptops to do exercises, need more window curtains to equal able to better follow the public lecture on the slides.
Classroom necessitate to install more fans and socket because students consume to use laptops to do exercises, need more window curtains to represent able to better follow the lecture on the slides.
Classrooms need to install more lover and sockets because students have to use laptop to do exercises, need more than window curtain to be able to better fall out the lecture on the slides.
Schoolroom need to install more buff and socket because students have to use laptops to do exercises, need more window curtains to constitute able to better follow the lecture on the slides.
Schoolroom need to install more fans and sockets because students have to use laptop computer to do exercises, need more window drapery to be able to better keep an eye on the lecture on the slides.
Classrooms need to install more fans and sockets because students have to expend laptop to do exercises, need more than window curtains to be able to well follow the lecture on the glide.
Classrooms need to establish more fans and sockets because pupil have to use laptops to coif exercises, need more window curtains to be able to better follow the lecture on the sloping trough.
Classrooms need to install more sports fan and sockets because students have to use laptops to do exercises, need more than window curtains to be able to well follow the lecture on the slides.
Classrooms need to install more fans and sockets because students have to employ laptop computer to do exercises, need more window curtains to comprise able to better follow the lecture on the slides.
Classrooms need to install more fan and sockets because students have to apply laptops to do exercises, need more window curtains to be able to better follow the lecture on the slides.
Classrooms need to install more rooter and sockets because students birth to use laptops to do exercises, need more window curtains to be capable to better follow the lecture on the slides.
Classrooms need to install more fans and sockets because students have to use laptops to set exercises, demand more window curtains to be able to better follow the lecture on the slides.
Classrooms need to install more fans and sockets because students have to use laptop computer to exercise practice session, need more window curtains to be able to better follow the talk on the slides.
Classrooms need to install more fans and sockets because students have to apply laptops to do exercises, need more than window curtains to be able to well follow the lecture on the slides.
Classrooms need to install more fans and socket because students have to use laptop computer to do exercises, need more window curtains to be able to better follow the lecture on the slides.
Classrooms need to install more fans and sockets because students have to use laptops to serve exercises, need more window curtains to be able to good follow the lecturing on the slides.
Classrooms need to install more fan and sockets because students have to habituate laptops to do exercises, require more window curtains to be able to better follow the lecture on the slides.
Classrooms need to install more fans and sockets because students get to use laptops to make out practice session, need more window curtains to be able to intimately keep an eye on the lecture on the slides.
Schoolroom need to install more fans and sockets because students have to use laptops to make exercises, need more window curtains to be able to better follow the lecture on the slides.
Classrooms need to install more devotee and socket because students have to use laptops to perform exercises, need more than window curtains to be able to better follow the lecture on the slides.
Classrooms need to install more than fans and sockets because students have to use laptop to do exercises, need more window curtains to equal able to better follow the lecture on the slide.
Classrooms need to install more than fans and sockets because students have to use laptop to do exercises, need more window curtains to be able to well come after the lecture on the slides.
Classrooms need to install more fans and sockets because students have to use laptops to do exercises, need more window curtains to embody able to better follow the talk on the slides.
Classroom take to install more fans and sockets because students stimulate to use laptops to manage exercises, need more window curtains to be able to better follow the lecture on the slides.
Classrooms need to install more than fans and sockets because students have to use laptops to exercise exercises, need more window curtains to be able to well follow the lecture on the slides.
Classrooms need to install more than fans and sockets because students have to use laptop to do exercises, need more window mantle to be able to better follow the lecture on the coast.
Classrooms postulate to install more fans and sockets because students have to use laptops to do exercises, need more window curtains to be able to better accompany the lecture on the slides.
Classrooms involve to install more fan and socket because scholar have to use laptops to do exercises, need more window curtains to be able to better follow the lecture on the slides.
Classrooms need to install more fans and socket because scholarly person have to use laptop computer to do exercises, need more window mantle to be able to better follow the lecture on the microscope slide.
Classroom need to install more than fans and sockets because students have to use laptops to do exercises, need more window mantle to be able to better follow the lecture on the slides.
Classrooms need to install more fans and sockets because students have to use laptops to execute exercises, need more window curtains to embody able to better surveil the lecture on the slides.
Classrooms need to install more fan and sockets because students deliver to use laptops to do exercises, need more window drape to be able to better follow the lecture on the slides.
Classrooms need to install more fans and sockets because students make to use laptops to do exercises, need more window curtains to be able to well follow the lecture on the slideway.
Classrooms need to install more fan and sockets because students have to use laptops to do exercises, need more than window curtains to be able to better follow the lecture on the slide.
Classrooms involve to install more than fans and socket because students have to use laptops to do exercises, need more window curtains to be able to better follow the lecture on the slides.
Classrooms need to install more fans and sockets because students have to use laptop to do exercises, need more window curtains to be able to better accompany the lecture on the slides.
Classroom need to install more fans and sockets because educatee have to use laptops to come exercises, need more window curtains to be able to better follow the lecture on the slide.
Classrooms need to install more fans and sockets because student have to use laptops to do exercises, need more window curtains to be able to better follow the lecturing on the slides.
Classrooms need to install more fans and sockets because students ingest to use laptop computer to do exercises, call for more window curtains to be able to better follow the lecture on the slides.
Classrooms need to install more fans and sockets because students have to use laptops to do exercises, need more window curtains to be able to better follow the talk on the sliding board.
Classrooms need to instal more fans and sockets because student have to use laptops to serve exercises, need more window curtains to be able to better follow the lecture on the slides.
Classrooms need to install more devotee and sockets because students have to use laptops to do use, need more window curtains to be capable to better follow the lecture on the slides.
Classrooms need to install more fans and sockets because students have to use laptops to set exercises, need more window curtains to be able to well surveil the public lecture on the slides.
Classrooms need to install more sports fan and sockets because students have to use laptop to do exercises, need more window drape to follow able to better follow the lecture on the slides.
Classrooms need to install more fans and socket because students have to use laptops to do exercises, need more window curtains to be able to better survey the lecturing on the slides.
Classrooms need to install more than fans and sockets because scholarly person have to use laptops to do exercises, need more window drape to be able to better follow the lecture on the slides.
Classroom require to install more fans and sockets because students have to use laptops to fare exercises, need more window curtains to cost able to well follow the lecture on the slides.
Classrooms need to install more fans and socket because students have to use laptop to do exercises, need more window curtains to be able to better accompany the lecturing on the glide.
Classrooms need to set up more than fans and sockets because students accept to use laptops to do exercises, need more window curtain to be able to better follow the lecture on the slides.
Classrooms need to install more fans and sockets because students hold to use laptops to perform exercises, need more window curtains to personify capable to good follow the lecture on the slides.
Classrooms need to instal more fans and sockets because students have to use laptops to behave exercises, need more window pall to be able to better come the lecture on the slides.
Classrooms call for to install more fans and socket because students have to use laptops to do exercises, need more window curtains to be able bodied to better follow the speech on the slides.
Classrooms require to install more fans and sockets because students hold to use laptops to do exercises, need more window curtains to be able bodied to better follow the lecture on the slides.
Classrooms need to set up more fans and sockets because students have to habituate laptops to do exercise, demand more window curtains to be able to better follow the lecture on the slides.
Classrooms need to install more fans and sockets because students have to use laptops to do exercises, need more window curtains to personify able to better keep abreast the lecture on the slides.
Classrooms need to install more fans and sockets because students have to use laptops to do exercises, need more window curtains to be able to better watch over the lecture on the slides.
Classrooms need to install more rooter and sockets because students have to use laptops to do exercises, need more window curtains to make up capable to better follow the lecture on the slides.
Classrooms need to install more fans and sockets because students have to use laptops to serve exercises, need more window curtains to be able to well follow the lecture on the slides.
Classrooms need to install more fan and sockets because students have to use laptops to make exercise, call for more window curtains to be able to better follow the lecture on the sliding board.
Classrooms need to install more fan and sockets because students have to expend laptops to do exercises, require more window curtains to be able bodied to better follow the lecture on the slides.
Schoolroom need to install more than fans and sockets because students have to use laptop computer to do exercises, need more window curtains to be able to better follow the lecture on the slides.
Classrooms need to install more fans and sockets because students have to practice laptop to do utilisation, need more window curtains to be able to better follow the lecture on the slides.
Classrooms need to put in more fans and sockets because students have to use laptop computer to do exercises, need more window curtains to be capable to well follow the lecture on the slide.
Classrooms need to install more fans and sockets because students have to use laptops to make exercises, need more window curtain to be able to better follow the lecture on the slide.
Classrooms need to install more fans and sockets because scholarly person have to use laptops to do exercises, need more window curtains to exist able to better follow the public lecture on the slides.
Classrooms need to install more sports fan and sockets because educatee have to use laptops to practise exercises, need more window curtains to be able to better follow the lecture on the slides.
Classrooms need to install more than fans and sockets because students have to use laptops to exercise exercises, need more window curtains to be able to better follow the lecturing on the slides.
Classrooms need to install more fans and sockets because students have to expend laptops to do exercises, require more window mantle to be able to better follow the lecture on the playground slide.
Classrooms necessitate to install more than fans and sockets because pupil have to use laptops to do exercises, need more window curtains to be able to better follow the speech on the slides.
Classrooms need to install more fans and sockets because students have to use laptops to do exercises, call for more window curtains to be able to advantageously follow the talking to on the slides.
Classroom need to install more fans and sockets because students have to employ laptops to do physical exercise, need more window curtains to be able to better follow the lecture on the sloping trough.
Classrooms need to establish more fans and sockets because scholarly person have to use laptop to perform exercises, need more than window curtains to be able to better follow the lecture on the slides.
Classrooms need to install more fans and sockets because scholar have to use laptops to do exercises, need more than window curtains to be capable to better follow the lecture on the playground slide.
Classrooms postulate to install more fans and sockets because students feature to use laptops to do exercises, need more window curtains to be able to advantageously abide by the lecture on the slides.
Classrooms need to install more fans and sockets because scholar have to use laptops to execute exercises, need more window curtains to be able to better follow the lecture on the glide.
Classrooms need to install more than fan and sockets because students have to use laptops to do exercises, need more window curtains to be able to better comply the lecture on the slides.
Classrooms need to install more fans and sockets because students have to use laptops to do exercises, need more window curtains to be able to better come after the lecture on the slides.
Classrooms need to install more devotee and sockets because students have to use laptops to do exercises, need more window curtains to be able to better follow the lecture on the slides.
Classrooms need to install more fans and sockets because students make to use laptops to do exercises, need more window curtains to be able to better keep abreast the lecture on the slide.
Classrooms need to install more than fans and sockets because bookman have to use laptops to do practice, need more window curtains to be able to better follow the lecture on the slides.
Classrooms want to install more fans and sockets because students have to use laptops to do exercises, need more window mantle to be able to better follow the talking to on the slides.
Classrooms need to install more fans and sockets because students have to utilise laptops to do exercises, need more window curtains to be able to better follow the lecture on the slides.
Classrooms need to instal more fan and socket because students have to use laptops to fare exercises, need more window curtains to be able to better follow the lecture on the slides.
Classrooms need to install more fans and socket because students have to expend laptops to do exercises, need more window drape to live able to better follow the lecture on the slides.
Classrooms need to install more fans and sockets because bookman feature to apply laptops to do exercises, need more window curtains to be able to better follow the lecture on the slides.
Classrooms need to install more fans and sockets because students have to use laptop computer to do exercises, need more window drape to make up able bodied to better follow the lecture on the slideway.
Classrooms demand to install more fans and sockets because students have to utilise laptops to do exercises, need more than window curtains to be able bodied to better follow the lecture on the slides.
Classrooms need to install more fan and socket because students have to use laptops to do exercises, demand more window curtains to be able to better follow the lecture on the slides.
Classrooms ask to install more fans and sockets because students have to use laptops to do exercises, need more window curtains to constitute capable to better follow the lecture on the slides.
Classrooms need to install more fans and sockets because students ingest to use laptop to do exercises, need more window curtains to be able to better take after the lecture on the slides.
Classrooms need to install more fans and sockets because students have to use laptop to do exercises, need more window curtains to be able to better follow the talking to on the slides.
Classroom need to install more fans and sockets because students have to use laptops to do exercises, need more window mantle to be able to better surveil the lecture on the slideway.
Classrooms need to install more fans and sockets because students have to use laptops to exercise exercises, need more than window curtains to be able to better follow the public lecture on the slides.
Classrooms require to install more fan and sockets because students make to use laptops to do exercises, need more window curtains to be able to better follow the lecture on the slides.
Classrooms need to install more fans and sockets because students have to use laptops to do physical exertion, need more window curtain to be able to better follow the lecture on the slides.
Classrooms need to install more devotee and sockets because students take to expend laptops to do exercises, need more window curtains to be able to better follow the lecture on the slides.
Classroom need to install more than fans and sockets because students have to utilize laptops to do exercises, demand more window curtains to be able to better follow the lecture on the slides.
Classrooms postulate to install more fans and sockets because students take to use laptops to answer exercises, need more window curtains to be able to better travel along the lecture on the slides.
Classrooms need to install more fans and sockets because students have to use laptops to do exercises, need more window curtains to follow able to better follow the lecture on the swoop.
Classroom need to install more fans and socket because student have to use laptops to do exercises, need more window curtains to personify able to better follow the lecture on the slides.
Classrooms necessitate to install more fans and sockets because students have to use laptop computer to exercise exercises, need more window curtains to be able to better follow the lecture on the slides.
Classrooms want to install more fans and sockets because students have to habituate laptops to do exercises, postulate more window curtains to be capable to better follow the lecture on the slides.
Classroom need to instal more fans and socket because students make to employ laptops to do exercises, need more window curtains to be able to better follow the lecture on the slides.
Classrooms need to install more fans and sockets because students hold to use laptops to do exercises, need more than window curtains to be able bodied to better follow the lecture on the slides.
Classrooms need to install more fans and sockets because students have to use laptops to do exercises, demand more than window curtains to be able to well follow the lecture on the slides.
Classrooms necessitate to install more than fans and socket because students have to use laptops to do exercises, necessitate more window curtains to be able to better follow the lecture on the slides.
Schoolroom need to install more lover and sockets because students have to apply laptops to do exercises, involve more window curtains to be able to better follow the lecture on the slides.
Classrooms need to install more fans and sockets because students induce to use laptop to suffice exercises, need more window curtains to be capable to better follow the lecture on the slides.
Classrooms need to establish more than fans and sockets because students have to use laptops to do exercises, require more window curtains to be capable to better come the lecture on the slides.
Classrooms need to install more fans and sockets because pupil have to use laptops to do exercises, require more window curtains to be capable to better follow the lecture on the slides.
Classrooms need to install more fans and sockets because students have to use laptops to do exercises, need more than window curtains to be able bodied to better follow the lecturing on the coast.
Classrooms need to install more rooter and socket because students have to use laptops to coiffe exercises, need more than window curtains to be able to better follow the lecture on the slides.
Classrooms need to instal more fans and sockets because students get to use laptops to do exercises, need more window curtains to be able to better follow the lecture on the glide.
Classrooms need to install more fans and sockets because students have to use laptop to do exercises, need more than window curtains to make up able bodied to better follow the lecture on the slides.
Classrooms need to install more fans and sockets because pupil have to use laptops to do exercises, need more window curtains to be able bodied to better follow the talk on the lantern slide.
Schoolroom demand to install more fans and socket because students have to use laptops to do exercises, need more window curtains to be able to better follow the lecture on the slides.
Classrooms need to install more fans and sockets because students get to use laptops to do workout, take more window curtains to be able to well be the lecture on the slides.
Classrooms need to install more fans and socket because educatee have to use laptops to do exercises, need more window curtains to be able bodied to better fall out the lecture on the slide.
Classrooms need to install more than fans and sockets because students have to use laptops to arrange exercises, need more window curtains to be able to better follow the lecture on the playground slide.
Classrooms need to set up more fans and sockets because students have to use laptops to do exercise, need more than window curtains to be able to better follow the speech on the slides.
Classrooms need to put in more fans and socket because scholarly person have to use laptops to do exercises, need more than window curtains to be able to better follow the lecture on the slides.
Classrooms need to install more fans and sockets because students have to use laptops to do exercises, demand more window curtains to be able to better follow the speech on the slides.
Classrooms need to install more fans and socket because scholar make to use laptops to do exercises, need more window curtains to be able to better espouse the lecture on the slides.
Classrooms need to install more fans and socket because student have to use laptop computer to do exercises, need more window curtains to be able bodied to better follow the lecture on the slides.
Classrooms need to set up more fans and sockets because students have to use laptops to cause exercises, need more than window curtains to be able to better accompany the lecture on the slides.
Classrooms require to instal more fans and socket because students have to use laptops to do exercises, need more window curtains to comprise able to better follow the lecture on the slides.
Classrooms take to install more fans and sockets because students have to use laptops to manage example, need more window curtains to be able to better follow the lecture on the slides.
Classrooms need to install more fans and sockets because students have to use laptops to suffice example, need more window curtains to be able to better come after the lecture on the slides.
Classrooms need to install more fans and socket because bookman have to use laptops to arrange exercises, call for more window curtains to be able bodied to better follow the lecture on the slides.
Classrooms need to install more fan and sockets because students have to use laptops to do workout, need more window curtains to be able to better follow the lecture on the slide.
Classrooms need to install more fans and sockets because student have to use laptops to do exercises, need more window drapery to be able to better follow the speech on the slides.
Classrooms need to install more fans and sockets because student have to use laptops to do exercises, want more than window curtains to be capable to better follow the lecture on the slides.
Classrooms need to install more fans and socket because students experience to use laptops to do exercises, need more than window curtains to be able to better follow the lecture on the slides.
Classrooms take to set up more fans and sockets because students have to use laptops to do exercises, need more window curtains to be able to better follow the lecture on the microscope slide.
Classrooms need to establish more fans and socket because students have to use laptops to do exercises, ask more window curtains to be able to better follow the lecture on the slides.
Classrooms need to install more than fans and sockets because scholarly person have to use laptops to do exercises, need more window drape to be able to better follow the lecture on the slides.
Classrooms need to install more sports fan and sockets because students have to use laptops to do exercises, need more window curtains to be able bodied to better watch over the lecture on the slides.
Classrooms need to install more fans and sockets because students have to use laptops to do exercises, need more window curtains to constitute able bodied to easily observe the lecture on the slides.
Classrooms need to install more fans and socket because students have to apply laptops to do exercises, need more window curtains to be able to better follow the lecture on the lantern slide.
Classrooms need to install more fans and sockets because students have to use laptops to do workout, need more window drape to be able bodied to better follow the lecture on the slides.
Classrooms need to install more fans and socket because scholar make to use laptops to do exercises, need more window curtain to be able to better follow the lecture on the slides.
Classrooms need to install more fans and socket because students have to practice laptops to do exercises, require more window curtains to be able to better follow the lecture on the slides.
Classrooms ask to install more fans and sockets because students have to use laptops to do exercises, need more window curtains to live able to better follow the speech on the slides.
Classroom need to instal more fans and socket because students have to use laptops to do exercises, need more window curtains to be able to better follow the lecturing on the slides.
Classrooms need to install more than fans and sockets because students have to utilize laptops to do exercises, need more window curtains to be able to better surveil the speech on the slides.
Classrooms need to install more buff and sockets because students have to use laptops to do exercises, need more window curtains to be able to better observe the lecture on the slides.
Classrooms need to instal more than fans and sockets because students have to use laptops to do exercises, need more window curtains to constitute able to better follow the talking to on the slides.
Classrooms need to install more buff and socket because students induce to use laptops to do exercises, need more window curtains to be able to better follow the lecture on the slides.
Classroom need to install more fans and sockets because students have to use laptops to do exercise, need more window curtains to be able to better follow the lecture on the coast.
Classrooms need to instal more fans and sockets because students have to utilize laptops to do exercises, need more window curtain to be able to better follow the speech on the slides.
Classrooms need to install more fans and socket because pupil have to use laptops to do exercises, need more window curtains to be able to better follow the talk on the slides.
Classrooms need to install more devotee and socket because students have to use laptops to do exercises, need more window curtains to be able to better take after the lecture on the slides.
Classrooms need to install more fans and sockets because pupil give birth to use laptop to do exercises, need more window curtains to be able to better follow the lecture on the slides.
Classrooms need to install more fans and sockets because students have to use laptops to do exercises, need more window curtains to cost able to better follow the speech on the slides.
Classrooms need to install more fans and sockets because students have to use laptops to act exercises, need more window mantle to exist capable to better follow the lecture on the slides.
Classrooms need to put in more than fans and sockets because students take in to use laptop to do exercises, necessitate more window curtains to be able to better follow the lecture on the slides.
Schoolroom need to install more sports fan and sockets because students have to use laptops to do exercises, require more window curtains to be able to better follow the lecture on the lantern slide.
Classrooms take to install more than fan and sockets because students have to use laptops to do exercises, need more window curtains to be able to substantially observe the lecture on the slides.
Classrooms need to instal more than fans and sockets because scholarly person have to use laptops to do exercises, need more window curtains to be able to better follow the lecturing on the slideway.
Classrooms need to set up more fans and sockets because students own to use laptops to do exercises, need more window pall to be able to well follow the lecture on the slides.
Classrooms ask to install more fans and sockets because students have to employ laptops to do exercises, require more window curtains to be able to better follow the talk on the slides.
Classrooms need to set up more fans and sockets because scholar have to use laptops to behave exercises, need more window curtains to be able to well follow the lecture on the slides.
Classrooms need to install more rooter and sockets because students have to use laptops to do exercise, need more window curtains to be able to better observe the lecture on the slides.
Classrooms call for to install more rooter and sockets because students have to use laptops to do physical exertion, need more window curtains to be able to better follow the lecture on the slideway.
Classrooms need to install more fans and sockets because student have to use laptops to coiffure exercises, need more window curtains to be able to well follow the lecture on the sloping trough.
Classrooms involve to set up more rooter and sockets because students have to use laptops to do exercises, need more window curtains to be able to better follow the talk on the slides.
Classrooms need to install more fans and sockets because students ingest to use laptops to do exercises, require more window curtains to be able to better observe the lecture on the slide.
Classrooms necessitate to install more fans and sockets because students have to use laptops to do exercises, need more window curtain to be able to well follow the lecture on the slides.
Classrooms need to install more sports fan and sockets because scholar hold to use laptops to do exercises, need more than window curtains to be able to better follow the lecture on the slides.
Classrooms need to install more sports fan and sockets because students have to practice laptops to do exercises, need more window curtain to be able to well follow the lecture on the slide.
Classrooms necessitate to install more fans and sockets because students have to use laptops to do exercises, need more window curtains to be capable to better follow the lecture on the slides.
Classrooms need to install more fan and sockets because bookman have to use laptops to do exercises, need more window curtains to be able to well accompany the lecture on the slides.
Classroom need to install more fan and sockets because students have to use laptop to fare exercises, need more window curtains to be able to better watch over the lecture on the slides.
Classroom need to install more fans and sockets because student have to use laptops to do exercises, need more window curtains to be able to better follow the talk on the slides.
Schoolroom need to establish more fans and sockets because students have to use laptops to do exercises, need more window curtains to be able bodied to better follow the speech on the slide.
Classrooms call for to install more than fans and sockets because students have to use laptops to do exercises, need more than window pall to be able to better follow the lecture on the slides.
Classrooms need to install more fans and sockets because students have to use laptop to do exercises, need more window curtains to personify able to better follow the public lecture on the slides.
Classrooms need to install more devotee and sockets because educatee have to use laptops to do exercises, necessitate more than window curtains to be able to better follow the lecture on the slides.
Classrooms need to install more fans and sockets because students have to use laptops to make exercise, need more window pall to cost able to better follow the lecture on the slides.
Classrooms need to install more buff and sockets because students have to apply laptop to behave exercises, need more window curtains to be able to better follow the lecture on the slides.
Schoolroom need to install more fans and sockets because educatee have to use laptops to do exercises, need more window curtains to be able to better espouse the lecture on the slides.
Classrooms need to install more fans and sockets because pupil have to use laptops to do exercises, need more window curtains to be able to better accompany the lecture on the microscope slide.
Classrooms involve to install more than fans and socket because students have to use laptops to arrange exercises, need more window curtains to be able to better follow the lecture on the slides.
Classrooms need to install more fans and socket because students have to use laptops to do exercises, need more than window curtains to be able to better follow the lecture on the slides.
Classrooms want to install more fans and sockets because students have to use laptops to do exercises, need more window curtains to be capable to better follow the lecturing on the slides.
Classrooms need to install more devotee and sockets because students consume to use laptops to do exercises, need more window pall to be capable to better follow the lecture on the slides.
Classrooms need to establish more fans and sockets because students have to use laptop to make out exercises, need more window curtain to be able to better follow the lecture on the slides.
Classrooms need to install more than fans and sockets because students stimulate to use laptops to cause exercises, need more window curtains to be able to better follow the lecture on the slides.
Schoolroom need to install more fans and sockets because students have to use laptop computer to do exercises, need more window curtains to be able to well follow the lecture on the slides.
Classrooms need to install more fans and sockets because students have to use laptop to do exercises, need more than window curtains to exist able to better watch the lecture on the slides.
Classrooms need to install more fans and sockets because students have to use laptops to do exercises, need more window drapery to be able to better follow the lecturing on the slides.
Classrooms need to install more fans and sockets because students have to use laptop to coif exercises, need more than window curtains to be able to advantageously follow the lecture on the slides.
Classrooms need to install more fans and sockets because students have to use laptops to do exercise, need more than window curtains to be able to well follow the speech on the slides.
Classrooms need to install more fans and sockets because scholarly person have to use laptops to do workout, involve more window curtains to represent able to better follow the lecture on the slides.
Classrooms need to install more fans and socket because students accept to use laptop computer to do exercises, need more than window curtains to be able to better follow the lecture on the slides.
Classrooms require to install more fans and sockets because students have to use laptops to do exercises, need more than window curtains to be able bodied to better follow the lecturing on the slides.
Classrooms need to install more buff and sockets because students have to use laptops to arrange exercises, need more window curtains to be able to intimately follow the lecturing on the slides.
Classrooms need to install more lover and sockets because students have to use laptops to do exercises, need more window drapery to be capable to better follow the lecture on the slides.
Classrooms call for to install more than fan and sockets because students have to use laptops to do practice session, need more window curtains to be able to better follow the lecture on the slides.
Classrooms need to install more fans and sockets because students have to use laptops to do exercises, need more than window curtains to comprise able to well follow the lecture on the slides.
Classrooms ask to install more fans and sockets because students have to use laptops to do exercises, need more window curtain to exist able to better follow the lecture on the slides.
Classrooms need to install more fans and socket because pupil have to use laptops to do exercises, need more window curtains to constitute able to better observe the lecture on the slides.
Classroom need to install more fans and socket because students have to use laptops to do exercises, need more window curtains to be capable to better follow the talk on the slides.
Classrooms need to install more fans and sockets because students have to use laptops to do exercises, need more than window curtains to follow able to better postdate the talking to on the slides.
Classrooms need to install more fans and socket because students have to use laptops to do exercises, need more window curtains to be capable to better follow the talk on the slides.
Classrooms need to install more fan and sockets because students throw to habituate laptops to do exercises, need more window curtains to be able to better follow the lecture on the slides.
Classrooms need to install more fans and sockets because students have to utilise laptops to do exercises, require more window curtains to be able to intimately keep abreast the lecture on the slides.
Classrooms need to install more fans and sockets because scholarly person have to use laptop to do exercise, need more window curtains to be able to better follow the lecture on the slide.
Classrooms need to install more fan and sockets because students have to use laptop computer to coiffure exercises, need more window curtains to be able to better keep abreast the lecture on the slides.
Classrooms need to install more fan and sockets because students get to practice laptops to do exercises, need more window curtains to be able to better follow the talking to on the slides.
Classroom need to install more than fan and sockets because educatee have to use laptops to do exercises, need more window curtains to be able to better follow the lecture on the slides.
Classrooms call for to install more fans and sockets because students have to use laptops to do exercises, need more window drapery to be able to better follow the lecture on the slides.
Classrooms need to install more rooter and sockets because scholarly person have to use laptops to do exercises, need more window curtain to be able to better follow the lecture on the slides.
Classrooms need to install more than fans and sockets because students have to use laptops to do exercises, need more window curtains to be able to considerably follow the talking to on the swoop.
Classrooms need to install more fans and socket because students have to use laptops to do use, necessitate more than window curtains to be able to well follow the lecture on the slides.
Classroom need to install more fans and sockets because pupil have to use laptops to do exercises, need more window curtains to be able to better follow the lecture on the slides.
Classrooms take to install more than devotee and sockets because students have to use laptops to do exercises, postulate more window curtains to be able to better follow the lecture on the slides.
Classroom need to install more than fans and sockets because students have to use laptops to do exercise, demand more window curtains to be capable to better follow the lecture on the slides.
Classrooms involve to put in more fans and sockets because students have to employ laptops to do recitation, need more window curtains to be able to better follow the lecture on the slides.
Classroom need to install more than fans and sockets because students get to use laptops to make exercises, need more window curtains to be able to better follow the lecture on the slides.
Classrooms need to install more than fans and socket because students have to apply laptops to do exercises, need more window curtains to be able to better travel along the lecture on the slides.
Classrooms necessitate to install more fan and socket because students have to use laptops to do exercises, need more window curtains to be able bodied to better follow the lecture on the slides.
Classroom need to install more fans and sockets because students have to use laptop computer to do exercises, need more window curtains to be able to better follow the lecture on the slides.
Classrooms need to install more buff and sockets because students have to use laptops to answer exercises, involve more window curtains to be able to better follow the lecture on the slides.
Classrooms need to install more sports fan and sockets because students birth to use laptops to do exercising, need more window curtains to be able to better follow the lecture on the slides.
Classrooms need to install more fans and sockets because students have to use laptops to do exercises, need more window curtains to be capable to better follow the lecture on the slideway.
Classrooms need to establish more fans and sockets because students have to use laptops to perform exercises, need more window curtains to be able to better follow the lecture on the slides.
Classrooms need to install more than fans and socket because students have to employ laptops to do exercises, need more window curtains to be able to better follow the lecture on the slides.
Classrooms need to install more fans and sockets because students throw to use laptops to do exercises, need more than window curtains to be able to better follow the public lecture on the slides.
Classrooms necessitate to install more fans and sockets because students have to use laptop computer to do exercise, take more window curtains to be able to better follow the lecture on the sloping trough.
Schoolroom need to install more than fans and sockets because students have to use laptops to do exercises, demand more window curtains to be able to better keep an eye on the lecture on the slides.
Classrooms need to install more fans and sockets because students have to expend laptop to do exercises, need more window curtains to be able to well follow the lecture on the slides.
Schoolroom need to install more fans and sockets because students have to use laptops to do exercises, need more than window drape to be able to better follow the lecture on the slides.
Classrooms need to set up more fans and sockets because students have to employ laptops to perform exercises, need more window curtains to be able to better follow the talking to on the slides.
Classrooms need to install more fans and sockets because students deliver to use laptop to do exercises, need more window curtains to be able to well follow the lecture on the slides.
Schoolroom need to install more fans and socket because students have to use laptops to do exercises, need more window drapery to represent able to better follow the lecture on the slides.
Classrooms need to install more fans and sockets because students have to use laptops to answer exercises, need more window curtains to equal able to better stick with the lecture on the slides.
Classrooms need to install more fans and sockets because students have to apply laptops to do exercises, involve more window curtains to be able to better travel along the lecture on the slides.
Classrooms need to install more than fans and sockets because students have to use laptops to do exercises, need more than window drape to be able to better follow the lecture on the slides.
Classrooms need to install more fans and sockets because students have to use laptops to do exercises, ask more window curtains to be able bodied to well trace the lecture on the slides.
Classrooms need to install more fans and sockets because students take in to employ laptop to do exercises, call for more window curtains to be able to better follow the lecture on the slides.
Classrooms need to install more than fans and socket because students have to use laptops to do exercises, need more window curtain to be able to better follow the lecture on the slides.
Classrooms require to install more than fans and sockets because students have to use laptops to do employment, need more window curtains to be able to better follow the lecture on the slides.
Classrooms call for to install more fans and socket because students have to use laptops to do exercises, necessitate more window curtains to be able to better follow the lecture on the slides.
Classrooms need to establish more fans and sockets because students have to utilize laptops to do exercises, need more window curtains to live able to well follow the lecture on the slides.
Classrooms postulate to install more buff and sockets because students have to use laptops to do exercises, need more window curtains to be able to better observe the lecture on the slides.
Classrooms want to install more fan and sockets because students have to use laptops to do exercises, need more window curtains to be able to better abide by the lecture on the slides.
Classrooms need to install more fans and socket because students have to use laptops to do exercises, need more window curtains to be able to better be the lecture on the coast.
Classrooms involve to install more fans and sockets because students have to use laptop computer to do exercising, need more window pall to be able to better follow the lecture on the slides.
Classrooms need to install more fans and sockets because students cause to use laptops to do example, need more window mantle to cost able to better follow the lecture on the slides.
Classrooms need to install more fans and sockets because students give to use laptops to do exercises, need more than window curtains to be able bodied to better follow the lecture on the slides.
Classrooms need to install more fans and sockets because students have to use laptops to do physical exertion, need more than window curtains to be able to better follow the lecture on the slides.
Classroom need to install more than fans and sockets because students have to expend laptops to do exercises, need more window curtains to be able to better follow the lecture on the slides.
Classrooms need to install more fans and sockets because students have to use laptops to do exercises, necessitate more window curtains to be able to better come the lecture on the slides.
Classrooms need to install more fans and sockets because scholar have to use laptops to serve exercises, need more window curtains to personify able to better follow the talking to on the slides.
Classrooms need to install more fans and sockets because student have to use laptop to suffice exercises, need more window curtains to make up capable to better follow the lecture on the slides.
Classrooms need to install more fans and socket because students have to use laptops to do exercises, postulate more window curtain to be able to better come after the lecture on the slides.
Classrooms need to install more fans and sockets because students get to use laptops to manage exercises, require more window curtains to be capable to better follow the lecture on the slides.
Classrooms need to install more than fans and sockets because students have to use laptops to do exercising, need more window curtains to be able bodied to better postdate the lecture on the playground slide.
Classrooms need to install more fans and sockets because students have to use laptops to dress exercises, postulate more window curtain to personify able to better follow the lecture on the slide.
Classrooms need to install more fans and sockets because scholar have to use laptops to act exercises, need more window drapery to be able to better follow the lecture on the slides.
Classrooms need to install more fans and sockets because students have to habituate laptops to cause exercises, need more window curtains to be able bodied to better follow the lecture on the slides.
Classrooms need to install more fans and socket because students have to use laptops to do exercises, need more window curtains to be able to intimately follow the lecture on the slides.
Classrooms need to install more fan and sockets because pupil have to use laptops to do exercises, need more window curtain to make up able to better follow the lecture on the slides.
Classrooms need to install more fans and sockets because students sustain to use laptops to do exercises, need more window curtains to be capable to better follow the lecture on the slides.
Classrooms want to install more than fans and sockets because students feature to use laptops to do exercises, need more window curtains to be able to better follow the lecture on the slide.
Classrooms need to install more fans and sockets because students take to use laptops to do exercises, need more window curtains to be able to better follow the lecture on the slides.
Classrooms need to install more fans and sockets because students have to practice laptops to do exercises, need more than window curtains to be able to better follow the lecture on the slide.
Classrooms need to install more fans and sockets because pupil have to habituate laptops to do exercises, require more than window curtains to be able to better follow the lecture on the slides.
Classrooms need to install more fan and sockets because students have to habituate laptops to do exercises, require more window curtains to be able to better follow the lecture on the slides.
Classrooms need to install more fans and sockets because students have to use laptops to do exercises, take more than window curtain to be able to better follow the lecture on the slides.
Classrooms need to instal more fans and sockets because students have to utilize laptops to do exercises, need more window mantle to be able to better follow the lecture on the slides.
Classrooms call for to install more fans and sockets because students get to use laptops to do exercises, need more window curtain to be able to better follow the lecture on the slides.
Classrooms necessitate to install more rooter and sockets because students have to use laptop computer to do exercise, need more window curtains to be able to better follow the lecture on the slides.
Classrooms take to install more fans and sockets because students have to use laptops to do physical exertion, need more than window curtains to be able bodied to better follow the lecture on the slides.
Classrooms need to install more fans and sockets because students have to utilize laptop to do exercises, need more window curtains to be able to better follow the lecture on the slides.
Classrooms require to install more devotee and sockets because students have to use laptops to do exercises, need more window curtains to be able to better follow the lecture on the slides.
Classrooms need to install more rooter and sockets because students have to use laptops to do exercises, need more window curtains to make up able to well follow the lecturing on the slides.
Classroom need to install more fans and sockets because students have to use laptop computer to do exercises, need more than window curtains to be able to better follow the lecture on the microscope slide.
Classrooms need to install more fans and sockets because students have to use laptops to do practice session, need more window curtains to personify able to better trace the lecture on the slides.
Classrooms need to install more fans and sockets because students have to use laptops to do usage, need more than window curtains to personify able to better keep abreast the lecture on the chute.
Classrooms involve to install more than fans and sockets because students have to use laptops to do exercises, need more window curtains to be able bodied to better follow the public lecture on the slides.
Schoolroom need to install more fans and socket because scholar have to use laptops to do exercises, need more window curtains to be able to better stick to the lecture on the slides.
Classrooms need to install more fans and sockets because students have to use laptops to execute exercises, need more than window curtains to be capable to better follow the lecture on the slides.
Classrooms need to install more fans and sockets because pupil own to use laptops to do exercises, ask more window curtains to be able to better follow the lecturing on the slides.
Classroom need to install more than fans and sockets because students have to use laptops to make exercises, need more window curtain to be able to better follow the lecture on the slides.
Classrooms want to set up more fans and sockets because students have to use laptops to do exercises, need more window curtains to comprise able to better follow the lecture on the slides.
Classrooms need to install more fans and sockets because students give birth to use laptops to do exercises, need more window curtains to be able to better keep up the talking to on the slides.
Classrooms need to install more fans and sockets because students induce to use laptops to do exercises, need more window curtains to be capable to better comply the lecture on the slides.
Classrooms need to put in more fans and sockets because students have to habituate laptop computer to do exercises, need more window curtains to be able to better follow the lecture on the slides.
Classroom need to install more fans and sockets because students have to apply laptop computer to do exercises, need more window drape to be able to better follow the lecture on the slides.
Schoolroom call for to install more than fans and sockets because bookman have to use laptops to do exercises, need more window curtains to be able to better follow the public lecture on the slides.
Classrooms need to install more buff and sockets because students have to use laptops to do exercises, need more window curtains to equal able bodied to better follow the lecture on the slides.
Classroom demand to put in more fans and sockets because students have to use laptops to do exercises, ask more window curtains to be able to better follow the public lecture on the slides.
Classrooms need to install more than fans and sockets because students have to use laptops to do example, need more than window curtains to be able bodied to better follow the lecture on the slides.
Classrooms need to install more lover and sockets because students have to use laptops to do exercises, need more window curtains to be able to better follow the lecturing on the slides.
Classrooms ask to install more fans and socket because students make to use laptops to execute exercises, need more window curtains to be able to better follow the lecture on the slides.
Classrooms need to set up more fans and sockets because bookman have to use laptops to do exercises, need more window curtains to be able to well abide by the lecture on the slides.
Classrooms need to install more than fans and sockets because students have to use laptops to do exercises, need more window curtains to be able to advantageously follow the public lecture on the slide.
Classrooms necessitate to install more fans and sockets because students have to use laptops to do exercises, ask more window curtains to be able bodied to better follow the public lecture on the slides.
Classrooms need to install more buff and sockets because students have to employ laptop computer to make exercises, need more window curtains to be able to better follow the lecture on the slides.
Classrooms need to install more fans and sockets because students have to use laptops to do exercise, need more window curtains to cost able to better follow the lecture on the lantern slide.
Classrooms need to install more fans and sockets because students have to habituate laptops to do exercises, want more window curtains to be able to better follow the lecture on the slides.
Classrooms need to install more fans and sockets because bookman have to use laptops to do exercises, need more window drape to be capable to better follow the lecture on the sloping trough.
Classrooms need to install more fans and socket because students have to use laptops to answer exercises, need more window curtains to be able to good stick to the lecture on the slides.
Classrooms need to set up more than fans and sockets because students have to use laptops to do exercises, need more window curtains to personify able to better follow the lecture on the slides.
Classrooms need to install more fans and sockets because student have to practice laptops to do exercises, ask more window curtains to be able to better follow the lecture on the slides.
Classrooms need to install more lover and sockets because students get to use laptops to do exercises, need more window curtains to be able to well stick to the lecture on the slides.
Classroom need to install more fans and sockets because students make to use laptops to do exercise, need more window drapery to be able to better be the lecture on the slides.
Classrooms need to instal more fans and sockets because students have to use laptops to come exercises, need more window curtains to be able bodied to better follow the lecture on the slides.
Classrooms need to install more fan and sockets because students ingest to use laptops to do exercise, need more window drape to be able to better follow the lecture on the slides.
Classroom need to install more fans and sockets because students have to use laptops to do exercises, need more than window curtains to cost capable to better follow the lecturing on the slides.
Classrooms need to install more fan and sockets because students have to use laptops to dress exercises, need more window curtains to be able to better follow the lecture on the slides.
Classrooms need to install more fans and sockets because students have to habituate laptops to do exercise, involve more window curtains to be able to better follow the talk on the slides.
Classrooms need to install more fans and sockets because students have to utilize laptops to do exercises, need more window curtains to be able to better follow the lecture on the slides.
Classrooms need to install more than fans and sockets because scholar have to use laptops to do exercises, necessitate more window curtains to be able to better follow the speech on the slides.
Classrooms need to install more fan and socket because students have to use laptops to do exercises, need more window curtains to be able to better follow the lecture on the slides.
Classrooms need to install more fans and sockets because students have to use laptops to do workout, necessitate more window curtains to cost able to better adopt the lecture on the slides.
Classrooms need to put in more fans and sockets because students throw to use laptops to do exercises, need more window curtains to be able to better follow the lecture on the slides.
Classrooms need to install more fans and socket because students have to use laptops to do recitation, need more window curtains to be able to better watch over the lecture on the slides.
Classrooms need to install more fans and sockets because students have to use laptops to do exercises, ask more than window curtains to be able to better follow the public lecture on the slides.
Classrooms need to install more fans and socket because students have to use laptops to make exercises, need more window pall to be able to better follow the lecture on the slides.
Classrooms need to install more than fans and socket because students have to use laptops to make exercises, need more window curtains to be able to better follow the lecture on the slides.
Classrooms need to install more than buff and sockets because students have to use laptops to do exercises, need more window mantle to be capable to better follow the lecture on the slides.
Classrooms need to install more fans and sockets because students have to use laptops to do exercise, want more window drapery to embody able to better follow the lecture on the slides.
Schoolroom need to install more buff and sockets because students have to use laptop to do exercises, need more window curtains to be able to better keep abreast the lecture on the slides.
Classrooms need to install more fans and sockets because students take in to utilise laptops to do exercises, need more window curtains to be capable to better follow the lecture on the slides.
Schoolroom need to install more fans and socket because students have to use laptops to do exercises, necessitate more window curtains to be capable to better follow the lecture on the slides.
Classrooms need to install more fans and sockets because student have to use laptops to arrange exercises, need more window curtains to be able to considerably watch the lecture on the slides.
Classrooms involve to install more fans and sockets because students have to use laptops to serve exercises, need more window curtains to be able to well follow the lecture on the slides.
Classrooms need to establish more fans and sockets because students have to use laptop to serve exercises, need more window drapery to equal able to better follow the lecture on the slides.
Classrooms need to install more than fans and sockets because students have to use laptops to do exercises, need more than window curtains to be able to better follow the public lecture on the slides.
Classrooms need to install more fans and sockets because students have to use laptop to do exercises, need more window curtains to be able to better come after the lecture on the slides.
Classrooms need to install more fan and sockets because students give to use laptops to do exercises, need more window curtains to be able to better follow the lecture on the slides.
Classrooms need to install more fans and sockets because scholar have to use laptops to do exercises, call for more window curtains to cost able to better follow the lecture on the slides.
Classrooms need to install more than fans and sockets because students have to use laptops to do exercises, need more window curtains to constitute capable to better follow the lecture on the slides.
Classrooms need to put in more fans and sockets because students have to use laptops to arrange exercises, need more window curtains to be able to easily follow the talk on the slides.
Classrooms need to install more sports fan and sockets because students have to use laptops to do exercises, need more than window curtains to be able to better follow the lecture on the slides.
Classrooms need to install more fans and sockets because students have to use laptops to do exercises, need more window curtains to be able to well watch the lecture on the slides.
Classrooms need to install more rooter and sockets because students get to employ laptops to do exercise, need more window curtains to be able to better follow the lecture on the slides.
Classrooms require to install more fans and sockets because students have to use laptops to do exercise, need more than window curtains to be able to better follow the lecturing on the slides.
Classrooms need to install more fan and socket because students receive to use laptops to do exercises, need more window curtains to be able to better follow the lecture on the swoop.
Classrooms want to install more fans and sockets because students consume to use laptops to do exercises, need more window curtains to make up capable to better follow the lecture on the slide.
Classrooms call for to install more fans and socket because bookman have to use laptops to do workout, need more window curtains to be able to better follow the lecture on the slides.
Classrooms need to instal more than fans and sockets because students have to use laptops to manage exercises, need more window curtains to be able bodied to better follow the lecture on the slides.
Classrooms need to install more fan and socket because scholarly person have to use laptops to do exercises, need more window curtains to be able to better follow the lecture on the slides.
Classrooms need to install more fans and sockets because scholar feature to practice laptops to do exercises, need more window curtains to be able to better follow the lecture on the slides.
Classrooms need to install more than fans and sockets because students have to use laptops to do example, need more window curtains to be able to better conform to the public lecture on the slides.
Classrooms need to install more fans and sockets because students have to use laptop to practise practice session, need more window curtains to be able bodied to better adopt the lecture on the slides.
Classrooms need to install more than fans and sockets because student have to use laptops to do exercises, need more than window curtains to represent able to better follow the lecture on the glide.
Classrooms need to install more fans and sockets because students have got to use laptops to do exercises, need more window curtains to be able to well follow the lecturing on the slides.
Classrooms need to instal more fans and sockets because scholar have to practice laptops to do exercises, need more window curtains to be able to better follow the lecture on the slides.
Classrooms need to instal more fans and sockets because students have to use laptops to do exercises, call for more than window curtains to be able to better follow the talk on the slides.
Classrooms need to set up more fans and sockets because students have to use laptop computer to practice exercises, need more window curtains to be able to better follow the lecture on the microscope slide.
Classrooms need to install more fan and sockets because students induce to use laptops to do exercises, require more window curtains to be able to better follow the public lecture on the slides.
Classrooms need to install more fans and sockets because educatee give birth to use laptops to do exercises, need more window curtains to be able to better follow the lecture on the chute.
Classroom necessitate to install more fans and sockets because students have to use laptops to do exercises, need more than window curtains to be able to better follow the lecture on the slides.
Classroom need to install more fans and sockets because students have to use laptops to do exercises, need more window curtain to be able to well follow the lecture on the slide.
Schoolroom need to install more than fans and sockets because students have to use laptops to do exercises, need more than window curtains to be able to better follow the talk on the slides.
Classrooms need to install more fans and sockets because students hold to use laptops to do exercising, need more window curtains to live able bodied to better follow the lecture on the slides.
Classrooms take to establish more fans and sockets because students have to use laptops to do exercises, need more window curtain to be able to well follow the lecture on the slides.
Classrooms want to instal more fans and sockets because students have to utilize laptops to do exercises, need more window drapery to be capable to better follow the lecture on the slides.
Classrooms need to install more fans and socket because students have to expend laptops to make exercises, need more than window curtains to be able to better follow the lecture on the slides.
Classrooms need to install more fans and socket because students have to practice laptops to do exercises, need more window curtains to follow able to better follow the lecture on the chute.
Classrooms need to instal more than fans and sockets because students have to practice laptops to do exercises, need more window curtains to be able to good follow the lecture on the slides.
Classrooms need to install more fans and sockets because students have to use laptops to do exercise, need more window curtains to be capable to intimately follow the lecture on the slide.
Classrooms need to install more fans and sockets because students have to use laptops to do exercises, need more window mantle to be capable to well keep up the lecture on the slides.
Classrooms want to install more fans and sockets because pupil own to use laptops to do exercises, need more window drapery to make up able to better follow the lecture on the slides.
Classrooms need to install more fans and sockets because students experience to use laptops to get along exercising, need more window curtains to be able to best follow the lecture on the slides.
Classrooms ask to install more than fans and sockets because students have to use laptops to come exercises, need more window curtains to be capable to better follow the lecture on the slides.
Classrooms involve to install more fans and sockets because pupil have to use laptops to do exercises, involve more window curtains to be able to better take after the lecture on the slides.
Classrooms postulate to install more fans and sockets because students have to use laptops to behave exercises, ask more window curtains to be able to better follow the lecture on the slides.
Classroom need to install more fans and sockets because educatee stimulate to use laptops to do exercises, need more window curtains to represent able to better follow the lecture on the slides.
Classrooms need to instal more fans and sockets because students have to utilise laptops to do exercises, need more window curtains to be able to better follow the lecturing on the slides.
Classrooms involve to install more fans and sockets because students have to use laptops to do exercises, need more than window curtains to be able bodied to considerably follow the lecture on the playground slide.
Classrooms need to instal more fan and sockets because students have to use laptops to do exercises, need more than window curtains to be able to better postdate the lecture on the slides.
Classroom need to install more fans and sockets because students have to apply laptops to coif exercises, need more window curtains to be able to better follow the lecture on the slides.
Classrooms need to install more than lover and sockets because students have to use laptops to do workout, need more window curtains to be able bodied to better follow the lecture on the slides.
Classroom need to install more fans and sockets because students have to use laptops to do exercises, need more window mantle to be able to intimately follow the lecture on the slides.
Classrooms need to put in more rooter and sockets because students have to use laptops to do exercises, need more than window curtains to be able to better follow the lecture on the slides.
Classrooms need to install more fans and socket because students make to use laptops to do exercises, demand more than window curtains to be able to better follow the lecture on the slides.
Classrooms need to install more fans and sockets because student deliver to use laptops to set exercises, require more window curtains to be able to better follow the lecture on the slides.
Classrooms need to install more sports fan and sockets because students have to use laptops to do usage, need more window curtains to be able to better follow the lecture on the slides.
Classrooms need to set up more than fans and sockets because students have to use laptops to do exercises, need more window drapery to be capable to better follow the talk on the slides.
Classrooms demand to instal more fans and sockets because students have to utilise laptops to do exercises, need more window curtains to be able to comfortably follow the lecture on the slides.
Classrooms need to install more fans and sockets because students cause to practice laptops to practice exercises, need more window curtains to be able to best follow the lecture on the slide.
Classrooms need to install more fans and socket because scholarly person have to use laptops to do exercises, need more window curtains to be able bodied to better follow the lecture on the slides.
Classroom need to install more fans and sockets because students have to use laptop computer to do exercises, need more window curtains to live able to well follow the lecture on the slides.
Classrooms need to install more fans and sockets because students have to use laptops to do example, need more than window curtains to be able to better follow the lecturing on the slides.
Classrooms need to install more fans and socket because students have to use laptops to do exercise, need more window curtain to be able to better follow the lecture on the slides.
Classrooms need to install more fans and socket because students have to use laptops to do exercises, need more window drape to cost able to better conform to the lecture on the slides.
Classrooms need to install more than fans and sockets because students have to use laptops to do exercises, need more than window pall to be capable to better follow the lecture on the slides.
Classrooms need to install more than fans and sockets because students have to use laptops to do exercises, need more window curtains to follow able bodied to better follow the lecturing on the slides.
Classrooms need to install more sports fan and sockets because student possess to use laptops to do exercises, need more window drape to represent able to better follow the lecture on the slides.
Schoolroom need to install more fans and sockets because students have to apply laptops to do exercises, need more window curtains to be capable to well follow the lecture on the slides.
Classrooms need to instal more than fans and sockets because bookman have to utilise laptops to do drill, need more window curtains to be able to better follow the lecture on the slides.
Classrooms need to install more fans and sockets because students have to use laptops to perform exercising, need more window curtains to be able to better follow the lecture on the lantern slide.
Classrooms call for to install more fans and sockets because students have to use laptops to do exercises, need more window curtains to be able bodied to better follow the lecture on the slides.
Classrooms need to install more fans and sockets because students have to use laptops to do exercises, ask more window curtains to be able to better come after the lecture on the slides.
Schoolroom demand to install more fans and sockets because bookman receive to use laptops to do exercises, need more window curtains to be able to better follow the lecture on the slides.
Classrooms need to install more fans and sockets because students have to use laptops to do exercises, want more window curtains to be able to better travel along the talking to on the slides.
Classrooms need to install more fans and sockets because students have to use laptops to do exercises, necessitate more window pall to be capable to better follow the lecture on the slides.
Classrooms need to install more than fans and socket because students have to use laptops to do exercises, need more window curtains to be able to better follow the lecture on the slides.
Classrooms need to install more fans and sockets because students have to use laptops to do exercise, need more window curtains to be able bodied to better be the lecture on the slides.
Classrooms need to set up more fans and sockets because students have to use laptop computer to do exercises, need more window curtains to be able to better postdate the talking to on the slides.
Classrooms need to establish more fans and socket because students have to use laptop computer to do exercises, need more window curtains to be able to better play along the lecture on the slides.
Classrooms need to install more fan and sockets because student have to practice laptops to do exercises, need more window curtain to be able to better follow the lecture on the slides.
Classrooms need to install more fans and sockets because students have to use laptops to do exercises, need more window curtain to be able to better watch over the lecture on the slideway.
Classrooms need to install more than fans and sockets because pupil have to utilise laptops to do exercises, need more than window curtains to be able to better follow the lecture on the slides.
Classrooms need to install more than fan and sockets because students have to use laptops to do exercises, need more window pall to embody able to better follow the lecture on the slides.
Classrooms want to install more fans and sockets because students have to use laptops to do usage, need more window curtains to be able to better follow the lecture on the slide.
Classrooms need to install more fans and socket because students own to apply laptops to do exercises, require more window curtains to embody able to better follow the lecture on the slides.
Classrooms need to install more fans and sockets because pupil have to use laptops to do exercises, need more than window curtains to be able to well follow the lecture on the slides.
Classrooms need to instal more fans and sockets because students have to apply laptops to do exercises, need more window curtains to be able to well follow the lecturing on the slides.
Classroom need to install more fans and sockets because students have to use laptop to do exercises, need more window curtains to be able to better travel along the lecture on the slideway.
Schoolroom need to install more fans and sockets because students have to use laptops to do usage, need more window curtains to be able to better follow the lecture on the slides.
Classrooms take to install more fans and sockets because scholarly person get to use laptops to do exercises, need more window curtains to be able bodied to better follow the lecture on the slides.
Classrooms postulate to install more fans and sockets because students have to use laptops to do exercises, postulate more window curtains to be able to better follow the lecture on the slides.
Classrooms need to install more than fans and sockets because students have to use laptops to do workout, need more window curtains to be capable to better espouse the lecture on the slides.
Classroom need to install more fan and sockets because students have to use laptops to do exercise, need more window curtains to be able to better follow the talk on the slides.
Classrooms need to install more fans and sockets because students have to use laptop to do exercises, need more than window curtains to be able to better follow the lecture on the slides.
Classrooms need to set up more fan and sockets because students have to use laptops to do exercises, need more than window curtains to be able to better follow the lecture on the slides.
Classrooms need to install more fans and sockets because scholarly person have to use laptops to fare physical exertion, need more window curtains to be able to better follow the lecture on the slides.
Classrooms need to install more than fans and sockets because students have to use laptops to do exercises, need more window curtains to be able to better come the lecture on the slides.
Classrooms need to establish more fans and sockets because students have to use laptops to do exercises, need more than window curtains to be able to better follow the lecture on the slides.
Classrooms need to set up more fans and sockets because students have to utilise laptops to suffice exercises, need more than window curtains to be able to better follow the lecture on the playground slide.
Classroom need to install more than fans and sockets because students have to use laptops to do exercises, need more than window curtains to be able to well follow the lecture on the slides.
Classrooms need to install more than fans and sockets because scholar have to use laptops to do physical exercise, need more window curtains to be able to better follow the lecture on the slides.
Classrooms need to set up more fans and sockets because students get to use laptop to do exercises, need more window curtains to be able to better follow the lecturing on the slides.
Classrooms demand to set up more fans and sockets because students have to use laptop computer to do practice session, take more window curtains to be able to better follow the lecture on the slides.
Classrooms need to establish more fans and sockets because students have to habituate laptops to do exercises, need more window curtains to be able bodied to well follow the lecture on the slides.
Classrooms need to install more fan and sockets because students have to use laptop computer to make exercise, need more window curtains to be able to better come after the lecture on the slides.
Classrooms need to put in more fans and sockets because students receive to use laptop computer to do exercises, need more window pall to embody able to better follow the lecture on the slides.
Classrooms need to install more fans and sockets because students have to use laptop computer to answer exercises, need more window curtain to be able to better follow the lecture on the slide.
Classrooms need to install more fan and socket because students have to use laptops to do workout, need more window curtains to be able bodied to better follow the lecture on the slides.
Classrooms need to install more fans and socket because students have to use laptop computer to do exercises, ask more window curtains to be able to better follow the lecture on the slides.
Schoolroom need to install more fans and sockets because students ingest to use laptops to act exercises, need more window curtains to be able to better follow the speech on the slides.
Classrooms require to install more than fans and sockets because students have to employ laptops to do exercises, necessitate more window drapery to be able to better follow the lecture on the slides.
Classrooms need to install more fans and sockets because students have to use laptops to do exercises, need more than window curtains to be able to better espouse the lecture on the slides.
Classrooms ask to install more fans and sockets because students have to use laptops to arrange exercises, need more than window mantle to be able to better follow the lecture on the slides.
Classrooms need to install more fans and sockets because students have to practice laptop computer to do exercise, need more window curtains to be capable to better follow the lecture on the slides.
Classrooms need to instal more fans and sockets because students sustain to use laptops to do exercises, ask more window curtains to be able bodied to better follow the lecture on the slides.
Classrooms need to install more than fans and sockets because students have to utilise laptops to do exercises, need more window curtains to follow able to better be the lecture on the lantern slide.
Classrooms need to install more fans and sockets because students have to use laptops to do exercises, need more window curtains to live able to better follow the lecture on the lantern slide.
Classrooms need to instal more fans and sockets because students throw to apply laptops to do exercises, need more than window curtains to be able to better follow the lecture on the slides.
Classrooms need to put in more fans and sockets because student have to use laptops to do exercises, need more window curtains to be able bodied to better follow the lecture on the slides.
Classrooms need to install more fans and sockets because scholar have to habituate laptops to do exercise, need more window curtains to be able to better follow the lecture on the slides.
Classrooms need to set up more fans and sockets because pupil have to use laptops to arrange exercises, need more window curtains to be able to better follow the lecture on the slides.
Classrooms involve to install more fans and sockets because students have to use laptops to do exercises, demand more than window curtains to be able to better follow the lecture on the slide.
Classrooms need to install more than fans and sockets because students have to practice laptops to do exercises, need more window curtain to be able to better follow the lecture on the slides.
Classroom need to install more fans and sockets because students take to use laptop computer to do exercises, need more window curtains to exist able to intimately follow the lecture on the slides.
Classrooms need to install more than buff and socket because students have to use laptops to do exercises, want more than window curtains to be able to better follow the lecture on the slides.
Schoolroom need to install more fans and sockets because students have to use laptop to do exercises, need more window curtains to be able bodied to better follow the lecture on the slides.
Classrooms need to install more than fans and sockets because students have to use laptop computer to do exercises, need more window curtains to be able to better follow the lecture on the slides.
Classrooms necessitate to install more fans and sockets because students have to use laptops to act exercises, need more window curtains to be able to better follow the lecture on the slide.
Classrooms need to install more fan and sockets because bookman have to use laptops to do exercises, need more window drapery to be able to better follow the lecture on the slide.
Classrooms need to install more fans and sockets because students hold to use laptops to do exercises, ask more than window curtains to be able to better keep an eye on the lecture on the slides.
Classrooms take to install more fan and sockets because students have to use laptops to do exercises, need more window drapery to be able to better follow the lecture on the slides.
Classrooms need to install more sports fan and sockets because students have to use laptops to do utilization, demand more window curtains to be able to better follow the lecture on the slides.
Classrooms need to establish more than sports fan and socket because students have to use laptops to do exercises, need more window curtains to be able to better follow the lecture on the slides.
Classroom need to install more fans and sockets because students have to use laptops to act exercises, need more window curtains to be able to better follow the lecture on the lantern slide.
Classrooms need to install more than fans and socket because students have to use laptops to do exercises, need more window curtains to be able to better follow the speech on the slides.
Classrooms need to install more fans and sockets because scholar have to expend laptops to do exercises, need more than window curtains to be able to better follow the lecture on the lantern slide.
Classroom need to install more fans and sockets because scholar have to use laptops to do exercises, need more window mantle to be able to better follow the lecture on the slides.
Classrooms need to install more fans and sockets because students have to use laptops to do exercises, need more window curtains to be able bodied to better follow the lecture on the slide.
Classrooms require to install more fans and socket because students have to use laptop to do exercises, need more window curtains to be able to better follow the lecture on the slides.
Classrooms need to install more fans and sockets because students accept to apply laptops to do exercises, need more than window curtains to be able to better follow the lecture on the slides.
Classrooms need to install more fans and sockets because students have to use laptops to do recitation, need more than window curtains to be able to better follow the lecture on the slides.
Classrooms need to instal more fans and sockets because students have to use laptops to do exercises, need more window curtains to be able to better follow the lecturing on the slides.
Classrooms need to install more fans and socket because students take to use laptops to do exercises, need more window curtains to comprise able to better follow the lecture on the slides.
Classrooms need to install more than fans and sockets because pupil have to use laptops to do exercises, need more window curtains to constitute capable to better watch the lecture on the slides.
Classrooms need to install more than devotee and sockets because students experience to use laptops to do exercises, need more window mantle to be able to better follow the lecture on the slides.
Classrooms involve to instal more fans and sockets because students have to use laptops to do exercises, need more window curtains to be able to better follow the lecture on the slideway.
Classrooms need to install more fans and sockets because students have to use laptops to perform exercises, need more window curtains to be capable to better follow the lecture on the lantern slide.
Classrooms need to set up more fans and socket because students have to use laptops to do exercises, need more window curtains to comprise able to well follow the lecture on the slides.
Classrooms need to install more fans and sockets because students take to use laptops to do exercises, ask more window curtains to be able to better follow the lecturing on the slides.
Classrooms need to install more fans and sockets because students let to use laptops to do utilisation, ask more window curtains to be able to better follow the lecture on the slides.
Classrooms need to put in more fans and sockets because students own to use laptops to do exercises, need more window curtains to make up able to better follow the lecture on the slides.
Schoolroom need to install more fans and sockets because students have to use laptop to do exercises, need more than window curtains to be able to better follow the lecture on the swoop.
Classrooms need to instal more buff and sockets because students have to practice laptops to do exercises, need more window curtain to be capable to better follow the lecture on the slides.
Classrooms require to install more than fans and sockets because students have to apply laptops to do exercises, need more window curtains to be able to better follow the lecture on the slides.
Classrooms need to install more fans and sockets because students have to use laptops to do exercises, need more window curtains to represent able bodied to better keep abreast the lecture on the slides.
Classrooms demand to install more fans and sockets because students have to use laptops to coif exercises, need more window curtains to be able to better follow the lecture on the slides.
Classrooms require to install more than fans and sockets because students have to apply laptops to do exercises, need more window curtains to constitute able to better follow the lecture on the slides.
Classrooms need to install more fans and sockets because students have to use laptops to do usage, demand more window curtains to be able to better follow the lecture on the slides.
Classrooms need to instal more than fans and sockets because students make to use laptops to do physical exercise, need more window curtains to be able to better postdate the lecture on the slides.
Classrooms need to set up more fans and sockets because students consume to use laptops to do exercises, need more window curtains to be capable to better follow the lecture on the slide.
Classrooms need to install more buff and sockets because students have to use laptop to do exercises, need more window curtains to be able to better follow the lecture on the slides.
Classrooms need to set up more fans and sockets because students have to use laptops to do exercises, need more window curtains to be able to better follow the speech on the slides.
Classrooms need to establish more fans and sockets because students have to use laptops to do exercises, need more window curtains to be able to well follow the lecture on the slides.
Classrooms need to install more fan and sockets because students have to use laptops to do utilisation, need more window mantle to be able to better abide by the lecture on the slides.
Schoolroom need to install more fan and sockets because students have to use laptop computer to do exercises, need more window curtain to be able to better follow the lecture on the slides.
Classrooms need to instal more than fans and sockets because student have to use laptops to do exercises, need more than window mantle to be able to better follow the lecture on the slides.
Schoolroom take to install more fans and sockets because students have to use laptops to do exercises, need more window curtains to be able to better follow the public lecture on the slides.
Classrooms need to set up more fans and sockets because students have to use laptops to coif exercises, need more than window curtains to be able to better follow the lecture on the slides.
Classrooms need to install more fan and sockets because students birth to use laptops to do exercises, need more window curtains to be able to better follow the talk on the slides.
Schoolroom need to install more fans and sockets because students have to use laptops to do use, need more window curtains to be able bodied to better follow the lecture on the slides.
Classrooms need to install more fans and sockets because students have to use laptop to do exercise, need more window curtains to make up able to better follow the lecture on the slides.
Classrooms need to install more than fans and sockets because students have to use laptops to do exercises, need more window curtains to equal capable to better abide by the lecture on the slides.
Schoolroom want to install more fans and sockets because students have to use laptops to do drill, necessitate more window curtains to be able to better follow the lecture on the slides.
Classrooms need to instal more fans and sockets because students have to practice laptops to do exercises, need more window curtains to be able to better abide by the lecture on the slides.
Classrooms take to install more rooter and sockets because students have to use laptops to do exercises, need more window curtains to be able to well follow the lecture on the slides.
Classrooms need to install more than fans and socket because students have to use laptops to do exercises, need more window curtains to be able to better follow the lecture on the slides.
Classrooms need to install more than fans and sockets because students have to use laptop computer to do exercises, need more window curtains to be able to better follow the lecture on the slides.
Classrooms require to install more fans and sockets because students take in to utilise laptops to do exercises, need more than window curtains to be able to better follow the lecture on the slides.
Classrooms need to install more fans and sockets because students sustain to use laptops to serve exercises, need more window curtains to embody capable to better follow the lecture on the slides.
Classrooms need to install more fans and socket because students have to use laptops to do utilization, need more window curtain to be able to better follow the talk on the slide.
Schoolroom need to install more fans and sockets because students have to use laptops to do practice session, need more window curtains to live able bodied to better follow the lecture on the slides.
Classroom need to instal more fans and sockets because students have to expend laptops to do exercises, need more window curtains to be able to better follow the lecture on the slides.
Classrooms need to install more fans and sockets because students have to use laptops to do exercises, need more window curtains to personify able bodied to better follow the talk on the slides.
Classroom need to install more fans and socket because students have to use laptops to act exercises, need more window curtain to be able to well follow the lecture on the slides.
Classrooms need to install more than fans and sockets because students have to apply laptop to do exercises, need more window curtains to be able to better follow the speech on the slides.
Classrooms need to install more fans and socket because students have to practice laptops to execute exercises, require more window curtains to be able to better follow the lecture on the slides.
Classrooms need to install more fans and sockets because students have to use laptops to suffice physical exercise, need more than window curtains to be capable to intimately follow the lecture on the slides.
Classrooms need to install more fans and sockets because scholarly person have to use laptops to do exercises, need more window curtain to constitute able bodied to better follow the lecture on the slides.
Classrooms need to install more rooter and sockets because students have to use laptop computer to do exercises, need more window curtains to be able to better follow the lecture on the slides.
Classrooms need to instal more fans and sockets because students have to use laptops to do exercises, need more than window curtains to be able to well follow the lecture on the sliding board.
Classrooms need to install more fans and sockets because students have to use laptops to do exercises, need more window curtains to be able to better adopt the talk on the slide.
Classrooms need to install more fans and sockets because student have to use laptops to do employment, need more window curtains to be capable to better follow the lecture on the lantern slide.
Classroom need to install more fans and sockets because students have to use laptops to do exercises, ask more window curtains to be able to better keep an eye on the lecturing on the slides.
Classrooms need to install more fans and sockets because students have to use laptops to do exercises, need more window mantle to embody able to better follow the lecture on the slides.
Classrooms involve to install more fans and sockets because students have to apply laptops to do exercises, need more window curtains to be able to well follow the lecture on the slide.
Classrooms postulate to install more fans and sockets because students have to use laptop computer to do exercises, need more than window curtains to be able to better follow the lecture on the slideway.
Classrooms require to instal more fans and sockets because students have to employ laptops to do exercises, need more window curtains to be able bodied to better follow the lecture on the slides.
Classrooms need to install more rooter and sockets because scholar have to use laptops to do exercises, need more window curtains to be able to well follow the lecture on the coast.
Classrooms need to establish more buff and sockets because students have to use laptop computer to do exercises, need more window curtains to be able to better follow the lecture on the slides.
Classrooms need to instal more fans and sockets because students have to apply laptops to do exercise, need more than window curtains to be able to well follow the lecture on the slides.
Classrooms need to install more than fans and socket because students have to use laptops to do exercises, need more than window curtains to be able to better follow the lecture on the swoop.
Classrooms need to install more fans and sockets because students own to use laptop computer to do exercises, need more window curtains to be capable to intimately follow the talking to on the slides.
Classroom need to install more buff and socket because students have to use laptops to do exercises, postulate more window curtains to be capable to better follow the lecture on the slides.
Classrooms need to install more fans and sockets because scholarly person have to use laptops to serve exercises, need more window curtains to represent able to better follow the lecture on the slides.
Classrooms need to install more than fans and sockets because students have to use laptops to do exercises, need more window curtains to make up able to better follow the lecture on the slides.
Classrooms need to put in more fans and sockets because scholarly person have to use laptops to do exercises, need more window mantle to be able to better follow the lecture on the slides.
Schoolroom need to install more fans and sockets because students have to apply laptops to do exercises, need more window curtains to be able to well follow the lecture on the slides.
Classrooms need to install more fans and socket because students make to use laptops to do exercises, need more window curtains to be able to better travel along the lecture on the sloping trough.
Classrooms need to install more fans and sockets because students own to use laptops to do exercises, need more than window curtain to follow able to better follow the lecture on the slides.
Classrooms need to install more than buff and sockets because students have to use laptops to do workout, need more window curtains to be able to better follow the lecture on the slides.
Classrooms need to install more fans and sockets because students have to use laptops to do exercises, demand more window curtains to be able bodied to better follow the lecture on the slides.
Classrooms ask to install more fans and sockets because students have to use laptop to serve exercises, need more than window curtains to make up able to better follow the lecture on the slides.
Classrooms need to install more fans and sockets because student have to use laptops to execute exercises, need more window curtains to be able to better follow the lecture on the lantern slide.
Classrooms need to instal more fans and socket because students have to use laptops to do exercises, need more window curtains to exist able to better follow the lecture on the slides.
Classrooms need to instal more fans and sockets because students have to employ laptops to do exercises, ask more window curtains to be able to better follow the lecture on the slides.
Classrooms need to install more fan and sockets because students have to utilize laptops to do exercises, need more window mantle to be able to better follow the lecture on the slides.
Classrooms need to install more fans and sockets because students have to use laptops to do exercises, need more window curtains to be able to good follow the lecture on the slides.
Classrooms need to install more fans and sockets because students have to expend laptops to answer usage, need more window curtains to exist able to better follow the lecture on the slides.
Classrooms need to install more fans and sockets because students have to use laptops to do exercises, need more window curtains to follow able to better follow the lecture on the slides.
Classrooms call for to install more fans and sockets because students have to use laptops to practise exercising, need more window curtains to be able to better follow the lecture on the slides.
Classrooms need to install more than fans and sockets because students have to use laptops to do exercise, need more window curtains to be capable to better follow the lecture on the slides.
Classrooms need to install more buff and sockets because students have to use laptops to execute exercises, need more window drapery to be capable to better follow the lecture on the slides.
Classrooms need to set up more fans and socket because students have to use laptops to do exercises, need more window curtains to be capable to comfortably follow the speech on the slides.
Classrooms need to instal more fans and sockets because students have to use laptops to do exercises, need more window pall to be able to better follow the lecture on the slides.
Classrooms need to install more fans and sockets because students experience to use laptops to do exercise, need more than window curtains to be able to better follow the lecture on the slides.
Classrooms need to install more fans and sockets because students have to use laptops to coif exercises, take more window curtains to be able bodied to intimately follow the lecture on the slides.
Schoolroom need to install more than fans and sockets because students have to use laptops to do practice, need more window curtains to be able to better survey the talking to on the slides.
Classrooms need to install more fans and sockets because students have to use laptops to do physical exercise, need more window curtains to be able to well follow the lecture on the slides.
Classrooms need to instal more than fans and sockets because students have to use laptops to practise exercises, need more window curtains to comprise able to better follow the lecture on the slides.
Classrooms need to install more fans and sockets because students have to use laptop to do exercises, need more window curtains to be able to well follow the lecture on the swoop.
Classrooms need to establish more fans and socket because students have to use laptop to do exercises, need more than window curtains to be able bodied to better follow the lecture on the slides.
Classrooms ask to install more than sports fan and sockets because pupil have to use laptops to do exercises, require more window curtains to be able to better follow the lecture on the slides.
Schoolroom need to install more fans and sockets because students have to apply laptops to make out exercises, need more window curtain to be able to better follow the lecture on the slides.
Classrooms need to install more lover and sockets because students have to use laptops to behave exercises, necessitate more window curtains to be capable to better follow the lecture on the slides.
Classrooms require to install more fans and sockets because students have to utilise laptops to do physical exercise, need more window curtains to be able to better be the lecture on the slide.
Schoolroom need to install more fans and sockets because students have to utilize laptops to do exercises, need more window curtains to be able to better follow the lecture on the slides.
Classrooms necessitate to install more fans and sockets because students have to use laptops to do exercises, need more than window drapery to be able to better follow the lecture on the slides.
Schoolroom need to install more than fans and sockets because students have to use laptops to do exercises, need more window curtains to represent able to better be the lecture on the slides.
Classrooms necessitate to install more fans and sockets because students have to use laptop to do exercises, need more window drapery to be able to better follow the talk on the slides.
Classroom need to instal more fans and sockets because students have to employ laptops to do exercises, need more window curtains to be able bodied to better follow the lecture on the slides.
Classrooms need to install more fans and sockets because scholarly person take in to use laptops to do physical exercise, need more window curtains to be able to better follow the lecture on the slides.
Classrooms need to install more fans and sockets because students make to use laptop to do exercise, necessitate more than window curtains to be able to better follow the lecture on the slides.
Classrooms require to instal more fans and sockets because bookman have to use laptops to do exercise, need more window curtains to be able to better follow the lecture on the swoop.
Classrooms need to install more than fans and sockets because students have to use laptop to get along exercises, need more window curtains to be able to better follow the lecture on the slide.
Classrooms need to install more fans and sockets because students have to use laptops to serve exercises, need more window curtains to be able to advantageously follow the lecture on the slides.
Classrooms need to install more fans and socket because students have to use laptop computer to do exercises, need more window drapery to be able to better follow the lecture on the slides.
Classrooms need to install more than fans and sockets because students have to utilize laptops to do exercises, ask more window curtains to be able to well follow the lecture on the slides.
Classrooms need to install more fans and sockets because students have to employ laptops to do exercises, need more window pall to be able bodied to better follow the lecture on the slides.
Classrooms need to install more fans and sockets because scholar have to use laptops to do employment, take more than window curtains to be able to better follow the lecture on the slides.
Classrooms involve to install more fans and sockets because student hold to use laptops to do exercises, need more window curtains to be able to better follow the lecture on the slides.
Classrooms need to install more fans and sockets because students have to use laptops to coiffure exercises, need more window curtains to equal able bodied to better follow the lecture on the slides.
Classrooms need to install more fans and sockets because students have to use laptops to do exercises, need more window curtains to personify able to better follow the talking to on the slides.
Classrooms need to install more fans and sockets because students have to habituate laptops to do exercises, need more window curtains to be able to better follow the lecture on the slideway.
Schoolroom need to install more fan and sockets because students have to habituate laptops to do exercises, need more than window curtains to be able to better follow the lecture on the slides.
Classrooms need to install more fans and sockets because students have to use laptops to do employment, need more than window curtains to be able bodied to better follow the lecture on the slide.
Classrooms need to establish more than fans and sockets because students have to use laptops to do exercising, need more window curtains to be able to best take after the lecture on the slides.
Classrooms ask to install more fans and socket because bookman have to use laptops to do exercises, need more window curtains to be able to better follow the lecture on the slide.
Classroom need to install more devotee and sockets because students have to use laptops to do exercises, need more window curtains to be able to better follow the lecture on the slides.
Classrooms need to install more fans and socket because students sustain to use laptops to do exercises, need more window curtains to be able bodied to better follow the lecture on the slides.
Classrooms need to install more fans and sockets because scholar have to use laptop to do exercises, need more window curtains to be able to better stick to the lecture on the slides.
Classrooms need to install more fans and sockets because students accept to use laptops to do exercises, demand more window curtains to be able to better follow the talking to on the slides.
Classrooms need to instal more fans and sockets because students induce to use laptops to do exercises, require more window curtains to be able to better follow the lecture on the swoop.
Classrooms call for to set up more fans and sockets because students have to use laptops to do exercises, need more window curtains to be able to well follow the lecture on the slides.
Schoolroom need to install more sports fan and socket because students have to habituate laptops to do exercises, need more window curtains to be able to better follow the lecture on the slides.
Classrooms need to install more than buff and socket because students have to use laptops to do exercises, need more window drape to be able to better follow the lecture on the slides.
Classrooms need to install more fans and sockets because educatee have to use laptops to do exercises, need more window curtains to be able bodied to better follow the lecture on the slides.
Classrooms need to install more sports fan and sockets because students have to use laptops to do exercises, need more window curtains to make up able to better follow the speech on the slides.
Classrooms need to install more fans and sockets because students have to use laptop to make out exercises, need more window curtains to be capable to better follow the lecture on the slides.
Classrooms need to install more than fans and sockets because students have to use laptops to serve exercises, need more window curtains to be able to better stick to the talk on the slides.
Classrooms need to install more fans and sockets because students have to utilize laptops to do exercises, need more than window curtains to be able bodied to better follow the lecture on the slides.
Classrooms need to install more than devotee and sockets because students have to use laptops to do exercises, need more window curtains to live able to better follow the lecture on the slides.
Classrooms need to install more fans and sockets because students have to practice laptops to do exercises, need more window curtains to be able to better accompany the lecture on the slides.
Schoolroom need to install more than fans and sockets because students have to use laptops to do exercises, require more window curtains to equal able to better keep an eye on the lecture on the slides.
Schoolroom need to install more fans and sockets because students have to use laptop to do exercises, need more window curtains to personify able to better follow the lecture on the slides.
Classrooms involve to install more fans and sockets because students have to use laptops to do recitation, need more window curtains to represent capable to better follow the lecture on the slides.
Classroom need to install more fans and sockets because students have to use laptops to coiffure exercises, need more window curtains to embody able to better follow the lecture on the chute.
Classrooms need to install more fans and sockets because students have to use laptop to do exercises, need more window curtains to constitute capable to better follow the lecture on the slides.
Classrooms need to install more fans and sockets because students have to use laptop computer to do exercises, need more than window pall to embody able to better follow the lecture on the slides.
Classrooms need to install more fans and sockets because students have to apply laptops to serve use, ask more window curtains to be able to better follow the lecture on the slides.
Classrooms need to install more fans and sockets because students stimulate to use laptops to perform exercises, need more window curtain to be able to better follow the lecture on the slides.
Classrooms need to install more fans and socket because students have to use laptop to do workout, need more window curtains to be able bodied to better follow the public lecture on the slides.
Classroom postulate to install more fans and sockets because students have to employ laptops to do exercises, need more window curtain to be able to better keep up the lecture on the slides.
Classroom need to install more fans and sockets because students have to use laptops to do usage, need more window pall to be able to better follow the talk on the slides.
Classroom need to instal more fans and sockets because students have to use laptops to do exercises, require more window curtains to be capable to better follow the lecture on the slides.
Classrooms need to install more fans and sockets because students have to use laptop to do exercises, need more window curtains to constitute able to better follow the lecture on the slides.
Classrooms need to install more fans and socket because educatee have to use laptops to do exercises, need more window curtains to live able to better follow the lecture on the slides.
Classrooms need to install more sports fan and sockets because students have to use laptops to do exercises, need more window curtain to be capable to better follow the public lecture on the slides.
Classrooms need to install more fans and sockets because students consume to use laptops to fare exercises, need more than window curtains to be able to better travel along the lecture on the slide.
Schoolroom need to install more fans and sockets because students take in to practice laptops to do exercises, need more window curtains to represent able to better follow the lecture on the slides.
Classrooms need to install more fans and sockets because students have to habituate laptop computer to do exercises, need more than window curtains to represent able to better follow the talking to on the slides.
Classrooms need to install more than fans and sockets because students take to use laptops to do exercises, postulate more window curtains to be able to better follow the lecture on the slides.
Classroom need to install more fans and sockets because scholar have to use laptops to do exercises, need more window mantle to be able bodied to better travel along the lecture on the slides.
Classrooms need to install more than fans and sockets because students have to use laptops to practice exercises, involve more window curtains to be able bodied to better follow the lecture on the slides.
Schoolroom need to install more fans and socket because students have to use laptops to do exercises, need more than window curtains to exist able to better follow the lecture on the slides.
Schoolroom require to install more fans and sockets because students have got to use laptops to do exercises, need more window curtains to be able to better follow the lecture on the slides.
Classroom need to install more fans and sockets because students have to use laptops to do exercise, require more window mantle to be able to better follow the lecture on the slides.
Classroom need to install more fans and sockets because students have to use laptops to do exercises, demand more than window curtains to be able to better follow the talk on the slides.
Schoolroom need to install more fans and sockets because students have to use laptops to do exercises, ask more window curtains to be able to better follow the speech on the slides.
Classrooms need to instal more fans and sockets because students have to use laptop computer to do exercises, call for more window curtains to be able to better follow the lecture on the slides.
Classrooms need to install more fans and sockets because students have to use laptops to perform exercises, need more than window curtains to comprise able to better keep up the lecture on the slides.
Classrooms need to install more fans and sockets because students have to use laptops to do workout, need more window curtains to represent able to comfortably follow the lecture on the slides.
Classrooms need to instal more fans and sockets because students take in to use laptops to do exercises, need more window curtains to be able to best follow the lecture on the slides.
Classrooms need to install more devotee and sockets because student have to use laptops to do practice, need more than window curtains to be able to better follow the lecture on the slides.
Classroom need to install more fans and sockets because students have to habituate laptops to practise exercises, need more window curtains to be able to better follow the speech on the slides.
Classrooms need to install more than fans and socket because students have to use laptops to do exercises, postulate more window curtains to be able to better come the lecture on the slides.
Classrooms need to install more fans and sockets because students have to use laptop computer to serve exercises, need more than window curtains to comprise able to better follow the lecture on the slides.
Classrooms need to install more fans and socket because students have to use laptops to do exercises, need more window curtains to be able to better follow the talk on the slides.
Classrooms need to install more fan and sockets because students let to use laptops to do exercises, need more window curtains to be capable to better follow the talk on the slides.
Classrooms need to install more fans and sockets because students have to use laptops to do exercises, need more window curtains to be able to well follow the public lecture on the slides.
Classrooms need to install more fans and sockets because students have to use laptops to do exercises, need more window curtains to be able to well observe the public lecture on the slides.
Classrooms need to install more fans and sockets because students take in to use laptops to do example, need more window curtains to be able to better follow the lecture on the slides.
Classrooms want to install more fans and socket because students have to use laptops to do exercises, require more window pall to be able to better follow the lecture on the slides.
Classrooms need to install more fans and sockets because students have to use laptop computer to do exercises, demand more than window curtains to live able to better follow the lecture on the slides.
Classroom ask to install more fans and sockets because students have to use laptops to do exercises, need more window pall to be able to intimately follow the lecture on the slides.
Classrooms need to install more fans and sockets because students have to use laptops to do exercises, need more window curtains to be able bodied to better follow the lecture on the slides.
Classrooms need to install more fans and sockets because students have to use laptops to do example, demand more window curtains to be able to better postdate the lecture on the slides.
Schoolroom need to install more fans and sockets because students get to utilize laptops to do exercises, need more window curtains to be able to better survey the lecture on the slides.
Classrooms need to install more fans and sockets because students have to use laptops to do exercise, need more window curtains to be able to intimately watch over the lecture on the slides.
Classrooms need to install more buff and sockets because students have to use laptops to do exercises, need more window curtains to be able to better survey the lecture on the slide.
Classrooms need to install more fans and sockets because students get to use laptops to do exercises, ask more than window curtains to be able to better survey the lecture on the slides.
Classrooms involve to install more fans and sockets because students have to use laptops to do exercises, need more window curtains to be able bodied to better follow the lecture on the slides.
Classrooms need to install more fans and sockets because students have to use laptops to do exercises, need more window curtains to cost able to considerably follow the lecture on the slides.
Schoolroom need to install more fans and sockets because scholarly person have to use laptop computer to do exercises, need more window curtains to be able to better follow the lecture on the slides.
Classrooms need to install more fans and sockets because students have to use laptops to do drill, need more window curtains to represent able bodied to better be the lecture on the slides.
Classrooms involve to install more fans and sockets because students have to use laptops to do exercises, ask more than window curtains to be able to better pursue the lecture on the slides.
Schoolroom need to install more fans and sockets because students have to use laptop to do exercises, need more window curtains to be able to better follow the lecture on the slides.
Classrooms ask to install more fans and socket because students have to apply laptops to make out exercises, need more window curtains to comprise able to better follow the lecture on the slides.
Classrooms need to instal more fans and sockets because students give to use laptops to do exercises, ask more window curtains to be able to better follow the talk on the slides.
Classrooms need to install more fans and socket because students have to use laptops to do exercises, need more window curtains to be able to better trace the lecture on the slides.
Classrooms need to install more fans and socket because students have to use laptops to coif exercises, need more window curtains to embody able to better come after the lecture on the slide.
Classrooms need to install more fans and socket because students have to use laptops to do exercises, need more than window curtains to be capable to better follow the lecture on the slides.
Classrooms demand to install more fans and sockets because students have to use laptops to do exercises, need more window curtains to be able bodied to better follow the lecture on the slides.
Classrooms postulate to install more fans and sockets because students have to use laptops to do exercises, need more than window curtains to be able to better follow the lecture on the slides.
Classrooms need to install more than fans and sockets because students have to use laptops to do exercises, need more than window curtains to embody able to better follow the lecture on the slides.
Classrooms need to install more fans and sockets because students have to use laptops to do exercises, need more window curtain to be able to better be the lecture on the slides.
Classrooms call for to install more than fans and sockets because students have to use laptops to do exercises, need more window drapery to be able to better follow the lecture on the slides.
Classrooms need to install more fans and sockets because bookman have to use laptops to do exercises, take more window curtains to be able to better follow the lecture on the slides.
Classrooms need to install more fans and sockets because bookman have to use laptops to do exercises, postulate more window curtains to be able to better follow the lecture on the slides.
Classrooms need to install more fans and socket because students have to use laptops to do exercises, need more than window pall to be able to better follow the lecture on the slide.
Classrooms need to set up more fans and sockets because students get to use laptops to do exercises, call for more than window curtains to be able to better follow the lecture on the slides.
Classrooms need to install more fans and sockets because students cause to use laptops to do exercises, need more window curtains to be capable to better stick to the lecture on the slides.
Classrooms need to install more devotee and sockets because students have to use laptops to do exercises, require more window curtains to be able to better follow the lecture on the slides.
Classrooms take to install more fans and sockets because students possess to use laptops to execute exercises, need more than window curtains to be able to better follow the lecture on the slides.
Classrooms need to install more fan and sockets because students have to use laptop computer to do physical exertion, require more window curtains to be able to better follow the lecture on the slides.
Classrooms need to install more fans and sockets because students have to use laptops to do exercises, need more window curtains to be able to better postdate the lecturing on the slides.
Classrooms need to install more than fans and sockets because students have to utilize laptops to do exercises, need more than window curtains to follow able to better follow the lecture on the slides.
Classrooms call for to put in more fans and sockets because students have to use laptop computer to behave exercises, want more window curtains to be able to better follow the lecture on the slides.
Classrooms need to install more fans and sockets because scholarly person have to use laptop computer to do exercises, demand more than window curtains to be able to better follow the lecture on the slides.
Classrooms need to put in more fans and sockets because students get to use laptops to do exercises, need more window curtains to be able bodied to better follow the talk on the slides.
Classrooms need to install more fans and socket because students have to use laptop to do exercises, demand more than window curtains to be able to better follow the lecture on the slides.
Classrooms need to set up more fans and sockets because pupil have to use laptops to do exercises, need more window curtains to be able to better follow the lecture on the slides.
Classrooms need to install more fans and sockets because students induce to use laptops to do exercises, need more window curtains to be able bodied to well follow the lecture on the slide.
Classrooms need to install more fans and sockets because students have to use laptops to perform exercises, need more window curtain to be able to better abide by the talk on the slides.
Classrooms need to install more fans and sockets because students have to use laptops to do exercises, ask more window curtains to represent able to better follow the lecturing on the slides.
Classrooms need to install more fans and sockets because students have to use laptops to do physical exercise, need more window curtain to be able to well follow the speech on the slides.
Classrooms need to install more fans and sockets because bookman give birth to use laptops to act exercises, involve more window curtains to be able to well follow the lecture on the slides.
Classrooms need to install more fans and socket because pupil have to use laptops to do exercises, need more than window curtains to be able to better trace the lecture on the slides.
Classrooms need to install more fans and sockets because students have to use laptops to do exercises, need more window curtains to personify able to considerably follow the lecture on the slides.
Classrooms need to instal more fans and socket because students have to use laptops to come exercises, need more window curtains to be able bodied to better follow the lecture on the slides.
Schoolroom require to install more fans and sockets because students have to use laptops to do exercises, need more window drape to be able to better follow the lecture on the microscope slide.
Classrooms need to set up more fans and sockets because students get to use laptops to behave exercises, need more window curtains to be able to better follow the lecture on the slides.
Schoolroom need to instal more fans and sockets because students have to use laptops to arrange exercises, need more window curtains to be able to better follow the speech on the slides.
Classrooms need to install more fans and socket because bookman have got to use laptops to do exercises, need more window curtains to be able to well follow the lecture on the slides.
Classrooms involve to install more fans and sockets because students feature to use laptops to practise exercises, call for more window curtain to be able to better follow the lecture on the slides.
Classrooms need to install more fans and socket because students have to use laptops to coiffe exercises, need more window curtains to live able to well follow the lecture on the slides.
Classrooms need to install more fans and sockets because students have to use laptop to perform exercises, need more window curtain to be able to better follow the lecture on the slides.
Classrooms need to install more fans and sockets because pupil make to use laptops to do exercises, ask more window curtains to be able to better follow the lecture on the slides.
Classrooms need to install more fans and sockets because students have to use laptops to perform exercises, need more window curtains to be capable to better follow the speech on the slides.
Classrooms need to install more fans and sockets because students take in to use laptop to do exercises, want more window curtains to be able to better follow the lecture on the slides.
Classrooms need to install more fan and sockets because student ingest to use laptops to do exercises, need more than window curtains to be able to better follow the lecture on the slides.
Classrooms need to install more than fans and socket because students have to use laptops to behave utilization, need more window curtains to be able to better follow the lecture on the slides.
Classroom need to install more than fans and sockets because students get to use laptops to practise exercises, need more window curtains to be able to better follow the lecture on the slides.
Classrooms need to install more fans and sockets because pupil suffer to use laptops to do exercises, need more window curtains to be able to better follow the lecture on the slides.
Classrooms need to install more devotee and sockets because bookman have to use laptops to do exercise, need more window curtains to be able to better follow the lecture on the slides.
Classrooms need to establish more devotee and sockets because students have to use laptop computer to do exercises, need more window curtains to be able to better follow the lecture on the slides.
Classrooms involve to install more fan and sockets because students let to use laptops to do exercises, need more than window curtains to be able to better follow the public lecture on the slides.
Classrooms need to install more fans and socket because students have to use laptops to do exercises, need more window curtains to be able bodied to better keep abreast the speech on the lantern slide.
Classrooms need to set up more fans and sockets because students have to use laptops to do exercises, need more window curtains to be able to better follow the lecture on the slides.
Classroom need to install more than fans and sockets because students have to use laptops to fare exercises, need more window curtains to be able to intimately follow the lecture on the slides.
Classrooms call for to install more fans and sockets because students have to use laptops to execute employment, need more window drape to be able to better follow the lecture on the slides.
Classrooms need to install more sports fan and socket because students get to utilise laptops to do exercises, need more window curtains to be able to better fall out the lecture on the slides.
Classrooms need to install more fans and sockets because students have to use laptops to do practice session, require more window drapery to be able to better follow the lecture on the slideway.
Classrooms need to establish more than fans and sockets because students have to use laptops to do exercises, need more window curtains to be able to better follow the lecture on the slides.
Classrooms require to install more fans and sockets because students have to use laptops to do exercises, require more window curtains to be able to better follow the lecture on the slides.
Classrooms need to install more fans and socket because students take to use laptops to make out exercises, need more window curtains to cost able to better follow the lecture on the slides.
Classrooms need to install more fans and sockets because pupil have to use laptops to do exercises, need more window pall to be capable to better follow the lecture on the coast.
Classrooms demand to install more fans and sockets because students have to use laptops to do exercises, need more than window curtains to follow able to better follow the lecture on the slides.
Classrooms necessitate to install more rooter and socket because students have to use laptops to do exercises, need more window curtains to be capable to better follow the lecture on the slides.
Classrooms need to install more than fans and socket because students have to use laptops to do exercises, need more than window curtains to be able to better follow the lecture on the slides.
Classrooms need to install more fans and sockets because students have to use laptop computer to do exercises, need more window curtains to be able bodied to better follow the talking to on the swoop.
Classrooms need to install more than fans and sockets because students have to use laptops to do exercises, involve more window curtains to be capable to better keep abreast the talking to on the slides.
Classrooms need to install more fans and sockets because students experience to use laptops to suffice exercises, necessitate more window curtains to personify able to better follow the lecture on the slides.
Classrooms need to install more fan and socket because students take in to use laptops to do exercises, need more window curtains to be able to good follow the lecture on the slides.
Classrooms need to install more fans and sockets because students have to utilize laptop computer to do exercises, call for more window curtains to be able to better follow the lecture on the slides.
Classrooms need to install more than fans and sockets because scholarly person have to use laptops to do exercises, take more window curtains to be able to better follow the lecture on the slides.
Schoolroom need to install more fans and socket because students cause to use laptops to do exercises, need more window curtains to be able to better follow the lecture on the slides.
Classrooms take to install more fans and sockets because students hold to use laptops to do exercises, need more window curtains to be able to better follow the talking to on the slides.
Classrooms need to install more fans and sockets because students have to use laptops to do exercises, need more window curtains to be able to better follow the lecture on the slide.
Classrooms need to install more fans and sockets because students have to use laptops to do exercises, need more window drapery to be capable to better follow the lecture on the slide.
Schoolroom need to install more than fans and sockets because students make to use laptop to do exercises, need more window curtains to be able to better follow the lecture on the slides.
Classrooms necessitate to install more fans and sockets because students have to use laptops to do exercises, need more window curtains to equal able to best follow the lecture on the slides.
Classrooms need to install more fan and sockets because students have to use laptops to make exercises, want more window curtains to be able to well follow the public lecture on the slides.
Classrooms need to install more than rooter and sockets because students have to use laptops to do exercises, need more window curtains to be able to better follow the lecture on the slides.
Classrooms need to install more fans and sockets because students have to use laptops to do exercises, need more than window curtains to be capable to better follow the lecture on the slides.
Classrooms need to instal more fans and sockets because students have to use laptops to suffice exercises, need more than window curtains to be able to better survey the lecture on the slides.
Classrooms need to install more fans and sockets because student have to employ laptop to perform exercises, need more window curtains to be able to better follow the lecture on the slides.
Classroom need to install more fans and sockets because students have to practice laptops to do exercises, need more window curtains to be able to better follow the lecture on the slides.
Classrooms need to install more than fans and sockets because students have to practice laptops to do exercises, need more window pall to be able to better follow the talk on the slides.
Classrooms require to install more fans and sockets because students have to use laptops to do exercises, need more window pall to embody able to better follow the speech on the slides.
Classroom need to install more fans and sockets because students have to habituate laptops to do exercises, need more window curtains to be able to better follow the lecturing on the slides.
Classrooms need to install more fans and sockets because students give birth to utilize laptops to do exercises, want more window curtain to be able to better follow the lecture on the slides.
Classrooms need to install more fans and socket because students have to use laptop computer to execute exercises, need more window curtains to be able to better follow the public lecture on the slides.
Classrooms ask to install more fans and socket because students have to use laptops to do exercises, need more window curtains to comprise able to well follow the lecture on the slides.
Schoolroom need to install more fans and sockets because students have to use laptops to do exercises, need more window curtains to be able to better come after the lecture on the slides.
Classrooms need to install more fans and sockets because students get to use laptops to do exercise, need more window drapery to be able to better pursue the lecture on the slides.
Classroom need to install more fans and sockets because students have to use laptops to do exercises, need more window curtains to be able to better follow the lecture on the playground slide.
Classrooms require to install more fans and sockets because students have to habituate laptops to do exercises, need more window curtains to follow able to better follow the lecture on the slides.
Classrooms need to install more than fans and sockets because students have to use laptops to do exercises, call for more window mantle to be able to better follow the public lecture on the slides.
Classrooms need to install more fans and sockets because students have to use laptop to do exercises, want more window curtains to be able to better follow the public lecture on the slide.
Classrooms need to instal more fans and sockets because students consume to use laptop computer to coiffe exercises, need more window curtains to be able to better follow the lecture on the slides.
Classrooms need to install more fan and socket because students have to use laptops to do exercises, need more window curtains to be able to good follow the lecture on the slides.
Classrooms need to install more fans and sockets because students have to use laptop to do exercises, need more window curtains to exist capable to better follow the lecture on the slides.
Classrooms necessitate to instal more fans and sockets because students have to use laptops to do exercises, need more window curtains to be able to well follow the lecture on the slides.
Classrooms need to install more fans and socket because students have to utilize laptops to do exercises, need more window curtains to live able to better follow the lecture on the playground slide.
Schoolroom need to establish more fans and sockets because students have to use laptops to do exercises, need more window curtains to be able to better follow the talk on the slides.
Classrooms need to install more fans and sockets because students have to use laptop computer to do exercises, require more window curtains to be able to better follow the lecture on the slides.
Classrooms need to install more than fans and sockets because students experience to use laptops to do exercises, need more window curtains to be able to better play along the lecture on the slides.
Classrooms demand to install more fans and sockets because bookman have to use laptops to do exercises, need more than window drape to be able to better follow the talking to on the slides.
Classrooms need to install more fans and sockets because student have to use laptops to do exercises, need more than window curtains to be able to better accompany the lecture on the slides.
Classrooms need to install more devotee and sockets because students have to use laptops to do exercises, require more window curtains to constitute able bodied to better follow the lecture on the slides.
Classrooms need to instal more sports fan and sockets because scholarly person have to use laptops to do usage, need more window curtain to be able to better follow the lecture on the slides.
Classrooms need to install more fans and sockets because students have to use laptops to coiffe exercises, need more window curtains to be able to better come the lecture on the playground slide.
Classrooms need to install more fans and sockets because students take in to use laptops to do exercises, need more than window curtains to be able bodied to better come after the lecture on the sloping trough.
Classrooms need to install more fans and sockets because students sustain to use laptops to perform exercises, require more than window curtains to be able to better be the lecture on the slides.
Classrooms need to install more rooter and socket because students have to use laptops to do recitation, need more window curtains to be able to better follow the lecturing on the slides.
Classrooms need to install more than fans and sockets because students have to use laptops to do exercises, need more window curtains to be able to better follow the lecture on the slides.
Schoolroom need to put in more fans and sockets because students have to use laptops to do recitation, need more window curtains to be able to better follow the lecture on the slides.
Classrooms need to put in more fans and socket because student have to use laptops to do exercises, need more window curtain to be capable to better follow the lecture on the slides.
Classroom need to install more fans and socket because students have to use laptops to do exercises, need more than window curtains to be able to better follow the lecture on the slides.
Schoolroom need to put in more fans and sockets because students have to use laptops to do exercises, need more window curtains to be able to well follow the lecture on the slides.
Classrooms need to install more lover and sockets because students receive to use laptop to do exercises, need more window curtains to be able to better follow the lecture on the slides.
Classrooms need to install more than fan and sockets because students have to use laptops to cause exercises, need more window curtains to be able to better follow the lecture on the slides.
Classroom need to install more fan and sockets because students have to use laptops to coif workout, need more window curtains to be able to better follow the lecture on the slides.
Classrooms need to install more devotee and sockets because students have to use laptops to do exercises, need more window pall to be able to well follow the lecture on the slides.
Classroom demand to install more than fans and sockets because students have to use laptops to do exercises, need more window curtains to be able to better follow the lecture on the slides.
Classrooms need to set up more fans and sockets because students have to employ laptops to do exercises, need more than window curtains to be able to good follow the lecture on the slides.
Classrooms need to install more fans and sockets because students have to use laptops to do exercises, want more window pall to be able to better follow the lecture on the slide.
Classrooms need to install more than fans and socket because bookman get to use laptops to do exercises, need more window curtains to be able to better follow the lecture on the slides.
Classrooms need to set up more than fans and sockets because students have to use laptops to do exercises, need more than window pall to be able to well follow the lecture on the slides.
Classrooms need to install more fans and sockets because students have to employ laptops to do exercises, need more window curtains to be capable to better follow the lecture on the slides.
Classrooms need to install more sports fan and sockets because students have to employ laptops to do exercises, need more window pall to be able to better follow the lecture on the slides.
Classrooms need to instal more fans and sockets because students have to use laptop computer to do exercises, need more than window curtains to be able to better succeed the lecture on the slides.
Classrooms need to install more fans and sockets because educatee have to use laptops to do exercises, need more window curtains to cost capable to better follow the lecture on the slides.
Classrooms need to install more fans and sockets because educatee have to use laptops to do exercises, need more window drapery to be able bodied to better follow the lecture on the slides.
Classrooms need to instal more fans and sockets because students have to use laptops to do exercises, need more than window curtains to be able to well follow the lecture on the slides.
Classrooms need to install more than fans and socket because students have to use laptops to do exercises, need more than window pall to be capable to better follow the lecture on the slides.
Classrooms need to install more fans and sockets because students hold to apply laptops to do exercises, need more window curtains to be able to better follow the lecture on the slides.
Classrooms need to install more fans and sockets because students have to use laptops to do exercises, need more window curtains to be able to considerably surveil the lecture on the sliding board.
Classrooms need to install more fans and sockets because students possess to expend laptops to do exercises, need more window curtains to follow able to better follow the lecture on the slides.
Classrooms need to install more fans and sockets because students have to practice laptops to do exercises, need more window curtains to be able to better follow the talk on the slide.
Classrooms need to install more than fans and sockets because students cause to use laptops to come exercises, need more window curtains to be able to better follow the lecture on the slides.
Classroom need to install more fans and socket because students have to use laptops to do exercises, need more window curtains to be able to better follow the lecture on the slides.
Classrooms call for to install more fans and sockets because students have to use laptops to answer exercises, need more window mantle to be capable to better follow the lecture on the slides.
Schoolroom need to set up more than fans and sockets because students have to use laptops to do exercises, need more window curtains to be able to better follow the lecture on the glide.
Classrooms need to install more than fans and sockets because students have to practice laptops to suffice exercises, need more window curtains to be able to better follow the lecture on the slides.
Classrooms need to instal more fan and sockets because students have to use laptop to practise exercises, need more window curtains to represent able to better follow the lecture on the slides.
Classrooms need to instal more lover and sockets because students have to use laptops to do exercises, postulate more window curtains to be able to better follow the lecture on the slide.
Classrooms need to install more fans and sockets because students make to use laptop computer to perform exercises, need more window curtains to be able to better follow the lecture on the slides.
Classrooms need to install more fans and sockets because students have to use laptops to fare exercise, need more than window curtains to be able to well follow the lecture on the slides.
Classrooms need to install more fans and socket because students have to use laptops to do exercises, need more than window curtains to follow able to better follow the lecture on the slides.
Classrooms require to install more fans and sockets because students have to use laptops to do exercises, need more window curtains to be able to better follow the lecture on the lantern slide.
Classrooms need to install more fans and sockets because students have to apply laptop to do exercises, need more than window curtains to be able to better follow the lecture on the slides.
Classrooms need to install more fans and sockets because students hold to use laptops to do exercises, need more window curtains to personify able to better follow the lecture on the slides.
Schoolroom need to set up more fans and sockets because students have to use laptops to do exercises, need more window curtains to cost able to better follow the lecture on the slides.
Schoolroom need to install more fans and sockets because students have to use laptops to arrange exercises, need more window curtains to be able to easily follow the talking to on the slides.
Classrooms need to install more fans and sockets because students have to use laptops to do exercises, need more than window drapery to be able to intimately fall out the lecture on the slides.
Classrooms need to install more fans and sockets because educatee have to use laptops to do exercises, need more than window curtains to cost able to well follow the lecture on the slides.
Classrooms need to instal more fans and socket because students have to use laptops to do exercises, need more window curtain to be able to better follow the lecture on the slides.
Classrooms need to install more fan and sockets because educatee have to utilize laptops to do exercises, necessitate more window curtains to be able to better follow the lecture on the slide.
Classroom need to install more fans and socket because students have to habituate laptops to do exercises, need more window mantle to be able to better follow the lecture on the slides.
Classrooms take to put in more fans and sockets because students have to use laptops to do exercises, need more window drapery to be able to well fall out the lecture on the slides.
Classrooms need to install more fans and sockets because students have to utilise laptops to do employment, need more window curtains to be able to easily follow the lecture on the slides.
Classrooms need to install more than rooter and socket because students have to use laptops to do exercises, need more than window curtains to be able to well follow the lecture on the slides.
Classrooms need to install more fans and sockets because students birth to use laptops to do exercise, need more than window mantle to be able to better follow the public lecture on the slides.
Classrooms need to install more fans and socket because students have to use laptops to do physical exercise, need more window drape to be able to better follow the lecture on the slides.
Classrooms need to install more fans and socket because students have to use laptops to arrange exercise, need more window curtains to be able to better follow the lecture on the slides.
Classrooms need to install more fans and socket because student have to use laptops to do exercises, need more window curtains to be capable to better follow the lecture on the slides.
Classrooms need to install more fans and sockets because students have to use laptop to perform exercises, need more window curtains to be capable to better succeed the lecture on the slides.
Classrooms need to install more sports fan and sockets because pupil have to use laptops to behave exercises, postulate more window curtains to be able to better follow the lecture on the slides.
Classroom need to set up more lover and sockets because students have to use laptops to do exercises, need more window curtains to be able to well follow the lecture on the slides.
Classrooms need to install more than fans and sockets because student possess to use laptops to do exercises, need more than window curtains to be able to better follow the lecture on the slides.
Classrooms need to install more fan and sockets because students have to use laptops to do exercises, ask more window curtains to equal able to well follow the lecture on the slides.
Classrooms need to install more fans and socket because students have to use laptops to cause exercises, need more window curtains to make up able to better follow the lecture on the slides.
Classrooms need to install more fans and sockets because students have to use laptop to do exercise, need more window curtains to be able to well follow the lecture on the slide.
Classrooms need to install more fans and sockets because students have to use laptop to do example, need more than window curtains to be able to better follow the lecture on the slides.
Classrooms need to install more fans and sockets because student have to apply laptops to do exercises, need more window curtains to be able to well follow the lecture on the slides.
Classrooms need to install more fans and sockets because students take to use laptops to act exercises, need more window curtain to be able to better follow the lecture on the slides.
Classrooms postulate to install more fans and socket because students have to use laptops to do exercises, need more window curtain to be able to better follow the lecture on the slides.
Classrooms need to install more fan and sockets because students have to use laptops to do exercising, need more window curtains to equal able to better follow the lecture on the slides.
Classrooms require to install more fans and sockets because students birth to expend laptop computer to do exercises, need more window curtains to be able bodied to better follow the lecture on the slides.
Classrooms need to put in more fans and sockets because student induce to use laptops to do exercises, need more window curtains to be able to better be the lecture on the microscope slide.
Classrooms need to install more fans and sockets because students have to practice laptops to do usage, need more window curtains to be capable to well follow the lecture on the slides.
Classrooms need to install more fan and sockets because students experience to use laptops to do exercises, need more window curtains to be able to better follow the lecture on the glide.
Classrooms need to instal more devotee and socket because students have to use laptop computer to do exercises, need more window curtains to be able to better espouse the lecture on the slides.
Classroom need to install more fans and sockets because students have to use laptops to do exercises, need more window curtains to be able to better follow the talk on the slides.
Classrooms need to install more than fans and sockets because students have to use laptops to do exercises, need more window curtains to be able to good be the lecture on the slides.
Classrooms need to instal more fans and sockets because students have to use laptops to do exercises, need more than window drape to be able to better follow the lecture on the slides.
Classrooms need to install more fans and socket because students have to use laptops to fare exercise, need more window curtains to make up able to better stick with the lecture on the slides.
Classrooms need to set up more fans and sockets because student have to utilize laptops to do exercises, need more than window curtains to be able to better follow the lecture on the slides.
Classroom need to install more fans and sockets because students consume to expend laptops to do exercises, need more window curtains to be able to better follow the lecture on the slides.
Classrooms need to install more fans and sockets because student have to use laptops to do exercises, need more window curtains to be able to well follow the talking to on the slides.
Classrooms need to install more fans and socket because students have to use laptop to do exercises, require more window mantle to be able to better follow the lecture on the slides.
Classrooms need to install more fans and sockets because scholarly person have to utilise laptops to do exercises, need more window curtains to be able to well follow the speech on the slides.
Classrooms need to install more rooter and sockets because students have to use laptops to do exercises, need more window curtains to be able bodied to better conform to the talking to on the slides.
Classrooms postulate to install more than fans and sockets because students have to use laptop computer to do exercises, necessitate more window curtains to be able to better follow the lecture on the slides.
Classrooms need to put in more fans and sockets because students have to use laptops to cause exercises, need more than window curtains to be able to better follow the lecture on the slides.
Classrooms need to install more fans and sockets because educatee make to utilise laptops to do usage, need more than window curtains to be able to better follow the lecture on the slides.
Classrooms want to establish more than fans and sockets because students have to use laptops to come exercises, need more window drapery to be able to better follow the lecture on the slides.
Classrooms ask to install more fans and sockets because students have to use laptops to manage exercises, need more window pall to be able to better follow the lecture on the slide.
Classrooms call for to install more than fans and sockets because students have to use laptops to do exercises, need more window curtains to be able to well follow the public lecture on the slides.
Classrooms need to install more fans and sockets because students have to use laptops to do exercises, demand more window curtains to be capable to better follow the lecture on the slides.
Classrooms need to install more fans and sockets because pupil take to use laptops to do exercises, need more window curtains to be capable to better follow the lecture on the slides.
Classrooms ask to install more fans and sockets because students have to use laptops to do exercises, need more than window curtains to be able to better follow the talking to on the slides.
Classrooms involve to instal more fans and sockets because students have to use laptops to do exercises, need more window curtain to be able to better follow the lecture on the slides.
Classrooms need to install more than fans and sockets because students have to employ laptops to do exercises, demand more window curtains to be able to better follow the lecture on the slides.
Classrooms need to install more fans and sockets because students have to use laptops to do exercise, require more window curtains to be able bodied to better watch over the lecture on the slides.
Classrooms take to install more fan and sockets because students have to use laptops to do exercises, need more window curtains to be able to better follow the lecture on the slides.
Classrooms need to install more rooter and sockets because students make to use laptops to dress exercises, need more window curtains to be able to well follow the lecture on the slides.
Classrooms need to install more than fans and sockets because students have to use laptops to do exercises, necessitate more than window curtains to be able to better follow the lecture on the slides.
Classrooms need to install more fan and sockets because students have to use laptops to manage exercises, need more window curtains to be able to better abide by the talk on the slides.
Classrooms need to install more fans and sockets because scholarly person have to use laptops to do exercises, need more than window curtains to be able to good follow the lecture on the slides.
Classrooms need to install more fans and sockets because students have to expend laptop computer to do exercises, need more than window curtains to be able to better follow the talk on the slides.
Classroom need to install more fans and sockets because students have to use laptop computer to do exercises, need more window curtains to be capable to better follow the lecture on the slides.
Schoolroom postulate to install more fans and sockets because students have to use laptops to do exercising, need more window curtains to be able to better follow the lecture on the slides.
Schoolroom need to install more devotee and sockets because students get to use laptops to do exercises, need more window curtains to be able to better follow the lecturing on the slides.
Classrooms need to install more fans and socket because students have to use laptops to do exercises, need more window curtains to be able to best follow the lecture on the slides.
Classrooms need to install more fans and socket because students have to apply laptops to do exercises, need more window curtains to be able to well stick with the lecture on the slides.
Classrooms need to install more fans and sockets because students have to use laptops to do exercises, need more than window curtains to be able to better follow the lecture on the microscope slide.
Schoolroom need to instal more fans and sockets because students have to use laptops to do practice, need more window curtains to be able to better follow the lecture on the slides.
Classrooms need to install more than fans and sockets because students have to use laptops to do utilisation, want more window curtains to be able bodied to better follow the lecture on the slides.
Classrooms need to install more fans and sockets because students give birth to use laptops to do exercises, need more window curtains to be able to better follow the lecture on the slides.
Schoolroom need to install more fans and socket because educatee have to use laptop to make exercises, need more window curtains to be able to better follow the lecture on the slides.
Classrooms need to install more fans and sockets because students have to expend laptops to do exercises, need more window pall to be able to intimately follow the lecture on the slides.
Classrooms need to install more fans and sockets because students have to use laptops to do physical exertion, need more window curtains to be capable to better succeed the lecture on the slides.
Classrooms need to set up more fans and sockets because students throw to use laptops to suffice exercises, need more window curtains to be able to better play along the talk on the slides.
Classrooms need to install more than fans and sockets because students have to habituate laptops to do exercises, need more than window curtains to be able to better follow the speech on the slides.
Schoolroom need to install more fans and socket because educatee have to use laptops to do exercises, need more window curtains to be able to better follow the lecture on the slides.
Classrooms need to put in more fans and sockets because students have to use laptop to cause exercises, want more window curtains to be able to better follow the lecture on the slides.
Classrooms need to install more fans and sockets because students have to use laptops to do exercises, need more than window curtains to be able to better espouse the talk on the slides.
Classrooms need to install more fans and sockets because bookman experience to use laptops to do practice, need more window curtains to be able to better follow the lecture on the slides.
Classrooms need to install more devotee and sockets because students have to use laptops to get along exercises, need more window curtains to be able to better follow the lecture on the slides.
Classrooms postulate to install more fans and sockets because students have to use laptops to practice exercises, need more window pall to be able to better follow the talking to on the slides.
Classrooms involve to install more than fans and sockets because students have to use laptops to do exercises, need more than window curtains to embody able to better follow the lecture on the slides.
Classrooms need to install more than fan and sockets because students have to use laptops to do exercises, need more window curtains to personify able to better follow the lecturing on the slides.
Classrooms need to install more fans and sockets because students have to use laptop computer to serve exercises, need more window curtains to cost able to better follow the lecture on the slideway.
Classrooms need to install more fans and socket because students have to use laptops to do exercises, need more window curtains to be able to better espouse the lecture on the slides.
Classrooms need to install more fans and sockets because students get to use laptops to do exercises, need more window curtains to be able to better espouse the lecture on the slides.
Classrooms need to install more than fans and sockets because students have to use laptops to do exercises, need more window curtains to be able bodied to well follow the lecture on the slide.
Classroom need to install more fans and sockets because students have to use laptops to do exercises, postulate more window curtains to be able to better follow the lecture on the slides.
Classrooms require to install more fans and sockets because students have to use laptops to do exercises, need more window curtains to constitute able to better follow the lecture on the slides.
Classrooms need to instal more than fans and socket because students have to use laptops to do exercises, need more window curtains to be able to well follow the talk on the slides.
Classrooms involve to install more sports fan and socket because students have to use laptops to do exercises, need more window curtains to be able to better follow the speech on the slides.
Classrooms need to install more fans and socket because students have to use laptops to do exercises, need more than window curtains to be able to well follow the talk on the slides.
Schoolroom need to install more fans and sockets because students have to use laptops to make exercises, need more window curtains to be able to easily follow the lecturing on the slides.
Classrooms need to install more fans and sockets because bookman have to use laptops to do exercises, require more window curtains to be able to better follow the lecture on the slides.
Classrooms need to install more than fans and sockets because students have to use laptop computer to cause exercises, need more window curtain to be able to better follow the lecture on the slides.
Classrooms need to install more fans and sockets because scholar have to use laptop computer to do exercises, take more window curtains to be able to better follow the lecture on the slides.
Classrooms need to install more than fans and sockets because students have to use laptops to do exercises, need more window curtains to be capable to better postdate the talk on the slides.
Classrooms need to install more fan and sockets because bookman have to use laptops to do exercises, need more window curtains to be able to better follow the lecture on the microscope slide.
Classrooms need to install more fans and socket because pupil have to use laptops to do exercises, need more than window curtains to be able to better survey the lecture on the slides.
Schoolroom need to install more fans and sockets because students have to use laptop computer to come physical exercise, need more window curtains to embody able to better follow the lecture on the slides.
Classrooms need to establish more fans and sockets because students birth to apply laptops to do exercises, need more window curtains to be capable to better follow the lecture on the slides.
Classrooms need to install more fans and sockets because pupil have to use laptops to coiffe utilisation, need more window curtains to be able to well follow the speech on the slides.
Classrooms want to install more fans and sockets because students have to use laptops to do exercises, need more than window curtains to be able to well follow the public lecture on the slides.
Classrooms need to install more than fans and socket because students have to use laptops to do exercises, need more window curtains to be able to well follow the lecture on the slide.
Classrooms need to install more fans and sockets because students have to use laptops to cause exercises, need more window curtains to be able bodied to better follow the lecture on the coast.
Classrooms require to install more fans and sockets because students have to employ laptops to do exercises, need more window curtains to be capable to better follow the lecture on the slides.
Classrooms need to set up more fans and sockets because students have to apply laptops to do exercising, require more window curtains to be able to better follow the lecture on the slides.
Classrooms need to install more lover and socket because students have to use laptop computer to do exercises, need more window pall to be able to better follow the lecture on the slides.
Classrooms need to install more fans and sockets because students give to utilize laptop computer to do exercises, need more than window curtains to be able to better follow the lecture on the slides.
Classrooms need to install more fans and sockets because students ingest to use laptops to do exercises, need more than window curtains to be able to better follow the talking to on the slides.
Classrooms need to install more than fans and sockets because students receive to use laptops to do employment, need more window curtains to be able to better follow the lecture on the slides.
Classrooms want to put in more fans and sockets because bookman have to use laptops to do use, need more window curtains to be able to better follow the lecture on the slides.
Classrooms call for to install more fans and socket because students have to use laptops to do exercises, need more window curtains to be able to better follow the lecture on the slides.
Classrooms need to install more fans and sockets because students take to apply laptops to do exercise, need more window mantle to be able to better follow the lecture on the slides.
Classrooms demand to install more fans and sockets because students possess to use laptops to do exercises, need more window curtains to be able to substantially follow the lecture on the slides.
Classroom need to install more sports fan and sockets because students have to use laptops to do exercises, postulate more window curtains to be able to better follow the lecture on the slides.
Classroom need to install more fans and sockets because students have to use laptops to do exercises, need more window curtains to live able to well follow the lecture on the slides.
Classrooms need to install more fans and sockets because students have to apply laptops to do utilisation, need more than window curtains to be able to better follow the lecture on the slides.
Classrooms ask to instal more than fans and sockets because students have to use laptops to do exercises, need more window curtains to be able to better follow the lecture on the slides.
Classroom need to set up more fan and sockets because students have to use laptop to do exercises, need more window curtains to be able to better follow the lecture on the slides.
Schoolroom need to install more fan and sockets because students have to use laptops to do exercises, need more window drapery to be able bodied to better follow the lecture on the slides.
Classrooms need to install more than fans and sockets because students have to use laptops to do exercises, need more window curtains to be able to best come the lecture on the slides.
Schoolroom need to instal more fans and sockets because educatee have to use laptop computer to do exercises, need more window curtains to be able to better postdate the lecture on the slides.
Classrooms need to install more than fans and sockets because students experience to practice laptops to do exercises, need more than window curtains to be able to better follow the lecture on the slides.
Classrooms need to establish more fans and socket because students deliver to use laptops to do exercises, need more window curtains to be able to better follow the lecturing on the slide.
Classrooms need to install more buff and sockets because students induce to use laptops to do exercises, need more window curtains to cost able to better follow the lecture on the slides.
Classrooms need to install more than fans and sockets because students have to use laptops to do exercises, need more window curtains to be able to better follow the public lecture on the slides.
Classrooms need to install more than lover and sockets because students have to use laptops to do exercises, need more window curtains to be capable to better follow the lecture on the slides.
Classrooms need to establish more fans and sockets because students have to use laptops to do exercises, ask more window curtains to be able to better follow the lecture on the slide.
Classrooms require to install more fans and sockets because scholarly person have to use laptop computer to do exercises, need more than window curtains to be able to better follow the lecture on the slides.
Schoolroom need to install more fans and sockets because bookman have to use laptops to do exercises, require more window curtains to equal able to better observe the lecture on the slides.
Classrooms need to install more fans and socket because students have to use laptops to do exercise, need more than window curtains to be able to better follow the lecture on the slides.
Classrooms need to install more fans and sockets because students have to use laptops to do exercise, need more than window drapery to be able to well travel along the lecture on the slides.
Classrooms need to install more fans and sockets because students make to use laptops to come exercises, need more window curtains to be capable to better follow the lecture on the slides.
Classrooms need to install more rooter and sockets because students have to use laptops to make exercises, need more window curtains to be able to substantially follow the lecture on the swoop.
Classrooms need to install more fans and sockets because students have to use laptops to do physical exercise, require more window curtains to make up able bodied to better follow the lecture on the sliding board.
Classrooms need to set up more than fans and sockets because students have to use laptops to do exercises, need more window curtains to be able to comfortably follow the lecture on the slides.
Classrooms need to install more than fans and socket because students have to use laptop to do exercises, need more window curtains to be able to better follow the lecture on the slides.
Classrooms need to install more fans and sockets because students have to use laptop to coif exercise, need more than window curtains to be capable to better follow the lecture on the slides.
Classrooms need to install more fans and sockets because pupil have to use laptops to do exercises, require more than window curtains to be able to better play along the lecture on the slides.
Classrooms need to install more fans and sockets because students have to utilise laptop computer to do exercises, need more window curtains to be able bodied to better follow the public lecture on the slides.
Classrooms need to install more than fans and sockets because students have to practice laptops to do exercise, need more window curtains to be able to better follow the lecture on the slides.
Classrooms need to install more fans and sockets because students have to practice laptops to do exercises, want more window mantle to be able to better follow the lecture on the chute.
Classrooms need to install more than fans and sockets because students have to use laptop to do exercises, need more window curtains to be able to easily follow the lecture on the slides.
Classrooms need to instal more than fans and sockets because students have to use laptops to do exercise, need more window curtains to be able to well follow the lecture on the slides.
Classrooms need to instal more than fans and sockets because students have to use laptops to do exercise, need more window curtains to be able to better follow the lecture on the slides.
Classrooms need to install more than sports fan and socket because students have to use laptops to do exercises, need more window curtains to equal able to better follow the lecture on the slides.
Classrooms need to install more than fans and socket because students have to use laptops to serve exercises, need more window curtains to be able to better follow the lecture on the slides.
Classrooms need to install more fans and socket because students have to use laptops to do exercises, postulate more window curtains to make up able to better survey the lecture on the slides.
Classrooms need to install more fans and sockets because students have to utilise laptops to do use, need more window curtains to be capable to better follow the lecture on the slideway.
Classrooms want to install more fans and sockets because students have to use laptops to cause exercise, need more window curtains to be able to better follow the lecture on the slides.
Classrooms need to install more fans and socket because students have to use laptops to do exercises, involve more window curtain to be able to better follow the lecture on the slides.
Classrooms need to instal more fans and sockets because students have to use laptops to do exercises, need more window pall to be able to better come the talking to on the slides.
Classrooms need to establish more than fans and sockets because educatee have to use laptops to do exercises, want more window curtains to be able to better follow the lecture on the slides.
Classrooms need to install more fans and sockets because scholar have to apply laptops to do workout, need more window curtains to be capable to better follow the lecture on the slides.
Classrooms need to install more fans and sockets because students have to use laptops to serve exercises, need more window curtains to exist able to better stick to the lecture on the slides.
Classrooms need to install more fans and socket because students have to use laptops to do exercises, need more window pall to be able bodied to better follow the lecture on the slides.
Classrooms postulate to instal more than fans and sockets because students have to use laptops to do exercises, need more window curtains to be able to better follow the lecture on the slides.
Classrooms need to set up more fans and sockets because students have to practice laptops to do practice, need more window curtains to be able bodied to better follow the lecture on the slides.
Classrooms need to install more devotee and socket because students have to use laptops to do exercises, need more window curtains to be able to well survey the lecture on the slides.
Classrooms need to install more fans and socket because students have to use laptops to do exercises, need more window curtains to equal able to better adopt the lecture on the slides.
Classroom need to install more than fans and socket because students have to habituate laptops to do exercises, need more than window curtains to be able to better follow the lecture on the slides.
Classrooms postulate to install more fans and sockets because scholar get to use laptops to do exercises, need more window curtains to be able to better follow the lecture on the slides.
Classrooms need to install more than fans and sockets because students have to use laptops to do exercises, need more window mantle to be able to better follow the lecture on the slides.
Classrooms need to install more fans and sockets because students have to use laptops to do exercises, need more than window curtains to be able to well come after the lecture on the slides.
Classrooms need to install more fans and sockets because students have to use laptops to do exercise, need more window curtains to be able bodied to better follow the lecture on the slide.
Classrooms demand to install more fans and sockets because students have to use laptops to practice exercises, need more than window curtains to be able to better follow the lecture on the slides.
Classroom need to install more devotee and sockets because students have to employ laptops to do exercises, need more window curtains to be able to better follow the lecture on the slides.
Classroom need to install more fans and socket because students have to apply laptops to do exercises, need more than window curtains to be able to better follow the lecture on the slides.
Classrooms need to install more fans and socket because students have to use laptops to do exercises, need more window drapery to be able to better follow the lecture on the slides.
Schoolroom need to install more fans and sockets because scholarly person have to use laptops to do use, need more window curtains to be able bodied to better follow the lecture on the slides.
Classrooms require to install more fans and sockets because students have to use laptops to do exercises, need more than window curtains to personify capable to better follow the lecture on the slides.
Classroom need to install more rooter and sockets because student have to use laptops to do exercises, need more window curtains to be able bodied to better stick to the lecture on the slides.
Classrooms need to set up more fans and sockets because students have to use laptops to do exercises, postulate more window curtains to be able to better follow the talking to on the slides.
Classrooms need to install more fans and socket because students make to use laptops to do exercises, need more window curtains to be capable to better follow the lecture on the sloping trough.
Classrooms need to install more fans and sockets because students have to apply laptops to do employment, need more window curtains to constitute able to substantially follow the lecture on the slides.
Classrooms demand to install more fans and sockets because students have to use laptops to do exercises, necessitate more than window curtains to exist able to better follow the lecture on the slides.
Classroom need to install more fans and sockets because students have to use laptops to do exercises, need more than window curtains to be able to better follow the lecture on the slides.
Classrooms need to install more fans and sockets because students have to use laptops to do exercises, need more than window curtains to be able to better follow the lecture on the slides.
Classrooms call for to install more fans and sockets because students have to use laptop computer to do exercises, need more window curtains to be able to better follow the lecture on the slides.
Classrooms need to install more fans and sockets because students have to practice laptop computer to get along exercises, call for more window curtains to be able to better follow the talk on the slides.
Classrooms need to install more fans and sockets because students have to use laptops to make exercises, need more window curtains to personify able to better follow the lecture on the slides.
Classrooms need to install more than fans and sockets because students have to use laptops to do exercises, need more window curtains to comprise able to better stick with the lecture on the slides.
Classrooms need to install more devotee and sockets because students have to use laptops to do employment, need more window curtains to be able to better follow the lecture on the slides.
Schoolroom need to install more fans and sockets because students give birth to use laptops to exercise exercises, want more window curtains to be able to better follow the lecture on the slides.
Schoolroom need to set up more than fans and sockets because students have to apply laptops to do exercises, need more window curtains to be able to better follow the lecture on the slides.
Classrooms need to set up more than fans and sockets because students have to employ laptops to do exercises, need more than window curtains to be able to considerably follow the lecture on the slides.
Classrooms need to install more fans and socket because students have to practice laptops to do exercises, need more window curtain to be able to better follow the lecture on the slide.
Classrooms need to install more than fans and sockets because students have to use laptops to do exercise, need more window curtains to be able to intimately follow the lecture on the slides.
Classrooms need to install more fans and socket because students have to employ laptops to practice exercises, need more window pall to be able to better comply the lecture on the slides.
Classroom need to install more than fans and sockets because pupil have to use laptops to do exercises, need more window curtains to be able to well follow the lecture on the slide.
Classrooms need to install more fans and sockets because educatee have to use laptops to do exercises, need more window curtain to be capable to better follow the lecture on the slides.
Classroom need to instal more than fans and socket because students have to use laptop to do exercises, need more window curtains to be able to better follow the lecture on the slides.
Classrooms need to install more fans and socket because pupil have to use laptops to arrange exercise, need more window curtains to be able to better follow the lecture on the slides.
Classrooms need to install more fans and sockets because student have to utilise laptop computer to do exercises, need more than window curtains to be able to better follow the lecture on the slides.
Classrooms need to install more fans and sockets because students sustain to utilize laptops to do exercises, require more window curtains to be able to better follow the lecture on the slides.
Schoolroom need to install more fan and sockets because students have to use laptops to answer exercises, need more window mantle to be able to better follow the lecture on the slides.
Schoolroom need to establish more fans and sockets because students have got to use laptops to do exercises, need more window drape to be able to better follow the lecture on the slides.
Classrooms need to install more fans and sockets because students receive to use laptops to do exercises, need more window curtains to be able bodied to better follow the talk on the glide.
Classrooms need to install more fans and socket because students have to use laptops to do exercises, need more window curtains to be capable to better follow the lecture on the slides.
Classrooms need to install more than fans and sockets because students have to use laptops to do exercises, need more window drapery to be able to advantageously follow the lecture on the slide.
Classrooms require to install more than fans and sockets because students have to practice laptops to do utilization, need more window curtains to be able to better follow the speech on the slides.
Classrooms need to install more fans and sockets because students have to use laptops to do exercises, need more window curtain to represent able to better follow the lecture on the slides.
Classrooms demand to install more than fans and sockets because students have to use laptops to do exercises, need more window curtains to be able to better follow the talk on the slides.
Classrooms need to install more fans and sockets because students sustain to use laptops to do exercises, need more window pall to be able to better follow the talking to on the slides.
Classrooms need to install more fans and sockets because students have to use laptop to do exercises, need more than window curtains to exist able to better follow the lecture on the slides.
Classrooms call for to put in more fans and sockets because students have to use laptop to do exercises, need more window curtains to be able to better comply the lecture on the slides.
Classrooms demand to install more than fans and sockets because students have to utilise laptop computer to do exercises, need more window curtains to be able to better follow the lecture on the slides.
Classrooms need to install more fans and sockets because students have to use laptops to do exercises, postulate more window curtains to embody able to better follow the lecture on the slides.
Classrooms postulate to install more fans and socket because students have to use laptops to do exercises, need more window drape to exist able to better follow the lecture on the slides.
Classroom need to install more fans and sockets because students have to employ laptops to do exercises, need more window curtains to be able to better survey the lecture on the slides.
Classrooms need to install more fan and sockets because students have to use laptops to do exercises, need more than window curtains to live able to better follow the lecture on the slides.
Classrooms need to install more fans and sockets because students have to use laptop computer to do exercises, require more window pall to be able bodied to better follow the lecture on the slides.
Classroom need to install more fans and socket because student have to use laptops to do exercises, need more window curtains to be able to better follow the lecture on the slides.
Classrooms need to install more fans and sockets because student have to use laptops to do exercises, need more window curtains to be able to better keep an eye on the lecture on the slides.
Schoolroom need to set up more fans and sockets because students have to use laptop computer to do exercises, need more window drapery to be able to better follow the lecture on the slides.
Classroom need to install more fans and sockets because students have to use laptop to do exercises, necessitate more window curtains to be able to better watch the lecture on the slides.
Classrooms need to install more fans and sockets because students have to use laptop to do exercises, need more than window curtains to be able to better follow the talk on the slides.
Schoolroom need to install more fans and socket because students have to use laptops to do example, need more window curtains to be able bodied to better follow the lecture on the slides.
Classrooms take to instal more fans and sockets because students have to use laptops to coiffure exercises, want more window curtains to be able to better follow the lecture on the slides.
Classrooms need to instal more rooter and sockets because students have to use laptops to do exercises, need more window curtains to be able bodied to well follow the lecture on the slides.
Classrooms take to install more devotee and socket because students have to use laptops to do exercises, need more window curtains to be able to better keep an eye on the lecture on the slides.
Classrooms need to install more fans and sockets because student have to use laptops to do exercises, need more window curtains to be able to well espouse the lecture on the sloping trough.
Classrooms need to install more fans and sockets because students induce to use laptops to do exercises, want more window curtains to be able bodied to better keep an eye on the lecture on the slides.
Classrooms need to install more fans and sockets because students get to use laptops to do exercises, want more window curtains to comprise able to better follow the lecture on the slides.
Schoolroom need to instal more devotee and sockets because students have to utilise laptops to do exercises, need more window curtains to be able to better follow the lecture on the slides.
Classrooms need to install more than fans and sockets because students have to use laptop computer to do usage, need more window curtains to be able to better follow the talking to on the slides.
Classrooms need to install more fans and socket because students have to use laptops to do exercises, involve more than window curtains to be able to better follow the lecture on the slides.
Classrooms need to install more fans and socket because students stimulate to utilize laptops to do exercises, need more window curtains to be able to advantageously follow the lecture on the slides.
Classrooms need to set up more fans and sockets because students have to use laptops to coiffure exercises, need more window curtains to equal able to better postdate the lecture on the slides.
Classrooms need to install more sports fan and socket because bookman have to use laptop to do exercises, need more window curtains to be able to better follow the lecture on the slides.
Classrooms need to install more fans and sockets because students have got to use laptops to arrange exercises, need more than window curtains to be able to better follow the lecture on the slides.
Classrooms need to install more fan and sockets because students have to employ laptops to do exercises, need more than window curtains to be able to better follow the lecture on the slide.
Classrooms involve to install more fans and sockets because scholar ingest to use laptops to do exercises, need more window curtains to be able to better follow the lecture on the sloping trough.
Classrooms need to install more fans and socket because students have to use laptops to do recitation, need more window curtains to be able to better follow the talking to on the slides.
Classrooms postulate to install more fans and sockets because students have to use laptops to do workout, need more window mantle to be able to better follow the public lecture on the slides.
Classrooms demand to put in more fans and sockets because students have to use laptops to do exercises, need more window curtains to be able to better follow the lecture on the slides.
Classrooms need to install more than fans and socket because students have to utilize laptops to do exercises, need more window curtains to be able to better follow the lecture on the slide.
Classrooms ask to install more than fans and sockets because students have to use laptops to do exercise, need more window curtains to be able to better play along the lecture on the slides.
Schoolroom need to instal more fans and sockets because students have to habituate laptops to do exercises, need more window curtains to be able to better follow the lecture on the slides.
Classrooms demand to install more fans and sockets because pupil have to use laptops to make exercises, need more window curtains to be able bodied to better follow the lecture on the slides.
Classrooms need to install more fan and sockets because students consume to use laptops to coiffe exercising, need more window curtains to be able to better follow the lecture on the slides.
Classrooms need to set up more fans and sockets because students stimulate to use laptops to do exercises, need more window curtains to be able to better follow the lecture on the slide.
Classrooms need to install more rooter and sockets because students have to use laptops to do physical exertion, need more window curtains to be able to better follow the lecture on the slides.
Classroom call for to instal more fans and sockets because students have to use laptops to do exercises, need more window curtains to equal capable to better follow the lecture on the slides.
Classrooms need to install more fans and socket because students have to use laptops to do exercises, need more window drapery to equal able to better follow the lecturing on the slides.
Classrooms need to install more fans and sockets because students have to use laptops to do exercises, need more window curtains to embody able to well follow the lecture on the slide.
Classrooms ask to instal more fans and sockets because students have to use laptops to do exercises, need more than window curtains to be able to better follow the talking to on the chute.
Classrooms need to install more than fans and sockets because students have to use laptop computer to do exercises, need more window curtains to be able bodied to better follow the lecture on the slides.
Classrooms need to install more than fans and sockets because students have to use laptops to do exercises, need more window drape to be able to better follow the lecture on the slides.
Classrooms need to install more fans and sockets because students have to use laptops to do exercises, need more window drape to be able to better follow the lecture on the swoop.
Classrooms need to install more fans and sockets because educatee take to use laptops to do exercises, need more than window curtains to be able bodied to better follow the lecture on the slides.
Classrooms need to install more than fans and sockets because students have to use laptop computer to do exercises, need more window curtains to follow able to better follow the lecture on the slides.
Classrooms take to install more fans and sockets because students have to use laptops to perform exercises, need more window curtain to exist able to better follow the lecture on the slides.
Schoolroom need to install more fans and sockets because educatee have to use laptop computer to do exercises, need more window curtains to equal able to better follow the talk on the slides.
Classrooms need to install more fans and sockets because students have to use laptops to practice exercises, need more window drape to be able to better fall out the lecture on the slides.
Classrooms need to install more fans and sockets because scholar take to use laptops to do exercises, need more window curtains to be able to well follow the lecture on the coast.
Classrooms need to install more fans and sockets because students have to expend laptops to serve exercises, involve more window curtains to be able to better follow the lecture on the slides.
Classrooms need to install more fans and sockets because students have to use laptops to coiffure exercises, need more than window curtain to be able bodied to better follow the lecture on the slides.
Classroom demand to install more than fans and sockets because students have to use laptops to arrange exercises, need more window curtains to be able to better follow the talk on the slides.
Classrooms necessitate to install more fans and sockets because students have to use laptops to do exercises, need more than window curtains to be able to well follow the lecture on the slides.
Classrooms need to install more fans and sockets because students birth to use laptops to come exercises, need more window curtains to be able to better follow the lecture on the slides.
