# Supplementary material for: Attention-aware with stacked embedding for sentiment analysis of student feedback through deep learning techniques
Source: PeerJ Comput Sci. 2024 Sep 2;10:e2283. doi: 10.7717/peerj-cs.2283 (PMC11419625; doi:10.7717/peerj-cs.2283)
Supplement: Supplemental Information 2 [file peerj-cs-10-2283-s002.zip › UIT-VSFC/agumented text/test (40).xlsx]

## Sheet: welcome
Use class time in effect. The eqipments are too good. Very satisfied with the lab status.
Purpose class metre effectively. The eqipments live also good. Very satisfied with the research lab condition.
Use class clip in effect. The eqipments make up also upright. Very slaked with the lab condition.
Usage class time efficaciously. The eqipments are besides good. Very satisfied with the science laboratory condition.
Use class time effectively. The eqipments follow also good. Really slaked with the lab status.
Use class clip effectively. The eqipments represent also in effect. Real satisfied with the lab condition.
Employment grade time effectively. The eqipments are as well good. Very satisfied with the lab shape.
Use class time effectively. The eqipments exist too good. Really slaked with the lab term.
Use of goods and services grade time in effect. The eqipments are as well good. Very satisfied with the science laboratory condition.
Use form prison term effectively. The eqipments are also good. Real quenched with the laboratory condition.
Use class time efficaciously. The eqipments are too good. Very satisfied with the lab consideration.
Use grade metre effectively. The eqipments are likewise good. Very satisfied with the lab term.
Use class time efficaciously. The eqipments are also safe. Rattling satisfied with the research lab condition.
Utilization class time efficaciously. The eqipments are also sound. Really slaked with the lab condition.
Use class fourth dimension effectively. The eqipments are too undecomposed. Really satisfied with the lab condition.
Use family time effectively. The eqipments represent also secure. Real satisfied with the lab condition.
Use class prison term effectively. The eqipments be also good. Very quenched with the lab consideration.
Habit socio economic class time effectively. The eqipments are also good. Very slaked with the lab condition.
Use class time efficaciously. The eqipments are likewise good. Real satisfied with the lab experimental condition.
Use stratum time effectively. The eqipments be likewise serious. Very satisfied with the lab condition.
Employment course time effectively. The eqipments are also good. Very satisfied with the lab stipulation.
Use social class fourth dimension in effect. The eqipments are also good. Very satisfied with the lab precondition.
Use class time effectively. The eqipments are likewise sound. Very quenched with the lab precondition.
Use course time effectively. The eqipments embody also good. Really quenched with the lab condition.
Use class meter efficaciously. The eqipments be also good. Very quenched with the lab status.
Utilisation class sentence effectively. The eqipments are besides unspoilt. Very satisfied with the science laboratory condition.
Use class metre in effect. The eqipments represent also good. Very quenched with the lab condition.
Use course of instruction time efficaciously. The eqipments are also proficient. Real satisfied with the lab condition.
Purpose class time in effect. The eqipments are as well good. Very quenched with the lab condition.
Use course of study time efficaciously. The eqipments are also in effect. Real satisfied with the lab experimental condition.
Use class metre effectively. The eqipments be also upright. Very satisfied with the research lab term.
Use class clock time effectively. The eqipments are also proficient. Really quenched with the lab shape.
Usance class fourth dimension effectively. The eqipments equal also good. Really satisfied with the science laboratory condition.
Use class time effectively. The eqipments be too good. Very slaked with the research laboratory condition.
Economic consumption social class fourth dimension effectively. The eqipments are also good. Very satisfied with the science lab condition.
Consumption course time effectively. The eqipments are besides good. Very satisfied with the laboratory condition.
Usage class metre effectively. The eqipments follow besides good. Very satisfied with the lab condition.
Use socio economic class time effectively. The eqipments are likewise adept. Real satisfied with the lab condition.
Economic consumption socio economic class time effectively. The eqipments are also good. Very slaked with the lab consideration.
Utilisation class time efficaciously. The eqipments be also good. Very quenched with the lab shape.
Use stratum time in effect. The eqipments are also good. Really slaked with the lab condition.
Use socio economic class clock time effectively. The eqipments are besides good. Very quenched with the lab condition.
Use stratum time effectively. The eqipments are as well good. Real slaked with the lab consideration.
Function year prison term effectively. The eqipments are also good. Very quenched with the lab condition.
Manipulation course time effectively. The eqipments be also good. Very satisfied with the laboratory term.
Usance class time effectively. The eqipments be also unspoilt. Really satisfied with the lab condition.
Use class time effectively. The eqipments are also safe. Real satisfied with the research lab experimental condition.
Purpose class time effectively. The eqipments cost also good. Really satisfied with the lab precondition.
Use form time effectively. The eqipments are also practiced. Very satisfied with the research laboratory status.
Use of goods and services class clip in effect. The eqipments are besides good. Very satisfied with the lab circumstance.
Manipulation year time effectively. The eqipments are also good. Very quenched with the lab condition.
Use year time in effect. The eqipments are as well good. Really satisfied with the lab status.
Use class time effectively. The eqipments are also good. Real quenched with the science lab condition.
Use class time effectively. The eqipments are also ripe. Rattling satisfied with the lab stipulation.
Exercise course of instruction clock time effectively. The eqipments are too good. Really satisfied with the lab condition.
Use class meter effectively. The eqipments are also safe. Very satisfied with the lab stipulation.
Use form time effectively. The eqipments are also good. Real satisfied with the science lab condition.
Use socio economic class meter efficaciously. The eqipments are also unspoiled. Very quenched with the lab condition.
Use class time effectively. The eqipments be also in effect. Really satisfied with the lab circumstance.
Use class clip effectively. The eqipments are besides good. Very slaked with the lab precondition.
Usage class metre effectively. The eqipments cost too good. Really satisfied with the lab condition.
Use class time effectively. The eqipments are besides just. Very quenched with the science laboratory condition.
Use stratum time effectively. The eqipments are also good. Rattling quenched with the lab precondition.
Economic consumption class meter effectively. The eqipments be also good. Very slaked with the lab condition.
Use year time effectively. The eqipments are likewise well. Very satisfied with the research lab condition.
Use year metre effectively. The eqipments are also expert. Very satisfied with the lab circumstance.
Use class time efficaciously. The eqipments are also undecomposed. Very satisfied with the science lab experimental condition.
Role class time effectively. The eqipments are also good. Really satisfied with the science laboratory circumstance.
Use class time effectively. The eqipments are besides good. Rattling slaked with the lab circumstance.
Use course time in effect. The eqipments make up also good. Very quenched with the lab experimental condition.
Use year time in effect. The eqipments are also undecomposed. Very satisfied with the lab precondition.
Use year time effectively. The eqipments be also expert. Rattling satisfied with the laboratory condition.
Enjoyment course of instruction time efficaciously. The eqipments are also serious. Very satisfied with the lab condition.
Exercise class clip effectively. The eqipments be besides good. Very satisfied with the lab condition.
Habit class metre effectively. The eqipments are also just. Very satisfied with the science laboratory condition.
Usage class meter effectively. The eqipments are also effective. Very satisfied with the lab condition.
Use of goods and services division time effectively. The eqipments are besides good. Very satisfied with the lab condition.
Use class sentence effectively. The eqipments are besides skilful. Very satisfied with the science laboratory condition.
Use class time in effect. The eqipments be also sound. Very satisfied with the research laboratory condition.
Employment class sentence effectively. The eqipments be also good. Very satisfied with the lab condition.
Usance course time in effect. The eqipments are also good. Really satisfied with the lab status.
Use family time effectively. The eqipments be as well good. Very satisfied with the science lab precondition.
Enjoyment course meter effectively. The eqipments are also good. Very satisfied with the lab stipulation.
Use socio economic class time effectively. The eqipments are as well good. Rattling satisfied with the lab condition.
Economic consumption class time effectively. The eqipments are besides practiced. Really quenched with the lab condition.
Economic consumption class time effectively. The eqipments are besides good. Very slaked with the lab status.
Use social class meter in effect. The eqipments are also secure. Very satisfied with the science laboratory condition.
Use category time efficaciously. The eqipments cost likewise good. Very satisfied with the science laboratory condition.
Utilisation class time efficaciously. The eqipments are also honest. Really quenched with the lab condition.
Utilisation class fourth dimension effectively. The eqipments be besides good. Very satisfied with the lab condition.
Role class time in effect. The eqipments are also good. Rattling satisfied with the science lab experimental condition.
Use class time in effect. The eqipments represent also just. Very satisfied with the lab term.
Utilisation division sentence effectively. The eqipments be also effective. Very satisfied with the lab condition.
Use category clip effectively. The eqipments are also good. Very slaked with the lab consideration.
Usance class sentence effectively. The eqipments comprise also good. Very satisfied with the laboratory status.
Use category time in effect. The eqipments be too good. Very satisfied with the lab condition.
Use class clip efficaciously. The eqipments be likewise good. Really satisfied with the lab condition.
Use class time effectively. The eqipments be likewise good. Really slaked with the lab condition.
Economic consumption socio economic class time effectively. The eqipments be also upright. Very satisfied with the lab condition.
Use class fourth dimension efficaciously. The eqipments are also sound. Very satisfied with the research lab condition.
Enjoyment class time effectively. The eqipments personify as well well. Very quenched with the lab condition.
Use class sentence efficaciously. The eqipments are also honorable. Very satisfied with the research lab consideration.
Use class metre effectively. The eqipments follow too ripe. Really satisfied with the lab condition.
Use stratum time efficaciously. The eqipments be also good. Very satisfied with the lab condition.
Economic consumption course time effectively. The eqipments are also good. Real quenched with the research laboratory condition.
Use class time in effect. The eqipments are as well beneficial. Very slaked with the lab shape.
Use course metre efficaciously. The eqipments are likewise good. Very satisfied with the lab condition.
Use class metre effectively. The eqipments be as well good. Rattling slaked with the lab condition.
Use class time effectively. The eqipments are too honest. Rattling satisfied with the science laboratory condition.
Use grade sentence effectively. The eqipments are also good. Very slaked with the science laboratory condition.
Utilisation class prison term in effect. The eqipments are also safe. Really satisfied with the lab condition.
Use socio economic class time in effect. The eqipments are besides upright. Very satisfied with the research laboratory condition.
Use course of instruction meter effectively. The eqipments are also good. Very satisfied with the research laboratory condition.
Use class clip in effect. The eqipments are too good. Real satisfied with the lab condition.
Use course fourth dimension effectively. The eqipments are also good. Real slaked with the lab condition.
Use stratum time effectively. The eqipments embody also good. Very satisfied with the laboratory condition.
Use class time effectively. The eqipments represent likewise good. Very slaked with the laboratory circumstance.
Consumption class time effectively. The eqipments are besides beneficial. Real satisfied with the laboratory condition.
Use family fourth dimension effectively. The eqipments are as well skillful. Very satisfied with the lab condition.
Use class meter efficaciously. The eqipments are also dependable. Really satisfied with the lab precondition.
Use class time in effect. The eqipments be also estimable. Very satisfied with the research laboratory condition.
Use course of study time effectively. The eqipments be also good. Rattling quenched with the research lab condition.
Purpose course of study time effectively. The eqipments be also good. Very satisfied with the lab circumstance.
Habit class time effectively. The eqipments personify too safe. Very quenched with the lab condition.
Use class time efficaciously. The eqipments be also good. Really quenched with the lab condition.
Use class clock time effectively. The eqipments follow also good. Really satisfied with the lab shape.
Use course time effectively. The eqipments are besides good. Very satisfied with the lab stipulation.
Enjoyment class sentence effectively. The eqipments are also good. Real satisfied with the research lab condition.
Exercise class time effectively. The eqipments be besides good. Very satisfied with the science laboratory condition.
Use stratum fourth dimension effectively. The eqipments are also good. Very slaked with the lab term.
Consumption category time effectively. The eqipments are too good. Very slaked with the lab condition.
Use of goods and services class time effectively. The eqipments are also good. Very slaked with the science lab condition.
Use category time effectively. The eqipments personify also good. Real satisfied with the lab precondition.
Economic consumption class clock time effectively. The eqipments are also good. Very quenched with the lab condition.
Use class prison term effectively. The eqipments are as well good. Real satisfied with the lab condition.
Use stratum time effectively. The eqipments be also estimable. Very quenched with the lab condition.
Habit family time effectively. The eqipments be also near. Very satisfied with the lab condition.
Purpose class time effectively. The eqipments be also good. Real satisfied with the science lab condition.
Use stratum metre effectively. The eqipments are likewise honorable. Rattling satisfied with the lab condition.
Use stratum time effectively. The eqipments are also honorable. Very satisfied with the laboratory shape.
Use course time effectively. The eqipments are besides practiced. Real satisfied with the lab condition.
Consumption class time effectively. The eqipments are also good. Rattling satisfied with the lab stipulation.
Use course of instruction time effectively. The eqipments constitute also serious. Very slaked with the lab circumstance.
Consumption class metre efficaciously. The eqipments are also good. Very satisfied with the science laboratory circumstance.
Use class clip effectively. The eqipments be also good. Real slaked with the lab condition.
Employment class time effectively. The eqipments be also good. Really slaked with the science lab condition.
Use class prison term effectively. The eqipments are also good. Rattling satisfied with the lab status.
Use form time effectively. The eqipments live as well good. Very satisfied with the lab consideration.
Use class clip effectively. The eqipments are also good. Real satisfied with the science laboratory condition.
Utilisation class time efficaciously. The eqipments exist too good. Really satisfied with the lab condition.
Use class clip effectively. The eqipments be also beneficial. Rattling satisfied with the lab stipulation.
Use category metre effectively. The eqipments be likewise salutary. Very satisfied with the lab condition.
Usage class sentence efficaciously. The eqipments be also good. Very satisfied with the lab condition.
Use class sentence effectively. The eqipments are besides good. Really slaked with the lab condition.
Use class time in effect. The eqipments be also good. Real satisfied with the lab condition.
Purpose course of study time effectively. The eqipments are also good. Real satisfied with the lab experimental condition.
Use form clip effectively. The eqipments are also honest. Very quenched with the lab experimental condition.
Use of goods and services class time effectively. The eqipments follow as well good. Very quenched with the lab condition.
Use family time effectively. The eqipments be also good. Very quenched with the lab term.
Use course of study prison term efficaciously. The eqipments are also good. Very satisfied with the science lab condition.
Utilisation division prison term effectively. The eqipments be also good. Very satisfied with the lab condition.
Use category clock time in effect. The eqipments are also good. Very satisfied with the lab experimental condition.
Economic consumption class meter effectively. The eqipments are also good. Really satisfied with the research lab condition.
Use stratum time efficaciously. The eqipments are also good. Very satisfied with the science lab condition.
Use division time in effect. The eqipments are besides full. Really satisfied with the lab condition.
Usage year time effectively. The eqipments are besides undecomposed. Very satisfied with the lab condition.
Use grade clock time effectively. The eqipments are also good. Very quenched with the research lab condition.
Manipulation stratum time efficaciously. The eqipments are as well good. Very satisfied with the lab condition.
Use class time in effect. The eqipments are also estimable. Very slaked with the lab circumstance.
Use course of instruction time efficaciously. The eqipments are also in force. Very satisfied with the lab circumstance.
Use grade time effectively. The eqipments be besides respectable. Very satisfied with the lab condition.
Manipulation class sentence effectively. The eqipments are also good. Real satisfied with the lab term.
Use class sentence in effect. The eqipments are also good. Very quenched with the lab condition.
Use class time effectively. The eqipments embody likewise good. Real satisfied with the research laboratory term.
Use course of instruction time efficaciously. The eqipments equal also ripe. Very satisfied with the science lab condition.
Usance class time effectively. The eqipments are also good. Very slaked with the research lab condition.
Usage class clock time effectively. The eqipments are also right. Real satisfied with the lab status.
Use form time effectively. The eqipments constitute also in effect. Very satisfied with the research lab condition.
Use category time in effect. The eqipments constitute also good. Very satisfied with the laboratory condition.
Utilisation class fourth dimension in effect. The eqipments are also good. Very satisfied with the lab consideration.
Utilization social class time effectively. The eqipments are besides good. Very quenched with the lab term.
Use class time in effect. The eqipments are besides good. Rattling slaked with the lab condition.
Function class time effectively. The eqipments be also good. Very quenched with the lab condition.
Use class time effectively. The eqipments be also sound. Rattling satisfied with the lab condition.
Use class time in effect. The eqipments are also good. Very slaked with the research lab condition.
Habit class time effectively. The eqipments are likewise good. Very slaked with the lab condition.
Usance class fourth dimension efficaciously. The eqipments are also dear. Very satisfied with the research laboratory condition.
Function class time efficaciously. The eqipments equal likewise good. Very satisfied with the lab condition.
Use class time in effect. The eqipments constitute also good. Very satisfied with the lab precondition.
Use class metre in effect. The eqipments are likewise good. Very satisfied with the laboratory precondition.
Use grade fourth dimension effectively. The eqipments be as well good. Very satisfied with the lab condition.
Habit socio economic class time effectively. The eqipments be as well safe. Very satisfied with the lab condition.
Use class clip effectively. The eqipments are also good. Really slaked with the lab stipulation.
Use of goods and services class time efficaciously. The eqipments are also good. Rattling satisfied with the lab condition.
Use class time effectively. The eqipments be also expert. Very satisfied with the laboratory condition.
Use class clip effectively. The eqipments are too proficient. Very slaked with the laboratory condition.
Use class time effectively. The eqipments represent likewise good. Very quenched with the research laboratory condition.
Function year prison term effectively. The eqipments are also good. Very satisfied with the research laboratory condition.
Use class prison term effectively. The eqipments are besides beneficial. Very satisfied with the lab experimental condition.
Purpose course metre effectively. The eqipments are also in effect. Very satisfied with the lab condition.
Use class time in effect. The eqipments be too good. Real satisfied with the lab condition.
Utilization course time effectively. The eqipments are also good. Very quenched with the lab condition.
Use class prison term effectively. The eqipments are also good. Real quenched with the lab precondition.
Use class time in effect. The eqipments are also in effect. Really satisfied with the research laboratory condition.
Use class fourth dimension efficaciously. The eqipments exist besides good. Very satisfied with the science lab condition.
Use socio economic class time effectively. The eqipments be also serious. Very satisfied with the science lab condition.
Use class time efficaciously. The eqipments represent as well good. Very satisfied with the lab condition.
Use class time effectively. The eqipments be also undecomposed. Very slaked with the research lab condition.
Use stratum time in effect. The eqipments are also in force. Very satisfied with the laboratory condition.
Enjoyment class time in effect. The eqipments are also good. Very quenched with the lab condition.
Use course time effectively. The eqipments are likewise good. Really satisfied with the laboratory condition.
Use class fourth dimension effectively. The eqipments are besides secure. Very quenched with the lab condition.
Use class metre effectively. The eqipments be also good. Very slaked with the science laboratory condition.
Use form fourth dimension efficaciously. The eqipments are also unspoilt. Very satisfied with the lab condition.
Utilisation year clock time effectively. The eqipments constitute also good. Very satisfied with the lab stipulation.
Use class time effectively. The eqipments be as well dear. Rattling satisfied with the lab condition.
Use class fourth dimension in effect. The eqipments are also good. Very quenched with the research laboratory condition.
Use class time efficaciously. The eqipments are likewise expert. Very satisfied with the science lab condition.
Use class time in effect. The eqipments are too good. Very satisfied with the lab experimental condition.
Use course time effectively. The eqipments be also honorable. Rattling satisfied with the laboratory condition.
Utilization course of instruction fourth dimension effectively. The eqipments are too good. Very satisfied with the lab circumstance.
Use class sentence in effect. The eqipments embody besides good. Rattling satisfied with the lab condition.
Employment class time effectively. The eqipments are as well in effect. Very quenched with the lab condition.
Use category time effectively. The eqipments are also good. Really satisfied with the lab stipulation.
Use class sentence efficaciously. The eqipments are likewise honorable. Real satisfied with the lab condition.
Use stratum prison term effectively. The eqipments are also good. Real satisfied with the science laboratory condition.
Enjoyment grade prison term effectively. The eqipments are likewise good. Real satisfied with the lab condition.
Use form time efficaciously. The eqipments are too good. Rattling satisfied with the lab term.
Use class time effectively. The eqipments are likewise good. Really satisfied with the research laboratory precondition.
Purpose socio economic class time effectively. The eqipments be as well estimable. Very satisfied with the lab condition.
Function class metre effectively. The eqipments are likewise good. Very satisfied with the lab precondition.
Function course of study time effectively. The eqipments are also effective. Very slaked with the lab condition.
Use class fourth dimension effectively. The eqipments are too good. Rattling satisfied with the research lab condition.
Use socio economic class time effectively. The eqipments follow too good. Very satisfied with the lab circumstance.
Use family time in effect. The eqipments make up also beneficial. Very satisfied with the lab term.
Employment class clip effectively. The eqipments be too good. Very quenched with the lab condition.
Enjoyment class metre effectively. The eqipments comprise also just. Very satisfied with the lab condition.
Use course of instruction time effectively. The eqipments be as well near. Very satisfied with the laboratory condition.
Use course of instruction time efficaciously. The eqipments comprise also honorable. Very slaked with the lab condition.
Purpose class time effectively. The eqipments are likewise good. Real slaked with the lab experimental condition.
Use year sentence effectively. The eqipments are besides good. Very satisfied with the lab consideration.
Use class metre effectively. The eqipments be also good. Rattling satisfied with the science lab condition.
Use class clock time in effect. The eqipments be also just. Real satisfied with the lab condition.
Use class time efficaciously. The eqipments be also good. Very satisfied with the laboratory status.
Consumption class time effectively. The eqipments are also in effect. Rattling quenched with the lab condition.
Utilization category clock time effectively. The eqipments represent also good. Rattling satisfied with the lab condition.
Purpose social class sentence efficaciously. The eqipments are also good. Very satisfied with the lab condition.
Use of goods and services class fourth dimension effectively. The eqipments are likewise good. Rattling satisfied with the research lab condition.
Manipulation course time effectively. The eqipments be also salutary. Very satisfied with the lab condition.
Economic consumption class fourth dimension effectively. The eqipments are also dependable. Real satisfied with the lab stipulation.
Use class time effectively. The eqipments are also good. Really slaked with the science laboratory condition.
Enjoyment class time efficaciously. The eqipments are also ripe. Very satisfied with the research lab condition.
Use class time in effect. The eqipments are likewise secure. Very satisfied with the lab condition.
Use course time effectively. The eqipments are also good. Very slaked with the laboratory term.
Use division prison term efficaciously. The eqipments are besides good. Very satisfied with the lab condition.
Use stratum clock time effectively. The eqipments are also good. Very satisfied with the laboratory consideration.
Use class clock time in effect. The eqipments be also good. Very satisfied with the lab stipulation.
Habit class time effectively. The eqipments be also right. Very satisfied with the research lab condition.
Function stratum time effectively. The eqipments are also good. Really quenched with the lab experimental condition.
Employment class time effectively. The eqipments are likewise skilful. Very satisfied with the lab condition.
Habit social class time in effect. The eqipments are besides effective. Very satisfied with the lab condition.
Use stratum time effectively. The eqipments are also undecomposed. Real slaked with the lab term.
Usage class time efficaciously. The eqipments are likewise good. Really satisfied with the lab condition.
Use stratum time effectively. The eqipments be likewise good. Very slaked with the lab condition.
Role family prison term effectively. The eqipments are also in effect. Very slaked with the lab condition.
Use class time effectively. The eqipments exist also undecomposed. Real satisfied with the research lab shape.
Use class time in effect. The eqipments embody also good. Very satisfied with the laboratory stipulation.
Use socio economic class time effectively. The eqipments are also good. Really satisfied with the laboratory consideration.
Use class fourth dimension effectively. The eqipments are besides estimable. Very satisfied with the science laboratory condition.
Use class metre efficaciously. The eqipments be also good. Very satisfied with the research laboratory circumstance.
Use form clip effectively. The eqipments be also good. Very satisfied with the lab circumstance.
Economic consumption class time in effect. The eqipments are also good. Very slaked with the lab status.
Use class time effectively. The eqipments are also good. Rattling quenched with the research lab experimental condition.
Use socio economic class time effectively. The eqipments are likewise good. Rattling satisfied with the research lab condition.
Use class time effectively. The eqipments be also good. Real satisfied with the research lab condition.
Use year time effectively. The eqipments are too good. Very slaked with the research laboratory condition.
Use course of study time effectively. The eqipments be also good. Very satisfied with the science laboratory status.
Use class time in effect. The eqipments are also well. Very quenched with the lab experimental condition.
Use class prison term effectively. The eqipments be also good. Really slaked with the lab status.
Purpose class meter in effect. The eqipments be also good. Very satisfied with the lab condition.
Use class prison term efficaciously. The eqipments are as well secure. Very quenched with the lab condition.
Habit class clock time effectively. The eqipments be also good. Very slaked with the lab condition.
Function class clock time effectively. The eqipments be also good. Rattling satisfied with the lab precondition.
Manipulation class time effectively. The eqipments are besides good. Rattling quenched with the science lab condition.
Use course time in effect. The eqipments be also good. Very slaked with the lab condition.
Use class clip efficaciously. The eqipments are besides proficient. Very satisfied with the research laboratory condition.
Use class time effectively. The eqipments cost also upright. Very satisfied with the science laboratory status.
Use class sentence in effect. The eqipments are as well good. Rattling satisfied with the lab condition.
Exercise class time in effect. The eqipments are also in force. Very slaked with the lab condition.
Consumption class meter in effect. The eqipments are as well upright. Very satisfied with the lab condition.
Use class time effectively. The eqipments are likewise good. Really quenched with the research laboratory condition.
Use class sentence effectively. The eqipments are also good. Real slaked with the research laboratory consideration.
Use family time effectively. The eqipments be also unspoilt. Really slaked with the lab condition.
Utilization category metre efficaciously. The eqipments are also unspoilt. Very satisfied with the lab condition.
Use class fourth dimension effectively. The eqipments are too practiced. Very satisfied with the laboratory condition.
Use class time effectively. The eqipments personify also good. Real satisfied with the lab status.
Utilisation class time effectively. The eqipments are besides good. Real quenched with the science lab condition.
Use family time in effect. The eqipments are also unspoilt. Real satisfied with the lab condition.
Use class time effectively. The eqipments follow also good. Rattling satisfied with the lab term.
Use course of study metre effectively. The eqipments are also good. Really slaked with the lab consideration.
Use class time efficaciously. The eqipments are too salutary. Real satisfied with the lab condition.
Use of goods and services category time effectively. The eqipments are also good. Very quenched with the lab condition.
Use class fourth dimension efficaciously. The eqipments be also good. Very satisfied with the science lab condition.
Use class time in effect. The eqipments personify besides good. Very slaked with the lab consideration.
Use class time efficaciously. The eqipments follow also good. Real quenched with the lab condition.
Purpose class clock time effectively. The eqipments be also dear. Very satisfied with the lab condition.
Use year metre effectively. The eqipments be too just. Very satisfied with the lab condition.
Purpose course time effectively. The eqipments are also good. Real satisfied with the research lab condition.
Use class time in effect. The eqipments be also safe. Real satisfied with the research laboratory condition.
Use class time efficaciously. The eqipments are also good. Really slaked with the science lab shape.
Use class time in effect. The eqipments are too estimable. Very satisfied with the science laboratory precondition.
Manipulation course time in effect. The eqipments be besides good. Very satisfied with the lab condition.
Use of goods and services division clock time effectively. The eqipments are too good. Very satisfied with the lab condition.
Use class metre efficaciously. The eqipments are also good. Very quenched with the research lab condition.
Use course time effectively. The eqipments be also safe. Very satisfied with the lab stipulation.
Use class metre efficaciously. The eqipments are also good. Rattling slaked with the lab condition.
Utilization class time effectively. The eqipments be too undecomposed. Very satisfied with the lab consideration.
Purpose class time effectively. The eqipments are also expert. Very satisfied with the science laboratory experimental condition.
Use class time effectively. The eqipments represent likewise good. Rattling satisfied with the lab shape.
Use grade time efficaciously. The eqipments are also good. Very slaked with the research lab condition.
Use stratum prison term effectively. The eqipments are as well good. Very quenched with the lab condition.
Utilisation class time in effect. The eqipments constitute too good. Very satisfied with the lab condition.
Use form metre effectively. The eqipments are besides upright. Very satisfied with the lab condition.
Use class sentence effectively. The eqipments are too good. Real quenched with the lab consideration.
Use socio economic class time effectively. The eqipments are also undecomposed. Rattling quenched with the lab condition.
Use class time efficaciously. The eqipments constitute also good. Really quenched with the science laboratory condition.
Habit class time effectively. The eqipments are also good. Very slaked with the laboratory shape.
Use of goods and services class fourth dimension in effect. The eqipments exist also good. Very satisfied with the lab condition.
Function course time effectively. The eqipments represent also good. Real satisfied with the lab condition.
Use class meter effectively. The eqipments be also good. Real satisfied with the laboratory condition.
Use socio economic class time efficaciously. The eqipments be also skillful. Really satisfied with the lab condition.
Use class prison term in effect. The eqipments make up too good. Very slaked with the lab condition.
Use class meter effectively. The eqipments are also full. Very satisfied with the science lab stipulation.
Function course time effectively. The eqipments are also skillful. Very satisfied with the lab stipulation.
Consumption class time effectively. The eqipments are as well good. Rattling satisfied with the lab precondition.
Use course of study sentence in effect. The eqipments are also good. Very slaked with the lab condition.
Purpose class clock time effectively. The eqipments are as well good. Very satisfied with the science laboratory consideration.
Function class time efficaciously. The eqipments are also good. Very satisfied with the lab status.
Exercise class time in effect. The eqipments be likewise good. Very slaked with the lab condition.
Employment class clock time in effect. The eqipments are as well good. Very satisfied with the research lab condition.
Economic consumption course of study fourth dimension effectively. The eqipments be also adept. Very satisfied with the lab condition.
Usance class time effectively. The eqipments are also respectable. Very slaked with the lab condition.
Use class time in effect. The eqipments constitute besides good. Very satisfied with the lab circumstance.
Use class time in effect. The eqipments be also good. Very slaked with the lab term.
Use socio economic class time in effect. The eqipments are besides good. Very satisfied with the research lab stipulation.
Use class clock time effectively. The eqipments are too unspoilt. Very quenched with the research laboratory condition.
Use class time in effect. The eqipments are also good. Very satisfied with the science laboratory experimental condition.
Economic consumption class clip efficaciously. The eqipments are also good. Very slaked with the lab condition.
Economic consumption class time efficaciously. The eqipments personify also good. Very slaked with the lab shape.
Use of goods and services class clock time effectively. The eqipments represent besides good. Really satisfied with the lab condition.
Use class time effectively. The eqipments be also unspoilt. Rattling slaked with the lab stipulation.
Usage course time in effect. The eqipments are also estimable. Very satisfied with the lab shape.
Role class fourth dimension in effect. The eqipments are also skilful. Very satisfied with the science lab condition.
Manipulation class time effectively. The eqipments be as well good. Rattling satisfied with the lab experimental condition.
Economic consumption class time efficaciously. The eqipments are also good. Real slaked with the science lab condition.
Use category sentence in effect. The eqipments be also good. Very satisfied with the lab condition.
Use class fourth dimension efficaciously. The eqipments comprise likewise undecomposed. Very satisfied with the lab condition.
Use of goods and services socio economic class prison term in effect. The eqipments are also good. Very quenched with the lab condition.
Use form metre in effect. The eqipments are also good. Real satisfied with the lab condition.
Use class time in effect. The eqipments are likewise good. Real slaked with the research lab condition.
Habit social class clock time effectively. The eqipments are besides good. Very satisfied with the lab condition.
Use year time in effect. The eqipments are too good. Very satisfied with the lab consideration.
Manipulation family clock time in effect. The eqipments are also good. Very slaked with the lab condition.
Usance class time efficaciously. The eqipments be also good. Real satisfied with the lab term.
Use class metre in effect. The eqipments are likewise right. Very satisfied with the lab condition.
Use class clock time efficaciously. The eqipments are also good. Really satisfied with the laboratory circumstance.
Use class prison term efficaciously. The eqipments cost too good. Very satisfied with the science lab condition.
Use class time efficaciously. The eqipments exist also expert. Very slaked with the lab condition.
Use class time effectively. The eqipments be likewise ripe. Very satisfied with the science laboratory condition.
Use class time effectively. The eqipments represent also secure. Very slaked with the lab condition.
Use class time in effect. The eqipments are also safe. Really satisfied with the science lab term.
Use class clock time effectively. The eqipments are also good. Very quenched with the research laboratory consideration.
Use division time effectively. The eqipments are likewise good. Very satisfied with the lab stipulation.
Use class meter effectively. The eqipments are also skillful. Very satisfied with the science laboratory term.
Purpose class time effectively. The eqipments be also ripe. Very satisfied with the science laboratory condition.
Usance class time effectively. The eqipments cost also salutary. Real satisfied with the lab status.
Use division time efficaciously. The eqipments are also good. Very quenched with the lab term.
Role class time effectively. The eqipments follow also salutary. Real satisfied with the lab stipulation.
Use class time in effect. The eqipments embody as well good. Really satisfied with the lab condition.
Usance class time in effect. The eqipments are as well upright. Very satisfied with the lab condition.
Use form time efficaciously. The eqipments are also good. Very slaked with the lab status.
Use of goods and services stratum clip effectively. The eqipments are likewise good. Very slaked with the lab condition.
Usance course time effectively. The eqipments be also full. Very satisfied with the lab condition.
Role class time effectively. The eqipments are as well good. Very slaked with the lab condition.
Use family clip efficaciously. The eqipments are likewise good. Very slaked with the lab condition.
Manipulation class time efficaciously. The eqipments are also safe. Very satisfied with the lab stipulation.
Use class time effectively. The eqipments are as well good. Very slaked with the laboratory circumstance.
Usage socio economic class time effectively. The eqipments be as well good. Very satisfied with the lab status.
Utilization class time in effect. The eqipments are also dear. Very satisfied with the lab condition.
Use form sentence in effect. The eqipments are also effective. Very slaked with the lab condition.
Usage course of study fourth dimension effectively. The eqipments are also honorable. Very satisfied with the lab condition.
Use course time effectively. The eqipments are too estimable. Very slaked with the research lab condition.
Use division time in effect. The eqipments are besides good. Very satisfied with the laboratory experimental condition.
Use class time efficaciously. The eqipments are likewise good. Very slaked with the science lab condition.
Use family time effectively. The eqipments are also sound. Very slaked with the lab condition.
Employment class time effectively. The eqipments be also near. Real satisfied with the lab condition.
Use class time in effect. The eqipments be as well good. Very slaked with the lab condition.
Use course time effectively. The eqipments be too honorable. Very slaked with the lab condition.
Economic consumption class time effectively. The eqipments are also serious. Rattling satisfied with the laboratory condition.
Use class prison term efficaciously. The eqipments are as well good. Real satisfied with the science laboratory condition.
Use class time effectively. The eqipments personify likewise respectable. Real quenched with the lab condition.
Usage class clip effectively. The eqipments exist too good. Very satisfied with the lab condition.
Use class time effectively. The eqipments are also respectable. Really slaked with the lab condition.
Function class time efficaciously. The eqipments constitute also good. Very satisfied with the science lab shape.
Utilization class time effectively. The eqipments equal also good. Very slaked with the research lab condition.
Use course time in effect. The eqipments are besides good. Very quenched with the lab condition.
Enjoyment class prison term efficaciously. The eqipments are also skillful. Very satisfied with the lab experimental condition.
Use grade sentence effectively. The eqipments are also in force. Very satisfied with the research lab term.
Use class metre in effect. The eqipments are also good. Real quenched with the lab condition.
Use stratum time effectively. The eqipments represent also good. Real slaked with the lab circumstance.
Use grade time in effect. The eqipments be likewise good. Very satisfied with the lab condition.
Role class time in effect. The eqipments are too good. Really satisfied with the research lab condition.
Use class time in effect. The eqipments are also dear. Very slaked with the lab experimental condition.
Use class time efficaciously. The eqipments are likewise good. Very satisfied with the laboratory term.
Use class time in effect. The eqipments are besides upright. Very satisfied with the research laboratory condition.
Use class sentence in effect. The eqipments are likewise estimable. Very satisfied with the lab condition.
Usage class sentence effectively. The eqipments are also good. Very satisfied with the research laboratory condition.
Economic consumption class time effectively. The eqipments are also good. Real slaked with the lab experimental condition.
Use class sentence in effect. The eqipments are too good. Very satisfied with the lab status.
Use class clock time efficaciously. The eqipments are also good. Really satisfied with the research lab condition.
Use class clock time in effect. The eqipments be as well good. Very satisfied with the lab precondition.
Use class meter in effect. The eqipments are too respectable. Very satisfied with the lab condition.
Use course of instruction clock time effectively. The eqipments be also good. Very slaked with the lab stipulation.
Usage class time effectively. The eqipments are likewise upright. Very slaked with the science lab condition.
Use course of instruction sentence efficaciously. The eqipments are also good. Very quenched with the lab condition.
Manipulation class time effectively. The eqipments represent as well good. Real satisfied with the lab shape.
Role category time effectively. The eqipments are likewise respectable. Very satisfied with the science lab condition.
Use class time in effect. The eqipments constitute also effective. Rattling satisfied with the science laboratory condition.
Purpose course time in effect. The eqipments represent also good. Real satisfied with the lab condition.
Use class time efficaciously. The eqipments are also good. Rattling satisfied with the research lab condition.
Use course time effectively. The eqipments are besides good. Rattling slaked with the lab condition.
Use category fourth dimension effectively. The eqipments are also good. Very slaked with the laboratory condition.
Consumption family time effectively. The eqipments are also good. Very slaked with the lab stipulation.
Utilisation course of instruction time effectively. The eqipments are besides good. Very quenched with the lab condition.
Use class time effectively. The eqipments are also good. Rattling quenched with the laboratory condition.
Enjoyment class meter in effect. The eqipments be likewise good. Very satisfied with the lab condition.
Use class fourth dimension in effect. The eqipments be too good. Very quenched with the lab condition.
Usance category time effectively. The eqipments are besides adept. Very satisfied with the lab condition.
Enjoyment social class time effectively. The eqipments are also upright. Very quenched with the science laboratory condition.
Use class time in effect. The eqipments are also safe. Real quenched with the lab condition.
Use class prison term in effect. The eqipments are also skillful. Very satisfied with the research laboratory condition.
Use form sentence effectively. The eqipments are also good. Very satisfied with the research laboratory term.
Utilisation class time in effect. The eqipments are likewise good. Rattling satisfied with the lab condition.
Usage year time effectively. The eqipments are also effective. Rattling satisfied with the lab condition.
Use socio economic class time effectively. The eqipments are also dear. Real satisfied with the lab condition.
Use class time efficaciously. The eqipments live also serious. Very quenched with the lab stipulation.
Use class time in effect. The eqipments cost besides good. Very slaked with the lab circumstance.
Usage category time effectively. The eqipments make up also dear. Very satisfied with the lab condition.
Use class clip effectively. The eqipments are likewise dependable. Very satisfied with the science laboratory precondition.
Use course prison term effectively. The eqipments are besides salutary. Very satisfied with the lab condition.
Use class time in effect. The eqipments are also good. Really satisfied with the science laboratory stipulation.
Use of goods and services class time effectively. The eqipments are besides safe. Very satisfied with the lab term.
Use class prison term efficaciously. The eqipments are also undecomposed. Very satisfied with the lab condition.
Use class fourth dimension effectively. The eqipments be too good. Very satisfied with the science laboratory condition.
Use class time effectively. The eqipments are also dependable. Real quenched with the lab stipulation.
Usance class time efficaciously. The eqipments constitute also good. Very satisfied with the research laboratory condition.
Use family clip effectively. The eqipments are also good. Very satisfied with the laboratory condition.
Exercise class metre effectively. The eqipments are likewise good. Very satisfied with the laboratory condition.
Use socio economic class time effectively. The eqipments be also good. Rattling quenched with the laboratory condition.
Use course time effectively. The eqipments be also ripe. Very satisfied with the science laboratory condition.
Employment course of instruction clock time effectively. The eqipments are also good. Very slaked with the lab condition.
Use class time effectively. The eqipments are besides upright. Really satisfied with the lab condition.
Use category time efficaciously. The eqipments represent also good. Very quenched with the research laboratory condition.
Use class meter efficaciously. The eqipments represent also skillful. Very satisfied with the research laboratory condition.
Use course time effectively. The eqipments are also undecomposed. Really satisfied with the lab condition.
Purpose class fourth dimension effectively. The eqipments are besides well. Very satisfied with the lab stipulation.
Employment class time effectively. The eqipments be also sound. Really satisfied with the lab condition.
Use class meter efficaciously. The eqipments are also good. Very satisfied with the science laboratory stipulation.
Use class metre efficaciously. The eqipments be also good. Rattling satisfied with the research laboratory condition.
Use class prison term in effect. The eqipments are also good. Really satisfied with the lab status.
Habit socio economic class clock time effectively. The eqipments are also good. Really satisfied with the lab condition.
Use class clip efficaciously. The eqipments are as well good. Very satisfied with the lab condition.
Use class sentence effectively. The eqipments are besides skilful. Real quenched with the lab condition.
Enjoyment course of study clock time effectively. The eqipments be also unspoiled. Very satisfied with the lab condition.
Use course time effectively. The eqipments are also effective. Very slaked with the science laboratory circumstance.
Use class time effectively. The eqipments are likewise good. Really satisfied with the laboratory condition.
Use course of study time effectively. The eqipments be too good. Very satisfied with the research lab condition.
Use year clock time effectively. The eqipments equal also good. Very quenched with the lab condition.
Use class meter effectively. The eqipments are also good. Rattling quenched with the laboratory condition.
Use year time in effect. The eqipments are likewise good. Very slaked with the research laboratory condition.
Habit class time efficaciously. The eqipments are also good. Very satisfied with the research laboratory stipulation.
Use class clip in effect. The eqipments are also good. Very satisfied with the research laboratory condition.
Use form clip in effect. The eqipments are also sound. Very slaked with the lab condition.
Use class time efficaciously. The eqipments are as well good. Real satisfied with the laboratory condition.
Purpose class prison term effectively. The eqipments follow also good. Very quenched with the lab condition.
Use class time efficaciously. The eqipments are likewise good. Real slaked with the lab condition.
Manipulation social class time effectively. The eqipments are as well right. Very satisfied with the lab experimental condition.
Use course metre effectively. The eqipments are also good. Really satisfied with the laboratory condition.
Use course of instruction time effectively. The eqipments are likewise in force. Very satisfied with the lab condition.
Use class time efficaciously. The eqipments are also dependable. Very slaked with the science lab consideration.
Consumption class time efficaciously. The eqipments are likewise good. Very satisfied with the research lab condition.
Exercise course of study time effectively. The eqipments are also good. Very satisfied with the research laboratory consideration.
Use social class sentence effectively. The eqipments are also full. Very slaked with the lab condition.
Use course prison term effectively. The eqipments be likewise adept. Very satisfied with the lab condition.
Use course time effectively. The eqipments are too good. Really satisfied with the lab circumstance.
Use course time in effect. The eqipments be also good. Very satisfied with the lab precondition.
Use class time efficaciously. The eqipments are also good. Very slaked with the science lab condition.
Habit class clock time effectively. The eqipments are besides good. Very satisfied with the lab stipulation.
Use class time effectively. The eqipments be also good. Real satisfied with the research laboratory precondition.
Use class time in effect. The eqipments are as well good. Rattling satisfied with the lab experimental condition.
Usage course of instruction time effectively. The eqipments are also unspoiled. Very quenched with the lab condition.
Use socio economic class time efficaciously. The eqipments are as well good. Very satisfied with the lab stipulation.
Use class time in effect. The eqipments are also skilful. Real satisfied with the lab shape.
Use class time effectively. The eqipments be also good. Very quenched with the research lab condition.
Role class time efficaciously. The eqipments are also good. Really quenched with the laboratory condition.
Usage class time effectively. The eqipments are also upright. Real satisfied with the science lab condition.
Use class time effectively. The eqipments are also good. Really quenched with the lab experimental condition.
Use course of study meter effectively. The eqipments are also expert. Really satisfied with the lab condition.
Use socio economic class time effectively. The eqipments be also good. Very satisfied with the laboratory term.
Use division time in effect. The eqipments be besides good. Very quenched with the lab condition.
Use class sentence effectively. The eqipments personify likewise good. Very satisfied with the science laboratory consideration.
Use socio economic class time efficaciously. The eqipments are besides full. Very satisfied with the lab consideration.
Use class prison term effectively. The eqipments equal also good. Real slaked with the lab condition.
Use class time efficaciously. The eqipments are as well good. Very quenched with the lab circumstance.
Use social class time in effect. The eqipments live also good. Rattling satisfied with the science laboratory condition.
Use class fourth dimension effectively. The eqipments cost also effective. Very satisfied with the science lab term.
Usance class time effectively. The eqipments live too good. Real satisfied with the lab status.
Use class time effectively. The eqipments are likewise good. Very slaked with the lab circumstance.
Use social class fourth dimension effectively. The eqipments be also good. Real satisfied with the lab condition.
Role class time effectively. The eqipments are also good. Real satisfied with the laboratory condition.
Use grade fourth dimension effectively. The eqipments are besides good. Very satisfied with the lab precondition.
Purpose class time effectively. The eqipments be also good. Very slaked with the laboratory experimental condition.
Use class time effectively. The eqipments are as well proficient. Very slaked with the research lab condition.
Use class prison term effectively. The eqipments are also good. Real slaked with the lab condition.
Use class clip effectively. The eqipments cost as well good. Real satisfied with the lab condition.
Usance form meter in effect. The eqipments are besides good. Very satisfied with the lab condition.
Use class prison term effectively. The eqipments are besides good. Real slaked with the science laboratory condition.
Use class time efficaciously. The eqipments are also good. Real slaked with the lab term.
Usance class meter efficaciously. The eqipments are also good. Real quenched with the lab condition.
Utilisation year meter in effect. The eqipments are too good. Very satisfied with the lab condition.
Use class time effectively. The eqipments are also honest. Rattling quenched with the lab term.
Use grade time effectively. The eqipments be as well skilful. Very satisfied with the lab condition.
Use family clip effectively. The eqipments are also good. Very quenched with the lab condition.
Use class time in effect. The eqipments comprise also good. Very slaked with the science lab term.
Use class time efficaciously. The eqipments be too good. Very satisfied with the laboratory shape.
Manipulation class clip effectively. The eqipments are also good. Real satisfied with the laboratory condition.
Enjoyment class sentence effectively. The eqipments are too good. Very satisfied with the lab status.
Habit class time effectively. The eqipments are also good. Very satisfied with the laboratory term.
Economic consumption class clock time effectively. The eqipments be besides good. Very satisfied with the lab term.
Use course of study time efficaciously. The eqipments be also good. Rattling satisfied with the research laboratory condition.
Use class prison term in effect. The eqipments are also good. Really slaked with the lab condition.
Economic consumption class time efficaciously. The eqipments are likewise right. Very satisfied with the science lab condition.
Use class time effectively. The eqipments are likewise respectable. Really quenched with the lab condition.
Use class prison term in effect. The eqipments are also good. Very satisfied with the research laboratory condition.
Use class time in effect. The eqipments are as well good. Really satisfied with the lab consideration.
Use course clock time effectively. The eqipments are also good. Very slaked with the lab condition.
Enjoyment class time effectively. The eqipments are also effective. Very quenched with the lab condition.
Use class time effectively. The eqipments live too good. Very satisfied with the lab experimental condition.
Utilisation form time effectively. The eqipments are also good. Rattling satisfied with the science laboratory term.
Use class time effectively. The eqipments are besides good. Really slaked with the lab condition.
Use class clip effectively. The eqipments are also good. Rattling quenched with the science lab circumstance.
Use class sentence effectively. The eqipments are also honorable. Rattling satisfied with the research lab condition.
Use course of study clip effectively. The eqipments be also honorable. Very satisfied with the lab condition.
Habit course time effectively. The eqipments are also good. Very quenched with the laboratory consideration.
Use course of instruction time effectively. The eqipments be also in force. Real satisfied with the lab condition.
Use class clock time effectively. The eqipments are likewise salutary. Very satisfied with the lab stipulation.
Use class prison term effectively. The eqipments be as well good. Very satisfied with the research laboratory circumstance.
Use family time effectively. The eqipments are also expert. Very satisfied with the research laboratory consideration.
Economic consumption class sentence effectively. The eqipments are also good. Real quenched with the lab condition.
Enjoyment class fourth dimension effectively. The eqipments are as well effective. Very slaked with the lab condition.
Use class clip effectively. The eqipments are also good. Real satisfied with the lab status.
Use year time effectively. The eqipments are also estimable. Very slaked with the lab condition.
Role class time effectively. The eqipments are also honest. Very slaked with the lab precondition.
Use class time efficaciously. The eqipments are too good. Very quenched with the research lab condition.
Use class prison term in effect. The eqipments be also good. Very slaked with the science laboratory condition.
Use class time effectively. The eqipments be also adept. Rattling satisfied with the science laboratory condition.
Exercise year time effectively. The eqipments are as well salutary. Rattling satisfied with the lab condition.
Use class clip effectively. The eqipments represent as well good. Rattling satisfied with the lab condition.
Use class prison term effectively. The eqipments are too good. Very satisfied with the science lab precondition.
Use class clock time effectively. The eqipments are too good. Really satisfied with the lab experimental condition.
Use class fourth dimension effectively. The eqipments are also upright. Very satisfied with the lab consideration.
Purpose category metre efficaciously. The eqipments are also respectable. Very satisfied with the lab condition.
Use class time effectively. The eqipments are likewise good. Very slaked with the science laboratory condition.
Use class fourth dimension effectively. The eqipments are also beneficial. Very quenched with the science lab condition.
Role class time efficaciously. The eqipments are too good. Rattling satisfied with the research lab condition.
Use class time effectively. The eqipments equal too good. Very slaked with the science laboratory consideration.
Exercise class time effectively. The eqipments are also adept. Real quenched with the lab experimental condition.
Use class time efficaciously. The eqipments are as well good. Very satisfied with the research laboratory condition.
Utilization class time in effect. The eqipments exist also good. Very satisfied with the lab condition.
Enjoyment course of instruction prison term effectively. The eqipments are also good. Very satisfied with the lab status.
Usance class time in effect. The eqipments personify also good. Rattling satisfied with the lab condition.
Consumption class time efficaciously. The eqipments are also good. Rattling satisfied with the lab condition.
Use year time effectively. The eqipments are besides good. Really satisfied with the science laboratory condition.
Use class time effectively. The eqipments are as well upright. Very satisfied with the lab term.
Use class time efficaciously. The eqipments are besides full. Really satisfied with the laboratory condition.
Role class time efficaciously. The eqipments constitute also good. Really satisfied with the lab shape.
Manipulation class time effectively. The eqipments are likewise good. Very satisfied with the science laboratory precondition.
Economic consumption class time efficaciously. The eqipments embody also good. Very satisfied with the lab shape.
Purpose class time effectively. The eqipments are too good. Very satisfied with the science laboratory condition.
Use class time efficaciously. The eqipments are too just. Very satisfied with the lab condition.
Use class time effectively. The eqipments make up too respectable. Very quenched with the lab experimental condition.
Purpose class time effectively. The eqipments are also good. Very slaked with the laboratory precondition.
Use class meter effectively. The eqipments cost also good. Real satisfied with the laboratory condition.
Use class time effectively. The eqipments make up also proficient. Very satisfied with the science lab shape.
Use division metre effectively. The eqipments are also good. Very quenched with the science laboratory condition.
Use stratum fourth dimension effectively. The eqipments are also good. Very satisfied with the research laboratory condition.
Use grade clip efficaciously. The eqipments are also expert. Very satisfied with the lab term.
Use class clip in effect. The eqipments are also good. Rattling slaked with the science laboratory condition.
Economic consumption stratum time efficaciously. The eqipments are also good. Very quenched with the science laboratory condition.
Use year time effectively. The eqipments comprise also good. Real satisfied with the laboratory experimental condition.
Employment class time effectively. The eqipments are also practiced. Very slaked with the laboratory condition.
Use class fourth dimension in effect. The eqipments be also undecomposed. Very satisfied with the lab condition.
Exercise course of instruction time effectively. The eqipments are also respectable. Real slaked with the lab condition.
Use class time effectively. The eqipments be likewise good. Very slaked with the lab term.
Use class time efficaciously. The eqipments are also good. Very quenched with the science lab circumstance.
Use socio economic class time efficaciously. The eqipments are also undecomposed. Very satisfied with the research lab circumstance.
Function class time effectively. The eqipments are also near. Very slaked with the lab condition.
Use course time effectively. The eqipments be also good. Very satisfied with the lab consideration.
Usance social class time effectively. The eqipments are also good. Rattling satisfied with the science laboratory condition.
Enjoyment class time efficaciously. The eqipments are too good. Very satisfied with the lab status.
Function class time efficaciously. The eqipments are besides good. Really quenched with the lab condition.
Exercise class time efficaciously. The eqipments be also respectable. Very satisfied with the lab condition.
Role course time effectively. The eqipments are too good. Very quenched with the lab condition.
Use class meter effectively. The eqipments be as well good. Real satisfied with the research laboratory condition.
Use class time effectively. The eqipments be also good. Really quenched with the research laboratory precondition.
Enjoyment stratum time effectively. The eqipments are too good. Rattling satisfied with the lab stipulation.
Use year time in effect. The eqipments represent besides good. Very satisfied with the lab condition.
Usage category time effectively. The eqipments are also serious. Very satisfied with the research laboratory condition.
Use of goods and services class time effectively. The eqipments live also salutary. Very satisfied with the lab condition.
Consumption class time effectively. The eqipments are also unspoilt. Very quenched with the science lab condition.
Use class meter effectively. The eqipments be also good. Really satisfied with the science lab stipulation.
Utilisation course of study time efficaciously. The eqipments are also good. Very satisfied with the lab condition.
Use year time effectively. The eqipments are as well unspoilt. Very satisfied with the lab experimental condition.
Use class time effectively. The eqipments be also ripe. Very satisfied with the laboratory stipulation.
Use division prison term effectively. The eqipments make up also good. Very satisfied with the lab term.
Use of goods and services class time in effect. The eqipments are as well good. Very satisfied with the lab condition.
Use class meter efficaciously. The eqipments are also unspoilt. Real satisfied with the lab stipulation.
Use division clock time effectively. The eqipments be too good. Very satisfied with the lab condition.
Use class prison term effectively. The eqipments are also proficient. Real satisfied with the laboratory status.
Use division time effectively. The eqipments be too undecomposed. Real satisfied with the lab condition.
Use class meter effectively. The eqipments comprise also good. Very quenched with the lab condition.
Use socio economic class time effectively. The eqipments are also good. Rattling slaked with the lab condition.
Enjoyment grade time effectively. The eqipments are also good. Real satisfied with the lab condition.
Use class time effectively. The eqipments be likewise good. Very satisfied with the science lab shape.
Use division time efficaciously. The eqipments are also good. Very slaked with the science lab consideration.
Use class meter effectively. The eqipments are as well practiced. Really satisfied with the science laboratory condition.
Use class time in effect. The eqipments are also effective. Rattling slaked with the lab condition.
Employment class prison term in effect. The eqipments are also unspoilt. Very slaked with the lab condition.
Habit year sentence effectively. The eqipments are also good. Really satisfied with the lab consideration.
Use grade time in effect. The eqipments are also good. Very satisfied with the science laboratory experimental condition.
Use of goods and services class time in effect. The eqipments are also good. Very quenched with the research lab circumstance.
Role class fourth dimension effectively. The eqipments are also good. Real satisfied with the lab shape.
Consumption class time in effect. The eqipments be also effective. Really satisfied with the lab condition.
Use class time effectively. The eqipments are too right. Very satisfied with the lab precondition.
Use class time efficaciously. The eqipments are also good. Really slaked with the lab circumstance.
Consumption class time effectively. The eqipments make up likewise good. Really quenched with the lab condition.
Use class clip in effect. The eqipments are also good. Very slaked with the research lab condition.
Use course of study meter effectively. The eqipments make up too beneficial. Very satisfied with the lab condition.
Use of goods and services class sentence effectively. The eqipments are also unspoilt. Rattling satisfied with the lab condition.
Use class time efficaciously. The eqipments embody as well good. Real satisfied with the science lab condition.
Use form time efficaciously. The eqipments make up besides good. Very quenched with the lab condition.
Use stratum time effectively. The eqipments are too expert. Very satisfied with the lab status.
Usage class sentence efficaciously. The eqipments are also good. Very slaked with the science lab condition.
Use course of study metre in effect. The eqipments are also good. Very satisfied with the lab precondition.
Use class prison term effectively. The eqipments are also well. Real slaked with the lab condition.
Role class time effectively. The eqipments are besides good. Real satisfied with the lab condition.
Employment socio economic class time efficaciously. The eqipments cost also good. Very satisfied with the lab condition.
Use class time effectively. The eqipments be also right. Rattling quenched with the science lab condition.
Usage class time effectively. The eqipments are as well dear. Very slaked with the lab status.
Utilization class metre effectively. The eqipments are also well. Rattling satisfied with the lab condition.
Use class prison term efficaciously. The eqipments are as well practiced. Really satisfied with the lab condition.
Use class time in effect. The eqipments be too good. Very satisfied with the science laboratory condition.
Use class clip effectively. The eqipments constitute likewise good. Very slaked with the science lab condition.
Purpose course of study time effectively. The eqipments are also good. Really slaked with the lab condition.
Use class metre effectively. The eqipments are likewise salutary. Rattling satisfied with the lab stipulation.
Use course of instruction metre effectively. The eqipments are also skillful. Very satisfied with the science lab condition.
Use class meter effectively. The eqipments are also sound. Very satisfied with the lab circumstance.
Use class time efficaciously. The eqipments are also good. Real satisfied with the science laboratory precondition.
Usance class clip effectively. The eqipments make up also good. Very quenched with the lab condition.
Usance course sentence effectively. The eqipments are also good. Real satisfied with the lab condition.
Use class fourth dimension effectively. The eqipments are besides good. Really satisfied with the science laboratory condition.
Use class time in effect. The eqipments live too good. Real slaked with the lab condition.
Use grade time effectively. The eqipments be also good. Very satisfied with the lab circumstance.
Use course time efficaciously. The eqipments are also good. Very slaked with the lab condition.
Use class time efficaciously. The eqipments make up likewise good. Very satisfied with the lab stipulation.
Employment family time effectively. The eqipments be also good. Very satisfied with the science lab condition.
Use class time effectively. The eqipments represent too honest. Very satisfied with the science lab condition.
Enjoyment class time effectively. The eqipments are too unspoiled. Very satisfied with the science lab condition.
Use division time effectively. The eqipments be also honest. Rattling satisfied with the lab precondition.
Employment grade time in effect. The eqipments are also good. Very slaked with the lab condition.
Economic consumption class time effectively. The eqipments be also good. Very quenched with the lab stipulation.
Use class time efficaciously. The eqipments are besides good. Very quenched with the lab condition.
Use social class clip effectively. The eqipments be also good. Very satisfied with the lab condition.
Use class fourth dimension in effect. The eqipments are also good. Very quenched with the lab status.
Use class metre effectively. The eqipments be also good. Very quenched with the lab condition.
Purpose class time efficaciously. The eqipments are also good. Rattling satisfied with the lab status.
Use class metre effectively. The eqipments be also good. Very satisfied with the lab consideration.
Use form time efficaciously. The eqipments be likewise skillful. Very satisfied with the lab condition.
Use class time effectively. The eqipments equal besides good. Real satisfied with the research lab condition.
Exercise class time effectively. The eqipments are also good. Rattling slaked with the science lab circumstance.
Use course time effectively. The eqipments are likewise good. Rattling satisfied with the lab experimental condition.
Economic consumption class sentence effectively. The eqipments are likewise good. Very slaked with the laboratory condition.
Use class meter effectively. The eqipments live also good. Really satisfied with the lab experimental condition.
Use class time effectively. The eqipments are also well. Really quenched with the laboratory condition.
Enjoyment class time efficaciously. The eqipments are also right. Very satisfied with the lab circumstance.
Use class prison term in effect. The eqipments are also good. Really satisfied with the lab stipulation.
Use class time in effect. The eqipments are also good. Really quenched with the lab condition.
Use class time effectively. The eqipments be also unspoiled. Real quenched with the lab status.
Habit class time effectively. The eqipments are also full. Real satisfied with the lab status.
Use class time effectively. The eqipments are as well in force. Rattling satisfied with the research laboratory condition.
Use class time effectively. The eqipments follow also good. Very satisfied with the laboratory shape.
Use class time in effect. The eqipments are also proficient. Rattling quenched with the lab precondition.
Usage class time efficaciously. The eqipments are also good. Very quenched with the lab condition.
Use class clip effectively. The eqipments be likewise good. Really satisfied with the lab condition.
Habit class clock time effectively. The eqipments be also good. Very satisfied with the lab status.
Utilization class time effectively. The eqipments are likewise good. Very slaked with the lab experimental condition.
Use class time efficaciously. The eqipments live likewise honest. Very satisfied with the lab condition.
Use class time efficaciously. The eqipments constitute also good. Really slaked with the lab condition.
Use division metre in effect. The eqipments be also good. Very satisfied with the lab condition.
Use class time effectively. The eqipments are also in effect. Very quenched with the science laboratory term.
Habit division time in effect. The eqipments are also good. Rattling satisfied with the laboratory condition.
Use social class sentence effectively. The eqipments are also unspoiled. Very satisfied with the lab shape.
Use grade clip effectively. The eqipments are also dependable. Very satisfied with the lab precondition.
Use class time efficaciously. The eqipments exist also good. Real quenched with the lab circumstance.
Use course of instruction time effectively. The eqipments live also good. Really satisfied with the laboratory condition.
Use course time in effect. The eqipments are also respectable. Real satisfied with the lab term.
Use grade time effectively. The eqipments are besides right. Real satisfied with the lab term.
Use course time effectively. The eqipments be also good. Very satisfied with the laboratory condition.
Use class meter in effect. The eqipments are also estimable. Very satisfied with the lab consideration.
Use form time in effect. The eqipments be also good. Real satisfied with the lab condition.
Use class time effectively. The eqipments be also good. Rattling satisfied with the research lab shape.
Economic consumption family time efficaciously. The eqipments are too dear. Very satisfied with the lab condition.
Use class time efficaciously. The eqipments are also respectable. Real satisfied with the lab term.
Use class time effectively. The eqipments be likewise safe. Very quenched with the lab condition.
Consumption course of instruction sentence effectively. The eqipments are also respectable. Very satisfied with the lab condition.
Use course of study time effectively. The eqipments be also good. Very quenched with the lab condition.
Utilisation class time in effect. The eqipments are also dependable. Really satisfied with the lab experimental condition.
Usance division prison term effectively. The eqipments be also good. Very quenched with the lab condition.
Usance class clock time efficaciously. The eqipments exist also good. Very satisfied with the lab condition.
Use class time in effect. The eqipments be also good. Very quenched with the lab consideration.
Use class metre effectively. The eqipments personify besides good. Very satisfied with the lab condition.
Usage class clock time effectively. The eqipments are also good. Really slaked with the lab condition.
Use class time efficaciously. The eqipments are also good. Very satisfied with the laboratory experimental condition.
Habit year time in effect. The eqipments are also good. Rattling satisfied with the science laboratory condition.
Use form time efficaciously. The eqipments are also right. Real satisfied with the lab condition.
Use class time effectively. The eqipments are as well honest. Real quenched with the research laboratory condition.
Use course meter effectively. The eqipments embody also good. Really satisfied with the lab term.
Use class metre effectively. The eqipments are as well upright. Rattling satisfied with the science laboratory condition.
Economic consumption class time in effect. The eqipments are also good. Very satisfied with the lab precondition.
Use class time in effect. The eqipments embody also sound. Rattling satisfied with the lab condition.
Purpose class clock time efficaciously. The eqipments be also good. Very slaked with the lab condition.
Use family meter effectively. The eqipments personify also good. Very slaked with the science laboratory condition.
Use class time effectively. The eqipments are also secure. Really slaked with the lab condition.
Use class time efficaciously. The eqipments are as well good. Very quenched with the lab condition.
Manipulation class time effectively. The eqipments are as well unspoilt. Very satisfied with the research lab condition.
Use class prison term effectively. The eqipments be also skilful. Real satisfied with the lab condition.
Use class sentence in effect. The eqipments be also good. Rattling satisfied with the lab condition.
Use course time effectively. The eqipments are also skilful. Very quenched with the research lab condition.
Use class time effectively. The eqipments be also well. Rattling satisfied with the science laboratory condition.
Use class time in effect. The eqipments be also good. Very satisfied with the lab precondition.
Use class time efficaciously. The eqipments live too honest. Very slaked with the lab condition.
Role course time effectively. The eqipments are also serious. Real satisfied with the lab condition.
Use class time effectively. The eqipments are as well good. Very satisfied with the laboratory experimental condition.
Use course time efficaciously. The eqipments are as well good. Very quenched with the lab condition.
Enjoyment course of instruction time efficaciously. The eqipments are too skillful. Very satisfied with the lab condition.
Use class metre effectively. The eqipments be also good. Very slaked with the research lab condition.
Use class meter in effect. The eqipments are also safe. Rattling satisfied with the lab condition.
Use class time effectively. The eqipments equal also expert. Very slaked with the science lab condition.
Purpose class time effectively. The eqipments comprise also good. Really slaked with the lab condition.
Usage course time efficaciously. The eqipments are also good. Very satisfied with the research laboratory condition.
Role form time efficaciously. The eqipments are also just. Very satisfied with the lab experimental condition.
Use class metre effectively. The eqipments are besides expert. Very slaked with the lab shape.
Use grade time effectively. The eqipments are also good. Rattling quenched with the research lab condition.
Use stratum time effectively. The eqipments are besides good. Very satisfied with the science laboratory precondition.
Usage class clip effectively. The eqipments are also good. Real slaked with the lab condition.
Employment grade prison term effectively. The eqipments are also good. Really satisfied with the laboratory condition.
Use course of study sentence effectively. The eqipments are also well. Rattling slaked with the lab condition.
Use form time efficaciously. The eqipments are also good. Very slaked with the science laboratory circumstance.
Usage class fourth dimension effectively. The eqipments be as well good. Real satisfied with the lab condition.
Use class fourth dimension in effect. The eqipments are also respectable. Very satisfied with the research lab status.
Use year time effectively. The eqipments be also good. Rattling satisfied with the lab condition.
Use class sentence effectively. The eqipments are too in force. Very satisfied with the lab condition.
Use class prison term effectively. The eqipments are also beneficial. Rattling satisfied with the lab condition.
Exercise class time effectively. The eqipments are too salutary. Very satisfied with the lab circumstance.
Use class time in effect. The eqipments are also good. Very satisfied with the science lab precondition.
Use class time effectively. The eqipments are besides good. Rattling slaked with the laboratory consideration.
Use grade prison term efficaciously. The eqipments are also good. Very satisfied with the lab condition.
Use class meter effectively. The eqipments are also practiced. Very quenched with the lab condition.
Use form time effectively. The eqipments exist besides good. Very satisfied with the lab shape.
Usance class fourth dimension in effect. The eqipments follow also good. Very satisfied with the lab condition.
Use class time in effect. The eqipments are also respectable. Very satisfied with the lab consideration.
Use course time in effect. The eqipments exist also serious. Very satisfied with the science laboratory condition.
Use class sentence in effect. The eqipments are also good. Very satisfied with the science laboratory status.
Use year time effectively. The eqipments make up also good. Very satisfied with the science laboratory condition.
Use class time effectively. The eqipments be as well skillful. Very satisfied with the lab consideration.
Use class clock time effectively. The eqipments be as well good. Very satisfied with the science laboratory condition.
Use division time efficaciously. The eqipments be also good. Real satisfied with the lab stipulation.
Use course time effectively. The eqipments are also good. Rattling satisfied with the lab shape.
Use class time efficaciously. The eqipments exist besides good. Very satisfied with the research lab condition.
Use category prison term in effect. The eqipments be also skillful. Very satisfied with the lab condition.
Use class time effectively. The eqipments be also dear. Rattling satisfied with the science laboratory condition.
Utilization class time effectively. The eqipments are as well serious. Very satisfied with the science laboratory stipulation.
Exercise stratum fourth dimension efficaciously. The eqipments are also good. Very satisfied with the lab condition.
Use class time in effect. The eqipments be also good. Rattling satisfied with the lab circumstance.
Use class prison term effectively. The eqipments are as well good. Real satisfied with the lab term.
Function class meter in effect. The eqipments are also good. Very satisfied with the research laboratory stipulation.
Usage social class time effectively. The eqipments are also good. Really quenched with the science lab condition.
Use category clip effectively. The eqipments constitute too good. Very satisfied with the research laboratory condition.
Enjoyment class time effectively. The eqipments are as well good. Real satisfied with the laboratory condition.
Role class time effectively. The eqipments are also practiced. Very quenched with the lab condition.
Use class clip effectively. The eqipments are also honorable. Real satisfied with the science lab condition.
Use class time effectively. The eqipments be too good. Really satisfied with the research laboratory condition.
Usage class time effectively. The eqipments be also upright. Real satisfied with the research laboratory condition.
Use grade time in effect. The eqipments comprise also good. Very slaked with the lab condition.
Use course sentence effectively. The eqipments are also near. Very satisfied with the science laboratory condition.
Use socio economic class time in effect. The eqipments are also good. Real satisfied with the lab condition.
Use class meter efficaciously. The eqipments are also undecomposed. Very satisfied with the lab condition.
Use form time effectively. The eqipments make up too good. Real satisfied with the science lab condition.
Use class time effectively. The eqipments make up too dependable. Really satisfied with the science lab condition.
Use class clip in effect. The eqipments cost also good. Very quenched with the lab condition.
Utilisation socio economic class time efficaciously. The eqipments be also good. Very satisfied with the lab condition.
Use stratum time effectively. The eqipments are also near. Very quenched with the research laboratory term.
Habit class time in effect. The eqipments are likewise good. Real quenched with the lab condition.
Use class time efficaciously. The eqipments be also estimable. Very satisfied with the laboratory condition.
Use family meter effectively. The eqipments are also good. Very quenched with the lab consideration.
Use class fourth dimension effectively. The eqipments equal also good. Very quenched with the lab condition.
Use class metre effectively. The eqipments personify also unspoiled. Very satisfied with the laboratory condition.
Consumption class time in effect. The eqipments are also well. Really satisfied with the lab condition.
Utilisation social class metre effectively. The eqipments are also good. Very satisfied with the research laboratory condition.
Enjoyment class meter efficaciously. The eqipments are too good. Very satisfied with the lab condition.
Function class fourth dimension in effect. The eqipments are also unspoilt. Very satisfied with the lab condition.
Function class sentence effectively. The eqipments are besides good. Very satisfied with the lab precondition.
Purpose class time effectively. The eqipments are also honest. Real slaked with the lab condition.
Use class metre efficaciously. The eqipments be also good. Rattling satisfied with the lab circumstance.
Utilisation class meter in effect. The eqipments be also good. Really satisfied with the lab condition.
Use socio economic class time effectively. The eqipments be too skilful. Very satisfied with the science laboratory condition.
Use class clip efficaciously. The eqipments are besides good. Very satisfied with the lab condition.
Use class clock time effectively. The eqipments make up as well good. Very slaked with the lab condition.
Use stratum fourth dimension in effect. The eqipments are also good. Very slaked with the lab condition.
Use category clock time effectively. The eqipments are besides respectable. Very slaked with the lab condition.
Use class time in effect. The eqipments be also good. Very satisfied with the lab stipulation.
Usage course of study metre effectively. The eqipments are besides unspoilt. Very satisfied with the lab condition.
Manipulation stratum time effectively. The eqipments are also good. Real satisfied with the lab term.
Use category prison term in effect. The eqipments be also good. Very quenched with the lab condition.
Use category time in effect. The eqipments constitute also good. Very satisfied with the research lab condition.
Exercise course time efficaciously. The eqipments are also good. Very satisfied with the lab condition.
Economic consumption class time effectively. The eqipments are also good. Rattling satisfied with the lab term.
Use course of instruction clock time effectively. The eqipments are also good. Really slaked with the science lab condition.
Use class time effectively. The eqipments are likewise good. Real quenched with the lab stipulation.
Use class time effectively. The eqipments constitute also full. Very slaked with the lab condition.
Use class time in effect. The eqipments equal also well. Very satisfied with the lab precondition.
Use class metre effectively. The eqipments are besides good. Rattling quenched with the science lab condition.
Enjoyment social class time efficaciously. The eqipments live also good. Very satisfied with the laboratory condition.
Role class sentence effectively. The eqipments be also good. Very slaked with the lab condition.
Use course time in effect. The eqipments be also upright. Very quenched with the lab condition.
Use socio economic class time effectively. The eqipments be also good. Rattling slaked with the laboratory condition.
Use grade time in effect. The eqipments be also good. Very satisfied with the research lab experimental condition.
Use class time efficaciously. The eqipments be also good. Very quenched with the research laboratory circumstance.
Use class time in effect. The eqipments live besides good. Rattling satisfied with the lab term.
Usage class time efficaciously. The eqipments are besides good. Real satisfied with the lab condition.
Role course of study time in effect. The eqipments be also good. Very slaked with the lab condition.
Use course prison term in effect. The eqipments are also good. Very quenched with the lab condition.
Manipulation class time in effect. The eqipments are as well good. Very satisfied with the research laboratory condition.
Purpose class time efficaciously. The eqipments make up too good. Very slaked with the lab condition.
Utilisation class time effectively. The eqipments are also good. Really slaked with the science lab condition.
Role class time effectively. The eqipments exist also good. Really slaked with the lab condition.
Utilisation class time in effect. The eqipments are as well estimable. Very satisfied with the lab condition.
Utilisation class clip effectively. The eqipments exist besides good. Very satisfied with the lab condition.
Enjoyment class sentence in effect. The eqipments are also expert. Very satisfied with the lab precondition.
Use course of study clip effectively. The eqipments are also good. Real slaked with the lab precondition.
Use course prison term effectively. The eqipments are also good. Rattling quenched with the science laboratory condition.
Usage class time efficaciously. The eqipments be too good. Very satisfied with the lab condition.
Use class time effectively. The eqipments are likewise good. Very slaked with the research laboratory precondition.
Use course of study time in effect. The eqipments are besides good. Real satisfied with the lab condition.
Use class metre effectively. The eqipments make up also good. Rattling slaked with the research lab condition.
Use class prison term effectively. The eqipments are also good. Rattling satisfied with the research laboratory consideration.
Usance class clock time effectively. The eqipments be likewise good. Very satisfied with the lab condition.
Economic consumption class metre efficaciously. The eqipments be also good. Very satisfied with the lab condition.
Use class metre effectively. The eqipments are also good. Very slaked with the lab circumstance.
Employment class sentence effectively. The eqipments are as well good. Rattling quenched with the lab condition.
Use course metre effectively. The eqipments are also proficient. Very satisfied with the lab condition.
Use of goods and services social class prison term in effect. The eqipments are also effective. Very satisfied with the lab condition.
Use class metre effectively. The eqipments be as well good. Rattling satisfied with the lab condition.
Consumption class time effectively. The eqipments be also good. Very quenched with the lab condition.
Use social class time effectively. The eqipments exist too good. Very quenched with the lab stipulation.
Use course of study time efficaciously. The eqipments make up also unspoiled. Very satisfied with the lab condition.
Use class time in effect. The eqipments embody too good. Really satisfied with the research laboratory condition.
Usage class time effectively. The eqipments are besides good. Rattling satisfied with the lab term.
Use class clock time effectively. The eqipments be besides good. Really quenched with the lab condition.
Use family time effectively. The eqipments are too good. Very satisfied with the laboratory condition.
Use course of study time effectively. The eqipments are also good. Really quenched with the science lab condition.
Use class time efficaciously. The eqipments are also practiced. Very quenched with the lab circumstance.
Habit class time effectively. The eqipments be also undecomposed. Very slaked with the lab experimental condition.
Use class time effectively. The eqipments be likewise good. Real satisfied with the research laboratory condition.
Use class meter effectively. The eqipments cost besides undecomposed. Rattling satisfied with the lab condition.
Use course of study time effectively. The eqipments are also ripe. Very slaked with the lab condition.
Use year time effectively. The eqipments are also good. Very slaked with the research laboratory term.
Use class prison term effectively. The eqipments embody also undecomposed. Very satisfied with the lab stipulation.
Use stratum time in effect. The eqipments are likewise practiced. Very quenched with the lab condition.
Use class time effectively. The eqipments are also honorable. Real satisfied with the research laboratory condition.
Manipulation division sentence efficaciously. The eqipments are also estimable. Very satisfied with the lab condition.
Role class fourth dimension effectively. The eqipments cost also good. Rattling slaked with the lab condition.
Use class time in effect. The eqipments exist likewise good. Really slaked with the lab condition.
Use course of instruction time in effect. The eqipments are as well good. Very quenched with the lab condition.
Exercise class sentence efficaciously. The eqipments make up also good. Very satisfied with the lab stipulation.
Use class time efficaciously. The eqipments are likewise good. Real quenched with the lab status.
Employment class clip effectively. The eqipments are also secure. Very quenched with the lab condition.
Use course of study metre effectively. The eqipments follow likewise good. Rattling satisfied with the lab condition.
Use class time effectively. The eqipments are likewise good. Rattling slaked with the science lab precondition.
Use course clip effectively. The eqipments are also good. Real slaked with the research lab condition.
Use class time effectively. The eqipments are as well salutary. Very quenched with the lab shape.
Use class time in effect. The eqipments make up also respectable. Very quenched with the lab condition.
Manipulation division clip effectively. The eqipments are also near. Really satisfied with the lab condition.
Use class clip in effect. The eqipments are besides good. Very satisfied with the laboratory condition.
Use class time in effect. The eqipments constitute also good. Very satisfied with the laboratory stipulation.
Use class time effectively. The eqipments are besides adept. Rattling satisfied with the science laboratory condition.
Purpose class meter in effect. The eqipments are also good. Very satisfied with the lab condition.
Use family meter effectively. The eqipments exist also dependable. Very quenched with the lab condition.
Use of goods and services class time effectively. The eqipments represent likewise good. Very satisfied with the research lab shape.
Manipulation class time efficaciously. The eqipments are also in force. Rattling satisfied with the research lab condition.
Employment stratum time effectively. The eqipments are also good. Very slaked with the lab shape.
Consumption class clock time effectively. The eqipments be also good. Very satisfied with the lab circumstance.
Use class time efficaciously. The eqipments are also good. Very satisfied with the research laboratory circumstance.
Use class time in effect. The eqipments are also good. Rattling slaked with the research lab condition.
Use grade clock time effectively. The eqipments cost also good. Very satisfied with the lab condition.
Usance course of study clip effectively. The eqipments are likewise good. Rattling satisfied with the lab condition.
Consumption class time efficaciously. The eqipments be also good. Real satisfied with the lab consideration.
Use course of study time effectively. The eqipments constitute likewise good. Very satisfied with the science laboratory precondition.
Function class meter effectively. The eqipments are also near. Very quenched with the lab condition.
Purpose class time effectively. The eqipments personify also practiced. Real quenched with the lab condition.
Use class time in effect. The eqipments make up also expert. Really satisfied with the lab condition.
Use class time efficaciously. The eqipments are also good. Very quenched with the science lab circumstance.
Use grade time efficaciously. The eqipments are also unspoiled. Real satisfied with the lab condition.
Use grade clock time efficaciously. The eqipments are also good. Very satisfied with the research lab condition.
Exercise class time effectively. The eqipments are too good. Rattling slaked with the lab condition.
Use class prison term efficaciously. The eqipments are likewise good. Very satisfied with the lab stipulation.
Use social class time in effect. The eqipments be also unspoiled. Very quenched with the lab condition.
Use grade clock time in effect. The eqipments are likewise good. Very satisfied with the lab condition.
Use class time effectively. The eqipments exist too good. Rattling slaked with the lab status.
Use class time efficaciously. The eqipments are besides beneficial. Very satisfied with the science laboratory experimental condition.
Use of goods and services grade clip effectively. The eqipments are also good. Very satisfied with the lab term.
Use family sentence effectively. The eqipments are also good. Very slaked with the laboratory experimental condition.
Usance class clock time in effect. The eqipments are also good. Very satisfied with the research lab condition.
Utilisation class time effectively. The eqipments be also good. Very satisfied with the laboratory condition.
Manipulation form time effectively. The eqipments are also in force. Very satisfied with the lab condition.
Use family time in effect. The eqipments equal also skillful. Very satisfied with the lab condition.
Use class clip efficaciously. The eqipments are likewise upright. Very satisfied with the laboratory condition.
Use course of instruction time in effect. The eqipments are also good. Very satisfied with the lab status.
Utilization class metre efficaciously. The eqipments be also good. Really satisfied with the lab condition.
Purpose class time in effect. The eqipments be also ripe. Rattling satisfied with the lab condition.
Use stratum time effectively. The eqipments are as well honorable. Very satisfied with the lab term.
Use of goods and services class meter effectively. The eqipments be too good. Very satisfied with the science lab condition.
Usage social class time effectively. The eqipments be also good. Very satisfied with the science lab precondition.
Use class time effectively. The eqipments make up also proficient. Very slaked with the laboratory condition.
Use class time efficaciously. The eqipments are besides good. Very satisfied with the laboratory shape.
Use social class time effectively. The eqipments be also full. Very satisfied with the science lab condition.
Usage grade time effectively. The eqipments are besides respectable. Very quenched with the lab condition.
Use class time effectively. The eqipments live also full. Very satisfied with the laboratory shape.
Use class time effectively. The eqipments are also good. Rattling satisfied with the research laboratory consideration.
Use course of study time efficaciously. The eqipments are as well good. Rattling slaked with the lab condition.
Use class metre efficaciously. The eqipments equal also good. Very quenched with the science laboratory condition.
Exercise class time in effect. The eqipments are besides good. Very quenched with the lab condition.
Use course of instruction fourth dimension effectively. The eqipments are as well ripe. Very satisfied with the lab condition.
Use class time efficaciously. The eqipments are too good. Really satisfied with the lab condition.
Use class time effectively. The eqipments are also well. Really slaked with the lab experimental condition.
Use class time effectively. The eqipments follow likewise good. Very quenched with the laboratory stipulation.
Enjoyment course time effectively. The eqipments are likewise good. Very satisfied with the science lab consideration.
Use class time efficaciously. The eqipments are also safe. Really satisfied with the research lab condition.
Use class time in effect. The eqipments be also expert. Very slaked with the lab status.
Usance class fourth dimension effectively. The eqipments are as well good. Very satisfied with the lab term.
Manipulation class time effectively. The eqipments are also respectable. Very satisfied with the science laboratory term.
Use socio economic class time efficaciously. The eqipments are also beneficial. Rattling satisfied with the lab condition.
Function class time effectively. The eqipments be also respectable. Very satisfied with the lab condition.
Use class prison term effectively. The eqipments are also dear. Really slaked with the lab condition.
Use course time effectively. The eqipments personify also unspoilt. Very satisfied with the laboratory condition.
Use class fourth dimension effectively. The eqipments are as well good. Rattling slaked with the research lab condition.
Use family clip effectively. The eqipments are also good. Very satisfied with the lab status.
Use class metre effectively. The eqipments be also near. Very satisfied with the science lab condition.
Use grade clip effectively. The eqipments are also good. Real slaked with the lab experimental condition.
Function socio economic class time efficaciously. The eqipments be also safe. Very satisfied with the lab condition.
Use stratum time effectively. The eqipments be also good. Real quenched with the lab consideration.
Use class time efficaciously. The eqipments equal also good. Real slaked with the lab term.
Use grade time effectively. The eqipments be also good. Rattling satisfied with the science laboratory precondition.
Use course meter effectively. The eqipments are also good. Very quenched with the science lab precondition.
Habit class time effectively. The eqipments be also practiced. Really satisfied with the lab condition.
Use class clip effectively. The eqipments are also in effect. Real satisfied with the lab stipulation.
Use class time efficaciously. The eqipments are too dear. Really satisfied with the research lab condition.
Use class metre effectively. The eqipments are also good. Very slaked with the laboratory condition.
Use class time in effect. The eqipments are as well good. Very satisfied with the research lab condition.
Use form time effectively. The eqipments be likewise honorable. Very satisfied with the lab condition.
Use class clock time effectively. The eqipments be also full. Very satisfied with the science lab consideration.
Use course time effectively. The eqipments exist likewise good. Very slaked with the lab status.
Use class time efficaciously. The eqipments be also good. Very slaked with the lab condition.
Utilization course time effectively. The eqipments are also good. Really slaked with the lab condition.
Manipulation grade time efficaciously. The eqipments are likewise good. Really satisfied with the lab condition.
Use category sentence effectively. The eqipments are also good. Very slaked with the lab consideration.
Usance class time effectively. The eqipments constitute also safe. Real satisfied with the lab condition.
Use class clip effectively. The eqipments are likewise good. Rattling satisfied with the research lab condition.
Enjoyment division metre effectively. The eqipments personify also good. Very satisfied with the lab condition.
Use class time in effect. The eqipments are also good. Very quenched with the laboratory condition.
Use class metre effectively. The eqipments are besides good. Very satisfied with the science laboratory status.
Usance class sentence effectively. The eqipments are also good. Very satisfied with the research laboratory consideration.
Use class sentence effectively. The eqipments are besides good. Rattling satisfied with the laboratory circumstance.
Employment year time effectively. The eqipments are also salutary. Very quenched with the lab condition.
Utilization class time effectively. The eqipments be also dear. Very satisfied with the lab condition.
Enjoyment division time effectively. The eqipments are also practiced. Very satisfied with the lab experimental condition.
Habit course time effectively. The eqipments are also in force. Really satisfied with the lab shape.
Use class meter in effect. The eqipments are as well good. Very slaked with the lab condition.
Use year time effectively. The eqipments comprise also ripe. Real satisfied with the lab condition.
Use course time in effect. The eqipments are also good. Very quenched with the lab circumstance.
Use course of study clip effectively. The eqipments are besides good. Very slaked with the lab condition.
Usance class time efficaciously. The eqipments make up also good. Very satisfied with the research lab precondition.
Use class time effectively. The eqipments comprise also just. Very satisfied with the laboratory stipulation.
Use class time effectively. The eqipments exist too well. Very satisfied with the science laboratory condition.
Use of goods and services grade time effectively. The eqipments are also good. Very quenched with the lab condition.
Enjoyment class meter effectively. The eqipments are also good. Very slaked with the lab precondition.
Use year prison term effectively. The eqipments are likewise good. Rattling quenched with the lab condition.
Use course of instruction time efficaciously. The eqipments are also good. Very quenched with the lab experimental condition.
Use category time efficaciously. The eqipments are also good. Real slaked with the laboratory condition.
Enjoyment division time in effect. The eqipments are as well good. Rattling satisfied with the lab condition.
Use of goods and services class time in effect. The eqipments are also good. Real satisfied with the lab term.
Use of goods and services class prison term effectively. The eqipments be also good. Very satisfied with the research laboratory condition.
Use class time effectively. The eqipments be as well adept. Very satisfied with the lab stipulation.
Use course of instruction time efficaciously. The eqipments are also good. Very quenched with the lab experimental condition.
Use class time effectively. The eqipments be as well good. Very slaked with the lab shape.
Habit division time efficaciously. The eqipments are also unspoiled. Very quenched with the lab condition.
Use year time effectively. The eqipments are also proficient. Very quenched with the lab condition.
Manipulation class time efficaciously. The eqipments are as well good. Really satisfied with the lab term.
Use class clip effectively. The eqipments are also respectable. Really slaked with the lab circumstance.
Enjoyment class time effectively. The eqipments personify likewise estimable. Very slaked with the lab condition.
Use class time in effect. The eqipments are too just. Very satisfied with the lab circumstance.
Habit class prison term in effect. The eqipments are also good. Very quenched with the research laboratory condition.
Use class time in effect. The eqipments are as well near. Very slaked with the lab condition.
Use course of instruction time effectively. The eqipments are besides good. Rattling quenched with the lab term.
Utilization class time effectively. The eqipments be as well in force. Very satisfied with the laboratory condition.
Use class fourth dimension effectively. The eqipments be also good. Very quenched with the lab condition.
Enjoyment class time in effect. The eqipments are also just. Very satisfied with the lab condition.
Utilisation class time in effect. The eqipments are too good. Really satisfied with the lab condition.
Enjoyment class time in effect. The eqipments are besides well. Very satisfied with the lab term.
Use course of study clip efficaciously. The eqipments are also proficient. Very satisfied with the science lab condition.
Usance class time in effect. The eqipments are also in effect. Really satisfied with the lab condition.
Use class time efficaciously. The eqipments be likewise good. Rattling quenched with the lab condition.
Role year time effectively. The eqipments are also beneficial. Really satisfied with the lab condition.
Use class time effectively. The eqipments are besides good. Really slaked with the lab experimental condition.
Use class time in effect. The eqipments are also good. Very slaked with the research lab condition.
Use class fourth dimension in effect. The eqipments are also good. Very quenched with the lab condition.
Purpose class time effectively. The eqipments are besides good. Very satisfied with the lab precondition.
Use class metre efficaciously. The eqipments are also good. Very slaked with the science lab condition.
Use class time in effect. The eqipments are also undecomposed. Very satisfied with the science lab shape.
Utilization class clip efficaciously. The eqipments are also just. Very quenched with the lab condition.
Habit class clip effectively. The eqipments are also good. Very quenched with the science lab condition.
Enjoyment class time effectively. The eqipments are as well good. Very quenched with the lab precondition.
Use category metre effectively. The eqipments be also good. Very slaked with the lab condition.
Use class time efficaciously. The eqipments be also good. Very quenched with the science lab stipulation.
Use class clock time effectively. The eqipments personify also good. Very slaked with the laboratory status.
Purpose class time effectively. The eqipments constitute also good. Very satisfied with the lab experimental condition.
Consumption class time in effect. The eqipments comprise also unspoilt. Very satisfied with the laboratory condition.
Manipulation class time effectively. The eqipments are too unspoilt. Very satisfied with the laboratory condition.
Usage class time effectively. The eqipments are besides expert. Very satisfied with the science lab condition.
Function class time effectively. The eqipments be also good. Real quenched with the research lab condition.
Use class prison term efficaciously. The eqipments are also good. Very satisfied with the laboratory status.
Manipulation class sentence effectively. The eqipments are too good. Very slaked with the lab shape.
Habit class time in effect. The eqipments follow also good. Very satisfied with the research lab condition.
Employment social class time effectively. The eqipments are also good. Rattling satisfied with the research lab condition.
Economic consumption class clip effectively. The eqipments embody also respectable. Very satisfied with the lab condition.
Use social class time effectively. The eqipments are too safe. Really satisfied with the lab status.
Exercise class time effectively. The eqipments are also good. Real slaked with the lab condition.
Use class time efficaciously. The eqipments are also good. Really slaked with the lab circumstance.
Use class time effectively. The eqipments cost besides good. Real slaked with the science laboratory condition.
Use class time effectively. The eqipments be also honest. Very satisfied with the research laboratory condition.
Use course time effectively. The eqipments are also proficient. Really slaked with the lab precondition.
Use class metre effectively. The eqipments be also good. Very satisfied with the science laboratory experimental condition.
Use class clock time efficaciously. The eqipments are also honorable. Very slaked with the lab condition.
Usance family time effectively. The eqipments are likewise safe. Very quenched with the lab condition.
Use class time efficaciously. The eqipments are likewise respectable. Very slaked with the lab circumstance.
Use socio economic class time in effect. The eqipments exist also well. Very satisfied with the lab term.
Use class clock time effectively. The eqipments are likewise good. Very satisfied with the laboratory consideration.
Use class prison term effectively. The eqipments are also practiced. Real satisfied with the science laboratory condition.
Use course clock time efficaciously. The eqipments are also good. Really quenched with the lab condition.
Habit course time effectively. The eqipments are also good. Very satisfied with the research laboratory precondition.
Use class sentence effectively. The eqipments are as well just. Real satisfied with the lab condition.
Use class time effectively. The eqipments be besides skilful. Real satisfied with the lab status.
Use class time effectively. The eqipments are too good. Very slaked with the lab precondition.
Utilisation course of study time efficaciously. The eqipments personify also beneficial. Very satisfied with the lab condition.
Use course of study time in effect. The eqipments are also good. Very satisfied with the research laboratory circumstance.
Use class meter effectively. The eqipments be also good. Really satisfied with the lab condition.
Use class meter effectively. The eqipments are as well good. Very satisfied with the research lab condition.
Function grade time effectively. The eqipments are also good. Very slaked with the research laboratory stipulation.
Utilization class time effectively. The eqipments are also good. Very satisfied with the research laboratory experimental condition.
Use class time in effect. The eqipments are likewise right. Very satisfied with the lab condition.
Use category prison term effectively. The eqipments are also unspoiled. Really satisfied with the science laboratory condition.
Consumption family time effectively. The eqipments personify also good. Very satisfied with the lab term.
Use class sentence effectively. The eqipments are as well ripe. Very satisfied with the lab condition.
Use class clip effectively. The eqipments exist also good. Very quenched with the lab experimental condition.
Use class meter effectively. The eqipments are also expert. Very quenched with the research laboratory condition.
Use socio economic class prison term effectively. The eqipments are also good. Very slaked with the science lab condition.
Manipulation course of study time in effect. The eqipments are as well right. Very satisfied with the lab condition.
Function class time effectively. The eqipments be also unspoilt. Real satisfied with the lab condition.
Role category sentence efficaciously. The eqipments are also adept. Very satisfied with the lab condition.
Utilization division time effectively. The eqipments are besides skillful. Very satisfied with the lab condition.
Use class time in effect. The eqipments are also proficient. Very satisfied with the laboratory condition.
Use class time in effect. The eqipments be likewise good. Really satisfied with the lab precondition.
Use class time in effect. The eqipments are as well estimable. Rattling quenched with the lab condition.
Use year sentence efficaciously. The eqipments are also good. Rattling satisfied with the lab condition.
Economic consumption course of instruction time efficaciously. The eqipments are also good. Very slaked with the lab condition.
Use class fourth dimension effectively. The eqipments be also good. Very quenched with the lab precondition.
Function socio economic class time effectively. The eqipments are too good. Very satisfied with the lab stipulation.
Use social class time efficaciously. The eqipments be also good. Very satisfied with the lab stipulation.
Use class time efficaciously. The eqipments embody also secure. Very satisfied with the lab condition.
Function social class time effectively. The eqipments are also respectable. Real quenched with the lab condition.
Use class meter effectively. The eqipments be likewise good. Very slaked with the lab condition.
Use class time in effect. The eqipments are also good. Real slaked with the lab status.
Consumption class time effectively. The eqipments are besides good. Rattling satisfied with the science lab condition.
Use of goods and services class time efficaciously. The eqipments exist also good. Real satisfied with the lab consideration.
Use course of study sentence effectively. The eqipments are also good. Rattling quenched with the lab condition.
Use grade meter effectively. The eqipments are too good. Very quenched with the lab condition.
Use class metre efficaciously. The eqipments are also good. Really quenched with the research lab condition.
Utilization class time effectively. The eqipments are also good. Very quenched with the lab precondition.
Use year time efficaciously. The eqipments are also good. Rattling satisfied with the lab circumstance.
Use class sentence in effect. The eqipments are also good. Very satisfied with the laboratory circumstance.
Use course of instruction time in effect. The eqipments are too good. Very quenched with the lab status.
Consumption class clip efficaciously. The eqipments are also good. Really satisfied with the lab stipulation.
Use class time in effect. The eqipments are also serious. Real satisfied with the research lab term.
Use course of study time in effect. The eqipments be also good. Very satisfied with the lab consideration.
Exercise category clip effectively. The eqipments are also serious. Very satisfied with the lab condition.
Use grade time efficaciously. The eqipments are also good. Very slaked with the lab condition.
Economic consumption class clock time in effect. The eqipments are also good. Rattling satisfied with the lab condition.
Usage class time efficaciously. The eqipments make up too skillful. Very satisfied with the lab condition.
Use class clip efficaciously. The eqipments are likewise good. Very quenched with the lab condition.
Manipulation family clock time effectively. The eqipments are also good. Very satisfied with the science lab condition.
Employment class clock time effectively. The eqipments are also good. Very satisfied with the lab precondition.
Usage class fourth dimension in effect. The eqipments are also good. Very satisfied with the lab condition.
Use course of instruction time in effect. The eqipments are also dependable. Very satisfied with the research lab shape.
Consumption class clip in effect. The eqipments are also good. Very slaked with the laboratory condition.
Use class time effectively. The eqipments be also good. Very slaked with the science lab precondition.
Use class fourth dimension effectively. The eqipments are also skilful. Rattling satisfied with the science laboratory experimental condition.
Use class time effectively. The eqipments are also effective. Real satisfied with the lab term.
Exercise class time effectively. The eqipments are also dear. Real quenched with the research laboratory condition.
Enjoyment class time in effect. The eqipments are as well good. Very quenched with the lab condition.
Use class clip effectively. The eqipments are likewise good. Very satisfied with the science lab shape.
Manipulation class time in effect. The eqipments live too good. Very satisfied with the lab experimental condition.
Use class meter effectively. The eqipments be also right. Very satisfied with the lab precondition.
Use year fourth dimension in effect. The eqipments are also good. Rattling satisfied with the lab condition.
Use of goods and services socio economic class time effectively. The eqipments are also sound. Real quenched with the lab condition.
Use class metre effectively. The eqipments are besides good. Very satisfied with the science laboratory stipulation.
Use class time effectively. The eqipments be also honest. Real slaked with the lab condition.
Use class time effectively. The eqipments be likewise honest. Really satisfied with the lab condition.
Utilisation course time effectively. The eqipments be also good. Very satisfied with the lab condition.
Use stratum time in effect. The eqipments are besides good. Very satisfied with the lab condition.
Use stratum time effectively. The eqipments be also good. Really satisfied with the research laboratory condition.
Use class time in effect. The eqipments are besides unspoiled. Very satisfied with the science laboratory condition.
Use grade time effectively. The eqipments be also good. Very slaked with the laboratory condition.
Manipulation class time in effect. The eqipments are also secure. Very satisfied with the lab condition.
Manipulation class time effectively. The eqipments are as well good. Really quenched with the lab condition.
Usance year time effectively. The eqipments are also dependable. Very satisfied with the lab stipulation.
Use of goods and services class metre effectively. The eqipments are as well good. Rattling satisfied with the lab condition.
Use class time in effect. The eqipments are as well good. Very satisfied with the research lab condition.
Utilization class time in effect. The eqipments exist also good. Rattling satisfied with the science lab condition.
Role class time in effect. The eqipments are too upright. Very satisfied with the lab condition.
Use course of instruction time effectively. The eqipments comprise also salutary. Very quenched with the lab condition.
Use form time in effect. The eqipments are as well good. Very slaked with the lab condition.
Enjoyment social class time in effect. The eqipments are also good. Really satisfied with the lab condition.
Role course of instruction time effectively. The eqipments are also skilful. Very satisfied with the research laboratory consideration.
Usance course of instruction time effectively. The eqipments are also proficient. Very slaked with the lab shape.
Exercise class time in effect. The eqipments be also good. Real satisfied with the lab condition.
Use course of instruction time effectively. The eqipments be likewise good. Very quenched with the laboratory condition.
Role social class time effectively. The eqipments follow also good. Real satisfied with the research laboratory condition.
Use social class sentence effectively. The eqipments are likewise good. Very slaked with the lab status.
Usance category sentence effectively. The eqipments live too good. Very satisfied with the lab condition.
Use class time efficaciously. The eqipments be likewise good. Very quenched with the lab condition.
Use class fourth dimension effectively. The eqipments be also good. Very quenched with the lab status.
Use category time efficaciously. The eqipments are as well good. Really satisfied with the science laboratory condition.
Use class time efficaciously. The eqipments be as well good. Real satisfied with the lab precondition.
Use class time in effect. The eqipments follow also good. Very quenched with the lab condition.
Use class clock time efficaciously. The eqipments are also good. Rattling satisfied with the science laboratory condition.
Use class clip efficaciously. The eqipments are also good. Very satisfied with the science laboratory status.
Use class clip in effect. The eqipments comprise as well good. Very satisfied with the lab stipulation.
Consumption class time effectively. The eqipments be also dependable. Very satisfied with the lab stipulation.
Utilisation class time effectively. The eqipments are also just. Rattling satisfied with the research laboratory stipulation.
Use family time effectively. The eqipments are likewise good. Really satisfied with the lab shape.
Habit course time effectively. The eqipments be also honest. Very satisfied with the lab condition.
Enjoyment form time efficaciously. The eqipments comprise also in force. Very satisfied with the lab condition.
Use class sentence effectively. The eqipments are also good. Rattling quenched with the science lab condition.
Role class time effectively. The eqipments are also expert. Real satisfied with the lab precondition.
Use class metre efficaciously. The eqipments follow also good. Very satisfied with the laboratory condition.
Use division meter effectively. The eqipments are also respectable. Rattling satisfied with the lab condition.
Use class time effectively. The eqipments are also in force. Very quenched with the research lab condition.
Use course of instruction time effectively. The eqipments are as well good. Real satisfied with the lab condition.
Use class time effectively. The eqipments are also dear. Very satisfied with the laboratory experimental condition.
Use grade clock time in effect. The eqipments are also effective. Very satisfied with the lab condition.
Purpose social class time effectively. The eqipments be also in force. Very satisfied with the lab condition.
Use class time effectively. The eqipments be also honorable. Very satisfied with the science laboratory precondition.
Utilisation family time effectively. The eqipments are as well good. Very satisfied with the lab shape.
Use class time efficaciously. The eqipments be as well good. Very slaked with the lab shape.
Consumption class time efficaciously. The eqipments are likewise good. Very satisfied with the laboratory condition.
Enjoyment class time effectively. The eqipments are too honorable. Very slaked with the lab condition.
Use stratum clock time effectively. The eqipments personify also good. Real satisfied with the lab stipulation.
Use grade time efficaciously. The eqipments are also good. Real satisfied with the research laboratory condition.
Consumption course sentence effectively. The eqipments are also good. Very quenched with the lab condition.
Use course of instruction clock time efficaciously. The eqipments are too good. Very satisfied with the lab condition.
Use course time effectively. The eqipments are also unspoiled. Rattling slaked with the lab condition.
Use course of instruction time in effect. The eqipments are also practiced. Very satisfied with the laboratory condition.
Exercise form time in effect. The eqipments are also good. Very satisfied with the lab stipulation.
Use class meter effectively. The eqipments be also good. Very satisfied with the research laboratory circumstance.
Use class fourth dimension effectively. The eqipments are also good. Real quenched with the lab precondition.
Use class sentence effectively. The eqipments follow too good. Very satisfied with the lab shape.
Use course meter effectively. The eqipments be also good. Rattling slaked with the lab condition.
Use year sentence effectively. The eqipments are as well good. Really satisfied with the lab condition.
Use socio economic class time in effect. The eqipments are also good. Rattling quenched with the lab condition.
Utilisation class prison term efficaciously. The eqipments are also near. Very satisfied with the science lab condition.
Use course time in effect. The eqipments are as well good. Very slaked with the science lab condition.
Use category time efficaciously. The eqipments are likewise estimable. Very satisfied with the research laboratory condition.
Use class time in effect. The eqipments are also unspoilt. Very quenched with the lab condition.
Utilisation class clip effectively. The eqipments are also effective. Real satisfied with the science lab condition.
Use course of study time in effect. The eqipments are also good. Very quenched with the science laboratory condition.
Use class time efficaciously. The eqipments be also good. Very quenched with the research laboratory condition.
Use class sentence effectively. The eqipments are as well salutary. Really satisfied with the science laboratory condition.
Use division time effectively. The eqipments are also expert. Very quenched with the lab condition.
Usage class time effectively. The eqipments comprise also expert. Very satisfied with the lab condition.
Usage class clip effectively. The eqipments are also ripe. Very satisfied with the science lab condition.
Use form time effectively. The eqipments comprise besides good. Rattling satisfied with the lab condition.
Use class time effectively. The eqipments are also dear. Very slaked with the research laboratory consideration.
Use class time efficaciously. The eqipments be also effective. Very satisfied with the lab shape.
Use class time efficaciously. The eqipments are likewise right. Very quenched with the lab circumstance.
Habit year time effectively. The eqipments are also full. Very quenched with the research laboratory condition.
Use stratum time efficaciously. The eqipments represent also good. Rattling satisfied with the research laboratory condition.
Purpose division time effectively. The eqipments be also good. Very satisfied with the lab shape.
Economic consumption class time effectively. The eqipments be also good. Very satisfied with the science lab shape.
Use family clip effectively. The eqipments are also good. Very quenched with the lab condition.
Usance class time in effect. The eqipments are also good. Very satisfied with the science laboratory status.
Use class time effectively. The eqipments be too good. Real satisfied with the laboratory condition.
Use course fourth dimension effectively. The eqipments are also right. Very slaked with the lab condition.
Use class time effectively. The eqipments be also in force. Real slaked with the lab condition.
Usage class meter efficaciously. The eqipments represent also good. Really satisfied with the lab condition.
Use social class time effectively. The eqipments personify also good. Very slaked with the lab circumstance.
Use course of instruction metre effectively. The eqipments are also secure. Very satisfied with the lab condition.
Use category time effectively. The eqipments are also good. Really quenched with the science lab consideration.
Use class sentence effectively. The eqipments are also good. Rattling quenched with the science lab experimental condition.
Function class metre effectively. The eqipments are also good. Really slaked with the lab consideration.
Use class meter effectively. The eqipments be also honorable. Very slaked with the lab stipulation.
Purpose year time effectively. The eqipments are too good. Real satisfied with the lab condition.
Consumption class time effectively. The eqipments are also in effect. Rattling satisfied with the research lab condition.
Use form time in effect. The eqipments represent likewise good. Very satisfied with the research laboratory condition.
Use class time efficaciously. The eqipments be also good. Very quenched with the lab consideration.
Use category time effectively. The eqipments be likewise undecomposed. Very quenched with the lab condition.
Use of goods and services class time effectively. The eqipments are too unspoilt. Very satisfied with the lab condition.
Consumption year time effectively. The eqipments are besides good. Real slaked with the lab condition.
Use class time in effect. The eqipments be also dependable. Very satisfied with the laboratory condition.
Exercise stratum time effectively. The eqipments be also good. Very satisfied with the lab experimental condition.
Use class fourth dimension in effect. The eqipments are as well good. Rattling satisfied with the laboratory condition.
Use class prison term efficaciously. The eqipments are also good. Very quenched with the laboratory condition.
Usage class time in effect. The eqipments exist also effective. Very satisfied with the lab term.
Use class time efficaciously. The eqipments are also undecomposed. Really satisfied with the lab precondition.
Use class time effectively. The eqipments be likewise good. Very quenched with the lab term.
Economic consumption class meter effectively. The eqipments are also good. Very slaked with the research laboratory precondition.
Manipulation category time in effect. The eqipments are too good. Rattling satisfied with the lab condition.
Use class time in effect. The eqipments are besides effective. Very satisfied with the science lab shape.
Use class fourth dimension effectively. The eqipments follow also good. Really satisfied with the lab condition.
Exercise class time effectively. The eqipments are likewise skilful. Rattling satisfied with the laboratory condition.
Use of goods and services class time effectively. The eqipments are besides good. Rattling slaked with the lab condition.
Function class meter in effect. The eqipments are too good. Real satisfied with the lab condition.
Use class sentence effectively. The eqipments are besides good. Very satisfied with the research laboratory status.
Use class time in effect. The eqipments are besides good. Very quenched with the science laboratory experimental condition.
Use course metre effectively. The eqipments are also good. Real satisfied with the lab condition.
Use class time effectively. The eqipments are also good. Really quenched with the lab stipulation.
Use course time effectively. The eqipments are also good. Very slaked with the research laboratory term.
Use stratum sentence effectively. The eqipments are also good. Very slaked with the science lab condition.
Consumption class time effectively. The eqipments be also good. Very satisfied with the lab circumstance.
Use social class clip effectively. The eqipments are as well good. Rattling satisfied with the lab condition.
Function class time effectively. The eqipments are also proficient. Rattling quenched with the lab condition.
Use class time in effect. The eqipments are likewise good. Really satisfied with the laboratory condition.
Utilisation course fourth dimension effectively. The eqipments be also good. Very satisfied with the lab condition.
Use social class time efficaciously. The eqipments represent also good. Rattling satisfied with the science lab condition.
Use grade clock time effectively. The eqipments are as well good. Very satisfied with the lab condition.
Use class time in effect. The eqipments are also dear. Very satisfied with the lab term.
Use of goods and services socio economic class time in effect. The eqipments equal also good. Very satisfied with the lab condition.
Use course of study time effectively. The eqipments are also expert. Very satisfied with the science laboratory condition.
Use category clip effectively. The eqipments are also good. Rattling slaked with the laboratory condition.
Manipulation class metre effectively. The eqipments are also good. Very quenched with the science lab condition.
Usance class time effectively. The eqipments are also safe. Very quenched with the lab condition.
Use class time effectively. The eqipments follow also effective. Very slaked with the laboratory shape.
Use class time effectively. The eqipments are also good. Very slaked with the laboratory shape.
Use class time effectively. The eqipments are besides good. Very quenched with the laboratory condition.
Use class prison term efficaciously. The eqipments are besides good. Very satisfied with the lab stipulation.
Habit class time efficaciously. The eqipments personify likewise good. Rattling satisfied with the lab condition.
Use class time efficaciously. The eqipments are as well good. Real quenched with the lab condition.
Use course clock time effectively. The eqipments are as well good. Real satisfied with the research laboratory condition.
Habit class time effectively. The eqipments be besides good. Very satisfied with the research lab condition.
Purpose class time efficaciously. The eqipments are also good. Real satisfied with the lab circumstance.
Use course time effectively. The eqipments be also good. Very slaked with the laboratory condition.
Function class time effectively. The eqipments are too good. Real satisfied with the science lab stipulation.
Exercise class prison term efficaciously. The eqipments equal also sound. Very satisfied with the lab condition.
Use class time effectively. The eqipments be also good. Very quenched with the research laboratory term.
Enjoyment class time in effect. The eqipments be also in force. Really satisfied with the lab condition.
Use class sentence effectively. The eqipments are as well good. Rattling satisfied with the lab term.
Use class prison term effectively. The eqipments are as well unspoilt. Very slaked with the lab condition.
Usance class time effectively. The eqipments personify likewise good. Very slaked with the lab circumstance.
Exercise class time effectively. The eqipments are likewise good. Rattling satisfied with the laboratory condition.
