# Supplementary material for: Attention-aware with stacked embedding for sentiment analysis of student feedback through deep learning techniques
Source: PeerJ Comput Sci. 2024 Sep 2;10:e2283. doi: 10.7717/peerj-cs.2283 (PMC11419625; doi:10.7717/peerj-cs.2283)
Supplement: Supplemental Information 2 [file peerj-cs-10-2283-s002.zip › UIT-VSFC/agumented text/test (7).xlsx]

## Sheet: welcome
Iclassrooms make up better outfit, assure good teaching work.
Iclassrooms are well fit, ensuring good pedagogy work.
Iclassrooms equal better equipped, ensuring in effect teaching piece of work.
Iclassrooms exist better equipped, ensuring good commandment work.
Iclassrooms are well outfit, ensuring salutary teaching work.
Iclassrooms be better equipped, secure serious teaching work.
Iclassrooms be better fit, ensuring good precept work.
Iclassrooms represent good equip, ensuring good teaching work.
Iclassrooms are well fit out, ensuring respectable teaching work.
Iclassrooms are well equipped, ensuring good teaching study.
Iclassrooms cost better equipped, ensuring honest teaching work.
Iclassrooms are better equipped, ensuring respectable educational activity study.
Iclassrooms are better outfit, insure good teaching work.
Iclassrooms be well equipped, ensuring full teaching work.
Iclassrooms be better equip, ensuring near teaching work.
Iclassrooms make up better equipped, ensuring honest commandment work.
Iclassrooms are well equipped, assure good pedagogy work.
Iclassrooms are substantially equipped, ensure good teaching oeuvre.
Iclassrooms are better fit, ensuring full teaching body of work.
Iclassrooms are well equip, ensuring honorable teaching work.
Iclassrooms equal better equipped, ascertain good teaching work.
Iclassrooms are well equipped, ensuring undecomposed teaching employment.
Iclassrooms are better outfit, ascertain good teaching work.
Iclassrooms are better equipped, ensuring good instruction study.
Iclassrooms are better equipped, assure just teaching study.
Iclassrooms are better equip, see to it serious teaching work.
Iclassrooms are better fit, check good teaching work.
Iclassrooms are better equipped, ensuring effective teaching employment.
Iclassrooms are better equip, ascertain good teaching work.
Iclassrooms are better equip, ensuring good instruction work.
Iclassrooms be better equipped, ensuring well teaching work.
Iclassrooms are well equipped, ascertain good instruction work.
Iclassrooms are better equipped, ensuring unspoilt instruction work.
Iclassrooms are better equip, insure in effect teaching work.
Iclassrooms be better fit out, ensuring good teaching work.
Iclassrooms be better outfit, ensuring good teaching oeuvre.
Iclassrooms are well equip, ensuring good instruction work.
Iclassrooms are considerably equipped, ensuring skillful didactics work.
Iclassrooms be better fit out, ensuring good teaching work.
Iclassrooms are better outfit, ensuring beneficial teaching work.
Iclassrooms are better equipped, insure good teaching oeuvre.
Iclassrooms are better equipped, ensuring estimable teaching body of work.
Iclassrooms are better equip, ensuring proficient teaching study.
Iclassrooms are better outfit, ensuring good instruction work.
Iclassrooms follow intimately equipped, assure good teaching work.
Iclassrooms are better equipped, ensuring skillful pedagogy body of work.
Iclassrooms are well equipped, guarantee undecomposed teaching work.
Iclassrooms comprise better equipped, ensuring secure teaching oeuvre.
Iclassrooms are better equipped, ensure good education work.
Iclassrooms are well equipped, ensuring good commandment work.
Iclassrooms are better equipped, assure sound commandment work.
Iclassrooms are best fit out, ensuring good teaching work.
Iclassrooms are well outfit, ensuring good teaching work.
Iclassrooms are better outfit, assure ripe teaching work.
Iclassrooms are better equipped, ensuring good pedagogy workplace.
Iclassrooms be better equipped, ascertain good teaching workplace.
Iclassrooms are well fit, secure good teaching work.
Iclassrooms constitute well equipped, ensuring good pedagogy work.
Iclassrooms be well equipped, ensuring good education work.
Iclassrooms are well fit out, secure good teaching work.
Iclassrooms are better equipped, ascertain good commandment workplace.
Iclassrooms constitute easily equipped, guarantee good teaching work.
Iclassrooms be better outfit, ensuring serious teaching work.
Iclassrooms are better equipped, ensuring near pedagogy workplace.
Iclassrooms are well equipped, secure good pedagogy work.
Iclassrooms are better equip, guarantee respectable teaching work.
Iclassrooms are well equip, ensuring good teaching work.
Iclassrooms are substantially equipped, ensuring honest teaching piece of work.
Iclassrooms are better equip, ensuring proficient teaching workplace.
Iclassrooms live best equipped, see to it good teaching work.
Iclassrooms are better equipped, guarantee good teaching piece of work.
Iclassrooms are considerably equipped, ensuring good pedagogy employment.
Iclassrooms are better equip, secure good teaching work.
Iclassrooms are intimately equipped, ensuring good pedagogy oeuvre.
Iclassrooms are well equipped, assure good teaching work.
Iclassrooms equal better equipped, ensuring good teaching study.
Iclassrooms are well equip, ensure good teaching work.
Iclassrooms be better equip, ensuring good instruction work.
Iclassrooms are well outfit, assure good teaching work.
Iclassrooms embody intimately equipped, ensuring salutary teaching work.
Iclassrooms are better equipped, ensure secure precept work.
Iclassrooms be considerably equipped, ensuring good teaching body of work.
Iclassrooms are well equipped, ensuring good commandment work.
Iclassrooms are better outfit, ensuring good teaching workplace.
Iclassrooms follow better equip, ensuring good teaching workplace.
Iclassrooms be better equipped, ensure good teaching work.
Iclassrooms are well fit out, see to it good teaching work.
Iclassrooms be better equip, ensuring good teaching work.
Iclassrooms are best equipped, see good teaching employment.
Iclassrooms are considerably equip, ensuring good teaching work.
Iclassrooms be well equipped, ensuring dear teaching work.
Iclassrooms be better equipped, insure good teaching oeuvre.
Iclassrooms are better outfit, insure good teaching employment.
Iclassrooms are better equip, ensuring good instruction work.
Iclassrooms be better outfit, ensuring good teaching work.
Iclassrooms are good equipped, guarantee serious teaching work.
Iclassrooms are better equipped, ensuring respectable educational activity work.
Iclassrooms are better fit, ensuring sound commandment work.
Iclassrooms are well equipped, ensuring unspoiled instruction work.
Iclassrooms are better outfit, assure good teaching employment.
Iclassrooms constitute substantially equipped, ascertain good teaching work.
Iclassrooms are better fit out, ensuring ripe teaching piece of work.
Iclassrooms are better equip, ensuring in effect precept work.
Iclassrooms are better equipped, assure good instruction piece of work.
Iclassrooms are better equip, ensuring right teaching work.
Iclassrooms follow intimately equipped, ensuring good instruction work.
Iclassrooms are well equipped, ensuring beneficial teaching work.
Iclassrooms comprise better equipped, ensuring practiced teaching work.
Iclassrooms are better equipped, ensuring good educational activity workplace.
Iclassrooms are well equipped, ensuring in effect teaching piece of work.
Iclassrooms be substantially fit out, ensuring good teaching work.
Iclassrooms are better equip, insure good precept work.
Iclassrooms are better outfit, ensuring good pedagogy employment.
Iclassrooms are better equip, check good teaching work.
Iclassrooms be better equipped, see good teaching work.
Iclassrooms are well outfit, ensuring good teaching oeuvre.
Iclassrooms are better fit, ensuring good teaching study.
Iclassrooms be better fit out, ensuring estimable teaching work.
Iclassrooms are better fit out, ensuring skillful teaching work.
Iclassrooms are better equipped, ensuring upright didactics employment.
Iclassrooms are good equipped, ensure good teaching work.
Iclassrooms are better equip, see to it good teaching piece of work.
Iclassrooms are advantageously outfit, ensuring good pedagogy work.
Iclassrooms are better equip, ensuring adept commandment work.
Iclassrooms follow better equipped, ensuring good teaching workplace.
Iclassrooms are better equipped, ensuring dependable instruction study.
Iclassrooms be well equipped, ensuring good educational activity work.
Iclassrooms be better equip, ensuring good teaching work.
Iclassrooms are better equipped, ensure good didactics work.
Iclassrooms are better equipped, ensuring honest instruction work.
Iclassrooms represent intimately equipped, ensuring undecomposed teaching work.
Iclassrooms are well outfit, insure good teaching work.
Iclassrooms are well equipped, ensuring good educational activity work.
Iclassrooms be better equipped, ensuring salutary commandment work.
Iclassrooms are better equipped, ensuring good pedagogy piece of work.
Iclassrooms are better outfit, see to it good teaching study.
Iclassrooms equal better equipped, ensuring good teaching oeuvre.
Iclassrooms are comfortably equipped, see to it good teaching work.
Iclassrooms are better equip, ensure good teaching study.
Iclassrooms are better equipped, guarantee good education body of work.
Iclassrooms make up well equipped, ensuring serious teaching work.
Iclassrooms are better equipped, ensuring estimable teaching piece of work.
Iclassrooms comprise comfortably equipped, ensuring good teaching work.
Iclassrooms be better equipped, ascertain good teaching body of work.
Iclassrooms are better equipped, ensuring right precept body of work.
Iclassrooms are better fit, ensuring sound teaching workplace.
Iclassrooms make up better equipped, ensuring good teaching employment.
Iclassrooms are well fit, ensuring good precept work.
Iclassrooms are better equip, assure practiced teaching work.
Iclassrooms be well equipped, ensuring good teaching work.
Iclassrooms are better equipped, control good educational activity piece of work.
Iclassrooms are advantageously outfit, see to it good teaching work.
Iclassrooms are well equipped, ensuring good educational activity work.
Iclassrooms are well equipped, assure skillful teaching work.
Iclassrooms be better equipped, see ripe teaching work.
Iclassrooms are better fit, ensuring good precept study.
Iclassrooms are better outfit, assure near teaching work.
Iclassrooms are better equipped, ensure good teaching body of work.
Iclassrooms are well equipped, ensuring in force teaching work.
Iclassrooms are better equipped, ascertain good didactics work.
Iclassrooms be better equip, secure good teaching work.
Iclassrooms be better equipped, see to it good instruction work.
Iclassrooms are better equipped, insure good pedagogy work.
Iclassrooms are considerably equipped, ensuring good instruction work.
Iclassrooms are well equipped, ensuring good teaching study.
Iclassrooms are well equipped, assure good teaching study.
Iclassrooms are better equipped, insure good didactics piece of work.
Iclassrooms are considerably equipped, ascertain dependable teaching work.
Iclassrooms are better equip, ensuring serious education work.
Iclassrooms represent well fit, ensuring good teaching work.
Iclassrooms are well equipped, ensuring safe teaching work.
Iclassrooms are comfortably equipped, ensuring respectable teaching body of work.
Iclassrooms are better fit out, see to it in force teaching work.
Iclassrooms are well equipped, insure good instruction work.
Iclassrooms are well outfit, ensuring respectable teaching work.
Iclassrooms be substantially equipped, ensuring good educational activity work.
Iclassrooms are better equipped, ensuring dependable education body of work.
Iclassrooms are well fit out, ensuring good teaching work.
Iclassrooms are comfortably equipped, check good teaching work.
Iclassrooms follow advantageously equipped, ensuring practiced teaching work.
Iclassrooms follow better equipped, ensuring ripe teaching study.
Iclassrooms are easily equipped, ensuring good educational activity body of work.
Iclassrooms are better equipped, ensuring practiced instruction workplace.
Iclassrooms are considerably equip, ascertain good teaching work.
Iclassrooms are well equipped, ensuring beneficial teaching workplace.
Iclassrooms are better equipped, ensuring safe teaching study.
Iclassrooms are better outfit, ensuring unspoilt pedagogy work.
Iclassrooms be well equipped, ensuring good teaching workplace.
Iclassrooms are better equipped, secure skillful pedagogy work.
Iclassrooms are well equipped, ensuring dependable teaching work.
Iclassrooms personify well equipped, ensuring good teaching work.
Iclassrooms are well equip, see good teaching work.
Iclassrooms comprise better equipped, ensure good teaching work.
Iclassrooms cost better fit out, ensuring good teaching work.
Iclassrooms be better equipped, ensuring secure precept work.
Iclassrooms are well equipped, ensuring skillful teaching work.
Iclassrooms be better equipped, insure good teaching work.
Iclassrooms follow better equipped, ensuring good education work.
Iclassrooms exist well equipped, ensuring good education work.
Iclassrooms are intimately equip, ensuring good teaching oeuvre.
Iclassrooms constitute better equipped, assure good teaching work.
Iclassrooms are better equipped, check good pedagogy work.
Iclassrooms are better outfit, see to it honorable teaching work.
Iclassrooms be well equipped, secure good teaching work.
Iclassrooms be better equipped, ensuring good teaching piece of work.
Iclassrooms cost better equip, ensuring good didactics work.
Iclassrooms are better outfit, ensuring good teaching employment.
Iclassrooms are better equipped, assure good didactics body of work.
Iclassrooms are well fit out, control good teaching work.
Iclassrooms personify best equipped, ensuring safe teaching work.
Iclassrooms equal advantageously equipped, ensuring honorable teaching work.
Iclassrooms are better equipped, ensure good educational activity employment.
Iclassrooms are better fit out, ensuring honorable teaching work.
Iclassrooms are intimately outfit, ensuring good teaching study.
Iclassrooms are better outfit, assure good teaching work.
Iclassrooms are advantageously equipped, ensuring good didactics work.
Iclassrooms are well fit out, ensuring good teaching work.
Iclassrooms comprise better equip, ensuring good teaching work.
Iclassrooms are well equip, ascertain good teaching work.
Iclassrooms are well outfit, ensuring good teaching work.
Iclassrooms be intimately outfit, ensuring good teaching work.
Iclassrooms be better equipped, ensuring good educational activity work.
Iclassrooms are better fit, ensuring in force instruction work.
Iclassrooms be better equip, assure good teaching work.
Iclassrooms are better equip, guarantee good teaching study.
Iclassrooms are well equipped, assure proficient teaching work.
Iclassrooms be better equip, check good teaching work.
Iclassrooms are well equipped, ensuring undecomposed pedagogy work.
Iclassrooms are better fit, assure good teaching study.
Iclassrooms are better equipped, check good teaching study.
Iclassrooms are well equipped, see to it good teaching work.
Iclassrooms are better equipped, ensuring good precept workplace.
Iclassrooms be better equipped, ensuring good teaching oeuvre.
Iclassrooms are comfortably equipped, secure salutary teaching work.
Iclassrooms represent well equipped, ensuring good teaching workplace.
Iclassrooms are easily equipped, see to it good teaching work.
Iclassrooms be better equipped, ensuring sound teaching study.
Iclassrooms constitute well equipped, ensuring good teaching work.
Iclassrooms be better equipped, ensuring good teaching piece of work.
Iclassrooms are better equipped, ensuring dear precept work.
Iclassrooms be better outfit, ensuring good teaching work.
Iclassrooms are better equipped, check just educational activity work.
Iclassrooms are better equipped, ensure adept teaching workplace.
Iclassrooms are better equip, ensuring good instruction oeuvre.
Iclassrooms are better fit out, ensuring secure teaching employment.
Iclassrooms are better equipped, ensuring unspoiled pedagogy employment.
Iclassrooms be better equipped, ensuring good educational activity work.
Iclassrooms be better fit out, ensuring good teaching work.
Iclassrooms are better equipped, see to it good pedagogy work.
Iclassrooms are better equip, ensuring good instruction employment.
Iclassrooms are better equipped, assure good instruction work.
Iclassrooms are considerably outfit, ensuring good didactics work.
Iclassrooms are better equipped, check good teaching workplace.
Iclassrooms are better fit out, ensuring good pedagogy work.
Iclassrooms represent better equipped, see right teaching work.
Iclassrooms are better equip, ensure good educational activity work.
Iclassrooms be well equipped, ensuring skilful teaching work.
Iclassrooms are better equipped, see adept teaching work.
Iclassrooms constitute easily equipped, ensuring good teaching work.
Iclassrooms are better equipped, ensure respectable teaching employment.
Iclassrooms are better equipped, secure good teaching study.
Iclassrooms are better outfit, check good teaching work.
Iclassrooms are well equipped, ensuring adept teaching study.
Iclassrooms are well equipped, ensuring good teaching study.
Iclassrooms equal better equipped, guarantee good didactics work.
Iclassrooms are better outfit, assure good teaching workplace.
Iclassrooms make up better equipped, insure good teaching work.
Iclassrooms are better fit, assure in effect teaching work.
Iclassrooms equal better fit out, ensuring good teaching study.
Iclassrooms be better fit, ensuring good teaching oeuvre.
Iclassrooms represent better equipped, insure good teaching work.
Iclassrooms are better fit, guarantee good precept work.
Iclassrooms comprise better equipped, ensuring safe teaching work.
Iclassrooms follow better equipped, control good teaching employment.
Iclassrooms are well equipped, ensuring skillful pedagogy work.
Iclassrooms are better equip, ensuring adept teaching study.
Iclassrooms are better equipped, assure good instruction work.
Iclassrooms equal better equipped, see to it good commandment work.
Iclassrooms follow better fit out, ensuring good teaching study.
Iclassrooms embody better equipped, insure good teaching work.
Iclassrooms constitute better equipped, ascertain good teaching body of work.
Iclassrooms are better fit, ensuring good teaching workplace.
Iclassrooms are better equip, insure practiced teaching work.
Iclassrooms are well equip, control good teaching work.
Iclassrooms exist well equipped, ensuring good instruction work.
Iclassrooms be well equipped, ensuring good teaching piece of work.
Iclassrooms are well equipped, secure good teaching work.
Iclassrooms are well fit out, ensuring sound teaching work.
Iclassrooms are better outfit, assure just teaching work.
Iclassrooms are well equip, ensuring good instruction work.
Iclassrooms are well equipped, see good precept work.
Iclassrooms are well equipped, check good teaching study.
Iclassrooms make up well equipped, secure good teaching work.
Iclassrooms are better equipped, control honorable teaching work.
Iclassrooms are easily equipped, ensuring ripe education work.
Iclassrooms are better fit, control good teaching work.
Iclassrooms are intimately equipped, ensuring ripe teaching employment.
Iclassrooms are better equipped, assure good didactics work.
Iclassrooms are advantageously outfit, ensuring good teaching employment.
Iclassrooms are better equipped, ensuring ripe commandment work.
Iclassrooms are better equipped, control good instruction study.
Iclassrooms are better outfit, ensure good teaching piece of work.
Iclassrooms are better equipped, check expert pedagogy work.
Iclassrooms are better equipped, insure in force teaching study.
Iclassrooms are better equipped, see good pedagogy work.
Iclassrooms are well equip, ensuring good didactics work.
Iclassrooms live better outfit, ensuring upright teaching work.
Iclassrooms are easily equip, ensuring good teaching piece of work.
Iclassrooms live better equipped, assure good teaching body of work.
Iclassrooms equal better fit out, ensuring good educational activity work.
Iclassrooms be better equipped, ensuring good didactics work.
Iclassrooms are better fit, assure respectable teaching work.
Iclassrooms are better equipped, see to it beneficial precept work.
Iclassrooms be better equipped, ensuring dependable teaching body of work.
Iclassrooms are better fit out, ensuring good educational activity work.
Iclassrooms be better equipped, secure good teaching work.
Iclassrooms be better equipped, assure good teaching work.
Iclassrooms are better equipped, secure good didactics work.
Iclassrooms live well equipped, ensuring well teaching work.
Iclassrooms are better equip, ensuring good teaching body of work.
Iclassrooms are better equip, assure good teaching work.
Iclassrooms exist better equipped, ensuring serious teaching study.
Iclassrooms are well equip, ensuring good educational activity work.
Iclassrooms are well equipped, ensure good pedagogy work.
Iclassrooms are well equipped, ensuring salutary pedagogy work.
Iclassrooms represent well equipped, ensuring good pedagogy work.
Iclassrooms are better equipped, control ripe teaching work.
Iclassrooms are well equipped, ensuring upright teaching work.
Iclassrooms are better equip, ensuring effective teaching employment.
Iclassrooms represent better equipped, insure just teaching work.
Iclassrooms are better equip, ensuring good teaching oeuvre.
Iclassrooms are better fit, ascertain good teaching work.
Iclassrooms are best equipped, ensuring good education body of work.
Iclassrooms are well equipped, ensuring good precept work.
Iclassrooms be well equipped, ensuring honorable teaching work.
Iclassrooms are well equipped, insure good teaching work.
Iclassrooms equal better fit out, ensuring good teaching work.
Iclassrooms are better outfit, ensuring salutary teaching work.
Iclassrooms are better equipped, ensure good pedagogy work.
Iclassrooms are better equipped, ensuring beneficial education work.
Iclassrooms constitute better equipped, control good instruction work.
Iclassrooms are well fit, ensuring good teaching work.
Iclassrooms are better equipped, ensuring expert teaching study.
Iclassrooms be better fit, ensuring honorable teaching work.
Iclassrooms are better equip, insure adept teaching work.
Iclassrooms exist better equipped, ensuring good educational activity study.
Iclassrooms are better equipped, assure well teaching work.
Iclassrooms are better equipped, control full teaching piece of work.
Iclassrooms are easily fit out, see good teaching work.
Iclassrooms are well equipped, ensuring dear teaching work.
Iclassrooms exist better equipped, check good educational activity work.
Iclassrooms are better equip, see to it good teaching employment.
Iclassrooms embody better equipped, ensuring beneficial teaching work.
Iclassrooms are advantageously equipped, ensuring full pedagogy work.
Iclassrooms are well equipped, ensuring unspoiled instruction work.
Iclassrooms are considerably equipped, ensuring good commandment body of work.
Iclassrooms are well equipped, ensure good instruction work.
Iclassrooms are better equip, insure good commandment work.
Iclassrooms be better equipped, ensuring honest teaching work.
Iclassrooms are well equipped, see good teaching workplace.
Iclassrooms are well equipped, ascertain serious teaching work.
Iclassrooms comprise better equipped, ensuring good teaching study.
Iclassrooms are easily equipped, check good didactics work.
Iclassrooms be well equipped, ensuring good pedagogy work.
Iclassrooms follow better equipped, ensuring good precept work.
Iclassrooms represent better equipped, ensuring undecomposed educational activity work.
Iclassrooms are well equipped, secure good teaching work.
Iclassrooms be better equipped, ensuring undecomposed teaching work.
Iclassrooms be better equipped, ensuring secure instruction work.
Iclassrooms are well equipped, insure good teaching piece of work.
Iclassrooms exist better equipped, ensure good teaching work.
Iclassrooms are better equipped, ensuring good pedagogy body of work.
Iclassrooms are better fit, insure practiced teaching work.
Iclassrooms be better equip, ensuring unspoiled teaching work.
Iclassrooms be well equipped, ensuring good teaching work.
Iclassrooms are better equip, ensuring full teaching study.
Iclassrooms are well equipped, ensuring good precept work.
Iclassrooms are better equipped, see dear teaching work.
Iclassrooms be intimately equipped, ensuring good teaching work.
Iclassrooms are best equipped, ensuring adept teaching work.
Iclassrooms are better equip, insure good teaching work.
Iclassrooms are better outfit, ensuring upright teaching work.
Iclassrooms are well equipped, ensuring good didactics work.
Iclassrooms are well equipped, ensuring skillful teaching work.
Iclassrooms follow better equipped, ensuring good instruction oeuvre.
Iclassrooms be better equipped, ensure proficient teaching work.
Iclassrooms are well equipped, ensuring just teaching work.
Iclassrooms are better outfit, ensuring serious teaching work.
Iclassrooms are better equipped, guarantee undecomposed commandment work.
Iclassrooms live well equipped, ensuring good teaching work.
Iclassrooms follow better equipped, ensuring good instruction workplace.
Iclassrooms follow well equipped, ensuring good teaching oeuvre.
Iclassrooms are advantageously equipped, ensuring proficient instruction work.
Iclassrooms are better fit, ensuring good pedagogy work.
Iclassrooms are well equipped, insure good commandment work.
Iclassrooms are better equipped, check beneficial teaching work.
Iclassrooms are well equipped, insure near teaching work.
Iclassrooms are better equipped, assure good instruction work.
Iclassrooms are well equipped, ensuring near pedagogy work.
Iclassrooms are better equip, ensuring good teaching study.
Iclassrooms are better equipped, control good didactics work.
Iclassrooms are better equip, ensuring unspoiled teaching work.
Iclassrooms are well equipped, ensuring skilful precept work.
Iclassrooms be better equipped, ensuring safe teaching work.
Iclassrooms are better fit out, ensuring good pedagogy work.
Iclassrooms are better outfit, ensuring well teaching body of work.
Iclassrooms personify better equipped, ensuring expert teaching workplace.
Iclassrooms are well fit, ensuring good teaching workplace.
Iclassrooms be better equipped, guarantee good pedagogy work.
Iclassrooms are better equipped, ascertain unspoilt education work.
Iclassrooms are better fit out, ensuring good educational activity oeuvre.
Iclassrooms constitute better equipped, ensuring good didactics study.
Iclassrooms are comfortably equipped, insure good teaching work.
Iclassrooms be better equipped, ascertain good teaching work.
Iclassrooms be better equipped, ensuring good pedagogy study.
Iclassrooms exist better equipped, guarantee well teaching work.
Iclassrooms are better equipped, insure good teaching study.
Iclassrooms are well equipped, ensuring good didactics work.
Iclassrooms are well equipped, see to it good precept work.
Iclassrooms be better equipped, ensuring good instruction study.
Iclassrooms be better outfit, check good teaching work.
Iclassrooms live better equipped, ensuring good teaching employment.
Iclassrooms be well equipped, ensuring good teaching work.
Iclassrooms are good fit out, ensuring proficient teaching work.
Iclassrooms are better outfit, ensure good teaching employment.
Iclassrooms are better fit out, insure good teaching work.
Iclassrooms be well equipped, ensuring good teaching work.
Iclassrooms are better equipped, ensuring salutary didactics body of work.
Iclassrooms are better fit out, ensuring good didactics piece of work.
Iclassrooms are well equipped, ascertain good teaching body of work.
Iclassrooms are better equipped, secure good teaching body of work.
Iclassrooms are better equipped, ensuring beneficial commandment workplace.
Iclassrooms are well fit out, ensuring good teaching work.
Iclassrooms are well equipped, ensuring good pedagogy oeuvre.
Iclassrooms are comfortably equipped, see good teaching body of work.
Iclassrooms be better equip, ensuring good pedagogy work.
Iclassrooms are well equipped, assure good instruction work.
Iclassrooms are better outfit, insure good teaching work.
Iclassrooms are better equip, ensuring sound teaching body of work.
Iclassrooms are intimately equipped, ensuring salutary commandment work.
Iclassrooms be better equipped, ensuring good teaching study.
Iclassrooms be better equip, ensuring good teaching study.
Iclassrooms are better equipped, ensuring beneficial didactics piece of work.
Iclassrooms are well fit out, control good teaching work.
Iclassrooms be better fit, ensuring good didactics work.
Iclassrooms comprise better equipped, ensuring respectable teaching work.
Iclassrooms are better outfit, ensuring good teaching employment.
Iclassrooms are well equipped, ensuring ripe teaching workplace.
Iclassrooms are easily equipped, insure good teaching work.
Iclassrooms personify better equipped, ensuring good education body of work.
Iclassrooms are well equipped, ensuring skillful instruction work.
Iclassrooms are well equip, ensuring good teaching oeuvre.
Iclassrooms are better equip, guarantee good pedagogy work.
Iclassrooms are better outfit, ensuring good precept work.
Iclassrooms are better equipped, ensuring just teaching workplace.
Iclassrooms are better equip, ensuring good education body of work.
Iclassrooms are better equipped, ensuring well teaching workplace.
Iclassrooms are well equipped, ensuring good instruction work.
Iclassrooms are better outfit, ensuring in force teaching work.
Iclassrooms are advantageously equipped, ensuring dear pedagogy work.
Iclassrooms are well equipped, ensuring good teaching study.
Iclassrooms be better equipped, insure good teaching study.
Iclassrooms are better fit out, ensuring good teaching oeuvre.
Iclassrooms live well equipped, see good teaching work.
Iclassrooms are better equipped, ensuring in effect educational activity study.
Iclassrooms be better equipped, ascertain salutary teaching work.
Iclassrooms are better equipped, assure well teaching oeuvre.
Iclassrooms be better equipped, secure just teaching work.
Iclassrooms are better equipped, ensuring good didactics oeuvre.
Iclassrooms are advantageously equipped, ensuring estimable teaching piece of work.
Iclassrooms be better equip, ensuring good pedagogy work.
Iclassrooms make up best equipped, ensuring good teaching piece of work.
Iclassrooms are well equip, ensuring good teaching workplace.
Iclassrooms be well equipped, check good teaching work.
Iclassrooms are well equip, ensuring good teaching piece of work.
Iclassrooms are better outfit, ensuring salutary teaching body of work.
Iclassrooms are easily equipped, ensuring skillful teaching work.
Iclassrooms are better outfit, ensuring effective teaching body of work.
Iclassrooms are well equipped, ensuring right instruction work.
Iclassrooms be better fit out, ensuring unspoilt teaching work.
Iclassrooms personify better equipped, ensuring good teaching body of work.
Iclassrooms be better equipped, ensuring good didactics study.
Iclassrooms are better equipped, ensuring respectable education work.
Iclassrooms follow better fit, assure good teaching work.
Iclassrooms are well equipped, assure good teaching piece of work.
Iclassrooms are well equipped, ensuring full teaching work.
Iclassrooms cost better equipped, assure good teaching work.
Iclassrooms are well equipped, ensuring near teaching oeuvre.
Iclassrooms be better fit out, assure good teaching work.
Iclassrooms are well equipped, ensuring honorable teaching oeuvre.
Iclassrooms are better equipped, control good education workplace.
Iclassrooms are better equipped, ensure honorable pedagogy work.
Iclassrooms are better equip, ensuring proficient teaching employment.
Iclassrooms are better equipped, ensure good instruction work.
Iclassrooms are well equipped, ensuring adept instruction work.
Iclassrooms exist well equipped, insure good teaching work.
Iclassrooms are better equipped, guarantee good instruction work.
Iclassrooms are better fit, guarantee honorable teaching work.
Iclassrooms are advantageously equipped, assure well teaching work.
Iclassrooms are better equipped, ensuring salutary teaching employment.
Iclassrooms be better equipped, ensuring full teaching work.
Iclassrooms are better equipped, ensuring unspoiled teaching study.
Iclassrooms are better equipped, ensure good didactics oeuvre.
Iclassrooms are better equipped, assure skilful teaching work.
Iclassrooms are better equip, see to it good teaching work.
Iclassrooms are better equipped, check good education work.
Iclassrooms be well equipped, ensuring good teaching work.
Iclassrooms are better fit, ensuring adept teaching work.
Iclassrooms constitute better equipped, ensuring unspoiled instruction work.
Iclassrooms are better equipped, ensuring practiced teaching body of work.
Iclassrooms are better equip, see good didactics work.
Iclassrooms are well equipped, ensuring skillful teaching employment.
Iclassrooms be better fit, ensuring good educational activity work.
Iclassrooms are better equip, ensuring good education body of work.
Iclassrooms be better equipped, ensuring good teaching oeuvre.
Iclassrooms be well equipped, ensuring good instruction work.
Iclassrooms exist comfortably equipped, ensuring right teaching work.
Iclassrooms are better equip, assure good teaching work.
Iclassrooms are better equipped, see serious teaching work.
Iclassrooms are substantially equipped, guarantee good teaching piece of work.
Iclassrooms be better fit out, ensuring good teaching piece of work.
Iclassrooms be substantially equip, ensuring good teaching work.
Iclassrooms are better outfit, ensuring dependable teaching oeuvre.
Iclassrooms are well equipped, ensuring good didactics work.
Iclassrooms be well equipped, ensuring good teaching employment.
Iclassrooms be better equip, ensuring good teaching work.
Iclassrooms are better equip, see good teaching work.
Iclassrooms are well equipped, ensuring good teaching employment.
Iclassrooms represent better outfit, ensuring good educational activity work.
Iclassrooms be better fit out, ensuring good pedagogy work.
Iclassrooms be well equipped, see to it good teaching work.
Iclassrooms be well equip, ensuring good teaching work.
Iclassrooms are better equipped, secure good pedagogy study.
Iclassrooms are well equipped, ensuring good teaching body of work.
Iclassrooms are well equipped, see to it good pedagogy work.
Iclassrooms equal well equipped, ensuring right teaching work.
Iclassrooms are well equipped, ensuring secure teaching oeuvre.
Iclassrooms are well equipped, control good teaching work.
Iclassrooms represent well fit out, ensuring good teaching work.
Iclassrooms embody better equipped, ensuring skilful teaching piece of work.
Iclassrooms are best equipped, assure in force teaching work.
Iclassrooms are well equipped, ensure honest teaching work.
Iclassrooms are well equip, ensuring good teaching study.
Iclassrooms be well fit, ensuring good teaching work.
Iclassrooms are advantageously equipped, see good instruction work.
Iclassrooms are better equip, see to it good teaching workplace.
Iclassrooms are better equip, ensuring good commandment piece of work.
Iclassrooms be better equip, ensuring good teaching work.
Iclassrooms are better equipped, ensuring unspoiled teaching body of work.
Iclassrooms represent better equipped, see to it good pedagogy work.
Iclassrooms be better equipped, ensuring right didactics work.
Iclassrooms be better equipped, ensuring estimable teaching work.
Iclassrooms are well equip, ensuring good teaching work.
Iclassrooms are better equipped, ensuring good pedagogy piece of work.
Iclassrooms are better equipped, insure good teaching study.
Iclassrooms be better equip, ensuring good teaching work.
Iclassrooms are better equipped, ensuring good commandment oeuvre.
Iclassrooms comprise good equipped, ensuring good teaching work.
Iclassrooms are better fit, guarantee in effect teaching work.
Iclassrooms are well equipped, ensuring good teaching workplace.
Iclassrooms are better equip, insure good instruction work.
Iclassrooms are better equipped, ensuring good education study.
Iclassrooms are well fit out, ascertain good teaching work.
Iclassrooms embody better equip, ensure good teaching work.
Iclassrooms are well equipped, ensuring honorable teaching work.
Iclassrooms are better equipped, ensuring good precept piece of work.
Iclassrooms be better equipped, ensuring good pedagogy work.
Iclassrooms be better equipped, ensuring good teaching oeuvre.
Iclassrooms be better equipped, ensuring good teaching study.
Iclassrooms are better fit out, assure good teaching employment.
Iclassrooms are better equipped, ensure good pedagogy work.
Iclassrooms be better equipped, ensuring good teaching oeuvre.
Iclassrooms are well fit out, ensuring ripe teaching work.
Iclassrooms follow well equipped, insure good teaching work.
Iclassrooms be better equipped, control good teaching study.
Iclassrooms are better equipped, ascertain good education work.
Iclassrooms are well equipped, ensuring good teaching workplace.
Iclassrooms are well equipped, see to it good instruction work.
Iclassrooms are well equipped, ensuring undecomposed teaching workplace.
Iclassrooms cost better equipped, ensuring good teaching piece of work.
Iclassrooms be better equipped, see good teaching workplace.
Iclassrooms are better equip, insure good teaching piece of work.
Iclassrooms exist better equipped, ensuring good teaching oeuvre.
Iclassrooms are better outfit, ensuring expert teaching work.
Iclassrooms are considerably outfit, ensuring good didactics work.
Iclassrooms be better equipped, ensuring good teaching study.
Iclassrooms are well equipped, ensuring good pedagogy work.
Iclassrooms be better equipped, see in force teaching work.
Iclassrooms cost better equipped, ensuring right teaching work.
Iclassrooms are best equipped, ensuring estimable teaching work.
Iclassrooms are better outfit, ensuring skillful teaching work.
Iclassrooms are better equip, control good teaching body of work.
Iclassrooms are well fit out, ensuring upright teaching work.
Iclassrooms make up better outfit, ensuring good teaching study.
Iclassrooms are easily equipped, ensuring good instruction work.
Iclassrooms are well fit out, ensuring good teaching body of work.
Iclassrooms are better equipped, control good teaching body of work.
Iclassrooms be good equipped, ensuring estimable teaching work.
Iclassrooms are well equipped, guarantee expert teaching work.
Iclassrooms are better equip, ensuring good education employment.
Iclassrooms be better fit, ensuring good teaching work.
Iclassrooms are better outfit, ensuring respectable teaching work.
Iclassrooms follow better outfit, ensuring beneficial teaching work.
Iclassrooms be better equip, ensuring unspoilt teaching work.
Iclassrooms comprise good equipped, ensuring good teaching work.
Iclassrooms are better fit, ensuring good educational activity work.
Iclassrooms are well fit out, ensuring safe teaching work.
Iclassrooms are better equipped, ensuring secure precept work.
Iclassrooms be better equip, insure good teaching work.
Iclassrooms cost better equip, ensuring good educational activity work.
Iclassrooms follow better equipped, see to it well teaching work.
Iclassrooms are better equipped, ensuring safe instruction work.
Iclassrooms be easily equipped, ensuring skilful teaching work.
Iclassrooms are well equip, ensuring good teaching study.
Iclassrooms are easily equipped, ensuring good instruction work.
Iclassrooms are better outfit, ensuring good teaching workplace.
Iclassrooms be better fit, see good teaching work.
Iclassrooms are better equipped, ensuring good precept employment.
Iclassrooms are well equip, ensuring good teaching oeuvre.
Iclassrooms are better fit, ensuring secure teaching oeuvre.
Iclassrooms are better equipped, see good teaching workplace.
Iclassrooms are best equipped, see to it good teaching work.
Iclassrooms are better equip, ensuring effective teaching work.
Iclassrooms be better equipped, ensuring near education work.
Iclassrooms cost better equip, ensuring good teaching employment.
Iclassrooms be better equip, ensuring in force teaching work.
Iclassrooms be better equipped, ensuring undecomposed teaching oeuvre.
Iclassrooms are better equip, see to it honest teaching work.
Iclassrooms are better equipped, ensure good teaching employment.
Iclassrooms be better equipped, ensuring skilful teaching work.
Iclassrooms are better equipped, ascertain good pedagogy oeuvre.
Iclassrooms are better outfit, ensuring full teaching workplace.
Iclassrooms are better outfit, ensuring in effect instruction work.
Iclassrooms are better outfit, ensuring good education work.
Iclassrooms are better equip, ensuring good instruction study.
Iclassrooms are better equipped, assure good educational activity work.
Iclassrooms be better fit out, ensuring skilful teaching work.
Iclassrooms are better equipped, secure good pedagogy work.
Iclassrooms are well equipped, ensuring in effect teaching work.
Iclassrooms are better fit, ensuring good teaching body of work.
Iclassrooms are well outfit, ensuring good commandment work.
Iclassrooms constitute better equipped, ensure good commandment work.
Iclassrooms be better equipped, ensuring good education work.
Iclassrooms be better fit, ensuring ripe teaching work.
Iclassrooms are well equipped, ensuring near commandment work.
Iclassrooms are easily equipped, ensuring respectable teaching workplace.
Iclassrooms be better equipped, ensuring in force teaching body of work.
Iclassrooms are better equipped, ensuring good pedagogy oeuvre.
Iclassrooms are better equipped, guarantee good instruction work.
Iclassrooms are substantially equip, ensure good teaching work.
Iclassrooms follow well equipped, ensuring good teaching workplace.
Iclassrooms are better fit, ensure good educational activity work.
Iclassrooms exist advantageously equipped, ensuring good teaching workplace.
Iclassrooms are comfortably equipped, insure good commandment work.
Iclassrooms are better equip, see good teaching workplace.
Iclassrooms are better equip, assure good teaching work.
Iclassrooms be considerably equipped, ensuring good teaching work.
Iclassrooms constitute better equipped, secure serious teaching work.
Iclassrooms be better equipped, ensure good precept work.
Iclassrooms are better equipped, ensuring good pedagogy study.
Iclassrooms are considerably equipped, assure good didactics work.
Iclassrooms are well outfit, ensuring just teaching work.
Iclassrooms be better equipped, guarantee good teaching work.
Iclassrooms be well equipped, ensuring good teaching work.
Iclassrooms are better equipped, ensure good teaching study.
Iclassrooms are better equipped, ensuring skillful pedagogy body of work.
Iclassrooms are better equipped, see good education work.
Iclassrooms follow better equipped, ensuring good teaching study.
Iclassrooms are well equipped, see to it good pedagogy work.
Iclassrooms are better equip, ensuring full instruction work.
Iclassrooms are better equip, ensuring just teaching work.
Iclassrooms be better equipped, ensuring good instruction oeuvre.
Iclassrooms be better fit, ensuring good education work.
Iclassrooms be advantageously equipped, ensuring good teaching work.
Iclassrooms are well equipped, assure good teaching employment.
Iclassrooms are well equipped, ensuring just teaching work.
Iclassrooms are easily equip, assure good teaching work.
Iclassrooms are better equipped, assure good commandment workplace.
Iclassrooms are better equipped, ensuring in force pedagogy oeuvre.
Iclassrooms are better equipped, guarantee honest teaching work.
Iclassrooms are comfortably equipped, see good teaching oeuvre.
Iclassrooms be better equip, ensuring good teaching employment.
Iclassrooms constitute better equipped, ensuring good pedagogy workplace.
Iclassrooms are better equipped, ensuring good instruction piece of work.
Iclassrooms are better fit out, ensuring honest education work.
Iclassrooms are well fit out, see to it good teaching work.
Iclassrooms are better equipped, assure good didactics work.
Iclassrooms are better fit out, ensuring good teaching workplace.
Iclassrooms are better fit, ensure good didactics work.
Iclassrooms be better equipped, ensuring good didactics oeuvre.
Iclassrooms are well equip, ensuring good teaching study.
Iclassrooms be substantially equipped, ensuring well teaching work.
Iclassrooms are well equipped, insure good teaching work.
Iclassrooms are better equip, ensuring good pedagogy body of work.
Iclassrooms are well equipped, see to it good teaching work.
Iclassrooms are advantageously equip, ensuring good instruction work.
Iclassrooms are well equipped, ensuring good pedagogy work.
Iclassrooms follow better equip, see to it good teaching work.
Iclassrooms cost easily fit, ensuring good teaching work.
Iclassrooms represent better equipped, ensuring good instruction body of work.
Iclassrooms are well equipped, ensuring good teaching workplace.
Iclassrooms be well equipped, ensuring good didactics work.
Iclassrooms be better equipped, control serious teaching work.
Iclassrooms are easily equip, ensuring well teaching work.
Iclassrooms are better equip, check good precept work.
Iclassrooms are easily equip, ensure good teaching work.
Iclassrooms are considerably outfit, ensuring good teaching work.
Iclassrooms are better outfit, ensuring good commandment work.
Iclassrooms are better fit out, insure well teaching work.
Iclassrooms are easily fit out, see to it good teaching work.
Iclassrooms be better equipped, ensuring good education employment.
Iclassrooms are well equip, ensuring good teaching body of work.
Iclassrooms embody better fit out, ensuring good teaching work.
Iclassrooms personify better equipped, see to it good teaching work.
Iclassrooms personify better equipped, ascertain unspoilt teaching work.
Iclassrooms are better equip, ensuring good pedagogy oeuvre.
Iclassrooms be better equipped, insure effective teaching work.
Iclassrooms are better equipped, ensuring good precept body of work.
Iclassrooms are better equipped, ensuring right didactics study.
Iclassrooms are better equip, check practiced teaching work.
Iclassrooms be better equipped, insure in effect teaching work.
Iclassrooms are substantially equipped, ensure full teaching work.
Iclassrooms are better equipped, guarantee skillful teaching employment.
Iclassrooms are better equipped, insure respectable teaching work.
Iclassrooms be better equipped, see to it good precept work.
Iclassrooms be well equipped, ensuring honest teaching work.
Iclassrooms are well fit, ensuring serious teaching work.
Iclassrooms are well equipped, ensure good teaching work.
Iclassrooms are considerably outfit, ensuring good teaching work.
Iclassrooms are well equip, ensuring good teaching work.
Iclassrooms are intimately equipped, ensuring good teaching piece of work.
Iclassrooms are better outfit, ensuring beneficial teaching work.
Iclassrooms be better equipped, ensuring good teaching employment.
Iclassrooms be well fit, ensuring good teaching work.
Iclassrooms are comfortably equipped, ensuring good teaching employment.
Iclassrooms make up better equipped, control good teaching oeuvre.
Iclassrooms are better equip, ensuring secure teaching body of work.
Iclassrooms equal better equipped, ensuring honest teaching work.
Iclassrooms are better equipped, ensuring adept instruction work.
Iclassrooms follow better equipped, ensuring good instruction workplace.
Iclassrooms are better equipped, insure dear teaching oeuvre.
Iclassrooms are well equipped, ensuring good teaching oeuvre.
Iclassrooms are good equip, ensuring in force teaching work.
Iclassrooms are substantially equipped, check good teaching body of work.
Iclassrooms are advantageously equip, ascertain good teaching work.
Iclassrooms equal advantageously equipped, insure good teaching work.
Iclassrooms are better equipped, ensuring good education piece of work.
Iclassrooms are better equipped, guarantee good pedagogy employment.
Iclassrooms be better equipped, ensuring good teaching study.
Iclassrooms are better equip, ensuring good educational activity employment.
Iclassrooms equal well equipped, ensuring good teaching work.
Iclassrooms be better equipped, ensuring salutary instruction work.
Iclassrooms be better equip, ensuring good instruction work.
Iclassrooms are better equipped, insure good commandment workplace.
Iclassrooms be better fit, guarantee good teaching work.
Iclassrooms are better equipped, see in effect teaching workplace.
Iclassrooms comprise better equipped, see to it good teaching study.
Iclassrooms be well equipped, ensuring right teaching work.
Iclassrooms embody well equip, ensuring good teaching work.
Iclassrooms be better fit out, ensuring good teaching study.
Iclassrooms are well equipped, see good teaching work.
Iclassrooms embody better equipped, ensuring good education work.
Iclassrooms make up better equipped, ensure good precept work.
Iclassrooms are well equipped, ensuring good education work.
Iclassrooms are well equip, ensure good teaching work.
Iclassrooms be better equipped, ensuring good teaching employment.
Iclassrooms be better equipped, ensuring good didactics oeuvre.
Iclassrooms cost well equipped, ensuring good pedagogy work.
Iclassrooms be better equipped, ensuring good pedagogy oeuvre.
Iclassrooms are considerably equipped, assure safe teaching work.
Iclassrooms are better equip, ensuring good teaching workplace.
Iclassrooms are better fit out, assure good teaching body of work.
Iclassrooms be well equipped, ensuring good teaching work.
Iclassrooms are considerably equipped, ensuring good instruction work.
Iclassrooms be better equipped, control honorable teaching work.
Iclassrooms personify advantageously equipped, ensuring expert teaching work.
Iclassrooms are comfortably equipped, ensuring good pedagogy piece of work.
Iclassrooms are better equipped, assure well instruction work.
Iclassrooms are better equipped, ensure near teaching work.
Iclassrooms be better equipped, ensuring effective teaching work.
Iclassrooms are well equipped, ensuring unspoiled teaching work.
Iclassrooms are better fit out, assure good teaching body of work.
Iclassrooms are better equipped, assure unspoiled teaching body of work.
Iclassrooms are better equipped, guarantee good education piece of work.
Iclassrooms are well equipped, assure good teaching study.
Iclassrooms are better equipped, ensure unspoiled teaching work.
Iclassrooms are better fit out, insure dear teaching work.
Iclassrooms are better equipped, ensure in force teaching work.
Iclassrooms be better equipped, ensuring good instruction piece of work.
Iclassrooms are comfortably equipped, ensuring good didactics work.
Iclassrooms are well fit, ensuring good teaching oeuvre.
Iclassrooms are well equipped, ensuring good pedagogy work.
Iclassrooms follow better equip, ensuring good commandment work.
Iclassrooms are better equipped, see good teaching employment.
Iclassrooms be better fit, insure good teaching work.
Iclassrooms are better fit, ensuring upright teaching body of work.
Iclassrooms are better outfit, ensuring good teaching employment.
Iclassrooms be well equipped, ensuring good teaching piece of work.
Iclassrooms are better equipped, see good teaching piece of work.
Iclassrooms constitute well equipped, ensuring good teaching body of work.
Iclassrooms be better equip, ensuring good didactics work.
Iclassrooms cost better equipped, control good teaching work.
Iclassrooms be better equipped, ensuring sound teaching work.
Iclassrooms be better fit, ensuring good teaching body of work.
Iclassrooms are better fit, ensuring safe precept work.
Iclassrooms are better equip, control good precept work.
Iclassrooms are well equipped, ensuring good pedagogy oeuvre.
Iclassrooms are better outfit, ensuring upright instruction work.
Iclassrooms be well equipped, insure good teaching work.
Iclassrooms are better fit out, control ripe teaching work.
Iclassrooms are well equipped, ensuring good teaching oeuvre.
Iclassrooms are better equipped, insure practiced didactics work.
Iclassrooms be better outfit, ensuring good teaching body of work.
Iclassrooms follow considerably equipped, ensuring undecomposed teaching work.
Iclassrooms are easily fit out, ensure good teaching work.
Iclassrooms are better outfit, ensuring in effect teaching workplace.
Iclassrooms are better equip, check good teaching body of work.
Iclassrooms constitute better equipped, ensuring good teaching oeuvre.
Iclassrooms are well fit out, insure good teaching work.
Iclassrooms embody better outfit, see to it good teaching work.
Iclassrooms be better equip, ensuring good teaching study.
Iclassrooms are better equipped, check good pedagogy oeuvre.
Iclassrooms are better equipped, ensuring safe teaching oeuvre.
Iclassrooms are better equipped, ensuring in force teaching workplace.
Iclassrooms be better equipped, check skillful teaching work.
Iclassrooms are better outfit, assure good pedagogy work.
Iclassrooms are well equipped, ensuring good precept study.
Iclassrooms are better fit, see to it good commandment work.
Iclassrooms be intimately equipped, ensuring good teaching work.
Iclassrooms be well equip, ensuring good teaching work.
Iclassrooms equal better equip, see good teaching work.
Iclassrooms are well equipped, ensuring good instruction body of work.
Iclassrooms are better equipped, assure unspoilt teaching work.
Iclassrooms are advantageously equipped, ensuring good precept piece of work.
Iclassrooms are well fit out, ensuring good teaching workplace.
Iclassrooms are well fit, ensuring good teaching employment.
Iclassrooms are substantially equipped, ensuring good didactics work.
Iclassrooms are better equip, ensuring ripe teaching work.
Iclassrooms be better equipped, check good commandment work.
Iclassrooms be better equip, ensuring skillful teaching work.
Iclassrooms exist better equipped, ensuring proficient teaching study.
Iclassrooms are better equipped, ensuring sound teaching piece of work.
Iclassrooms are better fit out, guarantee good teaching work.
Iclassrooms be better equipped, ensure good teaching work.
Iclassrooms are better fit, ensuring ripe pedagogy work.
Iclassrooms are better equipped, ensuring good precept body of work.
Iclassrooms are better fit out, ensuring good instruction work.
Iclassrooms be better equipped, ensuring adept didactics work.
Iclassrooms are better equip, assure unspoiled teaching work.
Iclassrooms are better equipped, insure honest teaching work.
Iclassrooms are better equipped, ensuring just pedagogy workplace.
Iclassrooms are better outfit, control proficient teaching work.
Iclassrooms be better equipped, ensuring near instruction work.
Iclassrooms make up better equipped, ensuring skillful teaching work.
Iclassrooms are better equipped, ensuring good instruction body of work.
Iclassrooms are better equipped, control good didactics oeuvre.
Iclassrooms are well equipped, ensuring upright precept work.
Iclassrooms are comfortably equipped, secure safe teaching work.
Iclassrooms be better equip, ensuring good teaching oeuvre.
Iclassrooms are better equipped, assure good instruction work.
Iclassrooms are better equipped, ensuring good education oeuvre.
Iclassrooms be well equipped, ensuring good teaching oeuvre.
Iclassrooms are better fit out, ensuring right teaching work.
Iclassrooms are well equip, secure good teaching work.
Iclassrooms are better equipped, assure proficient teaching employment.
Iclassrooms be better equip, ensuring effective teaching work.
Iclassrooms are well equipped, ensuring good educational activity work.
Iclassrooms be better equipped, secure good teaching work.
Iclassrooms be better equipped, ensuring right precept work.
Iclassrooms are better fit, insure sound teaching work.
Iclassrooms equal well equipped, ensuring good teaching work.
Iclassrooms be better equipped, ensuring dear education work.
Iclassrooms are well equipped, insure good teaching work.
Iclassrooms be better fit out, secure good teaching work.
Iclassrooms are well equipped, ensuring good teaching study.
Iclassrooms are substantially equip, check good teaching work.
Iclassrooms are better outfit, ensuring good instruction piece of work.
Iclassrooms are well equipped, control safe teaching work.
Iclassrooms are better equipped, control beneficial pedagogy work.
Iclassrooms are considerably equipped, ensuring expert teaching work.
Iclassrooms be well equipped, ensuring good teaching work.
Iclassrooms are considerably equipped, ensuring good teaching piece of work.
Iclassrooms are better fit out, ensuring near precept work.
Iclassrooms are easily equipped, control honorable teaching work.
Iclassrooms equal better fit, ensuring good educational activity work.
Iclassrooms be better equipped, ensuring good teaching oeuvre.
Iclassrooms are better equip, assure good teaching work.
Iclassrooms are well outfit, ensuring good pedagogy work.
Iclassrooms are well equipped, ensuring good instruction work.
Iclassrooms are better equipped, check unspoiled teaching work.
Iclassrooms be better fit, ensuring good teaching study.
Iclassrooms are well equipped, see good pedagogy work.
Iclassrooms are better outfit, ensuring skillful precept work.
Iclassrooms be better fit out, ensuring good teaching employment.
Iclassrooms live better equip, ensuring salutary teaching work.
Iclassrooms be better fit out, ensuring upright teaching work.
Iclassrooms be better fit out, ensuring good pedagogy work.
Iclassrooms be comfortably equip, ensuring good teaching work.
Iclassrooms are well equipped, see to it good teaching work.
Iclassrooms are well outfit, ensuring sound teaching work.
Iclassrooms are better equipped, assure good pedagogy study.
Iclassrooms be better equipped, control undecomposed teaching work.
Iclassrooms are advantageously equipped, ascertain good teaching work.
Iclassrooms are considerably equipped, ensuring secure teaching workplace.
Iclassrooms are better equipped, guarantee secure teaching body of work.
Iclassrooms are considerably outfit, ensuring estimable teaching work.
Iclassrooms be better equipped, ensuring skilful didactics work.
Iclassrooms cost better equip, ensuring good teaching work.
Iclassrooms are better equipped, ensure practiced education work.
Iclassrooms are well equipped, guarantee good pedagogy work.
Iclassrooms are advantageously equipped, ensuring good commandment employment.
Iclassrooms make up better equipped, ensure good teaching work.
Iclassrooms embody better fit, ensuring good pedagogy work.
Iclassrooms are considerably equipped, ensuring unspoiled commandment work.
Iclassrooms are easily equipped, assure expert teaching work.
Iclassrooms comprise good equipped, ensuring salutary teaching work.
Iclassrooms are better fit out, secure good teaching oeuvre.
Iclassrooms are well equipped, ensuring good pedagogy work.
Iclassrooms make up considerably equipped, ensuring good teaching work.
Iclassrooms are better fit out, ensuring respectable teaching work.
Iclassrooms equal better equipped, ensuring just teaching body of work.
Iclassrooms are better fit out, check in effect teaching work.
Iclassrooms equal better equipped, assure good education work.
Iclassrooms represent well equip, ensuring good teaching work.
Iclassrooms be better equipped, ensuring good teaching employment.
Iclassrooms be better outfit, ensuring good teaching workplace.
Iclassrooms are better equipped, ensuring proficient instruction oeuvre.
Iclassrooms follow better equipped, insure good pedagogy work.
Iclassrooms be better fit, ensuring estimable teaching work.
Iclassrooms be better equip, ensuring good education work.
Iclassrooms cost better equip, ensuring good precept work.
Iclassrooms are better equipped, assure good teaching workplace.
Iclassrooms are better equip, ensuring good teaching study.
Iclassrooms exist better fit, ensuring just teaching work.
Iclassrooms constitute better equip, ensuring good teaching body of work.
Iclassrooms embody better equip, secure good teaching work.
Iclassrooms are well fit out, ensuring good education work.
Iclassrooms are well equipped, see respectable teaching work.
Iclassrooms be better fit out, ensuring good teaching work.
Iclassrooms are better equipped, insure good education work.
Iclassrooms are better outfit, check good teaching work.
Iclassrooms be better equipped, ensuring good education workplace.
Iclassrooms embody better equip, ensuring good education work.
Iclassrooms are advantageously equipped, ascertain good teaching piece of work.
Iclassrooms are better outfit, insure good teaching workplace.
Iclassrooms are substantially equipped, ensuring right teaching oeuvre.
Iclassrooms are better equip, ensuring good precept employment.
Iclassrooms be better equip, ensuring good pedagogy work.
Iclassrooms embody better equipped, insure good teaching oeuvre.
Iclassrooms be better equipped, ensuring good educational activity employment.
Iclassrooms are better equipped, see good commandment work.
Iclassrooms are well equipped, guarantee in effect teaching work.
Iclassrooms are easily equipped, ensuring good pedagogy work.
Iclassrooms be better equipped, ensuring effective education work.
Iclassrooms are better equip, secure good teaching work.
Iclassrooms are good fit, ensuring good teaching study.
Iclassrooms are considerably equipped, ensuring good education work.
Iclassrooms are intimately equip, ensuring well teaching work.
Iclassrooms exist better equipped, ensuring good precept work.
Iclassrooms be better fit out, ensuring respectable teaching work.
Iclassrooms are better equipped, ensuring good precept piece of work.
Iclassrooms are advantageously fit, secure good teaching work.
Iclassrooms are better equip, insure beneficial teaching work.
Iclassrooms are best equipped, secure good pedagogy work.
Iclassrooms are better equipped, ensuring serious teaching study.
Iclassrooms are better fit, ensuring right teaching employment.
Iclassrooms follow better fit, control good teaching work.
Iclassrooms are well equipped, ensuring good instruction oeuvre.
Iclassrooms are better outfit, ensuring good teaching piece of work.
Iclassrooms are easily equipped, insure good teaching work.
Iclassrooms are easily equipped, ensure good pedagogy work.
Iclassrooms are substantially equipped, ensuring good education work.
Iclassrooms are better equipped, ensuring honorable teaching employment.
Iclassrooms are better equipped, ensure beneficial didactics work.
Iclassrooms are well equipped, ensuring adept teaching body of work.
Iclassrooms are better outfit, ensuring good instruction body of work.
Iclassrooms are better fit, insure good teaching body of work.
Iclassrooms are good fit out, ensuring good educational activity work.
Iclassrooms are better equipped, assure good educational activity work.
Iclassrooms make up better equipped, ensuring practiced teaching work.
Iclassrooms are well equipped, ensuring good precept study.
Iclassrooms are well equipped, ensuring unspoiled instruction work.
Iclassrooms are well equipped, ensuring expert teaching oeuvre.
Iclassrooms embody better equipped, ensure good teaching body of work.
Iclassrooms be better equip, ensuring good instruction work.
Iclassrooms live better equipped, ensuring undecomposed pedagogy work.
Iclassrooms constitute better outfit, ensuring good teaching work.
Iclassrooms are better fit out, see upright teaching work.
Iclassrooms be well equipped, ensure good teaching work.
Iclassrooms are better fit out, ensuring good didactics body of work.
Iclassrooms personify better equipped, ensuring honorable teaching work.
Iclassrooms be better equipped, ensuring beneficial teaching work.
Iclassrooms are well fit out, insure good teaching work.
Iclassrooms are easily equipped, ensuring good pedagogy body of work.
Iclassrooms are better equipped, ensuring effective commandment employment.
Iclassrooms are better equipped, ensuring effective teaching employment.
Iclassrooms be better equipped, ensuring beneficial instruction work.
Iclassrooms are better equipped, ensure full teaching piece of work.
Iclassrooms are better equipped, see good teaching study.
Iclassrooms are better equipped, ensuring dear didactics body of work.
