# Supplementary material for: Attention-aware with stacked embedding for sentiment analysis of student feedback through deep learning techniques
Source: PeerJ Comput Sci. 2024 Sep 2;10:e2283. doi: 10.7717/peerj-cs.2283 (PMC11419625; doi:10.7717/peerj-cs.2283)
Supplement: Supplemental Information 2 [file peerj-cs-10-2283-s002.zip › UIT-VSFC/agumented text/test (38).xlsx]

## Sheet: welcome
There are persona of knowledge that only one half of the class has learned, but the teacher thinks that the unscathed class has already acquire it, so only an overview, the balance of the students are unmanageable to grasp.
There are parts of knowledge that only half of the class has get word, only the teacher thinks that the whole family has already ascertain it, hence simply an overview, the quietus of the students are difficult to get the picture.
There represent share of knowledge that only one half of the class experience memorise, merely the teacher thinks that the whole class has already learned it, so only an overview, the rest of the pupil are difficult to grasp.
There are region of knowledge that merely one half of the class has learned, but the teacher imagine that the whole grade has already learned it, so only an overview, the remainder of the students are difficult to grasp.
There be parting of knowledge that only half of the stratum has learned, but the instructor thinks that the whole class has already memorize it, thus only an overview, the rest of the students are difficult to grasp.
There be character of knowledge that only half of the family has memorize, but the teacher thinks that the whole class has already check it, then only if an overview, the rest of the students be difficult to grasp.
There live parts of knowledge that only one half of the class has pick up, just the instructor cogitate that the unharmed class has already learned it, so only an overview, the rest of the students are difficult to grasp.
There are component of knowledge that but one half of the division has learned, but the teacher thinks that the whole family has already learned it, so only an overview, the ease of the students are difficult to compass.
Thither are parts of knowledge that only half of the class give birth larn, but the teacher thinks that the whole grade has already learned it, so only an overview, the sleep of the students are difficult to grasp.
There are parts of knowledge that only if half of the class has learn, simply the instructor thinks that the whole division has already learned it, so simply an overview, the rest of the students exist difficult to grok.
There are part of knowledge that only half of the division has learn, simply the teacher thinks that the whole class have already learned it, thence only an overview, the rest of the students are difficult to grasp.
There are parts of knowledge that only half of the class give learned, but the teacher call back that the whole class has already learned information technology, so only an overview, the sleep of the student are difficult to apprehend.
There are character of knowledge that only half of the class has see, but the teacher thinks that the unharmed class has already learned it, and then alone an overview, the rest of the students be difficult to comprehend.
There are parts of knowledge that only one half of the stratum suffer learned, but the instructor thinks that the whole family has already learned information technology, and so only an overview, the rest of the students are difficult to hold on.
On that point are parts of knowledge that only half of the class hold learned, simply the teacher thinks that the whole form has already learned it, so only if an overview, the rest of the students represent difficult to grasp.
There be parts of knowledge that only one half of the division has learned, simply the teacher think that the whole class has already learn it, so only an overview, the ease of the students are difficult to grasp.
There are parts of knowledge that entirely half of the stratum has learned, but the instructor thinks that the whole class has already memorize it, so only an overview, the rest of the scholar are difficult to dig.
There be parts of knowledge that only half of the class has learn, simply the instructor thinks that the whole class have got already learned it, so only an overview, the rest of the student are difficult to dig.
There are parts of cognition that only when half of the family deliver get a line, but the teacher thinks that the unscathed class have already learned it, so only an overview, the remainder of the students are difficult to grasp.
There are parts of noesis that only half of the division has take, but the teacher consider that the whole class hold already learned it, so only an overview, the residual of the students are difficult to grasp.
In that respect are parts of knowledge that only half of the class have learned, but the teacher thinks that the whole class has already learned it, so only an overview, the repose of the students embody hard to apprehend.
There are parts of knowledge that only when one half of the class has learned, but the instructor think that the solid class has already learned it, thus only an overview, the rest of the students are difficult to get the picture.
There are parts of cognition that only half of the class has learned, but the instructor thinks that the whole social class give already get a line information technology, indeed only an overview, the rest of the students are unmanageable to grasp.
There are parts of knowledge that only one half of the stratum has learned, but the teacher thinks that the whole class has already learned it, thence simply an overview, the rest of the student are difficult to hold on.
There are part of knowledge that entirely half of the class has study, but the teacher thinks that the unharmed class has already learned it, so only an overview, the rest of the student be difficult to grasp.
There are office of knowledge that only one half of the class have learned, simply the teacher thinks that the whole category has already get wind information technology, so only an overview, the rest of the students are difficult to grasp.
There are parts of knowledge that only when one half of the year has learned, but the teacher thinks that the whole class has already learned it, thence only an overview, the residuum of the students are difficult to grasp.
There follow parts of cognition that only half of the class have learned, but the instructor mean that the whole class have already learned it, so only an overview, the relaxation of the students are unmanageable to grasp.
At that place are parts of knowledge that only half of the social class has learned, simply the teacher recollect that the whole class has already learned information technology, so simply an overview, the rest of the educatee be difficult to grasp.
There are parts of knowledge that only half of the form have learned, but the instructor thinks that the unanimous class has already learn it, so only an overview, the respite of the students are difficult to grasp.
There are parts of cognition that just half of the class has learned, but the instructor consider that the whole year has already learned information technology, so only an overview, the remainder of the students are difficult to grasp.
Thither are parts of cognition that only half of the class ingest learned, but the teacher thinks that the whole class has already learned information technology, indeed simply an overview, the rest of the pupil are difficult to dig.
There are part of knowledge that exclusively one half of the class has acquire, but the teacher thinks that the whole class has already learn information technology, thusly only an overview, the rest of the students make up difficult to grasp.
There are parts of noesis that only one half of the class induce learned, but the teacher suppose that the whole class has already learn it, hence only an overview, the relaxation of the students are difficult to grasp.
In that respect are parts of knowledge that only half of the class has learned, but the teacher thinks that the hale class has already pick up it, so only an overview, the respite of the students are difficult to hold on.
There be role of knowledge that only half of the class get learned, just the teacher thinks that the whole class hold already watch it, indeed only an overview, the residuum of the students are difficult to grasp.
There equal parts of knowledge that only half of the division take in learned, but the instructor think that the whole class have already learned it, so only an overview, the rest of the scholar constitute hard to grasp.
There are parts of knowledge that just half of the class has learned, but the teacher thinks that the unhurt class has already memorise it, so entirely an overview, the rest of the students exist difficult to apprehend.
There be portion of knowledge that only one half of the course of study stimulate learned, but the teacher consider that the whole class has already learned it, so only an overview, the remainder of the student be difficult to grasp.
On that point are parts of cognition that only half of the division has learned, but the teacher thinks that the whole course has already learned it, thus only an overview, the repose of the students be difficult to compass.
At that place are parts of knowledge that only half of the class has learned, but the teacher thinks that the unharmed class has already ascertain it, so only when an overview, the quietus of the student are difficult to grasp.
At that place are parts of knowledge that only half of the class get learned, but the teacher recollect that the whole class has already learned it, then only an overview, the quietus of the students equal hard to grasp.
There constitute voice of knowledge that only one half of the socio economic class has determine, but the teacher thinks that the whole class hold already instruct information technology, so simply an overview, the rest of the students are difficult to grasp.
There are component part of knowledge that exclusively half of the class has learned, just the teacher thinks that the whole grade has already learned it, therefore simply an overview, the rest of the students are unmanageable to grasp.
There are part of noesis that only half of the class has see, but the instructor recollect that the whole class have already learned it, so only an overview, the rest of the scholar are difficult to grasp.
There are parts of knowledge that only one half of the division feature learned, but the instructor thinks that the whole class has already learn it, so only an overview, the rest of the scholarly person are hard to dig.
There are parts of knowledge that only half of the year has find out, but the instructor thinks that the whole class take already learned information technology, thus only an overview, the rest of the students exist unmanageable to grasp.
In that respect are parts of knowledge that only one half of the course of instruction has learned, simply the instructor thinks that the whole class has already learned it, and then only an overview, the residual of the students are difficult to grasp.
There are parts of knowledge that only one half of the class has learned, just the teacher thinks that the whole course hold already learned information technology, so only an overview, the rest of the students are difficult to grasp.
In that respect are part of cognition that only half of the class has learned, only the teacher thinks that the whole class has already teach it, thusly only an overview, the rest of the student comprise difficult to grasp.
At that place cost parts of cognition that only when half of the form have learned, but the teacher thinks that the whole class has already learned it, so only an overview, the rest of the students are difficult to grasp.
There be persona of knowledge that only one half of the course has learned, just the teacher thinks that the whole class has already check it, so only an overview, the rest of the students are difficult to apprehend.
In that location are parts of knowledge that only half of the class has learned, simply the teacher thinks that the whole class has already determine it, so only an overview, the rest of the student constitute unmanageable to savvy.
There are persona of knowledge that but half of the class receive get wind, but the teacher think that the whole class has already learned information technology, thus only an overview, the rest of the students are difficult to apprehend.
There be region of knowledge that simply one half of the class ingest learned, just the teacher thinks that the whole division has already learned it, so only an overview, the rest of the students are unmanageable to compass.
Thither are parts of knowledge that only half of the class take in learned, but the instructor recollect that the whole class have already learned it, so only an overview, the rest of the scholarly person be difficult to grasp.
In that respect are parts of knowledge that only one half of the class has learned, merely the teacher thinks that the whole class take already learned it, so only an overview, the residual of the students are unmanageable to grasp.
There are parts of cognition that only half of the class has learned, but the teacher call up that the unhurt class has already learned it, so solely an overview, the rest of the students live difficult to grasp.
There are parts of knowledge that only when half of the class have learned, but the teacher think that the whole class has already learned information technology, so only an overview, the residual of the students be difficult to grasp.
In that respect are parts of knowledge that entirely half of the class has learned, but the teacher thinks that the whole class has already take it, thus only an overview, the rest period of the scholarly person are difficult to dig.
There are parts of knowledge that only one half of the division has learned, but the instructor thinks that the unanimous class have already learned information technology, so only an overview, the repose of the students be difficult to grasp.
On that point are parts of noesis that only half of the social class have learned, but the instructor thinks that the whole class has already learned information technology, so only an overview, the rest of the students are difficult to get the picture.
There are parts of knowledge that only half of the socio economic class has memorise, but the teacher think that the whole class make already check it, so solely an overview, the rest of the students are hard to grasp.
In that respect are parts of knowledge that only half of the class cause get word, but the instructor thinks that the unhurt class possess already learned it, so exclusively an overview, the rest of the students are difficult to grasp.
There are parts of knowledge that only half of the class have see, but the teacher retrieve that the whole class has already learned it, so alone an overview, the rest of the educatee are unmanageable to grasp.
There are role of knowledge that only half of the class has learned, just the instructor consider that the unharmed class have already learned information technology, so only an overview, the rest of the students are difficult to dig.
There embody parts of knowledge that alone half of the class has learn, but the teacher thinks that the whole class induce already learned information technology, so merely an overview, the rest of the students are difficult to grasp.
Thither are parts of knowledge that just half of the course of study has learned, but the teacher think that the whole class has already learned information technology, so only an overview, the sleep of the students constitute difficult to grasp.
There are parts of cognition that only one half of the class has learned, merely the teacher thinks that the whole class has already learned it, so only an overview, the rest of the pupil are unmanageable to grok.
At that place are parts of noesis that only half of the category has learned, merely the teacher thinks that the whole class has already learned information technology, so only an overview, the rest of the pupil be difficult to grasp.
There are parts of knowledge that only if half of the class have got check, but the instructor intend that the whole class has already learned it, so only an overview, the balance of the students are difficult to grasp.
There be parts of noesis that only half of the class has learned, but the teacher thinks that the whole grade has already learned it, thus only an overview, the rest of the scholar are difficult to grasp.
On that point are parts of knowledge that only half of the class has pick up, but the teacher thinks that the unscathed class has already determine information technology, so only an overview, the rest of the students live unmanageable to grasp.
There be voice of cognition that only half of the class has learned, only the teacher thinks that the unhurt course has already learned it, so only an overview, the rest of the students are difficult to grasp.
In that respect cost region of knowledge that only one half of the course has learned, but the instructor thinks that the whole class have already learned it, so only an overview, the rest of the students are difficult to grasp.
Thither are parts of knowledge that simply half of the class has learned, just the teacher think that the whole class has already learned it, thence only an overview, the eternal rest of the students are unmanageable to grasp.
On that point are parts of noesis that only half of the class have learned, but the teacher thinks that the whole family sustain already learn it, so only an overview, the rest of the students be difficult to grasp.
On that point are parts of knowledge that only one half of the grade has learned, but the teacher thinks that the whole class let already learned information technology, so exclusively an overview, the rest of the scholar are unmanageable to grasp.
There are parts of knowledge that only half of the category receive larn, but the teacher think that the whole class have already learned it, so only an overview, the rest of the bookman personify hard to grasp.
There be theatrical role of knowledge that only when half of the class has learned, just the teacher thinks that the whole class has already learned it, so only an overview, the rest of the students are difficult to grasp.
There are part of knowledge that only half of the class get learned, but the teacher thinks that the whole course of study have already learned it, so only when an overview, the relaxation of the educatee are difficult to grasp.
There are parts of knowledge that but half of the category has learned, merely the teacher thinks that the solid stratum has already learned it, so merely an overview, the rest of the students are hard to grasp.
There are parts of knowledge that only half of the class has learned, but the teacher think that the whole class has already learned it, so simply an overview, the rest of the educatee be unmanageable to comprehend.
There are portion of cognition that only half of the class has learned, but the teacher thinks that the unharmed class take in already learned it, thus only an overview, the rest of the pupil are difficult to grasp.
At that place are parts of knowledge that merely half of the class induce learned, but the instructor think that the whole class has already learned it, thusly only an overview, the rest of the students be difficult to grasp.
There are parts of knowledge that only half of the class has determine, just the teacher retrieve that the unscathed class has already learned it, so only an overview, the residual of the students comprise difficult to grasp.
There be function of noesis that just half of the form has learned, merely the teacher believe that the whole class hold already learned it, so only an overview, the rest of the students are difficult to grasp.
There live parts of knowledge that only half of the class get learned, but the teacher thinks that the whole class let already learned information technology, so alone an overview, the eternal rest of the students are hard to grasp.
There are parts of knowledge that solely one half of the class has learned, just the instructor thinks that the unanimous class has already learned it, thusly only an overview, the rest of the students are unmanageable to grasp.
There be section of noesis that only half of the class has learned, but the teacher thinks that the whole class have already learned information technology, so only an overview, the rest of the student are difficult to grasp.
At that place be parts of knowledge that only half of the class induce learned, but the instructor thinks that the whole class has already learned it, so only an overview, the rest period of the students are difficult to grasp.
There are parts of knowledge that only one half of the socio economic class have get word, but the teacher thinks that the whole class has already learn information technology, therefore only an overview, the rest of the students are hard to grasp.
There are parts of knowledge that only half of the class has get wind, simply the teacher think that the whole class has already learned it, so only an overview, the rest of the students live difficult to savvy.
There be parts of knowledge that just one half of the grade has get word, but the instructor think that the whole class has already hear it, so only an overview, the rest of the pupil are difficult to grasp.
There are parts of knowledge that but one half of the class has learned, simply the teacher thinks that the unhurt stratum has already learned it, so only an overview, the rest of the students represent difficult to savvy.
There constitute parts of knowledge that only half of the class have learned, but the teacher thinks that the whole class has already hear information technology, so only an overview, the eternal rest of the students are difficult to grok.
There are parts of noesis that only one half of the class has learned, but the teacher thinks that the unanimous family has already see it, so only an overview, the rest period of the students make up difficult to grasp.
There personify parts of cognition that only half of the family have learned, only the instructor thinks that the whole class have already learned it, so only an overview, the rest of the pupil are difficult to grasp.
There are parts of knowledge that only one half of the grade has learned, but the teacher call back that the whole class has already learned it, so only if an overview, the rest of the pupil be difficult to grok.
There are parts of knowledge that only half of the form have find out, but the teacher thinks that the whole class give birth already memorise information technology, so only an overview, the rest of the students are difficult to grasp.
There are parts of knowledge that only half of the class has check, but the teacher think that the unharmed class has already learned it, so only an overview, the rest of the students are difficult to hold on.
There are part of knowledge that only half of the class has pick up, but the instructor thinks that the unharmed class ingest already learned it, so only an overview, the eternal rest of the students are difficult to grok.
There are part of knowledge that solely one half of the class has learned, only the teacher thinks that the whole class has already learned it, indeed exclusively an overview, the residuum of the students are difficult to grasp.
There are part of knowledge that only one half of the class receive learned, only the teacher thinks that the whole class has already learned information technology, therefore exclusively an overview, the rest of the students are hard to grasp.
There are parts of noesis that only one half of the class has learned, only the teacher thinks that the hale class has already learned it, thence only an overview, the rest of the scholarly person are unmanageable to apprehend.
There be parts of knowledge that only if half of the class has learned, merely the teacher thinks that the unhurt class has already learned it, so only an overview, the quietus of the educatee are difficult to grasp.
There are parts of knowledge that entirely half of the grade stimulate read, but the teacher call back that the whole class have already learned it, and then only an overview, the rest of the students are difficult to grasp.
There be portion of knowledge that exclusively one half of the class has learned, but the teacher thinks that the whole class has already check information technology, so only an overview, the rest of the scholarly person are difficult to grasp.
There be parts of knowledge that but one half of the class has learned, but the instructor thinks that the whole category has already get word it, so simply an overview, the rest of the students are difficult to grasp.
There personify parts of knowledge that only half of the class has learned, just the teacher thinks that the whole social class has already learn it, so only an overview, the relief of the students be difficult to grasp.
There be component of knowledge that only half of the class has learned, only the teacher thinks that the whole class has already learn it, so only an overview, the rest of the pupil are difficult to apprehend.
There are parts of knowledge that only one half of the course of study has learned, but the teacher remember that the whole class has already learned information technology, thus entirely an overview, the rest of the students are difficult to grasp.
Thither are parts of knowledge that only half of the class has learned, but the teacher consider that the whole class take already learned it, then merely an overview, the quietus of the students are difficult to comprehend.
There are parts of noesis that only half of the class let ascertain, but the teacher thinks that the whole class has already learned it, so just an overview, the eternal sleep of the students are difficult to grasp.
There be part of knowledge that solely one half of the class has hear, but the teacher thinks that the unharmed family has already learned it, so only an overview, the rest of the students are difficult to grasp.
In that location are part of knowledge that only half of the class make learn, but the teacher thinks that the solid class has already learn it, so only an overview, the residuum of the scholar are difficult to grasp.
Thither exist parts of knowledge that only one half of the class possess learned, but the instructor thinks that the whole class has already read it, so only an overview, the rest of the students are difficult to grasp.
At that place are parts of noesis that only one half of the class has learned, just the teacher thinks that the whole course of study take in already con it, so only an overview, the residue of the students are difficult to grasp.
On that point are parts of cognition that simply one half of the grade has learn, but the teacher thinks that the whole class has already learned information technology, so only an overview, the residual of the students are difficult to grasp.
Thither are parts of knowledge that only half of the family has learned, but the teacher thinks that the unanimous class has already learned it, thusly solely an overview, the quietus of the student are unmanageable to grasp.
There are parts of knowledge that only half of the class has get wind, but the instructor thinks that the unharmed course of study has already learn it, so only an overview, the rest of the students are difficult to grasp.
There make up parts of knowledge that only if half of the division has discover, merely the teacher thinks that the whole course of instruction has already learned it, so only an overview, the repose of the students are difficult to grasp.
There are parts of knowledge that only half of the class has hear, but the teacher thinks that the hale class hold already study information technology, and then only an overview, the rest of the students are difficult to grasp.
There cost parts of knowledge that solely one half of the class has learned, simply the teacher think that the whole class has already learned information technology, and then only an overview, the rest of the students are difficult to grasp.
On that point are parts of knowledge that only half of the social class cause learned, simply the teacher thinks that the whole class has already get wind it, so only an overview, the rest of the scholarly person personify difficult to get the picture.
There personify role of noesis that only half of the category has learned, but the teacher thinks that the whole class has already learned it, so only an overview, the rest of the students are difficult to grok.
There cost parts of knowledge that only one half of the class has get wind, but the teacher think that the whole class has already learned it, then only an overview, the rest of the educatee are difficult to grasp.
There are parts of knowledge that only one half of the class has learn, but the teacher thinks that the whole course has already learned it, indeed but an overview, the relief of the students are difficult to grasp.
There are parts of knowledge that only one half of the class stimulate learned, merely the teacher thinks that the unscathed class ingest already learned it, thus only an overview, the rest of the students constitute unmanageable to comprehend.
There are parts of cognition that merely half of the class has learned, but the teacher think that the whole class has already learned it, and so but an overview, the rest period of the student are difficult to get the picture.
There are parts of cognition that just half of the course of instruction has learned, merely the teacher thinks that the hale class has already learned information technology, then only an overview, the rest of the students are difficult to grasp.
In that respect are parts of cognition that only half of the class has learned, just the teacher thinks that the whole family has already learned it, so alone an overview, the rest of the scholar be difficult to grasp.
There be function of knowledge that only one half of the class has learned, only the instructor thinks that the whole class has already learned it, so only an overview, the rest of the students are hard to grasp.
There are parts of knowledge that simply half of the form has learned, only the teacher opine that the whole class cause already learned it, so only an overview, the rest of the students are difficult to apprehend.
In that respect are parts of knowledge that only half of the class have learned, only the teacher thinks that the whole class has already learned it, so only an overview, the rest of the students be hard to compass.
There embody parts of knowledge that only if half of the class has learned, only the instructor think that the whole class has already teach it, so only an overview, the rest of the students are hard to grasp.
There are parts of knowledge that only half of the class has learned, but the teacher think that the whole class has already learn information technology, thus merely an overview, the repose of the students be difficult to grasp.
There are parts of knowledge that alone half of the class has learned, but the teacher recollect that the whole social class has already learned it, thusly but an overview, the rest of the educatee make up difficult to grasp.
There equal parts of knowledge that only one half of the class has learned, just the instructor thinks that the whole class has already learned information technology, so only an overview, the rest of the students are unmanageable to grasp.
There are parts of knowledge that only half of the class have learned, but the teacher thinks that the hale class make already hear it, thus only an overview, the eternal rest of the scholar are difficult to grasp.
There are parts of noesis that only one half of the class has learned, but the teacher suppose that the unanimous class have already learned information technology, so simply an overview, the rest of the student are difficult to get the picture.
In that respect equal parts of knowledge that only half of the class has learned, but the teacher call back that the hale class stimulate already discover information technology, so only an overview, the rest of the students are unmanageable to grasp.
Thither are parts of knowledge that only one half of the class has learned, only the instructor think that the whole class get already find out it, and so only an overview, the rest of the students are unmanageable to grasp.
There are function of noesis that only half of the class has learned, but the teacher mean that the whole class has already learned information technology, hence only an overview, the relaxation of the students are difficult to grasp.
There be parts of knowledge that only half of the year give learned, but the instructor thinks that the whole class has already learned information technology, and so exclusively an overview, the rest of the students are difficult to grasp.
There are parts of noesis that alone one half of the class has learned, merely the instructor thinks that the whole class has already learned it, so only an overview, the rest of the students are difficult to grasp.
There are parts of knowledge that only half of the class has learned, but the teacher think that the solid year own already learned it, so solely an overview, the rest of the students are difficult to grasp.
There be part of knowledge that solely half of the class has learned, but the teacher think that the unharmed class has already learned it, so only an overview, the rest of the pupil are difficult to grasp.
There are parts of knowledge that merely one half of the class has learned, simply the teacher thinks that the whole class has already teach it, therefore only an overview, the rest of the scholarly person are difficult to grasp.
There are portion of knowledge that just half of the social class induce learned, but the teacher think that the whole class has already learned information technology, so simply an overview, the repose of the students are difficult to grasp.
In that location are parts of knowledge that only half of the course has learned, but the teacher thinks that the unscathed class has already learned information technology, so only an overview, the rest of the scholarly person are difficult to grasp.
Thither are division of knowledge that only half of the course of study has learned, but the teacher thinks that the whole class has already learned it, indeed only if an overview, the eternal sleep of the students are difficult to grasp.
There are portion of knowledge that only if half of the class has get word, but the teacher thinks that the unhurt class has already learned it, thusly only an overview, the repose of the students are unmanageable to grasp.
There constitute parts of knowledge that only half of the class has learned, only the teacher thinks that the whole class has already con information technology, so merely an overview, the rest of the student are hard to grasp.
There are parts of knowledge that only half of the course of instruction has learned, merely the teacher thinks that the solid year has already learned it, and so solely an overview, the rest of the students are hard to grasp.
There are parts of knowledge that only one half of the category take in find out, but the teacher thinks that the whole stratum has already learned it, so but an overview, the rest of the scholar are difficult to grasp.
There be role of noesis that exclusively one half of the class feature learned, but the teacher thinks that the unharmed class has already learned it, so only an overview, the rest of the students are difficult to grasp.
There make up parts of knowledge that only when one half of the class have learned, merely the teacher thinks that the whole class has already learned it, so only an overview, the ease of the students are difficult to apprehend.
There are parts of knowledge that only if half of the category has learn, but the teacher think that the whole class has already learn information technology, hence only an overview, the rest of the students be difficult to grasp.
There exist parts of cognition that only half of the form has learned, but the instructor thinks that the hale class has already learned information technology, so only an overview, the rest of the student are difficult to savvy.
In that location be parts of knowledge that only half of the category has learned, but the teacher thinks that the unhurt class has already learned it, so only an overview, the rest period of the scholarly person be difficult to grasp.
There be parts of knowledge that only half of the class make learned, but the teacher thinks that the whole class experience already learned information technology, therefore alone an overview, the residue of the students are unmanageable to comprehend.
There are parts of knowledge that exclusively one half of the course of instruction has learn, but the teacher thinks that the whole class has already learned it, so just an overview, the rest of the students are difficult to dig.
There are parts of knowledge that only one half of the stratum has learned, but the teacher thinks that the whole class has already discover it, so but an overview, the rest of the scholar are hard to dig.
There are parts of noesis that only when half of the family induce learned, merely the teacher thinks that the whole class has already learned information technology, so only when an overview, the rest of the students are difficult to dig.
In that respect are parts of knowledge that only half of the class hold check, simply the teacher thinks that the whole class has already pick up it, so only an overview, the rest of the bookman are difficult to compass.
In that location are parts of knowledge that only half of the class has learned, but the teacher think that the whole class has already learned it, so only an overview, the eternal rest of the scholar are hard to grasp.
In that respect are theatrical role of knowledge that only half of the category has learned, just the instructor thinks that the whole social class has already learned it, so only an overview, the rest of the students are difficult to grasp.
There are parts of knowledge that only if one half of the class has learned, but the teacher thinks that the unhurt class has already learn it, then only an overview, the rest of the students are unmanageable to grasp.
There are parts of knowledge that only half of the class has get word, merely the teacher thinks that the whole socio economic class has already check information technology, so only an overview, the rest of the educatee are difficult to grasp.
There personify piece of knowledge that only one half of the division has learned, but the teacher thinks that the unscathed class has already teach information technology, so simply an overview, the rest of the bookman are difficult to grasp.
There are parts of knowledge that only half of the socio economic class have learned, only the instructor thinks that the whole form experience already learned it, so entirely an overview, the relaxation of the students are difficult to grasp.
There are parts of knowledge that only if half of the course of instruction has learned, just the instructor retrieve that the whole class have already learned it, so only an overview, the rest of the students are hard to grasp.
In that respect be part of knowledge that only half of the class has see, but the teacher believe that the whole class bear already learn information technology, so only an overview, the rest of the students are difficult to grasp.
There equal part of knowledge that only half of the class has memorise, just the teacher intend that the whole class has already learned information technology, so only an overview, the rest of the students are difficult to grasp.
There are parts of knowledge that exclusively half of the class has see, but the teacher remember that the solid class has already learned it, thence only an overview, the remainder of the students are difficult to grasp.
There are parts of knowledge that only half of the class own learned, but the teacher cogitate that the solid class has already learned information technology, and so only an overview, the rest of the students are difficult to grasp.
There are parts of cognition that only half of the class have learned, but the teacher thinks that the whole class has already learned it, so only an overview, the rest of the student are difficult to grasp.
There be parts of knowledge that exclusively half of the class has learned, simply the instructor thinks that the whole class has already learned information technology, so but an overview, the rest of the students are difficult to grasp.
There are part of noesis that exclusively half of the class has learned, but the teacher thinks that the whole class has already learned it, therefore only an overview, the residuum of the students be hard to grasp.
There be parts of knowledge that only one half of the class has learned, but the instructor thinks that the whole grade has already learned it, so entirely an overview, the eternal sleep of the pupil are difficult to grasp.
There are part of cognition that only one half of the course of study has find out, merely the teacher thinks that the whole class receive already learned information technology, so only an overview, the rest of the students are difficult to grasp.
In that location make up parts of knowledge that only half of the year has find out, but the teacher thinks that the unscathed category have already learned it, so only an overview, the rest of the students are hard to grasp.
There are parts of cognition that only half of the year has learned, simply the teacher think that the whole class has already learned it, and so only an overview, the rest of the student represent difficult to grasp.
Thither are parts of knowledge that alone half of the class has learned, merely the instructor cerebrate that the whole class has already learned it, so only an overview, the rest of the student personify difficult to grasp.
Thither follow parts of knowledge that only half of the class has learned, only the teacher thinks that the whole grade have already get wind it, so only an overview, the rest of the student are difficult to grasp.
There are parts of knowledge that only if one half of the class has learned, but the teacher consider that the whole socio economic class experience already learned it, so only an overview, the rest of the students are unmanageable to grasp.
There are parts of knowledge that only half of the class has check, but the instructor call back that the whole class has already get wind information technology, and so only an overview, the rest of the scholarly person are difficult to savvy.
There are parts of knowledge that only half of the class feature learned, but the instructor thinks that the whole class have already learned it, so solely an overview, the rest of the students be difficult to savvy.
There are region of noesis that just half of the class has learned, only the teacher thinks that the whole class has already learn it, so solely an overview, the rest of the students are difficult to comprehend.
There represent portion of cognition that only half of the class has teach, just the teacher thinks that the whole class has already learned it, so only when an overview, the residual of the students are difficult to grasp.
There are parts of knowledge that only half of the division has learned, but the instructor thinks that the whole social class receive already learned it, so only an overview, the rest of the students are difficult to grasp.
There be part of knowledge that only half of the course have learned, but the instructor thinks that the whole division has already learn it, so only an overview, the remainder of the students are hard to grasp.
There are piece of knowledge that merely half of the class make learned, but the instructor thinks that the whole class have already learned it, so only an overview, the rest of the students personify hard to grasp.
There are role of knowledge that only one half of the class has learned, but the instructor thinks that the whole class has already learned it, so only an overview, the quietus of the scholarly person are difficult to apprehend.
In that location are parts of noesis that only one half of the class has get wind, only the teacher thinks that the unscathed class has already get wind it, so only when an overview, the eternal sleep of the students are difficult to grasp.
There are part of knowledge that only half of the class has see, but the teacher thinks that the whole class has already learned information technology, so merely an overview, the rest of the scholarly person are difficult to grasp.
There live division of knowledge that only half of the class has larn, but the teacher call up that the whole class has already learned it, so simply an overview, the rest of the students make up hard to grasp.
At that place are share of knowledge that only half of the class have got take, merely the teacher thinks that the whole class has already learned it, so only an overview, the rest of the students are unmanageable to grasp.
There embody part of knowledge that only half of the class sustain get wind, but the teacher thinks that the solid class has already learned it, then only an overview, the rest of the students be difficult to grasp.
There equal parts of cognition that only half of the class has teach, but the teacher thinks that the whole class has already learned it, therefore exclusively an overview, the rest of the scholarly person are difficult to grasp.
There embody part of knowledge that only half of the class has learned, just the teacher thinks that the hale class has already learned it, so only an overview, the rest of the scholar are difficult to hold on.
There are parts of noesis that only half of the socio economic class has learned, but the teacher opine that the whole form has already learned information technology, so only an overview, the rest of the student are difficult to hold on.
There are theatrical role of knowledge that only half of the class has learned, but the teacher cogitate that the whole class have got already larn information technology, so only an overview, the remainder of the pupil are hard to grasp.
There are division of cognition that only one half of the course has learn, but the instructor thinks that the whole class has already learned it, so only an overview, the eternal rest of the student be difficult to grasp.
There comprise parts of knowledge that only half of the class make learned, but the teacher call back that the whole class get already study it, so merely an overview, the rest of the students are unmanageable to grasp.
There are parts of noesis that only one half of the class has learned, but the instructor thinks that the whole class consume already learned it, thus only an overview, the rest of the students are hard to hold on.
There are parts of cognition that only half of the course has learned, but the teacher thinks that the hale course get already learned it, so only an overview, the rest of the students be difficult to grasp.
There are parts of knowledge that only half of the class has watch, but the teacher thinks that the unscathed class have already learned information technology, thus only an overview, the eternal rest of the students are unmanageable to grasp.
There be portion of cognition that only one half of the class has learned, but the teacher thinks that the whole class has already learned it, hence simply an overview, the rest of the pupil are difficult to grasp.
There are component part of cognition that only one half of the class has learned, only the teacher thinks that the whole class has already learned it, thus only an overview, the rest period of the scholar represent difficult to grasp.
There are parts of knowledge that only half of the class throw learned, but the teacher thinks that the solid socio economic class has already learned it, so only when an overview, the rest of the scholar equal difficult to hold on.
There be parts of cognition that only half of the class have learned, but the instructor thinks that the unanimous form has already check it, thus only an overview, the rest of the students are difficult to grasp.
There are parts of knowledge that only half of the class has see, but the teacher thinks that the whole social class take already learned it, then alone an overview, the rest of the students live difficult to grasp.
Thither are role of cognition that only half of the class has learned, but the teacher think that the solid category get already learned it, and then only an overview, the rest of the students are unmanageable to grasp.
In that respect are section of knowledge that only when half of the class has learned, but the teacher thinks that the unanimous course has already learned it, so only an overview, the rest of the students are unmanageable to grasp.
There are parts of knowledge that only half of the class has see, but the teacher thinks that the whole social class have already learned information technology, thence merely an overview, the rest period of the pupil are difficult to grasp.
There are component part of knowledge that but half of the class has learned, but the instructor suppose that the whole class have already learn it, so only an overview, the rest of the students are difficult to grasp.
There represent part of cognition that only half of the class has learn, but the teacher thinks that the whole class experience already learned it, so only an overview, the relief of the pupil are difficult to grasp.
There are parts of knowledge that only half of the class has learn, but the teacher thinks that the whole class has already learned it, and then exclusively an overview, the rest of the scholar follow difficult to grasp.
There comprise parts of knowledge that exclusively half of the class have learned, but the instructor thinks that the whole class has already learned it, so only an overview, the rest period of the students are unmanageable to grasp.
There be parts of noesis that just half of the class has learned, but the teacher thinks that the unanimous class has already larn it, so only an overview, the rest of the students are difficult to compass.
There make up parts of knowledge that only half of the class has learned, but the instructor retrieve that the whole class has already learned information technology, so just an overview, the rest of the students are difficult to grasp.
There represent parts of knowledge that only one half of the class has study, but the teacher thinks that the hale class has already learned information technology, so only an overview, the rest of the scholarly person are unmanageable to grasp.
There are parts of noesis that only one half of the class has learned, but the teacher thinks that the whole class receive already learned it, so only an overview, the rest of the students exist difficult to grok.
There comprise parts of knowledge that only half of the class has learned, but the instructor think that the whole stratum accept already get a line it, so only an overview, the rest of the students are difficult to grasp.
There are parts of knowledge that alone half of the socio economic class have learned, merely the teacher thinks that the whole grade has already learned it, so only an overview, the rest of the students be unmanageable to grasp.
There are office of cognition that only half of the class suffer learned, but the teacher conceive that the whole course has already learned it, hence only an overview, the rest of the students are difficult to grasp.
There be parts of knowledge that only half of the course of instruction has learned, but the instructor thinks that the whole class has already learned it, thus only an overview, the ease of the student be difficult to grasp.
There are parts of cognition that only if one half of the family has see, but the teacher cerebrate that the whole class have already learned it, so only an overview, the rest of the students are difficult to grasp.
There are parts of knowledge that only half of the class has read, but the teacher thinks that the whole class has already learned information technology, indeed only an overview, the rest period of the student are difficult to grasp.
In that respect are parts of noesis that only half of the class get read, but the teacher thinks that the whole class has already memorise it, so only an overview, the rest of the student are hard to savvy.
There constitute parts of knowledge that only one half of the class has learned, but the teacher thinks that the unscathed class get already learned it, so only an overview, the rest of the pupil are difficult to grasp.
There live parts of cognition that only half of the class have learn, but the teacher thinks that the whole class has already learned it, so alone an overview, the residuum of the students are difficult to grok.
There live parts of knowledge that alone half of the class have learned, only the teacher thinks that the whole class has already learned it, then only an overview, the rest of the scholarly person are hard to grasp.
In that respect are parts of cognition that only half of the class has learned, but the instructor thinks that the whole class has already learned it, so simply an overview, the rest period of the student are difficult to grasp.
At that place constitute parts of knowledge that simply half of the class give birth learned, just the instructor thinks that the whole class has already ascertain it, so only an overview, the rest of the students are hard to grasp.
There are parts of knowledge that only half of the class deliver acquire, but the teacher thinks that the unscathed class accept already learned it, thence only an overview, the rest of the students are hard to grasp.
There be parts of knowledge that only one half of the course has learned, but the teacher conceive that the whole class has already learned it, so only an overview, the rest of the students be difficult to get the picture.
There are parts of knowledge that only half of the course has learned, but the teacher thinks that the hale grade get already learned it, thus only an overview, the rest of the students exist difficult to grasp.
There are parts of knowledge that only half of the class consume learned, but the teacher thinks that the whole class has already learned information technology, so only an overview, the rest of the scholar are hard to grasp.
At that place are office of knowledge that only half of the class feature learned, but the teacher think that the hale class has already learned it, so only an overview, the rest of the students be difficult to compass.
There are parts of knowledge that only one half of the class has see, only the teacher thinks that the whole class have already learn it, so entirely an overview, the respite of the students are difficult to get the picture.
There are persona of cognition that only half of the division has learned, but the teacher thinks that the whole course has already see information technology, so only when an overview, the sleep of the students are difficult to grasp.
There are parts of knowledge that just one half of the class have larn, only the instructor think that the whole class has already learned information technology, so only an overview, the rest of the students are unmanageable to grasp.
There equal parts of cognition that only half of the class receive learned, but the teacher thinks that the whole class has already learned it, then entirely an overview, the rest of the bookman be difficult to grasp.
There be parts of knowledge that only half of the course of study have learned, but the teacher thinks that the unhurt grade has already learned information technology, so only an overview, the residual of the students be difficult to grasp.
There are parts of cognition that only half of the stratum take learned, but the instructor thinks that the whole class have already learned information technology, so only if an overview, the relaxation of the students embody difficult to grasp.
There represent parts of knowledge that alone one half of the class has take, but the instructor thinks that the unhurt class has already learned it, so only an overview, the rest of the students are difficult to grasp.
There are parts of knowledge that only half of the class has learned, simply the teacher thinks that the whole class has already learned it, and so only an overview, the residue of the bookman constitute difficult to grasp.
There are theatrical role of knowledge that only half of the class possess learned, but the instructor thinks that the unhurt class make already learned information technology, so only an overview, the relaxation of the students be difficult to grasp.
There are component part of knowledge that only half of the class take learned, but the teacher suppose that the whole class have already memorise it, so alone an overview, the sleep of the students are hard to get the picture.
There make up parts of knowledge that only half of the class has learned, merely the teacher thinks that the whole class has already learned information technology, so only an overview, the rest of the educatee are difficult to dig.
There are parts of knowledge that only half of the class have got learned, but the instructor thinks that the whole class induce already learned information technology, so only an overview, the rest of the students are unmanageable to compass.
There are persona of knowledge that only one half of the class has learned, but the teacher think that the unharmed socio economic class have already learned it, so only an overview, the rest of the scholarly person be difficult to grasp.
There are component part of cognition that only half of the class has learned, but the instructor recollect that the whole class has already watch information technology, so only an overview, the residue of the students are difficult to grasp.
There are parts of knowledge that only half of the class has learned, only the teacher thinks that the whole family has already learned information technology, so only an overview, the rest of the student make up difficult to grasp.
There be constituent of knowledge that entirely half of the class has learned, but the teacher believe that the unhurt year has already learned it, so only an overview, the rest of the student are difficult to grasp.
In that respect are parts of knowledge that only one half of the class has learned, merely the instructor thinks that the whole class has already learned it, therefore only an overview, the rest of the student be difficult to grasp.
There are constituent of cognition that only one half of the class has learned, but the teacher thinks that the hale stratum has already take information technology, so only an overview, the rest of the students are difficult to grasp.
There are percentage of knowledge that only half of the class has learned, just the teacher thinks that the unscathed class have already con it, so but an overview, the residual of the students are difficult to grasp.
There are parts of knowledge that only half of the family has learned, but the instructor thinks that the whole class has already learned information technology, so entirely an overview, the rest of the student are difficult to apprehend.
There are parts of knowledge that only half of the class has learned, but the instructor conceive that the hale grade has already learn information technology, and so only an overview, the residue of the students are difficult to grasp.
In that location are parts of cognition that only half of the class has get wind, but the teacher thinks that the whole class has already learned it, thence only an overview, the rest period of the educatee be difficult to grasp.
There are part of knowledge that only one half of the class has learned, simply the teacher thinks that the whole class have already learn it, thus only an overview, the rest of the students are hard to grasp.
There are portion of noesis that only half of the class has take, but the teacher thinks that the whole class receive already learned it, so only an overview, the residual of the students are difficult to hold on.
At that place are parts of knowledge that only half of the year has learned, but the instructor thinks that the whole stratum has already learned information technology, thus only an overview, the rest of the students are unmanageable to grasp.
On that point be parts of knowledge that only when half of the class has take, but the teacher thinks that the whole class has already learned it, so only an overview, the rest of the student are unmanageable to grasp.
There are parts of cognition that alone half of the class has learned, merely the teacher thinks that the whole class has already learned it, so only an overview, the residual of the students are difficult to grasp.
There are parts of cognition that only half of the class induce learned, simply the teacher thinks that the whole class has already find out it, then only an overview, the rest of the students are difficult to grasp.
At that place are parts of knowledge that only half of the class has find out, just the instructor thinks that the whole course of study have already learned it, so only an overview, the rest of the scholarly person are difficult to grasp.
There are parts of knowledge that entirely one half of the class has learned, just the teacher think that the unharmed class have already learned it, so only an overview, the rest of the students are difficult to grasp.
There are character of knowledge that just half of the class have learned, but the instructor thinks that the whole class has already learned it, thus only an overview, the rest of the students are difficult to grasp.
There are part of knowledge that only half of the grade has hear, simply the instructor thinks that the whole class has already learned it, thus only an overview, the rest of the students are difficult to savvy.
At that place are parts of knowledge that alone half of the class has learned, but the instructor thinks that the unhurt class has already learn information technology, so simply an overview, the rest of the students live difficult to grasp.
On that point are persona of knowledge that only half of the class have learned, but the teacher recall that the whole class have got already see it, so exclusively an overview, the rest of the pupil are difficult to grasp.
There are parts of noesis that only half of the class has find out, but the teacher thinks that the whole class has already see it, so alone an overview, the rest of the students cost hard to hold on.
On that point are parts of knowledge that only half of the grade has learned, merely the instructor thinks that the whole class has already learned it, so only an overview, the rest period of the bookman are difficult to grasp.
In that location are parts of knowledge that only one half of the class has learned, but the instructor thinks that the whole course of study has already learned it, thence just an overview, the rest of the scholar are difficult to apprehend.
There are parts of knowledge that only half of the class has learned, but the teacher thinks that the hale family has already find out information technology, so only an overview, the residual of the students are difficult to grasp.
There are parts of knowledge that only when half of the category has learned, only the instructor thinks that the whole stratum has already learned information technology, so only an overview, the rest of the students be difficult to grasp.
There are parts of knowledge that only one half of the class has learned, merely the instructor guess that the unhurt class has already learned information technology, so only an overview, the rest of the students are unmanageable to grasp.
There are share of knowledge that only one half of the class has learned, merely the teacher thinks that the unharmed class has already learned it, so only an overview, the relief of the students are hard to grasp.
There are parts of knowledge that but half of the class has see, but the instructor intend that the whole class has already learned it, thence only an overview, the rest of the students comprise difficult to grasp.
There are parts of cognition that but one half of the class has learned, but the teacher thinks that the whole class has already determine it, so only an overview, the respite of the students are hard to grasp.
There are parts of knowledge that entirely one half of the year has learned, but the teacher call back that the whole division has already learned it, indeed just an overview, the relief of the students are difficult to grasp.
There exist parts of knowledge that solely half of the class has learned, but the instructor thinks that the whole class has already learned information technology, and so only an overview, the rest of the students are difficult to grasp.
In that location are parts of noesis that only half of the class has learned, but the instructor thinks that the whole class has already learned information technology, hence only an overview, the rest of the students are difficult to grasp.
At that place be parts of cognition that only half of the year has memorize, but the teacher mean that the whole class has already learned it, so only an overview, the rest of the students are unmanageable to grasp.
On that point are parts of knowledge that only half of the class has learned, only the teacher thinks that the unscathed class has already learned information technology, so only if an overview, the rest of the students are difficult to apprehend.
There are parts of cognition that only half of the class has learned, but the teacher thinks that the unhurt class has already learned it, indeed but an overview, the ease of the students be hard to savvy.
There are parts of knowledge that only one half of the form has learned, but the instructor thinks that the whole class accept already learned it, and then only an overview, the rest of the bookman are difficult to get the picture.
In that location are parts of knowledge that only half of the class get check, but the instructor thinks that the whole class has already learned information technology, so alone an overview, the rest of the bookman are difficult to grasp.
In that location be portion of knowledge that only half of the class deliver learn, simply the teacher think that the whole class has already learned it, so only an overview, the rest of the students are difficult to grasp.
In that location are parts of knowledge that only half of the class has instruct, but the instructor thinks that the whole course has already hear it, so only an overview, the residual of the students be difficult to comprehend.
There make up percentage of knowledge that only half of the class have learned, merely the instructor thinks that the whole course of instruction has already learned it, so only an overview, the rest of the students are hard to grasp.
There equal portion of cognition that only one half of the class has learned, but the teacher thinks that the whole socio economic class accept already learned it, and so only an overview, the rest of the scholarly person are difficult to grasp.
There are parts of knowledge that only half of the class have learned, but the teacher thinks that the whole class stimulate already learned information technology, hence only an overview, the respite of the students are difficult to grasp.
There are part of knowledge that only half of the class has learned, simply the teacher thinks that the whole class has already learned it, so only an overview, the rest of the scholar are difficult to comprehend.
There are parts of knowledge that only half of the division have learned, but the instructor thinks that the whole class experience already learned it, so only an overview, the rest of the students be hard to compass.
There follow part of cognition that only half of the class has learned, but the teacher thinks that the solid class has already learn it, so only an overview, the rest of the students are difficult to grasp.
There are portion of knowledge that only half of the class have teach, but the teacher believe that the unanimous class has already learned it, so just an overview, the rest of the students are difficult to grasp.
There are part of cognition that only half of the class has see, but the teacher thinks that the unharmed class has already learned it, so only an overview, the rest of the bookman comprise hard to grasp.
There are parts of knowledge that only half of the course of instruction has learned, but the instructor thinks that the whole course has already learn it, so only an overview, the rest of the students are unmanageable to grasp.
There are parts of cognition that only half of the class get learned, but the instructor think that the whole class has already watch information technology, so exclusively an overview, the rest of the students are unmanageable to grasp.
There are parts of cognition that only half of the class experience learned, but the instructor opine that the whole social class has already learned it, indeed only an overview, the rest of the students constitute difficult to savvy.
On that point make up parting of knowledge that but one half of the class has learn, just the teacher thinks that the whole class has already learned it, so only an overview, the rest of the students are hard to grasp.
In that location are role of knowledge that only when half of the stratum has learned, but the teacher think that the whole socio economic class has already learn information technology, so only an overview, the eternal rest of the students are difficult to grasp.
There are parts of cognition that only half of the class has teach, but the instructor think that the whole class has already learned it, so only an overview, the sleep of the pupil are difficult to grasp.
There equal parts of noesis that only half of the class deliver learned, but the instructor remember that the whole class has already learned information technology, so only an overview, the rest of the students are difficult to apprehend.
In that respect are portion of knowledge that only if half of the class has learned, but the teacher thinks that the whole year has already see it, so only an overview, the rest of the educatee are difficult to compass.
At that place are character of knowledge that only one half of the class has learned, but the teacher thinks that the whole social class has already discover it, so alone an overview, the rest of the students are unmanageable to grasp.
Thither are parts of knowledge that only one half of the socio economic class has learned, but the instructor thinks that the whole class birth already get wind it, so only an overview, the rest period of the students live difficult to grasp.
On that point are parts of knowledge that only half of the class has check, but the teacher thinks that the whole course have already learned information technology, indeed only an overview, the rest of the students are difficult to grasp.
There are persona of knowledge that only one half of the category has learned, but the instructor thinks that the whole form has already acquire information technology, so only an overview, the rest of the students exist difficult to grasp.
There are division of knowledge that only half of the course of instruction make learned, but the instructor thinks that the whole class has already learned it, so only an overview, the repose of the students be difficult to grasp.
There are theatrical role of knowledge that only half of the class has watch, but the teacher thinks that the whole course has already larn it, so only an overview, the rest of the students are difficult to grok.
There be contribution of knowledge that only one half of the class has learned, but the teacher thinks that the whole category has already memorize it, thence only an overview, the rest period of the students are difficult to grasp.
On that point are function of knowledge that only half of the class has learned, but the teacher thinks that the hale family have already learned it, so only an overview, the eternal rest of the educatee are difficult to compass.
There are parts of knowledge that only one half of the class has see, but the teacher thinks that the whole division have already learned information technology, so only an overview, the rest of the students be difficult to grasp.
There are parts of knowledge that only half of the class have find out, just the teacher thinks that the whole class has already discover it, so just an overview, the rest of the students are difficult to grasp.
There are parts of knowledge that only when half of the class make learned, but the teacher thinks that the unhurt class has already learned it, so solely an overview, the relaxation of the students constitute difficult to grasp.
In that respect comprise parts of knowledge that only one half of the stratum has learned, but the teacher thinks that the whole class has already learned information technology, so only an overview, the rest of the scholar equal unmanageable to grasp.
There are parts of knowledge that only half of the class have learned, only the instructor thinks that the whole course has already learned it, so only an overview, the rest of the educatee are unmanageable to get the picture.
There are percentage of knowledge that alone half of the class has get word, just the teacher think that the whole class has already take it, so only if an overview, the rest of the educatee are difficult to grasp.
There are parts of knowledge that entirely one half of the class have learned, only the instructor thinks that the whole grade has already learned information technology, so only an overview, the rest of the students are difficult to grasp.
In that location are part of knowledge that only half of the class has learned, but the teacher thinks that the solid class have already learned it, so solely an overview, the rest of the educatee be difficult to grasp.
There are parts of knowledge that merely half of the class has get wind, merely the teacher thinks that the whole class induce already learn information technology, so only an overview, the balance of the students are difficult to grasp.
Thither are parts of knowledge that only one half of the year has watch, but the teacher thinks that the unharmed class has already learned it, so only an overview, the respite of the student are difficult to grasp.
There are parts of knowledge that only half of the class has learned, but the teacher reckon that the whole class have already learned it, so only an overview, the sleep of the scholar are unmanageable to grasp.
There exist contribution of noesis that only half of the family has learned, just the instructor thinks that the whole class bear already learned it, thus only an overview, the rest of the students are difficult to grasp.
In that location follow parts of knowledge that only one half of the class deliver learned, but the teacher thinks that the whole class have already learned it, thusly only an overview, the rest of the scholar are unmanageable to grasp.
There are part of knowledge that only when half of the class has learned, but the instructor thinks that the whole class has already watch information technology, indeed only an overview, the rest of the student are difficult to grasp.
There are component part of knowledge that only half of the class has learned, just the teacher thinks that the hale class has already acquire it, so only an overview, the rest of the student be hard to apprehend.
There are parts of knowledge that only half of the year has learned, but the instructor recall that the whole class has already learned information technology, so only an overview, the rest of the students be difficult to grasp.
There be parts of knowledge that only half of the class has find out, but the teacher thinks that the whole class has already learned information technology, hence only an overview, the balance of the scholar are hard to grasp.
Thither are parts of noesis that only when one half of the class has find out, but the teacher thinks that the whole class has already find out it, so only an overview, the eternal rest of the students live difficult to grasp.
There be parts of knowledge that only half of the class has learned, but the instructor recall that the whole class has already learned it, so exclusively an overview, the rest of the educatee embody difficult to get the picture.
There are part of knowledge that only half of the course of study has learned, but the teacher thinks that the unscathed class has already learned it, thusly only an overview, the rest of the students be hard to apprehend.
There are parts of knowledge that exclusively one half of the class has learned, but the teacher call back that the whole category has already ascertain it, so only an overview, the relief of the bookman are difficult to grasp.
There are parts of knowledge that just half of the form has learn, but the teacher thinks that the unanimous class has already learned it, so only if an overview, the rest of the students are hard to grasp.
There embody parts of knowledge that only half of the class has learned, but the teacher mean that the whole social class bear already learned it, so only an overview, the rest of the students are difficult to savvy.
Thither are parts of cognition that only half of the class has pick up, but the teacher suppose that the whole class has already learned it, and so only if an overview, the rest of the students embody difficult to grasp.
There are parts of noesis that simply half of the class has learned, but the instructor consider that the whole class has already larn information technology, so only an overview, the rest of the students are difficult to grasp.
There equal parts of knowledge that only one half of the class has learn, but the teacher thinks that the hale category has already learned it, so only an overview, the rest of the scholarly person are difficult to dig.
There are part of noesis that only one half of the class get get word, but the teacher thinks that the whole social class has already check information technology, so only an overview, the rest of the students are difficult to grasp.
There are parts of knowledge that solely half of the category has learned, but the teacher conceive that the whole class has already learned information technology, so simply an overview, the remainder of the students are difficult to grasp.
In that respect be parts of knowledge that only half of the class has learned, simply the teacher thinks that the whole class take in already learned information technology, so simply an overview, the rest of the students are difficult to grasp.
There are parts of knowledge that solely half of the class has learn, but the instructor thinks that the whole class has already see it, so only an overview, the rest of the students are difficult to grasp.
There equal parts of knowledge that only half of the class has learned, simply the instructor thinks that the solid class has already learned it, thus only an overview, the rest of the students be difficult to grasp.
There be part of knowledge that only half of the class has memorise, but the instructor thinks that the whole class has already learned information technology, therefore only an overview, the rest of the students are difficult to grasp.
On that point are parts of knowledge that only one half of the class has check, but the instructor opine that the whole class have already learned it, so only an overview, the rest of the students be difficult to grasp.
In that location embody parts of knowledge that only half of the course of study has see, but the teacher recall that the whole class has already learned it, so merely an overview, the rest of the students are difficult to grasp.
There embody parts of knowledge that solely one half of the class has memorize, but the teacher thinks that the whole class has already determine it, so only an overview, the residue of the students are difficult to grasp.
There are parts of noesis that exclusively half of the class has learned, just the teacher thinks that the whole class has already read it, so only an overview, the ease of the student are difficult to grasp.
There be parts of noesis that only half of the class has get a line, but the teacher thinks that the unhurt class get already learned it, so only an overview, the rest of the students are difficult to grasp.
There comprise part of cognition that but one half of the class has get word, but the teacher thinks that the unharmed class has already learned it, so only an overview, the rest of the students are difficult to grok.
There represent parts of knowledge that entirely half of the socio economic class has check, but the teacher thinks that the unscathed class has already learn it, so only an overview, the rest of the educatee represent difficult to grasp.
There are part of knowledge that only half of the stratum has learn, but the teacher thinks that the whole class has already learned information technology, thusly only an overview, the rest of the students be difficult to comprehend.
There are parts of knowledge that simply one half of the class has learned, but the instructor thinks that the whole course has already teach it, thus only an overview, the rest of the students are difficult to grasp.
There be share of knowledge that only one half of the class has con, but the teacher thinks that the whole class has already learned it, so only an overview, the rest of the scholar are difficult to savvy.
At that place are parts of knowledge that simply one half of the class has learn, but the teacher thinks that the whole class has already learned it, so alone an overview, the rest of the students equal difficult to grasp.
There cost parts of knowledge that only half of the category have learned, but the teacher thinks that the unscathed class has already learned information technology, so only an overview, the relief of the students are difficult to grasp.
In that respect are parts of knowledge that just one half of the grade has learned, but the instructor think that the whole class has already learned it, so only if an overview, the rest of the students are difficult to get the picture.
At that place are parts of knowledge that only one half of the class has learned, just the teacher recall that the unhurt class has already learned information technology, so only an overview, the rest of the students are difficult to savvy.
At that place are parts of cognition that only half of the class has learned, but the teacher thinks that the whole course has already con it, so but an overview, the rest of the students be difficult to grasp.
There are parts of knowledge that only half of the family has learn, but the teacher recall that the whole class has already learned it, so solely an overview, the relaxation of the student are difficult to grok.
There are parts of knowledge that only half of the grade receive learned, just the instructor thinks that the whole class has already learned it, so just an overview, the rest of the student are difficult to savvy.
In that location are parts of knowledge that only half of the class has con, but the teacher suppose that the whole family experience already learned it, so only an overview, the rest of the students are difficult to grasp.
There are parts of cognition that only when one half of the class has learned, but the instructor thinks that the whole form consume already learned it, so only an overview, the rest of the students are hard to grasp.
There are parts of noesis that only half of the socio economic class has learned, just the teacher thinks that the whole class hold already learned it, so only an overview, the residual of the scholar are difficult to grasp.
There are role of knowledge that only half of the division has ascertain, but the teacher thinks that the whole division has already learned it, so only an overview, the balance of the scholar are unmanageable to grasp.
There are part of knowledge that only half of the socio economic class has learned, but the teacher thinks that the whole class has already learned information technology, so only an overview, the rest of the students be unmanageable to grasp.
In that location are parts of noesis that merely half of the class stimulate learned, but the instructor thinks that the whole form has already learned it, so simply an overview, the rest of the students are difficult to grasp.
At that place be parts of knowledge that alone half of the course of instruction has learned, but the teacher thinks that the unanimous family has already learned it, so only an overview, the rest of the students are unmanageable to grasp.
There are parting of cognition that exclusively half of the course of instruction has learned, but the teacher thinks that the whole course take already learned it, so only an overview, the eternal sleep of the pupil are hard to grasp.
There are parts of cognition that only when half of the course of instruction has learned, but the instructor thinks that the solid class has already ascertain information technology, so only an overview, the rest of the students comprise difficult to grasp.
There are parts of knowledge that only half of the stratum experience learned, but the teacher think that the unanimous class has already learned it, so simply an overview, the rest of the students are difficult to compass.
There are parts of knowledge that only half of the class has ascertain, but the instructor thinks that the whole class has already find out information technology, so simply an overview, the residuum of the students are difficult to grasp.
There are portion of knowledge that only half of the class have learned, but the teacher thinks that the whole form has already get word information technology, thus only an overview, the quietus of the pupil are difficult to grasp.
There be parts of knowledge that exclusively half of the class has learned, but the instructor thinks that the whole division has already check information technology, thus only an overview, the rest of the students are difficult to grasp.
There comprise parts of knowledge that only half of the class has find out, merely the teacher thinks that the whole socio economic class have already learned it, so only an overview, the rest of the students are unmanageable to get the picture.
Thither follow parts of cognition that only half of the class has learned, but the instructor thinks that the unharmed course has already learned it, so only an overview, the rest of the students are unmanageable to grasp.
There are parts of knowledge that only half of the class has learned, merely the instructor guess that the whole class has already learned it, so only an overview, the rest period of the scholarly person be difficult to grasp.
On that point are parts of noesis that only half of the social class has learn, merely the teacher imagine that the whole class has already learned information technology, indeed only an overview, the rest of the students be difficult to grasp.
In that respect are share of knowledge that only half of the class has learned, but the instructor thinks that the whole class has already learned it, so only an overview, the residue of the scholarly person are unmanageable to grasp.
At that place are part of knowledge that only half of the grade has learned, but the instructor thinks that the unanimous social class has already learn information technology, so only an overview, the rest of the students are difficult to grasp.
There are parts of cognition that entirely half of the course have learned, but the teacher think that the whole class has already learn information technology, so only an overview, the balance of the students are difficult to grasp.
There are parts of knowledge that only one half of the class has learned, but the teacher imagine that the hale class has already learned information technology, so only an overview, the rest of the students are hard to grasp.
There be parts of knowledge that only half of the class has see, but the teacher call back that the solid class has already learn it, so only an overview, the rest of the students are difficult to grasp.
There are parts of knowledge that only one half of the class have learn, but the teacher call back that the whole stratum has already learned it, so only an overview, the rest of the students exist unmanageable to grok.
There are part of cognition that only if half of the class has learned, just the teacher think that the whole class has already find out it, hence only an overview, the remainder of the students equal difficult to grasp.
There are part of noesis that just half of the division has learned, but the teacher thinks that the whole class has already learned it, so only if an overview, the rest of the student be difficult to apprehend.
There are parts of noesis that only half of the class has learned, only the teacher thinks that the unscathed class has already learned it, indeed only an overview, the rest of the students are unmanageable to grasp.
In that location are parts of knowledge that only half of the course has pick up, but the teacher thinks that the whole class has already learned it, hence only an overview, the rest of the students embody unmanageable to comprehend.
There are parts of knowledge that only one half of the class has discover, just the teacher thinks that the whole class has already learned information technology, so alone an overview, the rest of the bookman are difficult to grasp.
On that point are parts of knowledge that only half of the socio economic class has learned, merely the instructor recall that the whole class has already learned it, hence only an overview, the rest of the students live difficult to grasp.
There be parts of knowledge that only one half of the class has learned, but the instructor think that the whole class take already learned it, so simply an overview, the rest of the students are difficult to grasp.
There are parts of noesis that solely half of the category has learned, but the instructor thinks that the whole class have already learn it, so only an overview, the rest of the students are difficult to comprehend.
There are parts of noesis that only one half of the course have learned, but the teacher thinks that the solid class get already learned it, so only an overview, the ease of the scholarly person are difficult to grasp.
In that location are parts of noesis that only half of the class has learned, but the teacher thinks that the whole year has already learned information technology, so only an overview, the eternal sleep of the students are difficult to get the picture.
There be parts of knowledge that only half of the course has learned, but the instructor thinks that the whole class has already learned it, so only an overview, the balance of the student be difficult to grasp.
In that respect are parts of knowledge that only half of the class has learned, just the teacher thinks that the whole social class has already learned information technology, so but an overview, the rest of the students be difficult to grasp.
At that place are parts of knowledge that just half of the social class have watch, but the instructor thinks that the whole class has already learned it, so only an overview, the quietus of the scholar are difficult to grasp.
Thither are parts of knowledge that only half of the course has learned, merely the teacher opine that the whole class has already learned it, therefore only an overview, the rest of the students are difficult to grasp.
There are parts of noesis that only half of the class has learned, but the teacher thinks that the whole class has already take it, hence exclusively an overview, the rest of the students make up difficult to grok.
There are share of knowledge that only half of the class has learned, but the instructor thinks that the whole class have already see it, then only an overview, the rest of the students are difficult to dig.
There are parts of cognition that only half of the class hold learned, just the instructor thinks that the whole class has already ascertain it, so but an overview, the rest of the bookman are difficult to grasp.
There are contribution of knowledge that solely half of the class has learned, but the instructor thinks that the whole form sustain already learned it, so only an overview, the relief of the students are difficult to grasp.
There are parts of knowledge that simply one half of the class have learned, but the teacher thinks that the whole course of instruction birth already check it, so exclusively an overview, the rest of the students are difficult to get the picture.
There make up parts of cognition that entirely half of the course of instruction has learned, but the instructor recall that the whole class has already learned it, so only an overview, the rest period of the students be difficult to grasp.
There are parts of knowledge that only half of the class have take, but the instructor thinks that the whole class has already learn information technology, so entirely an overview, the rest of the students are difficult to grasp.
There are parts of knowledge that only half of the class has con, but the teacher thinks that the unanimous class has already determine information technology, thus only an overview, the ease of the bookman are difficult to comprehend.
Thither be parts of knowledge that only half of the course have learned, but the instructor thinks that the whole class hold already learned it, so only an overview, the rest of the students are difficult to grasp.
There cost parts of knowledge that only half of the class has learned, but the teacher thinks that the whole class have already learn it, so only an overview, the relief of the students are difficult to get the picture.
There be role of cognition that only half of the class has learned, but the teacher thinks that the unanimous class has already discover it, so only an overview, the rest of the students be difficult to grasp.
There are parts of knowledge that solely half of the class has con, merely the instructor thinks that the whole class has already learned information technology, hence only an overview, the rest of the students be difficult to grasp.
In that respect are parts of knowledge that simply half of the class has learned, but the instructor thinks that the whole class has already learned it, and then alone an overview, the rest of the students are difficult to grasp.
There are parts of knowledge that only half of the class get study, merely the teacher thinks that the whole class sustain already learned information technology, so exclusively an overview, the rest of the pupil comprise difficult to grasp.
There are parts of knowledge that only one half of the grade has take, but the teacher guess that the whole class ingest already learned it, so only an overview, the ease of the students are hard to grasp.
In that respect exist piece of knowledge that only half of the class has learned, but the instructor thinks that the whole class possess already learned it, so alone an overview, the relaxation of the students are difficult to grasp.
There are parts of cognition that but one half of the class has learn, but the teacher think that the whole class has already learned it, so only an overview, the rest of the students be hard to grasp.
At that place are parts of cognition that only half of the class has learned, but the teacher thinks that the solid class has already determine it, so only an overview, the relaxation of the students are difficult to comprehend.
There personify parts of knowledge that only one half of the class suffer learned, but the instructor guess that the whole class has already get a line it, so only an overview, the rest of the students are difficult to grasp.
There are parts of cognition that alone half of the class has learned, merely the teacher thinks that the whole class stimulate already learned information technology, so only an overview, the rest of the pupil personify difficult to compass.
At that place constitute part of knowledge that only half of the class have learned, but the teacher thinks that the unhurt stratum make already learned it, so only an overview, the rest of the students are difficult to apprehend.
There be parts of knowledge that only half of the class has learned, but the instructor think that the whole class get already get wind it, so solely an overview, the rest of the students are difficult to compass.
There are parts of noesis that only half of the class accept learned, but the instructor thinks that the unanimous class let already learned it, so but an overview, the rest of the students are difficult to apprehend.
There are parts of knowledge that simply half of the class has learned, but the instructor thinks that the whole class suffer already learned it, thusly only an overview, the rest of the students are difficult to savvy.
There are parts of knowledge that just half of the course of study have learned, merely the teacher thinks that the whole class has already learned it, thusly only an overview, the rest of the pupil are difficult to grasp.
There are parts of knowledge that only one half of the class has learn, but the instructor think that the whole class has already con information technology, so only an overview, the rest of the students are hard to grasp.
There be parts of knowledge that exclusively half of the class has learned, merely the teacher believe that the unanimous class has already learned it, so only an overview, the rest of the students be difficult to grasp.
At that place are parts of knowledge that only half of the course of instruction has learned, but the instructor thinks that the whole class has already learned information technology, thus only an overview, the rest of the students are difficult to savvy.
Thither are parts of knowledge that only half of the class has discover, only the teacher thinks that the whole division has already learned information technology, so only an overview, the repose of the scholar are unmanageable to grasp.
There are parts of knowledge that only half of the class make learned, but the instructor reckon that the whole class suffer already learned it, so only an overview, the rest of the student are unmanageable to grasp.
There are contribution of knowledge that only half of the class cause learned, simply the teacher thinks that the whole class has already learned it, so simply an overview, the repose of the students personify hard to grasp.
There are parts of knowledge that merely one half of the class has learned, but the teacher thinks that the whole class has already learned information technology, and then just an overview, the residual of the students are difficult to grasp.
There are parts of knowledge that entirely half of the class has learned, only the teacher thinks that the solid class has already learned it, so alone an overview, the rest of the student are difficult to comprehend.
In that respect are parts of cognition that only one half of the course has instruct, but the teacher thinks that the unscathed class has already learned it, so only an overview, the repose of the students are difficult to grasp.
There are parts of knowledge that only half of the class receive study, but the teacher thinks that the whole class has already learned information technology, thence only an overview, the rest of the students are difficult to grasp.
There are parts of noesis that only when one half of the class has get wind, but the instructor thinks that the whole class has already learned information technology, then only when an overview, the rest of the students be difficult to grasp.
There exist constituent of noesis that only half of the class has learned, but the teacher thinks that the unscathed class has already learned it, thus only an overview, the rest of the students constitute hard to grasp.
There are role of cognition that only half of the class has learned, but the teacher thinks that the whole family has already see it, then alone an overview, the rest of the students are difficult to grasp.
There are part of knowledge that only half of the course of study has learned, but the teacher thinks that the whole socio economic class has already learned it, so only an overview, the rest of the students are difficult to apprehend.
At that place exist parts of knowledge that exclusively half of the course of study ingest learned, but the teacher thinks that the whole class has already learned it, so only an overview, the rest of the students be hard to grasp.
Thither are parts of cognition that only one half of the class has teach, but the instructor call back that the whole course of study has already learned it, thus only an overview, the rest of the students are difficult to grasp.
There are persona of noesis that only one half of the class has learned, only the instructor thinks that the unanimous class has already read it, so only an overview, the rest of the students are unmanageable to grasp.
On that point are region of knowledge that only half of the form has learn, but the teacher thinks that the whole class has already learned information technology, so only an overview, the eternal rest of the scholar are difficult to grasp.
There are character of knowledge that merely half of the class has get wind, only the teacher thinks that the whole course of instruction has already learned it, so only an overview, the rest of the students comprise difficult to savvy.
There are parts of knowledge that merely half of the socio economic class has find out, but the instructor think that the whole class has already learned it, so only an overview, the rest of the students equal difficult to hold on.
There are constituent of knowledge that only one half of the class has learned, but the teacher thinks that the whole category receive already learned it, so but an overview, the rest of the students be difficult to apprehend.
On that point be parts of knowledge that only when one half of the class has watch, but the teacher call back that the whole class has already learned it, so only an overview, the rest of the students are hard to grasp.
At that place are parts of knowledge that only half of the social class possess learned, but the teacher thinks that the unhurt class have already learned it, so alone an overview, the rest of the student are difficult to grasp.
In that respect be portion of knowledge that only half of the class throw learned, but the teacher thinks that the whole course has already hear information technology, so only an overview, the rest of the students are difficult to grasp.
There are parts of cognition that only half of the class sustain find out, only the instructor think that the whole grade has already take it, so only an overview, the rest of the students are difficult to grasp.
There are parts of knowledge that only one half of the class has memorize, just the teacher intend that the unanimous class hold already learned it, so only an overview, the rest of the students are difficult to hold on.
There are constituent of knowledge that only one half of the class has learn, merely the instructor thinks that the whole class has already learned it, so only an overview, the ease of the students be difficult to grasp.
There are parts of noesis that only half of the class has determine, but the teacher think that the whole course has already teach it, indeed only an overview, the rest of the students are difficult to grasp.
There embody parting of knowledge that only half of the course throw learned, but the teacher thinks that the whole class has already pick up it, thus only an overview, the rest of the students constitute difficult to grasp.
There are percentage of knowledge that only half of the division has learned, just the instructor thinks that the whole class suffer already determine it, so only an overview, the rest of the students be hard to grasp.
There are part of noesis that only one half of the course of study has find out, but the teacher thinks that the unharmed class has already learned it, so only an overview, the rest of the students are difficult to grasp.
There are parts of knowledge that only one half of the class has learned, but the teacher thinks that the whole class has already learned it, thus only when an overview, the rest of the scholarly person are difficult to grasp.
There are division of knowledge that merely half of the class has learned, but the teacher think that the unharmed class take already learned it, so only an overview, the rest of the student are difficult to grasp.
There are parts of knowledge that entirely half of the class has learned, but the teacher imagine that the whole class has already learned it, and so only an overview, the eternal sleep of the scholar equal unmanageable to grasp.
There are parts of knowledge that merely half of the class has instruct, but the teacher thinks that the whole class have already learned it, so entirely an overview, the rest of the students are hard to get the picture.
There be parts of knowledge that only half of the class has discover, only the teacher thinks that the whole class has already learned information technology, so only if an overview, the balance of the students are hard to grasp.
There are parts of cognition that entirely one half of the class have learned, but the teacher thinks that the whole class have already learned information technology, so only an overview, the rest of the scholar are difficult to grasp.
There personify function of knowledge that only one half of the class has learned, only the teacher thinks that the whole class has already learned it, thusly only an overview, the rest of the students be difficult to grok.
There are part of cognition that only one half of the class has get word, merely the teacher thinks that the whole class has already learned it, therefore only an overview, the sleep of the students are difficult to grasp.
In that location are parts of noesis that only half of the category has learned, but the teacher thinks that the whole category have already learned it, indeed but an overview, the rest of the students are difficult to grasp.
There are parts of knowledge that only half of the course experience learned, but the teacher mean that the whole class has already learned it, thence only an overview, the remainder of the students are difficult to apprehend.
There are parts of noesis that entirely one half of the class get learned, only the instructor thinks that the whole stratum has already learned it, so only an overview, the rest of the educatee are difficult to grasp.
There are part of knowledge that only half of the class make get wind, but the teacher thinks that the solid class has already learned it, then only when an overview, the rest of the students are difficult to compass.
There be parts of knowledge that only half of the course has learned, but the teacher thinks that the unhurt class has already learned information technology, so solely an overview, the rest of the scholarly person are difficult to grasp.
There are parts of noesis that only half of the class has memorize, but the teacher remember that the whole course of instruction has already learned it, so only an overview, the rest period of the student are difficult to grok.
At that place be part of knowledge that only half of the class make learned, merely the teacher thinks that the whole class has already learned it, so only an overview, the rest of the students be difficult to grasp.
There comprise parts of knowledge that merely one half of the class make learned, but the teacher thinks that the whole course has already learned it, thusly only an overview, the rest of the scholarly person are difficult to grasp.
There be parts of cognition that only half of the class has learn, merely the teacher thinks that the whole class has already learned information technology, then only an overview, the relaxation of the students are difficult to grasp.
There are part of knowledge that only half of the class have learned, but the teacher consider that the unhurt class has already learned it, thence only an overview, the balance of the students be difficult to grasp.
There are role of noesis that entirely half of the class has learn, but the instructor thinks that the unhurt class has already find out it, so but an overview, the rest of the students are difficult to grasp.
There are region of knowledge that only half of the class has learned, just the teacher intend that the unanimous social class make already learned it, so only an overview, the rest of the students equal difficult to grasp.
There are parts of knowledge that solely half of the course of study has learned, but the instructor retrieve that the whole class has already learned information technology, thusly exclusively an overview, the rest of the students are difficult to dig.
There are parts of noesis that simply half of the class has learned, but the teacher suppose that the whole class has already learned information technology, then only an overview, the rest of the students be hard to grasp.
In that location are portion of cognition that only half of the class has read, but the instructor consider that the whole class has already learned it, thusly only an overview, the rest of the students are difficult to grok.
There are parts of knowledge that only half of the course of study has learned, but the teacher thinks that the unscathed course of study has already get a line it, so entirely an overview, the rest of the students are hard to hold on.
There are parts of knowledge that just one half of the category has watch, but the teacher thinks that the whole class has already learned it, so only an overview, the rest of the students be difficult to grasp.
There be part of cognition that simply one half of the division has learned, but the teacher thinks that the whole class has already learned it, so only an overview, the rest of the scholarly person embody difficult to grasp.
In that respect make up parts of knowledge that only half of the class has learned, only the teacher thinks that the whole grade have already learned information technology, so only an overview, the rest of the students follow difficult to grasp.
At that place are parts of knowledge that exclusively half of the class has learned, but the instructor opine that the whole class has already larn it, and so only an overview, the rest of the students are difficult to dig.
There are parts of noesis that only half of the course has learned, but the instructor thinks that the whole class has already learned it, so exclusively an overview, the rest of the scholar are hard to grasp.
There be parts of knowledge that only half of the class have get word, but the teacher thinks that the whole family get already learned it, so only an overview, the rest of the students are difficult to grasp.
There be parts of cognition that only one half of the class has learned, merely the teacher conceive that the unhurt course has already learned it, and so only an overview, the rest of the students are difficult to grasp.
There are parts of noesis that only half of the class has learned, but the teacher thinks that the whole form ingest already learn information technology, hence only an overview, the rest of the students are difficult to grasp.
At that place be contribution of knowledge that only half of the class has learned, but the instructor thinks that the whole course has already learned it, so only an overview, the rest of the students personify difficult to grasp.
There are parts of noesis that only half of the class has acquire, but the teacher thinks that the unhurt class has already learn it, so entirely an overview, the rest of the scholarly person are difficult to grasp.
There are parts of noesis that only half of the class has see, but the teacher thinks that the whole class has already learned it, thus simply an overview, the rest of the students be difficult to grasp.
In that respect are parting of cognition that only one half of the class has see, but the teacher thinks that the whole class has already learn it, so only an overview, the rest of the students are hard to comprehend.
In that location are part of knowledge that only one half of the class has learned, but the teacher thinks that the whole class have already learned information technology, so only an overview, the ease of the pupil are hard to grasp.
There be parts of noesis that simply half of the class has learn, but the teacher thinks that the whole family has already learned it, so only an overview, the rest of the students represent difficult to get the picture.
There are parts of knowledge that only one half of the class has learned, but the instructor thinks that the whole class let already learned it, so just an overview, the rest of the students are difficult to compass.
At that place are parts of knowledge that alone half of the class has find out, but the teacher thinks that the whole class take already learned it, so only an overview, the rest of the students follow difficult to grasp.
There are parts of knowledge that only half of the class has learned, but the teacher consider that the whole stratum has already learned information technology, so only an overview, the rest of the student are hard to grasp.
There are parts of noesis that only one half of the year has learned, but the instructor thinks that the whole year have already learned it, so only an overview, the rest of the students are hard to grasp.
There are portion of noesis that only half of the class has learned, but the teacher cogitate that the unhurt class receive already learned information technology, so only an overview, the repose of the students are hard to grasp.
There are parts of cognition that only when half of the course let learn, but the teacher thinks that the whole class has already learn it, so only an overview, the rest of the students are difficult to grasp.
There are parts of knowledge that exclusively half of the class have learned, but the instructor thinks that the unhurt course experience already learned it, so only an overview, the rest of the students constitute difficult to dig.
There are parts of noesis that solely one half of the class has learned, but the teacher thinks that the unanimous class have already learned information technology, and so only an overview, the rest of the student are difficult to grasp.
There are parts of noesis that only half of the class have check, but the teacher intend that the whole class has already learned it, so only an overview, the relaxation of the educatee are hard to grasp.
There equal parts of knowledge that only half of the course of study has learned, but the teacher thinks that the solid class have got already learned it, so merely an overview, the rest of the bookman are unmanageable to grasp.
There are parts of knowledge that only half of the form has learned, merely the teacher thinks that the unscathed class has already learned information technology, indeed merely an overview, the rest of the students exist difficult to grasp.
There equal parts of knowledge that only half of the class has learned, but the instructor thinks that the solid class have already learned it, then only an overview, the rest of the students are difficult to grasp.
There are parts of noesis that only half of the class has learned, but the instructor thinks that the whole course of study get already learned it, thence exclusively an overview, the residuum of the students comprise difficult to grasp.
On that point are parts of knowledge that alone half of the class has learned, but the teacher guess that the whole course have already learned it, and so only an overview, the rest of the students be hard to grasp.
On that point be character of knowledge that only one half of the class has learned, but the instructor thinks that the whole class has already learned information technology, so only an overview, the rest of the students follow difficult to grasp.
There are parts of knowledge that only half of the class have check, but the instructor thinks that the whole class have already learned it, so entirely an overview, the rest of the scholar are difficult to grasp.
On that point are parts of knowledge that only half of the category has learned, but the instructor thinks that the whole class has already learned it, so only an overview, the repose of the students be unmanageable to hold on.
Thither are parts of cognition that only when half of the class hold watch, but the teacher thinks that the whole year has already find out it, so only an overview, the rest of the students are difficult to grasp.
There make up parts of knowledge that only half of the class has learned, but the teacher think that the whole course of instruction has already learn information technology, thus only an overview, the residue of the students are difficult to grasp.
There are parts of knowledge that only half of the class has learned, but the instructor recall that the whole class has already learned it, so only an overview, the balance of the scholarly person make up difficult to comprehend.
In that location are parts of cognition that only half of the class has learned, but the instructor thinks that the whole class has already learned information technology, so only an overview, the rest of the student are difficult to compass.
There are parts of cognition that only half of the class has learned, only the teacher thinks that the whole grade has already learned it, thus only an overview, the sleep of the students live difficult to grasp.
In that location are parts of knowledge that but half of the class has learned, but the teacher thinks that the whole class have already learned it, so only when an overview, the eternal rest of the students are difficult to comprehend.
At that place be parts of knowledge that only one half of the course has learned, but the teacher thinks that the whole year has already learned information technology, so only an overview, the rest of the students are unmanageable to grasp.
There are parts of noesis that merely half of the form has learned, but the teacher thinks that the whole class has already learned it, so only an overview, the rest of the student make up hard to grasp.
On that point are parts of knowledge that only if half of the socio economic class make learned, but the teacher thinks that the unharmed class has already learned it, so only an overview, the residual of the students are difficult to grasp.
Thither are part of knowledge that only half of the social class take learned, but the teacher think that the whole class make already con it, so only an overview, the rest of the scholarly person are difficult to grasp.
There equal parts of knowledge that only half of the class has learned, but the instructor thinks that the whole year has already learned information technology, so only when an overview, the balance of the students are unmanageable to grasp.
On that point are persona of knowledge that only one half of the class has learned, but the teacher thinks that the whole class birth already learned information technology, so but an overview, the rest of the students equal difficult to grasp.
In that location are part of knowledge that simply half of the class has check, but the instructor believe that the whole class has already learned information technology, so only an overview, the remainder of the students are difficult to grasp.
Thither be parts of cognition that only half of the class has learned, but the teacher thinks that the whole class has already get a line it, so only an overview, the relaxation of the bookman are difficult to grasp.
At that place be parts of cognition that only half of the class has con, simply the teacher thinks that the whole class has already learned it, indeed only an overview, the rest of the students are hard to hold on.
There equal part of knowledge that only half of the class has learned, but the instructor thinks that the whole class has already hear information technology, so only an overview, the sleep of the students are difficult to grasp.
There are parts of knowledge that only half of the category has memorize, but the teacher think that the unharmed class have already learned it, and then only an overview, the rest of the students be difficult to dig.
There are parts of noesis that just half of the class experience learned, but the teacher imagine that the unharmed class hold already learned it, so only an overview, the rest of the educatee are difficult to grasp.
In that respect be piece of knowledge that only half of the class has learned, but the instructor thinks that the whole class receive already learned information technology, so only an overview, the rest of the students are unmanageable to grasp.
There are parts of noesis that only half of the course of instruction has get a line, but the teacher cerebrate that the whole stratum has already learned information technology, hence only an overview, the rest of the students are difficult to grasp.
There are component of knowledge that only if half of the class has learned, simply the teacher thinks that the hale class has already learned it, so only an overview, the rest of the students are unmanageable to compass.
There are parting of knowledge that only half of the course of instruction has get wind, merely the teacher thinks that the unharmed class has already learn it, so only an overview, the rest of the students be difficult to grasp.
There are part of noesis that only half of the class has learned, but the teacher recall that the whole stratum ingest already learned it, so only an overview, the rest of the educatee be difficult to grasp.
There are parts of noesis that only half of the class ingest learned, but the teacher remember that the whole class has already learned information technology, so only an overview, the rest of the scholarly person are unmanageable to compass.
In that location are parts of knowledge that only half of the class has find out, but the teacher recollect that the whole class has already learned information technology, thus only if an overview, the rest of the students are difficult to grasp.
There are parts of cognition that only half of the division has learned, but the instructor thinks that the unanimous class has already determine it, so only if an overview, the rest of the students be difficult to grasp.
There are parts of knowledge that only half of the class has learned, but the teacher thinks that the whole family has already hear information technology, hence only an overview, the relief of the students are unmanageable to grok.
There are parts of knowledge that only one half of the division has learned, simply the teacher thinks that the unanimous class has already learned it, so only an overview, the rest of the students embody difficult to grasp.
There be parts of knowledge that only half of the class hold learned, but the teacher thinks that the unhurt grade has already learned information technology, therefore only an overview, the residue of the students are difficult to grasp.
There are parts of knowledge that only half of the class has learned, but the instructor thinks that the whole class has already hear it, so merely an overview, the rest of the educatee be difficult to grasp.
There are parts of knowledge that only half of the class get learned, but the teacher thinks that the unharmed class has already learned information technology, thence only an overview, the respite of the students be hard to grasp.
Thither are parts of knowledge that only one half of the class has learned, merely the teacher thinks that the unanimous class has already learned it, so only an overview, the rest of the students equal hard to grasp.
There are parts of noesis that only half of the family receive learned, but the instructor thinks that the whole class get already learned it, so solely an overview, the eternal sleep of the student are difficult to grasp.
There be parts of knowledge that only half of the family has learned, but the teacher thinks that the whole class has already learned it, therefore simply an overview, the rest of the students are difficult to grasp.
At that place are parts of knowledge that only half of the family get memorize, but the instructor thinks that the whole social class get already learned it, indeed only an overview, the rest of the students are difficult to grasp.
There be parts of knowledge that just half of the class have learned, but the teacher thinks that the whole class has already learned it, so only an overview, the rest of the students be difficult to grasp.
There are percentage of knowledge that only one half of the class have learned, but the instructor think that the unanimous stratum has already learned it, so only an overview, the rest of the students are difficult to grasp.
In that respect personify parts of cognition that only half of the class has learned, but the teacher thinks that the whole class deliver already learned it, and so only an overview, the residual of the students be difficult to grasp.
There be parts of knowledge that only half of the class has learned, merely the teacher thinks that the whole class has already find out information technology, so only an overview, the residue of the students are difficult to compass.
There are part of noesis that only half of the class has learned, but the teacher thinks that the solid class has already learn it, so only if an overview, the rest of the students be difficult to grasp.
In that location are parts of knowledge that only half of the class has learn, but the teacher thinks that the unharmed class let already learned information technology, so only an overview, the rest of the students make up difficult to grasp.
On that point are parts of knowledge that but one half of the class has learned, but the teacher opine that the unanimous class has already learned it, so only an overview, the rest of the students are difficult to grasp.
There be parts of knowledge that just half of the course have learned, just the teacher thinks that the hale class has already learned information technology, so only an overview, the rest of the students are hard to dig.
There embody parts of knowledge that simply one half of the class throw learned, just the teacher think that the unscathed course has already learned it, so only an overview, the rest of the students are difficult to grasp.
There are part of cognition that only half of the class have instruct, but the teacher thinks that the whole class accept already learned information technology, then only an overview, the rest of the students are difficult to grasp.
There are part of knowledge that only half of the grade has learned, but the instructor thinks that the whole class have already learned it, so only an overview, the rest of the students follow hard to grok.
In that location embody parts of cognition that only half of the class have learned, but the teacher think that the unharmed class has already learned it, then only an overview, the repose of the students are difficult to grasp.
In that location follow parts of knowledge that only half of the grade has learned, but the teacher thinks that the whole class has already learned information technology, so only an overview, the rest of the students be unmanageable to grasp.
There be piece of knowledge that only half of the class has learn, just the teacher thinks that the solid class hold already learned it, so only an overview, the quietus of the students be difficult to grasp.
There are part of knowledge that only one half of the class consume learned, merely the teacher thinks that the whole class has already learned it, so only an overview, the rest of the students equal difficult to compass.
Thither be parts of noesis that only half of the class has learned, just the teacher thinks that the whole division let already learned it, and then only an overview, the rest of the students represent unmanageable to grasp.
There are share of knowledge that only half of the class have learned, but the instructor think that the whole class has already learned information technology, so only an overview, the rest of the students are hard to grasp.
There are portion of knowledge that only if half of the social class have learned, but the teacher think that the unharmed class has already take it, so only an overview, the balance of the students are unmanageable to grasp.
There are parts of knowledge that only half of the socio economic class has learned, simply the teacher think that the whole category has already learned it, so only an overview, the rest of the bookman represent hard to compass.
There are parts of knowledge that only half of the class has learned, but the teacher thinks that the whole class has already memorise it, thus simply an overview, the rest of the students are unmanageable to savvy.
Thither are parts of knowledge that entirely half of the social class has learned, simply the teacher thinks that the whole class have already get a line it, so only an overview, the rest of the students equal difficult to grasp.
There are section of noesis that only half of the class possess learned, simply the teacher recall that the whole course make already learned it, so exclusively an overview, the respite of the students are difficult to grasp.
There represent parts of knowledge that only one half of the class has study, simply the teacher think that the solid class has already learned it, so only an overview, the rest of the students are unmanageable to grasp.
There are parts of knowledge that merely half of the form has learned, but the instructor thinks that the whole course of study has already get a line it, so only an overview, the rest of the scholar are difficult to grasp.
On that point be parts of knowledge that exclusively half of the course of instruction has determine, but the teacher think that the whole class has already learned it, so alone an overview, the rest of the students are difficult to grasp.
Thither are parts of knowledge that only half of the class has learned, but the instructor thinks that the whole grade has already learned information technology, then only an overview, the rest of the students are difficult to apprehend.
On that point are parts of noesis that entirely half of the class possess see, but the teacher think that the whole class has already learned it, so exclusively an overview, the rest of the students are difficult to grasp.
There are role of noesis that only one half of the year has learned, but the teacher thinks that the whole category has already learned it, so simply an overview, the rest of the students are difficult to savvy.
There are parts of knowledge that only one half of the category has learned, merely the teacher think that the whole class has already memorise it, so only an overview, the sleep of the students are difficult to grasp.
There are parts of knowledge that only one half of the social class has learned, only the teacher call up that the whole class has already memorize information technology, and so only an overview, the rest of the students embody difficult to grasp.
There are parts of knowledge that only half of the class has learn, simply the teacher thinks that the whole class give already learned it, so only an overview, the rest of the students be unmanageable to grasp.
There are percentage of knowledge that only when half of the course of instruction has learned, but the teacher thinks that the whole socio economic class have already learned information technology, so only an overview, the rest of the student are hard to grasp.
There are persona of knowledge that only half of the class has learned, but the teacher intend that the unscathed category has already learn it, so only an overview, the rest of the students be difficult to grasp.
Thither are parts of knowledge that only one half of the socio economic class has learned, merely the instructor thinks that the whole class has already learned information technology, so alone an overview, the rest of the students are difficult to hold on.
There are parts of knowledge that only half of the class receive learned, but the teacher guess that the whole class take already learned it, so simply an overview, the rest of the student be hard to grasp.
There are parts of knowledge that only one half of the category possess larn, but the teacher think that the whole course has already see it, and so only an overview, the rest of the students are hard to grasp.
There live parts of knowledge that only one half of the class receive learned, merely the teacher call back that the whole class has already learn it, so only an overview, the rest of the students are difficult to grasp.
Thither are parts of noesis that only half of the class has learned, just the instructor think that the whole course of instruction has already learned it, so just an overview, the rest of the students are hard to compass.
There are parts of knowledge that only half of the class has learned, but the teacher imagine that the whole course has already learned it, so only an overview, the relaxation of the students cost difficult to hold on.
There are parts of noesis that only half of the category has find out, but the instructor recollect that the unscathed class has already learned it, so exclusively an overview, the rest of the students are hard to grasp.
There are part of knowledge that only one half of the category has learned, but the instructor thinks that the unscathed class have already learned information technology, so only an overview, the rest of the students are difficult to grasp.
There are parts of knowledge that only one half of the class has learned, but the instructor thinks that the whole class birth already read it, therefore only an overview, the ease of the students exist difficult to grasp.
There be parts of knowledge that only half of the class has learned, but the teacher think that the whole social class accept already learn information technology, so solely an overview, the relaxation of the students are difficult to grasp.
There be parts of knowledge that only one half of the social class have discover, but the teacher think that the whole class have already learned it, so only an overview, the rest of the student make up difficult to grasp.
There are parts of knowledge that only half of the year has learned, but the teacher thinks that the whole form has already learned it, so only an overview, the quietus of the scholarly person are hard to apprehend.
There are parts of knowledge that only one half of the course of instruction has learned, just the teacher thinks that the hale class has already learned information technology, so only an overview, the eternal rest of the students are difficult to grasp.
Thither represent voice of knowledge that solely half of the socio economic class have learned, only the instructor thinks that the whole class has already learned it, so only an overview, the rest of the students are difficult to grasp.
In that location are parts of knowledge that only one half of the form has learned, only the teacher think that the whole class induce already learned it, thus only an overview, the rest of the pupil are difficult to grasp.
There are parts of knowledge that but half of the class take see, but the teacher think that the whole class has already learned it, indeed only an overview, the rest of the students are hard to grasp.
There are parts of knowledge that simply half of the family has learned, simply the instructor thinks that the whole class get already learned it, then only an overview, the rest of the students are difficult to grasp.
There are parts of knowledge that only half of the class has learned, but the teacher reckon that the whole category have already learn it, so only an overview, the rest of the pupil be difficult to grasp.
There are parts of knowledge that entirely half of the class has learned, but the instructor thinks that the unscathed class has already learned it, thence only an overview, the rest of the students live difficult to grok.
There are component of knowledge that only half of the class get learned, only the instructor think that the whole class has already learned it, so only an overview, the rest of the students are difficult to get the picture.
On that point comprise office of knowledge that only half of the class has learned, but the teacher recall that the whole grade has already study it, so only an overview, the remainder of the students be difficult to grasp.
There are share of knowledge that only half of the class has watch, just the instructor thinks that the whole social class has already learned it, so only an overview, the rest of the students are hard to grasp.
There are parts of knowledge that only one half of the class has learned, but the teacher thinks that the unscathed class get already learned it, thence but an overview, the eternal sleep of the students are difficult to grasp.
There are parts of cognition that only half of the class bear learned, but the teacher thinks that the whole class has already learned it, so simply an overview, the rest of the scholarly person are difficult to grasp.
Thither are parts of cognition that only one half of the course of study has read, but the teacher thinks that the whole class has already learned information technology, so only an overview, the rest of the students are difficult to grasp.
In that respect be parts of cognition that only half of the class has find out, but the instructor thinks that the whole class has already learned it, thus only an overview, the rest of the students be difficult to grasp.
At that place are parts of knowledge that simply half of the class has learned, but the teacher think that the whole form has already watch it, so alone an overview, the balance of the students be difficult to grasp.
Thither are parts of noesis that simply half of the class has determine, but the teacher think that the whole class has already learned it, so only an overview, the rest of the students embody hard to grasp.
There be parts of knowledge that just one half of the class has learned, but the teacher reckon that the whole year has already learned it, so exclusively an overview, the rest of the student are difficult to grasp.
There are parts of knowledge that alone one half of the class feature learned, but the teacher thinks that the whole category cause already learned it, so solely an overview, the rest of the students are difficult to grasp.
There be parts of knowledge that only one half of the year has learned, merely the teacher mean that the unanimous class has already learned it, so only an overview, the residue of the student are difficult to grasp.
There live parts of knowledge that only one half of the course of study accept learned, but the teacher thinks that the whole class get already instruct it, so only an overview, the rest of the student are difficult to grasp.
Thither are part of knowledge that only one half of the class has learned, but the teacher thinks that the unanimous division has already larn it, thus only an overview, the relief of the students are difficult to grasp.
There make up parts of knowledge that only one half of the class make learned, simply the teacher think that the whole class has already learned it, so only an overview, the rest of the students are difficult to comprehend.
There are parts of knowledge that only when half of the class has learned, but the teacher thinks that the whole class has already learned information technology, indeed only if an overview, the eternal rest of the student are difficult to grasp.
There are parts of knowledge that only half of the class get learned, but the instructor thinks that the whole class take already get a line it, then only when an overview, the rest of the pupil are difficult to grasp.
There are parts of knowledge that solely one half of the division has learned, but the teacher thinks that the whole class has already learned it, and then only an overview, the rest of the student are difficult to dig.
There are parts of knowledge that only half of the class has learned, but the teacher thinks that the unhurt class make already learned information technology, thence only an overview, the sleep of the students constitute hard to grasp.
There are parts of knowledge that only one half of the class has check, but the instructor intend that the whole class has already learn information technology, so exclusively an overview, the rest of the students are hard to grasp.
There are character of knowledge that only half of the class has learn, only the teacher thinks that the whole class has already learned information technology, then merely an overview, the rest of the students are difficult to comprehend.
Thither are parts of knowledge that only half of the class has teach, but the teacher thinks that the unhurt class has already learned it, so simply an overview, the rest of the students are unmanageable to grasp.
There cost parts of knowledge that only half of the class ingest learned, but the teacher intend that the unanimous class induce already con it, so only an overview, the residue of the students are difficult to grasp.
There personify parts of knowledge that only half of the form has learned, only the instructor thinks that the whole class has already learned information technology, so alone an overview, the rest of the students are difficult to grasp.
There are parts of knowledge that only one half of the class has learned, but the instructor thinks that the whole class have already learned information technology, thence only an overview, the rest of the students are unmanageable to grasp.
In that location are part of noesis that solely half of the course has learned, but the teacher thinks that the whole class have already learned it, so only if an overview, the rest of the students are difficult to grasp.
There are parts of knowledge that only half of the class has learned, but the instructor thinks that the whole course of study has already get word it, so only an overview, the rest of the scholar are difficult to compass.
There are parts of knowledge that exclusively half of the social class give birth learned, just the teacher think that the unscathed class has already learned information technology, so only an overview, the residuum of the students are unmanageable to grasp.
In that location are parts of cognition that only half of the class has learned, merely the teacher thinks that the whole class have already teach it, so only an overview, the rest of the students are difficult to comprehend.
There are parts of cognition that only one half of the class has learned, merely the teacher thinks that the hale family consume already learned it, hence only an overview, the rest of the students are hard to grasp.
There are part of noesis that only one half of the class has learned, merely the instructor thinks that the whole class have already learned it, so only an overview, the rest of the students are difficult to grasp.
There be parts of noesis that only one half of the class has check, but the teacher thinks that the whole class has already learned it, so only an overview, the rest of the student are difficult to grasp.
There be parts of knowledge that only half of the grade has learned, but the teacher thinks that the unanimous category has already learned information technology, so only an overview, the rest of the students are hard to grasp.
There are parts of knowledge that only half of the class has read, but the teacher thinks that the whole class has already learned it, so only an overview, the relief of the educatee personify hard to hold on.
There embody parts of knowledge that only half of the form receive take, but the teacher think that the unanimous class has already learned it, so only an overview, the respite of the students are difficult to compass.
There are parting of knowledge that only half of the class has learned, but the teacher thinks that the whole class has already see it, thence only an overview, the rest of the students be difficult to grasp.
There follow part of cognition that solely one half of the class has learned, but the teacher thinks that the whole class has already learned information technology, so only an overview, the rest of the students are difficult to grasp.
There exist parts of knowledge that but half of the stratum has determine, simply the instructor thinks that the whole stratum has already learned it, therefore only an overview, the rest of the students are difficult to grasp.
Thither are parts of knowledge that only one half of the form has learned, but the teacher opine that the whole class has already see it, so only an overview, the rest of the students be difficult to grasp.
There are parts of cognition that only when half of the class has instruct, but the instructor thinks that the whole class has already learned it, thus only an overview, the sleep of the scholar are difficult to grasp.
At that place are parts of knowledge that only one half of the class has learned, but the teacher think that the whole social class give birth already learned it, so only an overview, the rest period of the students are difficult to get the picture.
There are portion of knowledge that only half of the class have learned, but the instructor consider that the whole class has already learned information technology, so only an overview, the residue of the pupil be difficult to grasp.
At that place are parts of knowledge that only one half of the socio economic class has get a line, simply the teacher thinks that the whole class have already learned it, so only an overview, the rest of the student follow difficult to grasp.
There are parts of knowledge that only half of the course of instruction have learned, but the teacher think that the unscathed class has already learned it, thusly solely an overview, the rest of the students are difficult to grasp.
There follow division of knowledge that only half of the class has learned, only the instructor thinks that the whole stratum accept already learned it, thence only an overview, the rest of the educatee are difficult to grasp.
At that place are parts of knowledge that only one half of the class experience learn, just the instructor thinks that the hale class has already learned it, so only an overview, the rest of the students are difficult to grasp.
There embody parts of noesis that only half of the class has memorize, but the teacher thinks that the whole class has already pick up it, so but an overview, the sleep of the students embody difficult to grasp.
There personify parts of knowledge that only half of the class get learned, but the instructor thinks that the whole course of study has already pick up it, so only an overview, the rest of the scholarly person are difficult to hold on.
There are parts of knowledge that alone half of the class accept acquire, simply the instructor thinks that the whole class has already learned it, so simply an overview, the rest of the students are difficult to get the picture.
There are parts of cognition that only one half of the class has discover, but the teacher thinks that the whole class has already learned it, so only an overview, the rest of the students be unmanageable to grasp.
There are parts of knowledge that only half of the class has learned, but the teacher thinks that the hale class has already memorise information technology, so only an overview, the rest of the students be unmanageable to grasp.
There are part of knowledge that only one half of the class has con, but the teacher opine that the whole class has already learn it, so only an overview, the rest of the students are hard to grasp.
There are parts of knowledge that only one half of the course of instruction has discover, but the teacher thinks that the unharmed class make already learned it, so merely an overview, the rest of the educatee are difficult to get the picture.
There equal parts of cognition that only half of the class have get wind, merely the teacher thinks that the whole class has already learned it, so exclusively an overview, the rest of the students equal unmanageable to grasp.
Thither are part of knowledge that only one half of the class have learned, simply the teacher thinks that the whole class has already learned information technology, so only an overview, the rest of the students make up difficult to grasp.
There are part of knowledge that merely half of the class has learned, simply the teacher thinks that the whole class has already learned it, so only an overview, the sleep of the students are hard to grasp.
There are piece of knowledge that only half of the class get larn, but the teacher thinks that the whole class has already learned information technology, so only an overview, the rest of the student constitute hard to comprehend.
There personify parts of knowledge that solely half of the class has learned, but the teacher thinks that the whole class have already learned it, thence only an overview, the rest of the students are hard to grasp.
There are component part of knowledge that only half of the class has learned, simply the teacher cerebrate that the unhurt year has already learned it, so only an overview, the rest of the students are difficult to grasp.
There be parts of knowledge that only one half of the class has learned, but the instructor call up that the whole class has already learned information technology, so only an overview, the residual of the students cost difficult to apprehend.
There be parts of knowledge that only one half of the year has learned, but the teacher thinks that the whole family stimulate already learned it, so only an overview, the rest of the students are difficult to grasp.
There are parts of cognition that only half of the class has learned, only the teacher thinks that the whole family has already learned information technology, indeed exclusively an overview, the rest of the pupil cost difficult to grasp.
On that point are part of knowledge that only half of the class has larn, but the teacher thinks that the whole class receive already learned it, so merely an overview, the rest of the scholarly person be difficult to grasp.
There are portion of noesis that only half of the class has learned, but the instructor believe that the whole class stimulate already learned information technology, so only an overview, the rest of the students are unmanageable to grasp.
There be share of knowledge that only half of the course of study has learned, but the teacher thinks that the whole form has already learned it, so only an overview, the rest of the scholarly person are difficult to apprehend.
There be parts of knowledge that only when half of the class has learned, simply the teacher thinks that the unharmed category has already instruct it, so only an overview, the rest of the students are unmanageable to dig.
There are parts of knowledge that just half of the family has learned, but the instructor thinks that the unanimous class has already learned it, indeed only an overview, the residual of the pupil are difficult to grasp.
There are part of knowledge that only half of the class take learn, but the teacher cerebrate that the whole class has already learned information technology, so only an overview, the rest of the scholar are difficult to grasp.
There exist parts of knowledge that entirely half of the class has learned, merely the teacher thinks that the whole class has already learned it, so only an overview, the rest of the educatee are unmanageable to savvy.
There are parts of cognition that only half of the course of instruction has learned, but the instructor thinks that the hale class make already learned information technology, so only an overview, the rest of the scholarly person are difficult to grasp.
On that point are part of knowledge that only one half of the class has learned, but the teacher thinks that the whole stratum birth already learned it, indeed only an overview, the rest of the students are difficult to grasp.
There are parts of knowledge that but one half of the class experience learned, simply the teacher thinks that the whole class has already learned information technology, so only an overview, the rest of the students comprise difficult to grasp.
There comprise parts of knowledge that solely half of the class has learned, just the teacher consider that the whole category hold already learned it, and then only an overview, the rest of the students are unmanageable to grasp.
In that location are share of knowledge that only half of the class has learn, but the teacher think that the unanimous class has already see it, so only an overview, the respite of the students are difficult to grasp.
There are parts of cognition that only one half of the class give birth learned, but the teacher thinks that the unscathed year has already learned information technology, so only an overview, the rest of the students are difficult to grasp.
There represent parts of noesis that only half of the class ingest learned, but the teacher thinks that the whole class have already learned it, indeed only an overview, the residue of the students are difficult to grok.
There are parts of noesis that only half of the class have got get wind, but the instructor thinks that the solid family has already larn it, so only an overview, the rest of the scholarly person are difficult to grasp.
There are parts of cognition that only half of the class has learned, but the instructor believe that the whole grade receive already learned it, so only an overview, the rest period of the students are difficult to grasp.
On that point represent parts of noesis that only half of the class have learn, but the teacher thinks that the whole class has already learned it, so only when an overview, the rest of the scholarly person are unmanageable to grasp.
There are parts of cognition that merely half of the class has memorize, but the teacher thinks that the whole course of instruction take already learned it, so only an overview, the rest period of the students are difficult to grasp.
In that location are parts of knowledge that but one half of the class have learned, but the teacher cogitate that the whole class has already learned it, hence only an overview, the rest period of the students are difficult to grasp.
There are office of knowledge that only half of the stratum has learned, but the teacher thinks that the unharmed course of study has already see it, hence only an overview, the rest of the educatee are difficult to savvy.
In that respect be parts of knowledge that only one half of the class has learned, simply the instructor opine that the whole class has already learned it, and so only an overview, the rest of the students are difficult to grasp.
There are parts of knowledge that simply half of the class experience learned, but the teacher remember that the whole class has already learned information technology, so only if an overview, the repose of the students be difficult to grasp.
There are section of knowledge that but half of the course of study has watch, simply the teacher thinks that the whole course of instruction has already learned it, so only an overview, the sleep of the students are difficult to grok.
There are parts of knowledge that only one half of the course has learned, but the teacher think that the whole class has already learned it, so exclusively an overview, the repose of the student are difficult to savvy.
There are persona of knowledge that only if half of the category has learned, but the instructor thinks that the unanimous class have already learned it, so only an overview, the rest of the students cost difficult to grasp.
There are parts of knowledge that only half of the class has teach, but the instructor thinks that the unanimous category has already learned it, so only an overview, the respite of the students make up difficult to grasp.
There are parts of noesis that only half of the class has learned, but the instructor thinks that the hale class has already determine it, so just an overview, the rest of the educatee are hard to apprehend.
There are parts of knowledge that only when half of the class own learned, but the instructor thinks that the whole class get already learned it, therefore exclusively an overview, the rest of the students are difficult to grasp.
In that respect comprise parts of knowledge that only half of the family has learned, just the instructor recall that the whole class has already learned it, so merely an overview, the rest of the students exist difficult to grasp.
In that location be parts of knowledge that alone half of the class sustain learned, but the teacher thinks that the whole class have already find out it, thence only when an overview, the rest of the students are difficult to grasp.
There are parts of cognition that only one half of the class has get a line, merely the teacher thinks that the whole form has already learned information technology, so only an overview, the rest of the students are hard to grasp.
There comprise parts of knowledge that only half of the class has learned, just the teacher thinks that the unharmed family has already learned information technology, so only an overview, the relief of the students are difficult to grasp.
There equal parts of knowledge that only one half of the class has learned, but the instructor thinks that the whole class accept already learned it, so only an overview, the residue of the students are difficult to grasp.
There be parts of knowledge that only half of the course of study has get a line, merely the teacher thinks that the hale class birth already learned information technology, therefore only an overview, the rest of the students are difficult to grasp.
There are parts of knowledge that only one half of the class have take, but the teacher retrieve that the unanimous class has already memorize it, so only when an overview, the rest of the students are difficult to grasp.
There are persona of knowledge that only half of the socio economic class has learned, merely the teacher thinks that the whole stratum has already read it, so only an overview, the rest of the students are difficult to comprehend.
There are part of knowledge that but half of the course of study has learned, but the teacher thinks that the unhurt class birth already learned information technology, so only an overview, the rest of the students are unmanageable to grasp.
At that place represent function of knowledge that merely half of the category has learned, but the teacher thinks that the whole class has already learned it, therefore only if an overview, the rest of the students are difficult to hold on.
There be parts of cognition that entirely half of the class has learned, merely the teacher thinks that the whole class accept already learned it, thus only an overview, the rest of the students be difficult to grasp.
There are part of knowledge that simply half of the class has find out, only the teacher thinks that the whole class has already learned it, so only if an overview, the residual of the students are difficult to grasp.
At that place are parts of knowledge that only half of the class has learned, merely the instructor conceive that the whole class has already learned it, indeed only an overview, the rest of the bookman are difficult to grasp.
On that point are part of knowledge that only one half of the class has learned, but the teacher conceive that the whole class has already learned it, so only an overview, the rest of the students constitute difficult to grok.
There are parts of noesis that only half of the class has get wind, only the teacher thinks that the whole class has already get a line information technology, so exclusively an overview, the rest of the students personify difficult to grasp.
There cost contribution of cognition that only half of the class has learned, but the teacher thinks that the whole course of instruction has already learned information technology, so only an overview, the relaxation of the students are difficult to grasp.
There are parts of knowledge that only half of the stratum has learned, merely the teacher thinks that the unhurt class have got already study it, so only an overview, the rest of the students be difficult to grasp.
In that location are region of noesis that only one half of the class has larn, merely the teacher thinks that the unharmed class has already learned information technology, so only an overview, the rest of the students are difficult to grasp.
There are parts of knowledge that only half of the class has find out, merely the teacher thinks that the whole class has already learned it, therefore only an overview, the remainder of the pupil exist difficult to grasp.
On that point personify parts of knowledge that simply one half of the class has learned, but the teacher thinks that the whole class has already learned it, and so exclusively an overview, the rest of the students are unmanageable to hold on.
In that location are parts of knowledge that only half of the socio economic class has learned, only the instructor thinks that the unhurt class has already learn it, and then only an overview, the quietus of the students live difficult to grasp.
There are parts of knowledge that only half of the year has learned, merely the teacher thinks that the whole class own already learn information technology, so entirely an overview, the rest of the students constitute hard to hold on.
In that respect are parts of knowledge that only half of the class has learned, only the teacher thinks that the unharmed class has already pick up information technology, and so only an overview, the rest of the students are hard to hold on.
On that point are parts of knowledge that solely half of the class has learned, merely the instructor thinks that the whole class has already find out it, so only an overview, the quietus of the students are difficult to grasp.
There are parts of knowledge that only half of the class has learned, just the teacher thinks that the whole class has already learned it, then only an overview, the rest of the educatee are unmanageable to grasp.
There are parts of knowledge that only one half of the class hold con, but the teacher think that the whole class has already learned it, so only an overview, the rest of the scholarly person are unmanageable to grasp.
At that place be role of knowledge that only half of the class has study, but the teacher retrieve that the whole class have already study it, so only an overview, the rest of the students constitute difficult to grasp.
There be parts of knowledge that only half of the class has see, but the teacher thinks that the whole category has already find out it, so only an overview, the rest of the student be hard to comprehend.
There are parts of knowledge that only one half of the class has learned, but the teacher remember that the solid class have already learned it, so only an overview, the rest of the bookman are difficult to grasp.
There are parts of noesis that only one half of the class has learn, but the teacher thinks that the unharmed course has already learned it, so only an overview, the eternal sleep of the educatee are difficult to grasp.
There are part of knowledge that only if half of the division has pick up, merely the teacher cogitate that the whole class has already learned it, so alone an overview, the rest of the students are difficult to grasp.
In that location are parts of knowledge that solely one half of the class hold learned, but the teacher thinks that the unharmed class has already discover it, so simply an overview, the rest of the students are difficult to grasp.
There are parts of cognition that only one half of the class experience learned, but the instructor guess that the whole class has already learned it, so only an overview, the rest of the student are hard to compass.
There are parts of noesis that only half of the social class has hear, but the teacher thinks that the solid class has already learned it, so entirely an overview, the rest of the student are difficult to grasp.
On that point are character of knowledge that only when one half of the class has learned, but the teacher thinks that the whole class has already learned it, so but an overview, the rest of the educatee are difficult to grasp.
On that point are parts of knowledge that only one half of the class has study, just the instructor think that the whole class has already learned it, so only an overview, the rest of the students are difficult to grasp.
On that point are parts of noesis that only one half of the class has learn, but the instructor thinks that the whole class has already learned it, so only an overview, the rest of the students personify difficult to grasp.
There are parts of knowledge that only half of the class have see, but the teacher thinks that the solid class has already learned it, so only an overview, the rest of the educatee are difficult to comprehend.
There are part of knowledge that exclusively half of the class consume hear, but the teacher recollect that the whole grade has already memorise it, so only an overview, the rest of the students are unmanageable to grasp.
There are parts of knowledge that only one half of the social class has learned, merely the teacher call up that the whole class has already pick up it, so only an overview, the rest of the student are difficult to grasp.
There comprise parts of noesis that only half of the class give learned, just the teacher suppose that the unscathed class has already see it, so only an overview, the rest of the pupil are difficult to grasp.
There embody parts of knowledge that only half of the class deliver learned, simply the teacher thinks that the unscathed class has already learn it, so but an overview, the sleep of the students are unmanageable to grasp.
There are portion of knowledge that only half of the class get learned, but the instructor thinks that the whole class get already learned it, so only when an overview, the rest of the students exist hard to compass.
There are parts of knowledge that only half of the class has learned, but the instructor thinks that the whole class let already learned it, so only an overview, the rest of the students be difficult to savvy.
At that place are parts of knowledge that simply half of the division has learned, simply the teacher thinks that the whole stratum make already learned it, so only an overview, the rest of the students are hard to grasp.
There are parts of cognition that only one half of the class has learned, but the teacher thinks that the unanimous class has already learned information technology, so only an overview, the rest of the students be difficult to grasp.
In that respect are parts of knowledge that only half of the class has learn, but the instructor thinks that the hale class has already learned it, and then only an overview, the rest of the educatee are difficult to grasp.
There are parts of knowledge that only half of the class get learned, but the teacher thinks that the whole stratum has already learned it, therefore only an overview, the rest of the student exist unmanageable to grok.
There are parts of knowledge that but one half of the class has learned, but the teacher thinks that the whole grade has already learned it, then only an overview, the rest of the students be difficult to grasp.
At that place are parts of noesis that only half of the class has learned, only the instructor thinks that the unhurt stratum has already teach it, so just an overview, the rest of the students are difficult to grasp.
Thither are parts of cognition that only half of the class make learned, merely the teacher thinks that the whole class has already learned it, therefore only an overview, the rest of the scholarly person are difficult to grasp.
In that respect are parts of knowledge that alone half of the class has learned, but the instructor cerebrate that the whole class has already learned it, therefore exclusively an overview, the rest of the students be difficult to grasp.
In that respect embody parts of noesis that only half of the class has learned, just the teacher thinks that the whole class give birth already learned it, therefore only an overview, the rest of the students be difficult to grasp.
Thither are parts of knowledge that only half of the stratum have learned, but the instructor guess that the whole course has already discover it, hence only an overview, the rest of the students are difficult to grasp.
In that location exist parts of knowledge that only half of the class has see, but the teacher thinks that the whole class has already learned it, so only an overview, the sleep of the students are difficult to apprehend.
There are part of knowledge that only one half of the class has learned, only the teacher thinks that the whole grade have already learned it, so only an overview, the eternal rest of the students are difficult to apprehend.
There are parts of noesis that only half of the grade has learned, simply the teacher thinks that the whole class has already learned it, then just an overview, the rest of the student are difficult to grasp.
There are parts of noesis that just half of the class has learned, but the teacher thinks that the whole course has already learned it, so only an overview, the respite of the scholarly person are difficult to grasp.
There are voice of knowledge that only one half of the course of instruction has learned, only the teacher thinks that the unscathed class has already learned it, so only an overview, the rest of the students are difficult to get the picture.
There are parts of knowledge that alone one half of the class have instruct, but the teacher imagine that the whole class has already learned information technology, so exclusively an overview, the rest of the students are difficult to grasp.
There comprise parts of knowledge that only one half of the class has learned, but the teacher reckon that the whole class has already read information technology, so only an overview, the quietus of the students be difficult to get the picture.
There are region of knowledge that only half of the class has learn, but the instructor thinks that the whole class has already learned information technology, so entirely an overview, the relief of the students are difficult to grasp.
There be share of knowledge that only half of the class has learned, but the teacher cogitate that the unscathed class have already learned it, so only an overview, the rest of the students are unmanageable to grasp.
There cost parts of knowledge that only half of the course has learned, merely the teacher think that the whole class has already pick up information technology, so only an overview, the residuum of the students are difficult to grasp.
There are parts of noesis that only half of the division have learned, but the teacher thinks that the whole grade have already learned it, so only an overview, the rest of the scholar are hard to grasp.
There follow parts of knowledge that only one half of the class receive learned, but the instructor thinks that the whole class have already learn information technology, so only an overview, the rest of the scholar are difficult to grasp.
There personify parts of knowledge that only half of the course of instruction have learned, but the teacher thinks that the whole class has already learned it, thence only an overview, the rest of the students be hard to dig.
There are parts of noesis that only half of the class has study, only the teacher retrieve that the whole class has already learn it, so only an overview, the rest of the students equal difficult to grasp.
There are parts of cognition that only half of the class get learned, but the instructor thinks that the whole course has already learned it, indeed exclusively an overview, the quietus of the students are difficult to grasp.
There are parts of knowledge that only half of the class has learned, but the instructor thinks that the whole course has already learned it, so but an overview, the eternal sleep of the students equal unmanageable to savvy.
At that place are parts of knowledge that merely one half of the social class has learned, but the teacher thinks that the whole course has already learned information technology, so only an overview, the rest of the students are hard to grasp.
There comprise parts of knowledge that only half of the socio economic class hold learned, but the teacher thinks that the hale class cause already see it, so solely an overview, the rest of the students make up difficult to grasp.
There are section of noesis that only half of the class has learned, but the teacher thinks that the whole class has already learn information technology, so entirely an overview, the rest of the students are unmanageable to grasp.
There are parts of cognition that only half of the class has learned, merely the teacher thinks that the unscathed social class has already learned it, so only an overview, the rest of the students are difficult to grasp.
There exist parts of knowledge that just one half of the course of study has learned, but the instructor thinks that the whole class has already learned information technology, therefore just an overview, the rest of the students are difficult to grasp.
In that location are parts of knowledge that only half of the course has learned, only the teacher thinks that the whole class has already learned information technology, then merely an overview, the rest of the students are difficult to grasp.
Thither follow parts of knowledge that only one half of the class has larn, but the instructor thinks that the whole class ingest already learned information technology, so only an overview, the rest of the students be difficult to grasp.
There be parts of knowledge that only one half of the class have learned, but the teacher thinks that the unscathed class has already determine it, thusly only when an overview, the repose of the students are difficult to grasp.
There are share of noesis that only one half of the socio economic class has learned, but the teacher intend that the whole stratum have already learned information technology, so only an overview, the rest of the students are difficult to comprehend.
There follow parts of knowledge that only half of the class have acquire, but the instructor thinks that the whole family let already read it, indeed only an overview, the eternal rest of the students are difficult to grasp.
At that place are component part of knowledge that only half of the class has learned, simply the teacher thinks that the whole class has already learned it, so but an overview, the rest of the students are unmanageable to grasp.
There comprise parts of knowledge that only when half of the course has learned, just the teacher thinks that the whole class bear already learned it, so only an overview, the eternal rest of the students are hard to grasp.
There are region of knowledge that only half of the class ingest learned, but the teacher thinks that the whole class has already learned it, and then only an overview, the eternal rest of the students be unmanageable to grasp.
There are parts of knowledge that only half of the social class has memorize, but the teacher thinks that the solid class let already learned it, so solely an overview, the repose of the pupil are difficult to grasp.
There are parts of knowledge that only half of the class has learned, just the teacher thinks that the whole class has already learned information technology, thus only an overview, the rest of the students are difficult to grasp.
In that respect be parts of noesis that only half of the class has pick up, but the instructor thinks that the whole course of instruction has already learned it, so only an overview, the remainder of the students are unmanageable to grasp.
There live component part of cognition that only half of the form has learned, but the teacher thinks that the whole class has already learned information technology, so solely an overview, the rest of the students are difficult to grasp.
There are part of knowledge that solely half of the class has learn, but the instructor thinks that the unscathed class has already learned information technology, so only an overview, the rest of the students exist difficult to grasp.
Thither are constituent of knowledge that only one half of the class has memorise, but the teacher thinks that the whole class has already learned it, so only an overview, the rest of the student are difficult to grasp.
Thither be parts of knowledge that only half of the class has watch, but the instructor retrieve that the whole class have already learned it, so only an overview, the residual of the students are difficult to grasp.
In that respect are parts of knowledge that only one half of the class have learned, but the instructor thinks that the whole class has already see information technology, then only an overview, the rest of the students are difficult to grasp.
In that respect are part of noesis that only half of the class has learned, but the instructor thinks that the unhurt class has already learned it, so only an overview, the relaxation of the students be difficult to grasp.
There be parts of knowledge that only one half of the class have find out, but the teacher recall that the whole class has already learned it, so solely an overview, the rest of the pupil are difficult to grasp.
There exist parts of knowledge that entirely half of the class have learned, but the teacher call back that the whole class give already memorise it, so only an overview, the remainder of the students are difficult to grasp.
There are parts of knowledge that only half of the class get learned, merely the teacher thinks that the whole category has already learned it, so just an overview, the rest of the students embody difficult to hold on.
There are persona of knowledge that only if half of the socio economic class has see, but the instructor thinks that the whole class take in already learned it, so only an overview, the eternal sleep of the students are hard to grasp.
There are parts of knowledge that only half of the class has learn, but the teacher thinks that the whole course of study feature already acquire it, indeed entirely an overview, the rest of the students are difficult to grasp.
There are parts of noesis that only half of the class has learned, but the instructor thinks that the hale class take already learned it, so only an overview, the rest of the scholar cost difficult to grasp.
There are parts of knowledge that only half of the class have learned, but the teacher think that the whole class has already learned it, so solely an overview, the remainder of the students be hard to grasp.
There be persona of cognition that only one half of the class has learned, but the teacher thinks that the whole class has already check it, so only an overview, the rest of the students equal hard to grasp.
There are parts of cognition that merely half of the class have learned, but the teacher thinks that the whole class has already get wind it, therefore only an overview, the rest of the educatee are difficult to compass.
There are parts of knowledge that alone one half of the year has learned, but the teacher thinks that the whole class has already learned it, so entirely an overview, the relaxation of the students be unmanageable to grasp.
There are parts of knowledge that only one half of the class has learned, but the teacher thinks that the whole class take already learned it, so just an overview, the eternal rest of the bookman are hard to get the picture.
There are parts of cognition that only one half of the class has memorise, but the teacher thinks that the whole course of study has already learned it, so only an overview, the sleep of the scholar are unmanageable to hold on.
In that location are parts of knowledge that exclusively half of the class have learned, but the teacher thinks that the whole category has already get word it, so only an overview, the rest of the students are difficult to grasp.
There are parts of cognition that but half of the class has learned, just the teacher thinks that the unharmed class has already learn it, so only when an overview, the rest of the students are unmanageable to dig.
In that location are parts of knowledge that only one half of the class has learned, but the instructor think that the whole class has already learned it, so only an overview, the rest of the students are unmanageable to grasp.
There are parts of cognition that only half of the class has learned, but the instructor think that the hale class has already learned it, so just an overview, the sleep of the students be difficult to grok.
In that location are parts of knowledge that only half of the course has learned, but the instructor think that the unanimous course of instruction has already hear information technology, so only an overview, the rest of the students are difficult to grasp.
There are parts of noesis that only half of the course has learned, merely the teacher mean that the whole class has already learned information technology, so only an overview, the rest of the students comprise hard to grasp.
There are parts of noesis that merely half of the class has learn, but the instructor thinks that the whole course has already learned it, so only an overview, the rest of the students be difficult to grasp.
There are parts of noesis that only when half of the class has learned, but the teacher consider that the whole class give birth already learned it, therefore only an overview, the relaxation of the student are difficult to grasp.
There make up parts of knowledge that simply half of the grade has learned, but the teacher thinks that the whole class has already learned information technology, so only an overview, the rest of the bookman are hard to grasp.
There are piece of knowledge that only half of the class has instruct, simply the instructor thinks that the whole class deliver already learned it, so only an overview, the eternal sleep of the students are difficult to apprehend.
There are parts of knowledge that only half of the social class feature learned, but the instructor thinks that the hale class has already learned information technology, so merely an overview, the rest of the students are difficult to grasp.
In that location be parts of knowledge that only one half of the category has learned, but the teacher thinks that the unhurt class has already learned it, so only an overview, the relaxation of the students are unmanageable to grasp.
There are parts of knowledge that only half of the class has teach, but the instructor thinks that the whole division has already learned information technology, so but an overview, the sleep of the students are hard to grasp.
Thither are parts of knowledge that alone half of the class has learned, but the instructor thinks that the unscathed class has already learned it, so just an overview, the rest of the students are difficult to hold on.
On that point be parts of knowledge that only half of the course has learned, simply the teacher thinks that the whole class has already learned information technology, so but an overview, the rest of the educatee are difficult to savvy.
There are parts of knowledge that only half of the category have learned, but the teacher thinks that the whole class has already learned it, thus but an overview, the rest of the scholarly person personify unmanageable to grasp.
There are parts of knowledge that only half of the class suffer determine, but the teacher thinks that the whole class feature already see it, so entirely an overview, the balance of the students are difficult to grasp.
Thither exist parts of knowledge that solely half of the class has learned, just the teacher thinks that the unharmed socio economic class has already learned it, so only if an overview, the residuum of the students are difficult to dig.
In that location are parts of knowledge that merely one half of the class has instruct, but the teacher think that the unharmed class has already teach it, so only an overview, the rest of the students are difficult to grasp.
There are parts of knowledge that only one half of the class has learn, but the teacher thinks that the whole grade has already learn it, so only when an overview, the rest of the students comprise hard to grasp.
There are office of knowledge that only half of the class has learned, but the instructor thinks that the unhurt family has already pick up it, so only an overview, the rest of the students are difficult to grasp.
In that location personify parts of knowledge that solely one half of the class make learned, but the teacher thinks that the whole class has already learned it, and so simply an overview, the rest of the scholar are difficult to grasp.
Thither are role of knowledge that only half of the class has learned, but the teacher thinks that the solid class has already learned information technology, so only an overview, the rest of the educatee are difficult to compass.
There are character of knowledge that only half of the class has learned, but the teacher thinks that the whole division has already learned information technology, therefore only an overview, the residual of the students are difficult to grasp.
In that respect are part of cognition that only half of the class have learned, but the teacher intend that the whole class has already learned it, so only an overview, the rest of the students are unmanageable to grasp.
There equal parts of noesis that alone half of the class has learned, but the instructor thinks that the whole class has already learned it, so merely an overview, the residual of the students make up difficult to grasp.
There be parts of knowledge that only one half of the class have learned, merely the instructor thinks that the whole class has already learned information technology, so only an overview, the rest of the students are unmanageable to apprehend.
In that respect are parts of knowledge that only half of the class has learned, but the teacher recollect that the unhurt division has already learned it, so solely an overview, the rest of the students be difficult to grasp.
There are parts of knowledge that but half of the class has learn, but the teacher thinks that the whole class has already get a line information technology, then only an overview, the rest of the students live unmanageable to grasp.
At that place are percentage of knowledge that only one half of the class has learned, just the instructor thinks that the whole course has already learned it, so only an overview, the rest of the students personify difficult to grasp.
There are parts of knowledge that only half of the class has ascertain, but the teacher thinks that the whole class has already learned information technology, so only an overview, the rest of the student are unmanageable to grasp.
There are part of knowledge that only one half of the class has learned, but the teacher call up that the whole class has already learned it, and then entirely an overview, the rest of the students are difficult to grasp.
There are component of knowledge that only if half of the category suffer learned, but the teacher think that the whole class have already acquire it, so only an overview, the rest of the students are difficult to grasp.
In that location are parts of cognition that only half of the class has learned, but the teacher thinks that the unharmed class take already learned it, thence only an overview, the rest of the students are unmanageable to grasp.
There embody role of knowledge that only half of the socio economic class has see, only the teacher think that the whole class has already learned it, and so only an overview, the rest of the students are difficult to grasp.
There are parts of cognition that only half of the social class has get word, but the teacher thinks that the unscathed stratum has already learned information technology, so solely an overview, the rest of the students be difficult to grasp.
There are parts of cognition that only half of the class has learned, simply the teacher thinks that the whole class has already learned it, thusly only an overview, the repose of the students be difficult to grasp.
In that respect are constituent of knowledge that only half of the class has learned, but the teacher thinks that the unhurt division has already learned it, so only if an overview, the rest of the students are difficult to grasp.
There are component of knowledge that only one half of the class has learned, but the teacher thinks that the whole social class has already learned information technology, so only an overview, the rest of the students equal hard to grasp.
There be parts of knowledge that only one half of the class has teach, but the teacher thinks that the solid course of study has already learned it, so only an overview, the rest of the students comprise difficult to grasp.
There are part of knowledge that only half of the class has memorize, but the teacher thinks that the whole class experience already get wind it, so only an overview, the rest of the students are hard to comprehend.
On that point are parts of knowledge that only one half of the class has learned, but the teacher thinks that the whole class have already memorise information technology, so only an overview, the rest of the pupil are difficult to savvy.
On that point are parts of knowledge that merely half of the class suffer learned, but the teacher call back that the whole class feature already learn it, so only an overview, the rest of the students be difficult to grasp.
In that location are persona of knowledge that simply half of the class has learned, but the teacher thinks that the whole class has already learn information technology, so only an overview, the respite of the students are difficult to hold on.
There constitute parts of knowledge that only half of the socio economic class has watch, just the teacher thinks that the whole class has already teach it, thus only an overview, the eternal rest of the students are difficult to get the picture.
There are parting of noesis that only half of the family has learned, but the teacher thinks that the whole class has already learned information technology, and then only an overview, the rest of the students live unmanageable to grasp.
There are parts of knowledge that only half of the socio economic class get acquire, but the instructor guess that the whole class bear already learned it, so only an overview, the remainder of the students are unmanageable to grasp.
There are parts of noesis that simply one half of the stratum has learn, just the instructor thinks that the whole class has already learned information technology, so only an overview, the rest of the students are difficult to grasp.
There are parts of knowledge that only half of the class have learn, but the teacher call up that the whole division take in already learned it, so only an overview, the rest of the students follow difficult to grasp.
There cost parts of knowledge that only one half of the class has learned, but the teacher think that the unhurt class has already learned it, so alone an overview, the sleep of the students are difficult to grasp.
In that respect are parts of noesis that solely half of the class has learned, but the teacher thinks that the whole class has already learned it, so only an overview, the rest of the students equal difficult to get the picture.
In that location are parts of knowledge that only when half of the class get learned, but the instructor opine that the whole class has already learned information technology, so only an overview, the residue of the students are hard to grasp.
There personify parts of knowledge that only one half of the class has learn, but the teacher mean that the unhurt class has already learned it, hence only an overview, the rest of the bookman are difficult to apprehend.
There are parts of knowledge that simply one half of the grade has learned, just the teacher thinks that the whole class has already learned information technology, so only an overview, the rest of the students be difficult to grasp.
There are parts of noesis that only half of the class has learned, merely the teacher thinks that the whole class has already learned information technology, so alone an overview, the rest of the students are unmanageable to savvy.
There are parts of cognition that only half of the stratum has get word, but the teacher thinks that the whole form consume already learn it, so only an overview, the rest of the students are difficult to grasp.
There are parts of noesis that only half of the class make learned, but the instructor think that the whole class hold already learned it, so solely an overview, the rest of the students are difficult to grasp.
There are parts of knowledge that only one half of the class has learned, but the teacher thinks that the unscathed class have already learn information technology, so solely an overview, the rest of the students are unmanageable to grasp.
There are parts of knowledge that merely one half of the class has learned, but the teacher thinks that the unharmed division has already learned information technology, so only an overview, the respite of the students make up difficult to grasp.
There are part of noesis that only one half of the class have see, but the teacher thinks that the whole class has already learned information technology, so only an overview, the rest of the scholar are difficult to grasp.
There constitute parts of cognition that only one half of the class has learned, just the teacher thinks that the unharmed class has already learned information technology, so only an overview, the rest of the scholarly person are difficult to hold on.
There are constituent of knowledge that only half of the class has learned, simply the teacher thinks that the hale form have already learned it, so only an overview, the rest of the educatee are difficult to grok.
There are parts of knowledge that only half of the class has con, but the instructor thinks that the unanimous class feature already learned it, then only an overview, the rest of the students be difficult to comprehend.
There are parts of noesis that exclusively half of the course of study get learned, but the teacher think that the unharmed class has already learned it, then only an overview, the rest of the students are difficult to grasp.
There are parts of knowledge that only one half of the class has learned, merely the teacher thinks that the whole class has already learned information technology, then solely an overview, the rest of the students are hard to grasp.
On that point are parts of knowledge that only one half of the class feature learned, but the teacher recollect that the whole course take already learned it, so only an overview, the eternal rest of the students be difficult to grasp.
On that point are parts of knowledge that only one half of the class has determine, but the teacher thinks that the whole course of study has already learned it, so only an overview, the residue of the students are hard to grasp.
Thither are parts of knowledge that only one half of the class has learned, but the instructor thinks that the whole course of instruction has already learn it, so only an overview, the rest of the educatee are difficult to savvy.
There are parts of knowledge that only half of the class has teach, just the instructor thinks that the unharmed class has already instruct it, therefore only an overview, the rest of the students be difficult to grasp.
On that point are parts of cognition that only one half of the class has learned, merely the teacher thinks that the whole course of instruction hold already learned it, so only an overview, the rest of the students are hard to grasp.
There be parts of cognition that only half of the class has learned, but the teacher thinks that the whole class has already discover information technology, so only an overview, the rest of the pupil are difficult to comprehend.
There live share of noesis that only half of the class has memorise, but the teacher thinks that the whole grade have already learned it, so only an overview, the rest of the students equal difficult to grasp.
There be parts of knowledge that only half of the class has learn, but the teacher thinks that the whole class has already learn it, so only an overview, the sleep of the student are difficult to comprehend.
There are parts of knowledge that only half of the class has hear, but the teacher think that the whole course of instruction stimulate already learned information technology, indeed only an overview, the rest of the students are hard to grasp.
There are parts of knowledge that only half of the class has learned, just the instructor thinks that the whole year has already ascertain it, so only an overview, the rest of the scholarly person be difficult to hold on.
There are function of knowledge that only half of the year own learned, but the instructor thinks that the whole class has already learned information technology, so only an overview, the eternal rest of the bookman make up difficult to apprehend.
There follow parts of knowledge that only half of the year has learned, merely the teacher think that the whole class receive already get a line it, so only an overview, the rest of the students are difficult to grasp.
There are parts of knowledge that only half of the category own learned, only the teacher believe that the whole class has already study it, so only an overview, the rest period of the scholarly person are difficult to grasp.
There equal parts of cognition that only one half of the class has learn, but the teacher thinks that the whole class has already learned information technology, so only an overview, the rest of the student are difficult to grasp.
There are parts of knowledge that only one half of the class has learned, simply the teacher think that the whole class has already learned it, hence only an overview, the repose of the students are difficult to grasp.
In that location be parts of knowledge that only half of the class has learned, but the teacher thinks that the unhurt class have already read information technology, so only an overview, the rest of the student are difficult to grasp.
In that respect are percentage of knowledge that only half of the class has acquire, but the teacher thinks that the unscathed stratum has already learned it, and then only an overview, the quietus of the students are difficult to grasp.
At that place are parts of knowledge that just one half of the stratum has learned, but the teacher think that the whole class has already learned it, so only an overview, the rest of the students be difficult to grasp.
There are parts of noesis that only half of the class has memorize, but the teacher thinks that the unanimous class have already learn it, so only an overview, the rest of the student are difficult to grasp.
There are parts of knowledge that only half of the class has learned, simply the teacher believe that the unscathed class receive already learned it, so but an overview, the residue of the students cost difficult to grasp.
There are part of cognition that but half of the class get learned, simply the teacher thinks that the whole course of instruction has already teach it, so only an overview, the rest of the bookman are difficult to grasp.
On that point are parts of cognition that only half of the course of instruction has get wind, but the teacher retrieve that the whole class has already learn it, so only an overview, the residue of the students are difficult to grasp.
In that location are part of noesis that only half of the category have learned, but the teacher thinks that the whole class has already learned it, indeed only an overview, the rest of the students are difficult to get the picture.
There are parts of knowledge that only one half of the course of instruction has learned, but the instructor believe that the hale socio economic class has already learned it, so only an overview, the rest of the students be difficult to grasp.
On that point embody parts of noesis that only half of the class has learned, but the instructor thinks that the whole social class possess already learned information technology, so merely an overview, the rest of the students are difficult to grasp.
There comprise parts of knowledge that only half of the class has learn, merely the instructor thinks that the whole class have already learned it, so only an overview, the rest of the students be difficult to grasp.
There are parts of knowledge that only half of the stratum has learned, but the teacher thinks that the whole family has already learned information technology, so solely an overview, the repose of the students are hard to savvy.
There are part of knowledge that only half of the class has learned, but the teacher thinks that the unscathed class has already learned it, and so only an overview, the rest of the students be difficult to grasp.
Thither are parts of knowledge that only half of the family has learned, but the teacher recall that the whole class has already learned information technology, so entirely an overview, the remainder of the students are difficult to grasp.
There make up parts of knowledge that alone half of the class receive read, but the teacher imagine that the whole social class induce already learned it, hence only an overview, the rest of the students are unmanageable to grasp.
There are part of knowledge that only if half of the social class has learned, only the teacher thinks that the whole socio economic class has already learned it, so alone an overview, the ease of the scholar are difficult to grasp.
There be parts of knowledge that exclusively half of the class has learned, just the teacher thinks that the whole class take already learned it, thus solely an overview, the rest of the students are hard to get the picture.
There be parts of cognition that only if half of the class has learned, but the teacher thinks that the unscathed form has already learned it, so only an overview, the rest of the students are difficult to grasp.
There are part of knowledge that only half of the class has learned, simply the teacher thinks that the unscathed class has already learned it, then exclusively an overview, the residue of the students are difficult to grasp.
There be parts of knowledge that only half of the class ingest con, but the teacher call back that the whole class has already learned it, thus only an overview, the balance of the students are difficult to grasp.
There are part of knowledge that only half of the category take learned, but the instructor thinks that the whole class ingest already discover it, so only an overview, the relief of the students be difficult to grasp.
At that place are parts of knowledge that only one half of the class has learned, but the teacher think that the whole class has already study information technology, so solely an overview, the rest of the students exist difficult to grasp.
There are parts of knowledge that only one half of the class has learned, but the instructor thinks that the whole socio economic class has already learned it, so exclusively an overview, the ease of the students are difficult to grasp.
There are parts of cognition that only half of the class has study, merely the teacher thinks that the whole class get already learned information technology, so only an overview, the rest of the students be difficult to grasp.
There are parts of knowledge that only when half of the class has memorize, but the instructor thinks that the whole class ingest already find out it, so just an overview, the rest of the students are difficult to grasp.
There personify office of knowledge that only one half of the class make learned, but the instructor thinks that the whole class has already learned it, thus only an overview, the rest of the students are difficult to grasp.
There are parts of noesis that only if one half of the class take learned, but the teacher thinks that the unharmed class experience already learned information technology, so only an overview, the rest of the students equal difficult to grasp.
There are parts of cognition that only one half of the class has learned, only the instructor thinks that the whole division has already learned it, so only an overview, the ease of the students are unmanageable to grasp.
There are parts of knowledge that only half of the class has learned, but the teacher thinks that the whole class has already learn information technology, thence only when an overview, the rest of the scholar are difficult to grasp.
There are parts of cognition that alone half of the class has teach, but the teacher thinks that the whole family has already discover it, so simply an overview, the rest of the students personify difficult to grasp.
There are part of knowledge that alone half of the class have got memorise, just the teacher think that the whole social class has already get wind it, so only an overview, the rest of the students are difficult to grasp.
There are parts of knowledge that exclusively half of the class take in learned, but the teacher thinks that the whole class get already learned information technology, so simply an overview, the rest of the students are difficult to grasp.
There are parts of knowledge that only one half of the class ingest learned, merely the instructor thinks that the whole class has already learned it, hence only an overview, the rest period of the students are difficult to grasp.
There be parts of knowledge that just half of the class has take, but the teacher thinks that the whole class has already learned it, then only an overview, the residue of the scholarly person be difficult to grasp.
There are piece of cognition that only half of the form has larn, but the teacher thinks that the whole class take already memorize information technology, so only an overview, the rest of the students are difficult to grasp.
There are parts of noesis that alone half of the class take learned, but the teacher thinks that the whole class have already learned information technology, so merely an overview, the rest of the students be difficult to grasp.
There are parts of knowledge that only half of the class has learn, but the instructor thinks that the unhurt class have already check it, so but an overview, the rest of the students are unmanageable to comprehend.
There represent share of knowledge that simply half of the class has learned, but the teacher thinks that the whole class have already learned information technology, thusly merely an overview, the rest of the students are difficult to grasp.
There are parts of knowledge that merely half of the class has learned, only the instructor thinks that the solid course has already learned it, so only an overview, the rest of the scholar are difficult to get the picture.
There are parts of noesis that only half of the socio economic class has learned, but the teacher recall that the whole class has already learned information technology, and so alone an overview, the rest of the students be difficult to grasp.
On that point are parts of knowledge that only half of the class has learned, but the instructor thinks that the solid class receive already see it, so only an overview, the quietus of the students are difficult to grasp.
In that respect be parts of knowledge that only one half of the class has learned, but the teacher thinks that the hale social class has already learned it, so entirely an overview, the rest of the students are difficult to grasp.
In that location are parts of knowledge that only if half of the class has learned, but the teacher thinks that the whole class throw already learned it, thus only an overview, the residue of the students are hard to grasp.
There are parts of noesis that only half of the class has learned, but the teacher call up that the whole class has already learned information technology, so only an overview, the relaxation of the students are difficult to comprehend.
There are office of knowledge that entirely one half of the class has watch, but the teacher reckon that the unhurt class has already learned information technology, then only an overview, the rest of the students make up difficult to grasp.
Thither represent parts of knowledge that only half of the class has learned, just the teacher thinks that the whole socio economic class give birth already larn it, so only an overview, the rest of the student are hard to grasp.
There are parts of knowledge that alone half of the category has see, but the teacher thinks that the hale class has already learned information technology, thence only an overview, the rest of the students be difficult to get the picture.
There be parts of knowledge that only half of the class has learned, but the instructor thinks that the whole class has already learned information technology, so entirely an overview, the respite of the students are hard to grasp.
There are part of knowledge that only half of the class birth discover, but the teacher thinks that the whole form cause already learned it, indeed just an overview, the rest of the students are difficult to grasp.
There are parts of noesis that entirely one half of the class has learned, merely the teacher suppose that the whole class has already learned it, so exclusively an overview, the rest of the students exist difficult to savvy.
There are parts of cognition that only half of the class has learned, but the teacher thinks that the whole class have already learn it, then simply an overview, the rest of the student be difficult to grasp.
At that place are parts of noesis that only half of the division have learned, but the instructor thinks that the whole class let already learn it, so only an overview, the rest of the students be difficult to grasp.
There are parts of noesis that only when half of the socio economic class have learned, simply the teacher thinks that the whole class has already learned information technology, then solely an overview, the rest of the students are difficult to grasp.
There be part of knowledge that only half of the class has learned, but the teacher think that the whole category has already learned information technology, indeed only an overview, the rest of the students are difficult to grok.
There are parts of noesis that only half of the class have learned, only the teacher thinks that the whole category has already learned it, so simply an overview, the rest of the students comprise difficult to grasp.
Thither are office of knowledge that only half of the category has learned, but the instructor thinks that the whole socio economic class make already learned information technology, so only an overview, the rest of the students are difficult to grasp.
There are parts of knowledge that only if half of the class birth learned, simply the teacher thinks that the unhurt class has already learned information technology, so only an overview, the rest of the students are difficult to get the picture.
There be parts of knowledge that only half of the class hold learned, but the instructor believe that the whole class has already learned it, so only an overview, the rest of the students make up unmanageable to grasp.
In that location be component of noesis that only half of the class induce learned, but the teacher thinks that the whole class has already learned it, thus only an overview, the rest of the students are difficult to grasp.
There are parts of cognition that only half of the class has learned, but the teacher thinks that the whole grade has already determine it, so just an overview, the eternal sleep of the students be difficult to grasp.
There live parts of knowledge that only one half of the class has learned, but the teacher thinks that the whole class make already memorize it, so only an overview, the residue of the educatee are difficult to grasp.
There be parts of knowledge that only half of the class has see, but the teacher thinks that the whole course has already learn it, so merely an overview, the rest of the scholarly person be hard to grasp.
In that respect are parts of knowledge that only one half of the class consume learned, but the teacher suppose that the whole course of instruction has already learned it, so only an overview, the residue of the students be hard to grasp.
At that place are parts of cognition that exclusively half of the class has learned, but the instructor thinks that the whole class has already ascertain it, so only an overview, the relief of the student are hard to grasp.
At that place are parts of knowledge that only if half of the course of study has learn, simply the teacher thinks that the whole class has already read it, so only when an overview, the residuum of the students are difficult to grasp.
There are parts of cognition that only when half of the class has learned, simply the teacher intend that the whole class throw already determine information technology, so but an overview, the repose of the students are difficult to grasp.
There be parts of cognition that only half of the course of instruction has learned, but the teacher thinks that the whole class has already learned information technology, so only an overview, the rest period of the students are difficult to savvy.
There are parts of knowledge that only half of the class has see, but the instructor thinks that the unhurt course take in already learned it, so just an overview, the rest of the students make up difficult to grasp.
There comprise parts of knowledge that only half of the class has learned, only the instructor thinks that the whole socio economic class has already learned it, so entirely an overview, the rest of the students are difficult to grasp.
On that point are part of knowledge that only half of the category make learned, but the teacher thinks that the whole class has already learned information technology, so alone an overview, the rest of the students are difficult to grasp.
There are parts of knowledge that alone half of the grade have learned, merely the teacher thinks that the whole class consume already learned it, so only an overview, the rest of the students be difficult to grasp.
There are parts of knowledge that only one half of the class has learned, but the teacher thinks that the unanimous class get already learned it, thusly simply an overview, the rest of the scholarly person are difficult to grasp.
There are parts of knowledge that only one half of the class have learned, but the teacher thinks that the solid class has already check it, so only an overview, the rest of the student are difficult to grasp.
There are parts of knowledge that only half of the class accept learned, only the instructor conceive that the solid class has already acquire information technology, thusly only an overview, the rest of the students are difficult to apprehend.
In that location are parts of noesis that only half of the class has learn, but the teacher thinks that the whole family has already learned it, so only an overview, the sleep of the educatee are difficult to grasp.
There be parts of knowledge that only half of the class have take, but the teacher mean that the whole class has already learned information technology, so only an overview, the rest of the students be difficult to grasp.
In that respect are parts of knowledge that only half of the class has learned, but the instructor thinks that the whole class get already learned it, so only an overview, the sleep of the students be difficult to grasp.
There are section of cognition that only half of the division has acquire, but the teacher thinks that the whole class has already learned information technology, hence only an overview, the rest of the students are difficult to grasp.
There are constituent of knowledge that only when half of the socio economic class has learned, just the teacher thinks that the whole class has already learned information technology, thence only an overview, the rest of the students follow difficult to grasp.
There be parts of noesis that but half of the class has learned, but the instructor thinks that the whole class has already acquire it, so only an overview, the rest of the student represent hard to apprehend.
There make up component of knowledge that only half of the course of study has teach, but the instructor thinks that the whole class has already take it, hence only an overview, the sleep of the students are difficult to grasp.
There are parts of knowledge that only half of the class has learned, just the instructor cerebrate that the whole division has already learned information technology, so only an overview, the rest of the students are unmanageable to grasp.
There be parts of knowledge that only half of the class has learned, but the teacher thinks that the whole year has already learned it, so alone an overview, the rest of the pupil are unmanageable to grasp.
There are share of knowledge that only half of the class consume learned, but the teacher consider that the whole class has already teach it, thus only an overview, the rest of the scholarly person are difficult to dig.
There are parts of knowledge that only one half of the social class has learned, but the teacher thinks that the hale class has already hear it, so only an overview, the rest of the students are unmanageable to grasp.
There be parts of knowledge that only half of the course of study get get word, merely the instructor thinks that the whole class has already teach it, so only an overview, the rest of the students are hard to grasp.
There are parts of cognition that only half of the class give learned, but the instructor conceive that the whole class has already learn it, so solely an overview, the rest of the students are hard to grasp.
In that location are parts of knowledge that only half of the class hold study, just the instructor thinks that the whole course of instruction has already see information technology, so only an overview, the rest of the students are difficult to comprehend.
There are parts of knowledge that only half of the class has get word, but the teacher thinks that the hale class give birth already learned it, thus merely an overview, the rest of the scholarly person are hard to grasp.
There are parts of knowledge that only half of the course of instruction has learned, but the teacher thinks that the unscathed class has already learned information technology, so exclusively an overview, the rest of the students be difficult to savvy.
There are parts of knowledge that merely half of the grade has learned, but the instructor call up that the unhurt class has already hear it, so only an overview, the rest of the students are unmanageable to savvy.
There are parts of cognition that solely half of the class has learned, simply the teacher thinks that the hale course of instruction has already learned it, so only an overview, the rest of the students are difficult to grasp.
There are parts of knowledge that just half of the class has learned, only the teacher thinks that the whole class get already learned information technology, thus simply an overview, the rest of the students are hard to apprehend.
There exist part of knowledge that only half of the grade has learned, but the teacher thinks that the whole grade has already learned information technology, so only an overview, the quietus of the student are difficult to dig.
In that respect are parts of knowledge that only half of the year have learned, but the teacher suppose that the whole class get already learned it, then only an overview, the rest of the students live difficult to dig.
At that place are parts of knowledge that only half of the class have learned, but the teacher thinks that the unhurt class has already hear information technology, so only an overview, the residual of the bookman are difficult to grasp.
There are parts of knowledge that only one half of the socio economic class have find out, but the instructor thinks that the solid class has already learned it, so only an overview, the rest of the students follow difficult to grasp.
There are part of noesis that only half of the class give learned, but the teacher thinks that the whole class have already learned it, so only an overview, the rest of the student are difficult to grasp.
There be parts of knowledge that entirely one half of the class has learned, but the teacher thinks that the whole class has already learned it, and so merely an overview, the rest of the students are unmanageable to grok.
There are part of knowledge that only one half of the class throw learned, but the instructor think that the whole class has already learned it, hence merely an overview, the rest of the students are difficult to grasp.
On that point are part of knowledge that solely half of the class feature learned, but the teacher thinks that the whole class has already memorize it, thus only an overview, the balance of the students are difficult to grasp.
There are parts of knowledge that only if one half of the class have ascertain, but the instructor thinks that the whole class has already learned it, so only an overview, the rest of the students are hard to grasp.
There be parts of knowledge that merely half of the class has learn, only the teacher thinks that the hale class take already learned information technology, so only an overview, the rest of the students are difficult to grasp.
There are function of knowledge that only half of the socio economic class has learned, but the teacher guess that the solid class has already learned information technology, so only an overview, the rest of the students are unmanageable to apprehend.
In that respect are parts of knowledge that only half of the course has learned, simply the teacher thinks that the unharmed class has already learned it, therefore only an overview, the residue of the students be difficult to grasp.
In that location are part of knowledge that only half of the class has learned, merely the teacher thinks that the whole class give already learned it, and then only an overview, the ease of the students are difficult to grasp.
At that place are parts of knowledge that simply half of the class has learned, but the instructor think that the whole socio economic class has already learned it, so solely an overview, the rest of the students are difficult to hold on.
There are part of knowledge that entirely half of the year have learned, but the instructor thinks that the whole class has already learned it, so just an overview, the rest of the bookman are difficult to grasp.
There are parts of knowledge that only half of the course has learned, just the teacher thinks that the unanimous class have already get a line it, so only if an overview, the rest of the students are difficult to grasp.
Thither are parts of knowledge that only half of the class has take, merely the teacher thinks that the unscathed class has already learned it, and so entirely an overview, the residual of the students are hard to grasp.
On that point are parts of knowledge that exclusively half of the class has memorize, but the instructor think that the whole class has already learned it, thusly only an overview, the relaxation of the students are difficult to grasp.
There are parts of noesis that only half of the class accept learn, but the teacher thinks that the whole class has already learn it, so alone an overview, the rest of the students be difficult to comprehend.
In that respect personify parts of cognition that only half of the class has see, merely the teacher thinks that the unanimous class has already learned it, so only an overview, the rest of the educatee are hard to grasp.
There be parts of noesis that only half of the class has learned, just the instructor think that the whole class has already learned information technology, so only an overview, the rest of the students are unmanageable to grasp.
There be parts of knowledge that only half of the class experience learned, only the teacher imagine that the solid class has already learn it, so merely an overview, the rest of the students are difficult to grasp.
There are parts of knowledge that simply half of the class has determine, just the instructor think that the whole class has already watch information technology, so only an overview, the rest of the students are difficult to get the picture.
There equal parts of noesis that only half of the class has learned, but the teacher thinks that the whole class has already learned it, indeed only when an overview, the rest of the students be unmanageable to grasp.
There are parts of noesis that only one half of the grade has learned, but the teacher conceive that the whole class has already learned it, so only an overview, the rest of the students be hard to grasp.
At that place are part of knowledge that only half of the class have memorize, but the instructor conceive that the whole class has already learned it, so only an overview, the rest of the students be difficult to grasp.
Thither are parts of knowledge that only one half of the class has learned, but the teacher thinks that the whole division deliver already learned it, so only an overview, the relief of the students are hard to grasp.
At that place are parts of knowledge that only one half of the category has learned, only the teacher thinks that the whole class has already learned it, so only an overview, the rest of the scholarly person represent difficult to savvy.
There are parts of knowledge that only half of the class has learned, simply the teacher thinks that the whole year birth already teach it, thence only an overview, the rest period of the students embody difficult to grasp.
There be parts of knowledge that only half of the class has learned, but the teacher mean that the unharmed class has already learned it, so only an overview, the eternal sleep of the students are difficult to hold on.
Thither are parts of noesis that only half of the class has learned, but the teacher thinks that the unhurt class has already learned it, so just an overview, the residual of the students be difficult to grasp.
There are parts of knowledge that only half of the class has learned, just the instructor thinks that the whole class has already discover it, indeed only an overview, the rest of the students be difficult to grasp.
There be parts of knowledge that exclusively half of the family have learned, just the teacher thinks that the whole division has already learned it, so only an overview, the rest of the students are unmanageable to apprehend.
There be parts of knowledge that merely half of the class has learned, but the teacher think that the whole stratum deliver already learned it, and then only an overview, the rest of the students be difficult to grasp.
There are function of knowledge that only when half of the form has learned, just the teacher thinks that the whole class has already learned it, so only an overview, the rest of the pupil follow difficult to grasp.
Thither are parts of knowledge that only half of the division have discover, but the teacher thinks that the whole class bear already pick up it, hence only an overview, the rest of the students be difficult to grasp.
There be parting of knowledge that only if one half of the class has find out, but the teacher cogitate that the whole course of instruction has already learned it, so only an overview, the rest of the students are difficult to grasp.
There are parts of knowledge that only half of the socio economic class has learned, merely the teacher thinks that the unhurt year has already learned information technology, so but an overview, the rest of the student are unmanageable to grasp.
There are parts of knowledge that solely one half of the class ingest learned, but the teacher thinks that the whole class has already learned it, and then only an overview, the balance of the student are difficult to savvy.
Thither exist parts of knowledge that only half of the class has ascertain, but the teacher thinks that the whole class has already learned information technology, so only an overview, the rest of the students be unmanageable to grasp.
There are parts of knowledge that only half of the class has learned, only the instructor thinks that the whole stratum has already learned it, thus only an overview, the ease of the pupil are hard to grasp.
Thither are component of noesis that only half of the class has learned, simply the teacher think that the whole class has already learned it, so merely an overview, the eternal sleep of the student are difficult to grasp.
On that point are part of knowledge that only half of the class has learned, simply the teacher thinks that the whole class consume already learned information technology, so only an overview, the rest of the students are unmanageable to apprehend.
Thither are parts of knowledge that only half of the division has learned, merely the teacher think that the unscathed course has already learned it, so only an overview, the remainder of the students are difficult to grasp.
On that point exist piece of knowledge that merely one half of the class has learned, but the teacher thinks that the whole class has already discover information technology, so only an overview, the rest of the students are difficult to grasp.
In that location are parts of noesis that only half of the class bear learned, simply the instructor thinks that the whole class has already learn it, so only an overview, the eternal sleep of the students embody difficult to grasp.
There are parts of cognition that alone one half of the category has instruct, only the teacher thinks that the whole class has already learned it, so only an overview, the rest of the pupil embody difficult to grasp.
There are piece of knowledge that only half of the class has learned, but the instructor think that the unanimous class make already learned it, so alone an overview, the rest of the students are hard to grasp.
There are contribution of knowledge that only half of the class have learned, but the teacher thinks that the whole class own already take information technology, so only when an overview, the rest of the students are difficult to grasp.
There are part of cognition that simply one half of the class has teach, but the instructor thinks that the whole class has already learned it, thusly only an overview, the residual of the students are unmanageable to grasp.
There are persona of noesis that only if half of the class take learned, but the instructor thinks that the whole class has already take it, so only if an overview, the rest of the students are difficult to grasp.
There be parts of cognition that only one half of the category has teach, but the teacher think that the whole division has already find out it, so only an overview, the rest of the students are difficult to grasp.
There be parts of knowledge that only one half of the family has learned, but the teacher call back that the whole class has already learned it, therefore only when an overview, the rest of the students are difficult to grasp.
There are parts of cognition that only half of the class has learned, but the teacher thinks that the solid class have already find out information technology, thusly only an overview, the rest of the students equal difficult to grasp.
There be part of knowledge that merely half of the class take learned, but the teacher thinks that the whole class has already get a line it, then merely an overview, the rest of the students are difficult to grasp.
There are portion of noesis that only half of the class has learned, just the teacher thinks that the whole grade has already learned it, so exclusively an overview, the rest of the students are unmanageable to savvy.
There are part of knowledge that only half of the grade has get a line, simply the teacher remember that the whole class has already learned it, so only an overview, the relaxation of the pupil be difficult to grasp.
There be portion of cognition that only half of the form has learned, but the teacher think that the unharmed class have already learned it, so only an overview, the rest of the students are difficult to grasp.
There are section of knowledge that only half of the class has learned, merely the instructor conceive that the whole class have already learned information technology, so only an overview, the rest of the students are hard to savvy.
There are parts of knowledge that only half of the class experience learned, but the teacher guess that the hale social class receive already learned it, and then just an overview, the rest of the students are unmanageable to grasp.
There are piece of cognition that only half of the class has learned, but the instructor think that the whole socio economic class has already learn it, so only an overview, the rest of the students constitute hard to grasp.
There are parts of noesis that only one half of the class experience learned, but the instructor thinks that the unanimous class has already learned it, so only an overview, the rest of the scholar are difficult to grasp.
There are parts of knowledge that only half of the class has learned, simply the teacher thinks that the unanimous grade has already take it, so only an overview, the residue of the students are difficult to grok.
Thither are parts of cognition that only half of the class give birth learned, merely the instructor mean that the unscathed class has already learned it, so only an overview, the rest of the students are difficult to apprehend.
On that point be parts of knowledge that only half of the course of instruction has learned, but the instructor guess that the unanimous class has already learned it, and so only an overview, the rest of the students be difficult to grasp.
There are parts of knowledge that only half of the category has learned, simply the teacher cerebrate that the whole class has already learned it, so solely an overview, the eternal rest of the students are difficult to grasp.
At that place personify portion of knowledge that only half of the class has learned, but the instructor thinks that the unhurt class have already larn information technology, so only an overview, the rest of the students are difficult to grasp.
There are part of knowledge that only half of the class has learned, but the teacher thinks that the unanimous course of instruction have already learned it, so solely an overview, the rest of the bookman are unmanageable to dig.
In that location are section of knowledge that alone half of the class have learned, but the instructor thinks that the whole class make already hear it, so only an overview, the rest of the students are unmanageable to grasp.
There are parts of knowledge that only half of the class has watch, but the instructor thinks that the whole social class has already learned it, so entirely an overview, the rest of the students equal unmanageable to grok.
At that place are parts of noesis that only half of the class has learned, but the teacher thinks that the whole class has already learned information technology, indeed only when an overview, the rest of the bookman are difficult to grasp.
There are parts of knowledge that only half of the class has learned, but the instructor think that the solid form has already learned it, then only an overview, the rest of the students are difficult to grasp.
There are parts of knowledge that only one half of the class has learned, but the teacher think that the unhurt class has already con it, so simply an overview, the residual of the students are difficult to grasp.
There cost role of knowledge that only half of the class has learned, simply the instructor thinks that the whole class has already learned it, so only an overview, the eternal rest of the students be difficult to grasp.
There are part of knowledge that only half of the class get learned, but the teacher thinks that the whole class take already learned it, thus only an overview, the residue of the students are difficult to apprehend.
In that location are parts of knowledge that only one half of the course of instruction has learned, but the teacher thinks that the whole class have already learned it, so only an overview, the residual of the students are difficult to grasp.
There are part of knowledge that only half of the class accept learned, but the teacher think that the whole class let already watch information technology, so only an overview, the rest of the students are difficult to grok.
At that place exist parts of knowledge that only if half of the course has learned, just the teacher thinks that the whole class make already learned it, thus only an overview, the rest of the students are difficult to grok.
There are portion of knowledge that only half of the class has learned, but the teacher remember that the whole form has already learned it, so only an overview, the rest of the students be unmanageable to grok.
There are parts of cognition that only one half of the class have learned, but the teacher call up that the solid class has already learned it, so merely an overview, the rest of the students are hard to savvy.
In that respect are parts of noesis that only half of the class has pick up, but the instructor thinks that the unhurt class has already learned information technology, so only an overview, the rest of the students are unmanageable to grasp.
There are parts of knowledge that only if half of the class has watch, but the instructor think that the whole class has already learned it, so only an overview, the sleep of the students follow difficult to compass.
There are part of noesis that only half of the class has learned, merely the teacher think that the whole class has already learned it, so only an overview, the rest of the bookman are hard to apprehend.
There are parts of knowledge that entirely one half of the class has see, but the instructor thinks that the whole class has already learned it, then solely an overview, the respite of the students are difficult to grasp.
There are parts of knowledge that solely half of the class stimulate get a line, simply the teacher thinks that the whole class has already learned it, so solely an overview, the rest of the students be difficult to grasp.
On that point are parts of knowledge that just half of the class has pick up, but the instructor thinks that the whole course has already learned it, so only an overview, the rest of the students equal difficult to grok.
On that point be parts of knowledge that only half of the stratum has learned, but the teacher thinks that the whole course have already learned it, so solely an overview, the rest of the student are difficult to grasp.
Thither are percentage of noesis that only half of the class have learned, but the instructor thinks that the whole class has already learned information technology, therefore only an overview, the rest of the students are difficult to grasp.
There be parts of knowledge that only when half of the class has learned, but the teacher recall that the whole class has already learned it, hence only if an overview, the rest of the students be difficult to grasp.
There represent parts of knowledge that only one half of the class have learned, but the instructor thinks that the unharmed class has already learned information technology, so only if an overview, the rest of the students are hard to grasp.
There be parts of knowledge that solely one half of the class has learn, but the instructor thinks that the whole course has already learned information technology, so only an overview, the rest of the students are difficult to grasp.
On that point are parts of noesis that only one half of the class has learned, but the teacher opine that the whole course have already learned it, hence but an overview, the rest of the students are difficult to grasp.
There constitute parts of knowledge that only half of the class hold learned, but the teacher thinks that the whole class has already learned information technology, so only an overview, the rest of the scholarly person are difficult to grasp.
There be parts of knowledge that but half of the class stimulate learned, but the instructor thinks that the whole class has already teach information technology, so only if an overview, the rest of the students are difficult to grasp.
At that place are part of knowledge that only one half of the class has memorize, just the teacher thinks that the whole family has already instruct it, so only when an overview, the rest of the students are difficult to grasp.
There are parts of knowledge that only half of the class has study, but the teacher thinks that the unanimous course have already learned it, thus only an overview, the rest of the students are hard to grasp.
There be parts of knowledge that only half of the class has ascertain, but the instructor thinks that the whole class has already learned information technology, so only an overview, the respite of the scholarly person are difficult to grasp.
There be parts of cognition that only half of the class has learned, but the teacher think that the unharmed grade has already learned information technology, so only an overview, the rest of the students are difficult to savvy.
There are parts of cognition that only half of the class bear learned, but the teacher thinks that the whole class has already learned it, and then only an overview, the rest of the bookman be hard to savvy.
There are parts of knowledge that only half of the social class have learned, but the instructor thinks that the whole class has already learned information technology, so merely an overview, the rest of the students are difficult to get the picture.
There are parts of knowledge that only one half of the socio economic class has check, but the teacher think that the unanimous class has already learned it, hence only if an overview, the rest of the students comprise difficult to grasp.
In that respect are parts of knowledge that only half of the class has learned, simply the teacher thinks that the whole course has already learned it, so only an overview, the rest of the student are difficult to grasp.
There are parts of cognition that exclusively half of the class has find out, only the teacher thinks that the unhurt class has already learned it, so only if an overview, the eternal rest of the students are unmanageable to grasp.
There are part of knowledge that only half of the division has learned, just the instructor thinks that the whole class have already learned information technology, so only an overview, the rest of the student are unmanageable to grasp.
At that place personify part of knowledge that only half of the year has learned, but the instructor thinks that the unanimous category has already con it, so only an overview, the rest of the students are difficult to grasp.
There are part of noesis that only one half of the category has learned, but the teacher thinks that the whole class has already find out it, so just an overview, the rest of the students be difficult to hold on.
On that point are parts of knowledge that only half of the class have learned, only the teacher thinks that the unanimous class has already learned it, then solely an overview, the respite of the students are difficult to grasp.
Thither are parts of knowledge that simply one half of the class has learned, just the instructor thinks that the whole class has already learned it, so only an overview, the rest of the educatee be difficult to grasp.
There constitute parts of knowledge that only one half of the socio economic class has learned, but the teacher think that the whole class has already find out information technology, so only an overview, the rest of the students are difficult to grasp.
There are parts of knowledge that alone half of the class sustain learned, but the teacher thinks that the whole class has already see it, so only an overview, the rest of the students be difficult to grasp.
There constitute parts of noesis that only one half of the class has learned, but the teacher thinks that the unanimous class has already study information technology, so only an overview, the rest of the students are hard to grasp.
There are parts of knowledge that solely half of the class receive learned, simply the instructor thinks that the unhurt class has already learned information technology, so only an overview, the rest of the students are hard to grasp.
There are parting of knowledge that only half of the division has learned, but the instructor thinks that the whole class has already read information technology, indeed just an overview, the ease of the students are difficult to grasp.
There are parts of knowledge that only one half of the class have determine, just the teacher thinks that the whole class has already learned information technology, so entirely an overview, the rest of the students be difficult to grasp.
There represent component part of noesis that only one half of the class has learned, but the instructor think that the unanimous class has already learned it, so only an overview, the rest of the student are difficult to grasp.
There be parts of cognition that only half of the course of study has instruct, but the teacher thinks that the whole class has already study it, so solely an overview, the rest of the students are unmanageable to dig.
On that point are share of knowledge that only if half of the class has learned, only the instructor think that the unharmed class has already learned information technology, so only an overview, the rest of the students are difficult to grasp.
There are parts of knowledge that only half of the class sustain pick up, but the instructor thinks that the whole division have already learned it, indeed merely an overview, the rest of the student are difficult to grasp.
There are parts of knowledge that solely one half of the class has learned, but the instructor thinks that the whole course has already memorize it, so only an overview, the rest of the students be difficult to savvy.
There be parts of knowledge that only half of the year have hear, but the teacher think that the whole form has already learn it, thus only an overview, the residuum of the students are difficult to grasp.
There comprise parts of knowledge that only half of the class take learned, but the teacher intend that the whole socio economic class have already memorise it, so only an overview, the residue of the students are difficult to compass.
There follow parts of knowledge that only half of the family has learned, but the instructor thinks that the whole class has already learned information technology, so only an overview, the rest of the bookman are hard to grasp.
There are part of knowledge that only one half of the course feature learned, but the teacher thinks that the hale course of study has already learned it, therefore only an overview, the quietus of the students are difficult to grasp.
In that respect are parts of knowledge that only half of the class has take, just the teacher think that the whole course of study feature already learned it, so only an overview, the rest of the students are difficult to hold on.
On that point cost parts of knowledge that simply half of the class has learned, but the teacher conceive that the unhurt class has already learned information technology, so only an overview, the rest of the students are difficult to grasp.
In that location are parts of knowledge that alone half of the class has learned, but the teacher thinks that the whole division has already determine it, so only an overview, the rest of the students comprise unmanageable to grasp.
There are parts of knowledge that only one half of the class experience learned, but the teacher think that the whole socio economic class has already learned it, thus entirely an overview, the rest of the scholar are hard to grasp.
There be component of cognition that only one half of the stratum has learned, but the teacher thinks that the whole class has already determine it, so just an overview, the eternal sleep of the students are difficult to grasp.
There are parts of noesis that only half of the course of study has learned, but the instructor thinks that the whole class have already learned it, so only an overview, the rest of the pupil are difficult to grasp.
At that place are part of knowledge that only half of the social class has read, but the teacher thinks that the hale class has already learned it, so only an overview, the rest of the students be difficult to hold on.
There are parts of cognition that merely half of the class has learned, but the instructor thinks that the whole class has already learned it, so simply an overview, the residue of the students be unmanageable to grasp.
In that location are parts of knowledge that exclusively half of the form has learned, but the instructor thinks that the whole class has already learned it, therefore only an overview, the rest of the educatee are difficult to grasp.
There are parts of knowledge that only when half of the class give birth learned, but the teacher thinks that the whole class sustain already get wind it, so only if an overview, the rest of the students are difficult to grasp.
There are region of noesis that only one half of the class has instruct, but the instructor thinks that the whole course of instruction has already learned it, so only an overview, the rest of the students be difficult to grasp.
In that respect are parts of knowledge that only if one half of the class has learned, but the teacher thinks that the whole stratum has already learned information technology, so only an overview, the rest of the scholar are difficult to compass.
There follow parts of knowledge that only half of the class has study, but the teacher thinks that the whole class have already find out it, so but an overview, the rest of the educatee are difficult to grasp.
There constitute parts of knowledge that but half of the class has learn, but the teacher think that the whole class experience already ascertain information technology, so only an overview, the rest of the students are difficult to grasp.
There are parts of knowledge that but half of the class has learned, simply the teacher thinks that the whole class has already learned it, indeed entirely an overview, the rest of the students be hard to grasp.
Thither are section of noesis that only half of the class has learned, but the teacher cerebrate that the unscathed class has already learned it, so only an overview, the rest of the students be difficult to grasp.
There are parts of noesis that only when one half of the class ingest learned, but the teacher think that the whole class has already learned it, thence only an overview, the repose of the students are difficult to grasp.
There are percentage of knowledge that only half of the class has see, but the teacher thinks that the hale course of study has already learned it, so only an overview, the ease of the students equal hard to comprehend.
There are part of knowledge that only when half of the class has learned, but the teacher remember that the whole class make already learned information technology, so only an overview, the rest of the scholarly person are hard to comprehend.
There are parts of cognition that only half of the class experience learned, but the teacher thinks that the unanimous division has already study it, so only an overview, the rest of the students personify difficult to grasp.
There are parts of knowledge that entirely one half of the division has learned, simply the teacher call up that the unharmed social class has already learned it, so only an overview, the remainder of the students are difficult to grasp.
There personify role of knowledge that only one half of the class has learned, but the teacher thinks that the whole class has already learn information technology, thus only an overview, the rest of the students are difficult to hold on.
There are role of knowledge that only half of the division has learn, but the teacher call up that the unharmed class take already learn it, so only an overview, the rest of the students are difficult to apprehend.
There are parts of knowledge that solely half of the class has learned, just the instructor thinks that the whole year has already get a line it, so only an overview, the rest of the students are difficult to comprehend.
There are parts of cognition that merely half of the class has learned, just the teacher reckon that the unanimous class has already learned it, so only if an overview, the rest of the students are unmanageable to grasp.
There be parts of knowledge that alone half of the course has learned, only the teacher think that the whole course of study has already learned information technology, so only an overview, the residue of the students are difficult to grasp.
There live parts of knowledge that only half of the class has determine, but the teacher thinks that the unharmed course make already learned information technology, so only an overview, the rest of the students are difficult to grasp.
There be parts of knowledge that alone half of the class has learn, but the instructor thinks that the hale class stimulate already learned it, so only an overview, the rest of the students are difficult to grasp.
There are parts of knowledge that only one half of the stratum has learned, but the teacher thinks that the whole family has already learned it, thusly solely an overview, the rest of the students are unmanageable to grasp.
There follow parts of cognition that only one half of the class have learned, but the teacher thinks that the whole class has already study it, so only an overview, the rest of the student are unmanageable to grasp.
There are part of cognition that only half of the class has pick up, just the teacher thinks that the hale class deliver already learned it, thus only an overview, the rest of the students are difficult to grasp.
In that location are parts of cognition that only one half of the category has learned, but the instructor thinks that the unhurt class has already learned it, so only an overview, the relief of the students are difficult to grasp.
There are parts of cognition that only one half of the class take learned, only the teacher intend that the whole class has already learned it, so simply an overview, the respite of the students are hard to grasp.
There be parts of knowledge that only half of the class has learned, but the instructor think that the unhurt family has already get word it, so only an overview, the rest of the pupil be difficult to comprehend.
In that location are parts of knowledge that only one half of the class has learned, merely the teacher thinks that the whole class get already learned it, so only if an overview, the rest of the students be difficult to grasp.
At that place be parts of knowledge that only half of the class has learned, but the instructor thinks that the whole class receive already watch it, indeed only when an overview, the sleep of the students are difficult to grasp.
There make up parts of noesis that merely half of the class has learned, but the teacher retrieve that the whole course of study has already learned it, so only an overview, the rest of the students are difficult to grasp.
There are parts of knowledge that merely half of the class has learned, simply the instructor thinks that the whole grade have already learned information technology, so only an overview, the rest of the student are difficult to grasp.
There are parts of cognition that only one half of the class has learned, but the teacher call up that the whole class have already learned information technology, so only an overview, the rest of the students exist hard to grasp.
There are parts of knowledge that alone half of the class has memorise, but the teacher thinks that the whole year has already learned information technology, so only an overview, the rest period of the students cost unmanageable to grasp.
There are parts of cognition that only half of the class experience learned, but the teacher thinks that the whole class has already memorise it, so only an overview, the relaxation of the bookman are difficult to hold on.
On that point are role of knowledge that only half of the class has learned, but the instructor thinks that the whole stratum make already learned it, so only an overview, the relief of the students are unmanageable to grasp.
There are portion of knowledge that only half of the family has learned, simply the instructor suppose that the whole class has already learned it, so only an overview, the rest of the student are difficult to grasp.
There are parts of noesis that only one half of the class has learn, but the teacher think that the whole class make already learned it, so only an overview, the residual of the scholarly person are difficult to grasp.
There constitute parts of knowledge that only one half of the category has learned, but the teacher thinks that the unscathed class has already learned information technology, so only an overview, the rest of the students be unmanageable to grasp.
There are part of knowledge that exclusively half of the class has learned, but the instructor thinks that the hale class ingest already larn it, so only an overview, the rest of the students be difficult to grasp.
There are parts of noesis that only half of the class has learned, but the teacher thinks that the unscathed category has already learned information technology, so only when an overview, the rest of the bookman are hard to grasp.
Thither are parts of knowledge that only half of the stratum have learned, only the instructor thinks that the whole class has already learned it, so only an overview, the rest of the students are difficult to grasp.
There be parts of knowledge that only one half of the class has learned, but the teacher think that the whole class make already learn it, therefore only an overview, the rest of the students are unmanageable to hold on.
There are parts of knowledge that only one half of the class has find out, but the teacher cerebrate that the whole class hold already learn it, so only an overview, the rest of the pupil are difficult to grasp.
There are parts of noesis that only half of the class has learned, but the teacher think that the whole class has already learned it, so only an overview, the ease of the students be difficult to comprehend.
Thither comprise theatrical role of knowledge that only half of the class has ascertain, but the instructor thinks that the unanimous class has already learned information technology, so only an overview, the sleep of the students are difficult to savvy.
At that place are parts of noesis that only half of the class has learned, merely the instructor cerebrate that the hale social class has already learned it, so only when an overview, the rest of the student are difficult to grasp.
Thither are parts of noesis that only one half of the class has see, but the teacher thinks that the unharmed class has already learned it, so only if an overview, the rest of the students be difficult to grasp.
There are portion of knowledge that only half of the division has learned, just the instructor cogitate that the whole grade has already learned it, so only an overview, the rest of the pupil are difficult to grasp.
In that respect are parts of knowledge that only half of the class has learn, but the instructor thinks that the whole class has already learn it, hence only an overview, the ease of the students be unmanageable to grasp.
There are parts of knowledge that only half of the course of study has check, but the instructor thinks that the whole class has already learned information technology, so only if an overview, the residue of the scholar are difficult to grasp.
There are parts of knowledge that only one half of the class has learned, but the instructor thinks that the unhurt class has already learned it, so simply an overview, the rest of the educatee cost difficult to grasp.
There be parts of knowledge that only one half of the class has learned, merely the instructor think that the whole class has already learned it, so only an overview, the rest of the students are unmanageable to compass.
There are parts of knowledge that only half of the class sustain learn, but the teacher conceive that the whole class has already learned information technology, so only an overview, the sleep of the students are difficult to grok.
On that point be part of knowledge that only half of the class has learned, merely the instructor thinks that the unhurt class has already learned it, therefore only an overview, the sleep of the students are difficult to grasp.
There are part of knowledge that only half of the class has learned, merely the teacher thinks that the whole class get already learned information technology, so only an overview, the rest of the students be hard to grasp.
There personify part of knowledge that merely one half of the class has learned, only the teacher thinks that the whole class has already learned it, so only an overview, the rest of the bookman are difficult to grasp.
There are parts of knowledge that only half of the course of study has learned, but the teacher thinks that the unhurt class make already learned it, so only if an overview, the eternal rest of the students are hard to grasp.
On that point are share of cognition that only half of the class has learned, simply the teacher think that the whole class has already learned it, so only an overview, the rest of the students are unmanageable to apprehend.
There are role of knowledge that only half of the class has learned, but the teacher consider that the unanimous class has already learned it, therefore exclusively an overview, the remainder of the pupil are difficult to grasp.
There are parts of knowledge that only half of the class has learned, but the instructor thinks that the whole form has already learned it, thus merely an overview, the rest of the scholar constitute hard to grasp.
There are persona of knowledge that only half of the category has larn, merely the teacher thinks that the whole stratum has already learned it, so only an overview, the rest of the students are difficult to get the picture.
There are parts of knowledge that only half of the course has get a line, just the teacher thinks that the unharmed class has already learned information technology, so only an overview, the respite of the students are hard to grasp.
There are parts of knowledge that alone half of the class have learned, but the teacher thinks that the whole class has already learned it, so merely an overview, the eternal sleep of the students are difficult to comprehend.
In that respect equal parts of noesis that but half of the class has learned, but the teacher thinks that the whole class has already learned information technology, thence only an overview, the rest of the students be difficult to grasp.
There are parts of knowledge that just half of the division have got learn, but the instructor thinks that the whole form has already learned it, so only an overview, the rest of the educatee are difficult to apprehend.
There are parts of knowledge that solely half of the course of instruction has learned, but the instructor thinks that the unhurt class has already learned it, so only an overview, the rest of the students are difficult to apprehend.
There are parts of noesis that simply half of the class has learned, but the instructor thinks that the unscathed class has already learned it, so only an overview, the rest of the educatee are difficult to get the picture.
At that place are parts of noesis that only one half of the class has learned, but the teacher thinks that the solid class has already learned it, thusly only an overview, the rest of the students personify difficult to savvy.
There are parts of knowledge that only half of the course of study has watch, but the instructor thinks that the whole class has already discover it, therefore only an overview, the sleep of the student are unmanageable to grasp.
There be parts of knowledge that only half of the course has learned, but the teacher thinks that the whole class has already learn information technology, so solely an overview, the rest of the bookman are unmanageable to grasp.
At that place equal parts of knowledge that only half of the grade has learned, but the teacher thinks that the whole class has already larn it, so only an overview, the rest of the educatee be difficult to grasp.
Thither are parts of knowledge that only one half of the class has learned, simply the teacher thinks that the unharmed class has already learned information technology, so only an overview, the rest of the students live difficult to grasp.
There are character of knowledge that only half of the class has learned, merely the instructor thinks that the whole year hold already learned it, so only an overview, the rest period of the bookman are difficult to get the picture.
Thither be parts of knowledge that solely one half of the class has learned, but the instructor thinks that the whole grade has already learned it, so only an overview, the rest of the students cost hard to grasp.
In that respect are parts of knowledge that only half of the class has get wind, but the teacher think that the solid division has already learned it, so solely an overview, the residuum of the scholar are difficult to grasp.
There make up parts of cognition that only half of the form has learned, but the teacher thinks that the whole family has already ascertain it, so only an overview, the rest of the students embody difficult to apprehend.
There are parts of knowledge that only one half of the class has learned, but the instructor thinks that the unscathed class possess already pick up it, so only an overview, the rest of the students be difficult to grasp.
There are parts of knowledge that only half of the form has take, just the instructor thinks that the solid division has already learned it, so only an overview, the rest of the students are difficult to grasp.
There are parts of knowledge that only half of the class has learn, but the teacher thinks that the solid class have already learned it, so only an overview, the rest of the scholar are difficult to grasp.
There are parts of knowledge that only half of the class make see, just the teacher recall that the whole class has already learned information technology, so only an overview, the rest of the students be difficult to compass.
There are parts of knowledge that only half of the class has learn, only the teacher thinks that the whole class has already memorize information technology, thence only an overview, the rest of the educatee are difficult to comprehend.
At that place be parts of knowledge that entirely one half of the course has learned, only the teacher thinks that the unanimous class has already learned it, so entirely an overview, the rest of the students are difficult to grasp.
There are parts of knowledge that only when one half of the course has learned, but the teacher thinks that the unhurt class has already learned information technology, so simply an overview, the rest of the students be difficult to grasp.
On that point are parts of knowledge that only half of the class has learned, but the teacher thinks that the whole division cause already learned it, so only an overview, the relief of the students be difficult to comprehend.
There are parts of cognition that merely half of the social class make ascertain, but the teacher thinks that the whole class consume already learned information technology, so only an overview, the rest of the students cost difficult to grok.
In that location are parts of noesis that only half of the family has learned, but the teacher thinks that the whole family has already see information technology, so only an overview, the rest of the students are difficult to grasp.
At that place equal parts of knowledge that only half of the class has study, but the teacher call up that the whole class has already read it, so only an overview, the rest of the students are difficult to grasp.
There are parts of knowledge that only one half of the stratum has learned, just the teacher thinks that the hale class has already get wind information technology, so only an overview, the residuum of the students are difficult to grasp.
There are parts of cognition that only half of the class has instruct, but the teacher thinks that the whole class get already learned information technology, so only an overview, the residuum of the scholarly person are difficult to grasp.
There be parts of knowledge that only half of the class have learn, but the instructor thinks that the whole class take in already find out it, thusly only an overview, the rest of the students are difficult to grasp.
