# Supplementary material for: Attention-aware with stacked embedding for sentiment analysis of student feedback through deep learning techniques
Source: PeerJ Comput Sci. 2024 Sep 2;10:e2283. doi: 10.7717/peerj-cs.2283 (PMC11419625; doi:10.7717/peerj-cs.2283)
Supplement: Supplemental Information 2 [file peerj-cs-10-2283-s002.zip › UIT-VSFC/agumented text/test (26).xlsx]

## Sheet: welcome
In that location embody no ruling that the quality of the class is sufficient for all students.
There is no view that the quality of the course is sufficient for all bookman.
There is no belief that the calibre of the course is sufficient for all pupil.
There is no public opinion that the caliber of the class is sufficient for all student.
There be no impression that the timbre of the course is sufficient for all students.
On that point is no sentiment that the quality of the path is sufficient for all students.
In that respect is no opinion that the timbre of the course exist sufficient for all students.
On that point be no opinion that the quality of the class is sufficient for all students.
There is no opinion that the quality of the track be sufficient for all scholarly person.
There is no opinion that the quality of the course is sufficient for all student.
Thither follow no judgement that the quality of the course is sufficient for all bookman.
At that place embody no opinion that the calibre of the course is sufficient for all students.
In that respect be no opinion that the quality of the grade be sufficient for all students.
There is no thought that the quality of the course be sufficient for all scholar.
In that respect is no opinion that the timber of the course of study is sufficient for all scholar.
In that location is no judgment that the quality of the course is sufficient for all student.
In that location is no opinion that the character of the path is sufficient for all educatee.
There is no opinion that the character of the trend is sufficient for all educatee.
There make up no opinion that the character of the course is sufficient for all pupil.
There equal no belief that the tone of the course is sufficient for all student.
In that respect is no view that the quality of the course is sufficient for all pupil.
At that place is no view that the lineament of the course of action is sufficient for all students.
There is no public opinion that the quality of the course be sufficient for all educatee.
There be no opinion that the lineament of the course be sufficient for all students.
In that location be no opinion that the caliber of the course is sufficient for all students.
There is no vox populi that the calibre of the course is sufficient for all scholar.
At that place be no opinion that the quality of the path be sufficient for all students.
There is no legal opinion that the quality of the course is sufficient for all scholar.
There equal no opinion that the caliber of the form follow sufficient for all students.
In that location be no judgment that the quality of the course is sufficient for all students.
Thither be no judgment that the quality of the course is sufficient for all scholarly person.
Thither comprise no opinion that the timbre of the course is sufficient for all bookman.
There is no opinion that the timbre of the course is sufficient for all students.
There is no opinion that the quality of the trend is sufficient for all scholar.
There is no opinion that the quality of the course constitute sufficient for all students.
In that location is no impression that the character of the grade is sufficient for all students.
In that respect follow no opinion that the quality of the line be sufficient for all students.
On that point is no opinion that the quality of the row embody sufficient for all students.
Thither is no opinion that the calibre of the course is sufficient for all student.
In that location is no ruling that the quality of the course be sufficient for all educatee.
There is no opinion that the timber of the course of action be sufficient for all student.
There is no opinion that the tone of the course is sufficient for all scholarly person.
There be no opinion that the quality of the course of study is sufficient for all scholar.
In that respect is no opinion that the quality of the course is sufficient for all student.
There exist no opinion that the quality of the course of action be sufficient for all students.
On that point is no opinion that the timber of the course is sufficient for all scholar.
There be no view that the quality of the course be sufficient for all bookman.
In that respect be no opinion that the tone of the course is sufficient for all student.
There is no view that the quality of the course be sufficient for all educatee.
There be no opinion that the quality of the course exist sufficient for all students.
There is no opinion that the lineament of the row is sufficient for all students.
On that point is no opinion that the tone of the course follow sufficient for all pupil.
At that place is no opinion that the quality of the trend be sufficient for all bookman.
In that respect follow no impression that the quality of the course represent sufficient for all students.
In that respect is no opinion that the character of the course be sufficient for all students.
On that point is no opinion that the calibre of the grade is sufficient for all pupil.
There is no sentiment that the calibre of the course be sufficient for all bookman.
In that respect is no persuasion that the quality of the course be sufficient for all students.
Thither is no judgment that the quality of the path is sufficient for all bookman.
There be no opinion that the quality of the trend is sufficient for all students.
Thither represent no opinion that the caliber of the course is sufficient for all scholarly person.
In that respect is no opinion that the caliber of the track embody sufficient for all students.
In that respect is no belief that the quality of the course cost sufficient for all students.
There make up no impression that the timbre of the course make up sufficient for all students.
There is no opinion that the caliber of the class is sufficient for all students.
In that respect follow no opinion that the caliber of the course be sufficient for all students.
There is no feeling that the quality of the course is sufficient for all pupil.
There be no opinion that the quality of the class is sufficient for all student.
There be no public opinion that the quality of the course is sufficient for all scholarly person.
There is no sentiment that the character of the course is sufficient for all pupil.
There be no opinion that the quality of the trend be sufficient for all students.
Thither is no opinion that the lineament of the course comprise sufficient for all scholarly person.
On that point is no opinion that the calibre of the course is sufficient for all bookman.
In that location is no opinion that the timbre of the course of action comprise sufficient for all students.
At that place be no opinion that the quality of the grade be sufficient for all students.
Thither be no opinion that the quality of the course of action represent sufficient for all students.
At that place be no opinion that the caliber of the course is sufficient for all students.
There is no opinion that the character of the line is sufficient for all scholar.
Thither is no belief that the character of the trend is sufficient for all students.
Thither is no opinion that the quality of the course be sufficient for all student.
On that point is no opinion that the quality of the course is sufficient for all student.
There represent no opinion that the timbre of the path is sufficient for all scholar.
There is no opinion that the timber of the grade is sufficient for all bookman.
In that location is no sentiment that the quality of the course is sufficient for all students.
There comprise no opinion that the quality of the trend be sufficient for all students.
At that place is no opinion that the character of the course represent sufficient for all bookman.
There be no legal opinion that the quality of the row is sufficient for all pupil.
There be no notion that the quality of the row is sufficient for all students.
In that location be no opinion that the calibre of the class is sufficient for all students.
There be no view that the timbre of the course is sufficient for all students.
In that respect be no opinion that the character of the course is sufficient for all scholarly person.
There is no impression that the quality of the course is sufficient for all student.
There is no opinion that the timbre of the course is sufficient for all students.
At that place be no opinion that the quality of the course is sufficient for all scholarly person.
Thither is no persuasion that the timber of the course is sufficient for all scholar.
There follow no opinion that the quality of the course is sufficient for all scholar.
At that place be no opinion that the quality of the form constitute sufficient for all students.
There is no persuasion that the tone of the course live sufficient for all educatee.
There is no opinion that the calibre of the class live sufficient for all students.
There be no opinion that the timber of the course is sufficient for all students.
There be no opinion that the quality of the course represent sufficient for all scholarly person.
There be no feeling that the caliber of the course is sufficient for all students.
In that location is no opinion that the character of the course of action be sufficient for all scholar.
In that respect comprise no opinion that the tone of the course of study is sufficient for all scholar.
There is no opinion that the quality of the course is sufficient for all educatee.
At that place be no opinion that the quality of the course is sufficient for all students.
There be no opinion that the caliber of the course exist sufficient for all students.
In that location is no view that the timber of the course is sufficient for all pupil.
In that location is no opinion that the timbre of the track is sufficient for all pupil.
There be no opinion that the quality of the course be sufficient for all scholar.
In that location is no opinion that the tone of the course is sufficient for all students.
There comprise no opinion that the quality of the course embody sufficient for all student.
There is no opinion that the timber of the line is sufficient for all students.
There be no notion that the quality of the course of study constitute sufficient for all students.
In that location is no opinion that the quality of the trend be sufficient for all pupil.
In that respect is no ruling that the quality of the track is sufficient for all students.
There be no opinion that the timbre of the track is sufficient for all students.
Thither is no judgment that the quality of the course is sufficient for all students.
There is no notion that the quality of the track is sufficient for all pupil.
There is no opinion that the quality of the trend be sufficient for all students.
There be no opinion that the timbre of the course of action is sufficient for all students.
In that location represent no opinion that the timbre of the course is sufficient for all students.
There is no popular opinion that the lineament of the course equal sufficient for all student.
On that point follow no thought that the quality of the course is sufficient for all students.
There be no opinion that the quality of the course is sufficient for all pupil.
There be no view that the quality of the course be sufficient for all pupil.
There be no opinion that the quality of the trend be sufficient for all scholar.
In that location is no belief that the quality of the course personify sufficient for all educatee.
There is no opinion that the calibre of the grade is sufficient for all students.
On that point is no opinion that the quality of the course is sufficient for all student.
In that respect cost no opinion that the quality of the course equal sufficient for all students.
In that location is no view that the quality of the course is sufficient for all students.
There is no belief that the quality of the course is sufficient for all pupil.
At that place is no opinion that the character of the trend is sufficient for all students.
There is no feeling that the quality of the track is sufficient for all students.
At that place make up no opinion that the character of the course is sufficient for all scholar.
There be no view that the quality of the course be sufficient for all students.
There be no opinion that the quality of the grade be sufficient for all students.
Thither is no opinion that the quality of the course be sufficient for all students.
Thither is no opinion that the character of the track be sufficient for all students.
In that location is no view that the character of the course be sufficient for all students.
There equal no legal opinion that the quality of the line be sufficient for all students.
At that place embody no opinion that the calibre of the course cost sufficient for all students.
At that place is no legal opinion that the quality of the course is sufficient for all scholar.
There is no opinion that the quality of the line be sufficient for all students.
Thither represent no opinion that the character of the course is sufficient for all students.
There be no popular opinion that the quality of the line is sufficient for all students.
At that place is no vox populi that the quality of the course be sufficient for all students.
There cost no feeling that the calibre of the course is sufficient for all student.
There be no thought that the quality of the course is sufficient for all scholarly person.
On that point be no popular opinion that the quality of the course of action is sufficient for all scholar.
At that place be no opinion that the tone of the course follow sufficient for all students.
In that respect be no opinion that the caliber of the course is sufficient for all students.
There is no opinion that the tone of the course be sufficient for all pupil.
There make up no opinion that the timber of the form is sufficient for all students.
In that respect is no opinion that the quality of the grade is sufficient for all educatee.
At that place exist no judgement that the caliber of the course is sufficient for all students.
There is no belief that the quality of the form be sufficient for all students.
There is no feeling that the quality of the class is sufficient for all students.
Thither embody no thought that the quality of the course is sufficient for all students.
There be no opinion that the lineament of the class is sufficient for all students.
There personify no persuasion that the quality of the course of instruction is sufficient for all scholar.
There be no opinion that the timber of the course live sufficient for all students.
At that place equal no opinion that the quality of the course is sufficient for all pupil.
There be no opinion that the quality of the track is sufficient for all educatee.
There be no opinion that the timber of the course is sufficient for all students.
In that location is no impression that the quality of the course be sufficient for all student.
Thither make up no opinion that the quality of the path be sufficient for all students.
There is no opinion that the tone of the class represent sufficient for all students.
There is no persuasion that the quality of the course equal sufficient for all student.
There is no ruling that the lineament of the course be sufficient for all students.
Thither is no impression that the quality of the course comprise sufficient for all scholar.
In that respect be no judgment that the quality of the path is sufficient for all educatee.
There is no opinion that the quality of the course is sufficient for all student.
There is no opinion that the timber of the course is sufficient for all bookman.
At that place is no judgement that the lineament of the course be sufficient for all students.
On that point is no thought that the lineament of the course is sufficient for all bookman.
There is no view that the quality of the course represent sufficient for all student.
There is no judgement that the quality of the track is sufficient for all students.
Thither follow no opinion that the quality of the course of instruction is sufficient for all students.
There is no opinion that the timbre of the course be sufficient for all student.
On that point is no opinion that the caliber of the course is sufficient for all student.
There be no judgment that the quality of the course is sufficient for all bookman.
On that point is no opinion that the caliber of the course is sufficient for all scholarly person.
In that respect cost no opinion that the quality of the course is sufficient for all bookman.
On that point is no public opinion that the quality of the track is sufficient for all students.
There live no opinion that the quality of the form is sufficient for all students.
In that respect be no opinion that the quality of the grade is sufficient for all student.
There is no notion that the quality of the course of study exist sufficient for all pupil.
On that point is no opinion that the quality of the course is sufficient for all students.
There is no view that the tone of the line is sufficient for all students.
There equal no opinion that the quality of the course be sufficient for all pupil.
There embody no sentiment that the quality of the course embody sufficient for all students.
In that location is no belief that the quality of the path is sufficient for all students.
There is no opinion that the calibre of the course comprise sufficient for all scholar.
There is no thought that the quality of the path be sufficient for all students.
In that respect is no ruling that the quality of the line live sufficient for all students.
There equal no opinion that the quality of the path is sufficient for all student.
On that point is no judgment that the quality of the line is sufficient for all students.
There is no legal opinion that the caliber of the course is sufficient for all pupil.
There constitute no impression that the quality of the course be sufficient for all pupil.
There represent no opinion that the quality of the course cost sufficient for all scholar.
At that place be no public opinion that the quality of the trend is sufficient for all students.
Thither is no opinion that the lineament of the trend is sufficient for all scholar.
In that respect be no opinion that the lineament of the line is sufficient for all students.
In that respect is no opinion that the quality of the row be sufficient for all students.
There make up no opinion that the timber of the course is sufficient for all students.
On that point is no opinion that the quality of the course of study is sufficient for all students.
There be no opinion that the calibre of the path represent sufficient for all pupil.
In that location is no judgment that the quality of the course be sufficient for all students.
There embody no opinion that the quality of the course is sufficient for all educatee.
There follow no judgment that the quality of the course is sufficient for all educatee.
At that place be no opinion that the quality of the course of action is sufficient for all bookman.
In that respect is no sentiment that the quality of the course be sufficient for all student.
There follow no legal opinion that the caliber of the form is sufficient for all bookman.
There is no opinion that the calibre of the course is sufficient for all educatee.
There is no legal opinion that the quality of the course is sufficient for all scholar.
In that respect be no opinion that the caliber of the row is sufficient for all students.
There be no opinion that the quality of the form is sufficient for all students.
On that point is no opinion that the quality of the course is sufficient for all students.
In that respect is no opinion that the timber of the line is sufficient for all students.
In that location is no opinion that the lineament of the grade is sufficient for all pupil.
Thither be no popular opinion that the quality of the course is sufficient for all pupil.
There is no opinion that the quality of the course of study be sufficient for all pupil.
Thither is no opinion that the quality of the course be sufficient for all student.
At that place follow no opinion that the quality of the course of study is sufficient for all students.
At that place be no view that the quality of the row is sufficient for all students.
In that location is no vox populi that the tone of the course is sufficient for all bookman.
There is no opinion that the calibre of the line is sufficient for all students.
There be no opinion that the quality of the track follow sufficient for all bookman.
At that place is no thought that the quality of the course is sufficient for all students.
There is no judgment that the lineament of the course be sufficient for all students.
In that location is no opinion that the quality of the grade equal sufficient for all educatee.
In that location be no opinion that the quality of the course of instruction is sufficient for all students.
In that respect is no legal opinion that the character of the course is sufficient for all students.
There be no opinion that the quality of the class comprise sufficient for all student.
In that location be no opinion that the quality of the class is sufficient for all students.
Thither is no opinion that the quality of the class is sufficient for all bookman.
There be no opinion that the quality of the form is sufficient for all bookman.
There is no opinion that the quality of the course of study is sufficient for all pupil.
At that place constitute no opinion that the quality of the track is sufficient for all students.
There is no legal opinion that the quality of the class is sufficient for all students.
There is no opinion that the tone of the course of instruction is sufficient for all students.
On that point personify no opinion that the quality of the course be sufficient for all students.
On that point be no opinion that the caliber of the course is sufficient for all students.
At that place be no persuasion that the caliber of the course is sufficient for all students.
There is no opinion that the character of the class be sufficient for all scholar.
On that point is no opinion that the timber of the course is sufficient for all pupil.
In that location is no opinion that the quality of the trend personify sufficient for all educatee.
There be no opinion that the calibre of the course be sufficient for all students.
There is no opinion that the quality of the track be sufficient for all students.
In that respect make up no opinion that the quality of the course be sufficient for all students.
There comprise no opinion that the quality of the course of instruction be sufficient for all students.
There is no popular opinion that the calibre of the course is sufficient for all students.
In that respect is no opinion that the quality of the course of action is sufficient for all scholar.
In that respect is no impression that the caliber of the track is sufficient for all students.
There is no opinion that the calibre of the grade is sufficient for all students.
At that place is no opinion that the quality of the form is sufficient for all pupil.
At that place be no belief that the quality of the course is sufficient for all students.
There personify no opinion that the quality of the form be sufficient for all educatee.
There is no vox populi that the quality of the course be sufficient for all students.
In that respect is no opinion that the timbre of the path make up sufficient for all students.
Thither is no opinion that the quality of the class is sufficient for all students.
There is no opinion that the calibre of the course of study personify sufficient for all student.
There is no opinion that the caliber of the class personify sufficient for all student.
In that respect is no judgment that the quality of the course be sufficient for all pupil.
There represent no opinion that the character of the course is sufficient for all students.
There be no thought that the quality of the course be sufficient for all student.
There comprise no opinion that the quality of the course of instruction is sufficient for all pupil.
There live no opinion that the quality of the line is sufficient for all students.
There represent no view that the calibre of the row be sufficient for all students.
In that location be no notion that the quality of the course be sufficient for all students.
There follow no opinion that the lineament of the course be sufficient for all students.
Thither is no opinion that the character of the grade be sufficient for all bookman.
In that respect is no opinion that the quality of the course of study make up sufficient for all students.
There is no persuasion that the timber of the course be sufficient for all students.
There be no ruling that the quality of the course of study be sufficient for all students.
At that place be no opinion that the quality of the course is sufficient for all students.
There make up no opinion that the timbre of the course be sufficient for all scholar.
On that point constitute no opinion that the quality of the track is sufficient for all students.
Thither is no opinion that the quality of the course be sufficient for all educatee.
In that respect is no opinion that the calibre of the course is sufficient for all scholar.
There is no opinion that the quality of the class cost sufficient for all educatee.
There follow no opinion that the tone of the course cost sufficient for all student.
There be no opinion that the quality of the course is sufficient for all scholarly person.
There embody no legal opinion that the quality of the course of instruction is sufficient for all students.
There is no feeling that the character of the course is sufficient for all students.
There make up no judgement that the lineament of the course of instruction is sufficient for all students.
Thither cost no opinion that the quality of the track is sufficient for all student.
There is no opinion that the quality of the path be sufficient for all educatee.
There be no view that the quality of the trend be sufficient for all student.
In that location is no opinion that the caliber of the course comprise sufficient for all scholar.
In that location be no popular opinion that the quality of the course is sufficient for all students.
There live no opinion that the character of the course of action is sufficient for all bookman.
In that respect be no view that the quality of the course is sufficient for all students.
Thither be no opinion that the quality of the course cost sufficient for all bookman.
Thither is no opinion that the quality of the class is sufficient for all scholar.
There is no ruling that the quality of the form be sufficient for all students.
There is no popular opinion that the timber of the line constitute sufficient for all educatee.
At that place is no opinion that the timber of the course cost sufficient for all scholarly person.
In that location is no opinion that the lineament of the class is sufficient for all students.
There be no judgement that the quality of the course is sufficient for all scholarly person.
There be no view that the quality of the course is sufficient for all educatee.
There be no opinion that the timbre of the course of instruction is sufficient for all students.
On that point personify no opinion that the quality of the grade is sufficient for all students.
There personify no view that the quality of the trend is sufficient for all students.
There is no opinion that the quality of the track make up sufficient for all pupil.
In that location be no opinion that the quality of the course be sufficient for all scholarly person.
On that point be no opinion that the timbre of the course live sufficient for all students.
There constitute no opinion that the quality of the course comprise sufficient for all bookman.
At that place is no thought that the quality of the course of instruction is sufficient for all scholarly person.
There make up no opinion that the tone of the course constitute sufficient for all student.
There live no opinion that the quality of the course of study be sufficient for all students.
There is no opinion that the calibre of the course is sufficient for all scholar.
There make up no opinion that the quality of the course embody sufficient for all students.
There personify no opinion that the quality of the track is sufficient for all educatee.
Thither be no opinion that the quality of the course is sufficient for all scholarly person.
Thither be no opinion that the timbre of the course is sufficient for all student.
Thither is no thought that the character of the course is sufficient for all pupil.
At that place be no opinion that the quality of the course is sufficient for all students.
In that respect be no opinion that the quality of the track is sufficient for all students.
In that respect be no opinion that the quality of the course of instruction equal sufficient for all students.
There is no feeling that the quality of the course exist sufficient for all pupil.
There be no opinion that the quality of the course be sufficient for all scholarly person.
Thither is no judgement that the timber of the course of instruction is sufficient for all students.
In that respect constitute no judgment that the quality of the course is sufficient for all bookman.
There represent no popular opinion that the timber of the course is sufficient for all pupil.
In that respect is no opinion that the quality of the course is sufficient for all scholar.
There be no opinion that the calibre of the track be sufficient for all students.
At that place equal no opinion that the quality of the course be sufficient for all students.
Thither is no thought that the tone of the track is sufficient for all bookman.
There personify no popular opinion that the tone of the course is sufficient for all students.
There be no opinion that the caliber of the course live sufficient for all scholarly person.
There be no opinion that the quality of the trend is sufficient for all bookman.
At that place be no opinion that the quality of the course is sufficient for all scholar.
There is no judgement that the quality of the course represent sufficient for all students.
There make up no opinion that the quality of the form be sufficient for all students.
There exist no opinion that the quality of the path is sufficient for all bookman.
At that place personify no sentiment that the quality of the line is sufficient for all students.
There be no opinion that the lineament of the course comprise sufficient for all student.
There be no opinion that the quality of the trend is sufficient for all student.
There be no opinion that the quality of the course of study embody sufficient for all educatee.
At that place be no judgment that the quality of the course is sufficient for all scholar.
At that place make up no persuasion that the quality of the course is sufficient for all students.
At that place be no legal opinion that the lineament of the course is sufficient for all students.
There be no opinion that the timber of the course constitute sufficient for all students.
On that point is no impression that the quality of the course make up sufficient for all educatee.
In that location is no opinion that the quality of the course is sufficient for all bookman.
On that point is no opinion that the quality of the course of study be sufficient for all educatee.
There live no opinion that the quality of the course is sufficient for all scholarly person.
There is no judgment that the quality of the course be sufficient for all student.
In that location is no popular opinion that the caliber of the row is sufficient for all pupil.
There is no opinion that the quality of the course of instruction cost sufficient for all pupil.
There is no legal opinion that the quality of the course be sufficient for all students.
There is no opinion that the quality of the grade comprise sufficient for all student.
On that point is no belief that the tone of the course is sufficient for all students.
On that point is no opinion that the quality of the course is sufficient for all student.
On that point is no opinion that the character of the course embody sufficient for all students.
There is no opinion that the quality of the path is sufficient for all educatee.
There is no legal opinion that the quality of the line is sufficient for all students.
There cost no opinion that the timbre of the course personify sufficient for all scholar.
There is no opinion that the timbre of the course is sufficient for all student.
There be no opinion that the quality of the track is sufficient for all students.
There is no ruling that the tone of the grade is sufficient for all pupil.
On that point is no opinion that the tone of the grade is sufficient for all bookman.
In that location equal no opinion that the lineament of the course is sufficient for all student.
At that place is no view that the character of the track is sufficient for all students.
In that respect is no judgment that the quality of the class is sufficient for all students.
On that point be no opinion that the quality of the course represent sufficient for all students.
There is no opinion that the timbre of the track is sufficient for all student.
There is no opinion that the caliber of the grade is sufficient for all students.
There be no vox populi that the caliber of the course is sufficient for all scholar.
Thither is no opinion that the lineament of the class embody sufficient for all students.
In that location is no opinion that the quality of the course of study be sufficient for all pupil.
Thither is no opinion that the quality of the course be sufficient for all pupil.
There constitute no popular opinion that the quality of the line be sufficient for all students.
There is no opinion that the quality of the course live sufficient for all bookman.
There exist no opinion that the quality of the course of action be sufficient for all scholar.
There is no opinion that the quality of the course of study constitute sufficient for all educatee.
There embody no opinion that the quality of the course be sufficient for all students.
There cost no impression that the quality of the grade be sufficient for all students.
There be no opinion that the quality of the trend is sufficient for all educatee.
In that respect is no opinion that the quality of the course is sufficient for all pupil.
There be no popular opinion that the timbre of the track is sufficient for all students.
Thither be no impression that the quality of the course is sufficient for all scholar.
In that respect is no judgment that the quality of the course is sufficient for all students.
There is no opinion that the quality of the course be sufficient for all students.
There is no opinion that the quality of the course be sufficient for all students.
There be no vox populi that the calibre of the course of instruction is sufficient for all students.
There is no impression that the calibre of the class is sufficient for all students.
On that point is no thought that the caliber of the course is sufficient for all scholarly person.
There is no opinion that the character of the row represent sufficient for all students.
In that location is no view that the quality of the course of instruction is sufficient for all students.
There cost no opinion that the quality of the course of instruction follow sufficient for all students.
There is no judgement that the quality of the class is sufficient for all scholarly person.
There is no opinion that the timber of the form is sufficient for all pupil.
There embody no opinion that the calibre of the course is sufficient for all student.
There represent no judgment that the quality of the class is sufficient for all pupil.
In that respect constitute no sentiment that the quality of the course live sufficient for all students.
In that respect be no opinion that the caliber of the course be sufficient for all students.
At that place is no opinion that the character of the row embody sufficient for all students.
Thither is no view that the quality of the trend be sufficient for all students.
There is no belief that the quality of the course of instruction be sufficient for all students.
There is no legal opinion that the quality of the course of study is sufficient for all student.
There live no opinion that the quality of the path embody sufficient for all student.
There is no opinion that the quality of the course of action is sufficient for all pupil.
There be no judgement that the quality of the course is sufficient for all pupil.
There comprise no belief that the quality of the course is sufficient for all bookman.
There is no sentiment that the character of the course cost sufficient for all students.
At that place is no popular opinion that the quality of the course is sufficient for all scholar.
In that respect is no opinion that the quality of the track is sufficient for all educatee.
In that location is no opinion that the calibre of the course of study is sufficient for all students.
There be no opinion that the quality of the line be sufficient for all students.
There represent no view that the lineament of the course of action constitute sufficient for all students.
In that respect is no popular opinion that the quality of the course be sufficient for all students.
Thither is no opinion that the quality of the course be sufficient for all educatee.
On that point be no opinion that the quality of the line personify sufficient for all students.
There be no view that the quality of the course be sufficient for all students.
At that place is no opinion that the quality of the course cost sufficient for all student.
There is no opinion that the calibre of the row be sufficient for all students.
In that location be no opinion that the tone of the course is sufficient for all student.
At that place is no public opinion that the quality of the course of study is sufficient for all students.
There is no opinion that the tone of the course constitute sufficient for all students.
There is no belief that the calibre of the course be sufficient for all scholarly person.
There follow no opinion that the quality of the course is sufficient for all student.
There be no opinion that the quality of the course of instruction be sufficient for all students.
On that point personify no belief that the quality of the course is sufficient for all scholar.
There be no opinion that the quality of the course constitute sufficient for all students.
Thither follow no popular opinion that the quality of the course be sufficient for all students.
On that point is no opinion that the timber of the course cost sufficient for all students.
There is no opinion that the quality of the course represent sufficient for all educatee.
There be no opinion that the quality of the course is sufficient for all students.
There is no opinion that the quality of the course be sufficient for all student.
There is no opinion that the timbre of the course be sufficient for all scholarly person.
There be no ruling that the quality of the line be sufficient for all students.
On that point represent no view that the quality of the course is sufficient for all students.
There be no opinion that the character of the course be sufficient for all educatee.
There is no opinion that the caliber of the grade be sufficient for all students.
There is no thought that the quality of the course is sufficient for all educatee.
At that place cost no opinion that the quality of the course is sufficient for all students.
In that location is no opinion that the quality of the course be sufficient for all educatee.
There is no popular opinion that the quality of the grade be sufficient for all students.
There is no opinion that the caliber of the trend be sufficient for all students.
There be no judgment that the quality of the grade is sufficient for all students.
There is no feeling that the quality of the course is sufficient for all students.
Thither is no feeling that the quality of the form live sufficient for all students.
In that respect be no opinion that the quality of the course is sufficient for all educatee.
On that point be no judgement that the quality of the course is sufficient for all scholar.
In that location is no opinion that the quality of the grade is sufficient for all students.
On that point is no opinion that the timbre of the line is sufficient for all students.
There is no opinion that the quality of the class be sufficient for all educatee.
There make up no judgement that the quality of the course is sufficient for all scholar.
There is no popular opinion that the quality of the line follow sufficient for all students.
There is no legal opinion that the calibre of the course be sufficient for all students.
There be no public opinion that the quality of the course be sufficient for all students.
In that respect be no view that the quality of the course is sufficient for all bookman.
There cost no opinion that the character of the line embody sufficient for all students.
In that location follow no opinion that the quality of the class is sufficient for all scholarly person.
There be no opinion that the lineament of the course is sufficient for all bookman.
On that point live no opinion that the quality of the course be sufficient for all students.
Thither is no opinion that the quality of the course of instruction is sufficient for all students.
Thither is no vox populi that the quality of the track is sufficient for all students.
There is no opinion that the quality of the course of study personify sufficient for all students.
There be no public opinion that the calibre of the track is sufficient for all student.
There is no sentiment that the timbre of the class is sufficient for all scholar.
There is no opinion that the quality of the grade is sufficient for all educatee.
There is no persuasion that the quality of the grade be sufficient for all student.
There is no opinion that the quality of the trend constitute sufficient for all scholar.
In that location be no opinion that the character of the course cost sufficient for all scholar.
Thither is no opinion that the quality of the class make up sufficient for all students.
Thither be no sentiment that the calibre of the course is sufficient for all students.
At that place is no sentiment that the quality of the course is sufficient for all scholarly person.
There is no opinion that the character of the course of instruction is sufficient for all students.
There be no opinion that the tone of the class is sufficient for all scholar.
There be no opinion that the timber of the course be sufficient for all bookman.
There personify no opinion that the character of the course constitute sufficient for all students.
In that respect is no popular opinion that the tone of the course is sufficient for all bookman.
There is no opinion that the quality of the form be sufficient for all students.
There be no opinion that the caliber of the class is sufficient for all educatee.
On that point is no opinion that the caliber of the course is sufficient for all students.
On that point represent no opinion that the calibre of the course personify sufficient for all students.
On that point is no opinion that the character of the form comprise sufficient for all students.
There personify no opinion that the tone of the course embody sufficient for all students.
Thither be no impression that the quality of the course is sufficient for all students.
There is no opinion that the calibre of the course is sufficient for all student.
There be no impression that the lineament of the path is sufficient for all educatee.
On that point is no view that the quality of the course is sufficient for all scholarly person.
In that respect is no notion that the timber of the course is sufficient for all scholar.
At that place be no opinion that the quality of the course of study be sufficient for all students.
There comprise no opinion that the quality of the course of study embody sufficient for all students.
In that location is no judgment that the quality of the course be sufficient for all students.
On that point be no opinion that the quality of the course is sufficient for all bookman.
There is no opinion that the tone of the course is sufficient for all student.
At that place equal no public opinion that the tone of the course is sufficient for all students.
Thither be no opinion that the calibre of the course is sufficient for all educatee.
Thither is no opinion that the quality of the grade is sufficient for all student.
There is no opinion that the quality of the course of action is sufficient for all students.
There is no opinion that the tone of the path make up sufficient for all students.
There is no opinion that the calibre of the course embody sufficient for all students.
There is no vox populi that the timber of the course is sufficient for all bookman.
On that point is no notion that the quality of the form is sufficient for all students.
There is no impression that the tone of the course follow sufficient for all students.
There be no impression that the quality of the course is sufficient for all students.
In that location is no opinion that the quality of the course be sufficient for all student.
Thither is no legal opinion that the character of the trend be sufficient for all students.
There be no opinion that the tone of the course is sufficient for all students.
On that point is no opinion that the quality of the class is sufficient for all students.
There make up no opinion that the quality of the course is sufficient for all pupil.
There is no popular opinion that the caliber of the course is sufficient for all bookman.
There be no judgment that the tone of the course is sufficient for all students.
Thither is no public opinion that the lineament of the row is sufficient for all students.
Thither is no opinion that the quality of the course be sufficient for all students.
Thither constitute no opinion that the lineament of the class is sufficient for all students.
In that location is no opinion that the lineament of the course exist sufficient for all educatee.
On that point is no notion that the quality of the line is sufficient for all students.
There is no opinion that the character of the course be sufficient for all pupil.
There be no legal opinion that the lineament of the class is sufficient for all students.
There is no opinion that the quality of the course be sufficient for all scholarly person.
Thither is no opinion that the timber of the grade live sufficient for all students.
Thither is no opinion that the timbre of the course be sufficient for all student.
There is no opinion that the timbre of the course be sufficient for all bookman.
There is no opinion that the lineament of the grade is sufficient for all students.
Thither be no opinion that the quality of the line is sufficient for all students.
There be no ruling that the caliber of the course is sufficient for all pupil.
There be no opinion that the lineament of the course of study is sufficient for all students.
On that point equal no opinion that the quality of the course is sufficient for all educatee.
At that place exist no opinion that the quality of the row is sufficient for all students.
There is no vox populi that the quality of the class be sufficient for all students.
In that location is no opinion that the quality of the course cost sufficient for all pupil.
There be no opinion that the timbre of the form follow sufficient for all educatee.
There be no opinion that the quality of the trend is sufficient for all student.
Thither is no opinion that the character of the course be sufficient for all scholarly person.
There is no opinion that the quality of the row represent sufficient for all pupil.
On that point is no opinion that the quality of the line be sufficient for all scholarly person.
There be no view that the lineament of the course is sufficient for all educatee.
There be no opinion that the quality of the course of study is sufficient for all students.
In that location be no judgment that the quality of the course live sufficient for all students.
In that respect be no opinion that the quality of the course is sufficient for all students.
In that location is no ruling that the quality of the path follow sufficient for all students.
On that point is no judgment that the quality of the line is sufficient for all students.
There is no ruling that the quality of the course comprise sufficient for all students.
In that location represent no opinion that the caliber of the course is sufficient for all scholarly person.
There is no view that the quality of the course be sufficient for all students.
In that respect is no opinion that the lineament of the form is sufficient for all students.
In that respect be no opinion that the quality of the course is sufficient for all students.
There is no opinion that the quality of the course of instruction be sufficient for all students.
There cost no opinion that the caliber of the grade cost sufficient for all students.
There comprise no opinion that the caliber of the course is sufficient for all students.
There is no legal opinion that the caliber of the course be sufficient for all students.
At that place be no popular opinion that the quality of the course is sufficient for all students.
In that respect is no belief that the quality of the course is sufficient for all students.
There is no opinion that the tone of the course is sufficient for all pupil.
At that place is no opinion that the quality of the grade is sufficient for all pupil.
There be no judgment that the tone of the line is sufficient for all students.
There is no judgement that the quality of the path be sufficient for all scholarly person.
There represent no judgment that the quality of the course is sufficient for all student.
There constitute no opinion that the timbre of the course be sufficient for all bookman.
In that respect is no judgment that the quality of the class be sufficient for all educatee.
There is no opinion that the caliber of the course follow sufficient for all bookman.
At that place represent no opinion that the tone of the course be sufficient for all scholar.
At that place is no opinion that the timbre of the course is sufficient for all student.
There cost no opinion that the quality of the grade is sufficient for all students.
There be no opinion that the quality of the course be sufficient for all educatee.
There is no view that the timbre of the course is sufficient for all students.
There is no persuasion that the timbre of the course is sufficient for all educatee.
In that respect is no thought that the quality of the course of action follow sufficient for all students.
There is no opinion that the quality of the course of instruction be sufficient for all pupil.
There be no persuasion that the caliber of the course of instruction is sufficient for all students.
In that location is no judgment that the quality of the course of action is sufficient for all students.
In that respect is no opinion that the character of the course be sufficient for all student.
In that location is no view that the quality of the line be sufficient for all students.
In that respect is no public opinion that the calibre of the course is sufficient for all students.
There is no opinion that the quality of the course represent sufficient for all students.
There be no opinion that the lineament of the course is sufficient for all student.
There be no popular opinion that the caliber of the class is sufficient for all students.
On that point be no opinion that the quality of the course of instruction follow sufficient for all bookman.
There is no opinion that the calibre of the course is sufficient for all scholarly person.
At that place is no opinion that the quality of the line is sufficient for all bookman.
There embody no opinion that the lineament of the class is sufficient for all educatee.
There is no opinion that the timber of the course of instruction be sufficient for all students.
In that respect make up no opinion that the timbre of the course of instruction is sufficient for all students.
There be no vox populi that the quality of the path be sufficient for all students.
There be no opinion that the quality of the course of action is sufficient for all students.
There is no view that the tone of the course be sufficient for all scholarly person.
There be no opinion that the quality of the course exist sufficient for all scholarly person.
In that respect represent no public opinion that the quality of the course is sufficient for all bookman.
In that location be no opinion that the calibre of the course is sufficient for all students.
There be no feeling that the quality of the course live sufficient for all students.
There be no opinion that the quality of the track is sufficient for all bookman.
There is no opinion that the calibre of the course of action is sufficient for all bookman.
There exist no opinion that the lineament of the course is sufficient for all student.
There is no legal opinion that the caliber of the class be sufficient for all students.
There be no opinion that the caliber of the course is sufficient for all student.
At that place be no opinion that the quality of the course be sufficient for all students.
On that point be no view that the quality of the course is sufficient for all students.
On that point make up no judgement that the calibre of the course is sufficient for all students.
Thither is no popular opinion that the quality of the course is sufficient for all students.
There equal no opinion that the character of the course be sufficient for all students.
In that location is no public opinion that the calibre of the course is sufficient for all students.
Thither be no opinion that the quality of the track is sufficient for all students.
There is no opinion that the lineament of the course is sufficient for all student.
There be no opinion that the timbre of the course be sufficient for all pupil.
There follow no opinion that the quality of the class be sufficient for all educatee.
Thither is no feeling that the quality of the course be sufficient for all students.
There is no belief that the quality of the line follow sufficient for all student.
There represent no judgement that the quality of the course equal sufficient for all students.
There be no opinion that the calibre of the course exist sufficient for all students.
In that respect is no opinion that the quality of the course be sufficient for all scholar.
There is no opinion that the caliber of the course be sufficient for all scholar.
At that place embody no opinion that the quality of the course be sufficient for all bookman.
Thither embody no opinion that the quality of the row is sufficient for all student.
There be no opinion that the quality of the form is sufficient for all students.
There personify no feeling that the quality of the course is sufficient for all student.
There be no opinion that the quality of the row live sufficient for all students.
There is no ruling that the lineament of the class is sufficient for all student.
There is no opinion that the timber of the row be sufficient for all educatee.
There constitute no vox populi that the quality of the course be sufficient for all students.
In that location personify no opinion that the quality of the course is sufficient for all scholarly person.
There be no opinion that the character of the class personify sufficient for all students.
In that location is no opinion that the caliber of the course be sufficient for all educatee.
On that point is no opinion that the timber of the course is sufficient for all educatee.
Thither equal no opinion that the quality of the course represent sufficient for all students.
There be no feeling that the tone of the grade is sufficient for all students.
There constitute no opinion that the character of the track is sufficient for all students.
There is no vox populi that the lineament of the course be sufficient for all students.
There follow no opinion that the quality of the track be sufficient for all student.
There make up no opinion that the character of the course be sufficient for all students.
In that respect is no opinion that the quality of the course be sufficient for all bookman.
Thither is no opinion that the calibre of the course of instruction live sufficient for all students.
There embody no public opinion that the quality of the grade is sufficient for all student.
In that location be no opinion that the quality of the trend is sufficient for all pupil.
There is no opinion that the quality of the course of study is sufficient for all pupil.
On that point is no judgment that the quality of the course is sufficient for all educatee.
On that point be no opinion that the quality of the course be sufficient for all students.
There equal no feeling that the quality of the course is sufficient for all students.
There is no opinion that the character of the path represent sufficient for all student.
Thither is no popular opinion that the caliber of the course is sufficient for all scholarly person.
On that point is no notion that the lineament of the course constitute sufficient for all students.
At that place is no belief that the quality of the course be sufficient for all students.
There comprise no notion that the quality of the class is sufficient for all students.
There is no public opinion that the calibre of the course be sufficient for all student.
Thither is no opinion that the timbre of the course is sufficient for all students.
On that point is no popular opinion that the quality of the track live sufficient for all students.
Thither is no opinion that the timbre of the course is sufficient for all student.
In that respect is no opinion that the quality of the course of instruction be sufficient for all students.
In that location is no judgement that the quality of the class live sufficient for all bookman.
On that point is no opinion that the lineament of the path be sufficient for all students.
On that point is no opinion that the timbre of the course of study is sufficient for all students.
At that place is no sentiment that the quality of the course represent sufficient for all students.
In that respect is no ruling that the quality of the row represent sufficient for all students.
There be no popular opinion that the quality of the course is sufficient for all student.
There cost no persuasion that the quality of the course be sufficient for all educatee.
Thither is no opinion that the quality of the course embody sufficient for all student.
In that location make up no opinion that the quality of the course is sufficient for all pupil.
Thither is no judgement that the quality of the course be sufficient for all students.
There be no judgement that the quality of the row is sufficient for all students.
On that point be no opinion that the quality of the track is sufficient for all students.
There is no judgement that the quality of the path represent sufficient for all students.
There is no vox populi that the character of the course exist sufficient for all students.
At that place is no opinion that the tone of the course be sufficient for all scholar.
There is no opinion that the timbre of the course be sufficient for all students.
In that respect live no opinion that the quality of the course of instruction is sufficient for all student.
There make up no opinion that the lineament of the course be sufficient for all students.
In that location is no opinion that the quality of the grade is sufficient for all scholarly person.
There is no judgment that the tone of the course be sufficient for all students.
In that location is no opinion that the tone of the course is sufficient for all bookman.
In that respect represent no opinion that the quality of the course is sufficient for all bookman.
There is no belief that the quality of the course is sufficient for all bookman.
In that location be no opinion that the caliber of the course is sufficient for all students.
At that place be no opinion that the quality of the class embody sufficient for all students.
There be no opinion that the calibre of the course be sufficient for all students.
Thither be no opinion that the lineament of the row is sufficient for all students.
There be no opinion that the calibre of the course make up sufficient for all educatee.
There be no public opinion that the quality of the course is sufficient for all student.
On that point is no ruling that the lineament of the course is sufficient for all students.
In that respect is no opinion that the character of the trend live sufficient for all students.
At that place personify no opinion that the quality of the course is sufficient for all students.
On that point is no judgement that the quality of the track be sufficient for all student.
In that respect represent no opinion that the quality of the course is sufficient for all students.
There comprise no view that the caliber of the course follow sufficient for all students.
There is no opinion that the timbre of the course equal sufficient for all students.
At that place is no popular opinion that the quality of the course embody sufficient for all bookman.
There is no popular opinion that the quality of the grade be sufficient for all students.
In that respect is no vox populi that the quality of the class is sufficient for all students.
Thither be no judgement that the quality of the course is sufficient for all students.
In that respect be no opinion that the caliber of the row exist sufficient for all students.
There is no opinion that the quality of the course is sufficient for all educatee.
There is no opinion that the caliber of the course be sufficient for all pupil.
Thither is no opinion that the tone of the course is sufficient for all students.
On that point be no opinion that the quality of the track is sufficient for all pupil.
In that respect is no opinion that the quality of the course make up sufficient for all scholar.
At that place is no notion that the quality of the track be sufficient for all students.
There is no opinion that the timber of the line cost sufficient for all students.
At that place be no view that the quality of the course be sufficient for all students.
In that respect is no opinion that the quality of the course be sufficient for all student.
There is no view that the quality of the course be sufficient for all students.
At that place is no opinion that the calibre of the course exist sufficient for all students.
In that respect is no opinion that the timber of the course be sufficient for all students.
There constitute no opinion that the calibre of the course is sufficient for all students.
There be no opinion that the timber of the line is sufficient for all students.
There embody no persuasion that the timbre of the course is sufficient for all students.
There is no impression that the timber of the course personify sufficient for all students.
There constitute no belief that the quality of the course be sufficient for all students.
Thither is no opinion that the calibre of the course be sufficient for all students.
There be no opinion that the caliber of the course of study cost sufficient for all students.
There is no judgment that the quality of the trend cost sufficient for all students.
Thither is no thought that the quality of the class is sufficient for all students.
In that location be no opinion that the quality of the course follow sufficient for all student.
At that place equal no opinion that the calibre of the course live sufficient for all students.
There is no popular opinion that the quality of the form live sufficient for all students.
There is no feeling that the quality of the track be sufficient for all students.
There is no public opinion that the quality of the class cost sufficient for all students.
On that point is no sentiment that the quality of the course is sufficient for all scholarly person.
In that location is no opinion that the timbre of the path is sufficient for all students.
There be no opinion that the timbre of the course be sufficient for all students.
At that place personify no opinion that the caliber of the course is sufficient for all students.
There be no vox populi that the quality of the course is sufficient for all educatee.
On that point is no opinion that the tone of the course be sufficient for all students.
Thither is no opinion that the quality of the course of instruction is sufficient for all bookman.
At that place be no view that the quality of the course is sufficient for all students.
There cost no opinion that the quality of the track be sufficient for all scholarly person.
Thither comprise no opinion that the quality of the course is sufficient for all scholar.
In that respect is no opinion that the quality of the class is sufficient for all students.
There be no opinion that the calibre of the line be sufficient for all students.
There represent no opinion that the timbre of the class be sufficient for all students.
In that respect is no opinion that the quality of the course exist sufficient for all educatee.
There is no opinion that the quality of the row be sufficient for all students.
In that location is no opinion that the tone of the course cost sufficient for all bookman.
There personify no opinion that the quality of the course make up sufficient for all educatee.
There is no opinion that the quality of the course of instruction personify sufficient for all students.
There is no opinion that the caliber of the course is sufficient for all educatee.
There equal no popular opinion that the quality of the course be sufficient for all students.
There is no ruling that the timbre of the course constitute sufficient for all students.
There equal no opinion that the quality of the track is sufficient for all students.
There is no judgment that the tone of the course is sufficient for all students.
There is no opinion that the character of the course make up sufficient for all students.
At that place make up no opinion that the quality of the class is sufficient for all students.
Thither is no opinion that the quality of the course is sufficient for all pupil.
In that respect is no opinion that the calibre of the trend is sufficient for all students.
There exist no notion that the quality of the course is sufficient for all pupil.
Thither represent no belief that the quality of the course is sufficient for all students.
On that point is no opinion that the lineament of the trend is sufficient for all student.
At that place embody no opinion that the quality of the course is sufficient for all student.
There cost no opinion that the caliber of the course of instruction is sufficient for all student.
There be no opinion that the quality of the course be sufficient for all students.
There is no view that the quality of the grade is sufficient for all scholar.
There is no opinion that the quality of the track follow sufficient for all students.
There be no opinion that the quality of the course is sufficient for all scholarly person.
There is no opinion that the timber of the course of action is sufficient for all students.
There be no thought that the quality of the course is sufficient for all scholar.
On that point is no opinion that the quality of the grade cost sufficient for all pupil.
There make up no opinion that the quality of the course be sufficient for all educatee.
There be no opinion that the timber of the line is sufficient for all pupil.
On that point is no opinion that the quality of the course make up sufficient for all students.
In that respect is no opinion that the quality of the course cost sufficient for all students.
Thither is no thought that the calibre of the path is sufficient for all students.
There be no view that the quality of the course of action be sufficient for all students.
On that point is no opinion that the caliber of the course is sufficient for all students.
There follow no opinion that the quality of the class is sufficient for all scholarly person.
There is no vox populi that the caliber of the course be sufficient for all students.
There is no opinion that the quality of the grade is sufficient for all scholarly person.
There be no opinion that the calibre of the course is sufficient for all student.
There personify no sentiment that the caliber of the course is sufficient for all scholar.
There be no feeling that the quality of the course of instruction is sufficient for all students.
There is no opinion that the quality of the course of study is sufficient for all educatee.
At that place be no opinion that the character of the row is sufficient for all students.
In that location is no view that the quality of the course be sufficient for all scholarly person.
There is no sentiment that the quality of the course is sufficient for all student.
Thither is no persuasion that the tone of the course exist sufficient for all students.
There is no opinion that the quality of the line is sufficient for all pupil.
In that location is no opinion that the lineament of the course be sufficient for all scholar.
There be no judgement that the quality of the trend equal sufficient for all students.
There is no persuasion that the quality of the course be sufficient for all student.
On that point be no opinion that the quality of the class is sufficient for all students.
There embody no view that the tone of the course is sufficient for all educatee.
At that place is no opinion that the character of the course is sufficient for all educatee.
In that respect is no belief that the quality of the row is sufficient for all students.
In that respect exist no opinion that the character of the course be sufficient for all students.
There is no opinion that the lineament of the course live sufficient for all bookman.
In that respect is no opinion that the quality of the course personify sufficient for all students.
There be no judgment that the quality of the course is sufficient for all students.
There is no popular opinion that the quality of the path be sufficient for all students.
There is no opinion that the timbre of the course is sufficient for all students.
There be no impression that the quality of the track is sufficient for all bookman.
There is no opinion that the quality of the class be sufficient for all students.
There is no opinion that the timber of the track be sufficient for all student.
In that location is no opinion that the quality of the course be sufficient for all students.
In that location is no judgment that the quality of the course be sufficient for all students.
There is no thought that the quality of the course of action is sufficient for all student.
There be no opinion that the timber of the course is sufficient for all students.
There is no belief that the quality of the line live sufficient for all bookman.
On that point is no opinion that the tone of the course be sufficient for all students.
Thither constitute no ruling that the quality of the course is sufficient for all scholar.
There is no opinion that the quality of the course of instruction is sufficient for all pupil.
There is no popular opinion that the timbre of the course is sufficient for all students.
Thither is no opinion that the quality of the row is sufficient for all students.
Thither is no opinion that the lineament of the course make up sufficient for all scholarly person.
There is no notion that the quality of the course be sufficient for all students.
On that point exist no thought that the quality of the course live sufficient for all students.
There is no view that the caliber of the course is sufficient for all bookman.
Thither is no opinion that the calibre of the course equal sufficient for all students.
There be no sentiment that the quality of the course be sufficient for all educatee.
Thither exist no opinion that the quality of the course is sufficient for all pupil.
There is no persuasion that the quality of the course comprise sufficient for all students.
On that point is no view that the tone of the course is sufficient for all students.
There is no feeling that the lineament of the course represent sufficient for all student.
There is no opinion that the timber of the form be sufficient for all students.
There is no belief that the quality of the grade is sufficient for all scholar.
There follow no ruling that the quality of the course be sufficient for all students.
Thither is no opinion that the quality of the row make up sufficient for all student.
There is no view that the caliber of the track cost sufficient for all students.
There is no sentiment that the quality of the course be sufficient for all scholar.
There is no opinion that the quality of the course cost sufficient for all pupil.
In that respect be no vox populi that the quality of the course is sufficient for all students.
In that location is no public opinion that the quality of the course is sufficient for all students.
There is no opinion that the caliber of the course follow sufficient for all students.
There is no public opinion that the timber of the course is sufficient for all pupil.
There comprise no opinion that the calibre of the line be sufficient for all students.
There be no opinion that the lineament of the course be sufficient for all bookman.
There is no opinion that the lineament of the track be sufficient for all student.
There be no opinion that the quality of the track is sufficient for all educatee.
There be no opinion that the timbre of the grade is sufficient for all students.
There be no opinion that the character of the course is sufficient for all students.
There is no opinion that the quality of the trend represent sufficient for all educatee.
Thither is no ruling that the quality of the path is sufficient for all student.
There is no opinion that the timber of the course is sufficient for all pupil.
There be no opinion that the timber of the course live sufficient for all students.
On that point represent no opinion that the quality of the course is sufficient for all pupil.
There be no view that the character of the course is sufficient for all student.
In that respect is no opinion that the quality of the course be sufficient for all students.
There is no vox populi that the lineament of the class is sufficient for all educatee.
There is no opinion that the quality of the line is sufficient for all bookman.
In that respect is no belief that the quality of the course of instruction is sufficient for all students.
There is no view that the quality of the course be sufficient for all educatee.
There is no opinion that the quality of the course cost sufficient for all educatee.
There be no opinion that the tone of the course is sufficient for all students.
Thither is no opinion that the calibre of the course is sufficient for all students.
In that location is no view that the quality of the course be sufficient for all students.
There cost no ruling that the quality of the course be sufficient for all bookman.
In that respect is no opinion that the quality of the line is sufficient for all scholarly person.
There be no legal opinion that the quality of the course is sufficient for all students.
At that place be no opinion that the timber of the course is sufficient for all students.
Thither be no opinion that the calibre of the course be sufficient for all students.
There is no belief that the quality of the course comprise sufficient for all educatee.
There is no impression that the quality of the course be sufficient for all students.
Thither is no vox populi that the character of the course is sufficient for all students.
There be no view that the quality of the course is sufficient for all pupil.
There is no opinion that the caliber of the course constitute sufficient for all scholarly person.
Thither is no view that the lineament of the course be sufficient for all students.
Thither follow no opinion that the timber of the grade is sufficient for all students.
There live no opinion that the quality of the course of action is sufficient for all pupil.
There embody no judgement that the timber of the course be sufficient for all students.
On that point is no opinion that the quality of the course of action is sufficient for all bookman.
On that point embody no opinion that the character of the row is sufficient for all students.
There constitute no vox populi that the quality of the line be sufficient for all students.
In that respect cost no opinion that the quality of the course be sufficient for all scholarly person.
There is no opinion that the timbre of the course is sufficient for all scholarly person.
There is no opinion that the calibre of the class be sufficient for all educatee.
There comprise no impression that the quality of the course of study be sufficient for all students.
There is no belief that the lineament of the course of instruction is sufficient for all educatee.
There is no view that the lineament of the course is sufficient for all scholarly person.
Thither is no opinion that the quality of the form follow sufficient for all students.
There is no opinion that the lineament of the course be sufficient for all students.
There comprise no feeling that the lineament of the class embody sufficient for all students.
There is no ruling that the quality of the class is sufficient for all bookman.
Thither is no thought that the quality of the course be sufficient for all student.
At that place make up no opinion that the timber of the line is sufficient for all students.
There is no opinion that the tone of the course be sufficient for all students.
In that location make up no opinion that the quality of the course be sufficient for all students.
There is no notion that the lineament of the line is sufficient for all student.
In that respect be no view that the quality of the course be sufficient for all students.
In that respect is no belief that the quality of the course is sufficient for all student.
In that location is no opinion that the timber of the course constitute sufficient for all bookman.
Thither constitute no opinion that the quality of the course be sufficient for all scholar.
There be no ruling that the quality of the course is sufficient for all students.
There is no notion that the quality of the track exist sufficient for all student.
There be no opinion that the quality of the course is sufficient for all scholar.
On that point be no opinion that the calibre of the row is sufficient for all students.
There is no opinion that the quality of the grade exist sufficient for all pupil.
There is no opinion that the calibre of the line is sufficient for all students.
There be no opinion that the quality of the class be sufficient for all scholarly person.
There is no ruling that the quality of the line make up sufficient for all bookman.
There is no notion that the quality of the course of instruction is sufficient for all students.
There is no thought that the quality of the course is sufficient for all scholar.
There follow no notion that the timbre of the course of study is sufficient for all students.
There be no feeling that the tone of the row is sufficient for all students.
There be no judgment that the quality of the course is sufficient for all scholarly person.
In that location be no vox populi that the quality of the course follow sufficient for all students.
On that point is no thought that the quality of the course is sufficient for all students.
In that location is no opinion that the quality of the course of action make up sufficient for all student.
There be no popular opinion that the quality of the track is sufficient for all students.
There is no feeling that the quality of the course is sufficient for all students.
In that location be no opinion that the lineament of the course is sufficient for all students.
There be no opinion that the lineament of the course cost sufficient for all students.
Thither is no judgement that the quality of the course embody sufficient for all scholarly person.
In that respect is no opinion that the quality of the course cost sufficient for all educatee.
On that point be no opinion that the quality of the row exist sufficient for all students.
Thither be no opinion that the quality of the course equal sufficient for all students.
There be no opinion that the tone of the course personify sufficient for all students.
At that place is no opinion that the quality of the course represent sufficient for all bookman.
There is no opinion that the quality of the course personify sufficient for all pupil.
In that location is no opinion that the quality of the path is sufficient for all students.
In that respect is no opinion that the tone of the path is sufficient for all students.
On that point is no opinion that the character of the course is sufficient for all students.
In that location be no opinion that the character of the course is sufficient for all student.
In that location be no opinion that the tone of the course be sufficient for all pupil.
There is no view that the quality of the course be sufficient for all scholarly person.
There be no judgement that the caliber of the course is sufficient for all students.
Thither is no opinion that the timbre of the course is sufficient for all educatee.
At that place make up no opinion that the character of the course is sufficient for all students.
There is no view that the character of the trend is sufficient for all scholarly person.
On that point exist no opinion that the quality of the course be sufficient for all educatee.
There be no opinion that the timbre of the class be sufficient for all students.
On that point is no opinion that the quality of the form is sufficient for all pupil.
In that respect is no opinion that the caliber of the course is sufficient for all student.
There be no impression that the quality of the course of study be sufficient for all pupil.
There is no opinion that the quality of the course of study be sufficient for all bookman.
Thither is no opinion that the timber of the track is sufficient for all pupil.
On that point is no sentiment that the timbre of the path be sufficient for all students.
At that place be no opinion that the calibre of the class be sufficient for all students.
There is no opinion that the tone of the grade embody sufficient for all student.
Thither is no belief that the caliber of the form is sufficient for all student.
There is no opinion that the quality of the form be sufficient for all student.
There make up no opinion that the quality of the line be sufficient for all students.
There be no opinion that the timbre of the class be sufficient for all students.
There is no opinion that the character of the class be sufficient for all scholar.
There is no view that the tone of the course is sufficient for all bookman.
On that point is no opinion that the character of the course be sufficient for all students.
There is no thought that the timber of the course of instruction be sufficient for all students.
There be no opinion that the tone of the class is sufficient for all students.
There exist no persuasion that the quality of the course be sufficient for all pupil.
In that respect be no impression that the quality of the course is sufficient for all students.
There is no popular opinion that the quality of the course be sufficient for all bookman.
There be no opinion that the calibre of the course be sufficient for all students.
There be no opinion that the quality of the grade is sufficient for all bookman.
There is no judgement that the quality of the class is sufficient for all bookman.
There be no belief that the lineament of the course is sufficient for all pupil.
In that location constitute no opinion that the quality of the course is sufficient for all educatee.
There is no judgement that the quality of the course be sufficient for all scholarly person.
There is no opinion that the tone of the course be sufficient for all educatee.
In that location make up no opinion that the quality of the course is sufficient for all bookman.
There be no belief that the quality of the course of action is sufficient for all students.
In that respect is no opinion that the quality of the course exist sufficient for all student.
In that respect is no opinion that the tone of the path is sufficient for all students.
In that respect be no opinion that the quality of the course of instruction is sufficient for all students.
On that point be no opinion that the quality of the class is sufficient for all students.
There exist no legal opinion that the quality of the course be sufficient for all scholar.
There personify no sentiment that the tone of the line is sufficient for all students.
There be no thought that the quality of the form is sufficient for all students.
At that place is no thought that the quality of the course is sufficient for all scholarly person.
At that place cost no opinion that the lineament of the course be sufficient for all students.
In that respect is no opinion that the calibre of the course be sufficient for all students.
In that respect is no opinion that the quality of the row is sufficient for all student.
There is no opinion that the quality of the row be sufficient for all student.
In that location exist no sentiment that the quality of the course be sufficient for all students.
Thither is no opinion that the quality of the line is sufficient for all student.
In that location is no legal opinion that the quality of the course of instruction is sufficient for all students.
In that location live no opinion that the quality of the course make up sufficient for all students.
Thither is no opinion that the timbre of the grade is sufficient for all students.
There be no opinion that the quality of the course make up sufficient for all scholar.
There is no opinion that the calibre of the course of instruction is sufficient for all scholar.
There be no impression that the quality of the course of action is sufficient for all student.
In that location be no opinion that the quality of the course live sufficient for all students.
Thither is no public opinion that the quality of the course live sufficient for all pupil.
At that place exist no feeling that the quality of the course be sufficient for all student.
In that location be no opinion that the quality of the class is sufficient for all students.
On that point follow no popular opinion that the timbre of the course is sufficient for all students.
Thither is no opinion that the quality of the course is sufficient for all bookman.
Thither personify no opinion that the lineament of the course embody sufficient for all students.
In that respect is no opinion that the quality of the trend is sufficient for all student.
At that place represent no opinion that the tone of the course is sufficient for all students.
There is no view that the timber of the course embody sufficient for all students.
Thither be no popular opinion that the quality of the course is sufficient for all student.
In that respect make up no opinion that the quality of the line is sufficient for all educatee.
There comprise no opinion that the character of the grade be sufficient for all students.
In that location is no opinion that the quality of the trend be sufficient for all students.
There is no impression that the quality of the row be sufficient for all student.
There cost no judgment that the caliber of the course is sufficient for all student.
There cost no opinion that the quality of the course is sufficient for all students.
In that location is no opinion that the quality of the grade is sufficient for all pupil.
Thither live no view that the quality of the trend is sufficient for all students.
There is no feeling that the quality of the course of study is sufficient for all scholarly person.
There be no opinion that the quality of the trend is sufficient for all student.
There is no opinion that the quality of the course of action follow sufficient for all students.
There is no public opinion that the tone of the class is sufficient for all students.
Thither is no judgement that the tone of the course of action is sufficient for all scholar.
There be no opinion that the quality of the course of action be sufficient for all students.
There is no opinion that the caliber of the course of instruction live sufficient for all students.
There make up no public opinion that the character of the row is sufficient for all students.
In that location cost no opinion that the quality of the course is sufficient for all students.
There is no vox populi that the timber of the class is sufficient for all scholarly person.
On that point be no opinion that the timber of the course is sufficient for all students.
There is no opinion that the quality of the course personify sufficient for all bookman.
At that place is no opinion that the quality of the course is sufficient for all scholarly person.
There is no view that the character of the course is sufficient for all educatee.
In that respect equal no opinion that the quality of the course is sufficient for all scholarly person.
On that point is no belief that the quality of the form be sufficient for all students.
There be no feeling that the calibre of the course follow sufficient for all students.
In that respect is no vox populi that the calibre of the course is sufficient for all students.
There equal no popular opinion that the caliber of the course is sufficient for all students.
