# Supplementary material for: Attention-aware with stacked embedding for sentiment analysis of student feedback through deep learning techniques
Source: PeerJ Comput Sci. 2024 Sep 2;10:e2283. doi: 10.7717/peerj-cs.2283 (PMC11419625; doi:10.7717/peerj-cs.2283)
Supplement: Supplemental Information 2 [file peerj-cs-10-2283-s002.zip › UIT-VSFC/agumented text/test (2).xlsx]

## Sheet: welcome
Presently, as I see it, while studying, educatee only learn about doubledot, take note - taking science, and encounter organization skill.
Presently, as I see information technology, while studying, students only learn astir doubledot, take note - take acquisition, and meeting organization skills.
Presently, as Unity see it, while take, students only if take about doubledot, note - taking skills, and meeting administration skills.
Presently, as Unity see information technology, while studying, students just learn astir doubledot, note - taking skills, and meeting organization skills.
Currently, as Unity see information technology, while studying, pupil only learn about doubledot, note - take skills, and receive organization attainment.
Presently, as Single see it, while canvas, students only learn about doubledot, note - taking skills, and meeting organisation acquisition.
Presently, as I interpret information technology, while studying, student only learn about doubledot, note - taking skills, and meet organization science.
Presently, as I find out it, while studying, scholarly person simply learn about doubledot, note - taking skills, and meet organisation skills.
Currently, as I run into information technology, while analyse, students only learn about doubledot, note - assume skills, and meeting organization skill.
Presently, as I see it, while canvass, student only teach astir doubledot, note - taking skills, and see organization skill.
Currently, as 1 learn it, while canvass, educatee only learn about doubledot, mark - take attainment, and meeting organization skills.
Currently, as I see it, while contemplate, student only learn astir doubledot, remark - taking science, and meet brass skills.
Presently, as Iodine go through it, while study, students but learn about doubledot, note - consume skills, and meeting organisation skills.
Presently, as I see it, while canvass, scholarly person only memorize about doubledot, observe - taking skills, and meet organisation skills.
Presently, as I see information technology, while studying, students only if pick up about doubledot, mention - assume accomplishment, and meeting organization skills.
Presently, as I encounter it, while studying, scholarly person only learn about doubledot, take note - accept skills, and satisfy governing body skills.
Presently, as I interpret information technology, while studying, students but learn about doubledot, note - taking skills, and meet organisation science.
Currently, as I encounter it, while study, students only read about doubledot, note - taking accomplishment, and meeting organization accomplishment.
Presently, as I ascertain it, while hit the books, students only memorize astir doubledot, remark - taking skills, and cope with organization acquirement.
Currently, as Single find it, while analyze, students only take about doubledot, note - look at skills, and meeting organisation accomplishment.
Currently, as I see information technology, while analyse, educatee only when learn about doubledot, remark - taking science, and meeting organization skills.
Currently, as Ane go steady it, while read, pupil only if find out astir doubledot, note - taking skills, and meeting organization skills.
Presently, as I realise it, while studying, educatee only acquire astir doubledot, observe - taking skills, and meeting organization accomplishment.
Currently, as I see information technology, while analyse, students only learn astir doubledot, note - taking acquirement, and meeting establishment skill.
Currently, as Ane figure it, while studying, student only discover about doubledot, note - taking skills, and encounter organisation skills.
Presently, as Unity learn it, while hit the books, students only get wind astir doubledot, note - taking acquirement, and meeting organization skills.
Presently, as I see information technology, while contemplate, students only learn astir doubledot, remark - taking skills, and meeting administration skills.
Currently, as I watch it, while studying, bookman only learn astir doubledot, remark - taking skill, and meet organisation acquisition.
Currently, as I date information technology, while study, students only learn astir doubledot, note - look at acquirement, and meeting system skills.
Currently, as One come across it, while studying, educatee only learn astir doubledot, note - take skill, and meeting organization attainment.
Currently, as 1 figure it, while studying, bookman only see about doubledot, note - taking skills, and meeting organisation skills.
Presently, as Unity discover it, while studying, students simply learn astir doubledot, note - taking skills, and meeting organization skills.
Currently, as Iodin see it, while study, students just learn about doubledot, observe - guide skills, and meeting organization skills.
Currently, as I see it, while take, students just ascertain astir doubledot, note - lead skills, and adjoin organization skills.
Presently, as I go steady it, while canvas, students only learn astir doubledot, note - taking acquirement, and meeting establishment skills.
Presently, as Single see it, while studying, students only memorize about doubledot, mention - take skills, and encounter organization science.
Currently, as Ace see information technology, while studying, students entirely learn astir doubledot, take note - take science, and meeting organization skills.
Presently, as Unity examine it, while contemplate, scholarly person only find out about doubledot, note - taking skills, and meeting organization skills.
Presently, as Single see information technology, while studying, scholarly person only learn about doubledot, mention - taking skills, and meeting constitution skills.
Currently, as I see it, while read, student exclusively learn about doubledot, take down - remove skills, and meeting organization skills.
Currently, as I ensure it, while study, students but learn astir doubledot, note - taking skills, and fulfill establishment skills.
Presently, as I see information technology, while studying, students alone determine about doubledot, observe - taking skills, and play organisation skills.
Currently, as I see it, while studying, students only learn astir doubledot, mention - taking skills, and play organisation skills.
Currently, as I look it, while analyse, students exclusively learn astir doubledot, note - taking skills, and adjoin constitution acquisition.
Currently, as I see information technology, while studying, scholarly person only instruct astir doubledot, note - taking skill, and meeting organization attainment.
Presently, as Iodine see it, while read, students simply get word about doubledot, take note - taking skills, and meeting organization skills.
Currently, as I consider it, while canvass, students only discover astir doubledot, take down - get hold of skill, and meeting organization skills.
Currently, as I catch information technology, while studying, scholar exclusively learn astir doubledot, observe - take up skills, and meeting organization skills.
Presently, as I ensure it, while examine, bookman solely learn about doubledot, remark - taking skills, and meeting organization skill.
Presently, as 1 take in information technology, while learn, students merely learn about doubledot, note - subscribe skills, and meeting organization skills.
Currently, as Iodine see it, while studying, students simply learn astir doubledot, take note - taking skill, and meeting system skills.
Presently, as I view it, while studying, students exclusively learn about doubledot, mark - claim skills, and meeting organization acquisition.
Presently, as I see information technology, while studying, scholar solely learn about doubledot, mention - taking skills, and see organization acquirement.
Currently, as I see it, while studying, educatee simply find out about doubledot, remark - taking science, and meeting establishment skill.
Currently, as I see it, while contemplate, student merely see about doubledot, note - taking skill, and meeting arrangement skills.
Currently, as I control information technology, while studying, student only learn astir doubledot, observe - taking skills, and meeting organisation skills.
Presently, as Ace see it, while studying, scholarly person only learn astir doubledot, note - taking skill, and meet organization science.
Currently, as One see information technology, while studying, students only learn about doubledot, notice - involve skills, and contact organization skills.
Presently, as I take care information technology, while canvas, students only find out astir doubledot, note - taking skills, and fill organization skills.
Presently, as 1 see it, while studying, students only find out about doubledot, note - taking skills, and meet governing body skills.
Presently, as I check it, while studying, students only get a line astir doubledot, note - occupy science, and meeting establishment skills.
Currently, as I get wind information technology, while studying, students solely find out about doubledot, mention - direct skills, and meeting organization skills.
Currently, as Unity see it, while studying, students just learn astir doubledot, note - take skills, and meeting organization acquirement.
Currently, as I escort it, while learn, pupil only see astir doubledot, take down - aim skills, and meeting organization skills.
Currently, as I look it, while studying, student only learn about doubledot, remark - hire skills, and meeting organisation skill.
Presently, as 1 visit information technology, while contemplate, students only learn about doubledot, note - pick out accomplishment, and meeting system skills.
Currently, as I see information technology, while consider, bookman only teach about doubledot, note - direct skills, and meeting organization skills.
Presently, as One see it, while studying, students only larn about doubledot, note - accept skills, and meet organization accomplishment.
Presently, as I escort information technology, while study, students only ascertain about doubledot, note - taking skill, and meeting brass skills.
Currently, as I see information technology, while contemplate, scholarly person only learn about doubledot, take down - taking attainment, and meeting organization skills.
Currently, as Ane see it, while read, students only learn astir doubledot, mark - taking skills, and meeting organisation skills.
Currently, as I see it, while studying, students only find out about doubledot, observe - get hold of acquisition, and meeting organization accomplishment.
Presently, as I see information technology, while studying, students entirely learn astir doubledot, note - taking skills, and run across organization skills.
Presently, as One see information technology, while studying, students only learn about doubledot, mention - taking science, and meet organization skills.
Currently, as I image information technology, while studying, students alone con astir doubledot, observe - subscribe skills, and meeting organization science.
Currently, as I envision information technology, while hit the books, scholarly person only larn astir doubledot, remark - taking skills, and meeting organization skills.
Presently, as I see it, while studying, scholar only learn astir doubledot, note - take skills, and meeting organisation acquirement.
Currently, as One see it, while studying, scholarly person only learn astir doubledot, note - take skills, and meeting organisation skills.
Currently, as Atomic number 53 see it, while studying, scholarly person only memorize about doubledot, note - conduct skills, and meeting organization acquirement.
Presently, as I control information technology, while studying, students only learn astir doubledot, note - involve acquisition, and meet organisation skills.
Currently, as I see information technology, while studying, pupil only learn about doubledot, note - call for skills, and encounter organisation attainment.
Presently, as I see it, while canvas, students only learn about doubledot, note - submit skills, and meet administration skills.
Presently, as Single see it, while study, student only learn about doubledot, note - taking skills, and satisfy system skills.
Currently, as Ace see it, while studying, students only when learn astir doubledot, notice - subscribe skills, and meeting establishment science.
Currently, as I see information technology, while studying, scholar only ascertain astir doubledot, note - take skill, and meeting organization accomplishment.
Currently, as 1 see it, while study, students only take astir doubledot, note - taking attainment, and meeting formation science.
Currently, as I see information technology, while studying, students only hear about doubledot, mention - taking acquirement, and meeting organisation skill.
Currently, as Ane see information technology, while studying, scholar merely learn about doubledot, note - necessitate science, and meeting organization skill.
Currently, as 1 see information technology, while study, bookman only learn astir doubledot, note - taking skills, and meeting organization skills.
Currently, as One determine it, while studying, scholar only learn about doubledot, note - have skills, and satisfy organization acquisition.
Currently, as I see information technology, while consider, scholar only learn about doubledot, notice - taking skills, and meet governing body attainment.
Presently, as I watch information technology, while studying, students only when ascertain about doubledot, remark - taking skills, and meeting organization skill.
Currently, as I find it, while examine, bookman only learn astir doubledot, note - take skills, and meeting system acquirement.
Currently, as 1 see information technology, while studying, students only check astir doubledot, take down - taking skills, and meet formation skill.
Currently, as Ace see information technology, while learn, students only take about doubledot, remark - taking skills, and meet organization skills.
Currently, as I visit it, while consider, students only if memorize astir doubledot, note - involve skills, and meeting organization skills.
Presently, as I understand it, while read, students merely teach astir doubledot, remark - take in skills, and meeting organization skills.
Currently, as I see information technology, while study, scholarly person only learn about doubledot, note - taking acquisition, and meeting organisation acquirement.
Currently, as I visit information technology, while studying, students simply learn about doubledot, note - learn skill, and meeting constitution skills.
Presently, as 1 see it, while studying, students only learn astir doubledot, note - take skills, and meeting organisation skills.
