# Supplementary material for: Attention-aware with stacked embedding for sentiment analysis of student feedback through deep learning techniques
Source: PeerJ Comput Sci. 2024 Sep 2;10:e2283. doi: 10.7717/peerj-cs.2283 (PMC11419625; doi:10.7717/peerj-cs.2283)
Supplement: Supplemental Information 2 [file peerj-cs-10-2283-s002.zip › UIT-VSFC/agumented text/test (45).xlsx]

## Sheet: welcome
implement some novel exchange learning method on the internet instead of relying on theory on word a lot.
apply some new exchange hear method on the internet instead of trust on possibility on books a pile.
apply some young interchange learning methods on the internet instead of relying on theory on books a lot.
apply some novel exchange learning method on the net instead of bank on theory on books a lot.
apply some new substitution learning methods on the internet or else of bank on theory on books a lot.
apply some raw exchange learning methods on the internet instead of rely on theory on record a bunch.
apply some raw rally get wind methods on the net instead of relying on theory on script a lot.
apply some young telephone exchange learn methods on the internet instead of relying on theory on books a lot.
apply some new exchange learn methods on the internet instead of swear on hypothesis on book of account a lot.
apply some new commutation get wind methods on the internet instead of swear on theory on books a quite a little.
utilize some new central learning method on the internet instead of relying on hypothesis on books a lot.
apply some raw exchange learning method on the cyberspace alternatively of relying on hypothesis on books a lot.
apply some raw exchange learning methods on the net instead of trust on possibility on books a lot.
apply some unexampled exchange learning methods on the internet or else of relying on theory on word of god a wad.
use some new substitution learning methods on the internet instead of swear on theory on books a sight.
apply some new central hear method on the internet or else of relying on theory on playscript a lot.
give some new exchange learning method on the internet or else of relying on hypothesis on books a lot.
employ some new interchange learning methods on the internet rather of relying on theory on book a lot.
apply some raw exchange learning methods on the cyberspace instead of relying on theory on book a batch.
utilise some fresh exchange learning method acting on the internet instead of relying on theory on rule book a lot.
apply some new commutation memorise methods on the net instead of relying on theory on books a mass.
put on some new interchange learning methods on the net or else of relying on theory on quran a lot.
apply some raw exchange learning method on the internet instead of relying on possibility on playscript a lot.
apply some novel exchange learning method acting on the internet instead of bank on theory on books a lot.
give some new substitution learn methods on the net instead of relying on theory on books a lot.
utilise some new exchange learning methods on the internet rather of relying on possibility on book a lot.
apply some new telephone exchange learning method acting on the internet instead of bank on theory on books a sight.
apply some new central learning method acting on the internet instead of swear on theory on good book a band.
apply some new exchange learning method acting on the internet or else of trust on theory on al qur'an a lot.
apply some new exchange learn method on the internet alternatively of rely on theory on books a lot.
