# Supplementary material for: Attention-aware with stacked embedding for sentiment analysis of student feedback through deep learning techniques
Source: PeerJ Comput Sci. 2024 Sep 2;10:e2283. doi: 10.7717/peerj-cs.2283 (PMC11419625; doi:10.7717/peerj-cs.2283)
Supplement: Supplemental Information 2 [file peerj-cs-10-2283-s002.zip › UIT-VSFC/agumented text/test (24).xlsx]

## Sheet: welcome
then one group has to grade the end - of - term report for 3 other groups, shit a scorecard, compose a question that requires an answer to the project grouping ' s project, why not record another radical ' s root to code? continue for them.
then unmatchable group give to grade the end - of - term report for 3 other groups, make a scorecard, compose a doubtfulness that necessitate an answer to the project group ' s project, why not read another group ' s author to code? uphold for them.
then one group has to grade the end - of - terminal figure report for tierce other groups, do a scorecard, frame a question that requires an answer to the project grouping ' s project, why not read another group ' s source to cypher? continue for them.
and so one group has to grade the end - of - term reputation for 3 early groups, make a card, compose a question that requires an answer to the project group ' due south project, wherefore not read another group ' s source to code? continue for them.
so one group has to grade the end - of - term report for 3 other groups, make a card, write a question that requires an answer to the project group ' s project, why non read another group ' s source to code? continue for them.
then one group has to grade the end - of - term report for ternion other groups, make a scorecard, compose a question that requires an answer to the projection group ' s project, why not take another grouping ' s source to write in code? continue for them.
then i group has to grade the end - of - terminal figure report for 3 former groups, make a scorecard, compose a question that requires an answer to the project mathematical group ' s project, why not read another group ' s source to code? continue for them.
and so one group has to grade the end - of - term news report for 3 other groups, make a scorecard, compose a motion that requires an answer to the project group ' s project, why not read another mathematical group ' s source to code? go forward for them.
then one group has to grade the end - of - full term report for 3 other groups, piddle a card, compose a question that requires an answer to the undertaking group ' s project, why non read another group ' s source to code? carry on for them.
then one group has to grade the terminal - of - condition report for 3 other groups, prepare a scorecard, compose a question that requires an answer to the project group ' s task, why not read another group ' s source to code? continue for them.
and so one group has to grade the oddment - of - terminal figure report for trio other groups, make a scorecard, compose a question that requires an answer to the project radical ' s project, why not read another group ' s source to code? continue for them.
then one mathematical group has to grade the end - of - term report for 3 other grouping, make a scorecard, compose a question that requires an answer to the project group ' s projection, why not read another group ' s source to code? continue for them.
then one group give birth to grade the end - of - term report for 3 other mathematical group, make a scorecard, compose a question that need an solvent to the project grouping ' s project, why not read another group ' s source to code? continue for them.
then one grouping has to grade the death - of - term report for 3 other groups, puddle a card, compose a question that requires an solvent to the project group ' s project, why not read another group ' s source to code? continue for them.
then one group has to mark the end - of - term paper for 3 other groups, make a scorecard, compose a question that requires an answer to the project group ' s project, wherefore not read another group ' s source to cipher? keep for them.
then one grouping has to grade the closing - of - term report for 3 other groups, make a scorecard, compose a question that requires an answer to the project mathematical group ' atomic number 16 project, why not read another group ' south source to code? continue for them.
then one group has to grade the final stage - of - term report for 3 other groups, make a scorecard, compose a question that requires an answer to the project group ' s labor, why not read another group ' s author to code? continue for them.
then one group has to rank the end - of - term report for 3 other groups, make a scorecard, compose a head that requires an solution to the project group ' s project, why not read another group ' s beginning to write in code? continue for them.
then one radical has to grade the end - of - term report for 3 other groups, make a scorecard, compose a question that requires an answer to the labor radical ' reciprocal ohm project, why not read another group ' s source to code? continue for them.
then one group has to grade the end - of - term report for 3 other groups, make a scorecard, compose a question that requires an answer to the project group ' southward project, why not read another group ' due south source to code? continue for them.
then ace group receive to grade the end - of - term report for 3 other groups, make a card, compose a question that requires an answer to the project radical ' s project, why not read another group ' s source to code? continue for them.
then one group has to grade the end - of - term report for 3 other groups, make a card, compose a question that requires an solution to the project radical ' s project, why not translate another group ' s source to code? continue for them.
then one group has to grade the end - of - term theme for 3 other radical, make a scorecard, compose a question that requires an answer to the project group ' s project, why non read another group ' s source to code? continue for them.
then one group has to grade the closing - of - term report for 3 early groups, make a scorecard, compose a question that requires an answer to the project group ' southward projection, wherefore not read another group ' s source to code? continue for them.
then one group has to grade the end - of - term report for 3 other groups, ca ca a scorecard, compose a question that ask an answer to the project mathematical group ' s project, why non read another group ' s source to code? continue for them.
so ace group has to grade the end - of - term report for 3 early groups, make a scorecard, draw up a question that requires an answer to the project chemical group ' s project, why not read another group ' s source to code? continue for them.
then one group has to grade the end - of - terminal figure report for 3 other groups, make a card, compose a question that requires an answer to the project group ' sec undertaking, why not read another group ' s source to code? continue for them.
so one group has to grade the end - of - term report for 3 former groups, make a card, compose a question that requires an answer to the labor group ' s project, why not take another chemical group ' s source to code? continue for them.
and so one group has to grade the end - of - term report for 3 former group, do a scorecard, compose a question that necessitate an answer to the project group ' s project, why not read another group ' s source to code? continue for them.
and then one group has to grade the end - of - term report for 3 other groups, make a scorecard, compose a question that requires an response to the task group ' southward projection, why non read another group ' s source to code? continue for them.
then one group has to grade the end - of - full term report for 3 other groups, have a scorecard, compose a head that requires an solvent to the projection group ' s project, why not read another group ' s author to code? continue for them.
then one group has to grade the terminal - of - term report for 3 other groups, make a scorecard, compose a question that requires an solution to the project group ' sulphur labor, wherefore not read another group ' s source to cypher? continue for them.
then one group possess to grade the conclusion - of - term report for 3 other groups, make a scorecard, compose a question that requires an answer to the project group ' s project, why not read another group ' s author to cypher? continue for them.
then one group has to grade the end - of - term report for 3 other groups, make a scorecard, compose a interrogation that requires an solvent to the project group ' southward project, why not read another group ' s germ to code? continue for them.
then one radical has to grade the terminal - of - term reputation for 3 other group, make a scorecard, compose a question that requires an answer to the project mathematical group ' s project, why not read another group ' s source to code? continue for them.
then one group experience to grade the end - of - term report for 3 other mathematical group, make a scorecard, compose a enquiry that requires an reply to the project group ' s project, why not read another grouping ' s source to code? continue for them.
then one mathematical group has to grade the close - of - term report for 3 other groups, make a scorecard, compose a question that requires an answer to the project group ' s project, wherefore not read another group ' sulphur source to code? continue for them.
then one group has to grade the end - of - term report for 3 other groups, make a scorecard, compose a question that want an answer to the project group ' s project, why not say another group ' s source to code? continue for them.
so one group has to grade the end - of - term report for 3 other groups, make a scorecard, compose a question that requires an answer to the project group ' s project, why not read another group ' s source to code? carry on for them.
then one group has to order the end - of - term account for 3 other groups, cause a scorecard, compose a question that requires an answer to the task group ' s project, why not read another group ' s source to write in code? continue for them.
then ane group has to grade the end - of - term report for 3 former groups, make a scorecard, compose a question that requires an answer to the project group ' s task, why non read another group ' s source to code? continue for them.
then i group has to grade the end - of - term report for 3 other group, make a scorecard, compose a question that necessitate an reply to the project group ' s project, wherefore not read another group ' s source to code? go forward for them.
then one group has to grade the end - of - term report for 3 other radical, make a scorecard, compose a question that requires an answer to the project group ' s project, wherefore not read another grouping ' siemens source to code? continue for them.
then one group has to grade the end - of - term composition for 3 other groups, make a scorecard, compose a question that requires an answer to the undertaking group ' s project, why not read another group ' sulfur source to code? continue for them.
then unity group has to grade the destruction - of - term report for 3 other groups, crap a card, compose a question that requires an answer to the project chemical group ' s project, why non read another group ' s source to code? continue for them.
then one grouping has to grade the end - of - term report for 3 other groups, make believe a scorecard, compose a question that requires an answer to the project group ' s project, why not read another group ' mho source to code? continue for them.
then i group has to place the end - of - term report for 3 other group, make a scorecard, compose a question that require an answer to the undertaking group ' s project, why not register another group ' s source to code? continue for them.
then one group has to grade the end - of - term report for triad other groups, have a card, compose a question that requires an answer to the project group ' s project, why not read another chemical group ' s source to encrypt? continue for them.
then unmatchable grouping has to grade the end - of - term report for 3 other groups, make a scorecard, compose a question that requires an answer to the project group ' s project, why not read another mathematical group ' s root to code? continue for them.
and so one group has to grade the end - of - term report for 3 other groups, make a card, compose a question that requires an answer to the project group ' s project, wherefore non read another radical ' s source to code? continue for them.
then one group has to grade the end - of - term report for 3 other groups, make a scorecard, compose a question that requires an answer to the projection group ' s projection, wherefore not read another chemical group ' s source to code? continue for them.
then one group has to range the end - of - term report for 3 other groups, make a scorecard, compose a question that requires an answer to the project group ' s project, why non study another group ' s source to encipher? continue for them.
then one radical consume to grade the end - of - term report for 3 other groups, stimulate a card, indite a question that requires an answer to the project group ' s project, why not read another group ' s source to code? continue for them.
then one group has to grade the end - of - term report for trine former groups, make a scorecard, compose a question that requires an answer to the project chemical group ' s project, wherefore not read another group ' entropy generator to code? continue for them.
then one group has to grade the end - of - term report for 3 other groups, make a scorecard, compose a inquiry that requires an answer to the labor grouping ' s project, wherefore non read another group ' s source to code? continue for them.
then one group has to grade the end - of - condition report for trey other groups, make a scorecard, compose a question that requires an answer to the project group ' s project, why non read another group ' s informant to cipher? continue for them.
then ane group has to score the end - of - term report for 3 other groups, make a scorecard, compose a question that requires an answer to the project grouping ' s undertaking, why not read another group ' s origin to inscribe? continue for them.
and so one group take to grade the end - of - term report for 3 other groups, make a scorecard, compose a question that requires an answer to the project group ' s task, why not read another grouping ' s source to cypher? proceed for them.
then matchless group has to grade the end - of - term report for triplet other groups, make a scorecard, compose a question that requires an answer to the project group ' sulphur project, wherefore not register another group ' s source to code? continue for them.
and so one mathematical group has to grade the ending - of - term report for 3 early groups, make a scorecard, compose a interrogative sentence that requires an answer to the project radical ' s project, why not read another group ' s source to code? continue for them.
then one group has to grade the end - of - term composition for 3 former groups, make a card, compose a question that requires an answer to the project group ' s task, wherefore not read another group ' s source to code? continue for them.
then one group has to score the end - of - term report for 3 other groups, make a scorecard, pen a question that command an answer to the project group ' sulphur projection, why not take another group ' s source to code? continue for them.
and so one group have to score the end - of - term report for 3 other groups, make a scorecard, compose a question that requires an answer to the project mathematical group ' s project, why not read another group ' s source to code? continue for them.
then one radical get to grade the end - of - term report for 3 other groups, make a scorecard, compose a interrogative that requires an answer to the project group ' s project, why non read another group ' s reservoir to code? continue for them.
then one group has to grade the end - of - term report for trine other groups, make a card, compose a question that require an answer to the project group ' s task, why not read another group ' s source to write in code? continue for them.
then one grouping has to grade the end - of - term report for 3 other groups, make a card, compose a question that ask an answer to the project grouping ' s undertaking, why not read another group ' s source to code? continue for them.
then one group has to rate the end - of - term report for 3 other groups, make a scorecard, compose a question that expect an answer to the project chemical group ' s project, why not register another group ' s source to code? continue for them.
then one group has to grade the end - of - condition report for 3 other groups, make a scorecard, compose a motion that requires an answer to the project group ' s project, why non read another group ' s source to encipher? continue for them.
then one group has to grade the end - of - term story for trinity other groups, make a scorecard, compose a question that requires an resolution to the project group ' s projection, why not read another group ' s source to code? remain for them.
then one group has to range the end - of - term report for ternion other groups, make a scorecard, compose a question that need an answer to the undertaking group ' s project, why non read another group ' s source to code? continue for them.
then one group receive to grade the end - of - term report for 3 other groups, make a scorecard, compose a question that call for an answer to the labor group ' s project, why not read another group ' s source to code? proceed for them.
then one group has to grade the end - of - term report for 3 other groups, make a card, compile a question that require an answer to the project chemical group ' s projection, why not read another group ' s source to code? continue for them.
and then one group has to grade the end - of - term report for 3 early groups, make a scorecard, compose a question that requires an answer to the labor group ' south project, why not take another radical ' s source to code? continue for them.
then one group has to grade the end - of - term report card for tercet other groups, take a leak a card, compose a question that requires an answer to the project grouping ' s project, why not read another group ' s source to code? continue for them.
then 1 group has to grade the end - of - term report for iii other groups, make a scorecard, compose a question that expect an answer to the project group ' s task, why not translate another group ' s source to code? continue for them.
then one group has to grade the conclusion - of - term report for 3 other groups, make a scorecard, compose a interrogative that requires an answer to the project group ' s task, why non take another group ' s source to code? continue for them.
and so one mathematical group has to grade the end - of - term report for ternary other groups, make a scorecard, compose a question that requires an answer to the project group ' s projection, why not read another group ' s source to cypher? continue for them.
then one group has to order the death - of - term report for 3 other groups, make a scorecard, compose a question that requires an answer to the project group ' s project, wherefore non read another group ' s source to code? continue for them.
and then one group has to grade the end - of - term report for 3 other groups, relieve oneself a scorecard, compose a question that requires an solvent to the labor group ' s project, why not read another group ' s source to write in code? continue for them.
then single radical has to score the end - of - term report for 3 other groups, make a scorecard, compose a question that requires an answer to the project group ' sulphur project, why not learn another group ' s source to code? continue for them.
then one group has to mark the end - of - term report for ternary other group, make a card, write a question that requires an answer to the project mathematical group ' s project, why not read another group ' s source to code? continue for them.
then one group has to score the end - of - term write up for 3 other group, make a scorecard, compose a question that requires an answer to the project group ' s project, why not take another group ' s source to encipher? continue for them.
then peerless group has to grade the end - of - term report for 3 other groups, make a card, compile a question that requires an reply to the project group ' s project, wherefore not read another group ' s source to code? keep on for them.
then one group has to grade the end - of - terminal figure account for 3 early groups, make a scorecard, write a question that requires an answer to the project group ' s project, wherefore not interpret another group ' s source to code? continue for them.
then one group has to grade the goal - of - term report for 3 other groups, make a card, compose a question that require an answer to the project group ' s project, why non read another group ' s source to encipher? continue for them.
then one mathematical group has to rate the end - of - term report for 3 other groups, make a scorecard, compose a question that requires an answer to the projection group ' s project, wherefore not read another group ' s source to code? continue for them.
then ane group has to grade the end - of - term report for 3 other groups, make a scorecard, compose a doubt that requires an answer to the project group ' southward project, why not record another group ' s origin to code? bear on for them.
then one group has to grade the end - of - term report for terzetto other groups, make a scorecard, compose a question that requires an answer to the project group ' s labor, why not read another group ' randomness origin to code? continue for them.
then one group has to grade the end - of - term report for 3 early groups, make a scorecard, compose a head that requires an answer to the project group ' entropy task, why not read another group ' s source to inscribe? continue for them.
then one group has to order the end - of - terminal figure report for 3 other groups, make a scorecard, pen a question that requires an response to the project group ' s project, why not read another group ' s source to code? continue for them.
then one group has to grade the end - of - term report for threesome other groups, make a scorecard, compose a question that requires an answer to the project group ' s project, why not record another group ' sulphur source to code? continue for them.
then one group has to grade the end - of - term report for deuce ace early groups, make a scorecard, compose a question that requires an solution to the labor group ' s task, why not read another group ' s source to code? continue for them.
then one group has to grade the end - of - term report for 3 other group, make a scorecard, write a question that requires an answer to the project group ' s project, why not register another radical ' s source to code? continue for them.
then one mathematical group has to grade the end - of - term report for 3 other groups, make a scorecard, compose a question that requires an answer to the project group ' sulfur project, why not read another group ' sec source to code? continue for them.
then one group feature to grade the closing - of - term report for 3 other groups, make a scorecard, compose a motion that requires an answer to the project group ' s task, wherefore not read another group ' s source to code? continue for them.
then one group has to grade the end - of - term report for 3 other groups, make a scorecard, compose a query that involve an answer to the project group ' s labor, why not read another radical ' sulfur source to code? continue for them.
and so one group has to rate the end - of - term report for 3 other groups, make a scorecard, compose a question that requires an answer to the projection group ' s task, why not read another group ' s seed to code? continue for them.
then one group has to grade the end - of - term report for 3 other groups, make a card, compose a question that requires an response to the project mathematical group ' s project, why not take another group ' s source to code? continue for them.
then one group has to grade the end - of - term report for 3 other groups, make a card, compose a question that requires an answer to the project group ' s project, why not scan another group ' s reference to write in code? proceed for them.
then one group has to grade the end - of - term report for 3 early groups, make a scorecard, compose a question that requires an solution to the project group ' s project, wherefore non read another group ' s source to code? continue for them.
and so one group has to grade the end - of - term report for 3 former groups, make a scorecard, compose a question that requires an answer to the project grouping ' randomness project, why not read another group ' s source to code? continue for them.
then one group has to grade the ending - of - term report for 3 other groups, make a card, compose a head that requires an answer to the project mathematical group ' s projection, why not read another group ' s source to code? continue for them.
then one group has to grade the end - of - full term study for 3 other groups, make a scorecard, write a question that requires an result to the project group ' s project, why non interpret another group ' s source to code? continue for them.
and so one group has to grade the end - of - term report for 3 other groups, make a card, compile a question that requires an answer to the project group ' s project, why non read another grouping ' s source to code? continue for them.
then one group have to grade the end - of - term report for 3 other groups, make a scorecard, compose a motion that requires an answer to the undertaking grouping ' s project, why not read another group ' s source to code? continue for them.
then one chemical group has to grade the end - of - term report for 3 early groups, make a scorecard, compose a question that requires an answer to the project group ' s project, why not read another grouping ' south source to code? continue for them.
and then one radical has to grade the end - of - terminal figure written report for 3 other groups, make a scorecard, compose a question that requires an answer to the project group ' s project, why not read another group ' s source to code? continue for them.
then one group has to grade the closing - of - term report for 3 other groups, make a scorecard, compose a dubiousness that requires an answer to the project group ' south project, wherefore not register another group ' s source to code? continue for them.
and then unrivalled group has to grade the end - of - term story for 3 other groups, make a scorecard, compose a question that requires an answer to the project group ' s project, why not read another group ' sulphur source to cipher? continue for them.
then i group has to grade the closing - of - term report for iii other groups, make a scorecard, compose a head that require an answer to the project group ' s project, why not read another group ' s source to code? continue for them.
then one group have to grade the end - of - term report for 3 other groups, make a scorecard, compose a question that requires an answer to the project mathematical group ' southward project, why not scan another group ' s source to cipher? continue for them.
then one group has to grade the end - of - term report for 3 other groups, earn a scorecard, compose a question that requires an answer to the undertaking group ' second project, why not read another mathematical group ' s source to code? continue for them.
then one group stimulate to grade the end - of - term report for 3 other groups, make a scorecard, compose a question that requires an result to the project chemical group ' entropy project, why not read another group ' s source to write in code? continue for them.
then one group ingest to grade the end - of - term account for 3 other group, make a scorecard, compose a question that demand an answer to the project group ' s project, why not read another group ' s source to code? stay on for them.
and then unmatchable grouping has to grade the end - of - term report for tercet other groups, make a scorecard, compose a question that requires an answer to the project group ' s project, why not read another group ' s source to cipher? continue for them.
then one group own to grade the end - of - term report for 3 other groups, make a scorecard, compose a question that requires an answer to the labor group ' second project, why not say another group ' s source to code? continue for them.
then one group has to grade the end - of - condition report for 3 other groups, make a scorecard, compose a question that need an answer to the project group ' s project, why non read another group ' s source to code? continue for them.
then one radical has to grade the end - of - term report for triplet other chemical group, make a scorecard, compose a question that requires an answer to the project group ' s project, why not read another radical ' s source to code? continue for them.
then ace group has to rate the last - of - term report for 3 other groups, make a card, compose a interrogative sentence that requires an solution to the project group ' s project, why not read another group ' s source to code? continue for them.
then one group has to grade the end - of - term report for 3 early groups, make a scorecard, compose a interrogation that requires an answer to the project group ' s task, wherefore not read another grouping ' sulphur source to code? continue for them.
then one group has to grade the end - of - term report for tercet early groups, make a scorecard, compose a interrogative sentence that call for an answer to the project group ' s project, why not read another grouping ' s source to code? continue for them.
then one group has to grade the end - of - terminus study for 3 other groups, make a scorecard, compose a question that requires an solvent to the project chemical group ' s project, wherefore not read another group ' s source to code? continue for them.
and so one group has to grade the end - of - term report for three other groups, make a scorecard, compose a question that requires an answer to the project group ' s project, wherefore non read another group ' s source to code? continue for them.
then one group get to grade the end - of - term report for 3 other groups, make a scorecard, compose a question that requires an answer to the undertaking group ' south project, why not read another mathematical group ' s source to write in code? continue for them.
and then one group has to grade the end - of - term report for 3 former groups, create a scorecard, compose a question that requires an answer to the project group ' s project, why not understand another group ' s source to cipher? continue for them.
then one mathematical group has to grade the end - of - term report for 3 other groups, cook a scorecard, compose a question that requires an answer to the project group ' s project, why not record another chemical group ' s germ to cypher? continue for them.
then one radical has to grade the end - of - term news report for 3 early groups, make a scorecard, compose a question that requires an answer to the project group ' s project, wherefore not show another group ' s source to code? continue for them.
then one group has to grade the death - of - term report for 3 other groups, make a scorecard, compose a question that requires an answer to the undertaking group ' s project, why non read another group ' s informant to code? carry on for them.
then one group has to grade the ending - of - term report for 3 other groups, earn a scorecard, compose a inquiry that requires an answer to the project group ' s project, why not read another mathematical group ' s informant to code? continue for them.
then one grouping has to grade the end - of - term report for 3 other group, make a card, draw up a question that requires an answer to the project group ' s project, why not read another group ' s source to code? continue for them.
then one grouping has to grade the end - of - term report for 3 other groups, make a scorecard, compose a question that requires an answer to the project group ' siemens project, wherefore not read another chemical group ' s source to code? keep for them.
and then one group has to grade the end - of - term report for 3 early group, micturate a card, compose a question that requires an answer to the project group ' s project, why not read another group ' s source to code? continue for them.
then unmatchable group has to grade the end - of - term story for 3 other group, make a scorecard, compose a question that requires an answer to the project group ' s undertaking, why not read another group ' s source to code? stay for them.
then one grouping has to grade the end - of - full term report for 3 other groups, make a card, compose a question that requires an answer to the task group ' s project, wherefore not read another group ' s source to code? continue for them.
then one radical throw to grade the end - of - term report for ternion other groups, make a scorecard, compose a question that requires an resolution to the projection grouping ' s project, why not read another group ' s source to code? continue for them.
then one group has to grade the end - of - term report for trinity other groups, make a scorecard, compose a dubiousness that requires an solution to the task group ' due south labor, why not read another group ' s source to code? continue for them.
then one mathematical group has to grade the end - of - term written report for 3 other groups, make a card, compose a question that requires an answer to the project group ' s project, why not read another group ' sec source to code? continue for them.
then one group has to grade the end - of - term report for 3 former groups, make a scorecard, compose a question that requires an answer to the project group ' s project, why not interpret another group ' s source to code? go on for them.
then one group has to rate the end - of - term report for iii other groups, make a scorecard, pen a dubiousness that requires an answer to the project group ' s project, why not read another group ' s source to cipher? stay for them.
then one group has to grade the end - of - term report for 3 other groups, make a card, write a inquiry that requires an answer to the project group ' s project, why not read another group ' s source to code? continue for them.
then one group has to grade the terminal - of - term report for tierce other groups, make a card, compose a question that requires an answer to the project group ' s project, wherefore not read another group ' s source to cypher? continue for them.
then one group has to grade the remnant - of - term report for 3 other groups, make a scorecard, compose a question that requires an response to the project radical ' s labor, wherefore not read another group ' s source to code? continue for them.
and then one radical has to grade the end - of - term report for 3 other groups, make a scorecard, compose a question that requires an answer to the project group ' s project, why non read another group ' s source to inscribe? continue for them.
then one group has to grade the close - of - term report for 3 other chemical group, make a scorecard, compose a question that requires an answer to the project chemical group ' s project, why non read another group ' s source to code? keep for them.
then one group has to grade the ending - of - term report for 3 other groups, make a scorecard, compose a question that necessitate an answer to the undertaking group ' s project, why not read another group ' s source to cipher? continue for them.
then one group has to grade the final stage - of - terminal figure report for 3 other groups, make a card, frame a question that requires an answer to the project group ' s project, why not read another group ' s source to code? carry on for them.
and so one group has to grade the end - of - term report for 3 early groups, make a scorecard, indite a question that requires an answer to the project group ' s project, wherefore not understand another group ' s source to code? continue for them.
then one group has to grade the end - of - term report for 3 other groups, make a scorecard, compose a question that requires an answer to the project mathematical group ' s project, why not register another group ' s seed to code? continue for them.
then 1 group has to grade the end - of - term composition for 3 other groups, make a scorecard, compose a dubiousness that want an answer to the project grouping ' s project, why not read another group ' s germ to code? continue for them.
then one group has to grade the end - of - term report for 3 other groups, relieve oneself a scorecard, write a doubtfulness that requires an answer to the project group ' second project, why not read another group ' s source to code? continue for them.
then one group own to grade the end - of - term written report for 3 other groups, make a scorecard, compose a question that requires an answer to the labor group ' s project, wherefore not interpret another group ' s source to code? uphold for them.
then one group has to grade the end - of - term report for 3 other groups, make a scorecard, compose a question that expect an answer to the project radical ' s project, why not read another group ' s source to write in code? continue for them.
then one group has to grade the end - of - term report for 3 other groups, make a scorecard, compose a interrogative sentence that requires an answer to the project chemical group ' s task, wherefore not read another radical ' s source to code? continue for them.
and so one group has to rate the death - of - term account for 3 early group, make a scorecard, compose a question that requires an answer to the project group ' s project, why not read another group ' s source to code? continue for them.
then one group has to grade the end - of - term report for 3 other groups, make up a scorecard, compose a question that requires an answer to the project group ' mho project, why not read another group ' atomic number 16 source to code? proceed for them.
then one group has to grade the final stage - of - term report for deuce ace other radical, make a card, compose a question that need an answer to the project group ' s project, why not read another group ' s source to encipher? continue for them.
and then one group has to grade the end - of - full term report for 3 other groups, make a scorecard, compose a question that requires an answer to the project group ' s projection, why not take another group ' s source to code? continue for them.
then ace group has to grade the end - of - term news report for 3 early groups, make a scorecard, compose a question that requires an answer to the project radical ' s project, why not read another group ' s source to code? continue for them.
then one group has to grade the end - of - term report for 3 early groups, seduce a scorecard, compose a question that need an answer to the project radical ' southward project, why not read another group ' s source to code? continue for them.
then one group has to grade the close - of - condition composition for 3 other groups, make a card, compose a question that requires an answer to the project mathematical group ' s project, why not read another group ' s source to code? continue for them.
then one group has to rank the end - of - term report for 3 other groups, make a scorecard, pen a question that requires an answer to the project group ' s project, why not read another group ' due south source to cipher? retain for them.
so one group has to grade the end - of - term report for triad other groups, make a scorecard, compose a question that requires an answer to the project group ' s project, why not learn another chemical group ' s source to encrypt? continue for them.
then one group has to grade the end - of - term report for iii other groups, make a scorecard, compose a question that want an answer to the project group ' s project, why not read another radical ' s source to encipher? continue for them.
then one mathematical group has to rank the end - of - term report for trey other grouping, make a scorecard, compose a question that requires an answer to the project grouping ' s project, why not read another group ' s source to code? continue for them.
then one group has to grade the end - of - term news report for 3 other groups, make a scorecard, compose a question that requires an result to the project group ' s project, why not read another group ' s source to encrypt? continue for them.
then one group has to grade the end - of - term report for 3 other group, make a scorecard, compose a question that requires an answer to the project group ' mho project, why not read another mathematical group ' s source to code? continue for them.
then one group has to place the end - of - term report for trinity other groups, make a card, compose a question that requires an answer to the project group ' sulfur project, why non read another group ' s source to code? continue for them.
then one group ingest to grade the end - of - term report for 3 former groups, realize a scorecard, compose a question that requires an answer to the project group ' s project, why not show another chemical group ' s source to code? continue for them.
then one group has to grade the terminal - of - term report for ternion other groups, make a scorecard, compose a question that requires an answer to the project mathematical group ' s project, why not scan another group ' s source to code? stay on for them.
then i group has to score the end - of - term report for 3 former groups, make a card, compose a question that requires an answer to the project group ' s project, why non read another group ' s source to code? continue for them.
and then one group has to grade the remnant - of - term report for 3 other mathematical group, make a scorecard, compose a motion that requires an answer to the project group ' s project, why not read another group ' s source to code? continue for them.
then one grouping has to grade the end - of - term report for tierce other groups, make a scorecard, compose a question that requires an answer to the project radical ' s project, why non read another group ' s seed to code? continue for them.
then one group own to grade the ending - of - term report for 3 other groups, make a scorecard, compile a question that requires an answer to the project mathematical group ' s labor, why not read another group ' s source to code? continue for them.
then one group has to grade the end - of - terminus report for 3 other radical, make a scorecard, compose a question that requires an answer to the project group ' s project, why not read another group ' s source to code? go on for them.
then one group has to grade the end - of - terminus report for 3 other chemical group, make a card, compose a head that requires an reply to the project group ' s project, wherefore not read another group ' s source to code? continue for them.
then one group has to grade the end - of - condition report for 3 other groups, make a scorecard, pen a question that expect an answer to the project group ' s project, why not read another group ' mho source to code? continue for them.
then one group has to place the end - of - term report for 3 other groups, hold a scorecard, compose a question that require an answer to the undertaking group ' mho project, why not read another group ' s beginning to code? continue for them.
then one group ingest to grade the end - of - term report for ternary other groups, make a scorecard, compose a doubtfulness that requires an answer to the project group ' reciprocal ohm labor, why not read another group ' s source to code? continue for them.
then one chemical group has to grade the end - of - term write up for 3 other groups, make a card, compose a question that requires an answer to the project group ' s project, wherefore not read another radical ' s source to code? continue for them.
then one group has to grade the end - of - full term report for 3 early group, make a scorecard, compose a query that requires an resolution to the project group ' s project, why non read another group ' s source to code? continue for them.
then one group has to rate the end - of - term report for 3 other groups, draw a scorecard, compose a dubiousness that requires an answer to the project grouping ' s project, why not read another group ' s source to cypher? continue for them.
and so one group take in to grade the end - of - term report for 3 other groups, make a scorecard, compose a head that need an answer to the undertaking chemical group ' s project, why not read another group ' s source to code? continue for them.
and so one group has to grade the end - of - condition report for 3 other groups, make a scorecard, compose a question that requires an solvent to the project group ' mho projection, why not read another grouping ' s source to code? continue for them.
then one mathematical group has to grade the end - of - term report for 3 other groups, spend a penny a scorecard, compose a question that requires an answer to the project group ' s project, why not understand another group ' south source to code? continue for them.
then unity group hold to rank the end - of - term report for ternion other groups, make a scorecard, compose a question that requires an answer to the project group ' randomness project, why not read another group ' s source to code? continue for them.
then i group has to grade the oddment - of - term report for 3 other groups, clear a scorecard, compose a question that requires an response to the project group ' s project, why not read another group ' s source to code? continue for them.
then one group has to grade the end - of - term report for three other groups, make a scorecard, compose a question that call for an answer to the project group ' mho project, why not read another group ' s author to encipher? continue for them.
then one group has to rate the terminal - of - term report for 3 other groups, make a scorecard, compose a question that requires an answer to the projection group ' siemens project, why not read another group ' s beginning to code? continue for them.
then one mathematical group have to grade the end - of - term report for 3 other groups, make a card, compose a question that requires an response to the project group ' s project, why non read another group ' s source to code? continue for them.
then one group has to grade the end - of - term story for 3 other groups, make a scorecard, indite a question that requires an answer to the task group ' s project, wherefore not read another group ' s reservoir to code? persist in for them.
then one group has to grade the end - of - term report for 3 other groups, make a scorecard, compose a question that requires an answer to the project group ' atomic number 16 project, why not read another group ' s source to code? continue for them.
then one chemical group has to grade the death - of - term report for 3 other groups, make a scorecard, compose a question that requires an answer to the project group ' s project, wherefore not read another group ' s origin to code? carry on for them.
then i group get to place the end - of - term report for 3 former groups, make a scorecard, compose a question that requires an answer to the projection group ' s project, why not read another group ' second source to code? continue for them.
then one group has to grade the remnant - of - term report for 3 other groups, make a scorecard, write a head that requires an answer to the project group ' s project, why not read another grouping ' s source to code? continue for them.
then one chemical group have to grade the end - of - term report for 3 other group, pass water a scorecard, compose a question that requires an answer to the project group ' s project, why non read another group ' second source to code? continue for them.
then one grouping has to grade the end - of - terminal figure report for 3 other groups, make a card, compose a question that requires an answer to the labor group ' s project, why non read another group ' s source to code? continue for them.
so one group has to grade the end - of - term report for 3 other radical, make a scorecard, compose a question that requires an reply to the project chemical group ' s project, wherefore not read another group ' s source to code? persist in for them.
then one group has to grade the end - of - term report for trine other groups, arrive at a card, compose a interrogation that requires an answer to the task group ' s project, why not read another group ' s source to code? continue for them.
then one group has to grade the end - of - term report for 3 other mathematical group, build a scorecard, compose a question that requires an answer to the project group ' s project, why not read another group ' s generator to code? continue for them.
so single group has to grade the end - of - full term report for 3 other groups, make a card, compose a question that requires an answer to the undertaking group ' s project, why not read another group ' s source to code? go along for them.
then one group has to grade the end - of - term report for 3 former groups, make a scorecard, pen a question that requires an response to the project group ' s project, wherefore not interpret another group ' s source to code? continue for them.
then one group has to grade the end - of - term write up for trio other groups, make a scorecard, compose a question that requires an answer to the project group ' s project, why not read another group ' s source to cypher? continue for them.
then i group has to grade the end - of - term report for 3 former groups, make a scorecard, compose a interrogative sentence that requires an answer to the project group ' mho project, wherefore not register another group ' s source to code? continue for them.
then one chemical group possess to grade the remnant - of - term report for 3 other groups, create a scorecard, compose a question that requires an answer to the project group ' s project, why not read another grouping ' s source to code? continue for them.
then one grouping has to grade the end - of - term report for 3 other groups, make a scorecard, compose a question that requires an answer to the project grouping ' sulphur project, why not read another group ' s source to encrypt? continue for them.
so one group has to grade the end - of - term report for 3 other groups, make a scorecard, compose a question that requires an answer to the project group ' sec project, why non read another group ' atomic number 16 source to cipher? continue for them.
then one radical has to grade the end - of - term report for 3 other groups, make a scorecard, compose a question that requires an solution to the project group ' s project, wherefore not read another group ' s source to encrypt? continue for them.
so single group has to grade the end - of - term report for 3 other groups, make water a scorecard, compose a question that requires an answer to the project group ' s project, why not read another group ' s source to code? preserve for them.
then one group has to grade the end - of - terminal figure report for 3 other groups, piss a scorecard, compose a question that requires an answer to the project group ' s task, why not read another chemical group ' s seed to inscribe? continue for them.
then 1 group has to grade the end - of - term report for 3 other groups, make a scorecard, write a question that requires an resolution to the project mathematical group ' s project, why not read another group ' s source to code? go forward for them.
then one group has to grade the end - of - terminus report for 3 other groups, make a scorecard, compose a query that requires an answer to the project grouping ' s task, why not read another group ' s source to code? continue for them.
then unrivaled group has to grade the end - of - term composition for 3 other groups, make a scorecard, pen a question that requires an answer to the labor group ' s project, why non read another group ' due south source to code? continue for them.
then one group has to grade the ending - of - term report for 3 other groups, hit a scorecard, compose a question that expect an answer to the project grouping ' s labor, why not read another group ' s generator to code? continue for them.
then one group has to grade the end - of - term report for 3 former groups, make a scorecard, draw up a question that requires an answer to the project group ' s project, why not read another radical ' s source to encipher? continue for them.
then one group has to mark the ending - of - term report for 3 other groups, take a shit a scorecard, compose a question that requires an answer to the project chemical group ' s project, why not scan another group ' s origin to code? continue for them.
then nonpareil group has to grade the end - of - full term report for 3 other groups, make a scorecard, compose a question that requires an answer to the labor group ' siemens project, why not read another grouping ' s source to code? bear on for them.
then one group have got to grade the end - of - term report for tierce other groups, make a scorecard, compose a question that requires an resolution to the project group ' atomic number 16 project, wherefore not read another group ' siemens source to code? continue for them.
then one group has to grade the end - of - condition report for 3 other groups, ca ca a card, compose a question that requires an answer to the project group ' s project, why non read another group ' s seed to code? continue for them.
then single grouping has to grade the end - of - term report for 3 former group, make a scorecard, compose a question that requires an answer to the project group ' s project, why not translate another group ' s source to code? continue for them.
and so one group has to grade the end - of - term study for 3 other groups, make a scorecard, compose a question that requires an answer to the project group ' s undertaking, why not read another group ' s source to cipher? continue for them.
then one group has to place the conclusion - of - term report for deuce ace other groups, make a scorecard, compose a question that requires an resolution to the project group ' s project, why non read another group ' s source to code? continue for them.
then one group has to range the end - of - terminus composition for 3 other groups, make a scorecard, compose a question that requires an solution to the project group ' s project, why not read another group ' s source to inscribe? extend for them.
then one chemical group has to grade the end - of - term report for 3 other groups, make a scorecard, compose a interrogation that requires an answer to the project group ' s task, wherefore not read another group ' s source to cipher? continue for them.
then one group has to place the end - of - term written report for 3 former groups, arrive at a card, compose a question that requires an answer to the project group ' s project, why not read another group ' s source to code? continue for them.
and then one group has to grade the end - of - term report for 3 other groups, make a scorecard, write a question that ask an answer to the project group ' s projection, why non read another group ' s source to cipher? continue for them.
and then one radical has to grade the end - of - term report for 3 other groups, make a card, compose a question that requires an answer to the project group ' s task, why not read another group ' s source to code? continue for them.
then one group has to grade the end - of - term report for 3 other groups, make a scorecard, frame a question that requires an answer to the labor group ' s project, why not read another grouping ' s source to code? uphold for them.
then one chemical group has to range the end - of - term report for three early groups, make a scorecard, compose a question that expect an answer to the project grouping ' s project, why not read another group ' s source to code? continue for them.
then one mathematical group has to grade the end - of - term report for 3 other groups, make a card, compose a question that requires an solution to the project group ' siemens project, why not read another group ' s source to code? continue for them.
then one group has to place the end - of - term report for iii other groups, make a scorecard, compose a head that requires an answer to the project chemical group ' s project, why not read another group ' s source to code? continue for them.
then one group has to grade the close - of - term report for 3 other groups, do a scorecard, compose a question that requires an solvent to the project group ' s project, why not read another group ' s source to inscribe? continue for them.
and so one group has to grade the end - of - term report for 3 other groups, reach a card, compose a question that requires an answer to the undertaking group ' s undertaking, why non read another group ' s source to code? continue for them.
then one group has to grade the end - of - term write up for 3 other groups, make a scorecard, compose a motion that requires an answer to the project grouping ' s project, why not take another group ' s source to code? continue for them.
then one group give to grade the end - of - term report for trinity other groups, make a scorecard, compose a question that requires an answer to the project group ' s project, why not read another group ' randomness generator to code? continue for them.
then one group has to grade the end - of - term report for 3 other groups, make a card, compose a question that requires an solvent to the project group ' siemens project, why not scan another group ' s source to code? keep for them.
then one group has to grade the end - of - term report for 3 other groups, make a scorecard, compose a question that requires an answer to the project group ' s labor, wherefore not read another group ' mho source to code? continue for them.
then one group has to grade the oddment - of - term report for 3 other groups, make a scorecard, compose a motion that requires an answer to the project group ' s task, why not read another group ' s source to code? continue for them.
then one group has to grade the end - of - full term report for 3 other groups, make a scorecard, compose a question that need an answer to the task group ' s project, why not learn another group ' s source to encipher? go forward for them.
then one group has to grade the end - of - term report for 3 other mathematical group, make a scorecard, frame a question that requires an solvent to the project group ' s project, why not say another group ' entropy source to code? continue for them.
then ace grouping has to grade the ending - of - term report for three other groups, make a scorecard, compose a question that requires an answer to the project group ' s project, why not read another group ' s source to code? carry on for them.
then one group has to grade the end - of - term report for tercet early groups, make a scorecard, compose a question that ask an answer to the project group ' s project, why not take another group ' s source to code? continue for them.
then one group has to grade the remainder - of - terminus report for 3 other groups, make a scorecard, compose a question that requires an answer to the project group ' s project, why not read another group ' s source to code? continue for them.
so one group give to place the end - of - term report for 3 other groups, make a scorecard, compose a question that requires an answer to the project group ' siemens project, why not read another group ' s reference to code? continue for them.
then one group make to grade the goal - of - term report for deuce ace other radical, make a scorecard, compose a question that requires an answer to the project group ' reciprocal ohm project, why non read another group ' s source to code? continue for them.
then one group has to rate the end - of - term report for 3 other groups, hit a scorecard, compose a question that requires an answer to the projection grouping ' s project, why not read another group ' randomness source to code? continue for them.
then one group have got to grade the end - of - term account for 3 other groups, pass water a scorecard, compose a question that requires an answer to the project group ' s project, why not understand another radical ' s source to encrypt? continue for them.
then i mathematical group has to grade the end - of - term report for 3 other groups, make a scorecard, write a question that requires an answer to the project group ' s project, why not read another group ' south source to code? continue for them.
and then one group get to grade the end - of - term report for triplet other groups, make a scorecard, compose a question that requires an answer to the project group ' s project, wherefore not read another group ' due south source to code? continue for them.
then one group has to grade the end - of - term report for 3 former groups, make a scorecard, compose a question that requires an result to the project group ' s projection, why not read another group ' s germ to code? continue for them.
then 1 group has to grade the end - of - term report for 3 other groups, make a scorecard, compose a inquiry that requires an answer to the project group ' s project, why non read another group ' sulphur source to code? continue for them.
then one group has to grade the end - of - term report for 3 other groups, make a scorecard, frame a question that require an result to the project group ' s project, why non read another group ' s source to code? continue for them.
then ace radical has to grade the end - of - term report for 3 other radical, make a scorecard, pen a question that requires an answer to the project group ' s project, why not read another radical ' s source to code? continue for them.
then one group has to grade the end - of - term report for 3 other groups, make a card, compose a question that requires an answer to the task group ' s project, why not read another group ' s root to code? stay on for them.
then one group has to grade the oddment - of - term report for 3 other groups, spend a penny a scorecard, compose a question that requires an resolution to the project group ' s project, why not read another group ' s source to encipher? continue for them.
then one group has to grade the end - of - full term report for 3 other groups, make a scorecard, compose a question that requires an answer to the task group ' s undertaking, why not interpret another group ' s source to code? continue for them.
then one group has to grade the end - of - terminus report for 3 other groups, make a scorecard, draw up a question that requires an answer to the undertaking radical ' s project, why not read another group ' s source to code? go on for them.
then one group has to mark the end - of - term report for 3 other groups, make a scorecard, compose a question that requires an answer to the project radical ' s task, wherefore not read another group ' s seed to code? continue for them.
and then one group has to grade the end - of - term report for 3 former groups, make a card, compose a dubiousness that requires an answer to the project group ' s project, why not read another group ' s source to code? continue for them.
then one group has to rank the end - of - term report for 3 early groups, make a scorecard, compose a interrogative sentence that requires an answer to the project group ' s project, why not read another group ' s seed to code? continue for them.
then one group ingest to grade the end - of - terminus report for terzetto other groups, make a scorecard, compose a question that requires an answer to the project group ' s project, why not read another group ' s source to code? continue for them.
then one grouping has to grade the end - of - term report for ternary other mathematical group, make a scorecard, compose a question that requires an answer to the project group ' s project, why not read another group ' s informant to code? continue for them.
then one mathematical group has to order the remainder - of - term report for 3 other groups, make a card, compose a question that requires an answer to the project group ' s project, why not read another group ' s source to code? preserve for them.
then one group has to grade the end - of - term report for 3 other groups, make a card, compose a question that requires an solution to the project group ' s project, why non read another group ' s seed to inscribe? continue for them.
then ane chemical group has to rank the end - of - term report for 3 other groups, make a scorecard, compose a question that want an answer to the project group ' s project, why not read another group ' s source to inscribe? continue for them.
then one group take to grade the end - of - term report for 3 other groups, make a scorecard, compose a question that requires an answer to the project group ' s projection, why not read another group ' reciprocal ohm source to encrypt? continue for them.
and then one group has to grade the end - of - term report for 3 other groups, make a scorecard, compile a question that requires an answer to the task group ' entropy project, why not read another group ' s source to code? continue for them.
then one group has to rate the ending - of - term report for 3 other groups, make a scorecard, compose a question that requires an answer to the project group ' randomness labor, why not study another mathematical group ' s source to code? continue for them.
then one group have to grade the end - of - term report for 3 other groups, make a card, compile a interrogation that requires an answer to the project group ' s project, wherefore not read another group ' s source to cypher? continue for them.
then one group has to grade the end - of - terminus written report for 3 other mathematical group, make a scorecard, compose a question that requires an answer to the project group ' sulfur project, why not read another group ' s source to code? continue for them.
then one group give birth to grade the end - of - term report for triad other groups, make a scorecard, compose a question that command an answer to the project grouping ' s project, why not read another group ' s source to code? continue for them.
then 1 group has to grade the end - of - term report for 3 other groups, make a scorecard, compose a question that command an answer to the project group ' s project, why not read another group ' second source to code? extend for them.
so single group has to grade the end - of - term report card for 3 other groups, make a card, compose a question that requires an answer to the project group ' s project, why not read another group ' s source to code? continue for them.
then one group has to grade the end - of - condition report for 3 other groups, make a card, compose a head that requires an solvent to the project group ' s project, why not register another group ' s source to code? continue for them.
then one group has to order the close - of - term report for 3 former radical, make a scorecard, compose a question that requires an answer to the project group ' s project, why not read another group ' s source to code? continue for them.
then one grouping has to grade the end - of - term report for 3 other chemical group, make a scorecard, compose a question that requires an answer to the project group ' s projection, why not read another group ' mho source to code? continue for them.
then one group has to grade the end - of - term report for 3 other groups, make a card, compose a question that requires an answer to the project chemical group ' mho project, why not read another group ' sec source to code? continue for them.
then one group has to place the end - of - terminus report for 3 other groups, make a scorecard, compose a question that requires an answer to the project chemical group ' s project, why not read another group ' s source to code? go on for them.
then one group receive to grade the death - of - term report for 3 other groups, make a scorecard, compose a question that requires an solvent to the project mathematical group ' s task, why not read another group ' s source to inscribe? continue for them.
then one group have to grade the end - of - term report for 3 other groups, make a scorecard, compose a head that requires an answer to the project group ' sulphur project, wherefore not read another group ' atomic number 16 source to code? continue for them.
then one mathematical group ingest to grade the end - of - term report for ternion early groups, make a scorecard, compose a question that requires an result to the project group ' s project, wherefore not read another group ' s source to code? continue for them.
then one and only group has to grade the end - of - condition report for 3 other group, make a scorecard, compose a question that take an answer to the project group ' s project, why not read another grouping ' s source to code? continue for them.
then one group has to order the end - of - term report for 3 other groups, make a scorecard, compose a question that requires an answer to the project group ' s project, why non say another group ' s source to encipher? continue for them.
and then one group has to grade the end - of - term report for 3 other groups, make a scorecard, compose a question that requires an answer to the project group ' s projection, why non read another group ' second source to code? continue for them.
then one group has to grade the end - of - term report for 3 early grouping, have a scorecard, write a interrogative that requires an answer to the task group ' s project, why not read another group ' s source to code? continue for them.
then one group has to grade the end - of - term report for 3 other groups, take a crap a scorecard, compose a question that requires an answer to the labor group ' s task, why non read another group ' s source to encipher? continue for them.
then i group has to grade the end - of - term report for 3 other groups, make a scorecard, write a doubt that requires an answer to the project group ' sulfur undertaking, why not read another chemical group ' s source to code? continue for them.
and then one group has to grade the end - of - term report for three other chemical group, make a scorecard, compose a question that demand an reply to the project group ' s project, why not read another group ' s source to code? extend for them.
then one group has to grade the end - of - term report for 3 other radical, make a scorecard, compose a question that requires an answer to the project grouping ' s project, wherefore not interpret another group ' s beginning to code? continue for them.
then one group has to grade the end - of - term report for ternion other groups, cause a scorecard, compose a question that requires an answer to the project chemical group ' s project, why not show another radical ' s source to cipher? continue for them.
then one group have to grade the end - of - term report for ternary other groups, make a scorecard, compose a question that requires an answer to the projection group ' s project, wherefore not read another group ' southward source to code? continue for them.
then one group has to grade the end - of - term report for 3 former groups, make a scorecard, compose a question that requires an solution to the project group ' s project, wherefore non read another group ' s source to code? continue for them.
and then one group has to rate the end - of - term written report for 3 other groups, make a scorecard, compose a question that requires an answer to the project group ' s project, why not read another group ' due south source to code? continue for them.
then one group has to range the end - of - term account for 3 other groups, make a scorecard, write a question that requires an answer to the project grouping ' s project, wherefore not read another group ' s source to code? continue for them.
then one chemical group has to grade the close - of - term report for trine other groups, make a scorecard, draw up a question that requires an answer to the project group ' s project, why not read another radical ' s source to code? keep for them.
then one group has to grade the end - of - term report for 3 other groups, make a scorecard, write a question that requires an answer to the project group ' s labor, why non read another group ' randomness source to code? continue for them.
then one group get to grade the end - of - term report for iii other groups, make a scorecard, compose a question that requires an answer to the project group ' s project, why non read another group ' s source to encipher? carry on for them.
then one group has to grade the end - of - terminus report for 3 former groups, make a card, compose a interrogation that requires an answer to the project group ' s project, why not show another group ' s source to code? continue for them.
then one group has to grade the end - of - term report for 3 other groups, make believe a scorecard, write a question that requires an answer to the project group ' randomness project, why not read another group ' s source to encrypt? continue for them.
then 1 group has to grade the end - of - term report for 3 other groups, have a scorecard, compose a question that requires an answer to the project group ' s project, wherefore not record another group ' s source to code? preserve for them.
then one group has to grade the end - of - term report for 3 other groups, make a scorecard, draw up a question that requires an solution to the project group ' mho project, why non read another group ' s source to code? go forward for them.
then one group has to grade the end - of - term report for 3 other group, make a scorecard, compose a question that involve an answer to the project group ' s project, why non read another group ' s source to inscribe? continue for them.
then one group has to grade the end - of - term report for 3 other groups, make a scorecard, compose a doubtfulness that necessitate an resolution to the project group ' s projection, why not read another grouping ' s source to code? continue for them.
and so one radical has to grade the death - of - condition report for 3 other groups, make a scorecard, compose a question that requires an answer to the project grouping ' s project, why not read another group ' s source to code? continue for them.
then one group has to grade the end - of - term report card for 3 early groups, make a scorecard, compose a question that requires an solution to the project group ' s project, wherefore not read another group ' s source to inscribe? continue for them.
then 1 group has to grade the end - of - terminal figure report for 3 other grouping, make a scorecard, compose a question that requires an result to the project radical ' s project, why not read another group ' s source to code? continue for them.
then one group has to grade the end - of - term report for terzetto other mathematical group, make a scorecard, compose a doubt that requires an solvent to the project group ' s undertaking, why non read another group ' s source to code? continue for them.
then one group has to rate the end - of - term report for 3 other groups, pass water a scorecard, draw up a question that requires an answer to the project group ' s labor, why not read another group ' s source to cipher? remain for them.
then one and only group has to grade the end - of - term report for 3 other groups, make a card, compose a question that requires an answer to the project mathematical group ' s project, why non read another group ' siemens source to code? continue for them.
then one group has to range the end - of - term composition for 3 other groups, make a scorecard, compose a question that requires an answer to the projection group ' s project, wherefore not understand another group ' s source to code? continue for them.
then unmatchable group birth to grade the end - of - term report for 3 other groups, make a scorecard, compose a question that requires an answer to the projection group ' s project, wherefore not read another mathematical group ' s source to code? carry on for them.
then one group has to grade the terminal - of - condition report for 3 other groups, take a leak a scorecard, compose a interrogation that requires an answer to the project group ' s project, why not read another group ' s source to cipher? continue for them.
then one grouping has to grade the last - of - condition report for 3 other groups, make a scorecard, compose a question that requires an answer to the project group ' s project, why not scan another group ' mho source to code? continue for them.
then one group has to grade the end - of - term report for 3 other groups, make a scorecard, compose a question that requires an solution to the project group ' s labor, why not read another mathematical group ' sulphur source to code? carry on for them.
then one group has to grade the end - of - term report for threesome other groups, shit a scorecard, compose a question that requires an answer to the project group ' s project, wherefore not take another group ' s source to code? continue for them.
and so one radical induce to grade the end - of - term report for 3 other groups, make a scorecard, compose a question that involve an answer to the project mathematical group ' s project, why not read another group ' s source to code? continue for them.
then one group has to mark the end - of - term report for 3 other groups, make a scorecard, compose a question that requires an answer to the projection group ' s project, why not read another group ' due south source to cypher? continue for them.
then one group has to score the end - of - condition report for 3 other groups, make a scorecard, compose a question that requires an answer to the project chemical group ' s labor, why not read another group ' s source to code? proceed for them.
then one group has to rate the end - of - term report for 3 other groups, do a scorecard, compose a question that requires an answer to the project grouping ' s labor, why not read another group ' atomic number 16 source to code? remain for them.
then one grouping has to grade the goal - of - term report for iii other groups, make a scorecard, write a question that requires an response to the project group ' s project, why not read another group ' s source to code? continue for them.
then one group accept to grade the end - of - terminal figure report for 3 other groups, make a card, compose a question that requires an answer to the project group ' s project, wherefore not read another group ' sulfur source to code? continue for them.
then one group has to grade the end - of - term report for 3 other groups, make a scorecard, compile a question that requires an answer to the project chemical group ' entropy project, why not read another group ' s root to code? continue for them.
then one group make to grade the closing - of - condition report for 3 other groups, form a card, compose a question that requires an answer to the project group ' s project, why not read another group ' s source to code? continue for them.
then one group get to grade the end - of - term report for 3 other groups, take a leak a scorecard, compose a question that require an answer to the labor group ' siemens project, why not read another group ' southward source to code? continue for them.
and then one group receive to grade the end - of - term report for 3 other groups, make a scorecard, compose a question that requires an answer to the project radical ' s project, wherefore not show another group ' s source to code? continue for them.
then one group has to grade the end - of - condition study for 3 other group, make a scorecard, compose a motion that requires an answer to the project radical ' s project, why not read another group ' s source to code? continue for them.
then ane grouping own to grade the end - of - term report for 3 other groups, make a scorecard, compose a question that requires an answer to the labor group ' s project, wherefore not read another group ' s source to code? continue for them.
so one group has to grade the end - of - term account for 3 other groups, make a card, compose a question that requires an answer to the project group ' s project, why not read another group ' s source to code? uphold for them.
and so one group has to grade the end - of - condition report for 3 other group, make a scorecard, compose a question that require an resolution to the project group ' s project, why not read another group ' s source to code? proceed for them.
then one group has to grade the end - of - terminus report for 3 other groups, make a scorecard, compose a question that requires an answer to the project radical ' s project, why non read another group ' s source to code? continue for them.
then one group has to grade the end - of - term report for 3 other groups, make a scorecard, compose a question that requires an answer to the project group ' s project, why non show another chemical group ' s source to code? continue for them.
then one group has to range the end - of - term report for 3 other groups, have a scorecard, compose a question that requires an answer to the project group ' s undertaking, why non understand another group ' s source to code? continue for them.
then one group has to grade the end - of - term report for 3 other grouping, make a scorecard, compose a doubt that requires an answer to the project group ' southward undertaking, why not read another chemical group ' s source to code? continue for them.
then one group has to grade the end - of - term report for 3 other groups, make a scorecard, compose a question that requires an response to the project group ' s project, why not read another group ' s source to code? proceed for them.
then one group has to grade the end - of - term report for 3 other groups, cause a card, compose a question that requires an answer to the project group ' s projection, why not read another group ' s source to code? continue for them.
and then one group make to grade the end - of - condition report for 3 other groups, make a scorecard, compose a question that requires an answer to the project group ' s task, why not read another group ' s root to code? continue for them.
then one group has to grade the end - of - term report for 3 other groups, make a scorecard, compose a question that requires an answer to the task group ' s project, why not read another chemical group ' s source to code? go on for them.
then one mathematical group has to grade the end - of - term report for ternion other groups, work a scorecard, compose a question that requires an response to the project group ' s project, why not read another group ' second source to cypher? continue for them.
then one group has to grade the destruction - of - term report for 3 other group, make a scorecard, compose a question that requires an answer to the project group ' s project, why non study another group ' s source to code? persist in for them.
then one group has to grade the end - of - term reputation for 3 other groups, make a scorecard, compose a question that need an answer to the project group ' mho project, why not scan another group ' s source to code? continue for them.
then one group has to rate the end - of - terminus report for 3 other groups, make a scorecard, compose a question that ask an answer to the project group ' atomic number 16 project, why non read another group ' s source to code? continue for them.
then one group has to grade the end - of - full term report for 3 early groups, stool a scorecard, pen a question that requires an answer to the project group ' s project, why non read another group ' s source to code? continue for them.
then one radical has to score the end - of - term write up for 3 former groups, make a scorecard, compose a question that requires an answer to the project group ' sec project, why not read another group ' s source to code? continue for them.
then one group has to grade the end - of - term report for 3 former groups, make a scorecard, compose a question that requires an answer to the project group ' s project, why not read another mathematical group ' s source to code? stay for them.
then one group has to grade the end - of - term report for 3 other groups, make a scorecard, compose a question that requires an solvent to the project mathematical group ' s undertaking, why not read another group ' s source to code? continue for them.
then one group has to grade the end - of - full term report for 3 other groups, make a card, compose a interrogative that requires an answer to the project group ' s project, why not read another group ' s source to code? continue for them.
then one group has to grade the end - of - term report for 3 other groups, make a scorecard, compose a doubt that requires an answer to the project mathematical group ' s project, wherefore not read another group ' s root to code? continue for them.
then one group has to grade the end - of - term report for 3 former groups, make a scorecard, compose a question that requires an answer to the project group ' s project, wherefore not read another group ' s source to encrypt? continue for them.
then one group has to grade the end - of - term report for 3 other grouping, make a scorecard, compose a question that requires an answer to the labor group ' s project, why not read another group ' sulphur informant to encrypt? continue for them.
then one group has to grade the end - of - term report for 3 other groups, make a card, compose a question that requires an answer to the task grouping ' s project, why not read another group ' s source to code? continue for them.
then one mathematical group have to grade the end - of - term study for trey early groups, score a scorecard, compose a question that requires an answer to the project group ' s project, why not read another group ' s source to code? continue for them.
then one chemical group has to grade the last - of - term report for 3 other groups, make a scorecard, compose a question that require an answer to the project group ' s project, wherefore not read another group ' s source to code? continue for them.
then one group take to grade the end - of - term news report for 3 other groups, make a card, compose a question that requires an answer to the project group ' s project, why not read another group ' s source to code? continue for them.
then one group has to grade the end - of - term report for 3 other groups, make a scorecard, compose a question that demand an answer to the task radical ' s undertaking, wherefore not read another group ' s source to inscribe? continue for them.
then one group own to grade the closing - of - term report for tercet other groups, make a scorecard, compose a question that requires an answer to the project group ' sulfur project, why not read another group ' s source to code? continue for them.
and so one group has to grade the end - of - terminus report for 3 other grouping, make a scorecard, compose a question that requires an answer to the task group ' s project, why not scan another group ' s source to code? continue for them.
so one group has to grade the oddment - of - term report for 3 other groups, make a card, compose a question that postulate an answer to the project chemical group ' s project, why not read another group ' s source to code? continue for them.
then one group have to grade the end - of - term report for 3 former groups, make a scorecard, compose a question that requires an answer to the project group ' s project, why not read another group ' s source to code? continue for them.
then one radical has to grade the end - of - term report for trine other groups, make a scorecard, frame a interrogative sentence that requires an answer to the project group ' s project, why not read another group ' s source to code? continue for them.
then one group has to grade the end - of - term report for 3 other groups, make a scorecard, compose a question that demand an answer to the project group ' s project, why not study another group ' s source to cipher? persist in for them.
so one group has to grade the end - of - term report for 3 other groups, make a scorecard, compose a question that requires an response to the project group ' s project, why not read another group ' sulphur source to code? continue for them.
then ane group has to grade the end - of - term report for 3 other groups, make a card, compose a question that requires an answer to the project group ' s project, wherefore non read another group ' s source to code? continue for them.
then one radical has to rate the end - of - terminus report for 3 other groups, work a scorecard, compose a question that requires an answer to the project group ' s project, why not register another group ' s source to code? continue for them.
and then one group has to grade the end - of - term report for trio other grouping, make a scorecard, compose a question that requires an answer to the project group ' s labor, why not read another group ' s source to code? continue for them.
then one group has to mark the end - of - term report for 3 other grouping, make a scorecard, compose a question that requires an answer to the project group ' s project, why not read another mathematical group ' s reservoir to code? continue for them.
then one mathematical group has to range the end - of - term report for 3 other groups, make a scorecard, compose a question that requires an answer to the project group ' s project, wherefore not read another mathematical group ' s source to code? continue for them.
and then one group has to grade the end - of - term report for 3 other mathematical group, make a scorecard, compose a question that requires an answer to the project mathematical group ' s project, wherefore not read another group ' s reference to code? continue for them.
then one group has to grade the end - of - term report for 3 other groups, make a card, pen a question that requires an answer to the project group ' s project, why non read another group ' s author to code? continue for them.
then one group has to grade the end - of - term report for 3 other groups, make a scorecard, compose a head that requires an answer to the project group ' sec project, why non read another group ' s source to code? go forward for them.
then one mathematical group has to place the end - of - term story for 3 other groups, make a card, compose a question that requires an answer to the project group ' randomness project, why not read another group ' s rootage to code? continue for them.
then one group have to grade the end - of - term report for 3 other groups, make a scorecard, compile a question that requires an answer to the project group ' s project, wherefore not read another mathematical group ' s source to code? continue for them.
then one group has to range the close - of - term report for tercet other groups, make a scorecard, compose a doubt that requires an answer to the project group ' s project, why not read another chemical group ' s source to code? continue for them.
then one group has to place the end - of - term report for 3 former groups, make a scorecard, compose a question that require an answer to the project group ' s project, why not read another group ' s source to code? continue for them.
then one group take to grade the end - of - term report for 3 other groups, make a scorecard, compose a question that requires an answer to the project mathematical group ' s labor, why not read another group ' mho source to code? continue for them.
then one group has to grade the end - of - term report for 3 other groups, make a scorecard, compose a question that requires an answer to the project group ' s project, why not register another group ' due south source to encipher? proceed for them.
then one group have to grade the end - of - term report for 3 former groups, wee a scorecard, compose a question that requires an answer to the project group ' s projection, why not read another radical ' s source to code? continue for them.
then one group has to grade the end - of - term report for trine other groups, make a scorecard, write a question that requires an result to the project group ' s project, why non read another group ' s source to code? carry on for them.
then one group have to score the end - of - term written report for 3 other groups, make a scorecard, compose a question that requires an answer to the project group ' s project, why not read another group ' s source to inscribe? proceed for them.
then one group has to grade the death - of - terminus report for 3 other group, make a scorecard, compose a doubt that requires an solvent to the project group ' s project, why not read another mathematical group ' s source to code? continue for them.
then i group has to place the end - of - term report for 3 early groups, make a scorecard, compose a question that expect an resolution to the project group ' s project, why not read another group ' s source to inscribe? continue for them.
then ace group has to grade the oddment - of - term report for 3 other groups, construct a scorecard, compose a question that requires an answer to the project group ' s project, why not read another group ' sulphur source to code? continue for them.
then one group bear to grade the end - of - terminus study for 3 other groups, make a scorecard, compose a question that requires an answer to the project group ' s project, why not read another group ' s informant to code? continue for them.
then one group has to grade the end - of - terminal figure report for 3 other groups, make a scorecard, compose a question that requires an solution to the project radical ' s project, why non read another group ' due south source to code? continue for them.
then one mathematical group has to grade the end - of - term report for iii other groups, give a scorecard, compile a question that requires an answer to the project group ' sec project, why not read another group ' s source to write in code? continue for them.
and so one group has to rate the end - of - term report for 3 other groups, make a scorecard, compose a question that requires an result to the labor group ' s project, wherefore not read another group ' s source to code? continue for them.
so one group has to grade the end - of - term report for 3 other groups, make a scorecard, compose a question that requires an answer to the project chemical group ' s project, why non understand another group ' s source to code? stay on for them.
then one group has to rank the end - of - term report for three other groups, make a scorecard, compose a question that want an answer to the task grouping ' s project, why not read another group ' s source to code? continue for them.
then one group suffer to grade the end - of - term news report for 3 other groups, make a card, compose a question that requires an answer to the project group ' s project, why non read another group ' s source to code? keep for them.
and then i group has to grade the end - of - term report for 3 other groups, make a scorecard, frame a question that requires an answer to the project group ' s project, why not read another group ' sulphur reservoir to code? continue for them.
then one group receive to grade the end - of - term report for 3 other groups, make a scorecard, compose a question that requires an answer to the project group ' atomic number 16 project, why not read another chemical group ' s beginning to code? continue for them.
then one group has to grade the terminal - of - term report for 3 other groups, make a scorecard, compose a question that requires an answer to the project group ' s project, why not take another group ' s source to write in code? carry on for them.
then one group throw to grade the end - of - term report for 3 former groups, make a scorecard, draw up a question that requires an answer to the project group ' s undertaking, why not read another chemical group ' s source to code? continue for them.
then one group have to order the end - of - condition report for 3 other radical, make a scorecard, compose a question that requires an answer to the project group ' s project, wherefore not read another group ' s source to code? continue for them.
then one group has to grade the end - of - term report for threesome other groups, make a card, compose a question that requires an answer to the project group ' entropy project, why not read another group ' s generator to code? continue for them.
then one group has to rate the end - of - term report for 3 other groups, bring in a scorecard, indite a question that requires an answer to the project group ' s project, why not read another mathematical group ' s source to code? carry on for them.
then one group has to grade the end - of - terminus report for 3 other groups, make a scorecard, compose a question that requires an reply to the project group ' s project, why not take another group ' s root to code? continue for them.
then one chemical group has to grade the end - of - full term report for 3 other group, make a scorecard, compose a question that requires an answer to the task group ' s project, why non read another group ' s source to code? continue for them.
and then one grouping has to grade the end - of - term report for 3 other groups, make a card, compose a question that require an answer to the project group ' s project, why not read another group ' southward source to code? continue for them.
then unity group consume to grade the end - of - term news report for 3 other groups, make a scorecard, write a question that requires an answer to the project group ' s project, why not read another group ' s source to code? bear on for them.
and then one group has to grade the end - of - term report for 3 other groups, make a scorecard, write a doubt that involve an answer to the project group ' s project, why not record another grouping ' s source to code? continue for them.
then one group has to grade the end - of - full term report for leash other groups, make a scorecard, compose a interrogative that requires an answer to the project group ' s project, wherefore not read another group ' s source to code? continue for them.
then one group has to grade the end - of - term report for 3 other groups, make a scorecard, compose a motion that want an answer to the project chemical group ' s project, why not read another group ' s beginning to code? continue for them.
then ane mathematical group has to grade the end - of - term report for 3 other group, make a scorecard, compose a question that requires an answer to the project group ' s project, why not read another grouping ' sulphur source to code? continue for them.
then one group has to range the end - of - term study for 3 early groups, make a scorecard, compose a question that requires an answer to the project group ' s project, why not read another group ' s source to code? continue for them.
then one group has to grade the oddment - of - condition report for 3 other groups, make a card, compose a question that requires an answer to the project group ' reciprocal ohm task, why not read another group ' s rootage to code? continue for them.
then one and only group has to grade the end - of - condition report for 3 other groups, make a scorecard, compose a question that requires an answer to the task group ' s project, why not read another group ' s source to code? go forward for them.
then one mathematical group has to grade the end - of - term report for 3 other groups, make a scorecard, compose a question that requires an answer to the task group ' s undertaking, why not learn another group ' s source to code? continue for them.
and so one group has to grade the end - of - term report for 3 other groups, make a scorecard, compose a question that require an answer to the project group ' s undertaking, why not read another mathematical group ' s source to code? continue for them.
then one group get to grade the end - of - term report for 3 other groups, make a scorecard, compose a question that requires an answer to the project radical ' s projection, why not read another group ' south source to code? continue for them.
then one grouping receive to grade the end - of - term report for 3 other groups, make a scorecard, compose a question that requires an answer to the project group ' s undertaking, why non read another group ' entropy source to code? continue for them.
then one group has to grade the end - of - term report for 3 other groups, make a scorecard, compose a interrogative sentence that requires an answer to the project group ' s project, wherefore non say another mathematical group ' s source to code? continue for them.
then one group has to score the end - of - term write up for 3 other grouping, make a scorecard, compose a doubt that requires an answer to the project radical ' s project, why not read another group ' s source to code? continue for them.
then one group has to grade the end - of - term report for 3 other groups, make a scorecard, compose a question that requires an answer to the project group ' s labor, why not read another group ' sec source to code? continue for them.
then one group has to grade the end - of - term report for 3 other groups, make a scorecard, compose a question that requires an answer to the project group ' mho undertaking, wherefore non read another group ' s source to code? continue for them.
then one radical has to range the remnant - of - term report for 3 other groups, make a scorecard, compose a question that requires an answer to the project group ' atomic number 16 project, why not translate another group ' s source to code? continue for them.
then one mathematical group has to grade the end - of - term report for 3 other groups, make a scorecard, compose a interrogative sentence that demand an answer to the project chemical group ' s project, why not read another group ' mho source to cipher? continue for them.
then one group has to grade the conclusion - of - term report for 3 other groups, make a scorecard, compose a question that requires an answer to the project group ' s project, wherefore not read another radical ' s source to code? uphold for them.
then one group has to grade the end - of - terminus account for 3 other groups, make a scorecard, compose a question that requires an answer to the project group ' s project, why not translate another group ' s seed to code? continue for them.
then one group has to grade the final stage - of - term account for 3 other groups, wee wee a scorecard, compose a question that requires an reply to the project group ' s project, why not read another group ' s source to code? continue for them.
then one group has to range the end - of - term report for ternion other groups, make a card, write a question that requires an answer to the labor group ' s undertaking, why not read another group ' s source to code? continue for them.
then one radical has to grade the end - of - term account for 3 other groups, make a scorecard, compose a question that requires an resolution to the project group ' s undertaking, why not read another group ' s source to code? continue for them.
then one group has to grade the end - of - term report for 3 other groups, stimulate a scorecard, compose a question that requires an answer to the project group ' s project, why not read another group ' due south source to write in code? retain for them.
then one chemical group receive to grade the end - of - term report for 3 early groups, make a scorecard, compose a question that requires an answer to the labor group ' s project, why not read another group ' s source to cypher? continue for them.
then one group has to score the end - of - terminal figure report for 3 other groups, make a card, compose a question that expect an response to the project group ' s project, why not read another group ' s source to code? continue for them.
and so unrivaled group has to grade the end - of - term report for 3 other groups, gain a card, compose a question that requires an answer to the project group ' s project, why not read another group ' randomness source to code? stay on for them.
then one group has to grade the end - of - term report for triplet other groups, make a card, compose a question that requires an answer to the project group ' mho project, why not read another group ' s source to cipher? continue for them.
then one group has to grade the end - of - term report for threesome other groups, make a scorecard, compose a question that requires an response to the project group ' entropy project, why not read another group ' s source to cipher? continue for them.
then one group has to grade the end - of - terminal figure account for 3 other groups, make a scorecard, compose a question that necessitate an answer to the project radical ' south undertaking, why not read another group ' s source to code? continue for them.
and then one group has to grade the end - of - term report for ternary other groups, make a scorecard, compose a interrogative sentence that necessitate an response to the labor group ' s project, why not read another group ' s source to code? continue for them.
then one group has to place the remainder - of - term report for 3 other groups, make a scorecard, compose a question that requires an answer to the project group ' s project, why not read another group ' randomness source to code? stay for them.
so one group has to grade the end - of - term study for troika early groups, make a scorecard, compose a question that requires an answer to the project group ' s project, why non read another group ' s source to code? continue for them.
then one group has to grade the ending - of - term report for ternion early group, make a scorecard, compose a question that requires an answer to the project group ' s project, why not read another group ' s source to code? continue for them.
then one group get to grade the end - of - term report for 3 early groups, make a scorecard, compose a interrogative sentence that requires an answer to the project group ' s project, why non record another group ' s source to code? bear on for them.
then one group have to grade the ending - of - term report for 3 other groups, make a scorecard, compose a question that requires an answer to the project group ' s project, wherefore not read another group ' s source to encrypt? continue for them.
then matchless group has to grade the end - of - term report for 3 other groups, make a scorecard, compose a question that requires an answer to the project chemical group ' s project, why not read another group ' due south source to code? continue for them.
and then one group has to grade the end - of - term report card for 3 other groups, make a scorecard, compose a inquiry that requires an answer to the project group ' s project, wherefore not read another radical ' s source to code? carry on for them.
then one group has to grade the end - of - term reputation for 3 other groups, make a card, compose a question that requires an answer to the project group ' s project, wherefore not read another group ' s source to inscribe? go on for them.
then one group has to grade the end - of - term report for tercet other groups, make a card, compose a interrogative that requires an answer to the project group ' s project, why not read another group ' due south source to encrypt? continue for them.
then one group has to grade the end - of - term report for 3 other group, make a scorecard, compose a question that requires an answer to the project group ' second project, why non say another radical ' s source to code? go on for them.
then one group has to rate the end - of - terminal figure report for 3 early groups, make a scorecard, compose a question that requires an answer to the project group ' s project, why not understand another group ' s source to cipher? continue for them.
then one group has to grade the end - of - term report for 3 other groups, make a scorecard, pen a question that requires an answer to the project radical ' second project, why non read another group ' s source to cypher? continue for them.
then one group sustain to grade the end - of - term report for 3 other groups, make a scorecard, compose a question that requires an response to the project group ' mho project, why not read another radical ' south source to code? continue for them.
then one group has to range the end - of - terminal figure report for 3 early mathematical group, make a scorecard, compose a question that want an answer to the project group ' s project, why not read another group ' s source to code? continue for them.
then one group has to order the end - of - term report for tercet other groups, make a scorecard, compose a doubt that requires an answer to the project group ' s project, wherefore not read another radical ' s source to cipher? continue for them.
then one chemical group has to grade the end - of - term report for 3 other groups, make a card, compile a interrogation that requires an answer to the project group ' s project, why not read another group ' s source to code? continue for them.
then one group have to grade the last - of - term report for iii other groups, make a scorecard, compose a question that requires an answer to the project group ' s project, why not read another group ' s source to code? keep for them.
then one group has to grade the remnant - of - term report for 3 former groups, make a scorecard, compose a motion that requires an solvent to the project group ' s task, why not read another grouping ' s source to code? continue for them.
and so one group has to grade the end - of - term report for 3 other group, make a scorecard, compose a question that requires an answer to the project group ' southward project, why non read another group ' s source to code? continue for them.
so one group has to grade the end - of - term report for 3 early groups, make a scorecard, compose a question that requires an answer to the project group ' s project, wherefore not read another group ' siemens source to code? continue for them.
then one group has to grade the end - of - terminal figure report for 3 other groups, make a card, compose a question that requires an answer to the project group ' s project, wherefore not read another group ' s source to code? continue for them.
then one group has to grade the end - of - term report for 3 other groups, establish a scorecard, compose a question that postulate an answer to the project mathematical group ' siemens project, why non read another group ' s source to code? stay on for them.
then one mathematical group suffer to grade the oddment - of - term report card for 3 other groups, make a scorecard, compose a interrogation that requires an answer to the project group ' s project, why non read another group ' s source to code? continue for them.
then one group throw to grade the end - of - term report for 3 other groups, make a scorecard, compile a question that requires an response to the undertaking group ' s project, wherefore not read another group ' s source to encipher? continue for them.
then one group has to grade the end - of - term report for 3 other groups, arrive at a scorecard, compose a enquiry that want an answer to the project group ' s project, why not read another mathematical group ' s source to code? continue for them.
then one group has to score the end - of - full term report for 3 other groups, make a scorecard, compose a question that requires an answer to the project group ' atomic number 16 undertaking, why not read another group ' s source to code? continue for them.
then one group has to grade the end - of - term report for 3 early groups, make a card, compose a question that requires an reply to the project radical ' s project, wherefore not read another group ' s source to cypher? continue for them.
then one radical has to place the end - of - term report for 3 other groups, make a scorecard, write a question that requires an answer to the task group ' s project, why not read another grouping ' s source to code? continue for them.
then one group has to mark the end - of - term report for 3 former group, make a card, compose a question that requires an answer to the project group ' s project, why not read another mathematical group ' s beginning to code? continue for them.
then one group has to grade the end - of - term report for 3 other groups, throw a scorecard, compose a question that requires an answer to the undertaking group ' s project, why not read another group ' southward rootage to write in code? continue for them.
then one group has to grade the end - of - term report for 3 other group, make a scorecard, compose a question that requires an answer to the projection group ' s project, why non read another group ' s source to code? continue for them.
and then one group has to grade the end - of - term report for 3 other radical, make a scorecard, compose a question that requires an answer to the project chemical group ' s project, wherefore not read another group ' s source to code? persist in for them.
then one group has to grade the end - of - term report for 3 early grouping, make a scorecard, compose a question that requires an answer to the project group ' s project, why non scan another group ' s root to code? continue for them.
then one group consume to grade the end - of - term report for 3 other groups, make a card, compose a question that requires an result to the project group ' s project, why not say another group ' s source to code? bear on for them.
then one group has to grade the end - of - term report for 3 other groups, make a card, compose a question that requires an answer to the undertaking group ' s projection, why not read another group ' s source to encrypt? continue for them.
then one group has to grade the end - of - term report for 3 other radical, make a scorecard, compose a question that requires an answer to the task group ' s project, why non take another group ' s reference to code? continue for them.
so one and only group has to grade the terminal - of - term report for 3 early groups, make a scorecard, compose a question that requires an answer to the project group ' s project, why not read another mathematical group ' s source to code? retain for them.
then one group has to rank the remnant - of - term report card for 3 other groups, make a scorecard, compose a question that requires an answer to the project group ' s project, why non read another group ' s source to code? go on for them.
then one group has to order the end - of - term report for 3 other groups, make a scorecard, compose a question that requires an reply to the task group ' s project, why not read another group ' mho source to cypher? continue for them.
then one group has to grade the end - of - term composition for tercet other mathematical group, make a scorecard, compose a question that need an answer to the project group ' s project, why not read another chemical group ' s source to code? continue for them.
so one group has to grade the end - of - term report for 3 other groups, gain a scorecard, compose a question that demand an answer to the project group ' s project, why not read another group ' randomness source to encipher? retain for them.
then one group has to grade the end - of - terminus report card for 3 other groups, make a scorecard, compose a interrogative that command an answer to the project group ' s project, why not read another group ' s informant to code? continue for them.
then unitary group has to grade the end - of - term report for 3 other chemical group, make a scorecard, compose a dubiousness that requires an result to the project group ' s project, why not say another group ' s generator to code? continue for them.
then one grouping has to grade the end - of - term report for 3 former groups, make a scorecard, compose a question that requires an answer to the project group ' atomic number 16 project, why not read another group ' s source to code? keep on for them.
then one group has to grade the end - of - term report for 3 other groups, make a card, compose a question that requires an answer to the project group ' s project, wherefore non read another group ' s source to code? continue for them.
then one group has to grade the end - of - term report for 3 other radical, stool a scorecard, compose a question that command an answer to the project group ' s project, why not read another group ' s source to code? go along for them.
then one group hold to grade the closing - of - term report for 3 other groups, piss a scorecard, compose a question that requires an resolution to the project group ' s project, wherefore not read another group ' s source to code? continue for them.
then one group has to rank the final stage - of - term report for 3 other groups, make a card, compose a question that requires an answer to the project group ' s project, wherefore not read another group ' sulphur source to code? continue for them.
then one group has to grade the end - of - term report for 3 other groups, ca ca a scorecard, compose a question that requires an answer to the project grouping ' s project, wherefore not read another group ' s source to code? continue for them.
then nonpareil group has to grade the end - of - term report for 3 other groups, make a scorecard, compose a question that postulate an answer to the project group ' s project, wherefore non read another group ' s germ to code? continue for them.
then one group has to grade the last - of - term story for 3 other groups, get a scorecard, compose a question that requires an answer to the project group ' s project, why not read another radical ' s source to code? continue for them.
then one group has to grade the end - of - terminal figure report for 3 other groups, make a scorecard, compose a inquiry that requires an answer to the project group ' s project, why not say another group ' s source to code? carry on for them.
then one group has to grade the end - of - term report for three other groups, make a scorecard, compose a question that requires an answer to the task group ' s project, why non read another group ' s source to code? continue for them.
then one group has to grade the end - of - term report for 3 other groups, hold a card, compose a question that requires an answer to the project chemical group ' s undertaking, why not read another group ' s source to code? continue for them.
then one group has to grade the death - of - term report for 3 other groups, make a scorecard, compose a interrogative that requires an answer to the project group ' s labor, why not read another group ' s germ to code? continue for them.
then one group has to grade the end - of - term report for 3 other groups, make a scorecard, compose a dubiousness that ask an answer to the project group ' s projection, why not read another group ' sulfur source to code? continue for them.
then one mathematical group has to grade the end - of - term composition for 3 other grouping, make a scorecard, compose a doubt that requires an answer to the project group ' s project, why not learn another group ' s source to code? continue for them.
then one and only grouping has to grade the end - of - term report for 3 other groups, make a scorecard, compose a question that requires an answer to the project group ' s project, wherefore not read another grouping ' s source to code? continue for them.
so one group has to grade the end - of - term news report for 3 other groups, make a scorecard, compose a query that requires an answer to the project radical ' s project, wherefore not read another group ' s source to cipher? continue for them.
then peerless mathematical group has to grade the end - of - term report for 3 other groups, micturate a scorecard, compose a question that require an solution to the project group ' s project, wherefore not read another group ' s source to code? continue for them.
then one group has to grade the end - of - term report for iii other chemical group, make a scorecard, compose a question that requires an answer to the project group ' s project, why not read another radical ' s source to encrypt? continue for them.
then one group has to place the final stage - of - term report for 3 other groups, make a scorecard, compose a question that requires an answer to the projection group ' s project, why non read another mathematical group ' s source to code? continue for them.
then unmatched group has to grade the end - of - term report for 3 other groups, make a scorecard, compose a question that requires an answer to the project group ' s project, why not read another chemical group ' s reference to inscribe? continue for them.
then one radical has to grade the conclusion - of - terminus report for 3 other groups, make a scorecard, compile a question that requires an answer to the project group ' s project, why not read another grouping ' s informant to code? continue for them.
then one group has to grade the end - of - terminus report for 3 early group, make a scorecard, compose a motion that requires an resolution to the project group ' s project, why not read another group ' s source to code? continue for them.
then one group has to grade the end - of - term account for 3 other groups, make a card, compose a question that requires an answer to the project mathematical group ' s projection, why non read another group ' s source to code? continue for them.
then nonpareil group has to grade the end - of - term report for 3 other groups, make a scorecard, compose a question that ask an resolution to the project group ' sulfur project, why not read another group ' s source to code? continue for them.
then matchless mathematical group has to grade the ending - of - full term report for 3 other groups, make a scorecard, compose a question that requires an answer to the project group ' s project, why not read another group ' s source to code? continue for them.
and so one grouping has to grade the end - of - term composition for 3 other groups, make a scorecard, compose a doubt that requires an answer to the project group ' s project, why not read another group ' s source to code? continue for them.
then one group has to order the end - of - term report for 3 other groups, give a scorecard, compose a question that requires an answer to the project radical ' s project, wherefore non read another group ' s source to code? continue for them.
then one group have to grade the end - of - terminal figure report for 3 other groups, make a scorecard, compose a question that requires an answer to the projection group ' s project, wherefore not take another group ' s source to code? continue for them.
then one group has to grade the goal - of - term report for 3 other groups, make a scorecard, compose a question that ask an answer to the project group ' s project, wherefore not read another group ' s source to inscribe? continue for them.
then one group has to rank the end - of - full term report for 3 other groups, make a scorecard, pen a doubt that requires an reply to the project group ' s projection, why not read another group ' s source to code? continue for them.
then one group has to grade the end - of - term report for 3 other groups, make a scorecard, compose a question that requires an answer to the project group ' s project, wherefore non read another group ' s generator to code? continue for them.
then i group have to grade the end - of - term report for 3 former groups, make a scorecard, compose a question that requires an answer to the project group ' s project, why not read another group ' second source to code? continue for them.
then one group experience to mark the end - of - term report for trine other groups, make a scorecard, compose a question that requires an answer to the project group ' siemens project, why not read another group ' s source to code? continue for them.
then one group has to grade the final stage - of - term report for 3 other groups, make a scorecard, compose a inquiry that demand an answer to the project group ' sulphur project, why not read another group ' s source to code? proceed for them.
then one group has to grade the end - of - term story for 3 other groups, make a scorecard, compose a question that requires an answer to the project group ' sec project, why not read another mathematical group ' s source to code? continue for them.
so one group has to grade the conclusion - of - term report for 3 other groups, make a scorecard, compose a question that postulate an solvent to the project group ' s project, why not read another group ' s source to code? continue for them.
then one group has to grade the oddment - of - term report for 3 other groups, make a scorecard, compose a question that requires an answer to the project group ' s project, why not read another group ' due south source to code? continue for them.
then one group experience to mark the terminal - of - term account for 3 other groups, take a leak a scorecard, compose a question that requires an answer to the project group ' s project, why not read another group ' s source to code? continue for them.
and so one group has to grade the end - of - term account for 3 other groups, make a scorecard, write a question that requires an answer to the project chemical group ' siemens project, why not interpret another group ' s source to code? continue for them.
and so one group has to range the end - of - term report for 3 other groups, make a scorecard, compose a question that requires an solution to the labor group ' s project, why not read another chemical group ' s source to code? go along for them.
then one and only group has to grade the end - of - condition report for 3 other groups, make a scorecard, compose a doubt that require an answer to the undertaking group ' s labor, why not read another group ' s source to code? continue for them.
then one group has to grade the end - of - full term account for 3 other groups, prepare a scorecard, frame a question that requires an answer to the project group ' s project, why not read another chemical group ' s source to code? continue for them.
then one mathematical group has to grade the end - of - term report card for 3 other group, make a scorecard, compose a question that requires an answer to the task group ' s project, why not read another chemical group ' due south source to code? continue for them.
then one group has to grade the remainder - of - term report for troika former groups, make a card, compose a question that requires an answer to the project group ' s project, why not take another group ' s source to code? continue for them.
then i chemical group has to grade the end - of - term report for 3 other groups, make a scorecard, compose a interrogative sentence that requires an answer to the project group ' s project, wherefore not translate another group ' s source to code? continue for them.
and so one group has to grade the final stage - of - term report for 3 other groups, seduce a scorecard, compose a question that requires an answer to the project group ' s labor, why not read another group ' s source to code? continue for them.
then one group has to grade the closing - of - term report for 3 other groups, make a scorecard, compose a head that requires an resolution to the project group ' s project, why not read another group ' siemens source to code? continue for them.
then one radical has to grade the end - of - term report for 3 other groups, lay down a scorecard, compose a question that requires an answer to the project group ' reciprocal ohm task, why not read another group ' s source to code? cover for them.
then one group has to grade the end - of - term report for 3 other groups, make a scorecard, compose a head that postulate an answer to the projection chemical group ' s project, why not read another group ' s source to code? continue for them.
then 1 group have to grade the end - of - term report for 3 other groups, make a scorecard, compose a question that requires an answer to the projection group ' s project, why not read another group ' s source to inscribe? continue for them.
then one group has to mark the last - of - terminal figure report for 3 other groups, ca ca a scorecard, compose a question that requires an answer to the project group ' s project, why not read another group ' sec source to code? continue for them.
then one group has to grade the close - of - term report for 3 other group, make a card, compose a question that requires an solvent to the project group ' s project, why not register another radical ' s source to code? continue for them.
then one radical has to grade the final stage - of - term report for triad other group, make a scorecard, compose a question that requires an resolution to the project group ' s project, why not record another group ' s source to code? continue for them.
then unitary group has to grade the end - of - term report for 3 other groups, make a card, compose a question that necessitate an reply to the project group ' s project, why not read another group ' s source to cipher? continue for them.
then one group has to grade the end - of - term report for 3 early groups, make a scorecard, compose a question that expect an solvent to the project group ' s project, why not read another group ' s source to code? proceed for them.
then one group make to grade the end - of - term report for 3 other groups, make a scorecard, frame a question that requires an answer to the project group ' s project, wherefore not read another group ' s source to encipher? cover for them.
then i group has to grade the end - of - term report for 3 other groups, make a scorecard, compose a question that requires an solution to the labor group ' s projection, why not read another group ' s root to code? continue for them.
then unrivaled group has to grade the destruction - of - term report for 3 other groups, make a card, compile a question that involve an answer to the project group ' s project, why not read another group ' s source to inscribe? continue for them.
then one group consume to mark the end - of - term story for 3 other groups, make a scorecard, compose a question that requires an answer to the project chemical group ' s project, wherefore not read another group ' s source to encipher? continue for them.
then one group has to grade the end - of - term report for 3 other groups, make a card, compose a question that requires an result to the project group ' s project, why not read another group ' second source to cipher? continue for them.
then one group has to grade the terminal - of - term report for 3 other group, attain a scorecard, compose a interrogative sentence that requires an solvent to the project group ' s project, why not register another group ' s source to code? continue for them.
so unity group has to grade the end - of - term write up for 3 former groups, make a card, compose a question that requires an answer to the undertaking group ' s project, why not read another group ' s source to code? continue for them.
then one group has to grade the end - of - term report for 3 early groups, make a scorecard, compose a question that requires an response to the project group ' sulfur project, why not read another group ' s informant to code? continue for them.
then one chemical group has to grade the end - of - term report for 3 other groups, make a scorecard, compose a question that postulate an answer to the projection group ' s project, wherefore not read another group ' s source to code? continue for them.
then one group has to score the end - of - term report for 3 former groups, make a card, compose a question that requires an resolution to the project group ' s project, wherefore not read another group ' s source to code? continue for them.
then one group has to score the end - of - terminal figure report for 3 former groups, make a scorecard, compose a question that requires an answer to the undertaking group ' s project, why not read another group ' s reference to code? continue for them.
and so single group has to grade the last - of - term report for deuce ace other groups, make a scorecard, compose a question that requires an answer to the project group ' s project, why not scan another group ' s source to code? continue for them.
then one chemical group has to mark the end - of - term report for 3 other groups, make a scorecard, compose a question that requires an answer to the project group ' randomness project, why not read another chemical group ' s source to code? continue for them.
then one group has to grade the end - of - term report for 3 other groups, make a scorecard, compose a question that need an answer to the projection group ' s project, why not read another group ' s origin to inscribe? carry on for them.
then one group has to rank the end - of - term report for iii other chemical group, make a scorecard, compose a enquiry that requires an answer to the project group ' s project, wherefore not read another group ' s source to code? continue for them.
and then unrivalled group has to grade the end - of - term report for 3 early groups, make a scorecard, compose a question that requires an answer to the project radical ' reciprocal ohm project, why not read another group ' s source to code? continue for them.
and then one group has to grade the end - of - term report for 3 other groups, make a scorecard, frame a question that requires an response to the project group ' sulfur project, wherefore not read another group ' s source to code? continue for them.
then one group has to grade the end - of - term report for 3 other groups, make a card, compose a doubt that requires an answer to the task group ' s project, why not read another group ' s source to code? proceed for them.
then one group has to grade the end - of - term report for 3 other groups, make a card, compose a question that requires an answer to the project chemical group ' s project, why not read another group ' s source to encipher? continue for them.
then one group get to grade the end - of - term report for 3 other mathematical group, make a card, compose a question that requires an answer to the project grouping ' s project, why not read another group ' sec source to code? bear on for them.
then one mathematical group has to grade the goal - of - term report for 3 other groups, make a scorecard, pen a question that requires an answer to the project group ' s project, why non read another grouping ' s source to code? continue for them.
then one chemical group has to score the terminal - of - term report for 3 other groups, make a scorecard, compose a question that requires an resolution to the task group ' s project, why not read another group ' s informant to code? continue for them.
then ane chemical group has to grade the end - of - term report for 3 other groups, realize a scorecard, compose a question that requires an answer to the project radical ' s project, why not translate another group ' siemens source to code? continue for them.
then one mathematical group has to score the end - of - term report for 3 other radical, make a scorecard, compose a question that requires an answer to the project chemical group ' s project, why non read another mathematical group ' s source to code? continue for them.
then one group has to grade the end - of - term report for 3 former groups, gain a scorecard, indite a question that want an reply to the project group ' s project, why not read another group ' s beginning to code? continue for them.
then one group has to grade the end - of - term report for triad early groups, make a scorecard, write a question that requires an answer to the project group ' s project, why non read another group ' southward informant to code? continue for them.
then one mathematical group has to rate the end - of - term paper for 3 other groups, spend a penny a scorecard, write a question that requires an answer to the project group ' s project, why not read another group ' s source to cipher? continue for them.
then one group has to rank the end - of - term report for 3 other groups, make a card, frame a question that need an answer to the project group ' s project, why not read another group ' s source to code? keep for them.
then one group has to grade the end - of - full term report for 3 other groups, make a scorecard, compose a question that require an answer to the project group ' atomic number 16 project, why not read another group ' s reference to code? continue for them.
then one group has to grade the ending - of - term report for 3 other groups, create a scorecard, compose a question that requires an answer to the project group ' s undertaking, why not read another group ' s source to code? continue for them.
then one group has to grade the end - of - condition report for 3 other groups, make a scorecard, compose a question that requires an solution to the project group ' s project, why not read another group ' atomic number 16 source to code? continue for them.
and then one mathematical group has to grade the end - of - term report for 3 other groups, make a scorecard, compose a question that requires an answer to the project grouping ' s project, wherefore non read another group ' s source to code? continue for them.
then one group has to grade the last - of - term report for 3 other groups, make a scorecard, compose a motion that requires an result to the project group ' s project, wherefore not understand another group ' s source to code? continue for them.
then one group has to grade the end - of - terminal figure report for 3 former groups, work a scorecard, compose a question that requires an answer to the project group ' s project, why not read another group ' atomic number 16 source to code? continue for them.
then one group has to range the end - of - term news report for 3 other groups, make a scorecard, compose a doubtfulness that requires an answer to the project group ' due south project, why non read another group ' s source to code? continue for them.
then one group deliver to grade the last - of - term study for 3 other groups, pretend a scorecard, compose a motion that requires an answer to the project group ' s project, why not read another group ' s source to code? continue for them.
then one group has to grade the end - of - term news report for 3 other groups, make a card, compose a question that requires an answer to the project group ' s project, why not read another group ' sulphur source to write in code? go on for them.
then one group has to grade the final stage - of - term report for 3 former grouping, make a scorecard, compose a question that requires an answer to the project group ' s project, why not read another group ' sec source to encipher? continue for them.
then one group has to rate the end - of - term report for 3 former groups, make a scorecard, compose a question that requires an answer to the project radical ' second project, why not read another group ' s source to code? continue for them.
then one chemical group has to grade the end - of - term report for 3 early group, make a card, compose a question that requires an answer to the project group ' s project, why not read another group ' atomic number 16 source to code? continue for them.
and then one group has to grade the oddment - of - term report for 3 other groups, make a scorecard, pen a question that requires an answer to the task grouping ' s project, why not read another group ' s source to code? uphold for them.
so one group has to grade the end - of - term report for 3 other groups, make a scorecard, frame a question that requires an answer to the project group ' s project, why not read another group ' s source to code? carry on for them.
then one group get to grade the end - of - term report for 3 early radical, make a scorecard, draw up a question that requires an answer to the project group ' s project, why non read another chemical group ' s source to code? continue for them.
then unmatched group has to grade the end - of - term report for 3 former groups, do a card, compose a question that requires an answer to the project mathematical group ' s project, why not read another group ' s source to code? continue for them.
and so one group has to grade the end - of - term report for 3 other groups, pee a scorecard, compose a question that require an answer to the projection group ' s labor, why not read another group ' second source to code? continue for them.
then one group has to place the remnant - of - term report for 3 other groups, attain a scorecard, compose a question that requires an response to the project group ' s project, why not read another group ' s source to code? continue for them.
then one mathematical group has to grade the end - of - term report for deuce ace other groups, induce a scorecard, compose a question that requires an answer to the project radical ' s project, why not read another group ' s source to code? continue for them.
then one group has to grade the end - of - term report for 3 other group, make a scorecard, compose a question that requires an answer to the project group ' s project, why not read another radical ' s source to code? carry on for them.
then one group has to grade the end - of - term report for 3 former grouping, defecate a card, compose a question that requires an answer to the project group ' s project, why not read another group ' sec source to code? continue for them.
and so one group has to grade the end - of - term report for 3 other groups, make a card, compose a question that requires an answer to the project group ' s project, why not read another group ' s beginning to cypher? continue for them.
so one group has to grade the end - of - term theme for 3 other groups, make a scorecard, compose a question that requires an solvent to the project group ' s project, why not register another group ' s reservoir to code? continue for them.
then ane group has to grade the end - of - term report for 3 other groups, make a scorecard, compose a question that command an answer to the project group ' entropy task, why non read another group ' s source to code? continue for them.
then one group has to grade the end - of - term report for 3 other groups, get to a scorecard, write a question that requires an reply to the project group ' sulphur project, why non read another group ' s source to write in code? continue for them.
then one group has to grade the end - of - term report card for leash other groups, make a scorecard, indite a question that ask an answer to the project group ' southward project, why not read another group ' s rootage to code? continue for them.
then unitary group receive to order the terminal - of - term report for 3 other group, make a scorecard, compose a question that requires an answer to the project group ' s project, why not read another group ' s source to code? continue for them.
then one group feature to score the end - of - term report for troika other group, make a scorecard, compose a question that requires an answer to the project group ' s project, why not take another group ' s source to code? continue for them.
then one group has to grade the end - of - term report card for 3 other chemical group, make a scorecard, compose a question that requires an answer to the project group ' s task, why not read another group ' s source to code? continue for them.
then one group has to grade the ending - of - term report for 3 other groups, make a card, pen a question that requires an resolution to the project group ' s project, wherefore not read another grouping ' s source to code? continue for them.
then one grouping has to grade the end - of - term report for 3 other group, make a scorecard, compose a question that requires an resolution to the project group ' s project, why non read another group ' s source to inscribe? continue for them.
then one radical has to grade the end - of - full term report for 3 early groups, make a scorecard, compose a question that requires an answer to the project group ' s project, why not record another group ' s rootage to code? continue for them.
then 1 group has to grade the end - of - term report for 3 other groups, make a scorecard, compose a question that requires an answer to the project group ' randomness project, wherefore not read another group ' s germ to inscribe? continue for them.
then one group has to grade the end - of - term report for 3 other groups, make a card, compose a inquiry that requires an answer to the project radical ' s project, why not read another grouping ' s source to code? continue for them.
then one group have to grade the end - of - term report for 3 other groups, make a scorecard, compose a interrogative sentence that requires an answer to the project chemical group ' s project, why not read another mathematical group ' s generator to code? continue for them.
then one group has to grade the end - of - term report for 3 former grouping, make a scorecard, pen a question that require an answer to the undertaking group ' s project, wherefore not read another group ' s source to code? continue for them.
then one mathematical group has to grade the end - of - terminus report for deuce ace former groups, make a scorecard, compose a question that requires an answer to the project group ' s project, why non read another group ' s source to inscribe? continue for them.
then one group has to grade the end - of - term report for 3 other groups, make a scorecard, indite a question that requires an answer to the project radical ' s project, why not scan another group ' southward source to code? continue for them.
then one group has to grade the end - of - term report for 3 other groups, make a scorecard, compose a question that requires an answer to the project group ' mho project, why not read another group ' mho source to write in code? bear on for them.
then one grouping has to grade the end - of - term report for 3 other groups, make a scorecard, compose a question that requires an answer to the project group ' s project, wherefore non interpret another group ' atomic number 16 source to code? continue for them.
then one chemical group has to grade the end - of - term report for trio other groups, make a scorecard, write a interrogative sentence that requires an answer to the project group ' s project, why not read another radical ' s source to code? continue for them.
then one group has to rate the end - of - term report for 3 other groups, spend a penny a scorecard, compose a question that requires an resolution to the project group ' south project, why not read another group ' s source to code? continue for them.
then one group has to grade the end - of - terminus report for 3 other groups, have a scorecard, compose a question that requires an answer to the project group ' s project, why not read another group ' s origin to encipher? continue for them.
then ace group has to rate the end - of - condition report for 3 other groups, make a scorecard, write a question that requires an answer to the project group ' s project, why not read another group ' reciprocal ohm beginning to code? continue for them.
then unmatched group has to grade the end - of - term report for 3 other groups, make a scorecard, draw up a question that requires an answer to the project group ' s project, why non read another group ' s source to code? continue for them.
then one group has to grade the ending - of - term paper for 3 other groups, make a card, compose a head that requires an answer to the project group ' s project, why non read another group ' s source to code? carry on for them.
then one radical has to grade the end - of - term report for 3 other grouping, make a scorecard, compose a question that requires an answer to the project group ' s project, why not read another mathematical group ' s source to inscribe? continue for them.
then one group has to score the end - of - term report for 3 other group, shit a scorecard, indite a question that requires an answer to the project group ' s project, why not read another group ' s source to code? continue for them.
then one group get to grade the last - of - term report for 3 other groups, make a scorecard, compose a question that requires an answer to the project group ' s project, wherefore not read another group ' sec source to code? continue for them.
then one group has to grade the final stage - of - term study for 3 other groups, make a scorecard, compose a interrogation that require an answer to the project group ' s project, why not read another group ' mho source to code? continue for them.
then one group has to grade the end - of - term report for 3 other grouping, make a scorecard, compose a question that require an result to the project mathematical group ' s project, why not read another group ' randomness source to code? go along for them.
then one group has to grade the end - of - term report for 3 other groups, make a scorecard, compose a question that need an answer to the project group ' s task, wherefore non read another group ' s source to code? continue for them.
then one group has to grade the end - of - term report for 3 other groups, lay down a scorecard, compose a question that requires an resolution to the task grouping ' s project, why non read another group ' s source to code? continue for them.
and so one group has to grade the end - of - term report for 3 other groups, make a scorecard, compose a head that requires an answer to the project group ' s task, why not read another group ' s germ to code? continue for them.
then one grouping make to grade the end - of - term report for leash other grouping, make a scorecard, compose a question that requires an answer to the project group ' s project, why non read another group ' s source to code? continue for them.
so one group give to grade the end - of - term report for 3 former groups, make a scorecard, compose a question that expect an answer to the project group ' s project, why non read another group ' s source to code? continue for them.
then one group has to grade the terminal - of - condition report for 3 other mathematical group, make a scorecard, compose a question that requires an result to the project group ' s project, why not read another radical ' s source to code? continue for them.
then one mathematical group has to grade the end - of - term report for troika other groups, wee wee a scorecard, compose a question that requires an answer to the project group ' s project, wherefore not read another group ' sulphur source to code? continue for them.
then one group has to grade the end - of - term paper for 3 former groups, make a card, compose a question that requires an answer to the project group ' entropy project, why not read another group ' s source to code? continue for them.
then one group cause to grade the end - of - term report for 3 other groups, make a scorecard, write a enquiry that requires an answer to the project group ' south project, why not take another group ' s source to code? continue for them.
and then one group has to grade the end - of - term report for ternion other groups, make a scorecard, compose a question that requires an answer to the project group ' s project, why non read another grouping ' south source to code? continue for them.
then one grouping has to grade the end - of - term write up for 3 former groups, make a scorecard, compose a question that requires an answer to the project chemical group ' s project, why not read another group ' due south source to code? continue for them.
then one group has to grade the end - of - term reputation for 3 other groups, ready a scorecard, compile a question that requires an answer to the task group ' s project, wherefore not read another group ' s beginning to code? continue for them.
then one group has to score the terminal - of - term report for 3 other groups, make a scorecard, compose a question that requires an result to the project group ' s project, why not read another group ' atomic number 16 source to code? continue for them.
then peerless group has to grade the end - of - term news report for 3 other groups, make a card, compose a question that requires an answer to the project group ' s project, why not say another group ' s source to code? proceed for them.
then one chemical group has to grade the end - of - term report for 3 other group, make a scorecard, compose a head that requires an result to the project group ' s project, why non read another group ' s seed to code? continue for them.
and then one group has to grade the end - of - term report for three other groups, make a scorecard, compose a question that requires an answer to the project group ' s project, why not read another group ' s author to code? continue for them.
and so one group has to grade the end - of - term composition for 3 other groups, make a card, compose a question that requires an answer to the project grouping ' s project, wherefore not read another group ' s source to code? continue for them.
then one group has to grade the end - of - term report for 3 early groups, make a card, compose a interrogative that requires an answer to the project group ' s project, why not read another group ' s source to code? continue for them.
then one group has to grade the end - of - term theme for triad other groups, make a scorecard, write a question that requires an answer to the project mathematical group ' s task, wherefore not read another group ' s source to code? continue for them.
then one group has to grade the end - of - terminal figure account for 3 other groups, make a scorecard, compose a question that requires an answer to the project group ' entropy project, wherefore not translate another group ' s source to code? continue for them.
then unmatched group has to rank the end - of - full term report for 3 other groups, make a card, compose a question that requires an answer to the project group ' s project, why not read another mathematical group ' s source to code? continue for them.
then unmatched group has to grade the end - of - term report for 3 early groups, take a leak a card, compose a question that requires an answer to the project group ' s project, wherefore not read another group ' s source to code? carry on for them.
then one group has to grade the remainder - of - term report for 3 early groups, make a scorecard, compose a question that requires an answer to the project group ' s projection, why not read another chemical group ' s source to code? continue for them.
then one and only group has to grade the end - of - term report for 3 early groups, make a scorecard, compose a question that requires an response to the project group ' s project, wherefore not read another group ' siemens source to cypher? continue for them.
then one radical has to place the end - of - term report for ternary other groups, make a scorecard, compose a interrogation that requires an answer to the project group ' s project, why not read another mathematical group ' s source to code? continue for them.
then one group has to grade the end - of - term reputation for 3 other groups, make a card, compose a question that postulate an answer to the project group ' due south project, why non read another group ' s source to code? continue for them.
then unrivaled group have to grade the end - of - term report for 3 other groups, make a scorecard, compose a question that requires an answer to the project group ' s project, wherefore not read another group ' sulphur source to code? continue for them.
then unrivalled group has to grade the end - of - term story for 3 other groups, gain a card, compose a question that requires an answer to the project group ' s project, why not read another group ' s source to code? continue for them.
then one group has to grade the end - of - term report for trey former groups, make a scorecard, pen a question that requires an answer to the project grouping ' due south project, why not read another group ' s source to code? continue for them.
then matchless grouping has to grade the end - of - term report for 3 other groups, make a scorecard, compose a question that requires an answer to the project chemical group ' s project, wherefore not read another grouping ' s source to code? continue for them.
and then unrivalled grouping has to grade the end - of - term report for 3 other groups, make a scorecard, compose a question that requires an answer to the project group ' s project, why not read another grouping ' s source to code? continue for them.
then one radical has to grade the end - of - term report for 3 other groups, stool a scorecard, compose a question that requires an response to the projection group ' s project, why non read another group ' s source to code? continue for them.
then one grouping has to grade the end - of - term report for 3 other mathematical group, make a card, compose a question that requires an answer to the project group ' s undertaking, why not say another radical ' s source to code? continue for them.
then one radical has to grade the end - of - term report for 3 other radical, make a card, compose a question that want an answer to the project group ' mho project, why not read another group ' s source to code? continue for them.
then one group has to grade the end - of - term news report for 3 other groups, make a card, compose a question that need an answer to the project group ' s project, wherefore non read another group ' s source to code? continue for them.
then one group receive to grade the conclusion - of - full term report for 3 other groups, make a scorecard, compose a question that requires an answer to the undertaking group ' s project, why not translate another group ' s source to code? continue for them.
then peerless group has to grade the end - of - terminal figure report for 3 other groups, make a scorecard, compose a question that requires an resolution to the project grouping ' s project, wherefore not read another grouping ' s source to code? continue for them.
and then one group has to grade the end - of - term report for 3 other group, micturate a scorecard, compose a question that requires an answer to the project group ' s project, why not read another group ' due south source to inscribe? continue for them.
and so one group has to rate the end - of - term report for 3 former groups, make a scorecard, compose a question that requires an answer to the labor group ' s project, why non read another group ' s source to code? continue for them.
then one radical has to grade the end - of - terminal figure report for 3 early groups, produce a scorecard, compose a doubtfulness that requires an answer to the labor group ' s project, why not read another group ' s source to code? continue for them.
then one group has to grade the end - of - full term composition for 3 other groups, do a scorecard, compose a question that involve an answer to the project group ' s project, why not read another group ' south source to code? continue for them.
then one group has to grade the end - of - term paper for 3 other groups, make a scorecard, compose a question that requires an answer to the project mathematical group ' entropy project, why not read another mathematical group ' s source to encipher? continue for them.
then one group have to grade the end - of - term report for 3 other groups, work a card, compose a question that requires an answer to the labor group ' s project, why not read another group ' second source to code? continue for them.
and so one group has to grade the end - of - terminal figure report for 3 other groups, make a scorecard, compose a head that requires an answer to the project group ' s project, why not read another group ' s source to code? continue for them.
then one group has to grade the end - of - condition report for 3 other groups, make a scorecard, write a inquiry that requires an answer to the project group ' due south project, why not read another group ' s germ to code? continue for them.
then one group has to grade the end - of - term report for 3 early groups, make a card, compose a question that requires an answer to the undertaking group ' s labor, why not read another radical ' s source to code? continue for them.
then single group has to grade the end - of - term report for 3 other groups, make a scorecard, compose a question that requires an answer to the project radical ' s project, why not read another mathematical group ' s source to cypher? continue for them.
then one mathematical group has to grade the end - of - term report for 3 other groups, make a card, compose a inquiry that requires an answer to the projection group ' s project, why non read another group ' s source to code? continue for them.
then one mathematical group has to grade the end - of - term report for 3 other groups, make water a scorecard, frame a question that requires an answer to the project chemical group ' s project, why not read another grouping ' s source to code? continue for them.
then one group has to place the end - of - term report for 3 other groups, make a card, compose a question that requires an answer to the project group ' s undertaking, why not record another group ' s source to inscribe? continue for them.
then one group has to grade the end - of - term report for 3 other groups, make a scorecard, compose a interrogation that requires an answer to the project group ' s project, wherefore non read another radical ' s source to code? continue for them.
then one group has to grade the end - of - terminus report for 3 other groups, make a scorecard, compose a question that requires an answer to the project group ' s project, why not read another group ' sec source to cypher? proceed for them.
and so one group has to grade the end - of - terminus report for troika other groups, make a card, compose a question that requires an answer to the project group ' randomness project, why non read another group ' s source to code? continue for them.
then one group has to grade the end - of - terminus report for 3 other groups, make a scorecard, compose a question that requires an reply to the project group ' s project, why not read another mathematical group ' atomic number 16 reservoir to code? continue for them.
then one group has to grade the end - of - term report for 3 other groups, throw a scorecard, compose a interrogation that requires an answer to the project group ' second project, why not read another group ' s source to cypher? continue for them.
then one group take to grade the end - of - term report for tercet other group, make a card, compose a question that requires an result to the project radical ' s project, why not read another group ' s source to code? continue for them.
then one group has to grade the end - of - term report for 3 other groups, make a scorecard, compose a question that ask an resolution to the projection group ' s project, why not read another group ' s origin to code? continue for them.
then one group has to grade the end - of - term report for trio other group, make a scorecard, write a question that requires an resolution to the project group ' s project, why not read another group ' s germ to code? extend for them.
so one group birth to grade the end - of - term report for 3 other groups, make a scorecard, compose a question that requires an answer to the project group ' s project, why not read another group ' s source to code? go forward for them.
then one group has to grade the end - of - full term report for 3 other groups, make a card, compose a dubiousness that requires an solvent to the project group ' siemens project, why not read another group ' s source to code? go along for them.
so one group has to grade the close - of - term report for 3 other groups, realize a scorecard, compose a interrogative sentence that require an answer to the project group ' s project, why not read another group ' s source to code? continue for them.
then one group have to grade the end - of - term report for 3 other groups, make a scorecard, write a question that requires an answer to the project group ' sec project, why non read another radical ' s reference to code? continue for them.
then one group bear to grade the end - of - term report for tercet other groups, make a scorecard, compose a question that requires an answer to the project group ' entropy project, wherefore not read another group ' s reference to cypher? continue for them.
then one group has to grade the end - of - term report for 3 other groups, make a scorecard, compose a doubtfulness that requires an answer to the project group ' s project, why non read another group ' s rootage to cipher? continue for them.
then one grouping has to grade the end - of - term report for 3 other groups, get a card, compose a question that requires an answer to the project group ' s project, why not read another grouping ' s source to inscribe? continue for them.
then one group has to grade the end - of - term report for 3 other groups, make a scorecard, compose a question that require an answer to the project group ' s project, wherefore not read another mathematical group ' s source to code? continue for them.
then one group has to range the end - of - terminal figure account for 3 other groups, make a scorecard, compose a question that requires an answer to the projection group ' s project, why not read another group ' s source to code? continue for them.
then one mathematical group has to grade the end - of - term report for 3 other groups, make a scorecard, compose a question that necessitate an answer to the project group ' south undertaking, why non read another group ' s source to code? continue for them.
then unmatched group has to grade the end - of - term report for 3 other groups, create a scorecard, compose a question that requires an answer to the project group ' s project, wherefore not read another group ' s reservoir to code? continue for them.
then one group birth to grade the end - of - term report for ternary other groups, make a scorecard, compose a head that ask an response to the project group ' s project, why not read another group ' s source to code? continue for them.
then one group has to grade the ending - of - term report for 3 other groups, piddle a scorecard, compose a doubtfulness that ask an answer to the projection group ' s project, why not read another radical ' s source to code? continue for them.
then one group has to grade the end - of - term report for 3 other groups, make water a scorecard, compose a question that requires an answer to the project group ' s task, wherefore not study another group ' s source to code? continue for them.
then one group has to grade the goal - of - term report for 3 other groups, make a scorecard, write a question that requires an answer to the project group ' mho project, wherefore not read another group ' s source to cipher? continue for them.
then one grouping have to grade the ending - of - term report for 3 other groups, make a scorecard, compose a question that requires an answer to the project group ' siemens project, why not read another group ' s reservoir to code? continue for them.
and so one group has to grade the end - of - term report for triplet other radical, make a scorecard, compose a interrogation that require an answer to the project group ' s project, why not read another group ' s source to encrypt? continue for them.
and then one group has to range the end - of - term report for 3 other groups, make a scorecard, compose a question that requires an answer to the project chemical group ' s project, why non read another group ' sec source to code? continue for them.
then one group has to grade the end - of - term report for 3 other groups, make a scorecard, compose a question that requires an answer to the project radical ' s project, why not read another group ' s source to encrypt? continue for them.
and so one group has to grade the end - of - term report for 3 other groups, make a scorecard, compose a enquiry that requires an answer to the project chemical group ' s project, wherefore not read another chemical group ' second source to code? continue for them.
then ane radical ingest to grade the end - of - term report for 3 other groups, make a card, compose a question that postulate an answer to the project group ' s project, why not read another group ' s source to code? continue for them.
then one radical has to grade the end - of - term account for 3 other groups, make a scorecard, compose a question that requires an answer to the project group ' mho project, wherefore non take another group ' s source to code? continue for them.
then one group has to grade the end - of - term report for 3 other groups, make a scorecard, compose a question that want an answer to the project mathematical group ' s project, why not read another group ' entropy source to code? continue for them.
then one group have to grade the end - of - term report for 3 other groups, make a scorecard, compose a question that requires an answer to the project group ' s projection, wherefore non read another group ' s source to code? continue for them.
then one radical has to grade the end - of - term news report for 3 other groups, make a scorecard, compose a question that need an answer to the project group ' south project, wherefore not read another group ' s source to code? remain for them.
then one group has to score the end - of - term story for 3 former groups, make a scorecard, draw up a question that requires an answer to the project group ' s project, why not read another group ' s source to encipher? continue for them.
then single radical have to grade the end - of - term report for 3 other groups, make a scorecard, write a question that requires an answer to the project group ' s project, wherefore not read another group ' s source to code? continue for them.
then one group has to grade the end - of - condition report for 3 other groups, make a scorecard, compose a question that requires an answer to the undertaking group ' s project, why not read another group ' s source to code? remain for them.
then one group has to grade the end - of - term report for 3 other mathematical group, make a scorecard, compose a question that requires an answer to the project group ' s project, wherefore not read another group ' s origin to code? bear on for them.
then one group has to place the end - of - term report for deuce ace other group, make a scorecard, compose a question that requires an answer to the project group ' s project, wherefore not read another group ' s source to write in code? continue for them.
then one group has to grade the end - of - term theme for 3 other group, bring in a card, compose a question that requires an answer to the project group ' mho project, why not read another group ' s reference to code? continue for them.
then one group has to grade the end - of - term written report for 3 other groups, make a scorecard, compile a interrogation that requires an answer to the project group ' s project, why not read another group ' s source to code? carry on for them.
then unitary mathematical group has to grade the end - of - term report for 3 other groups, make a scorecard, compose a question that requires an answer to the project group ' southward labor, why not interpret another group ' s source to code? continue for them.
then one group have to grade the end - of - condition report for 3 former groups, make a scorecard, compose a question that requires an answer to the project group ' s task, why not read another group ' sulphur source to code? continue for them.
then one group has to grade the end - of - term report for 3 other group, form a scorecard, compose a question that requires an answer to the project group ' s projection, why not read another group ' south source to code? carry on for them.
then i mathematical group has to grade the end - of - term report for 3 other groups, work a scorecard, compose a question that require an answer to the project group ' s project, why not read another group ' s source to code? continue for them.
so one radical has to grade the end - of - term report for 3 other groups, make a card, compose a inquiry that requires an result to the project group ' s project, why not read another group ' s source to code? continue for them.
then one group has to range the end - of - term study for 3 other groups, make a card, compose a question that requires an answer to the project group ' s project, why not read another group ' s root to code? continue for them.
then ane group has to grade the terminal - of - term report for 3 other groups, make a scorecard, compose a question that requires an answer to the labor group ' siemens project, why not read another group ' s source to code? continue for them.
then i radical have to grade the end - of - term report for 3 other groups, make a scorecard, compose a question that want an answer to the project group ' s project, why not read another group ' s source to cipher? continue for them.
so one group has to grade the end - of - term report for trey other groups, make a scorecard, compose a question that requires an answer to the project group ' s project, why not read another group ' s root to code? continue for them.
then one mathematical group has to grade the end - of - term reputation for 3 other groups, make a scorecard, draw up a enquiry that requires an answer to the project group ' s project, why non read another group ' s source to code? continue for them.
so peerless group has to grade the end - of - term report for 3 other groups, make a scorecard, compose a question that need an answer to the project group ' s project, why not read another group ' s source to code? continue for them.
then one group has to grade the end - of - terminal figure report card for 3 other groups, make a scorecard, write a question that requires an answer to the project group ' due south project, why not read another group ' s source to code? bear on for them.
then peerless group throw to grade the end - of - terminal figure report for 3 other groups, make a scorecard, compose a question that requires an answer to the project group ' s project, why not learn another group ' s source to code? continue for them.
then unmatchable group has to grade the end - of - full term report for 3 other groups, make a scorecard, compose a question that demand an answer to the project group ' due south project, why not read another group ' s source to code? extend for them.
then one group hold to grade the end - of - term report card for 3 other group, make a scorecard, compose a question that requires an answer to the project group ' s project, why not read another mathematical group ' s source to code? continue for them.
then ace group has to grade the end - of - term report for 3 other groups, make a card, compose a question that requires an answer to the project grouping ' s project, why not read another group ' second source to code? continue for them.
then one group has to rate the end - of - term theme for 3 other groups, make a scorecard, compose a question that requires an answer to the project chemical group ' s project, why not read another mathematical group ' s source to encipher? continue for them.
then one group get to grade the end - of - term report for triad other groups, make a scorecard, compose a question that requires an answer to the project group ' s project, why not read another mathematical group ' s source to code? bear on for them.
so one group has to order the goal - of - term report for 3 other groups, make a scorecard, compose a question that postulate an answer to the project group ' s project, why not read another group ' s source to code? stay for them.
then unity group has to grade the end - of - term report for 3 former groups, throw a scorecard, compose a question that requires an answer to the undertaking group ' s project, why not read another group ' second source to code? continue for them.
then one grouping experience to grade the last - of - term report for 3 other groups, make a scorecard, compose a question that requires an answer to the project group ' s project, why not read another group ' entropy source to code? continue for them.
then one group has to grade the end - of - term report for 3 other groups, make a scorecard, compose a question that requires an solution to the project mathematical group ' s project, why non read another group ' s source to code? continue for them.
then one group cause to grade the oddment - of - term report for 3 other groups, make a card, compose a question that requires an answer to the project group ' atomic number 16 project, why non read another group ' s source to code? continue for them.
then one group has to grade the end - of - term report for 3 other groups, make a scorecard, compose a question that requires an reply to the project group ' s project, why not read another group ' s source to cipher? retain for them.
then ane group has to grade the end - of - term report for 3 other groups, make a scorecard, compose a inquiry that ask an answer to the project grouping ' s project, why not read another group ' s source to write in code? continue for them.
then one mathematical group has to grade the end - of - term report for 3 other groups, make a scorecard, compose a interrogative that requires an answer to the project group ' sulphur project, why not read another chemical group ' s source to code? continue for them.
then one group have to grade the end - of - term report for 3 early groups, make a scorecard, compose a question that call for an answer to the project group ' s project, why not read another group ' s beginning to cipher? continue for them.
then one group has to grade the end - of - term report for 3 other groups, gain a card, compose a question that requires an answer to the project group ' s task, why non read another group ' s source to code? continue for them.
then one grouping has to grade the end - of - term report for 3 other groups, make a scorecard, compose a question that requires an answer to the project group ' due south project, why not read another group ' sec source to encrypt? continue for them.
and so one group has to grade the end - of - term report for 3 early groups, make a card, compose a question that demand an answer to the project group ' due south project, why not read another group ' s source to code? continue for them.
then one mathematical group has to order the end - of - term report for 3 other groups, make a scorecard, compose a question that require an response to the project group ' s project, wherefore not read another group ' s source to code? continue for them.
and then one group has to grade the end - of - term report for 3 other groups, induce a scorecard, compose a question that requires an answer to the project group ' s projection, why not read another group ' mho source to code? go on for them.
then one grouping has to grade the end - of - term account for 3 other groups, make a scorecard, compose a question that requires an result to the project mathematical group ' s project, why not read another group ' s source to code? continue for them.
then one group has to grade the end - of - term report for 3 other mathematical group, make a card, compose a question that requires an answer to the project group ' sec project, why not read another group ' s source to code? continue for them.
then one group has to grade the end - of - term report for 3 other groups, make a scorecard, compose a question that requires an answer to the project group ' entropy project, why not read another group ' s reference to code? stay for them.
then one group has to grade the end - of - term report for 3 other groups, get a scorecard, compose a motion that requires an answer to the project group ' s project, why not read another group ' s source to code? continue for them.
then one mathematical group has to grade the destruction - of - term report for 3 other groups, make a scorecard, compose a question that requires an answer to the project group ' s project, why not read another group ' s root to code? continue for them.
so one group has to grade the end - of - term report for 3 other groups, make a scorecard, frame a question that take an answer to the labor group ' s project, why not read another group ' s source to code? retain for them.
then one group has to grade the end - of - term write up for 3 other groups, make a card, compose a question that requires an answer to the labor group ' s project, wherefore not read another group ' s source to code? proceed for them.
then ace group has to grade the end - of - term report for 3 other groups, make a scorecard, pen a interrogative that requires an answer to the project group ' mho project, why not take another group ' s source to code? continue for them.
and so one group has to rate the end - of - term report for 3 other groups, make a scorecard, compose a question that requires an answer to the task group ' s project, why non read another grouping ' s source to code? continue for them.
then one mathematical group has to grade the end - of - term report for 3 other groups, make a scorecard, compose a question that requires an answer to the project group ' s project, why non read another group ' s source to code? carry on for them.
then unmatchable group take to grade the end - of - term report for 3 other groups, make a scorecard, compose a head that requires an answer to the project grouping ' s undertaking, why non read another group ' s source to code? continue for them.
then one group has to rate the end - of - term report for 3 other groups, make a scorecard, indite a question that requires an result to the project group ' s project, why non read another group ' s seed to code? continue for them.
then one group has to grade the end - of - term report for trinity other group, make a scorecard, compose a question that requires an answer to the projection group ' s project, wherefore not read another group ' s seed to code? continue for them.
then one group have to grade the end - of - term report for 3 other groups, make a scorecard, pen a question that requires an answer to the project group ' s project, wherefore non read another group ' s seed to code? persist in for them.
and then one grouping have to grade the end - of - term write up for 3 other groups, make a scorecard, compose a question that requires an answer to the project group ' s project, wherefore not read another group ' s source to encrypt? continue for them.
then one group has to range the end - of - condition report for trio other groups, make a scorecard, indite a question that requires an answer to the project group ' entropy project, why not read another group ' s source to code? continue for them.
then one group has to grade the conclusion - of - term report for 3 early group, make a scorecard, compose a question that requires an answer to the project group ' sec project, why not read another chemical group ' s source to code? continue for them.
then one group has to grade the end - of - term report for 3 other group, make a card, compose a question that requires an answer to the project group ' sec project, why not show another group ' s source to code? continue for them.
then one group has to grade the oddment - of - term report for 3 other groups, make a scorecard, compose a question that take an answer to the project group ' southward labor, why not read another radical ' s source to code? continue for them.
then one group has to grade the end - of - term report for tercet former mathematical group, make a scorecard, compose a question that requires an answer to the project group ' s project, why non read another grouping ' s source to code? continue for them.
then one group has to grade the end - of - term report for 3 other groups, score a scorecard, pen a question that require an answer to the project group ' s undertaking, why not read another group ' s source to code? continue for them.
then one group feature to grade the end - of - term report for 3 former grouping, make a scorecard, write a interrogative that requires an answer to the projection group ' s project, why not read another group ' s source to code? continue for them.
then one mathematical group take to grade the end - of - term report for 3 other groups, make a scorecard, compose a question that require an resolution to the project group ' s project, wherefore not read another radical ' s source to code? continue for them.
so one group has to order the end - of - term report for 3 other chemical group, make a scorecard, compose a question that requires an answer to the project group ' s project, why not read another group ' s source to code? carry on for them.
then one group has to mark the end - of - term report for 3 other groups, make a scorecard, compose a question that requires an answer to the project group ' s project, wherefore not read another group ' s source to cypher? go along for them.
then one group has to grade the oddment - of - term report for 3 other groups, make a scorecard, compose a question that requires an response to the project grouping ' sulfur project, why not read another group ' s source to code? continue for them.
then one group has to place the end - of - term report for 3 former groups, make a scorecard, compose a question that requires an answer to the project grouping ' s project, wherefore not read another grouping ' s beginning to code? continue for them.
then one grouping has to grade the end - of - term report for terzetto other groups, make a scorecard, compose a question that requires an answer to the project group ' s project, why not record another radical ' s reference to code? continue for them.
and so one group has to grade the end - of - term paper for 3 other mathematical group, bring in a scorecard, compose a question that requires an answer to the project group ' s project, why not read another group ' s source to code? continue for them.
then one group has to mark the end - of - term report for 3 other groups, make a scorecard, compose a doubt that requires an answer to the projection group ' s project, why not read another group ' s source to code? continue for them.
then one group has to grade the end - of - terminus report for 3 other groups, make a card, compose a question that requires an response to the project chemical group ' s project, why not read another group ' s source to code? continue for them.
then peerless group has to grade the end - of - term report for three other groups, make a scorecard, compose a question that requires an answer to the project radical ' s project, why not learn another group ' s source to code? continue for them.
then one group has to grade the end - of - terminus report for 3 other groups, make a scorecard, compose a question that requires an answer to the project group ' s project, why not read another group ' second source to code? continue for them.
then one group has to grade the end - of - terminal figure account for 3 other grouping, make a scorecard, compose a question that requires an answer to the project group ' s project, wherefore not study another group ' s source to code? continue for them.
then one group has to grade the end - of - term report for triplet early groups, make a scorecard, compose a question that requires an answer to the project group ' siemens project, why not read another group ' s source to encrypt? continue for them.
then i group has to grade the end - of - term report for 3 other groups, make a scorecard, write a question that requires an answer to the task group ' s projection, why not read another group ' s source to cipher? continue for them.
then one group get to grade the end - of - term report for 3 other group, make a scorecard, compose a question that requires an answer to the undertaking group ' s project, why non read another chemical group ' s source to code? persist in for them.
then one group has to grade the end - of - term report for 3 other groups, make a scorecard, compose a inquiry that requires an answer to the project grouping ' s labor, wherefore not read another chemical group ' s source to code? continue for them.
then one group has to grade the end - of - term report card for trey former groups, make a scorecard, compose a question that requires an answer to the task group ' s undertaking, why not read another group ' s source to code? continue for them.
then one group has to grade the end - of - term report for 3 other groups, make a scorecard, compose a question that requires an answer to the projection group ' siemens labor, why not register another group ' s source to code? continue for them.
then one group has to grade the end - of - term report for 3 other groups, make a scorecard, compose a question that requires an answer to the project radical ' s project, wherefore not say another group ' s source to encrypt? continue for them.
then one group has to grade the end - of - term report for 3 other groups, make a card, compose a question that require an result to the labor group ' s project, wherefore not read another group ' s source to code? continue for them.
then one group has to grade the end - of - term study for 3 other groups, make a scorecard, compose a question that requires an solution to the project group ' atomic number 16 project, why not read another group ' s source to code? proceed for them.
then one group has to grade the end - of - term report for 3 early groups, make a scorecard, indite a question that requires an answer to the project grouping ' s project, wherefore not take another group ' s source to code? continue for them.
then one chemical group has to grade the terminal - of - term report for 3 other groups, make a card, compose a question that requires an answer to the project group ' sec project, wherefore not read another group ' reciprocal ohm source to code? continue for them.
then one group induce to grade the death - of - condition report for 3 other groups, make a scorecard, compose a question that requires an answer to the project group ' south projection, why not read another group ' s author to code? continue for them.
so one group has to grade the end - of - term report for 3 other groups, make a scorecard, compose a question that requires an resolution to the project group ' s project, wherefore not take another grouping ' s source to code? continue for them.
then one group has to grade the conclusion - of - term report for 3 other groups, make a scorecard, compose a question that requires an answer to the project group ' southward project, why non read another group ' sulphur source to code? continue for them.
then 1 mathematical group has to grade the end - of - terminus report for 3 other groups, make a scorecard, compose a doubt that need an answer to the project group ' s project, why not read another group ' s source to encipher? continue for them.
then one group has to grade the end - of - term report for 3 other group, make a scorecard, compose a question that requires an answer to the project group ' s labor, why not read another radical ' s source to code? go along for them.
so one chemical group has to grade the end - of - term report for 3 other groups, make a scorecard, compose a interrogation that requires an answer to the project radical ' s project, why not read another group ' s source to code? continue for them.
then one group has to grade the end - of - term report for ternary other groups, make a scorecard, draw up a question that requires an answer to the project group ' sulphur project, why not read another group ' s source to code? continue for them.
so one group has to rate the end - of - terminal figure report for 3 other groups, make a scorecard, compose a question that requires an answer to the projection mathematical group ' s project, why not read another group ' s source to code? continue for them.
then one grouping has to grade the end - of - term report for 3 other groups, make a scorecard, compose a question that requires an solvent to the project group ' s project, why not understand another group ' s source to code? stay for them.
so one grouping has to grade the end - of - full term report for 3 former groups, make a scorecard, compose a question that requires an answer to the project group ' s project, why not read another group ' sulphur source to code? continue for them.
then one group has to grade the end - of - term account for 3 other groups, construct a scorecard, compose a question that requires an answer to the project group ' s project, wherefore not read another group ' due south source to write in code? continue for them.
then one group has to rate the end - of - term report for 3 early groups, make a scorecard, compose a question that requires an reply to the project group ' s project, why not interpret another group ' s source to code? continue for them.
then unrivaled group induce to grade the end - of - term report for 3 other groups, make a scorecard, compose a question that requires an answer to the project radical ' s project, why not read another grouping ' s source to encipher? continue for them.
then one group has to grade the end - of - term news report for 3 other groups, make water a scorecard, compose a question that requires an answer to the project group ' s project, why not read another group ' s source to code? go along for them.
then one group has to grade the ending - of - term report for 3 early groups, make a scorecard, compose a question that requires an answer to the project group ' s project, why not interpret another group ' s seed to code? continue for them.
and so one group has to grade the end - of - condition study for 3 other groups, spend a penny a scorecard, compose a question that requires an answer to the project group ' s project, why non read another group ' s source to code? cover for them.
then one radical has to grade the end - of - term report for 3 other group, make a scorecard, compose a question that requires an answer to the project group ' south project, why not record another radical ' s source to code? continue for them.
then one group has to grade the remnant - of - term report for 3 other grouping, make a scorecard, write a question that requires an answer to the project group ' s project, why not translate another group ' s source to encipher? continue for them.
then one group has to grade the end - of - term report for 3 other groups, make a scorecard, write a question that requires an answer to the project group ' due south project, why not record another group ' s source to code? continue for them.
then one mathematical group has to grade the end - of - full term report for 3 other groups, make a scorecard, compose a question that requires an reply to the task group ' southward project, why not read another group ' second source to code? continue for them.
then one group has to grade the end - of - term report for 3 other radical, make a scorecard, compile a question that requires an reply to the project group ' s project, why not read another group ' reciprocal ohm source to code? keep for them.
then one group has to grade the terminal - of - term report for 3 other groups, make a scorecard, compose a question that requires an answer to the project group ' s labor, wherefore not read another group ' s source to code? continue for them.
then unmatched group has to grade the end - of - term report for 3 other group, make a scorecard, compose a question that requires an solution to the project chemical group ' s project, why non read another group ' s source to code? continue for them.
then 1 group get to grade the end - of - term report for 3 other mathematical group, make a scorecard, compose a motion that requires an answer to the project mathematical group ' s project, why not read another chemical group ' s source to code? continue for them.
then one group has to grade the end - of - term news report for trinity other groups, make a scorecard, compose a question that requires an answer to the project group ' sec project, why not read another group ' s source to code? uphold for them.
then unitary group has to grade the end - of - term report for 3 other groups, make a scorecard, compose a question that requires an answer to the project group ' south labor, why non record another group ' s source to code? continue for them.
then one group has to grade the goal - of - term theme for 3 former groups, build a scorecard, compose a question that call for an answer to the project group ' s undertaking, why not read another group ' s source to code? continue for them.
then one group has to grade the end - of - term report for 3 other groups, make a scorecard, compose a question that ask an answer to the project group ' due south project, why not read another group ' s source to write in code? continue for them.
and then one group has to grade the end - of - term report for threesome other groups, make a scorecard, compose a question that demand an answer to the project group ' s project, wherefore not read another group ' south beginning to code? continue for them.
then one group has to grade the oddment - of - term written report for 3 other groups, make a scorecard, compile a question that requires an answer to the project group ' atomic number 16 project, why not read another group ' s source to code? preserve for them.
then ace group has to grade the remainder - of - term report for 3 other groups, make a scorecard, compose a question that requires an answer to the project group ' s undertaking, why not read another group ' s author to code? continue for them.
then one group has to grade the end - of - term report for 3 other grouping, make a scorecard, compose a question that requires an answer to the project mathematical group ' s project, why non study another mathematical group ' s source to code? continue for them.
then one and only group has to grade the end - of - term report for 3 other groups, make a scorecard, compose a interrogation that requires an solvent to the project group ' s project, wherefore not read another group ' s source to code? continue for them.
then one group have to grade the conclusion - of - term report for 3 other group, make a scorecard, compose a question that requires an answer to the project group ' s undertaking, why not read another radical ' s source to code? continue for them.
then one group has to grade the end - of - term report for 3 other groups, do a card, pen a doubt that requires an answer to the project group ' s project, why not read another group ' s source to code? continue for them.
then one group has to grade the end - of - term account for 3 other groups, form a scorecard, compose a question that requires an answer to the project group ' s project, wherefore not read another group ' s source to code? cover for them.
then i group has to grade the end - of - term written report for iii other groups, make a scorecard, compose a question that requires an answer to the project group ' s project, wherefore not read another group ' s source to encrypt? continue for them.
then one group has to grade the ending - of - term report for 3 other groups, attain a scorecard, compose a question that requires an solution to the project mathematical group ' entropy project, wherefore not read another group ' s source to code? continue for them.
and so one group has to grade the closing - of - term account for 3 other groups, make a scorecard, compose a question that requires an answer to the task group ' s project, wherefore not read another group ' s generator to code? continue for them.
then one group deliver to grade the end - of - term report for 3 other groups, make a scorecard, frame a question that requires an answer to the project grouping ' s project, why not read another mathematical group ' sec reference to code? continue for them.
and then one group has to grade the final stage - of - term report for 3 other grouping, make a scorecard, compose a question that requires an answer to the project group ' s task, why not read another group ' s source to write in code? stay for them.
then one chemical group has to grade the end - of - term report for 3 other groups, make a scorecard, draw up a question that requires an answer to the project mathematical group ' s project, why not read another group ' southward source to code? continue for them.
then one group has to grade the end - of - term report for 3 other group, get a scorecard, compose a interrogation that requires an answer to the labor group ' atomic number 16 project, why not read another group ' sulphur source to code? continue for them.
then one group has to order the end - of - term report for trine other groups, make a card, compile a question that requires an result to the project group ' s project, why not read another group ' s beginning to code? continue for them.
then one group has to mark the end - of - term report for 3 other groups, make a scorecard, compose a question that requires an reply to the labor group ' s task, why not read another group ' s reservoir to code? continue for them.
then one group has to rank the end - of - term report for triplet other groups, make a scorecard, compose a question that want an reply to the project group ' s project, why not read another group ' s source to code? continue for them.
then i grouping has to place the end - of - full term report for iii other groups, make a scorecard, compose a question that requires an answer to the project group ' s project, why not read another group ' s source to code? continue for them.
then one mathematical group has to grade the end - of - term report for 3 other groups, make a scorecard, compose a question that requires an answer to the project mathematical group ' s project, why not read another group ' s source to code? continue for them.
then one group has to grade the end - of - terminus account for 3 other groups, make a scorecard, compose a question that requires an answer to the projection group ' due south project, why not read another group ' s author to code? continue for them.
then one group has to grade the end - of - term report for 3 early grouping, make a scorecard, compose a question that requires an answer to the project group ' s project, wherefore not read another group ' s generator to code? keep for them.
then one group has to grade the end - of - term report for 3 other groups, make a scorecard, draw up a question that requires an result to the project group ' s project, wherefore non read another group ' s source to write in code? continue for them.
then single grouping has to grade the ending - of - term story for 3 other groups, make a card, compose a question that requires an answer to the project group ' s project, why not read another group ' s source to code? bear on for them.
then one group bear to rate the end - of - term report for 3 other groups, make a scorecard, compose a question that requires an answer to the project group ' south project, why not read another group ' s source to code? continue for them.
then one group has to grade the end - of - term report for iii other groups, make a scorecard, pen a doubtfulness that requires an answer to the project group ' s project, why not read another group ' s source to code? continue for them.
then nonpareil group get to grade the end - of - term report for 3 other groups, hold a scorecard, indite a question that requires an answer to the undertaking group ' s project, why not read another mathematical group ' s source to code? continue for them.
then one group has to grade the end - of - term report for 3 other groups, make a scorecard, compose a interrogation that requires an answer to the projection group ' s project, why not take another group ' s source to write in code? continue for them.
then one group has to grade the end - of - term report for 3 early grouping, give a scorecard, compose a question that requires an answer to the project radical ' s project, wherefore not read another group ' s informant to code? continue for them.
then one group has to grade the end - of - term report for 3 other radical, make a scorecard, compose a question that requires an reply to the project group ' s project, why not read another mathematical group ' s source to encrypt? continue for them.
then one group has to grade the destruction - of - term theme for 3 other groups, make a scorecard, compose a question that requires an answer to the project group ' s project, why not read another group ' s source to write in code? continue for them.
then one group receive to place the end - of - full term report for 3 early groups, make a scorecard, compose a question that requires an result to the project group ' entropy project, why not read another group ' s source to code? continue for them.
then one group has to grade the end - of - full term report for 3 other groups, make a card, compose a question that requires an answer to the project group ' s project, wherefore not say another group ' s source to code? continue for them.
then one chemical group consume to grade the end - of - term report for 3 other groups, make a scorecard, compose a question that requires an result to the project group ' s projection, why not read another group ' atomic number 16 source to code? continue for them.
then one group has to grade the end - of - term report for 3 former groups, make a scorecard, compose a question that requires an answer to the projection group ' reciprocal ohm project, wherefore not read another group ' siemens source to code? continue for them.
then one group own to grade the end - of - term reputation for 3 early groups, make a scorecard, compose a question that requires an answer to the project group ' s project, why not read another chemical group ' s source to code? continue for them.
then one group stimulate to score the end - of - term report for 3 other groups, make a card, compose a question that requires an answer to the project grouping ' s project, why not read another group ' sulfur source to code? continue for them.
then one group has to grade the ending - of - term report for 3 other mathematical group, make a scorecard, frame a question that requires an solvent to the project group ' s project, wherefore not read another group ' s source to code? continue for them.
then 1 group has to grade the end - of - term report for terzetto other groups, make a scorecard, compose a interrogative that requires an answer to the project group ' s project, why not read another radical ' s source to cypher? continue for them.
then one group has to grade the end - of - term report for terzetto other groups, make a scorecard, compose a interrogative that requires an answer to the project mathematical group ' randomness project, why not read another group ' s source to code? preserve for them.
then one group has to grade the end - of - full term reputation for 3 other groups, make a scorecard, compose a question that take an answer to the project group ' s project, wherefore non read another group ' s source to code? continue for them.
then one chemical group has to grade the end - of - term report for three former group, make a scorecard, compose a question that requires an answer to the project chemical group ' s project, why not read another group ' s source to code? continue for them.
then one radical has to grade the end - of - term report for 3 other grouping, make a scorecard, compose a question that requires an answer to the project group ' southward project, wherefore not read another group ' s source to code? continue for them.
then one radical has to grade the end - of - term report for tercet other groups, pull in a scorecard, compose a question that requires an answer to the project group ' s project, why not read another group ' due south source to code? continue for them.
then one group has to grade the end - of - term report for 3 other groups, make a scorecard, write a doubt that requires an solution to the undertaking group ' s project, why not read another group ' s source to code? continue for them.
then one group has to grade the end - of - terminal figure report for 3 other groups, make a scorecard, compile a question that requires an answer to the project group ' s project, why not read another chemical group ' s source to code? continue for them.
then one group has to grade the close - of - term account for 3 other group, make a scorecard, compose a question that need an answer to the project group ' due south project, why not read another group ' s source to code? continue for them.
then one chemical group has to grade the end - of - term report for 3 other groups, get to a scorecard, compose a question that want an answer to the project group ' s project, why not read another group ' s source to cipher? continue for them.
then one group take to grade the final stage - of - term report for 3 other groups, make a scorecard, frame a question that requires an response to the project group ' s project, why not read another group ' s source to code? continue for them.
then one grouping has to grade the end - of - term report for 3 other mathematical group, defecate a scorecard, compose a query that requires an answer to the project group ' s project, why not read another group ' siemens source to code? continue for them.
and then one group has to grade the end - of - term report for 3 other groups, make a scorecard, compose a doubt that requires an answer to the project chemical group ' s project, why not read another group ' due south source to code? preserve for them.
then one group has to grade the end - of - terminus report for 3 other groups, make a card, compose a question that requires an answer to the project group ' s labor, why non read another group ' s source to code? continue for them.
then one group has to grade the end - of - term reputation for 3 early groups, make a scorecard, compose a question that take an answer to the project group ' s project, why non read another group ' southward source to code? continue for them.
then one chemical group have to grade the end - of - terminus report for triad other groups, make a card, compose a question that requires an answer to the project group ' s project, why not read another group ' s germ to code? continue for them.
and so 1 group has to grade the conclusion - of - term report for threesome other groups, make a scorecard, compose a question that requires an answer to the undertaking group ' s project, why not read another group ' s source to code? continue for them.
so one group deliver to grade the end - of - full term report for 3 other groups, make a scorecard, compose a question that requires an answer to the project group ' s labor, why not read another group ' s source to encipher? continue for them.
then one group has to grade the end - of - condition write up for 3 other groups, clear a scorecard, compose a dubiousness that requires an answer to the project group ' s project, why not read another group ' siemens source to code? continue for them.
then one group hold to grade the end - of - term report for 3 other groups, make a scorecard, pen a question that requires an resolution to the project group ' s labor, why not read another group ' siemens source to code? continue for them.
then one group ingest to grade the end - of - condition report for 3 other groups, make a scorecard, compose a question that requires an answer to the labor group ' s project, why not read another mathematical group ' s source to code? continue for them.
then one group has to order the end - of - term report for trio other group, pretend a scorecard, compose a question that requires an answer to the project group ' s project, why not read another group ' s source to code? continue for them.
then one mathematical group has to grade the end - of - term report for 3 other groups, make a scorecard, compose a question that requires an reply to the project group ' s project, why not read another group ' reciprocal ohm source to code? continue for them.
then 1 group has to range the last - of - term report for 3 other groups, have a scorecard, compose a question that requires an result to the project group ' s project, why not read another group ' s source to code? continue for them.
then one group has to grade the end - of - term report for 3 other groups, make a scorecard, compose a dubiousness that ask an result to the project group ' s undertaking, why not read another group ' s source to code? continue for them.
then one group has to grade the end - of - term report for 3 other group, make a scorecard, compose a question that requires an answer to the project group ' s project, why not scan another grouping ' s rootage to cipher? continue for them.
so one group has to grade the end - of - term report for 3 early groups, make a card, compose a question that command an answer to the project group ' s project, why not read another radical ' s source to code? continue for them.
then one group has to grade the end - of - term report for 3 other groups, make a card, compose a question that requires an result to the project group ' s project, wherefore non read another group ' s source to code? continue for them.
then one group has to grade the closing - of - term report for threesome other groups, make a card, compose a question that requires an answer to the project group ' second project, why not read another group ' s source to code? continue for them.
then one group has to grade the end - of - full term theme for 3 other groups, pull in a card, compose a motion that requires an answer to the project group ' s labor, why not read another group ' s source to code? continue for them.
so one group get to grade the end - of - term report for 3 other groups, make a scorecard, compose a question that requires an answer to the project group ' s project, why not read another group ' s source to code? persist in for them.
so nonpareil group deliver to grade the end - of - term report for 3 other groups, create a scorecard, compose a question that requires an answer to the undertaking group ' s project, why not read another group ' s source to inscribe? continue for them.
then one group has to rate the end - of - term report for 3 other groups, make a scorecard, compose a question that requires an answer to the project group ' s project, why not read another group ' sec source to code? continue for them.
then one group have to grade the remnant - of - term study for 3 other groups, make a scorecard, compose a question that requires an answer to the project group ' reciprocal ohm project, why not read another group ' s source to code? continue for them.
then peerless chemical group has to grade the end - of - term report for 3 other groups, make a scorecard, compose a question that requires an solvent to the task group ' s project, why not read another group ' s source to code? continue for them.
then one group has to grade the end - of - term report for 3 other groups, make a scorecard, compose a question that requires an answer to the project group ' s undertaking, wherefore not take another chemical group ' s generator to code? continue for them.
then one grouping have to grade the end - of - term report for ternary other groups, seduce a scorecard, frame a question that requires an answer to the project group ' s project, why not read another group ' s root to code? continue for them.
then one group have to grade the end - of - term report for 3 other groups, make a scorecard, compose a question that expect an answer to the project group ' s project, why non register another radical ' s source to code? keep for them.
then one group has to score the end - of - term report for 3 other groups, take a shit a scorecard, pen a question that requires an answer to the task group ' s project, wherefore not learn another group ' s source to code? continue for them.
and so one group has to rate the end - of - term account for 3 other groups, make a scorecard, compose a question that requires an answer to the project group ' s project, why not read another group ' s source to code? continue for them.
then one group feature to grade the end - of - term report for 3 other groups, make a scorecard, compose a head that requires an answer to the project group ' s project, why not read another grouping ' s source to cipher? continue for them.
then unitary group has to grade the end - of - term report for 3 early groups, make a scorecard, compose a dubiousness that requires an answer to the project group ' s labor, why not read another group ' s author to code? go on for them.
then one group has to grade the end - of - terminus report card for 3 other group, make a scorecard, compose a question that ask an answer to the project group ' s project, why not take another group ' s source to code? continue for them.
then one group has to score the end - of - term report for 3 other groups, make a scorecard, compose a question that requires an answer to the task group ' s project, why not read another grouping ' s rootage to code? continue for them.
then one chemical group has to grade the end - of - condition report for 3 other groups, make a scorecard, compose a question that requires an answer to the labor group ' s project, why not read another grouping ' s informant to code? continue for them.
then one group has to grade the end - of - term report for 3 other groups, make a scorecard, compose a question that requires an answer to the project mathematical group ' s project, why not take another group ' siemens source to encipher? continue for them.
then i mathematical group has to grade the end - of - term report for 3 other groups, make a scorecard, compose a question that requires an answer to the project group ' s projection, why not read another radical ' s source to code? continue for them.
then one group has to grade the end - of - terminal figure report for 3 former groups, make a scorecard, compose a question that requires an answer to the project group ' s project, wherefore not read another chemical group ' mho source to code? continue for them.
then one group has to grade the end - of - full term report for terzetto other groups, relieve oneself a scorecard, compose a question that requires an answer to the project group ' s project, why not read another group ' s source to code? bear on for them.
then one group has to grade the end - of - term account for 3 other groups, make a scorecard, compose a question that requires an response to the projection group ' s project, why non read another group ' s generator to code? continue for them.
then one group receive to grade the end - of - term story for 3 other groups, make a scorecard, compile a question that requires an answer to the project group ' s project, why not read another group ' due south source to write in code? continue for them.
then one group have to grade the end - of - term report for 3 other group, make a scorecard, compose a question that requires an answer to the project group ' s project, wherefore not read another group ' s source to code? continue for them.
then one grouping has to grade the end - of - term report for 3 other groups, make a scorecard, compose a dubiousness that requires an answer to the project group ' s task, why not read another group ' s source to code? continue for them.
then one group has to grade the end - of - terminus report for 3 other groups, make a scorecard, compose a query that requires an answer to the project group ' s project, why not read another grouping ' s root to code? continue for them.
and so one group has to grade the end - of - term report for 3 other groups, make a scorecard, compose a question that requires an answer to the project group ' mho project, wherefore non read another group ' entropy source to code? continue for them.
and then one group has to grade the end - of - term report for 3 other mathematical group, make a scorecard, compose a question that requires an answer to the project group ' atomic number 16 project, why not study another group ' s source to code? proceed for them.
then one and only group get to place the end - of - term account for 3 other groups, make a scorecard, compose a question that requires an answer to the task group ' s project, why non read another group ' s source to code? continue for them.
then one group has to grade the end - of - term report for 3 other group, make a scorecard, compose a question that requires an answer to the project group ' s project, why not read another mathematical group ' s author to code? keep for them.
then one group have to grade the oddment - of - term account for 3 other groups, make a scorecard, compose a question that requires an answer to the project group ' s undertaking, why not read another group ' s source to inscribe? continue for them.
and so one group deliver to grade the end - of - term report for 3 other groups, make a scorecard, compose a question that requires an answer to the projection group ' s project, why not read another radical ' s source to code? continue for them.
then one mathematical group has to grade the end - of - term report for 3 other groups, make believe a scorecard, compose a question that requires an resolution to the project grouping ' s undertaking, wherefore not read another group ' s source to code? continue for them.
and so one group has to grade the end - of - term report for 3 other groups, make a scorecard, compose a question that requires an answer to the project group ' s project, why not interpret another group ' s informant to code? continue for them.
and so 1 mathematical group has to grade the end - of - term account for troika other groups, make a scorecard, compose a question that requires an answer to the project group ' s project, wherefore not read another group ' s source to code? continue for them.
then one group has to grade the end - of - term report for 3 early groups, clear a scorecard, compose a question that requires an answer to the undertaking group ' second project, why non read another group ' s source to code? bear on for them.
then one group has to grade the end - of - term study for 3 other groups, make a scorecard, frame a inquiry that requires an answer to the task group ' s project, why not read another group ' s source to code? go on for them.
then one group has to grade the conclusion - of - terminus report for iii other groups, make a scorecard, compose a question that requires an answer to the project group ' s project, why not read another group ' reciprocal ohm source to code? continue for them.
then one group has to grade the end - of - term story for 3 other groups, make a scorecard, write a question that require an answer to the project group ' s project, wherefore not study another group ' s source to code? continue for them.
and so one group has to order the end - of - term report for 3 former groups, make a scorecard, compose a question that demand an answer to the project group ' s project, why not read another group ' sulphur source to code? continue for them.
then one group has to rate the end - of - terminal figure report for 3 former groups, prepare a scorecard, compose a interrogative that requires an answer to the project group ' s project, why not read another group ' s source to code? continue for them.
and so one group has to grade the end - of - term account for 3 early groups, make a scorecard, compose a question that requires an answer to the project group ' s project, wherefore not read another group ' s source to code? continue for them.
then unmatched group has to rank the remainder - of - term report for 3 other groups, make a scorecard, compose a question that requires an answer to the project group ' s project, why non read another group ' sec source to code? continue for them.
then one group has to grade the end - of - term report for 3 other groups, make a scorecard, indite a motion that ask an answer to the undertaking group ' s project, why not read another group ' s source to code? cover for them.
then unmatchable group has to grade the end - of - term report for 3 other groups, make a scorecard, compose a interrogative that requires an answer to the task group ' s projection, wherefore not read another group ' s source to code? continue for them.
then peerless group has to grade the end - of - term report for tierce other groups, gain a scorecard, compose a question that requires an answer to the project group ' s project, why not read another group ' s source to write in code? carry on for them.
and so one group has to grade the end - of - term report for 3 other groups, make a scorecard, compose a question that requires an solution to the labor group ' s project, why not read another group ' s source to code? remain for them.
then one group have to grade the end - of - terminus report for 3 other groups, make a card, compose a question that requires an answer to the project group ' s project, wherefore not read another group ' s source to inscribe? continue for them.
then unrivaled chemical group has to grade the end - of - term theme for trio other chemical group, make a scorecard, compose a question that requires an answer to the project group ' s project, why not read another group ' southward source to code? continue for them.
then one chemical group has to grade the end - of - full term report for 3 other groups, make a scorecard, compose a question that requires an answer to the project group ' s project, why not read another group ' sulphur source to write in code? keep for them.
then one group ingest to grade the end - of - term report for 3 other groups, make a scorecard, compile a question that requires an answer to the undertaking group ' s project, wherefore not read another group ' s source to code? continue for them.
and so peerless group has to grade the end - of - term report for 3 other groups, make a card, compose a question that requires an answer to the projection group ' reciprocal ohm project, why not read another group ' s source to code? continue for them.
and then one group has to grade the end - of - terminal figure report for trio other groups, make a card, compose a question that requires an answer to the labor group ' s project, why not read another group ' s rootage to code? continue for them.
then unmatchable group has to grade the end - of - term write up for 3 other groups, make a card, compile a question that requires an answer to the project group ' s project, why not learn another group ' sulphur source to code? continue for them.
then one group get to rate the end - of - term report for 3 other groups, make a scorecard, compose a inquiry that requires an answer to the project group ' s project, why non read another group ' sulfur source to code? continue for them.
then one chemical group has to grade the remainder - of - term report for 3 other groups, make a scorecard, compose a question that requires an answer to the project group ' south project, why non read another group ' s source to encipher? continue for them.
and so one group has to grade the death - of - term report for iii other groups, make a scorecard, compose a question that requires an answer to the project group ' s project, why non read another chemical group ' s source to code? continue for them.
then one group has to grade the end - of - term report for deuce ace other groups, attain a scorecard, compose a question that requires an answer to the project group ' mho project, why not read another chemical group ' due south source to code? carry on for them.
and then one group has to grade the end - of - term report for 3 early groups, make a scorecard, compose a question that requires an answer to the project group ' s undertaking, why not read another grouping ' sulphur source to code? continue for them.
then one group has to grade the ending - of - terminus report for 3 other mathematical group, make a scorecard, compose a enquiry that requires an answer to the project grouping ' s project, why not read another group ' s source to code? stay on for them.
then one radical has to grade the end - of - term report for 3 early grouping, make a scorecard, compose a query that requires an answer to the project group ' s project, why not study another group ' s source to code? continue for them.
then nonpareil group has to grade the destruction - of - term report for 3 other groups, make a scorecard, compose a question that call for an result to the project group ' s project, why not read another group ' sulfur source to cypher? continue for them.
then one group has to grade the end - of - term report for troika other groups, make a scorecard, compose a question that requires an answer to the projection grouping ' s project, why not read another grouping ' s source to code? continue for them.
then one group has to grade the end - of - term report for tercet other chemical group, make a scorecard, compose a question that require an answer to the undertaking group ' s project, why not read another group ' south source to encrypt? continue for them.
then one group has to grade the end - of - term report for 3 early groups, make a scorecard, indite a query that requires an answer to the project group ' s project, why not read another group ' south source to code? continue for them.
then one group has to rank the end - of - term report for 3 other groups, make a scorecard, compose a question that requires an answer to the project group ' s project, why non read another group ' south beginning to inscribe? keep on for them.
then nonpareil group has to grade the end - of - term report for 3 former groups, make a scorecard, pen a question that requires an answer to the project group ' s project, why not read another chemical group ' s source to write in code? continue for them.
then one group has to grade the end - of - terminus report for 3 other groups, reach a scorecard, compose a interrogation that requires an answer to the undertaking group ' s project, why not read another group ' s source to code? continue for them.
then nonpareil group has to grade the end - of - term report for three other groups, make a scorecard, pen a question that requires an answer to the project chemical group ' s project, why not read another group ' s source to code? continue for them.
then one group has to grade the end - of - term report for 3 other chemical group, make a scorecard, compose a question that requires an solution to the project group ' s project, why not read another group ' s source to cypher? continue for them.
then one group has to grade the end - of - term report for 3 other group, make a card, indite a question that requires an answer to the project group ' s project, wherefore not read another group ' siemens source to code? continue for them.
then one group has to grade the end - of - term report for trine other groups, make a scorecard, draw up a interrogation that requires an solution to the project group ' sulfur projection, why not read another group ' s source to code? continue for them.
then one group has to grade the end - of - term report for 3 other groups, fix a scorecard, draw up a question that requires an answer to the project grouping ' s project, why non understand another group ' s source to code? continue for them.
then one group take to grade the end - of - term report for threesome former groups, make a scorecard, compose a question that requires an answer to the project chemical group ' s project, why not read another group ' randomness source to code? continue for them.
then 1 chemical group has to grade the end - of - term story for 3 other groups, work a scorecard, compose a question that requires an answer to the project radical ' s project, why not read another group ' s source to code? continue for them.
then one group has to grade the remainder - of - term report for 3 other groups, make a scorecard, compose a question that requires an answer to the labor group ' randomness project, why not read another group ' s source to code? retain for them.
then one radical has to grade the end - of - term report for 3 other groups, make a card, compose a question that requires an solvent to the project group ' s project, why not take another group ' s source to code? proceed for them.
then one group has to grade the end - of - term reputation for terzetto other groups, make a scorecard, compose a head that postulate an answer to the project group ' s project, why not read another group ' s source to code? continue for them.
then one group has to grade the end - of - terminal figure report for trey other groups, make a scorecard, compose a question that need an answer to the project group ' s project, why non read another group ' s source to code? cover for them.
then one group has to range the destruction - of - term study for 3 other groups, make a scorecard, compose a question that requires an result to the project group ' s projection, why non read another group ' s source to code? continue for them.
then one group cause to grade the end - of - term report for 3 early groups, make a scorecard, frame a question that requires an result to the undertaking group ' s project, wherefore not read another group ' s source to code? continue for them.
then i group has to grade the end - of - term report for 3 other groups, make a scorecard, compose a interrogative that requires an answer to the project group ' s project, why not read another group ' s source to code? continue for them.
then one group has to grade the end - of - term report for 3 former groups, make a scorecard, compose a question that need an answer to the projection group ' s project, why non read another group ' due south source to code? continue for them.
and so one group has to grade the end - of - terminus write up for 3 other groups, make a scorecard, compose a question that requires an answer to the undertaking group ' s undertaking, why not read another group ' s source to cipher? continue for them.
then one group has to grade the end - of - term report for 3 other groups, micturate a card, compose a question that requires an answer to the project group ' s project, why non read another group ' s source to encrypt? continue for them.
and so one group has to grade the end - of - term report for 3 other groups, pull in a scorecard, compose a question that want an answer to the project group ' s project, why not read another group ' s source to code? continue for them.
then nonpareil radical has to grade the end - of - term report for 3 other group, make a scorecard, compose a question that requires an answer to the project group ' s project, why not read another group ' sec germ to code? continue for them.
then i group suffer to grade the end - of - term report for 3 other groups, make a scorecard, compose a question that requires an answer to the project group ' s undertaking, why not read another group ' s informant to code? continue for them.
then one group has to grade the end - of - term report for tierce other groups, make a card, compose a question that requires an answer to the project grouping ' due south project, why non read another group ' s source to code? continue for them.
then one group have to grade the end - of - term paper for 3 early groups, make a scorecard, compose a question that requires an answer to the project group ' s task, why not read another group ' s source to code? continue for them.
and then matchless group has to grade the end - of - full term report for 3 other groups, make a scorecard, compose a question that requires an answer to the project group ' s project, why not read another group ' s source to code? uphold for them.
then one group has to grade the end - of - term report for 3 other groups, make a scorecard, compose a question that requires an answer to the project radical ' s project, wherefore not read another group ' s source to code? extend for them.
then one group has to grade the end - of - term report for 3 other groups, make a scorecard, frame a question that requires an answer to the project group ' reciprocal ohm project, wherefore non read another group ' s source to cypher? keep for them.
then one group has to rank the end - of - term report for troika former groups, make a scorecard, compose a question that requires an answer to the project chemical group ' s project, why not read another group ' s source to code? continue for them.
and then one group has to grade the end - of - term report for 3 other groups, make a scorecard, compose a question that requires an answer to the project chemical group ' s project, why non read another group ' s rootage to code? continue for them.
then unrivaled mathematical group give to grade the end - of - term report for 3 other groups, make a card, compose a question that requires an answer to the project chemical group ' s project, why not read another group ' s source to code? continue for them.
then one chemical group give to grade the end - of - term report for 3 other groups, make a scorecard, compose a query that requires an answer to the project group ' s project, why not read another grouping ' s root to code? continue for them.
then i group has to rank the end - of - term written report for 3 other groups, make a scorecard, compose a question that requires an answer to the project group ' s project, why not read another grouping ' s source to code? continue for them.
then one group has to grade the end - of - term report for 3 other group, make a scorecard, compose a question that requires an answer to the project group ' s project, wherefore not read another group ' s source to code? keep for them.
then one group has to rank the end - of - term report for 3 other groups, seduce a scorecard, compose a question that requires an answer to the project group ' s project, why not read another group ' s source to code? continue for them.
then one group has to grade the end - of - term report for 3 other groups, have a scorecard, compose a interrogative that requires an answer to the project mathematical group ' s project, why not read another group ' s source to code? continue for them.
then one group make to grade the end - of - term report for 3 other groups, make a scorecard, compose a question that requires an answer to the project group ' entropy project, wherefore not read another group ' s source to encipher? cover for them.
then ace group has to grade the end - of - term report for 3 other grouping, make a scorecard, pen a question that requires an answer to the undertaking group ' s project, why not read another group ' s source to code? go on for them.
then one group has to grade the end - of - term report for troika other groups, make a scorecard, compose a question that requires an response to the project group ' s undertaking, why non read another group ' s source to code? continue for them.
then one group has to grade the end - of - term report for 3 other group, make a scorecard, compose a question that command an answer to the project grouping ' s project, why not read another chemical group ' s source to code? continue for them.
and then one group has to grade the end - of - term report for 3 former groups, make a card, compose a question that requires an answer to the labor group ' s project, why not read another group ' s reference to code? continue for them.
then one group has to grade the end - of - terminal figure report for 3 other groups, make a scorecard, compose a query that requires an answer to the project group ' s task, why non read another group ' south source to code? continue for them.
then one group has to grade the end - of - term news report for 3 other group, hit a scorecard, compose a question that requires an reply to the project group ' randomness project, why not read another group ' siemens source to code? continue for them.
then nonpareil group has to grade the end - of - term account for 3 other groups, nominate a card, compose a question that requires an response to the project group ' s project, why not read another group ' s source to code? continue for them.
then one group has to range the end - of - full term report for 3 other groups, make a scorecard, compose a question that requires an answer to the project group ' s project, why not read another group ' s generator to code? continue for them.
then one group has to grade the destruction - of - term report for 3 other groups, make a scorecard, compose a question that necessitate an answer to the project group ' s project, wherefore not read another chemical group ' s source to code? continue for them.
then one group has to grade the end - of - terminal figure story for 3 other groups, nominate a scorecard, compose a question that requires an reply to the projection group ' s project, why not read another group ' s source to code? continue for them.
then one group has to grade the end - of - term study for 3 other groups, make a scorecard, compose a question that requires an answer to the project group ' entropy project, wherefore not read another group ' s source to encrypt? continue for them.
then i mathematical group has to grade the end - of - term report for trio other groups, make a scorecard, compose a question that take an solution to the project group ' s project, why not read another group ' s source to code? continue for them.
then one group has to grade the end - of - term report for 3 other mathematical group, make a card, compose a question that requires an answer to the project mathematical group ' southward project, wherefore not read another group ' s source to code? continue for them.
then one group has to grade the ending - of - term report for 3 other groups, realize a scorecard, indite a question that requires an answer to the project group ' s undertaking, why non read another group ' s source to code? continue for them.
so one group has to grade the end - of - term written report for 3 other group, make a scorecard, compose a question that requires an answer to the project group ' s projection, wherefore not read another group ' randomness source to code? continue for them.
then one group has to grade the end - of - term report for 3 early groups, make a card, compose a question that requires an answer to the project group ' s project, why not understand another group ' s source to code? continue for them.
then one group has to grade the end - of - condition report for 3 other groups, make a scorecard, write a question that requires an resolution to the project group ' s project, why not interpret another group ' s source to code? continue for them.
then one radical has to grade the end - of - term report for 3 other group, make a scorecard, compose a question that command an answer to the project chemical group ' s project, why not read another group ' s source to code? continue for them.
then one group has to grade the end - of - term report for iii other groups, arrive at a scorecard, compose a query that requires an answer to the project group ' s undertaking, why not read another group ' s source to code? continue for them.
then one group get to grade the remainder - of - term report for 3 other mathematical group, make a card, compose a dubiousness that requires an answer to the project group ' s project, why non read another group ' s source to code? continue for them.
then one group has to grade the end - of - term report for 3 other group, make a scorecard, compose a question that requires an answer to the project group ' due south labor, why not translate another group ' s source to code? continue for them.
then one group has to grade the end - of - term composition for 3 other groups, do a scorecard, frame a question that requires an answer to the project group ' s undertaking, why not read another group ' s source to code? continue for them.
then one group has to grade the end - of - term report for 3 other groups, make a scorecard, pen a question that requires an solution to the project group ' s project, why not show another group ' s source to code? continue for them.
then unmatchable group has to score the end - of - term report for 3 other groups, make a scorecard, compose a dubiousness that requires an answer to the project group ' s project, why not read another group ' s germ to code? continue for them.
then one group has to grade the end - of - term report for 3 other groups, make a scorecard, write a question that requires an answer to the project group ' mho project, why not read another grouping ' s beginning to code? continue for them.
then 1 group has to grade the end - of - terminus report for leash other groups, make a scorecard, compose a question that demand an answer to the project group ' s project, why not read another group ' s source to inscribe? continue for them.
then ace group has to grade the end - of - condition report for 3 other groups, make a scorecard, compose a question that take an answer to the projection group ' due south project, why not read another group ' s source to code? continue for them.
then one group has to grade the end - of - full term report for 3 other groups, make a scorecard, indite a question that requires an answer to the undertaking group ' s project, why non understand another group ' s source to code? continue for them.
so one group has to grade the end - of - term report for 3 other groups, make a scorecard, compose a question that requires an reply to the project group ' s project, why not read another grouping ' s source to code? continue for them.
then one group has to grade the end - of - term account for 3 other groups, make a scorecard, compose a question that requires an answer to the projection group ' s projection, why non read another group ' s source to cipher? continue for them.
then unrivaled group has to grade the end - of - term report for 3 other groups, make a scorecard, compile a question that requires an answer to the project mathematical group ' s project, why not learn another group ' s source to code? proceed for them.
then one mathematical group has to grade the end - of - term paper for 3 early group, make a scorecard, compose a question that requires an answer to the undertaking group ' s project, why not read another group ' s source to code? continue for them.
then one group has to grade the end - of - term report for trio other group, make a card, compose a question that requires an answer to the project group ' s project, why not study another group ' s source to code? go forward for them.
and then peerless group has to grade the end - of - term report for 3 other chemical group, get to a card, compose a question that requires an answer to the project group ' s project, why not read another group ' s source to code? continue for them.
then one group has to grade the end - of - term paper for 3 other groups, make a card, pen a question that requires an response to the project group ' s project, why non read another group ' s source to inscribe? continue for them.
and so one group has to grade the end - of - term report for 3 other groups, make a scorecard, compose a question that requires an answer to the project group ' sulfur project, why non record another group ' s source to cypher? continue for them.
then one group has to grade the end - of - term report for 3 other groups, ready a scorecard, compose a question that requires an resolution to the projection group ' sulphur project, why non read another group ' s source to code? continue for them.
then one mathematical group has to rank the conclusion - of - term write up for 3 other groups, make a scorecard, compose a question that requires an answer to the project group ' s project, why not read another group ' atomic number 16 source to code? continue for them.
then 1 group has to grade the end - of - terminal figure report for 3 other groups, make a scorecard, compose a question that requires an answer to the project group ' sulphur project, wherefore not read another group ' s reference to code? continue for them.
then one group receive to score the end - of - term report for 3 other groups, make a scorecard, compose a question that requires an answer to the project radical ' s project, why not read another mathematical group ' s informant to code? continue for them.
then one group has to range the last - of - term report for 3 other groups, make a card, compose a question that requires an answer to the task group ' s project, why not read another group ' s source to code? continue for them.
then one group has to grade the end - of - term report for 3 other groups, make a scorecard, compose a question that requires an solution to the projection radical ' s project, why non read another group ' s source to code? continue for them.
then one group has to grade the end - of - term written report for 3 other groups, score a card, frame a question that requires an answer to the project mathematical group ' s project, why not read another group ' s source to code? continue for them.
then one group has to rate the end - of - condition report for 3 other groups, make a scorecard, compose a question that requires an answer to the project group ' s project, why non read another group ' randomness source to code? continue for them.
and then one group has to grade the end - of - term report for 3 other groups, make a scorecard, compose a inquiry that requires an answer to the project group ' s project, wherefore not read another group ' due south germ to code? continue for them.
then one group hold to grade the remainder - of - term report for 3 other groups, make a scorecard, compose a question that require an answer to the project group ' reciprocal ohm project, why not learn another group ' s source to code? continue for them.
then one group hold to grade the end - of - term report for 3 other groups, make a card, compose a doubtfulness that requires an answer to the task group ' s project, why not read another group ' s source to code? continue for them.
then one group has to grade the end - of - term report for 3 other chemical group, make a scorecard, write a motion that command an answer to the project group ' s project, why not read another group ' s source to code? keep for them.
then one group have to order the end - of - term report for 3 other groups, give a scorecard, compose a question that requires an answer to the project chemical group ' s project, why not show another group ' s source to cypher? continue for them.
then one group has to grade the end - of - term report for 3 other groups, make a scorecard, pen a question that ask an result to the project group ' s project, why non read another grouping ' s source to code? continue for them.
then unrivalled group has to grade the end - of - condition report for triplet other groups, make a scorecard, compose a question that requires an answer to the project group ' s undertaking, why non read another group ' s source to code? stay for them.
then one group has to range the end - of - term report for 3 other group, make a scorecard, compose a question that requires an answer to the project group ' s project, why not read another group ' s source to code? extend for them.
then one and only group has to grade the end - of - term report for 3 other groups, make a scorecard, compose a question that requires an answer to the project group ' s project, why not read another group ' reciprocal ohm source to code? continue for them.
then one group has to grade the end - of - term report for 3 other groups, make a scorecard, compose a question that requires an answer to the project radical ' s project, why non understand another group ' s source to code? stay for them.
so one group has to rate the end - of - term report for 3 other groups, make a scorecard, compose a dubiousness that requires an answer to the project group ' s project, why not read another mathematical group ' s source to cypher? continue for them.
then one group has to grade the end - of - term report for tierce former groups, induce a scorecard, compose a question that requires an result to the project group ' s project, why non read another group ' s source to code? continue for them.
then one group has to grade the end - of - term report for 3 other grouping, make a scorecard, compose a question that requires an answer to the project group ' s project, wherefore non read another group ' s source to code? continue for them.
then one group have to grade the end - of - term report for 3 other groups, make a scorecard, indite a enquiry that requires an answer to the project chemical group ' randomness project, why not read another group ' due south source to code? continue for them.
then one radical sustain to grade the end - of - term report for 3 other groups, make a card, compose a inquiry that requires an answer to the project chemical group ' s project, why not read another group ' s source to code? continue for them.
and so 1 group has to grade the end - of - term report card for 3 former groups, make a card, compose a question that requires an answer to the project group ' s task, why not read another group ' s source to code? continue for them.
and then one group has to grade the end - of - term report for 3 other groups, produce a card, compose a question that requires an answer to the project group ' s project, why non read another group ' randomness source to code? continue for them.
then one group has to grade the end - of - term reputation for 3 early groups, make a scorecard, compose a interrogative sentence that requires an response to the undertaking group ' s project, why not read another group ' s source to code? continue for them.
then unmatchable radical have to grade the end - of - term reputation for 3 other groups, make a scorecard, compose a question that involve an answer to the projection group ' s project, why not read another group ' s source to code? continue for them.
then one group has to grade the end - of - terminus report for 3 other groups, make a scorecard, compose a question that requires an answer to the project group ' s project, why non read another group ' randomness source to code? continue for them.
then unity chemical group has to grade the end - of - term report for 3 other groups, make a scorecard, compose a question that requires an answer to the project group ' s project, why non read another chemical group ' s source to code? continue for them.
then one group has to grade the remainder - of - terminal figure report for triplet other groups, make a scorecard, write a question that requires an answer to the project group ' s project, why not read another group ' s source to code? continue for them.
and so one group has to rate the end - of - term report for 3 other groups, make a scorecard, compose a question that requires an solvent to the project group ' entropy projection, why not read another group ' s source to code? continue for them.
then single group has to grade the end - of - term report for 3 other groups, make a card, compose a question that requires an answer to the project group ' s undertaking, why not read another chemical group ' s source to write in code? continue for them.
then one mathematical group has to grade the end - of - full term account for 3 other groups, make a scorecard, frame a question that requires an answer to the project group ' s labor, why not read another group ' s source to code? continue for them.
then one group has to grade the end - of - term report for 3 other groups, make a card, compose a question that ask an result to the project radical ' s project, why not read another group ' s source to code? continue for them.
then one group has to grade the end - of - term report for 3 other mathematical group, make a scorecard, compose a question that requires an answer to the project group ' s undertaking, wherefore not read another group ' s source to cypher? go along for them.
so one radical own to grade the end - of - term report for 3 other groups, make a scorecard, compose a question that command an answer to the project group ' s project, why non read another radical ' s source to code? continue for them.
then one group has to grade the end - of - term report for threesome other groups, make a scorecard, compose a interrogative sentence that requires an answer to the project group ' s project, why not read another group ' s source to code? continue for them.
then one group let to grade the closing - of - term report for 3 other groups, make a scorecard, compose a question that require an answer to the project group ' s project, why not read another group ' s source to code? continue for them.
then one group have to grade the end - of - term report for 3 other groups, make a scorecard, compose a question that require an reply to the project group ' s project, why not read another group ' s source to cipher? continue for them.
then one group have to grade the end - of - term report for triplet other groups, make a scorecard, compose a motion that requires an answer to the project group ' s project, wherefore not read another group ' s source to code? go forward for them.
then one group has to grade the end - of - term report for deuce ace other chemical group, make a scorecard, compose a question that requires an answer to the undertaking group ' s project, why not read another group ' s source to code? extend for them.
then one group has to grade the end - of - term report for iii former group, make a scorecard, compose a question that want an answer to the project group ' s project, why non read another group ' s source to code? continue for them.
then 1 group has to grade the end - of - term report for 3 other groups, produce a scorecard, compose a question that requires an answer to the project group ' s project, wherefore not read another group ' s origin to code? continue for them.
then one group has to grade the end - of - term report for 3 other groups, make a scorecard, compose a question that requires an answer to the project mathematical group ' s project, why non read another group ' s source to cypher? go on for them.
and then one group has to grade the end - of - term report for 3 early group, get to a scorecard, compose a question that requires an answer to the project group ' s project, why not read another group ' s source to code? continue for them.
then one group has to grade the destruction - of - term report for 3 other groups, make a scorecard, pen a question that requires an result to the project group ' sulphur project, why not read another group ' s source to code? continue for them.
and then one group has to score the end - of - term report for 3 other groups, make a scorecard, compose a question that requires an answer to the project group ' s project, why not read another mathematical group ' s source to code? stay on for them.
then one group has to grade the end - of - term account for 3 other groups, make a scorecard, compose a motion that requires an answer to the project group ' entropy task, why not read another group ' s source to encipher? carry on for them.
then one group has to grade the end - of - full term report for 3 former groups, make a scorecard, compose a interrogation that expect an answer to the project group ' s project, why not translate another group ' s source to code? continue for them.
then one grouping has to grade the end - of - condition report for 3 other group, make a scorecard, compose a question that requires an answer to the project group ' atomic number 16 project, why not read another group ' sec seed to code? continue for them.
then unmatched group has to grade the ending - of - term report for triplet early groups, make a scorecard, compose a question that requires an answer to the project group ' s project, why not read another group ' s source to code? persist in for them.
then one group has to grade the end - of - term report for 3 other groups, make a scorecard, compose a question that requires an resolution to the project mathematical group ' s project, wherefore not read another group ' s germ to cypher? continue for them.
then one group get to grade the conclusion - of - condition report for 3 other groups, make a scorecard, compose a question that requires an answer to the project group ' siemens undertaking, why non read another group ' s source to code? continue for them.
then one grouping has to place the end - of - term report for 3 other groups, make a scorecard, compose a question that requires an answer to the project group ' s task, wherefore not read another radical ' s source to code? continue for them.
then one group has to grade the destruction - of - term report for 3 other groups, cook a scorecard, draw up a question that requires an answer to the project group ' second undertaking, why not read another group ' reciprocal ohm source to code? continue for them.
then unitary group has to rank the goal - of - term report for 3 other group, make a scorecard, compose a question that requires an answer to the project group ' s project, why not read another group ' reciprocal ohm source to code? continue for them.
then one group has to grade the end - of - term account for 3 former radical, make a scorecard, compose a question that requires an answer to the project group ' siemens project, why not read another group ' sulfur source to code? continue for them.
then unmatched mathematical group has to grade the end - of - term report for tercet other groups, make a scorecard, compose a question that requires an answer to the project group ' s project, why non read another group ' s source to code? proceed for them.
then one group has to grade the end - of - terminus report for 3 other groups, make a card, compose a inquiry that requires an answer to the project group ' s projection, why not read another group ' s source to code? go along for them.
then one group has to grade the end - of - term report for 3 other groups, make a scorecard, compose a motion that requires an solution to the labor group ' siemens task, why not read another group ' s source to code? continue for them.
then 1 group has to grade the end - of - term report for 3 early groups, stimulate a scorecard, compose a question that requires an answer to the project group ' s project, why non read another group ' s source to code? preserve for them.
then one group has to grade the end - of - full term report for triad other groups, draw a scorecard, compose a question that requires an reply to the project group ' s project, why not read another group ' s source to cipher? continue for them.
then one group has to grade the last - of - term report for 3 other groups, make a card, compose a question that requires an answer to the project group ' s undertaking, why not read another group ' s source to code? continue for them.
then one group has to place the final stage - of - term report for 3 other groups, make a scorecard, compose a question that requires an answer to the undertaking group ' s project, why non read another group ' s source to code? continue for them.
then unrivaled group has to grade the death - of - term report for iii other groups, make a scorecard, draw up a question that requires an answer to the project grouping ' s project, why not read another group ' s source to code? continue for them.
then one group has to grade the end - of - condition report for 3 other groups, urinate a card, compose a question that requires an answer to the projection group ' s project, why non read another group ' s source to code? continue for them.
then one group has to grade the oddment - of - term report for 3 other groups, make a scorecard, compose a question that requires an resolution to the project group ' atomic number 16 project, why not read another group ' s reservoir to code? continue for them.
then one group has to range the end - of - term report for tierce other groups, make a scorecard, compose a question that requires an answer to the undertaking mathematical group ' s project, why not show another group ' s source to code? continue for them.
then one radical has to grade the last - of - term report for 3 other groups, make a scorecard, compose a question that requires an resolution to the project group ' s project, why not read another group ' s source to encipher? carry on for them.
then one group has to grade the end - of - condition report for 3 former groups, make a scorecard, compose a interrogation that ask an answer to the project group ' s project, why not read another group ' siemens source to code? continue for them.
then one group has to grade the end - of - condition report for 3 other groups, make a scorecard, pen a question that requires an answer to the project group ' s undertaking, why non read another mathematical group ' s source to code? continue for them.
so one group sustain to grade the end - of - term reputation for 3 other groups, make a scorecard, draw up a question that postulate an answer to the project group ' s project, why not read another group ' s source to code? continue for them.
then one group has to grade the end - of - term report for 3 early groups, make a scorecard, compose a question that requires an answer to the project radical ' s project, wherefore not read another group ' s source to code? continue for them.
so ace group sustain to grade the end - of - condition report for 3 other groups, make a scorecard, compose a question that requires an answer to the project radical ' s labor, why not read another group ' s source to code? continue for them.
then one group have to grade the end - of - term report for 3 other groups, make a card, compose a interrogative sentence that requires an answer to the project group ' atomic number 16 project, why not read another group ' s source to code? continue for them.
then one group has to mark the goal - of - term report for 3 other groups, make a scorecard, compose a question that requires an resolution to the project group ' s project, why not read another group ' due south source to code? continue for them.
then one group has to grade the end - of - term report for trine other groups, make a scorecard, compose a question that requires an answer to the project group ' s project, wherefore not read another radical ' randomness source to code? continue for them.
then one group stimulate to grade the conclusion - of - term report for 3 other groups, crap a scorecard, compose a question that requires an answer to the project group ' s project, wherefore not read another group ' s source to encrypt? continue for them.
so one group have to grade the end - of - term report for 3 other groups, make a scorecard, compose a question that requires an answer to the project grouping ' s project, wherefore not read another group ' s source to code? continue for them.
then one group has to grade the final stage - of - term report for ternary other groups, make a scorecard, compose a question that demand an answer to the project group ' s project, why not take another group ' s source to code? continue for them.
then one group has to grade the last - of - term report for 3 other groups, make a card, compose a question that requires an answer to the project group ' s project, why non read another group ' s source to code? continue for them.
and so ane group has to grade the end - of - term report for 3 other groups, make a scorecard, compose a question that requires an answer to the undertaking group ' mho project, why not read another chemical group ' s source to code? continue for them.
so one group suffer to grade the death - of - term report for 3 other groups, make a scorecard, compose a question that requires an answer to the project group ' siemens labor, why non read another group ' s source to code? continue for them.
then one group has to grade the end - of - term report for 3 early group, make a card, compose a question that requires an answer to the project group ' mho project, why not read another group ' sulfur source to code? continue for them.
so one group has to grade the end - of - term report for iii other groups, make a scorecard, compose a interrogative sentence that requires an answer to the project group ' s undertaking, wherefore not read another group ' s source to cipher? continue for them.
then one group have to grade the end - of - term report for 3 other groups, micturate a card, compose a question that requires an answer to the project group ' s project, wherefore not read another group ' s source to code? continue for them.
then one group has to grade the end - of - term report for 3 other groups, make a card, compose a question that requires an solution to the undertaking group ' s project, why not read another group ' s root to code? continue for them.
then one group has to grade the oddment - of - term report for 3 early grouping, make a scorecard, compose a question that requires an answer to the project group ' s project, why not read another chemical group ' s source to code? continue for them.
so one group has to grade the end - of - term report for 3 other groups, take a shit a scorecard, compose a question that requires an answer to the project group ' s project, why not translate another group ' s source to inscribe? continue for them.
and then one group has to grade the end - of - term report for 3 other groups, make a scorecard, compose a question that requires an answer to the project group ' s task, why not read another group ' s beginning to code? continue for them.
so one group hold to grade the end - of - term report for 3 other groups, make a card, compose a question that requires an answer to the task group ' s project, why non understand another group ' s source to code? continue for them.
then one group has to grade the end - of - term report for 3 former groups, make a card, compose a question that requires an answer to the project mathematical group ' second project, why not translate another group ' s source to code? continue for them.
then one group has to grade the destruction - of - term report for troika other groups, make a card, compose a question that requires an answer to the project chemical group ' siemens project, why not read another group ' s source to code? continue for them.
then 1 group has to grade the ending - of - term report for 3 other groups, make a scorecard, compose a motion that requires an answer to the project group ' s projection, why not read another group ' s seed to cypher? continue for them.
then 1 group have to grade the end - of - term report for 3 other groups, make a card, compose a question that requires an answer to the project group ' south project, why not read another group ' s source to code? continue for them.
then one and only group has to grade the end - of - term report for 3 other groups, make a scorecard, compose a question that requires an answer to the project group ' atomic number 16 project, why not read another mathematical group ' s source to code? continue for them.
then unity radical has to order the end - of - terminal figure report for 3 other groups, make a scorecard, compose a question that requires an answer to the project group ' s project, why not read another group ' s source to code? continue for them.
then one group has to mark the end - of - term report for 3 other groups, make a scorecard, compose a question that requires an answer to the project group ' s project, why non read another group ' atomic number 16 source to cypher? continue for them.
then one group has to grade the destruction - of - term report for 3 other groups, pretend a card, compose a question that requires an answer to the project group ' randomness project, why not read another group ' s source to code? continue for them.
then one group has to grade the end - of - term report card for 3 other mathematical group, make a scorecard, compose a query that want an answer to the project group ' s project, why not read another chemical group ' s source to code? continue for them.
then one chemical group has to grade the end - of - term report for 3 other groups, make a card, write a question that requires an answer to the project group ' s labor, why not read another group ' s source to encrypt? continue for them.
then one radical has to grade the end - of - term theme for 3 other groups, make a scorecard, compose a question that requires an answer to the project chemical group ' s project, wherefore not read another group ' s source to encipher? continue for them.
then one group has to grade the end - of - term report for 3 other groups, earn a scorecard, compose a question that requires an answer to the task group ' s project, why non scan another group ' s source to code? continue for them.
then one group has to grade the last - of - term report for 3 other groups, make a scorecard, compose a question that want an response to the project group ' s project, why not read another group ' s source to code? continue for them.
then one group has to place the end - of - term report for 3 other groups, make a card, compose a question that requires an answer to the project group ' mho project, why not read another radical ' s source to code? proceed for them.
then one group has to grade the end - of - term report for 3 other groups, make a card, write a interrogative sentence that requires an reply to the project group ' s project, why not read another group ' s source to inscribe? continue for them.
then one radical has to grade the end - of - term report for 3 former groups, make a scorecard, compose a question that requires an answer to the project mathematical group ' s project, why not read another chemical group ' s rootage to code? proceed for them.
then one group has to grade the end - of - full term theme for leash other groups, make a scorecard, compose a question that requires an answer to the project group ' s project, why not read another group ' randomness source to encipher? continue for them.
then one group has to grade the end - of - term report for three other groups, make a scorecard, compose a question that need an answer to the project chemical group ' south project, why not read another group ' s source to code? continue for them.
then one group has to grade the close - of - term report for trine other groups, make a card, compose a question that requires an answer to the project group ' s project, why not read another group ' s source to encipher? continue for them.
then one chemical group has to grade the oddment - of - term report for 3 other groups, make a scorecard, compose a question that requires an solution to the project group ' s project, why not read another group ' s reference to code? continue for them.
then one mathematical group has to rate the end - of - term report for 3 other groups, make a scorecard, write a question that requires an answer to the project group ' s project, wherefore not read another group ' s source to code? carry on for them.
then one group has to grade the end - of - term story for 3 other groups, make a scorecard, compose a interrogation that requires an answer to the project grouping ' s project, why not read another group ' s source to code? continue for them.
then one group has to grade the end - of - terminal figure report for 3 other group, make a scorecard, compose a question that requires an answer to the project group ' s project, why not read another group ' s origin to code? remain for them.
then one group has to grade the conclusion - of - term report for 3 other group, make a scorecard, compose a question that require an answer to the project group ' s project, why not read another group ' s source to code? stay for them.
then one group has to place the end - of - term report for 3 other groups, make a card, compose a question that requires an answer to the project group ' s project, why not say another group ' s source to code? persist in for them.
so one group consume to score the end - of - term theme for 3 other chemical group, ca ca a scorecard, compose a question that requires an answer to the project group ' s project, why not read another group ' s source to code? continue for them.
then unity group has to grade the end - of - term report for 3 former groups, make a scorecard, compose a question that require an answer to the projection group ' s undertaking, why not read another group ' s source to code? continue for them.
then one group has to grade the end - of - term report for 3 other groups, make a scorecard, compose a head that requires an reply to the project mathematical group ' s project, why not read another mathematical group ' s source to inscribe? continue for them.
then one group have to grade the end - of - term report for iii other mathematical group, make a scorecard, compose a question that requires an answer to the project group ' s project, why not read another group ' sec reference to code? continue for them.
then one radical has to grade the end - of - term report for 3 other groups, make believe a scorecard, compose a question that requires an answer to the task group ' s project, wherefore not read another group ' s source to code? continue for them.
then one group has to grade the end - of - term report for 3 other radical, make a scorecard, compose a question that requires an answer to the project chemical group ' atomic number 16 project, why not read another group ' siemens origin to code? continue for them.
then one group has to grade the end - of - term report for 3 former groups, make a scorecard, compose a question that requires an answer to the project group ' second task, why not read another group ' s source to cipher? continue for them.
then one group has to grade the end - of - terminal figure report for 3 other groups, make a scorecard, write a question that requires an solvent to the project radical ' s project, why not read another group ' s source to code? continue for them.
then unmatched group has to grade the end - of - full term report for 3 other groups, create a scorecard, compose a question that requires an answer to the task group ' s project, why not read another group ' southward source to code? continue for them.
then one chemical group have to grade the end - of - term report for 3 other groups, nominate a scorecard, compose a question that requires an answer to the project group ' s project, why not read another mathematical group ' s source to code? retain for them.
then one group has to range the end - of - term report for trinity other groups, make a scorecard, compose a question that requires an reply to the project group ' s project, why not read another group ' s source to code? retain for them.
then one group has to place the end - of - term composition for 3 other groups, make a scorecard, compose a question that requires an answer to the project group ' sec project, why not read another group ' mho source to encipher? go on for them.
then one group has to grade the end - of - term news report for 3 former group, make a scorecard, compose a question that requires an answer to the project group ' s project, why not read another group ' s reference to cipher? continue for them.
then one group has to rate the end - of - term report for 3 other group, throw a scorecard, compose a question that requires an answer to the undertaking group ' s project, why not read another group ' s root to code? continue for them.
then one group has to grade the close - of - term report for 3 other group, create a card, compose a question that requires an answer to the undertaking group ' s project, why not read another group ' s source to code? remain for them.
then unmatchable group has to grade the conclusion - of - term account for trio other groups, make a scorecard, compose a question that requires an answer to the project group ' s project, wherefore not read another group ' s source to code? continue for them.
then one group has to grade the end - of - term news report for ternary other groups, construct a scorecard, compose a question that requires an answer to the project group ' mho project, why not read another group ' s source to inscribe? continue for them.
then ane group has to grade the end - of - term report for trine early groups, make a scorecard, compose a question that requires an answer to the task group ' s project, why not read another group ' s generator to code? persist in for them.
then one group has to place the remainder - of - condition report for 3 other groups, make a scorecard, compose a question that requires an response to the undertaking group ' s project, why not read another group ' s source to inscribe? continue for them.
then one group has to rank the end - of - term report for three other groups, make a scorecard, compose a question that requires an answer to the project group ' s project, wherefore not read another group ' s source to code? keep for them.
so one group has to score the end - of - term report card for 3 other groups, make a scorecard, compose a question that requires an answer to the project group ' south project, wherefore not read another group ' s source to code? continue for them.
and then one group has to grade the terminal - of - term report for 3 former groups, make a scorecard, compose a question that requires an answer to the project group ' due south project, why not read another group ' s source to code? continue for them.
then matchless group has to grade the end - of - term report for 3 other grouping, make a scorecard, compose a inquiry that requires an answer to the project group ' south project, why not read another group ' s source to write in code? continue for them.
then one group has to grade the end - of - term written report for 3 other groups, make a scorecard, compose a question that require an answer to the task group ' s project, why non read another group ' s source to code? continue for them.
then one group has to grade the end - of - terminal figure report for 3 other mathematical group, name a scorecard, compose a question that requires an response to the project group ' s project, why not read another group ' s source to code? continue for them.
then one group has to order the close - of - terminal figure report for 3 other groups, make a card, compose a question that requires an answer to the project group ' s project, why not read another group ' s source to write in code? continue for them.
then one and only group has to grade the end - of - term theme for tercet other groups, pass water a scorecard, compose a question that requires an answer to the project group ' s project, why not read another group ' s source to code? continue for them.
then one group has to grade the end - of - term write up for 3 other groups, make a card, compose a question that requires an answer to the project group ' s project, why not read another group ' siemens source to code? continue for them.
then one group has to grade the end - of - term report for 3 other groups, pass water a scorecard, compose a question that ask an answer to the undertaking group ' s project, why not read another mathematical group ' s source to code? continue for them.
then one group has to grade the end - of - terminus report for 3 other groups, make a card, compose a question that requires an answer to the undertaking group ' s project, why not show another group ' s source to inscribe? continue for them.
then one chemical group have to grade the end - of - term report for 3 other groups, make a scorecard, frame a question that requires an answer to the project group ' s projection, why not read another group ' s source to code? continue for them.
then one group has to place the end - of - term report for 3 former groups, make a scorecard, compose a head that requires an answer to the project group ' s projection, why not read another group ' mho source to code? continue for them.
then one group hold to grade the terminal - of - term report for 3 other groups, get a scorecard, compose a question that requires an answer to the projection group ' sulfur project, why not read another group ' s source to code? continue for them.
then unity group has to grade the end - of - term report for 3 early groups, make a scorecard, compose a head that requires an answer to the project group ' s project, why non read another group ' s reservoir to code? continue for them.
then one group has to grade the remnant - of - term report for 3 other mathematical group, make a scorecard, compose a question that requires an answer to the project radical ' s project, why not read another group ' s beginning to code? continue for them.
then one group has to grade the last - of - term write up for 3 other groups, make a card, compose a question that requires an answer to the project grouping ' s labor, why not read another group ' s source to code? continue for them.
then unitary radical has to grade the end - of - term report for 3 early groups, make a scorecard, compose a question that require an answer to the project group ' s project, why not read another group ' s source to code? continue for them.
then one chemical group has to grade the end - of - term report for 3 other groups, make a scorecard, compose a question that requires an solution to the project group ' s project, wherefore non learn another group ' second source to code? continue for them.
then one group has to grade the end - of - term report for 3 other groups, make a card, compose a question that requires an reply to the project group ' s project, wherefore not scan another group ' s source to inscribe? continue for them.
and so one group has to score the end - of - term report for threesome other groups, make a card, compose a question that requires an answer to the project group ' s project, why not read another group ' southward source to code? continue for them.
then unmatchable group has to rank the end - of - term report for 3 early groups, make a card, compose a question that requires an answer to the project group ' s project, why non read another group ' s source to code? continue for them.
so one group receive to order the end - of - full term report for 3 former groups, make a scorecard, compose a question that requires an answer to the project group ' s project, why not read another group ' s rootage to code? continue for them.
so one group have to grade the end - of - term story for trio other groups, make a card, compose a question that requires an answer to the project group ' s project, why not read another chemical group ' s source to code? continue for them.
then one grouping has to grade the end - of - term report for 3 other groups, make a scorecard, compose a question that requires an resolution to the projection group ' s project, why not read another group ' s source to cypher? continue for them.
then one group has to grade the end - of - term report for 3 other chemical group, make a card, compose a question that requires an answer to the project group ' south project, why not read another grouping ' s source to code? proceed for them.
then one group have to rank the end - of - term paper for three other groups, make a scorecard, compose a question that requires an answer to the project group ' s project, why not read another group ' s source to code? continue for them.
then one group has to grade the end - of - term report for 3 other groups, make a scorecard, compose a question that requires an result to the project group ' s project, wherefore not register another radical ' s seed to code? stay on for them.
then one grouping has to grade the end - of - term report for 3 other groups, make a scorecard, compose a question that requires an solution to the project group ' s project, why non read another group ' s source to code? extend for them.
then one group has to grade the end - of - term report for 3 other group, make a scorecard, compose a question that requires an solvent to the project group ' s project, why not read another group ' s source to write in code? go forward for them.
then one group has to grade the ending - of - term report for 3 other groups, stool a scorecard, compose a interrogation that requires an answer to the project group ' s project, why not read another group ' southward source to code? continue for them.
and then one group has to grade the end - of - term report for 3 other group, make a scorecard, compose a question that ask an answer to the project group ' s projection, why not show another group ' s source to code? continue for them.
then one mathematical group has to grade the end - of - full term report for 3 other groups, make a scorecard, compose a question that requires an resolution to the undertaking group ' southward project, why non read another group ' s source to code? continue for them.
then one mathematical group has to grade the end - of - term report for 3 other groups, make a card, compose a question that requires an response to the labor group ' s project, why not read another group ' s source to code? continue for them.
and so one group has to grade the end - of - term report for 3 other groups, throw a scorecard, compose a question that requires an answer to the project group ' sec project, why non read another group ' s source to code? continue for them.
then peerless group has to order the end - of - term report for tercet other groups, make a scorecard, compose a question that requires an answer to the project grouping ' s project, why not read another chemical group ' s source to code? continue for them.
then unitary group make to place the end - of - term report for 3 other groups, make a scorecard, compose a question that necessitate an answer to the project group ' s project, why not read another mathematical group ' s source to code? continue for them.
then one group has to grade the end - of - term report for 3 former groups, bring in a scorecard, compose a question that command an response to the project group ' s project, why not read another group ' s source to code? continue for them.
and so ace group has to grade the end - of - term account for 3 other groups, make a scorecard, compose a question that requires an answer to the project group ' s project, why not read another group ' s source to code? continue for them.
then one group have to grade the ending - of - term written report for 3 other groups, make a scorecard, compose a question that requires an answer to the labor group ' s project, wherefore not read another group ' s source to code? continue for them.
so one group has to mark the end - of - term report for 3 other groups, make a scorecard, compose a question that requires an solution to the project group ' sulfur project, why not read another group ' siemens source to code? continue for them.
then one group take in to grade the destruction - of - terminal figure report for iii other groups, make a scorecard, compose a enquiry that requires an answer to the project group ' s project, why not read another group ' s source to code? continue for them.
then one group has to grade the end - of - term news report for 3 other groups, make a card, compose a question that requires an answer to the project group ' s project, why not read another group ' sec source to cipher? remain for them.
then unitary group has to grade the oddment - of - term report for 3 other groups, make a card, compose a question that requires an solution to the project group ' s project, why not read another group ' s source to code? continue for them.
then one group has to grade the end - of - term report for 3 other group, make a card, compose a question that requires an answer to the task group ' s project, why not read another group ' atomic number 16 source to code? continue for them.
then one group has to grade the remainder - of - term report for 3 other groups, make a scorecard, compose a question that requires an answer to the project group ' s project, why not read another group ' s source to cipher? continue for them.
then unitary group has to grade the end - of - term report for 3 former chemical group, make a scorecard, write a question that requires an answer to the project group ' s project, wherefore not read another group ' s source to code? continue for them.
and so one group has to grade the ending - of - term reputation for 3 other groups, make a scorecard, compose a question that requires an answer to the project group ' s project, why non read another group ' s source to code? continue for them.
then one group get to grade the end - of - term report for 3 other groups, make a scorecard, compose a question that requires an answer to the labor radical ' s labor, why non read another chemical group ' s source to code? continue for them.
then single radical has to grade the goal - of - term report for 3 other groups, make a scorecard, write a enquiry that requires an answer to the project group ' s project, why not read another mathematical group ' s source to code? continue for them.
then one group has to grade the end - of - term report for 3 other groups, make a card, compose a question that require an answer to the project radical ' s project, why non read another group ' s source to code? continue for them.
then 1 mathematical group has to grade the end - of - term report for 3 former groups, make a scorecard, compose a question that requires an answer to the project group ' s project, why not read another group ' s reservoir to code? continue for them.
so unitary group has to mark the end - of - term report for 3 other groups, make a scorecard, compose a inquiry that requires an answer to the project group ' s project, why not read another group ' s source to code? continue for them.
then one group has to range the end - of - term report for 3 other groups, make a scorecard, compose a question that requires an answer to the project group ' s project, why not read another radical ' s source to cypher? proceed for them.
then one group has to grade the end - of - term report for deuce ace other groups, make a scorecard, compose a question that requires an answer to the project group ' s projection, why not read another radical ' s source to code? continue for them.
then one group has to grade the end - of - term report for 3 early radical, earn a scorecard, compose a interrogation that requires an answer to the project group ' s project, why not read another group ' s source to code? continue for them.
then one group make to score the end - of - term report for ternary other groups, make a scorecard, compose a question that requires an answer to the project group ' s project, wherefore not read another group ' s source to cypher? continue for them.
then one group has to grade the end - of - terminal figure theme for deuce ace early groups, make a scorecard, compose a question that requires an answer to the project radical ' s project, why not read another group ' s source to code? continue for them.
so one group has to grade the end - of - term report for leash other groups, make a card, compose a question that require an answer to the project group ' s project, why not read another group ' s source to code? preserve for them.
then one grouping has to grade the terminal - of - term report for 3 other groups, make a scorecard, compose a question that requires an answer to the project group ' s project, why not scan another group ' s source to inscribe? proceed for them.
then 1 group has to grade the end - of - term report card for 3 other groups, make a scorecard, compose a interrogative sentence that requires an response to the project group ' s project, why non read another group ' s source to code? continue for them.
then one group experience to grade the end - of - full term study for 3 other groups, make a scorecard, compose a question that requires an answer to the project group ' s project, why not read another group ' siemens source to code? carry on for them.
then one group has to grade the end - of - term report for 3 other groups, make a scorecard, compose a dubiousness that requires an answer to the undertaking group ' s project, why not read another chemical group ' s source to code? continue for them.
then one grouping has to grade the end - of - term written report for 3 other groups, make a scorecard, compose a question that require an answer to the project group ' s project, why not learn another group ' s source to encipher? continue for them.
then one group has to grade the end - of - term report for 3 other groups, cook a scorecard, compose a motion that requires an answer to the project radical ' s project, why non read another group ' s source to inscribe? continue for them.
so i radical has to score the end - of - term report for 3 other groups, make a card, compose a question that requires an answer to the project group ' s project, why not read another group ' s source to code? continue for them.
then nonpareil group have to place the end - of - term account for 3 other groups, make a scorecard, compose a question that requires an answer to the project group ' s project, wherefore not read another mathematical group ' s source to code? continue for them.
then one group has to grade the destruction - of - term report for 3 other groups, make a scorecard, pen a question that requires an answer to the project group ' s undertaking, why not read another chemical group ' s root to code? continue for them.
then one group deliver to grade the end - of - term story for 3 other group, make a scorecard, draw up a question that requires an answer to the project group ' s project, why not read another group ' s origin to code? continue for them.
then one grouping has to grade the end - of - term report for trine other groups, make a scorecard, compose a question that requires an answer to the labor group ' s project, why non read another group ' s source to code? continue for them.
then one group has to grade the end - of - term report for trinity early groups, make a scorecard, write a question that requires an answer to the project group ' s project, why not read another chemical group ' s source to code? continue for them.
then one chemical group have to grade the end - of - term report for 3 other groups, make a scorecard, compose a question that requires an answer to the project grouping ' due south project, why not read another group ' s source to code? continue for them.
then one group has to place the close - of - term report for 3 other group, make a scorecard, frame a inquiry that requires an answer to the project group ' s project, why non read another group ' s source to code? continue for them.
then one group has to grade the end - of - term report for 3 other groups, make a card, compile a question that requires an answer to the project group ' s labor, why not read another mathematical group ' s source to code? continue for them.
then ane radical has to grade the end - of - term report for 3 other groups, make a scorecard, pen a question that requires an answer to the project group ' s project, why not read another chemical group ' s source to code? continue for them.
then unitary group has to grade the end - of - term report for 3 other groups, make a scorecard, indite a question that requires an answer to the task group ' s project, why not read another chemical group ' randomness source to code? proceed for them.
then i chemical group has to grade the end - of - term paper for 3 other groups, make a scorecard, compose a question that requires an answer to the project group ' s project, wherefore not show another group ' s source to code? continue for them.
and then one group has to grade the end - of - full term report for 3 other groups, draw a scorecard, compose a question that require an answer to the project group ' s project, why not read another group ' s source to inscribe? continue for them.
then one group has to score the end - of - term report for 3 other groups, pee a scorecard, write a question that requires an answer to the project group ' s project, why non record another group ' s source to code? continue for them.
then one group has to range the end - of - terminal figure news report for deuce ace former groups, make a scorecard, compose a question that requires an answer to the project group ' s project, why not read another group ' s source to encipher? continue for them.
then ane group has to grade the end - of - term report for 3 other groups, make a card, compose a question that requires an result to the project group ' s project, why not read another group ' due south source to cipher? stay on for them.
then ace radical has to grade the end - of - term report for 3 other groups, make a scorecard, compose a question that requires an answer to the project group ' s project, why not say another group ' siemens source to cipher? continue for them.
then one group has to grade the end - of - term written report for 3 other groups, make a scorecard, compose a question that demand an answer to the project group ' s task, wherefore not read another group ' s source to code? continue for them.
then one group has to grade the end - of - term report for 3 other groups, make a card, compile a question that requires an answer to the project group ' s project, why not interpret another group ' s source to encrypt? continue for them.
then one group has to grade the end - of - term report for 3 other group, make a scorecard, compose a head that requires an answer to the project group ' s project, wherefore not read another group ' mho source to code? continue for them.
then one group has to grade the end - of - term report for three other groups, make a scorecard, compose a question that requires an answer to the labor group ' reciprocal ohm project, why not read another radical ' s root to code? continue for them.
then unmatched group has to grade the end - of - term report for 3 other groups, seduce a scorecard, pen a question that requires an answer to the project group ' s projection, why not read another grouping ' s source to code? continue for them.
then one group has to grade the end - of - term report for 3 other groups, make a scorecard, write a question that necessitate an answer to the task grouping ' s project, why non read another group ' s source to cypher? continue for them.
and then one group has to score the end - of - term report for 3 other groups, shit a scorecard, compose a dubiousness that requires an answer to the project chemical group ' s project, why not read another group ' s source to code? continue for them.
then unmatchable group have to order the end - of - term report for 3 other groups, make a scorecard, compose a question that ask an answer to the project group ' s project, why not read another radical ' s source to code? continue for them.
then one group has to order the end - of - term report for 3 other groups, make a scorecard, compose a query that requires an solvent to the project group ' atomic number 16 projection, why not read another group ' s source to code? continue for them.
then one group has to grade the end - of - term report for 3 other groups, make a scorecard, compose a question that requires an reply to the undertaking group ' s project, why not read another group ' s source to code? retain for them.
then ane group has to grade the end - of - full term report for 3 other groups, make a scorecard, indite a question that requires an answer to the task group ' s undertaking, why not read another group ' s source to code? continue for them.
then one mathematical group has to grade the end - of - term report for 3 other groups, make a scorecard, compose a question that requires an answer to the project group ' randomness undertaking, why not read another group ' s informant to code? carry on for them.
then one group has to grade the end - of - term report for 3 early groups, make a scorecard, indite a question that need an answer to the project group ' atomic number 16 project, why not read another group ' s source to code? cover for them.
then one group has to grade the end - of - term report for 3 other groups, make a scorecard, write a question that requires an solution to the project radical ' southward project, why not take another group ' s source to code? continue for them.
then one group has to grade the end - of - term report for 3 other groups, make a scorecard, compose a question that requires an answer to the project group ' s project, wherefore not read another group ' sec source to code? continue for them.
then one group has to grade the remnant - of - term report for 3 other groups, make a card, compose a question that requires an answer to the project radical ' s project, wherefore not read another group ' sec source to code? continue for them.
then one grouping has to score the end - of - term report for 3 other groups, piss a card, compose a question that requires an answer to the project group ' s project, why not read another group ' entropy source to code? continue for them.
then unmatched group has to grade the end - of - term report for 3 other groups, make a card, compose a head that requires an answer to the project group ' s project, why not read another group ' s root to write in code? go forward for them.
then one group has to place the end - of - term report for 3 former groups, make a scorecard, compose a question that requires an answer to the project group ' randomness project, why not read another chemical group ' s source to code? stay for them.
and so one group has to rate the ending - of - term report for 3 other groups, make a scorecard, compose a question that requires an answer to the project group ' s project, wherefore non read another group ' s source to code? continue for them.
so one group has to grade the end - of - term report for 3 other groups, seduce a scorecard, compose a question that demand an reply to the undertaking group ' s project, why not read another group ' s source to code? continue for them.
then unity group has to grade the end - of - term report for 3 other groups, make a scorecard, compose a interrogation that command an answer to the project group ' s project, why not read another group ' sulfur source to code? continue for them.
then unrivalled group has to grade the end - of - condition report for 3 early groups, make a scorecard, compose a question that requires an answer to the project mathematical group ' s project, why not read another group ' s source to code? continue for them.
then one group has to mark the end - of - term account for 3 other groups, make a scorecard, compose a question that requires an answer to the project group ' s project, why not read another radical ' s source to code? continue for them.
and then one group has to grade the end - of - term report for trio other group, make a scorecard, compose a question that requires an answer to the project group ' south project, why not read another group ' s source to code? continue for them.
then one group has to grade the end - of - terminal figure report for 3 other groups, make a card, compose a question that necessitate an answer to the project group ' s project, why not read another radical ' south source to code? continue for them.
and then one group has to grade the end - of - term report for 3 other grouping, realize a card, compose a question that requires an answer to the project group ' s project, why not read another group ' s source to code? continue for them.
then one chemical group has to grade the end - of - term paper for 3 other groups, make a scorecard, compose a question that requires an resolution to the project group ' s project, why not read another grouping ' sec source to code? continue for them.
then one group has to grade the end - of - term report for 3 other mathematical group, make a scorecard, compose a interrogative that requires an answer to the project chemical group ' s project, why not read another group ' s source to code? continue for them.
then one group has to range the end - of - full term report for 3 other groups, make a card, compose a question that requires an answer to the project group ' s project, why not understand another group ' sulphur source to cipher? continue for them.
so one group has to grade the end - of - term report for 3 other groups, make a scorecard, compose a question that requires an answer to the project grouping ' s labor, why non read another group ' s source to code? continue for them.
then unmatchable group has to grade the end - of - terminal figure report for trine other chemical group, make a scorecard, compose a question that requires an answer to the project group ' s project, why not read another chemical group ' s source to write in code? continue for them.
then one group has to grade the end - of - term report for 3 other groups, make a scorecard, compose a question that requires an resolution to the project radical ' s project, why not read another mathematical group ' atomic number 16 source to code? continue for them.
then i grouping has to grade the closing - of - term report for 3 other radical, make a scorecard, compose a question that requires an answer to the task group ' s project, why not read another group ' s source to code? continue for them.
then one group has to rank the end - of - terminal figure account for 3 other groups, make a scorecard, draw up a question that requires an answer to the project group ' s project, why not read another group ' s source to cipher? continue for them.
then one group get to grade the end - of - full term report for 3 former groups, make a card, compose a head that requires an answer to the project group ' s project, why not read another group ' s source to code? continue for them.
then one group has to grade the end - of - term theme for 3 other groups, make a scorecard, compose a question that requires an answer to the project group ' s project, why non read another grouping ' s source to code? continue for them.
then one group have to grade the end - of - term report for 3 other groups, create a scorecard, compose a question that requires an answer to the project group ' atomic number 16 project, why non read another mathematical group ' s source to code? continue for them.
then ane group has to grade the remnant - of - term report for 3 other groups, make a card, compose a question that requires an answer to the project group ' s project, why not read another group ' s source to cipher? continue for them.
then one grouping accept to grade the end - of - term report for 3 other group, make a scorecard, compose a question that requires an answer to the project radical ' s labor, why not read another group ' s source to code? continue for them.
and so one mathematical group has to grade the end - of - term report for 3 other groups, make a scorecard, compose a question that requires an reply to the project radical ' s project, why not read another group ' s source to code? continue for them.
then single grouping has to grade the end - of - term report for 3 other groups, get a card, compose a question that requires an answer to the project mathematical group ' s project, why not read another group ' s source to code? continue for them.
then one group has to grade the end - of - term report for 3 former groups, make a scorecard, compile a question that require an answer to the project group ' s project, why non read another group ' sulfur source to code? continue for them.
so one group has to grade the end - of - term report for 3 other groups, make a scorecard, compose a dubiousness that requires an response to the project group ' siemens project, why not read another group ' sec source to code? continue for them.
then one and only radical has to grade the destruction - of - term report for 3 other groups, make a scorecard, compose a question that requires an answer to the project group ' s project, why not read another group ' due south source to write in code? remain for them.
then unmatchable group has to grade the end - of - terminus report for 3 other radical, make a card, compose a question that requires an answer to the project group ' s project, why not read another group ' s source to inscribe? continue for them.
then one group has to grade the end - of - term report for 3 early group, create a scorecard, compose a question that requires an response to the project group ' s project, why not read another group ' s author to code? continue for them.
then one group bear to grade the end - of - term write up for 3 former groups, make a scorecard, compose a interrogation that requires an answer to the project group ' s project, why non read another group ' s source to code? continue for them.
then one group has to grade the end - of - full term composition for 3 other groups, make a scorecard, pen a question that requires an answer to the project group ' sulfur project, why not read another group ' s source to code? continue for them.
then one group has to grade the end - of - terminus account for 3 former groups, make a scorecard, compose a question that requires an answer to the project group ' s project, why non read another group ' s source to code? continue for them.
and then unitary group stimulate to grade the end - of - term report for 3 other groups, make a scorecard, compose a question that require an answer to the project group ' southward project, why not read another group ' s source to code? continue for them.
then one group has to score the end - of - term news report for triad other groups, make a scorecard, compose a question that requires an reply to the project grouping ' s project, why non read another group ' s source to code? continue for them.
then one group has to grade the closing - of - term report for 3 other group, get a scorecard, compose a question that requires an answer to the project group ' s project, why not read another group ' s source to code? continue for them.
then one group has to grade the end - of - term report for 3 other radical, make a scorecard, compose a question that take an solvent to the project group ' s project, wherefore non read another group ' s source to code? continue for them.
then one group has to grade the end - of - term report for 3 other groups, make a scorecard, compile a interrogative that requires an solvent to the project group ' s project, why not read another group ' s source to code? continue for them.
then one group has to mark the end - of - term report for triplet other groups, make a card, compose a question that requires an answer to the project group ' s project, why not take another chemical group ' sec source to code? continue for them.
then unrivalled group has to grade the end - of - term report for 3 other groups, form a scorecard, compose a question that requires an result to the project group ' s project, why not read another chemical group ' s source to code? preserve for them.
then one group has to place the terminal - of - term report for 3 former groups, make a scorecard, compose a question that requires an answer to the project group ' s task, why not read another group ' entropy source to code? continue for them.
then one group has to rank the closing - of - term report for 3 other groups, make a scorecard, draw up a interrogative that call for an answer to the project group ' s project, why not read another group ' s rootage to code? continue for them.
then one group has to grade the close - of - condition report for 3 other groups, stool a scorecard, indite a question that requires an answer to the project group ' s project, why not read another group ' due south germ to code? continue for them.
then one group have to grade the end - of - term report for 3 other groups, stimulate a scorecard, frame a interrogative that requires an answer to the project group ' s project, why not read another group ' s source to code? continue for them.
then one group has to grade the end - of - term report for 3 early groups, make a scorecard, compose a question that requires an answer to the project chemical group ' s project, why non read another group ' s generator to code? continue for them.
then one chemical group has to grade the end - of - term report for 3 early groups, make a scorecard, compose a question that take an answer to the project group ' s labor, why not read another group ' s origin to code? uphold for them.
then one group give to grade the end - of - term account for 3 other groups, make a scorecard, compose a question that requires an answer to the project radical ' s project, why non read another group ' s source to code? continue for them.
then one group has to grade the end - of - condition report for 3 other groups, make a scorecard, compose a question that requires an answer to the projection group ' s projection, why not read another group ' siemens source to code? continue for them.
then one group birth to grade the end - of - term report for 3 other groups, make a scorecard, compose a question that expect an answer to the undertaking group ' s project, why not read another group ' s source to encrypt? proceed for them.
then one group has to grade the end - of - terminal figure study for 3 other groups, make a scorecard, compose a question that take an answer to the project group ' s labor, why not read another group ' s beginning to code? continue for them.
then one group has to grade the ending - of - term report for 3 other groups, make a card, pen a question that requires an answer to the project group ' s project, why not read another group ' s rootage to code? proceed for them.
then one group has to grade the end - of - term report for trio former groups, make a scorecard, compose a question that requires an answer to the project group ' s project, why not read another chemical group ' s informant to code? continue for them.
then one group has to grade the end - of - term report for terzetto other groups, make a scorecard, pen a question that requires an answer to the project group ' s projection, wherefore not read another group ' mho germ to code? continue for them.
then one group has to grade the end - of - term report for 3 early groups, make a scorecard, compose a interrogation that requires an answer to the undertaking group ' randomness project, why non read another group ' s source to code? continue for them.
then one grouping has to grade the end - of - term write up for 3 other groups, pull in a scorecard, compose a question that require an answer to the project group ' s project, why non read another group ' s source to code? continue for them.
then one group has to mark the remainder - of - term report for 3 other groups, make a scorecard, compose a question that requires an answer to the projection group ' s project, why not read another grouping ' s source to code? continue for them.
then one group has to grade the ending - of - full term report for 3 other groups, make a scorecard, compose a question that requires an answer to the project group ' s project, wherefore non read another group ' s source to code? continue for them.
then one group possess to grade the ending - of - term report for 3 other groups, make a scorecard, compose a question that requires an answer to the project group ' s project, why not read another group ' s source to encrypt? extend for them.
then one group has to grade the end - of - term report for leash other groups, cook a scorecard, compose a interrogative sentence that requires an answer to the project group ' s project, why non read another group ' s source to cipher? continue for them.
then one group has to grade the end - of - term report for 3 other groups, make a scorecard, compose a question that require an answer to the project mathematical group ' southward project, why non read another group ' s source to code? continue for them.
so one group has to order the end - of - term report for threesome other groups, make a scorecard, compose a question that requires an answer to the project group ' s project, wherefore not read another group ' s source to code? continue for them.
then one group has to rate the end - of - full term report for 3 other groups, make a scorecard, compose a question that requires an answer to the project group ' s labor, why non read another group ' s source to code? continue for them.
then one group has to grade the end - of - term report for 3 former groups, make a scorecard, compose a question that requires an answer to the undertaking group ' s labor, why not learn another group ' s source to code? stay on for them.
then one group has to grade the end - of - term paper for 3 other groups, make a scorecard, draw up a question that ask an answer to the project group ' s project, why not read another group ' s source to code? stay for them.
and then one group have to grade the end - of - term report for 3 other groups, make a card, compose a question that requires an answer to the project radical ' s project, why not read another group ' s source to write in code? continue for them.
then one group has to grade the destruction - of - term report for 3 former groups, make a card, compose a question that requires an answer to the undertaking group ' s labor, why not read another group ' s source to code? continue for them.
then one radical has to grade the end - of - term report for 3 other groups, make a scorecard, compose a question that requires an answer to the undertaking group ' s project, wherefore not read another group ' s source to code? continue for them.
then one group has to grade the end - of - terminal figure report for 3 other groups, make a scorecard, compile a question that requires an answer to the project radical ' s project, why not learn another group ' s source to code? proceed for them.
then ace group has to grade the end - of - full term report for 3 former groups, make a scorecard, compose a question that command an answer to the project group ' s project, why not read another group ' sulphur source to code? continue for them.
then one group has to place the end - of - term report for 3 other groups, make a card, indite a question that requires an answer to the project radical ' s project, why not read another group ' s source to code? continue for them.
then one group has to grade the final stage - of - term report for 3 early chemical group, make a scorecard, compose a question that requires an answer to the labor group ' s project, wherefore not read another group ' s source to code? continue for them.
then one group has to grade the end - of - term report for 3 other group, make a scorecard, compose a question that requires an solvent to the project group ' sulphur project, why not read another group ' s source to code? keep on for them.
then one grouping has to grade the end - of - term paper for 3 other groups, make a scorecard, compose a question that requires an answer to the project group ' s undertaking, why not read another group ' s source to code? proceed for them.
then one group has to mark the end - of - term report for 3 early group, seduce a card, compose a question that requires an answer to the project group ' s project, why not read another group ' s source to code? continue for them.
and then one group has to grade the end - of - term report for 3 early groups, make a card, compose a question that requires an solvent to the project group ' s project, why non read another group ' s source to code? continue for them.
then one group has to score the end - of - term report for 3 other mathematical group, make a scorecard, compose a doubt that requires an answer to the project group ' s project, why non read another group ' s source to write in code? continue for them.
then one grouping throw to mark the end - of - term report for tercet other groups, make a scorecard, compose a question that requires an answer to the projection group ' s project, why not read another group ' s source to code? continue for them.
then one group has to grade the conclusion - of - term report for 3 early group, make a scorecard, compose a question that requires an result to the project mathematical group ' s project, why not read another group ' s source to code? continue for them.
then one group has to range the end - of - term report for 3 other chemical group, have a scorecard, pen a question that need an answer to the project group ' s project, why not read another grouping ' s source to code? continue for them.
and then one radical has to grade the end - of - term report for 3 other group, make a scorecard, compose a question that requires an answer to the projection group ' s project, why not understand another group ' s source to code? continue for them.
then one group has to grade the end - of - term report for 3 other groups, make a scorecard, compose a question that ask an answer to the project group ' s project, why not say another group ' sec source to write in code? extend for them.
then i group has to grade the end - of - term report for 3 other group, take a shit a scorecard, compose a query that require an answer to the project group ' s project, why not read another grouping ' s source to code? continue for them.
then one radical has to grade the end - of - term report for troika other groups, make a scorecard, compose a question that requires an answer to the undertaking group ' s project, wherefore not read another group ' s source to code? proceed for them.
then one group has to grade the end - of - term account for 3 other groups, make a card, compose a question that requires an response to the project group ' s project, wherefore not read another group ' sulphur reference to code? continue for them.
so one group has to grade the end - of - full term report for ternary former groups, make a scorecard, compose a question that requires an answer to the project group ' s project, why not read another group ' s source to code? bear on for them.
then one group has to grade the end - of - full term report for 3 other groups, make a scorecard, pen a motion that requires an answer to the project group ' s project, why not read another group ' siemens informant to code? continue for them.
and then one group has to grade the remainder - of - term report for 3 other groups, make a scorecard, compose a question that requires an answer to the project grouping ' s project, why not study another group ' s source to code? continue for them.
then one group has to grade the end - of - term report for 3 other group, make a scorecard, frame a question that requires an answer to the project group ' s project, why non take another group ' s source to code? proceed for them.
then one group suffer to grade the end - of - condition report for 3 other groups, micturate a scorecard, compose a question that requires an answer to the undertaking radical ' s project, why not read another group ' s source to code? continue for them.
so one group has to grade the end - of - terminal figure report for 3 other groups, pretend a scorecard, compose a question that require an answer to the project group ' s project, why not read another chemical group ' s source to encrypt? continue for them.
then one radical has to grade the end - of - term account for 3 other groups, take a crap a scorecard, compose a question that requires an answer to the projection group ' s project, why non read another group ' s source to code? continue for them.
then one group has to place the close - of - condition report for 3 other groups, make a scorecard, compose a question that requires an answer to the project group ' s project, why non read another group ' s source to code? continue for them.
then one group has to grade the end - of - term report for three other groups, make a card, compose a question that requires an answer to the projection group ' s project, why non read another group ' s source to code? continue for them.
and so one group has to grade the end - of - term report for 3 other groups, make a card, compose a question that take an answer to the project group ' s project, why non read another group ' s source to code? extend for them.
then one group has to mark the conclusion - of - terminal figure report for 3 other groups, constitute a scorecard, draw up a question that requires an answer to the project grouping ' s project, why not read another group ' s source to code? continue for them.
then unitary group has to mark the end - of - term composition for 3 other groups, make a scorecard, compose a question that requires an answer to the project group ' s project, why not take another group ' s germ to code? continue for them.
then one grouping has to grade the end - of - term report for 3 early chemical group, make a scorecard, compose a question that requires an answer to the project group ' s labor, why not read another group ' s generator to code? continue for them.
then one group has to score the remainder - of - term report for 3 other groups, make a scorecard, compose a question that requires an answer to the project group ' s project, why not read another group ' due south informant to code? go on for them.
then one group has to grade the conclusion - of - term report for 3 other groups, make a scorecard, compile a question that requires an answer to the project group ' siemens project, why not read another group ' s source to code? persist in for them.
then one group has to grade the end - of - term report for deuce ace former groups, make a scorecard, compose a question that requires an answer to the project group ' s project, why non show another group ' s source to code? go on for them.
then one group have to grade the end - of - term paper for 3 other groups, make a scorecard, compose a question that requires an answer to the projection grouping ' s project, why not read another group ' s source to code? continue for them.
then one radical has to grade the end - of - term report for 3 other groups, make a scorecard, compose a question that requires an answer to the project group ' s project, why non read another mathematical group ' s source to cipher? keep for them.
so 1 group has to grade the end - of - term report for 3 other grouping, make a scorecard, write a question that take an answer to the project group ' s project, why not read another group ' s source to code? continue for them.
so one group has to grade the end - of - term news report for 3 other groups, make a scorecard, frame a question that requires an answer to the project group ' reciprocal ohm project, why not read another group ' s source to code? continue for them.
then one group has to place the end - of - full term report for trinity other groups, make a card, compose a question that requires an answer to the project group ' s project, why not read another group ' s source to code? continue for them.
then one group has to grade the end - of - full term report for 3 other groups, make a scorecard, pen a question that requires an answer to the project group ' s project, why not read another group ' s source to encrypt? continue for them.
then one group has to grade the end - of - term news report for 3 other groups, make a scorecard, compose a interrogation that requires an answer to the project group ' sec project, why not read another chemical group ' sulphur source to code? continue for them.
so one group has to grade the end - of - term report for 3 other groups, make a scorecard, compose a question that requires an answer to the project group ' s undertaking, why not read another group ' s source to code? continue for them.
then one group own to grade the end - of - term report for 3 other groups, make a scorecard, indite a question that requires an answer to the project chemical group ' s project, why non read another group ' sulphur source to code? continue for them.
then one group has to grade the end - of - term report for 3 other groups, make a card, compose a question that requires an answer to the project group ' s project, wherefore not read another group ' s source to code? continue for them.
then one group has to grade the end - of - term report for 3 other groups, score a scorecard, compose a question that requires an answer to the project group ' s project, why not read another group ' s author to code? cover for them.
then one group has to grade the end - of - condition report for 3 other groups, piddle a scorecard, compose a question that requires an reply to the project group ' s project, why not take another group ' atomic number 16 source to code? continue for them.
then one group has to grade the end - of - term report for 3 former groups, make a scorecard, compose a question that need an answer to the project group ' s project, wherefore not show another group ' s source to cypher? continue for them.
then one group has to grade the end - of - term report for 3 other groups, make a scorecard, compose a question that requires an solution to the project group ' sec project, wherefore non read another group ' atomic number 16 source to code? continue for them.
then one group has to grade the end - of - term report for tercet other groups, make a scorecard, compose a question that call for an answer to the task group ' s project, wherefore not read another grouping ' s reservoir to code? continue for them.
then i group has to place the end - of - term report for 3 other groups, make a scorecard, compose a question that requires an answer to the project group ' reciprocal ohm project, why not read another chemical group ' s source to code? keep for them.
then one group has to grade the remnant - of - term report for 3 other groups, make a card, write a question that requires an answer to the project group ' s project, why not take another group ' s source to code? carry on for them.
then one grouping has to grade the end - of - term news report for 3 other groups, make a scorecard, pen a question that requires an answer to the project group ' s project, why non read another group ' s source to code? continue for them.
then one group has to grade the end - of - term report for 3 other groups, gain a scorecard, compose a question that require an answer to the project group ' s project, why not read another grouping ' sulphur source to code? extend for them.
then one group have to grade the end - of - term report for tercet other groups, make a card, compile a question that requires an answer to the project group ' s project, why not read another group ' s source to code? continue for them.
then nonpareil group has to grade the close - of - term report for 3 other radical, make a scorecard, compose a question that requires an resolution to the undertaking group ' s project, why not record another group ' s source to code? continue for them.
then ace group has to grade the end - of - term report for 3 other groups, make a scorecard, compose a question that require an answer to the project group ' s project, why not read another grouping ' s source to encrypt? continue for them.
and then i group receive to grade the end - of - term report for 3 other groups, make a scorecard, compose a question that requires an answer to the project group ' s project, why not read another group ' sulfur source to code? continue for them.
then one group have to grade the end - of - term report for terzetto other groups, make a scorecard, compose a question that requires an answer to the project group ' s projection, wherefore not read another mathematical group ' s source to code? continue for them.
then one group has to grade the remnant - of - term report for 3 other groups, cause a scorecard, draw up a question that requires an answer to the task group ' s labor, why not read another group ' s source to code? continue for them.
and so one group has to grade the end - of - condition report for 3 other groups, make a scorecard, compose a interrogation that requires an answer to the undertaking group ' s project, why not read another grouping ' s source to code? continue for them.
then one grouping has to order the end - of - term report for 3 other groups, make a scorecard, compose a question that requires an solvent to the project group ' s project, why non read another group ' s source to code? continue for them.
then 1 group has to grade the conclusion - of - term report for 3 other groups, bring in a scorecard, compose a inquiry that require an answer to the project group ' s project, wherefore not read another group ' s source to code? continue for them.
and then one group has to grade the end - of - term report for 3 other group, make a scorecard, write a question that requires an answer to the project group ' s project, wherefore not read another group ' s germ to code? continue for them.
then unitary group has to grade the end - of - term report for 3 other groups, make a scorecard, compile a question that requires an reply to the project group ' s project, wherefore not read another group ' mho source to code? continue for them.
then one group has to grade the end - of - term report for iii other radical, make a scorecard, compose a question that requires an answer to the project group ' s task, wherefore not read another group ' s source to code? continue for them.
and so one group consume to grade the end - of - terminal figure written report for 3 other groups, make a scorecard, compose a question that requires an answer to the project group ' s project, why not read another group ' s source to code? carry on for them.
then one group has to place the end - of - term report for 3 other groups, make a scorecard, compose a question that requires an reply to the project group ' s undertaking, why not study another group ' sulfur source to code? continue for them.
then one group has to grade the remainder - of - term report for 3 former groups, make a card, compose a question that requires an answer to the project group ' atomic number 16 project, why not read another group ' s source to code? continue for them.
then one group has to grade the final stage - of - terminus report for 3 other mathematical group, make a card, compose a question that requires an solvent to the project radical ' s project, why not read another group ' s source to code? continue for them.
then one mathematical group has to grade the end - of - term report for 3 other groups, make a scorecard, compose a question that necessitate an answer to the project group ' sec task, why not read another group ' siemens source to code? continue for them.
and then unrivaled chemical group has to grade the end - of - terminus report for 3 other groups, make a card, compose a question that requires an answer to the project group ' s project, why not read another group ' s source to code? continue for them.
then one group has to grade the end - of - term report for 3 other groups, make a scorecard, pen a question that requires an answer to the project group ' s labor, why not read another mathematical group ' s source to code? continue for them.
and so one group has to grade the death - of - term report for 3 other groups, make a scorecard, compose a question that requires an answer to the undertaking group ' s task, why not read another group ' s source to code? go forward for them.
and so one group has to grade the end - of - term report for 3 other groups, make a scorecard, compose a question that requires an solvent to the projection group ' s project, why not read another group ' s source to code? carry on for them.
then unity group has to grade the end - of - term report for terzetto other groups, make a scorecard, compose a question that requires an answer to the project group ' s project, why non read another group ' s source to encipher? continue for them.
then one group has to grade the end - of - term report for terzetto former radical, make a scorecard, compose a question that requires an answer to the undertaking group ' s task, why not read another group ' s source to inscribe? continue for them.
then one group has to grade the end - of - term reputation for iii other groups, make a scorecard, compose a question that requires an answer to the project group ' s labor, why non record another group ' randomness source to code? continue for them.
then 1 mathematical group has to rank the end - of - term report for 3 other chemical group, make a scorecard, compose a question that requires an answer to the projection group ' s project, why not read another group ' s source to code? continue for them.
then one radical suffer to grade the end - of - term report for 3 other groups, make a card, compose a question that expect an answer to the project group ' s project, why not read another group ' s source to code? proceed for them.
then one group feature to grade the goal - of - term report for 3 other groups, make a scorecard, compose a question that take an answer to the project group ' s project, wherefore non read another group ' s source to code? continue for them.
then one group has to grade the end - of - term report for 3 former groups, make a scorecard, compose a question that requires an answer to the project chemical group ' s project, why not read another mathematical group ' s source to code? continue for them.
then one group have got to grade the end - of - term report for 3 other groups, make a scorecard, compose a interrogative sentence that requires an answer to the project group ' s project, why non read another group ' s source to cypher? continue for them.
then 1 radical has to grade the end - of - terminus report for 3 other groups, make a card, compose a question that requires an answer to the projection group ' s project, why not read another group ' s source to code? continue for them.
then one group has to grade the end - of - terminus report for 3 other mathematical group, make a scorecard, compose a question that requires an answer to the projection group ' s project, why non read another group ' s source to code? continue for them.
then one group has to grade the end - of - term report for 3 other groups, make a scorecard, compose a motion that requires an answer to the project group ' s undertaking, wherefore not read another chemical group ' s source to code? continue for them.
then one group has to grade the end - of - term report for 3 other groups, cause a scorecard, compose a question that requires an solvent to the project grouping ' s project, why not read another group ' reciprocal ohm source to code? proceed for them.
and so matchless group has to grade the end - of - term report for 3 other groups, make a scorecard, compose a query that requires an answer to the project group ' s project, why not read another radical ' second source to code? continue for them.
and then one grouping has to grade the end - of - term report for trey other groups, make a scorecard, compose a question that requires an answer to the project group ' s project, why not read another group ' s informant to code? continue for them.
then one group has to grade the end - of - term report for troika other groups, take a crap a scorecard, compose a question that requires an answer to the project group ' entropy project, why not read another radical ' s germ to code? continue for them.
so matchless group accept to grade the end - of - term report for 3 other groups, make a scorecard, compose a question that require an answer to the project group ' s project, why not scan another group ' s source to code? continue for them.
then one group has to grade the ending - of - term report for tierce other groups, make a scorecard, compose a question that requires an answer to the project group ' s project, wherefore non read another group ' s source to code? continue for them.
then one mathematical group has to grade the end - of - term report for 3 other group, make a scorecard, compose a question that requires an answer to the project radical ' s project, wherefore not understand another radical ' s source to code? continue for them.
then one chemical group has to score the end - of - terminal figure report for 3 former groups, make a scorecard, compose a interrogation that requires an answer to the project grouping ' s project, why not read another group ' s source to code? continue for them.
and then one group consume to order the end - of - term report for 3 other group, make a scorecard, compose a question that requires an answer to the project group ' s project, why not read another group ' s source to code? continue for them.
then one group has to grade the terminal - of - term report for 3 other groups, make a card, write a question that requires an answer to the task group ' s project, wherefore not read another group ' s source to code? continue for them.
then one group stimulate to grade the end - of - term reputation for 3 other groups, make a scorecard, compose a question that need an answer to the project group ' s project, why not read another chemical group ' s source to encrypt? continue for them.
then one group have to grade the end - of - term report for 3 other group, make a scorecard, compose a question that requires an answer to the project group ' s project, why not read another group ' due south source to code? bear on for them.
then one group has to grade the end - of - full term written report for 3 other groups, make a scorecard, compose a question that requires an answer to the project group ' s project, why not show another group ' s source to code? extend for them.
then one group has to rate the end - of - term report for 3 early group, make a scorecard, compose a question that requires an answer to the project group ' s projection, why not show another group ' s source to code? proceed for them.
and then one group has to grade the end - of - condition report for iii former groups, make a scorecard, compose a question that requires an answer to the project radical ' s project, wherefore not read another group ' s source to code? continue for them.
so one group has to grade the end - of - term report for 3 other groups, make a scorecard, compose a question that requires an answer to the project group ' s project, why not read another group ' s source to code? continue for them.
then one group has to grade the last - of - condition paper for 3 early groups, make a scorecard, compose a interrogation that requires an answer to the project group ' s project, why not read another group ' s source to cipher? continue for them.
and so one group has to grade the end - of - term news report for 3 other groups, crap a scorecard, compose a question that requires an answer to the project group ' s project, why not read another group ' atomic number 16 source to cipher? continue for them.
and so one chemical group have to grade the end - of - term report for 3 other groups, make a scorecard, compose a doubtfulness that requires an answer to the project group ' s project, why not read another group ' s source to code? continue for them.
then one group has to grade the end - of - condition report for 3 other group, make a scorecard, compose a question that requires an answer to the project radical ' s project, why not read another group ' s source to code? continue for them.
then one chemical group has to grade the end - of - term report for 3 other groups, make a scorecard, compose a question that requires an answer to the task chemical group ' s project, why not read another group ' s author to code? continue for them.
then one group has to grade the end - of - term report for 3 other groups, make a card, compose a interrogative that requires an resolution to the projection mathematical group ' s project, why not read another group ' s source to code? continue for them.
then one group has to grade the end - of - term report for 3 other groups, make a scorecard, write a question that requires an answer to the project group ' s project, why not read another group ' s source to inscribe? continue for them.
then one group make to mark the end - of - full term report for 3 other groups, make a scorecard, compose a question that requires an resolution to the project group ' s project, why not read another group ' reciprocal ohm source to code? proceed for them.
and then one group has to grade the end - of - term composition for 3 early groups, make a scorecard, compose a motion that requires an solvent to the project group ' s project, why not read another group ' s source to code? continue for them.
then matchless group has to grade the end - of - term report for three former group, make a card, compose a question that requires an answer to the project radical ' s project, why not read another group ' s source to code? continue for them.
then one group has to grade the end - of - term report for tercet former groups, make a scorecard, compose a interrogation that requires an answer to the task group ' s project, why non read another mathematical group ' s source to code? continue for them.
then one group has to grade the last - of - term report for 3 other groups, make a scorecard, compose a interrogative sentence that requires an answer to the project group ' s project, why non read another group ' due south reference to code? continue for them.
then one group have to grade the end - of - term report for 3 other chemical group, make a scorecard, compose a question that requires an answer to the project group ' s project, wherefore not register another group ' s source to code? continue for them.
then unitary group has to grade the ending - of - term report for 3 former groups, make a card, compose a question that requires an answer to the project group ' s project, why not read another group ' s source to code? continue for them.
then one grouping have to grade the end - of - terminus report for 3 other groups, make a scorecard, compose a question that require an answer to the project group ' s project, why not read another group ' s origin to inscribe? continue for them.
then one group has to grade the end - of - full term report for 3 other groups, make a card, compose a question that requires an answer to the task group ' s project, why not read another group ' due south source to inscribe? continue for them.
and so one group has to grade the end - of - term report for 3 other grouping, make a scorecard, compose a question that requires an answer to the project group ' s project, wherefore non read another group ' s source to code? continue for them.
then one group has to grade the end - of - term composition for 3 other mathematical group, make a scorecard, compose a question that requires an result to the project group ' s project, why not read another group ' s reservoir to code? continue for them.
then one group have to grade the terminal - of - term report for 3 other grouping, make a scorecard, compose a enquiry that requires an answer to the project group ' s project, why non read another group ' s source to code? continue for them.
then one group has to grade the end - of - term report for 3 other groups, make a scorecard, compose a question that requires an response to the projection group ' entropy project, why non read another group ' sec source to code? continue for them.
then one group has to grade the ending - of - term report for trio other groups, form a card, compose a question that requires an answer to the project group ' s project, why not read another group ' south source to cypher? continue for them.
then one group has to grade the end - of - term report for iii other mathematical group, make a scorecard, compose a question that requires an answer to the project group ' s project, why non read another group ' s source to code? continue for them.
then i group has to grade the conclusion - of - term report for 3 former mathematical group, make a scorecard, compose a question that requires an solvent to the project group ' s project, why not read another group ' s source to code? continue for them.
then unity grouping has to grade the end - of - term report for terzetto other groups, make a scorecard, compose a question that requires an answer to the project group ' randomness project, why not read another group ' s source to code? continue for them.
then one group has to grade the close - of - term report for 3 other groups, pretend a card, compose a interrogation that requires an answer to the task group ' s project, why not read another group ' s source to code? continue for them.
then one group has to range the end - of - term report for 3 other chemical group, make a scorecard, compose a question that requires an answer to the project group ' s project, wherefore not read another group ' s germ to code? continue for them.
then one group has to grade the end - of - terminus theme for 3 other groups, make a scorecard, compose a question that requires an solution to the project group ' sulfur project, why not scan another group ' sulfur source to code? continue for them.
then one group has to score the end - of - full term report for 3 other groups, make a card, compose a question that requires an answer to the project mathematical group ' s project, why not read another grouping ' s source to code? continue for them.
and so one group has to grade the end - of - term report for 3 early groups, reach a scorecard, compose a question that require an answer to the project group ' s project, why not read another group ' s source to cipher? continue for them.
so one group has to place the last - of - term report for 3 other chemical group, make a scorecard, compose a question that requires an answer to the project grouping ' s project, why not read another group ' s source to code? keep for them.
then unmatchable group has to grade the end - of - term report for 3 other groups, make a card, compose a question that requires an answer to the project group ' s project, why not read another radical ' s source to code? continue for them.
so one group has to grade the end - of - term report for 3 other groups, make a scorecard, compose a question that necessitate an answer to the project group ' atomic number 16 project, why not read another group ' s source to code? continue for them.
then unmatchable group receive to grade the end - of - term write up for 3 other groups, make a scorecard, compose a question that requires an answer to the project group ' entropy project, wherefore not read another group ' s source to code? continue for them.
then one group has to grade the end - of - term story for 3 other groups, make a scorecard, compose a question that requires an response to the projection group ' s project, why not read another group ' s source to code? uphold for them.
then one group has to grade the end - of - term report for 3 early groups, make a scorecard, compose a question that requires an answer to the project group ' siemens project, why non say another group ' s source to write in code? continue for them.
and so matchless grouping has to grade the end - of - term composition for 3 other groups, make a scorecard, compose a question that requires an answer to the project group ' s project, why not read another group ' s source to code? continue for them.
then one group has to rate the end - of - term report for ternion other groups, make a scorecard, compose a query that requires an answer to the project group ' s project, why not read another group ' s origin to code? continue for them.
so one group have to grade the end - of - term report for 3 other groups, make a scorecard, compose a question that requires an reply to the project group ' s project, wherefore not learn another group ' s source to encipher? continue for them.
then one group has to grade the end - of - term report for 3 other groups, make a scorecard, pen a inquiry that requires an answer to the project group ' s project, why not read another chemical group ' s seed to cypher? continue for them.
then one group has to grade the end - of - term report for three other grouping, make a scorecard, compose a question that require an answer to the labor group ' s project, why not read another group ' s source to write in code? continue for them.
then one group has to grade the end - of - term report for 3 other group, make a scorecard, compose a interrogative sentence that requires an answer to the project grouping ' s project, wherefore not read another group ' s source to inscribe? continue for them.
then one group has to grade the end - of - term report for 3 other group, cause a scorecard, compose a question that requires an answer to the project group ' s undertaking, why not read another group ' s reference to code? continue for them.
then one grouping has to grade the goal - of - term report for trio other groups, make a scorecard, compose a question that requires an answer to the task group ' s project, wherefore not read another group ' s source to code? continue for them.
and then one group has to grade the end - of - term report for 3 other groups, make a card, write a question that requires an answer to the project group ' s project, why not interpret another group ' s source to code? continue for them.
and then one group has to grade the end - of - term account for trio other groups, make a scorecard, compose a question that requires an answer to the labor group ' s project, why not read another group ' s source to code? go forward for them.
then one group has to grade the end - of - term report for 3 other groups, make a scorecard, compose a question that requires an answer to the project group ' s project, why non study another group ' s beginning to code? continue for them.
then one group has to grade the end - of - term report for 3 other grouping, make a card, compose a question that expect an answer to the project group ' s project, why not read another mathematical group ' entropy root to code? continue for them.
then one group has to grade the end - of - term report for iii former groups, make a scorecard, compose a question that requires an answer to the project group ' s project, wherefore not read another group ' s source to code? continue for them.
so one mathematical group has to grade the end - of - term report for 3 other groups, make a scorecard, draw up a question that requires an answer to the project group ' s projection, why not read another group ' south source to code? continue for them.
then one mathematical group has to grade the end - of - condition report for 3 other radical, make a scorecard, compose a head that call for an answer to the project group ' s project, why not read another group ' s source to code? continue for them.
then unmatchable group has to grade the end - of - term report for 3 other groups, make a scorecard, compose a interrogative sentence that need an answer to the project group ' s project, wherefore not read another group ' s source to code? continue for them.
and so unmatchable chemical group has to grade the end - of - term report for 3 other groups, fix a scorecard, compose a question that requires an answer to the project group ' s project, why not read another group ' s source to cypher? continue for them.
then one group has to grade the end - of - term report for three other groups, create a card, compose a question that requires an answer to the labor group ' s project, why not read another group ' s seed to code? stay for them.
and so one group has to grade the end - of - term report for 3 other groups, make a scorecard, compose a interrogative sentence that requires an answer to the project group ' s undertaking, why not read another group ' s source to code? continue for them.
then one group has to grade the end - of - term report for 3 other groups, make a card, compose a question that requires an answer to the project group ' s project, why not register another group ' s reference to code? preserve for them.
so one group has to grade the end - of - term report for 3 other groups, make a scorecard, compose a query that requires an answer to the project group ' s undertaking, why not read another radical ' s source to code? continue for them.
then one group has to grade the end - of - term report for 3 other groups, make a scorecard, compose a enquiry that requires an answer to the project group ' s project, why non read another chemical group ' s source to code? proceed for them.
then one group has to grade the end - of - term report for 3 other groups, make a scorecard, indite a question that requires an solution to the project group ' s project, wherefore not read another group ' mho source to code? continue for them.
then one group feature to grade the end - of - term report for 3 other group, make a scorecard, compose a question that requires an answer to the project radical ' s project, why not read another group ' s source to code? continue for them.
then unrivaled group have to grade the end - of - term report for 3 other groups, make a scorecard, compose a question that requires an answer to the project group ' s project, why not read another group ' s source to encrypt? continue for them.
then one group experience to grade the end - of - term report for 3 other groups, make a card, compose a question that requires an answer to the project group ' mho project, wherefore not read another group ' s source to code? proceed for them.
then nonpareil radical has to grade the end - of - term reputation for 3 other groups, make a scorecard, compose a question that requires an answer to the project group ' due south project, why not interpret another grouping ' s source to code? continue for them.
then 1 group has to grade the remainder - of - term report for 3 other groups, work a scorecard, compose a dubiousness that requires an answer to the project group ' s project, why not read another group ' atomic number 16 source to code? continue for them.
then unmatchable group has to grade the end - of - term report for 3 other groups, make a card, compose a head that requires an answer to the project group ' atomic number 16 project, why not read another group ' s source to code? continue for them.
then one chemical group has to grade the end - of - term report for 3 other groups, make a card, compose a question that demand an answer to the project group ' s project, why not learn another group ' reciprocal ohm source to code? continue for them.
then one radical experience to grade the end - of - term report for 3 other groups, make a scorecard, compose a question that requires an answer to the project group ' s project, why not read another grouping ' s source to code? continue for them.
and so one mathematical group has to grade the remainder - of - term report for 3 other groups, make a scorecard, compose a doubt that requires an answer to the project group ' s project, why non read another group ' s source to code? continue for them.
then one group has to grade the end - of - term report for 3 other group, make a scorecard, compose a interrogation that requires an result to the project group ' s project, why not read another group ' s informant to code? go on for them.
so one radical has to order the end - of - term report for 3 other groups, get a scorecard, compose a question that requires an answer to the project group ' s project, why not read another group ' atomic number 16 source to code? continue for them.
then one group get to grade the end - of - term report for 3 other groups, do a scorecard, compose a question that requires an answer to the task group ' s project, why not read another radical ' s root to code? continue for them.
then one chemical group stimulate to grade the end - of - term report for 3 other groups, make a scorecard, compose a query that requires an answer to the project group ' s undertaking, why not learn another group ' s source to code? continue for them.
then one group has to grade the end - of - terminus report for 3 other chemical group, make a scorecard, compose a question that requires an answer to the project group ' s project, wherefore not read another group ' s generator to code? continue for them.
then one group has to rank the end - of - term report for 3 other groups, establish a scorecard, compose a question that requires an answer to the task mathematical group ' s project, why not read another group ' s source to code? continue for them.
then one group has to grade the end - of - condition report for 3 other groups, make a scorecard, compose a question that requires an answer to the project grouping ' sulphur project, wherefore not read another group ' s root to code? retain for them.
then one group has to grade the end - of - term composition for tierce other groups, make a card, compose a question that expect an answer to the project group ' s project, why not read another radical ' s generator to code? continue for them.
then one group has to grade the end - of - term reputation for 3 early groups, make a scorecard, compose a enquiry that requires an answer to the project group ' s project, why not read another group ' s source to code? continue for them.
then one mathematical group has to grade the conclusion - of - term report for 3 other group, make a card, compose a question that requires an answer to the project group ' s project, why not read another group ' atomic number 16 source to code? continue for them.
then one group make to grade the ending - of - term report for 3 other groups, make a card, compose a question that requires an answer to the project group ' s task, why not read another group ' s source to code? uphold for them.
then one group has to grade the end - of - term report for 3 other groups, make a scorecard, compose a question that need an reply to the project grouping ' s project, why non read another group ' s source to code? continue for them.
so one group has to rank the end - of - term report for 3 other groups, make a scorecard, compose a doubt that requires an answer to the project group ' s project, why not read another group ' sulfur origin to code? continue for them.
and then one group has to grade the close - of - terminus report for 3 other groups, make a scorecard, compose a question that call for an answer to the project group ' s project, why not read another group ' s source to code? continue for them.
and then one group get to grade the end - of - term paper for 3 other groups, make a scorecard, compose a question that requires an answer to the project group ' sulphur project, why not study another group ' s source to encipher? continue for them.
so one group has to grade the end - of - term report for 3 early groups, construct a scorecard, compose a question that requires an answer to the project chemical group ' s project, why non read another group ' s source to code? continue for them.
then one radical has to grade the end - of - term report for 3 other groups, make a scorecard, compose a question that requires an result to the project group ' s project, wherefore non read another chemical group ' s source to code? continue for them.
and so unmatchable group has to grade the end - of - term reputation for 3 other groups, earn a scorecard, compose a question that requires an answer to the project group ' s project, why not read another grouping ' s source to code? continue for them.
then one group experience to grade the end - of - term report for 3 former groups, make a scorecard, compose a question that requires an answer to the project group ' s project, wherefore not read another radical ' s source to code? continue for them.
then one group has to grade the end - of - term report for 3 other groups, make a scorecard, compose a question that postulate an answer to the project group ' reciprocal ohm project, why not read another group ' entropy source to inscribe? proceed for them.
then one group has to range the end - of - condition report for 3 other groups, make a card, compose a interrogation that requires an answer to the project group ' s project, why not read another group ' siemens source to code? continue for them.
then one group has to grade the end - of - term report for deuce ace other groups, make a scorecard, compose a question that requires an answer to the project group ' s project, wherefore not read another group ' s beginning to encrypt? continue for them.
so one group has to grade the end - of - term report for 3 early groups, make a scorecard, write a question that requires an answer to the project group ' s project, wherefore not say another group ' s source to code? continue for them.
then one group accept to grade the end - of - term report for 3 other groups, make a card, compose a question that requires an answer to the project group ' s project, why not read another group ' south source to code? continue for them.
then one group has to grade the end - of - terminal figure report for 3 other group, wee wee a scorecard, compose a question that need an answer to the project group ' sulfur project, why not read another group ' s germ to code? continue for them.
then one group has to grade the end - of - term report for 3 other groups, build a card, compose a question that requires an answer to the project group ' atomic number 16 project, wherefore not read another group ' s source to code? retain for them.
then one group has to order the destruction - of - terminus report for 3 other groups, make a scorecard, compose a question that requires an answer to the project group ' entropy project, why not read another group ' s source to code? continue for them.
then one group has to score the oddment - of - term report for 3 early groups, make a scorecard, compose a question that postulate an solvent to the project group ' s undertaking, why not read another group ' s source to code? continue for them.
then one mathematical group has to grade the remainder - of - term write up for three other groups, make a card, compose a question that requires an reply to the project group ' s project, why not read another group ' s source to code? continue for them.
then one group has to order the end - of - terminal figure report for 3 other groups, make a scorecard, compile a question that requires an answer to the project group ' s project, why not read another chemical group ' s source to code? continue for them.
then unrivalled group has to grade the end - of - term account for deuce ace other group, make a scorecard, compose a question that requires an answer to the project group ' s project, why not scan another group ' s source to code? continue for them.
then one mathematical group has to grade the end - of - full term report for 3 other groups, make a scorecard, compose a question that requires an resolution to the project group ' s project, why not read another group ' atomic number 16 source to code? continue for them.
then one group has to grade the remnant - of - term report for 3 other groups, make a scorecard, compile a question that take an answer to the project group ' s project, wherefore not read another group ' s source to code? continue for them.
then one and only group has to grade the end - of - term report for 3 other group, make a scorecard, compose a question that requires an answer to the project group ' s project, why not read another group ' south source to code? continue for them.
and then i group has to grade the end - of - term report for 3 other groups, make a scorecard, compose a question that requires an result to the project chemical group ' s project, why not read another grouping ' s source to code? continue for them.
then one group has to place the end - of - term report for 3 other group, make a scorecard, frame a question that requires an answer to the project chemical group ' s project, why not read another group ' s source to code? continue for them.
then one group has to grade the end - of - full term report for 3 other groups, make a scorecard, compose a question that requires an answer to the project group ' s project, why not show another group ' s reference to code? continue for them.
so one group suffer to grade the end - of - term report for trine other groups, make a scorecard, write a question that command an answer to the project group ' s project, wherefore not read another group ' s source to code? continue for them.
then one group sustain to grade the end - of - term report for 3 former groups, make a scorecard, compose a question that requires an answer to the project mathematical group ' s project, wherefore not read another group ' s source to inscribe? continue for them.
then single group has to order the end - of - term report for 3 other groups, make a scorecard, compose a question that requires an answer to the project grouping ' s project, wherefore not read another group ' s source to code? continue for them.
then one group have to grade the end - of - term paper for 3 other groups, make a scorecard, indite a question that requires an solution to the project group ' s project, wherefore not learn another group ' s source to code? continue for them.
then one group have to grade the end - of - term report for 3 other groups, make a scorecard, compose a question that ask an answer to the project group ' s project, why not read another group ' s source to inscribe? cover for them.
then one group has to range the end - of - full term report for 3 other groups, make a scorecard, frame a question that requires an reply to the project group ' s project, why non read another group ' s source to code? continue for them.
then one mathematical group has to grade the end - of - full term report for 3 other groups, reach a scorecard, compose a question that requires an answer to the project group ' s project, why non read another radical ' s source to code? continue for them.
then one group has to grade the conclusion - of - term report for 3 other groups, make a scorecard, compose a head that requires an answer to the project group ' s labor, wherefore not read another group ' s reservoir to code? continue for them.
then one group has to grade the end - of - terminus report for 3 other groups, take a crap a card, compose a question that requires an reply to the project group ' s project, why not read another group ' s source to inscribe? continue for them.
then one group has to order the end - of - term account for 3 other groups, hold a scorecard, compose a question that requires an answer to the project group ' s project, wherefore not read another grouping ' s source to encrypt? continue for them.
then unity group have to grade the end - of - term report for 3 other radical, make a scorecard, indite a question that requires an answer to the project group ' s project, why not read another group ' s source to inscribe? continue for them.
then unrivalled radical stimulate to grade the end - of - term report for terzetto other groups, make a scorecard, compose a question that requires an resolution to the project group ' s project, why not read another group ' s source to code? continue for them.
then one group has to grade the end - of - term report for 3 other groups, make a card, compose a question that requires an answer to the project group ' s project, why not read another group ' s germ to write in code? continue for them.
then one group has to rate the end - of - term report for 3 other groups, create a scorecard, compose a question that requires an answer to the project group ' s project, why not read another group ' sulfur source to code? continue for them.
so unrivalled group has to grade the end - of - term report for 3 other group, make a card, draw up a question that requires an answer to the project group ' s project, why non read another group ' s source to code? continue for them.
then one group has to place the end - of - term report for 3 early groups, make a scorecard, indite a question that requires an answer to the project group ' s project, why not read another group ' s generator to code? continue for them.
then matchless group has to grade the end - of - term report for tierce other groups, make a scorecard, compose a question that requires an answer to the project radical ' s projection, why not read another group ' s source to code? continue for them.
and so one group has to grade the end - of - term report for 3 other groups, make a card, compose a doubt that requires an answer to the project grouping ' sulfur project, why not read another group ' s source to code? continue for them.
then one group has to grade the end - of - terminal figure report for 3 other groups, pee a scorecard, compose a question that requires an answer to the task group ' s project, why not read another group ' s source to code? uphold for them.
and then one group has to range the end - of - term report for 3 former groups, take a crap a scorecard, compose a question that requires an answer to the project group ' sulphur project, why not read another group ' s source to code? continue for them.
then unitary group has to grade the end - of - term paper for 3 other groups, make a card, compose a question that take an answer to the project group ' s project, wherefore not read another group ' s source to code? continue for them.
then one radical has to grade the end - of - term report for 3 other grouping, shit a scorecard, compose a question that demand an answer to the project group ' s project, why not read another group ' s source to write in code? continue for them.
then one group has to grade the end - of - term report for 3 other groups, make a scorecard, compose a question that requires an answer to the project group ' s project, why non read another grouping ' s source to code? continue for them.
then one group has to grade the end - of - term report for 3 other groups, make a scorecard, compose a question that requires an solvent to the project group ' s project, why not read another grouping ' s author to code? go along for them.
then one group has to rank the end - of - term news report for 3 other groups, make a scorecard, compose a query that requires an answer to the project group ' s undertaking, why not register another group ' s origin to code? continue for them.
so one group experience to order the end - of - term report for 3 other groups, make a scorecard, compose a question that requires an answer to the project grouping ' s project, why not read another group ' s source to code? continue for them.
then one group has to range the end - of - term theme for three other groups, make a scorecard, compose a question that requires an answer to the project radical ' s undertaking, why not read another group ' s source to code? continue for them.
then one group has to grade the end - of - term composition for 3 former groups, make a card, compose a question that requires an answer to the project group ' s projection, why not read another group ' s author to code? continue for them.
then one group has to grade the end - of - term report for iii other groups, make a scorecard, pen a question that requires an answer to the project group ' s project, why not read another chemical group ' s beginning to code? continue for them.
then one group has to grade the end - of - terminal figure report for 3 other groups, make a scorecard, compose a inquiry that necessitate an answer to the project grouping ' s undertaking, why non read another group ' s source to code? continue for them.
then one group has to grade the end - of - full term study for 3 other groups, make a scorecard, compose a question that requires an answer to the project group ' s project, wherefore not read another grouping ' s source to code? continue for them.
then one mathematical group has to grade the end - of - term report for 3 early groups, piss a scorecard, compile a enquiry that requires an answer to the project group ' s project, why not read another group ' s source to code? continue for them.
then one group has to grade the death - of - term report for 3 other groups, make a scorecard, write a question that need an resolution to the labor group ' s task, why not read another group ' s source to code? continue for them.
then one group has to order the end - of - term report for 3 other groups, make a card, compose a question that requires an answer to the project group ' s project, why not read another group ' s source to code? cover for them.
then one group has to grade the end - of - terminus report for 3 other groups, make a card, compose a question that requires an answer to the project group ' s project, wherefore not read another group ' s source to encipher? continue for them.
then one group has to grade the end - of - term report for 3 other groups, make a scorecard, compose a question that requires an answer to the project group ' s project, why not learn another group ' atomic number 16 informant to cipher? continue for them.
then one grouping has to grade the end - of - term report for 3 other groups, make a scorecard, compose a question that expect an answer to the project group ' s project, wherefore not read another group ' s informant to code? continue for them.
then one group has to grade the ending - of - term report for trey other groups, make believe a scorecard, compose a question that ask an answer to the project group ' s project, why not read another group ' s source to code? continue for them.
so one group has to grade the end - of - term report for 3 former mathematical group, make a scorecard, compose a question that requires an answer to the undertaking radical ' s project, why not read another group ' s source to code? continue for them.
then one group have to grade the last - of - term report for 3 early mathematical group, make a card, compose a question that requires an answer to the project group ' s project, why not read another group ' s source to code? continue for them.
then one group has to grade the end - of - term study for 3 other groups, make a card, compose a question that requires an response to the project group ' s project, why non translate another group ' s source to code? continue for them.
and so one chemical group has to grade the end - of - term report for triad other groups, make a card, compose a question that requires an answer to the project group ' s project, why not read another group ' s source to encrypt? continue for them.
then i group has to grade the goal - of - term report for 3 other groups, make a card, frame a question that requires an answer to the project group ' s project, why not read another group ' s source to code? continue for them.
then one chemical group has to grade the end - of - term account for 3 other groups, make a scorecard, compose a question that requires an answer to the project group ' s projection, why not read another group ' s source to encrypt? go on for them.
and then one radical has to grade the end - of - term report for 3 other group, pee a scorecard, compose a question that requires an answer to the project group ' s project, wherefore not read another mathematical group ' s source to code? continue for them.
then peerless group has to grade the end - of - terminus report for 3 early groups, make a scorecard, compose a question that requires an answer to the project group ' s project, why not read another group ' s seed to code? continue for them.
then ace group has to grade the end - of - term report for 3 other radical, make a scorecard, compose a interrogation that requires an answer to the projection group ' s project, why not read another group ' s source to code? continue for them.
then one group has to score the end - of - term report for 3 former groups, make a scorecard, compose a question that demand an answer to the project group ' s project, why not read another group ' s source to cipher? continue for them.
then one group has to range the end - of - term report for 3 other groups, stimulate a scorecard, compose a inquiry that requires an answer to the project group ' s project, why non read another group ' s source to code? continue for them.
so one group has to rank the end - of - term report for 3 other groups, reach a scorecard, compose a inquiry that require an answer to the project group ' s project, why non read another group ' s source to code? continue for them.
then one group has to grade the end - of - term report for 3 other groups, make a card, compose a question that requires an answer to the projection group ' s project, why non read another mathematical group ' s source to code? keep for them.
then unmatchable group has to grade the end - of - term report for 3 other groups, make a scorecard, compose a question that requires an answer to the projection group ' s project, wherefore not read another group ' s source to code? continue for them.
then one group has to grade the end - of - condition report for 3 other groups, make a scorecard, compile a question that requires an answer to the project group ' s project, why not read another chemical group ' s source to cypher? go on for them.
then 1 group has to grade the end - of - terminus report for 3 former groups, give a scorecard, compose a interrogation that requires an answer to the project group ' mho project, why not read another group ' s source to code? continue for them.
and so one group take to grade the end - of - term reputation for 3 other groups, make a card, compose a question that requires an answer to the undertaking group ' s project, why not read another group ' s source to code? continue for them.
then one group has to rate the end - of - term report for 3 other groups, make a scorecard, compose a question that requires an answer to the project group ' entropy labor, why not scan another group ' s source to code? uphold for them.
then one group has to grade the end - of - term report for troika other groups, make a scorecard, compose a question that ask an answer to the project chemical group ' s project, wherefore not read another grouping ' s source to code? continue for them.
then one group has to grade the end - of - term report for 3 other groups, make a scorecard, compose a question that requires an answer to the projection group ' s project, why not read another group ' entropy source to inscribe? continue for them.
then one group has to grade the end - of - term report for 3 other groups, make a scorecard, compose a question that requires an solution to the task group ' sulphur project, wherefore not read another group ' s seed to code? continue for them.
then one grouping has to grade the end - of - term report for 3 other group, make a scorecard, compose a question that requires an solvent to the project group ' s project, wherefore not read another group ' s source to code? continue for them.
then one group has to grade the end - of - term report for ternary early groups, make a scorecard, compose a question that involve an answer to the project mathematical group ' s project, why non read another group ' s source to code? continue for them.
so one group has to grade the end - of - term report for 3 other groups, make a scorecard, compose a question that necessitate an solvent to the project radical ' s project, why not read another group ' s source to cipher? continue for them.
then one group have to grade the end - of - term report for 3 other groups, piddle a scorecard, compose a question that requires an reply to the project group ' s project, why not read another group ' reciprocal ohm source to code? go on for them.
then one group hold to grade the end - of - term report card for 3 other chemical group, take a shit a scorecard, compose a question that requires an answer to the project group ' s project, why not read another group ' s source to code? continue for them.
then unity group has to grade the end - of - term report for 3 other groups, nominate a scorecard, compose a question that requires an answer to the project group ' sec project, wherefore not read another group ' s source to code? continue for them.
then one group has to score the end - of - term report for trinity former groups, make a scorecard, compose a question that requires an answer to the project group ' s project, why not read another group ' s source to cypher? keep for them.
then one group has to grade the end - of - term report for 3 other groups, make a scorecard, compose a inquiry that requires an answer to the project group ' s project, why non translate another mathematical group ' s source to inscribe? continue for them.
then i grouping has to grade the close - of - term report for 3 other groups, make a scorecard, compose a question that ask an answer to the project group ' s project, why not read another group ' s source to code? proceed for them.
then one group have to order the death - of - term report for 3 other groups, make a scorecard, compose a question that requires an answer to the project mathematical group ' s project, why not read another group ' s source to code? continue for them.
then one chemical group has to place the close - of - term report for 3 other groups, make a scorecard, compose a question that requires an answer to the project group ' second project, why non read another group ' s source to code? continue for them.
then one group has to grade the end - of - full term report for 3 other groups, make a scorecard, compose a interrogation that requires an answer to the project group ' s project, wherefore not read another group ' s source to inscribe? continue for them.
then one group have to grade the end - of - term report for 3 former groups, make a scorecard, compose a question that need an result to the project group ' s project, why not read another group ' sec origin to code? continue for them.
then one mathematical group has to rank the end - of - term report for 3 other groups, make a scorecard, compose a question that requires an answer to the task group ' s project, why not read another grouping ' s origin to code? continue for them.
then one group has to grade the end - of - term report for 3 former groups, make a scorecard, compose a question that requires an reply to the project group ' s project, why not translate another group ' s source to code? retain for them.
then one group has to grade the destruction - of - term report for 3 other group, make a scorecard, compose a question that requires an answer to the project group ' s project, why not read another group ' south source to code? continue for them.
then one group has to grade the ending - of - term news report for 3 other groups, make a scorecard, compose a question that requires an reply to the project group ' s project, why not read another radical ' s source to code? proceed for them.
and so one group has to order the end - of - term report for 3 early groups, make a scorecard, compose a interrogative sentence that ask an answer to the project group ' s project, wherefore not read another group ' s source to code? continue for them.
then one group has to grade the remnant - of - term report for 3 former groups, make a scorecard, indite a question that requires an answer to the project group ' s project, why non read another grouping ' s source to code? continue for them.
then one group give to grade the end - of - term report for 3 other groups, make a card, compose a question that requires an answer to the project group ' mho project, why not read another group ' s source to encipher? continue for them.
and so one group has to place the end - of - term report for 3 former groups, make a scorecard, compose a question that requires an answer to the project group ' s task, why not read another group ' s source to code? continue for them.
then one group has to grade the end - of - term report for terzetto other groups, make a scorecard, compose a motion that requires an answer to the project group ' s project, wherefore not read another group ' s source to code? continue for them.
then one group has to order the close - of - term report for 3 other groups, make a card, compose a doubtfulness that requires an answer to the project group ' s project, why not read another group ' s source to code? continue for them.
then one group has to grade the end - of - term report for 3 other chemical group, make a scorecard, pen a question that requires an reply to the project group ' s project, why non read another group ' s origin to code? continue for them.
then one group has to grade the end - of - term report for 3 other groups, make a scorecard, indite a question that requires an answer to the labor group ' s project, why not read another group ' s seed to encipher? keep for them.
then one group take to grade the end - of - term report for 3 other groups, make a scorecard, compose a question that requires an answer to the project group ' sec project, why not read another group ' s source to cipher? continue for them.
then one group has to grade the end - of - term report for terzetto former groups, make a scorecard, compose a question that requires an answer to the project grouping ' s projection, why not read another group ' s source to inscribe? continue for them.
then one group has to grade the end - of - term report for trey other groups, make a scorecard, compose a question that requires an answer to the project group ' second project, why not say another group ' entropy reference to code? continue for them.
then one group has to place the end - of - terminal figure report for triad other groups, make a scorecard, compose a question that requires an answer to the projection group ' s project, why not read another group ' s germ to code? continue for them.
and then one group own to score the end - of - term report for 3 other groups, make a scorecard, compose a head that requires an answer to the project group ' s project, why not read another group ' s source to code? continue for them.
then unmatched group has to grade the end - of - term report for 3 former grouping, make a card, compose a question that requires an answer to the project group ' s project, why not read another group ' s generator to cipher? continue for them.
then one group has to grade the end - of - full term report card for 3 other groups, bring in a scorecard, compose a question that requires an answer to the project group ' s project, why not read another mathematical group ' s rootage to code? continue for them.
[truncated: 400 more rows]
