# Supplementary material for: Attention-aware with stacked embedding for sentiment analysis of student feedback through deep learning techniques
Source: PeerJ Comput Sci. 2024 Sep 2;10:e2283. doi: 10.7717/peerj-cs.2283 (PMC11419625; doi:10.7717/peerj-cs.2283)
Supplement: Supplemental Information 2 [file peerj-cs-10-2283-s002.zip › UIT-VSFC/agumented text/test (19).xlsx]

## Sheet: welcome
The exercises give by the teacher also require going to form, take heed to speech and really understanding to do them.
The exercises given by the teacher also require going to class, listening to lecture and genuinely understanding to do them.
The workout given by the teacher also require going to class, listening to lectures and really understanding to do them.
The exercises afford by the teacher besides ask going to class, listening to lectures and really understanding to do them.
The exercises afford by the teacher also require hold up to class, take heed to lectures and genuinely understanding to do them.
The exercises given by the teacher also require go to stratum, listening to lectures and really understanding to do them.
The exercises render by the teacher also require going to class, listening to public lecture and really understanding to do them.
The recitation given by the teacher also require going to class, heed to lecture and really understanding to perform them.
The exercises given by the teacher likewise ask going to class, listening to lectures and really understanding to do them.
The exercises given by the teacher also require going to class, listen to lecturing and really understanding to do them.
The exercises give by the instructor also involve going to class, listen to lectures and really understanding to do them.
The exercises given by the teacher also require going to form, listen to speech and really understanding to do them.
The exercise pass on by the teacher also require going to class, listening to lecturing and truly understanding to act them.
The exercises given by the teacher also require go to class, listening to lectures and very understanding to do them.
The exercises throw by the teacher also require going to class, listening to lectures and very understanding to suffice them.
The physical exertion given by the teacher too ask going to class, listening to lectures and really understanding to perform them.
The exercises given by the teacher as well require going to class, listening to lecturing and really understanding to do them.
The exercises given by the instructor also require going to course, listen to lecture and really understanding to arrange them.
The exercises given by the teacher besides require endure to class, listening to lectures and actually understanding to do them.
The exercises given by the teacher also require going to stratum, listening to lectures and really understanding to execute them.
The exercise given by the instructor also require expire to class, listening to lectures and really understanding to do them.
The exercises given by the teacher also want going to socio economic class, listening to lectures and truly understanding to do them.
The exercises given by the teacher also require going to year, mind to lectures and really understanding to make them.
The exercises given by the instructor also require going to course, listening to lectures and truly understanding to do them.
The exercising gift by the teacher also require going to course, listening to lectures and really understanding to do them.
The exercises given by the teacher besides require going to class, listening to lectures and really understanding to cause them.
The exercises given by the teacher also postulate going to class, listen to lectures and genuinely understanding to do them.
The exercises make by the teacher also require going to class, listening to lectures and actually understanding to do them.
The exercises given by the instructor besides require going to class, listening to lectures and really understanding to dress them.
The exercises given by the teacher also take go to class, listening to lectures and in truth understanding to do them.
The exercises given by the instructor also require going to class, listen to lectures and genuinely understanding to do them.
The exercises given by the teacher also need going to form, listening to lectures and really understanding to do them.
The exercises given by the instructor also require going to class, listening to speech and truly understanding to do them.
The exercises given by the teacher as well require going to course, listening to lectures and really understanding to do them.
The exercises given by the teacher also require croak to class, listening to lectures and really understanding to do them.
The exercises given by the instructor besides require proceed to class, listening to talk and really understanding to do them.
The exercises given by the instructor also necessitate go to class, listening to lectures and really understanding to do them.
The exercises given by the teacher also require going to course, listening to lectures and truly understanding to coiffe them.
The exercises make by the teacher as well require going to course of instruction, listening to talk and really understanding to do them.
The exercises given by the teacher as well require going to class, listen to lectures and genuinely understanding to make out them.
The exercises given by the instructor also require going to class, listening to lectures and actually understanding to suffice them.
The exercises give by the teacher also postulate die to class, mind to lectures and really understanding to do them.
The exercising given by the teacher also require go away to class, listening to lectures and truly understanding to practice them.
The exercises give by the teacher also require become to class, listening to lectures and actually understanding to do them.
The exercises given by the instructor also require going to social class, listening to lectures and actually understanding to do them.
The use give by the teacher also postulate going to class, listening to lectures and genuinely understanding to do them.
The workout given by the teacher also ask going to class, listen to lectures and genuinely understanding to make them.
The exercise given by the teacher also require going to family, listening to lectures and really understanding to do them.
The exercise given by the teacher also require going to class, listening to lecturing and really understanding to do them.
The exercises give by the teacher also require hold out to class, listening to lectures and truly understanding to do them.
The exercises given by the instructor also need going to class, listening to lectures and really understanding to coif them.
The exercises given by the teacher also require going to socio economic class, heed to lectures and really understanding to do them.
The practice given by the teacher also require going to class, listening to lectures and genuinely understanding to do them.
The exercises given by the teacher also require belong to division, listening to talk and truly understanding to do them.
The exercise given by the teacher also require going to class, take heed to lectures and really understanding to do them.
The exercises given by the teacher also require move to class, hear to lecture and real understanding to do them.
The exercises given by the teacher also require going to course of instruction, listen to lectures and really understanding to do them.
The exercises given by the teacher too require going to class, listen to lecture and really understanding to do them.
The exercises give by the teacher also require going to year, listening to talk and very understanding to do them.
The utilization dedicate by the teacher also require going to class, listening to lecture and really understanding to do them.
The exercises give by the teacher also ask going to class, hear to public lecture and really understanding to do them.
The exercises given by the teacher also require going to class, listening to lectures and in truth understanding to make them.
The exercises given by the instructor besides need going to class, listening to lectures and really understanding to do them.
The exercises given by the teacher also require going to class, listen to lecturing and really understanding to do them.
The exercises given by the teacher also require fit to stratum, listening to lectures and really understanding to do them.
The exercises given by the instructor also require travel to class, hear to lectures and really understanding to do them.
The exercises given by the teacher also require going to class, listening to lectures and really understanding to perform them.
The exercising given by the teacher besides require run to class, listening to lectures and really understanding to do them.
The exercise generate by the teacher also require going to class, listening to lecture and very understanding to do them.
The utilisation give by the teacher also require going to year, listening to lecture and really understanding to arrange them.
The exercises given by the instructor as well require going to category, listen to lectures and really understanding to do them.
The exercises given by the teacher also want going to course, listening to public lecture and really understanding to do them.
The exercises sacrifice by the instructor besides require going to form, listening to lectures and really understanding to do them.
The exercise given by the teacher also require go to class, listen to lectures and really understanding to do them.
The exercising pass on by the teacher also require go to class, listening to public lecture and really understanding to do them.
The exercises yield by the teacher also require get going to class, listening to public lecture and truly understanding to do them.
The exercises given by the teacher also require going to class, take heed to lectures and in truth understanding to exercise them.
The exercises give by the teacher also need going to class, listening to lectures and really understanding to do them.
The exercises give by the instructor also require going to class, listening to lectures and very understanding to do them.
The exercises generate by the teacher also want going to class, mind to lectures and truly understanding to do them.
The exercises given by the teacher also require lead to class, listening to lectures and really understanding to do them.
The exercise given by the instructor also require going to socio economic class, listening to lectures and real understanding to do them.
The exercises given by the teacher also expect going to class, listening to lectures and very understanding to serve them.
The exercises sacrifice by the teacher also require going to course, listening to talk and really understanding to do them.
The exercises given by the instructor also call for going to class, listening to lectures and really understanding to perform them.
The employment gift by the teacher also require going to class, heed to lectures and actually understanding to do them.
The exercises given by the instructor too require going to class, listening to lecture and really understanding to do them.
The exercises render by the teacher too want going to category, listening to lectures and really understanding to do them.
The exercises pass on by the teacher also require going to course, listening to lectures and really understanding to perform them.
The utilization given by the teacher also require going to class, listening to lectures and really understanding to get along them.
The exercises impart by the teacher besides require going to class, listening to lectures and truly understanding to do them.
The exercises given by the instructor also ask go to class, listening to lectures and really understanding to do them.
The exercises give by the instructor also require going to class, listening to lectures and genuinely understanding to do them.
The exercises given by the teacher also ask going to course of instruction, mind to lectures and really understanding to coiffe them.
The usage given by the instructor also require going to class, listening to lectures and really understanding to do them.
The exercises given by the teacher as well require going to category, listening to lecturing and in truth understanding to act them.
The exercises given by the instructor likewise command going to class, listening to lectures and really understanding to do them.
The exercises move over by the teacher also require going to class, listening to lecture and real understanding to do them.
The exercises give by the teacher also require choke to class, listen to lectures and really understanding to do them.
The exercises given by the instructor also require kick the bucket to class, listening to lectures and real understanding to do them.
The exercises collapse by the instructor also require going to class, listening to lectures and real understanding to do them.
The exercises given by the instructor also need going to class, listen to lectures and really understanding to do them.
The exercises given by the teacher also require going to class, mind to lectures and genuinely understanding to act them.
The employment given by the instructor also require going to class, listening to lectures and genuinely understanding to do them.
The exercises given by the teacher besides require going to class, listening to lectures and really understanding to behave them.
The exercises given by the teacher too require going to class, listening to public lecture and very understanding to do them.
The physical exertion given by the instructor also require going to grade, listening to lectures and really understanding to do them.
The exercises given by the teacher also want going to class, listening to lecture and really understanding to arrange them.
The exercises given by the teacher also require going to course of instruction, take heed to lectures and truly understanding to make out them.
The exercise establish by the teacher too require going to class, listening to lectures and real understanding to do them.
The exercises given by the teacher also require going to course, listening to lectures and really understanding to do them.
The exercises given by the instructor as well require going to class, listening to lectures and truly understanding to act them.
The drill given by the teacher also require buy the farm to class, listening to lecturing and genuinely understanding to do them.
The exercises given by the teacher besides require snuff it to class, listening to lectures and really understanding to practise them.
The exercises given by the instructor also ask going to class, listening to lectures and in truth understanding to do them.
The exercising given by the teacher also require going to class, listening to lectures and really understanding to make them.
The exercises give by the instructor also want going to family, listening to lecture and really understanding to do them.
The exercises given by the teacher too require going to class, hear to lectures and really understanding to do them.
The exercises given by the instructor also require going to class, listening to lecture and really understanding to do them.
The exercises give by the teacher also require exit to social class, listen to lectures and really understanding to do them.
The exercises given by the teacher also need going to class, listening to lectures and rattling understanding to answer them.
The exercises give by the teacher also want going to class, listening to lectures and really understanding to do them.
The exercises given by the instructor also require go to class, listen to lecture and really understanding to do them.
The exercises give by the teacher also require going to form, listening to lectures and really understanding to do them.
The exercises given by the teacher likewise require going to class, listening to talk and really understanding to do them.
The exercises given by the teacher also demand lead to class, listen to talking to and very understanding to do them.
The exercises given by the teacher also require going to family, listening to lecturing and real understanding to do them.
The exercises given by the teacher also require run to course of study, listening to lectures and rattling understanding to do them.
The exercises give way by the teacher also require going to class, hear to speech and really understanding to do them.
The exercises given by the teacher too require going to class, take heed to lectures and very understanding to do them.
The exercises given by the teacher also require go to class, listening to lectures and really understanding to coiffe them.
The exercises give by the teacher also command going to grade, listening to lectures and really understanding to do them.
The recitation given by the teacher also require going to course of study, listening to lectures and in truth understanding to do them.
The exercises given by the teacher as well require going to class, hear to lectures and very understanding to exercise them.
The exercises given by the teacher besides postulate going to category, listening to lectures and really understanding to do them.
The use given by the teacher also require blend in to form, listening to lectures and really understanding to do them.
The exercises give by the instructor also require go away to class, listening to lectures and really understanding to do them.
The exercises give by the teacher too require depart to class, listening to lectures and actually understanding to coiffe them.
The exercise given by the teacher also require going to class, listening to lectures and truly understanding to act them.
The workout given by the teacher also necessitate going to class, take heed to lectures and really understanding to serve them.
The utilization apply by the teacher also require going to division, listening to speech and really understanding to do them.
The exercise give by the instructor also require going to class, listening to lectures and really understanding to do them.
The exercises give by the teacher also demand going to class, listening to lectures and really understanding to do them.
The exercises given by the instructor also require going to course, listening to lectures and really understanding to act them.
The use given by the teacher too require going to class, listening to lectures and truly understanding to do them.
The exercises give by the teacher also require going to class, listening to lecturing and really understanding to suffice them.
The exercises open by the instructor too require going to class, listening to lectures and rattling understanding to do them.
The utilisation given by the teacher also require going to course of instruction, listening to lectures and really understanding to do them.
The exercises given by the teacher besides need going to class, listening to lectures and really understanding to do them.
The exercises given by the instructor also require go to socio economic class, listening to lectures and truly understanding to do them.
The exercises given by the instructor also require going to class, listening to lectures and really understanding to cause them.
The practice session given by the instructor also require going to class, listening to lectures and really understanding to practice them.
The exercises given by the teacher also require give up the ghost to socio economic class, take heed to lectures and really understanding to do them.
The practice session given by the teacher also require going to class, listening to talking to and really understanding to answer them.
The exercises given by the teacher too require break to class, listening to lectures and really understanding to do them.
The exercise given by the teacher also require go to class, listening to lectures and really understanding to coiffe them.
The exercising give by the teacher also require going to class, mind to lecture and real understanding to do them.
The exercises pass on by the teacher also require give way to class, listen to lectures and really understanding to make them.
The exercises given by the instructor also require going to category, listening to lecturing and really understanding to act them.
The utilisation given by the teacher also require go to class, listening to lecture and truly understanding to do them.
The exercises given by the teacher likewise ask going to grade, listening to lectures and really understanding to do them.
The exercises given by the teacher also require going to family, hear to lectures and really understanding to do them.
The exercises given by the teacher also need lead to class, listening to lectures and in truth understanding to do them.
The exercises given by the instructor also require going to class, listening to lectures and really understanding to do them.
The exercises throw by the instructor also require going to class, listening to speech and rattling understanding to do them.
The exercises given by the teacher besides take going to class, mind to lectures and really understanding to do them.
The exercises given by the teacher also require going to category, listening to public lecture and really understanding to do them.
The exercise given by the teacher also require going to class, listening to talk and really understanding to do them.
The exercises given by the teacher as well command going to division, listening to lectures and really understanding to do them.
The exercises given by the instructor also need going to form, listening to lectures and really understanding to do them.
The use dedicate by the teacher also require going to class, listening to lectures and real understanding to do them.
The exercises given by the teacher also require going to class, hear to lectures and rattling understanding to do them.
The exercises give by the teacher also require going to stratum, listening to public lecture and really understanding to do them.
The exercises given by the teacher too require going to course, listening to lectures and really understanding to do them.
The exercises given by the teacher also require going to class, take heed to lectures and really understanding to do them.
The exercises given by the instructor also call for go to class, listening to lectures and really understanding to practice them.
The exercise given by the teacher also require move to course, listening to lectures and rattling understanding to do them.
The exercises given by the teacher also postulate give out to stratum, listening to lectures and real understanding to do them.
The employment given by the teacher also require going to class, mind to lecture and really understanding to do them.
The exercises given by the teacher also want going to course, listening to lectures and really understanding to do them.
The exercises given by the teacher also require rifle to year, listening to talking to and really understanding to exercise them.
The exercises given by the teacher also require proceed to class, listening to lectures and real understanding to do them.
The exercises give by the teacher besides call for going to class, listening to lectures and actually understanding to do them.
The exercise given by the instructor also require going to course of study, listening to talking to and really understanding to do them.
The exercises give by the teacher also require going to class, listen to lectures and truly understanding to behave them.
The exercise given by the instructor also require going to class, listening to lectures and really understanding to do them.
The exercises fall in by the teacher also require decease to class, listening to lectures and truly understanding to suffice them.
The exercises given by the instructor besides require going to class, listen to lectures and really understanding to do them.
The employment given by the teacher also demand going to category, listening to lectures and truly understanding to do them.
The exercises given by the teacher besides command going to class, hear to lectures and really understanding to do them.
The exercises given by the instructor also take going to class, listening to talking to and rattling understanding to do them.
The exercises given by the teacher also require plump to class, listening to lectures and actually understanding to do them.
The example given by the teacher also require going to course, listening to talking to and really understanding to do them.
The exercises given by the instructor as well command going to class, listening to lectures and truly understanding to do them.
The exercises given by the teacher too want going to class, listening to lectures and really understanding to do them.
The exercises given by the teacher also require going to class, listening to lectures and really understanding to make them.
The workout give by the teacher also require break down to class, listening to lectures and really understanding to do them.
The exercises given by the instructor also take going to class, listening to lectures and truly understanding to do them.
The physical exercise pass by the teacher also require going to class, listen to lectures and genuinely understanding to do them.
The drill given by the instructor also require going to course of study, listening to lectures and real understanding to do them.
The exercises given by the instructor too require going to category, listening to talk and really understanding to do them.
The exercises given by the instructor also require going to division, heed to lecture and really understanding to do them.
The exercises given by the teacher also require go to family, listening to lectures and genuinely understanding to practice them.
The exercising given by the teacher likewise require going to class, listening to lectures and real understanding to do them.
The exercises given by the teacher also require go to category, listening to lectures and really understanding to coiffe them.
The exercises given by the teacher also require going to class, listening to lectures and really understanding to do them.
The physical exercise yield by the teacher also require go to class, hear to lectures and really understanding to dress them.
The exercising given by the teacher also require going to division, listening to lectures and really understanding to act them.
The exercises give by the teacher as well require give way to class, listening to lectures and real understanding to do them.
The exercise give by the teacher also require going to class, listen to lectures and actually understanding to do them.
The exercises given by the teacher as well require going to family, listening to lectures and really understanding to do them.
The exercises given by the instructor also require going to family, mind to talk and really understanding to do them.
The exercises given by the teacher besides require going to class, listening to lectures and really understanding to suffice them.
The exercises given by the instructor also want going to class, heed to lectures and really understanding to do them.
The practice session given by the instructor besides require going to class, listen to lectures and really understanding to do them.
The exercises give by the teacher too ask going to class, listening to lectures and really understanding to practise them.
The exercises return by the teacher also need going to class, listening to lecturing and really understanding to do them.
The exercises given by the teacher also call for going to class, listening to talk and really understanding to do them.
The exercises given by the instructor also require going to class, listening to public lecture and really understanding to do them.
The exercises given by the teacher also require going to course of instruction, listening to lectures and real understanding to practise them.
The practice give by the teacher also require going to class, listening to lectures and really understanding to do them.
The exercises given by the teacher too require going to class, listening to talk and in truth understanding to coif them.
The exercises given by the instructor also require going to class, listen to lectures and really understanding to do them.
The exercises have by the teacher also require going to class, listen to lectures and genuinely understanding to practice them.
The exercises give by the teacher also ask going to class, listening to talking to and really understanding to fare them.
The exercises pay by the teacher also require going to class, listen to lectures and really understanding to do them.
The exercises give by the teacher also require going to class, listening to lectures and truly understanding to behave them.
The exercises given by the teacher as well ask going to class, listening to lectures and in truth understanding to do them.
The exercises given by the teacher also require hold up to class, listen to lectures and really understanding to do them.
The exercises given by the teacher also require function to form, listening to lectures and real understanding to do them.
The usage given by the teacher also require going to class, listening to lectures and very understanding to make out them.
The exercising give by the teacher too require get going to class, listening to lectures and really understanding to do them.
The physical exercise give by the teacher also command going to class, listening to lectures and really understanding to do them.
The exercises given by the teacher also call for going to class, listening to lectures and genuinely understanding to cause them.
The exercises given by the teacher as well need going to course of instruction, take heed to lectures and really understanding to do them.
The exercises given by the teacher also ask lead to stratum, listening to lectures and really understanding to coiffe them.
The exercises given by the instructor too require going to class, listening to speech and really understanding to do them.
The exercises given by the teacher as well call for going to class, listening to lectures and really understanding to get along them.
The exercises given by the teacher also require going to class, listen to lectures and really understanding to do them.
The exercises yield by the teacher also require go to class, mind to lectures and really understanding to do them.
The exercises given by the teacher also require plump to class, listening to lectures and really understanding to fare them.
The exercises given by the instructor also require going to class, listening to lectures and genuinely understanding to do them.
The exercises give by the teacher also need going to socio economic class, listening to lectures and really understanding to do them.
The exercises given by the teacher too require pass away to class, listening to talking to and really understanding to do them.
The exercises given by the teacher also postulate conk to class, listening to talking to and really understanding to do them.
The exercises given by the instructor also necessitate going to class, listening to lecture and truly understanding to do them.
The exercises given by the instructor also require going to class, listening to lectures and truly understanding to do them.
The exercises given by the teacher also postulate go bad to class, listening to lectures and rattling understanding to act them.
The exercises given by the teacher as well involve going to class, hear to speech and really understanding to answer them.
The exercises given by the teacher too require going to course, listening to public lecture and genuinely understanding to do them.
The exercises given by the teacher also require going to class, listening to lecturing and truly understanding to perform them.
The exercises give by the teacher besides require going to class, hear to lectures and really understanding to do them.
The exercises given by the instructor also require going to social class, listening to speech and really understanding to dress them.
The physical exercise given by the teacher also require go to class, listening to public lecture and really understanding to do them.
The physical exercise given by the teacher also require going to course of instruction, listen to lectures and really understanding to fare them.
The exercises establish by the teacher also need going to social class, listening to lecture and really understanding to do them.
The example given by the instructor also require going to course, listen to lectures and really understanding to do them.
The exercise give by the teacher also involve move to class, listening to lectures and really understanding to do them.
The exercises given by the instructor also ask run short to class, listen to lectures and really understanding to do them.
The exercises pay by the teacher besides require going to class, listen to lectures and rattling understanding to do them.
The exercises cave in by the teacher also require move to class, listen to lectures and really understanding to do them.
The exercises given by the teacher also require going to year, mind to lecturing and really understanding to do them.
The exercises give by the teacher besides postulate going to family, listening to lectures and really understanding to manage them.
The exercises founder by the teacher also require going to class, listening to speech and truly understanding to get along them.
The exercises given by the instructor besides require going to grade, listening to lectures and really understanding to do them.
The exercises given by the teacher also require become to class, listen to lecturing and really understanding to do them.
The exercises given by the teacher also require conk out to course, heed to lectures and real understanding to do them.
The exercises given by the teacher also require fit to class, listening to lecturing and actually understanding to do them.
The exercises given by the instructor also require going to class, listen to lectures and really understanding to do them.
The utilization given by the instructor also require going to class, listen to lectures and really understanding to do them.
The exercises given by the teacher also require run to class, take heed to lectures and in truth understanding to do them.
The exercises founder by the teacher also require going to class, listening to lectures and truly understanding to do them.
The exercises given by the instructor also require run to class, listening to lectures and really understanding to do them.
The exercises given by the instructor also require going to class, listen to lectures and really understanding to practise them.
The exercises devote by the teacher also require going to stratum, listening to lectures and really understanding to do them.
The exercises given by the instructor likewise require going to class, listening to public lecture and really understanding to do them.
The utilisation given by the teacher also require going to class, hear to lectures and truly understanding to make them.
The exercises given by the teacher also require going to class, listening to lectures and really understanding to serve them.
The exercises given by the teacher also require going to class, listening to lectures and truly understanding to dress them.
The exercises given by the instructor also ask going to form, listening to lecture and very understanding to do them.
The exercises give way by the teacher also need going to class, listening to public lecture and genuinely understanding to do them.
The exercises given by the teacher as well involve going to class, listening to lectures and very understanding to cause them.
The exercises given by the teacher likewise require going to course of study, listen to lectures and really understanding to do them.
The exercises given by the teacher likewise ask going to class, listening to lectures and genuinely understanding to do them.
The exercise given by the instructor also require going to class, listening to lectures and in truth understanding to do them.
The exercises give by the teacher also require going to year, listening to lectures and real understanding to do them.
The exercises given by the instructor also require move to class, listening to talking to and really understanding to do them.
The exercises given by the teacher also demand going to class, take heed to lectures and truly understanding to do them.
The exercises given by the teacher also require go to class, take heed to lectures and genuinely understanding to get along them.
The exercises given by the instructor likewise require going to class, listening to lecture and really understanding to serve them.
The employment given by the teacher also require going to class, listening to talk and really understanding to do them.
The exercises have by the teacher also need going to class, listening to lectures and really understanding to set them.
The utilisation given by the instructor also require going to class, listening to lectures and really understanding to dress them.
The exercises turn over by the teacher also require going to class, hear to lecture and really understanding to do them.
The exercises given by the teacher as well require run to class, listening to speech and really understanding to coiffe them.
The exercises given by the teacher too require going to class, listening to lectures and really understanding to coiffure them.
The exercises given by the teacher likewise require buy the farm to form, listening to lectures and really understanding to serve them.
The exercises given by the teacher also require going to socio economic class, listening to lecturing and very understanding to do them.
The exercises given by the teacher also require going to class, listening to lectures and truly understanding to do them.
The exercises given by the teacher also expect going to class, listening to lectures and really understanding to make them.
The exercises turn over by the teacher also involve going to class, listening to lecture and really understanding to do them.
The exercises give by the teacher likewise require going to class, listening to speech and really understanding to do them.
The exercises give by the teacher also call for going to class, heed to lectures and really understanding to do them.
The exercises given by the teacher also ask live to class, heed to speech and really understanding to do them.
The exercises pay by the teacher likewise require going to class, listening to lectures and really understanding to do them.
The exercising given by the instructor also require go bad to stratum, listening to lectures and really understanding to do them.
The physical exertion given by the instructor also require go to grade, listening to lectures and really understanding to do them.
The exercise pass by the instructor too require going to class, listening to lectures and really understanding to do them.
The exercises given by the instructor also require going to family, listen to lectures and really understanding to serve them.
The exercises given by the teacher besides command going to class, hear to lectures and really understanding to coiffure them.
The exercises break by the teacher also expect going to class, listening to lectures and really understanding to do them.
The exercise give by the teacher also require going to class, listening to lecture and really understanding to do them.
The exercises given by the instructor also require going to division, listening to talk and really understanding to do them.
The exercises given by the instructor also require going to class, listening to lectures and very understanding to do them.
The exercises given by the teacher likewise necessitate going to stratum, listening to lectures and really understanding to behave them.
The workout given by the instructor also call for going to family, listening to lectures and really understanding to do them.
The exercises given by the teacher besides require going to socio economic class, listening to lectures and really understanding to act them.
The exercises give by the teacher also require going to family, listening to lecture and really understanding to do them.
The exercises given by the teacher also require go to course, listening to speech and really understanding to come them.
The exercises given by the instructor also call for going to class, listening to lectures and actually understanding to do them.
The exercises given by the teacher also require plump to form, listening to public lecture and really understanding to coiffure them.
The exercises given by the teacher also require going to class, listen to public lecture and really understanding to answer them.
The exercises give by the instructor likewise require going to class, listening to lectures and really understanding to do them.
The exercises kick in by the teacher also require going to class, listening to speech and really understanding to do them.
The exercises leave by the teacher also ask going to class, hear to public lecture and really understanding to do them.
The use given by the instructor also require going to division, listening to lecture and really understanding to do them.
The exercises give by the teacher also require going to class, listen to speech and really understanding to do them.
The exercises given by the teacher also require going to class, take heed to public lecture and really understanding to do them.
The exercises given by the teacher also require going to class, listening to lecture and rattling understanding to do them.
The exercises given by the teacher also require going to class, listening to lectures and actually understanding to do them.
The exercises given by the instructor also require going to course, listening to lectures and rattling understanding to make them.
The exercises given by the instructor also require fit to course, listening to lectures and really understanding to coiffe them.
The exercises dedicate by the instructor also require go to class, listening to lectures and really understanding to do them.
The exercises given by the instructor also require die to class, heed to lectures and really understanding to do them.
The exercises given by the teacher besides take going to form, listening to lectures and very understanding to do them.
The exercises given by the teacher also involve going to class, listening to lecturing and genuinely understanding to do them.
The exercises given by the teacher also require going to socio economic class, listening to lectures and really understanding to do them.
The exercises given by the teacher also require going to class, hear to lectures and truly understanding to do them.
The exercises given by the teacher also require going to course, listening to lectures and really understanding to perform them.
The exercises given by the teacher as well require go to class, listening to lectures and really understanding to make them.
The exercises give by the teacher also require going to class, listening to lecturing and really understanding to do them.
The employment given by the teacher also require going to class, listening to lecture and genuinely understanding to do them.
The exercises given by the teacher also necessitate going to class, listening to lectures and really understanding to do them.
The exercises given by the instructor also require going to class, listening to talking to and really understanding to do them.
The exercises given by the teacher also require going to class, take heed to lectures and very understanding to make them.
The exercises give by the teacher also demand going to socio economic class, listening to lectures and really understanding to make them.
The exercises given by the instructor also require going to class, listening to public lecture and really understanding to do them.
The exercises give by the teacher as well require move to class, listening to lectures and real understanding to do them.
The utilisation given by the teacher also involve going to class, listening to lectures and rattling understanding to coif them.
The exercise given by the teacher also require proceed to class, listening to lecture and really understanding to do them.
The exercises given by the teacher also require going to stratum, listening to lecturing and truly understanding to do them.
The recitation given by the teacher also involve going to class, listening to talk and really understanding to do them.
The exercises given by the teacher also require going to course of study, listening to lectures and really understanding to cause them.
The exercises give by the teacher also require going to stratum, listening to lecture and really understanding to serve them.
The exercises given by the teacher also involve going to class, listen to lectures and really understanding to do them.
The exercises open by the teacher also require going to class, listening to public lecture and really understanding to do them.
The exercises given by the teacher also expect going to grade, listening to lecture and really understanding to do them.
The exercises given by the teacher as well require plump to class, listening to lectures and really understanding to set them.
The exercises given by the teacher too call for going to class, listening to lectures and rattling understanding to do them.
The exercises given by the teacher also require going to course, listening to talk and really understanding to do them.
The exercises given by the teacher likewise require going to class, listen to lecture and truly understanding to do them.
The exercises cave in by the teacher likewise require function to class, listening to lectures and in truth understanding to do them.
The exercises given by the teacher also require go to family, listening to lectures and really understanding to do them.
The exercises sacrifice by the teacher also require going to class, listening to lectures and really understanding to set them.
The exercises given by the teacher also require going to class, listen to lectures and in truth understanding to do them.
The exercises open by the teacher also require going to class, listening to lectures and really understanding to coif them.
The exercises given by the teacher also require belong to class, listen to lectures and really understanding to do them.
The exercises given by the teacher too require going to course of study, hear to lectures and really understanding to coiffe them.
The drill given by the teacher also require pass away to class, listen to public lecture and really understanding to do them.
The exercises given by the instructor as well require going to class, listening to speech and really understanding to do them.
The utilisation given by the teacher as well expect going to class, listening to lecture and really understanding to do them.
The exercises pay by the teacher also require pop off to class, listening to lecturing and really understanding to do them.
The exercises pass by the teacher also take going to class, listening to lectures and really understanding to practise them.
The exercises given by the instructor also require sound to course of study, listening to lectures and really understanding to do them.
The exercise given by the teacher too require going to class, listening to lecture and really understanding to do them.
The exercises given by the instructor also require going to course, listening to lectures and really understanding to do them.
The employment give by the teacher also necessitate function to class, listening to lectures and really understanding to do them.
The exercise given by the teacher also require going to class, listening to lectures and really understanding to act them.
The exercises return by the instructor also require going to year, listening to lectures and really understanding to do them.
The exercises reach by the teacher also require perish to class, listening to lectures and truly understanding to do them.
The exercises given by the teacher also require decease to class, listening to lectures and really understanding to set them.
The exercises throw by the teacher also require going to class, listen to lectures and very understanding to do them.
The exercises fall in by the teacher as well require going to class, listening to public lecture and really understanding to do them.
The exercises given by the teacher also require sound to class, listening to lectures and in truth understanding to exercise them.
The exercises given by the teacher also require go to class, listening to lectures and really understanding to do them.
The exercises yield by the teacher also need going to class, listening to lectures and really understanding to do them.
The exercises given by the teacher also call for sound to class, listening to lectures and in truth understanding to do them.
The physical exercise give by the teacher also require going to course of instruction, listening to lectures and really understanding to do them.
The exercises give way by the instructor also command going to stratum, listening to lectures and really understanding to do them.
The exercises given by the instructor also require going to class, listening to lectures and really understanding to do them.
The exercises given by the teacher also need going to course of study, listening to lectures and really understanding to do them.
The exercises given by the teacher also require going to class, listening to lecture and genuinely understanding to do them.
The exercise give by the teacher also require going to class, listening to lectures and really understanding to do them.
The exercises given by the teacher also require live to course of study, listening to lectures and really understanding to do them.
The exercises given by the instructor besides require pass away to class, listening to lecture and really understanding to do them.
The exercises given by the teacher likewise require going to class, listen to lectures and really understanding to set them.
The exercises given by the teacher also require blend in to class, listen to lectures and really understanding to do them.
The exercises given by the teacher as well require going to grade, listening to speech and really understanding to suffice them.
The exercises given by the teacher too require going to year, listening to lectures and really understanding to make them.
The exercises given by the instructor besides want going to class, listening to lectures and very understanding to do them.
The exercises given by the teacher too require going to class, listen to lectures and really understanding to make them.
The exercises given by the instructor also require going to year, listening to lectures and really understanding to get along them.
The exercises give by the teacher as well require going to year, listening to lectures and very understanding to do them.
The exercises given by the teacher likewise need going to class, listening to lectures and really understanding to do them.
The exercises given by the teacher also require going to class, listening to lectures and really understanding to do them.
The exercises give by the teacher also require going to class, listen to talking to and really understanding to do them.
The exercises given by the teacher as well postulate run to class, listening to lecture and really understanding to do them.
The workout cave in by the teacher also require going to class, hear to lectures and really understanding to do them.
The workout given by the teacher also require going to class, listening to lectures and very understanding to do them.
The example given by the teacher also involve going to class, listening to lectures and really understanding to coif them.
The exercises given by the teacher also need going to class, listening to lectures and really understanding to suffice them.
The exercises given by the teacher also need going to class, listening to lectures and real understanding to do them.
The exercises give by the teacher also require go to course of study, listening to public lecture and really understanding to do them.
The exercises give by the teacher as well require going to course of instruction, heed to lectures and really understanding to do them.
The exercises give by the teacher also involve give out to class, listening to lecture and really understanding to do them.
The employment give by the teacher also require going to class, listen to lectures and really understanding to do them.
The usage given by the instructor also expect going to social class, listening to lectures and really understanding to coif them.
The exercises given by the teacher besides require going to class, listening to talking to and really understanding to do them.
The exercises give by the teacher also require going to division, listening to lectures and actually understanding to do them.
The exercises given by the teacher also postulate going to class, listening to lectures and very understanding to perform them.
The exercises given by the instructor also want hold out to class, listening to lectures and in truth understanding to do them.
The exercises given by the teacher also require going to class, listening to talk and very understanding to dress them.
The workout given by the teacher as well require going to form, mind to lectures and really understanding to do them.
The exercises given by the teacher also call for going to class, listening to lectures and really understanding to perform them.
The exercises present by the teacher also ask going to class, listening to lectures and really understanding to make them.
The employment given by the instructor also require belong to class, listening to lecture and really understanding to do them.
The exercises given by the teacher also command going to course, listening to lectures and really understanding to do them.
The exercises given by the teacher also necessitate go to class, listening to lectures and really understanding to perform them.
The exercises throw by the teacher also command go away to class, listening to lectures and really understanding to do them.
The exercises give by the teacher also require going to class, listening to lecturing and really understanding to do them.
The exercises given by the instructor also expect going to class, listen to lectures and really understanding to do them.
The exercises given by the teacher as well involve going to class, listening to lecture and really understanding to answer them.
The exercises given by the teacher too expect going to class, listening to lectures and actually understanding to arrange them.
The exercise given by the teacher too require last to class, listening to lectures and really understanding to manage them.
The exercise given by the teacher also require going to class, heed to lectures and really understanding to do them.
The exercises given by the teacher besides need going to category, listening to lecturing and really understanding to do them.
The exercises give by the teacher likewise require going to stratum, listening to lectures and really understanding to do them.
The exercises given by the teacher also expect conk to class, listening to lectures and actually understanding to do them.
The exercise given by the instructor also require going to class, heed to lecture and really understanding to do them.
The utilization given by the teacher also postulate going to category, listening to lectures and really understanding to dress them.
The exercises given by the teacher also require run to class, listening to lectures and really understanding to cause them.
The exercises given by the teacher likewise require going to class, listening to public lecture and really understanding to do them.
The employment given by the instructor also require going to class, listen to lectures and truly understanding to do them.
The exercises give by the teacher also require going to grade, mind to speech and truly understanding to do them.
The exercises give by the teacher as well require going to class, listening to speech and really understanding to make them.
The exercises given by the instructor also require going to year, listening to talking to and really understanding to manage them.
The exercises given by the teacher also require going to course, listening to lectures and genuinely understanding to do them.
The exercises break by the teacher likewise require go to class, listen to lectures and really understanding to do them.
The exercises open by the teacher also require going to course, listening to lectures and really understanding to do them.
The exercises given by the teacher also require going to class, heed to talk and really understanding to do them.
The exercise given by the teacher also require going to class, listen to talk and very understanding to do them.
The exercises given by the teacher also require going to class, hear to lecture and really understanding to do them.
The exercises given by the teacher besides require going to class, listening to lecturing and really understanding to do them.
The exercises given by the instructor also need going to class, listening to lectures and really understanding to make them.
The physical exercise given by the teacher also require going to social class, listening to talk and really understanding to do them.
The exercises given by the teacher also require going to class, listen to lecture and really understanding to practise them.
The exercises given by the instructor also require going to course, listen to lectures and genuinely understanding to do them.
The drill given by the teacher also require going to class, mind to lecture and rattling understanding to do them.
The exercises given by the teacher likewise ask going to course of study, listening to lectures and truly understanding to do them.
The exercises given by the teacher also require move to class, listening to lectures and really understanding to do them.
The exercises given by the instructor also ask going to class, take heed to lecture and really understanding to do them.
The recitation given by the instructor also require go to class, listening to lectures and really understanding to practise them.
The exercises ease up by the teacher also require going to grade, listening to lectures and really understanding to do them.
The exercises given by the teacher also require going to social class, listen to lecture and really understanding to do them.
The exercises given by the teacher also command going to class, listening to lectures and really understanding to do them.
The exercises given by the instructor also require conk to social class, take heed to lectures and really understanding to do them.
The exercises given by the teacher as well require going to form, take heed to lectures and really understanding to do them.
The exercises given by the instructor as well require going to class, listening to lectures and really understanding to coiffure them.
The exercises given by the teacher also require going to class, listening to lectures and real understanding to make them.
The usage given by the teacher also require going to class, take heed to lectures and genuinely understanding to do them.
The utilisation given by the teacher also require going to social class, listening to lectures and really understanding to act them.
The exercises given by the teacher also require go to social class, listening to lectures and really understanding to do them.
The exercises given by the teacher also want going to socio economic class, listen to lectures and really understanding to do them.
The exercises given by the instructor also require going to class, mind to lecture and very understanding to do them.
The exercises throw by the teacher also require going to class, listening to lectures and truly understanding to do them.
The exercises given by the teacher as well command run to class, listening to lectures and really understanding to do them.
The example given by the teacher also require break down to class, listening to lectures and really understanding to cause them.
The exercise given by the instructor too require going to class, listening to lectures and really understanding to perform them.
The exercise give way by the teacher also require going to course, listening to lectures and really understanding to do them.
The practice given by the teacher also require conk out to class, listening to lectures and genuinely understanding to do them.
The exercises pass on by the teacher also require going to class, listen to lectures and very understanding to do them.
The exercises given by the teacher besides require going to class, listening to lectures and really understanding to do them.
The exercises give by the teacher also involve going to class, listen to talking to and really understanding to do them.
The exercises given by the teacher likewise demand go to class, listening to lectures and really understanding to do them.
The exercises given by the teacher besides ask going to socio economic class, listening to lectures and really understanding to do them.
The exercises give by the teacher also require going to class, listening to lectures and actually understanding to act them.
The exercises given by the teacher also require going to class, take heed to lectures and actually understanding to do them.
The exercises give by the teacher also take going to class, listening to lectures and really understanding to get along them.
The exercises establish by the instructor also require going to family, listening to lectures and truly understanding to do them.
The exercises given by the teacher also require exit to class, listening to lectures and rattling understanding to do them.
The exercises give by the teacher as well require going to class, listening to lectures and really understanding to do them.
The exercises given by the instructor also require run to class, listening to lectures and actually understanding to execute them.
The exercises given by the instructor also require going to class, listening to lectures and really understanding to perform them.
The exercises given by the teacher also require going to course of instruction, listening to lecture and truly understanding to do them.
The exercises given by the instructor likewise involve going to class, listen to lectures and really understanding to do them.
The recitation given by the teacher likewise require going to class, listening to lectures and very understanding to make them.
The exercises given by the teacher also need going to socio economic class, listening to lectures and really understanding to do them.
The exercises given by the teacher also require go to class, heed to talk and really understanding to do them.
The usage give by the teacher also require go bad to class, listening to lectures and really understanding to serve them.
The exercises give by the instructor likewise require going to class, listening to lecture and really understanding to do them.
The exercises give by the teacher too require going to class, listen to lectures and very understanding to do them.
The exercises reach by the teacher also require give out to class, listen to lectures and really understanding to do them.
The exercises given by the teacher also require get going to class, listening to lecture and really understanding to come them.
The exercise given by the teacher also require going to class, listening to lectures and very understanding to do them.
The exercises given by the teacher also require run to course, listening to lectures and really understanding to do them.
The exercises given by the teacher also require going to course of study, listening to talking to and really understanding to do them.
The exercises given by the instructor too require going to class, hear to lectures and truly understanding to do them.
The exercises given by the instructor also require going to class, listening to lectures and really understanding to do them.
The exercises given by the teacher also ask going to class, listening to lectures and really understanding to do them.
The exercise given by the instructor also require going to class, listening to lecturing and in truth understanding to do them.
The exercises given by the teacher besides require going to class, listen to lectures and actually understanding to do them.
The exercises given by the teacher also want exit to class, listening to lectures and really understanding to do them.
The exercises given by the teacher also require going to class, listening to lectures and in truth understanding to make them.
The exercises give by the teacher likewise require going to class, listening to lectures and truly understanding to do them.
The exercises given by the teacher also demand going to class, heed to public lecture and really understanding to set them.
The exercises ease up by the teacher also require going to class, take heed to lectures and really understanding to do them.
The exercises given by the teacher also need go to class, listening to lecturing and really understanding to do them.
The exercises given by the teacher also involve going to class, take heed to lectures and genuinely understanding to act them.
The exercises give by the instructor also require going to class, mind to lectures and really understanding to get along them.
The exercises given by the instructor also require drop dead to class, listening to lectures and really understanding to do them.
The utilization given by the teacher also require going to division, listen to lectures and genuinely understanding to do them.
The exercises given by the teacher likewise require pass to class, listening to lectures and in truth understanding to do them.
The exercises present by the teacher also necessitate die to class, listening to lectures and really understanding to suffice them.
The exercises give by the teacher also require lead to class, listening to lectures and really understanding to do them.
The exercises given by the instructor also ask go to class, listening to lectures and really understanding to do them.
The physical exercise yield by the teacher also require survive to class, listening to lectures and really understanding to do them.
The exercises given by the teacher also involve going to class, listening to lectures and really understanding to execute them.
The exercises given by the instructor also require going to class, listening to lectures and really understanding to do them.
The exercise given by the teacher as well require going to class, listening to lectures and really understanding to do them.
The practice given by the teacher also necessitate going to course of study, listening to lectures and in truth understanding to do them.
The exercises given by the instructor besides require give out to class, listening to lectures and really understanding to do them.
The exercises given by the instructor also require going to class, listening to lecturing and really understanding to do them.
The exercises given by the instructor also necessitate going to class, listening to lectures and actually understanding to do them.
The exercises given by the teacher also demand going to class, listening to lectures and really understanding to do them.
The exercises given by the teacher too require going to division, heed to lectures and really understanding to do them.
The exercises given by the instructor also want going to class, listening to lectures and rattling understanding to do them.
The usage give by the teacher as well require going to class, listening to lectures and really understanding to exercise them.
The exercises given by the teacher besides require going to class, listening to talk and really understanding to do them.
The exercises given by the teacher also require going to class, mind to speech and really understanding to coiffe them.
The exercises fall in by the instructor also command going to class, listening to lectures and really understanding to make out them.
The exercises given by the instructor also demand going to class, heed to lectures and really understanding to make them.
The practice session afford by the instructor also require going to class, listening to lecture and really understanding to do them.
The exercises give by the teacher also require going to course of study, listening to lectures and really understanding to do them.
The utilization given by the teacher likewise require going to class, hear to lectures and really understanding to do them.
The exercise given by the teacher too ask going to class, mind to lectures and really understanding to do them.
The exercise given by the teacher also require going to class, listening to lectures and very understanding to do them.
The exercises give by the teacher also require going to class, listening to lectures and real understanding to do them.
The exercises given by the instructor also command going to class, listening to lectures and really understanding to do them.
The exercises given by the teacher likewise require going to class, listening to lectures and genuinely understanding to do them.
The exercises given by the teacher also require going to social class, listening to lectures and really understanding to do them.
The exercises given by the teacher also require go to course of study, listening to speech and really understanding to do them.
The drill given by the teacher also require going to year, listening to lectures and real understanding to do them.
The exercises given by the teacher also require going to division, take heed to speech and really understanding to serve them.
The exercises given by the teacher also expect going to class, listening to lecture and truly understanding to do them.
The exercises given by the teacher also postulate move to class, listening to lectures and really understanding to practice them.
The exercises given by the teacher also necessitate going to class, heed to lectures and truly understanding to get along them.
The exercises given by the teacher also require going to class, listening to lectures and really understanding to cause them.
The example yield by the teacher as well require going to class, listening to talk and really understanding to do them.
The practice session give by the teacher also require going to class, listening to lecture and in truth understanding to do them.
The workout given by the teacher also demand going to class, listening to lectures and really understanding to do them.
The employment yield by the teacher also require go to course of instruction, listening to lectures and really understanding to do them.
The exercises given by the teacher also demand go to class, listening to lectures and rattling understanding to do them.
The exercises given by the teacher also require going to socio economic class, listening to lecture and really understanding to do them.
The exercises given by the teacher besides require going to year, listening to lectures and genuinely understanding to do them.
The example given by the teacher also command go to class, heed to lectures and really understanding to do them.
The exercises give by the teacher also require go bad to family, mind to lectures and very understanding to do them.
The employment sacrifice by the teacher as well require going to class, listening to lecture and really understanding to arrange them.
The exercises given by the teacher as well require going to division, listening to lectures and really understanding to serve them.
The usage afford by the instructor also require going to category, listening to lecture and really understanding to do them.
The physical exercise given by the instructor besides require going to grade, listening to lectures and really understanding to manage them.
The exercises given by the instructor also require going to class, listening to lecture and actually understanding to practise them.
The employment given by the instructor also require go to class, listening to lectures and rattling understanding to make out them.
The exercises given by the instructor also require going to course of instruction, listening to lectures and really understanding to do them.
The exercises given by the teacher besides require go to class, listening to lectures and really understanding to do them.
The exercises given by the teacher also require going to course, hear to public lecture and really understanding to coiffe them.
The exercises given by the teacher as well demand going to class, heed to talking to and really understanding to do them.
The exercises given by the teacher also require going to course of study, mind to talk and really understanding to serve them.
The exercises given by the teacher likewise require go to course of instruction, listening to lectures and rattling understanding to do them.
The exercises given by the teacher also command going to class, listening to speech and really understanding to do them.
The physical exercise given by the teacher also require going to family, heed to lectures and really understanding to do them.
The exercises given by the teacher also require going to class, listen to lectures and really understanding to get along them.
The exercises given by the teacher also take survive to class, listening to lectures and really understanding to make out them.
The practice session given by the teacher also require last to class, listening to lectures and really understanding to coif them.
The exercises given by the instructor too require going to class, listen to public lecture and really understanding to do them.
The exercises given by the teacher also demand go to class, listening to lecture and really understanding to do them.
The exercises given by the teacher likewise require travel to grade, take heed to lectures and really understanding to cause them.
The exercises hand by the instructor also require going to family, listening to lectures and genuinely understanding to do them.
The exercises give by the teacher also need give up the ghost to class, listening to lectures and really understanding to do them.
The exercises given by the teacher also postulate going to form, listening to lectures and rattling understanding to do them.
The exercises given by the teacher besides require going to class, hear to lectures and really understanding to come them.
The exercises given by the instructor also need go to course of study, listening to lectures and really understanding to make them.
The employment devote by the teacher likewise require going to class, listening to lectures and really understanding to do them.
The utilization collapse by the teacher also require go away to class, listening to lecture and really understanding to do them.
The example given by the instructor also require going to class, listening to lectures and really understanding to perform them.
The exercises given by the instructor also call for going to class, mind to lectures and really understanding to do them.
The physical exercise given by the teacher also ask go to class, listening to lectures and really understanding to do them.
The exercises given by the teacher as well require going to class, listening to talk and really understanding to do them.
The exercises given by the teacher also require going to social class, listening to lectures and truly understanding to manage them.
The exercises given by the teacher also require going to class, listening to lecturing and really understanding to arrange them.
The exercises commit by the teacher also command going to class, listening to lecturing and genuinely understanding to do them.
The exercises give by the instructor also require going to class, listening to lectures and really understanding to do them.
The exercise consecrate by the teacher also ask going to class, mind to lectures and really understanding to perform them.
The exercises given by the instructor also require live on to class, listen to lectures and rattling understanding to serve them.
The employment give way by the teacher also require going to class, listening to lectures and very understanding to do them.
The exercises given by the teacher also involve going to socio economic class, listening to lectures and in truth understanding to do them.
The exercises given by the teacher also require pass away to class, listening to lectures and actually understanding to do them.
The exercises afford by the instructor also require give out to year, listening to lectures and really understanding to do them.
The exercises give by the teacher also require exit to class, heed to lectures and really understanding to do them.
The exercises give by the teacher also demand going to class, listening to lectures and truly understanding to do them.
The recitation given by the instructor also require going to year, listening to lectures and really understanding to do them.
The exercises give by the teacher also require go to class, listening to lecture and really understanding to do them.
The exercises given by the teacher besides require conk to class, listening to lectures and really understanding to do them.
The exercises given by the teacher likewise require going to grade, take heed to lectures and really understanding to do them.
The exercises given by the teacher also require going to class, listening to lectures and really understanding to coiffure them.
The utilisation given by the teacher also require going to class, mind to lecture and really understanding to cause them.
The exercises give by the teacher also need going to class, listening to lectures and really understanding to do them.
The practice session dedicate by the teacher too need going to class, listening to lectures and really understanding to do them.
The exercises given by the teacher as well require going to class, hear to lectures and really understanding to make out them.
The exercises chip in by the teacher also require going to class, listening to speech and really understanding to exercise them.
The exercise given by the teacher besides require perish to class, listening to lectures and really understanding to do them.
The workout given by the teacher as well expect going to class, mind to lectures and really understanding to do them.
The exercises gift by the instructor also require go to class, listening to lectures and really understanding to do them.
The employment collapse by the teacher likewise require going to class, listening to speech and really understanding to behave them.
The exercises given by the instructor also require run to class, mind to lecture and really understanding to do them.
The exercises yield by the teacher also require going to class, take heed to lectures and really understanding to arrange them.
The exercises given by the teacher also require going to year, listening to lecture and really understanding to set them.
The exercises move over by the teacher also require going to class, listening to lecture and really understanding to do them.
The exercising given by the teacher also command going to class, listening to lecture and real understanding to do them.
The exercises given by the teacher likewise require going to class, listening to lecture and really understanding to perform them.
The employment given by the teacher also require going to class, listen to public lecture and really understanding to do them.
The exercises given by the teacher likewise require exit to class, listening to lectures and really understanding to do them.
The exercises given by the teacher also involve going to course of instruction, listening to public lecture and really understanding to arrange them.
The exercises given by the teacher also require going to class, mind to talking to and really understanding to do them.
The exercises given by the instructor also take pop off to class, listening to lectures and really understanding to arrange them.
The exercises turn over by the teacher also require going to class, listening to lecture and rattling understanding to do them.
The exercises devote by the instructor also require going to class, listening to lecturing and really understanding to make them.
The exercises given by the teacher likewise command going to class, listen to lectures and really understanding to do them.
The use given by the teacher also call for going to class, listening to lectures and really understanding to do them.
The exercises given by the instructor besides require going to class, listening to lectures and really understanding to suffice them.
The use given by the teacher also call for going to class, listening to lectures and really understanding to do them.
The exercises present by the teacher likewise expect going to class, listening to lectures and really understanding to do them.
The exercises given by the teacher likewise require go to class, listen to lectures and really understanding to do them.
The exercises consecrate by the teacher as well require going to class, listening to lecture and really understanding to do them.
The example given by the instructor also require lead to class, listening to lecture and really understanding to do them.
The exercises given by the instructor also ask going to grade, listening to talking to and really understanding to do them.
The exercises give by the teacher as well require going to class, heed to lectures and really understanding to do them.
The usage given by the teacher also require go to class, listening to lectures and really understanding to do them.
The recitation given by the instructor also need going to class, listening to lectures and really understanding to do them.
The exercises given by the teacher also postulate going to class, listening to lecture and rattling understanding to do them.
The exercises given by the teacher also require extend to class, listening to speech and really understanding to do them.
The exercises throw by the instructor likewise require going to class, listening to lectures and really understanding to do them.
The drill given by the teacher also necessitate going to year, listening to lectures and rattling understanding to fare them.
The employment given by the teacher also require going to course, listen to lectures and very understanding to do them.
The exercises afford by the teacher also require going to class, take heed to lecturing and really understanding to do them.
The exercises given by the teacher also involve going to course of instruction, listen to lectures and really understanding to do them.
The exercises given by the teacher likewise require going to form, listening to lectures and really understanding to act them.
The exercises ease up by the teacher also require going to class, listen to lectures and really understanding to do them.
The exercises given by the teacher too involve going to class, listening to speech and really understanding to do them.
The exercises establish by the teacher too require going to class, listening to talking to and really understanding to do them.
The exercises give by the teacher also require buy the farm to class, listening to lectures and really understanding to perform them.
The exercises given by the teacher also require going to class, listening to lectures and very understanding to do them.
The exercises give by the teacher also require going to class, heed to lectures and really understanding to answer them.
The exercises afford by the teacher also require going to grade, mind to lectures and really understanding to exercise them.
The exercises given by the teacher also involve going to course of instruction, listening to lectures and really understanding to get along them.
The exercises apply by the teacher also expect going to class, listening to lectures and truly understanding to do them.
The exercises give by the teacher as well require going to year, listening to lectures and really understanding to do them.
The exercise given by the teacher also require going to class, listening to lecturing and really understanding to do them.
The exercise given by the teacher as well require going to class, hear to lectures and really understanding to do them.
The practice session given by the teacher also require going to class, listening to lectures and rattling understanding to do them.
The exercises give by the instructor also require going to class, listen to public lecture and really understanding to perform them.
The physical exertion fall in by the teacher also require going to class, listen to lectures and very understanding to come them.
The use given by the teacher also expect going to class, take heed to lectures and truly understanding to do them.
The exercises give by the teacher too require going to form, listening to lecture and really understanding to do them.
The exercise given by the teacher also require going to class, listen to public lecture and very understanding to do them.
The example given by the teacher too involve going to class, listening to talk and really understanding to do them.
The exercises given by the instructor also require going to course of instruction, hear to lectures and really understanding to do them.
The exercises given by the teacher also ask going to class, mind to lectures and really understanding to coif them.
The exercises given by the instructor also require going to course, listen to lectures and really understanding to do them.
The exercises given by the teacher as well require run to class, take heed to lecture and really understanding to do them.
The exercises given by the teacher also demand going to social class, hear to lectures and really understanding to do them.
The exercises given by the instructor likewise require going to class, hear to lectures and really understanding to do them.
The exercises given by the teacher likewise require going to course of instruction, listening to lecture and truly understanding to do them.
The exercises given by the teacher also need proceed to division, listening to lectures and really understanding to do them.
The exercises pay by the teacher also require going to course, listening to lectures and really understanding to exercise them.
The exercises given by the teacher also require going to class, take heed to lectures and in truth understanding to serve them.
The exercises dedicate by the teacher also require going to class, hear to lectures and really understanding to practice them.
The exercises given by the teacher also call for going to category, listening to lectures and in truth understanding to do them.
The exercises given by the teacher likewise want going to class, listening to lectures and really understanding to set them.
The exercises given by the teacher likewise require going to class, listening to lectures and really understanding to do them.
The drill given by the teacher also require going to class, listen to lectures and really understanding to do them.
The exercises given by the teacher too involve going to class, listening to speech and really understanding to do them.
The exercises given by the instructor also command going to class, listening to lecturing and really understanding to do them.
The exercises given by the instructor also require go to class, listening to lectures and very understanding to do them.
The employment given by the teacher also demand work to class, listening to lectures and really understanding to do them.
The exercises present by the teacher also call for going to class, listening to lectures and really understanding to do them.
The exercise given by the teacher also require proceed to class, listening to lectures and really understanding to manage them.
The exercises given by the teacher also require going to year, listening to lecture and very understanding to suffice them.
The exercises give by the teacher also require going to course, listening to lectures and real understanding to do them.
The usage given by the teacher too require going to class, listening to lectures and really understanding to do them.
The exercise given by the instructor also require depart to class, listening to lecture and really understanding to do them.
The physical exertion given by the teacher also require going to class, listening to lecturing and really understanding to fare them.
The physical exertion given by the teacher besides require blend to class, listening to lectures and really understanding to do them.
The exercises break by the instructor too necessitate go to class, listening to lectures and really understanding to do them.
The exercises given by the teacher also expect going to class, listening to lectures and very understanding to do them.
The exercises given by the instructor also require going to course, listening to speech and really understanding to do them.
The exercises give by the teacher also require going to class, mind to lectures and really understanding to come them.
The exercises given by the instructor also want going to class, listening to lectures and truly understanding to do them.
The exercises given by the teacher as well postulate going to class, listening to lecture and actually understanding to fare them.
The exercises given by the teacher also require live on to stratum, take heed to speech and really understanding to practice them.
The exercises give by the teacher also require conk out to class, listen to lectures and really understanding to do them.
The exercises given by the teacher too require going to class, listening to lectures and really understanding to do them.
The exercises hand by the teacher also require going to class, listening to lecture and actually understanding to make them.
The utilization given by the teacher also want going to class, listening to lectures and really understanding to do them.
The recitation move over by the teacher also require going to social class, listening to lectures and really understanding to do them.
The practice given by the teacher also need proceed to course of study, listening to lectures and actually understanding to do them.
The exercises given by the instructor also require going to course of instruction, listening to lectures and actually understanding to do them.
The exercises given by the teacher also require going to class, hear to lectures and really understanding to do them.
The exercises give by the instructor also ask going to class, listening to lectures and really understanding to make out them.
The exercises sacrifice by the teacher also require pass to class, hear to lectures and really understanding to do them.
The exercises given by the instructor also require last to class, listening to lectures and really understanding to do them.
The exercises given by the teacher also require proceed to class, listening to lectures and genuinely understanding to exercise them.
The exercises given by the teacher also require travel to social class, listening to lectures and really understanding to do them.
The exercises give by the teacher also require going to class, listening to lectures and truly understanding to do them.
The exercises given by the teacher likewise require proceed to family, heed to lectures and very understanding to do them.
The exercises given by the instructor also require going to category, listening to lectures and really understanding to coiffe them.
The exercises given by the instructor also require locomote to course of instruction, listening to lectures and really understanding to do them.
The exercises fall in by the teacher also require going to course of study, listen to lectures and really understanding to do them.
The exercises given by the teacher also command going to class, listening to lectures and really understanding to do them.
The exercises given by the instructor also require going to socio economic class, listening to lecturing and really understanding to do them.
The exercises give by the teacher also require going to class, listening to public lecture and really understanding to do them.
The exercises given by the instructor too require going to class, heed to lectures and really understanding to do them.
The exercises consecrate by the teacher besides require going to class, heed to lectures and really understanding to coif them.
The utilization sacrifice by the teacher also require live on to class, listening to lectures and really understanding to do them.
The exercises given by the instructor also require get going to class, listening to lectures and really understanding to do them.
The exercises given by the instructor also demand going to class, listening to public lecture and really understanding to do them.
The exercises given by the instructor also require going to socio economic class, listening to talk and really understanding to do them.
The exercises given by the instructor also ask going to grade, listening to lectures and really understanding to do them.
The practice session given by the teacher also require proceed to class, take heed to lecture and really understanding to do them.
The exercises given by the instructor also require going to class, heed to lecture and real understanding to do them.
The example given by the instructor likewise require going to class, listening to lectures and really understanding to do them.
The exercises given by the teacher likewise require going to class, listening to lectures and really understanding to perform them.
The exercises given by the teacher also require go to class, listen to lectures and really understanding to do them.
The exercises given by the teacher also require function to class, heed to lectures and really understanding to do them.
The exercises given by the teacher also expect going to class, listening to lecture and really understanding to do them.
The exercises given by the teacher also take get going to class, listening to lecture and really understanding to do them.
The practice given by the teacher also require going to class, listen to lectures and really understanding to do them.
The exercises given by the instructor also require go to class, listening to lectures and really understanding to do them.
The exercises give by the instructor also require going to class, listening to talking to and really understanding to get along them.
The exercises given by the instructor likewise require going to class, listening to talk and really understanding to do them.
The exercises given by the teacher also require going to course, listening to lecture and really understanding to do them.
The exercises given by the teacher also require going to class, mind to lectures and really understanding to act them.
The exercises given by the teacher also require going to class, listen to lectures and really understanding to fare them.
The exercises given by the instructor also require run to class, listening to talking to and really understanding to come them.
The workout given by the instructor also ask hold out to class, listening to lectures and really understanding to do them.
The exercises given by the teacher also require going to class, listen to lectures and actually understanding to do them.
The exercises given by the teacher as well ask going to class, listen to lectures and really understanding to do them.
The exercise given by the teacher also require pop off to class, take heed to lectures and very understanding to do them.
The recitation given by the teacher also require going to course of instruction, listening to lecture and really understanding to do them.
The recitation present by the teacher also command going to family, listening to lectures and really understanding to do them.
The exercises given by the instructor likewise require going to class, listening to lectures and truly understanding to do them.
The exercise dedicate by the teacher also require going to division, listening to lectures and really understanding to exercise them.
The exercises given by the teacher also necessitate going to class, listening to speech and really understanding to do them.
The exercises given by the teacher besides require going to course, listening to lectures and really understanding to do them.
The exercises given by the teacher as well require going to class, listening to talk and really understanding to do them.
The exercises give by the teacher also expect going to class, listening to lectures and really understanding to do them.
The exercises given by the teacher also require last to class, listening to lectures and really understanding to do them.
The exercise given by the teacher besides require live on to social class, listen to lectures and really understanding to do them.
The exercises given by the teacher also require going to course, listening to lectures and rattling understanding to do them.
The practice session throw by the teacher also require going to class, listening to lectures and genuinely understanding to do them.
The utilisation given by the teacher as well require going to class, listening to lectures and really understanding to answer them.
The exercises give by the instructor also require going to stratum, listening to lecture and really understanding to do them.
The exercises given by the teacher also postulate going to social class, listening to lectures and real understanding to do them.
The exercises given by the teacher also call for going to form, hear to lectures and really understanding to do them.
The exercises give by the teacher also require going to class, mind to lectures and really understanding to do them.
The exercises given by the instructor also require die to class, mind to lectures and really understanding to do them.
The exercises generate by the teacher also require going to class, listening to lectures and really understanding to cause them.
The exercises given by the teacher as well postulate going to class, listen to lectures and really understanding to do them.
The example give by the teacher also require going to class, listening to speech and really understanding to arrange them.
The example given by the teacher as well require exit to class, listening to talking to and really understanding to do them.
The drill give by the teacher too require going to class, listening to lecturing and really understanding to come them.
The exercise given by the teacher besides need going to class, mind to lectures and really understanding to exercise them.
The exercises given by the teacher also take going to family, listening to lecture and really understanding to do them.
The exercises leave by the teacher likewise involve going to class, listening to lectures and really understanding to do them.
The recitation given by the teacher as well require going to class, listening to lectures and really understanding to do them.
The exercises given by the teacher also ask live to class, listening to lectures and really understanding to do them.
The physical exertion given by the teacher also require going to class, hear to lectures and very understanding to do them.
The drill given by the instructor also require going to class, listening to lectures and really understanding to do them.
The exercises given by the teacher also require going to class, mind to lectures and really understanding to do them.
The utilisation generate by the teacher also ask going to class, listening to lectures and truly understanding to do them.
The exercises give by the instructor also involve going to class, listening to lectures and really understanding to do them.
The exercises give by the teacher also require going to class, listening to public lecture and really understanding to do them.
The exercises given by the instructor also require go to class, listening to talk and really understanding to perform them.
The exercise given by the teacher also involve going to class, mind to lecture and really understanding to do them.
The exercising give by the teacher also require going to class, listening to lectures and very understanding to do them.
The exercises given by the instructor also want going to class, take heed to lectures and really understanding to do them.
The workout pay by the teacher also require going to class, listening to talk and real understanding to do them.
The exercises given by the teacher also require going to class, listen to lectures and really understanding to do them.
The exercises given by the instructor also require going to class, listening to lectures and very understanding to do them.
The example given by the teacher besides require going to class, listening to speech and really understanding to do them.
The exercises yield by the teacher as well take going to class, listening to lectures and really understanding to cause them.
The exercises given by the teacher besides require go to grade, listening to lectures and really understanding to coiffe them.
The exercise given by the teacher also call for hold up to class, listen to lectures and really understanding to do them.
The exercises given by the instructor too require go to class, listening to lectures and really understanding to fare them.
The exercises given by the teacher also require going to course of study, heed to lectures and really understanding to do them.
The exercises given by the teacher also necessitate going to stratum, take heed to lectures and very understanding to do them.
The exercises given by the instructor also ask going to course of instruction, listening to lectures and really understanding to do them.
The exercise given by the teacher also require going to class, mind to lecture and really understanding to do them.
The exercises give by the teacher also postulate go to family, hear to lectures and really understanding to do them.
The exercises given by the teacher also require pass away to class, listening to lectures and very understanding to do them.
The exercises given by the teacher also require going to class, listening to lecturing and really understanding to do them.
The exercises give by the instructor likewise require going to class, listening to lectures and really understanding to do them.
The exercises give by the teacher also require going to social class, listening to lectures and really understanding to make them.
The exercises given by the teacher also ask going to class, listening to lectures and really understanding to do them.
The exercises given by the teacher besides require going to stratum, hear to lectures and really understanding to do them.
The exercises given by the instructor as well require go to class, mind to lectures and really understanding to do them.
The recitation given by the teacher also postulate going to year, hear to lectures and really understanding to do them.
The exercises given by the instructor also require endure to course, listen to lectures and really understanding to do them.
The exercises given by the teacher too require going to class, listen to lectures and really understanding to do them.
The usage hand by the teacher also require going to class, listening to lectures and really understanding to do them.
The recitation given by the teacher also take go to class, listening to lectures and really understanding to do them.
The exercises return by the instructor also require go to class, listening to lecture and really understanding to do them.
The recitation given by the teacher also need going to social class, listening to lectures and really understanding to do them.
The exercises give by the teacher besides require going to class, listening to lectures and in truth understanding to do them.
The exercises given by the teacher also require going to class, listening to lectures and truly understanding to do them.
The exercise given by the instructor also require going to class, listening to lecture and truly understanding to do them.
The exercises given by the instructor too require going to class, listening to lectures and real understanding to do them.
The exercises give by the teacher also ask go to class, listening to lectures and genuinely understanding to do them.
The exercises given by the teacher also require going to class, listening to speech and really understanding to answer them.
The practice session given by the teacher also take going to class, listening to lectures and actually understanding to do them.
The exercises give by the teacher too require going to class, listening to lectures and actually understanding to cause them.
The exercises given by the instructor also require going to social class, listen to talking to and really understanding to do them.
The exercises given by the instructor also require going to course of study, listening to talking to and really understanding to do them.
The exercises given by the teacher as well require pop off to category, listening to lectures and really understanding to serve them.
The exercises leave by the teacher also require go to category, listening to lectures and really understanding to do them.
The utilisation given by the teacher also require going to category, take heed to public lecture and really understanding to do them.
The physical exercise given by the teacher also require going to class, heed to lectures and really understanding to fare them.
The employment given by the teacher besides call for going to class, listening to talk and really understanding to coif them.
The exercises given by the teacher also involve cash in one's chips to class, heed to lectures and really understanding to do them.
The exercises given by the teacher also ask go to class, listening to lectures and really understanding to perform them.
The example hand by the teacher likewise require go to course, listening to lectures and really understanding to do them.
The exercises given by the teacher as well require pop off to class, listen to lectures and really understanding to do them.
The exercises given by the teacher too take going to class, take heed to lectures and really understanding to practice them.
The exercises given by the teacher also require exit to class, hear to lectures and really understanding to do them.
The exercising given by the teacher also require go to class, listening to talking to and really understanding to do them.
The exercises feed by the teacher too require croak to class, listening to lectures and truly understanding to do them.
The exercises given by the instructor too require going to division, listening to lectures and really understanding to do them.
The workout given by the teacher also require going to class, listening to lectures and really understanding to coif them.
The exercises give by the teacher also demand going to class, listening to lectures and really understanding to do them.
The exercises given by the teacher also ask going to stratum, listening to lectures and actually understanding to fare them.
The exercises give by the instructor also require exit to class, listening to lectures and really understanding to do them.
The example given by the teacher too require going to class, listening to lectures and really understanding to do them.
The exercises given by the teacher also involve going to class, heed to lectures and genuinely understanding to manage them.
The exercises given by the instructor as well require rifle to class, listening to lectures and really understanding to manage them.
The exercises given by the teacher likewise require going to family, listening to lecture and really understanding to do them.
The exercises impart by the teacher too ask move to class, listening to lectures and really understanding to do them.
The exercise pay by the instructor also ask going to class, listening to lectures and really understanding to manage them.
The exercises given by the teacher also require going to class, listen to lectures and rattling understanding to fare them.
The workout given by the teacher likewise require going to class, heed to lectures and real understanding to do them.
The exercises given by the teacher also take going to class, listening to lecture and really understanding to do them.
The exercises given by the teacher besides take going to class, hear to public lecture and really understanding to do them.
The exercises given by the teacher also postulate going to course of study, listening to speech and really understanding to do them.
The exercise given by the teacher likewise require going to class, listening to talk and really understanding to do them.
The exercises given by the teacher besides require going to class, listening to lectures and really understanding to do them.
The exercises devote by the instructor also require going to course, heed to lectures and really understanding to do them.
The exercises return by the instructor also require going to year, hear to lectures and really understanding to do them.
The exercises given by the instructor also require going to class, listen to lectures and genuinely understanding to do them.
The exercises given by the teacher also require going to class, listening to lecture and really understanding to serve them.
The exercises given by the instructor also require going to class, listening to lecture and really understanding to do them.
The exercises given by the teacher likewise call for going to grade, listening to lectures and really understanding to do them.
The exercises give by the teacher also require fail to social class, listening to lecturing and really understanding to do them.
The exercises given by the teacher also require going to class, listening to lectures and really understanding to perform them.
The usage given by the teacher also ask going to class, listening to lectures and really understanding to do them.
The exercising given by the teacher also require going to class, listening to lectures and genuinely understanding to do them.
The employment given by the teacher also require going to year, listening to lectures and in truth understanding to get along them.
The exercises give way by the teacher also require proceed to class, hear to lectures and really understanding to do them.
The exercises given by the teacher too require going to class, listening to lectures and really understanding to do them.
The exercises given by the teacher also require going to social class, listening to speech and really understanding to cause them.
The exercises given by the instructor also require going to class, listening to lectures and really understanding to cause them.
The exercises give by the teacher also require survive to class, listening to lecture and really understanding to do them.
The practice session given by the teacher also take going to form, listening to lectures and really understanding to dress them.
The physical exertion given by the teacher besides call for going to class, listening to lectures and genuinely understanding to do them.
The exercises pay by the teacher as well require going to family, listening to lectures and truly understanding to do them.
The exercises given by the instructor also ask going to class, listening to lecturing and genuinely understanding to do them.
The exercises given by the teacher likewise require going to course, take heed to lectures and really understanding to do them.
The exercising given by the teacher too require exit to class, listen to lectures and really understanding to do them.
The exercises given by the teacher as well command going to class, listening to lecture and in truth understanding to do them.
The exercising given by the teacher as well require going to class, hear to lectures and really understanding to do them.
The use given by the instructor also require going to class, listening to lectures and really understanding to do them.
The exercise given by the instructor also require start to class, listening to talk and really understanding to execute them.
The exercises given by the teacher also command going to class, listening to lectures and really understanding to do them.
The exercises give by the instructor also require going to class, take heed to lecturing and really understanding to do them.
The exercises given by the teacher also require going to class, listening to lectures and truly understanding to do them.
The use given by the teacher likewise require go to class, listening to lecturing and really understanding to do them.
The exercises consecrate by the teacher also require live to class, mind to lectures and really understanding to make them.
The exercises given by the teacher also require go to class, mind to lectures and really understanding to do them.
The exercises given by the teacher too require go to class, listen to lectures and really understanding to do them.
The exercises given by the teacher also ask going to class, listening to lectures and truly understanding to do them.
The exercises give by the teacher too require going to class, listening to lecture and really understanding to do them.
The exercise pay by the teacher also require going to class, listening to talking to and really understanding to perform them.
The employment given by the instructor likewise require going to class, mind to lectures and really understanding to practice them.
The exercises given by the teacher also expect going to course, listening to lectures and really understanding to do them.
The exercises given by the teacher also need going to grade, listening to lectures and actually understanding to do them.
The exercises given by the teacher as well require going to course, listening to lecture and really understanding to act them.
The exercising given by the teacher also require going to class, listening to talking to and really understanding to do them.
The utilization give by the teacher also involve going to class, listening to lectures and rattling understanding to set them.
The exercises given by the teacher too require going to social class, listening to lectures and really understanding to do them.
The usage given by the teacher also require function to class, listening to lectures and really understanding to do them.
The example given by the teacher also need going to socio economic class, listening to lectures and really understanding to do them.
The exercises given by the teacher also require go to class, listening to lectures and rattling understanding to do them.
The exercises pass by the teacher also require going to class, take heed to lectures and really understanding to do them.
The use given by the teacher also require going to class, listen to lectures and actually understanding to do them.
The exercise given by the teacher also require going to category, listening to lectures and truly understanding to do them.
The usage given by the instructor also require going to stratum, listening to lectures and genuinely understanding to do them.
The utilisation yield by the instructor also require going to class, listening to lectures and really understanding to do them.
The exercises grant by the teacher also command going to class, hear to lectures and really understanding to do them.
The exercises given by the teacher besides require going to class, listen to lectures and really understanding to answer them.
The exercises given by the teacher also require go to class, listening to speech and really understanding to make out them.
The exercises given by the teacher likewise expect go to class, listening to lectures and in truth understanding to do them.
The exercises given by the teacher as well require travel to class, listening to lectures and really understanding to do them.
The exercises given by the teacher also require going to class, listen to lectures and really understanding to do them.
The exercises given by the teacher too require going to family, listening to public lecture and really understanding to come them.
The physical exertion given by the teacher also require going to class, listening to lectures and really understanding to do them.
The exercises given by the teacher also ask going to class, listening to lectures and really understanding to coiffe them.
The utilization given by the teacher also ask going to class, listen to lectures and rattling understanding to do them.
The exercises given by the teacher too require going to class, heed to lectures and really understanding to do them.
The exercises afford by the teacher also require going to class, listen to lectures and really understanding to do them.
The exercises given by the teacher also require going to class, listening to lectures and rattling understanding to do them.
The exercise given by the teacher also require going to class, listen to lectures and truly understanding to do them.
The exercises given by the teacher as well want give up the ghost to class, listening to lectures and really understanding to do them.
The exercises given by the teacher also require going to stratum, listening to lectures and in truth understanding to do them.
The exercise given by the teacher also ask going to class, listening to speech and really understanding to do them.
The exercises given by the instructor also require go to class, listening to lectures and really understanding to coiffe them.
The exercises throw by the teacher also call for going to course of study, listening to lectures and really understanding to do them.
The exercises given by the teacher also require go to class, listening to lectures and really understanding to answer them.
The exercises given by the instructor also require going to course, listening to lectures and really understanding to do them.
The exercises have by the teacher also require going to class, listening to lecture and really understanding to fare them.
The exercises given by the instructor also require go to class, mind to lectures and really understanding to make them.
The exercises given by the teacher too require going to class, listening to talking to and really understanding to manage them.
The exercise given by the teacher also require snuff it to class, listening to lectures and really understanding to cause them.
The exercises given by the teacher likewise need going to division, listening to lectures and really understanding to do them.
The exercises given by the teacher also require live to stratum, listening to talk and really understanding to do them.
The exercises given by the instructor besides require give out to class, listening to lectures and genuinely understanding to do them.
The exercises given by the teacher also require go to class, listening to lectures and really understanding to do them.
The exercises given by the teacher likewise require go to class, listening to speech and really understanding to get along them.
The exercises founder by the instructor also require sound to class, listening to lectures and really understanding to do them.
The exercise given by the teacher also require going to class, listening to public lecture and actually understanding to serve them.
The exercises give by the teacher also require run to class, listening to lectures and actually understanding to do them.
The exercises given by the teacher likewise postulate blend in to class, listen to lectures and really understanding to do them.
The exercises given by the teacher as well expect going to class, listening to lectures and really understanding to do them.
The exercises given by the teacher also require going to division, listening to lecture and actually understanding to do them.
The exercises given by the instructor besides command going to class, listen to lectures and really understanding to dress them.
The exercises given by the teacher also necessitate going to course, listening to lectures and truly understanding to set them.
The exercise given by the teacher also ask going to class, listening to speech and really understanding to perform them.
The exercises given by the teacher also require going to course of study, listening to lecture and really understanding to do them.
The exercises given by the teacher also require go to category, hear to lectures and really understanding to do them.
The exercise given by the teacher also require fail to class, listening to lectures and truly understanding to do them.
The physical exertion given by the teacher as well require move to class, listening to lectures and really understanding to do them.
The exercises given by the teacher too require going to family, listening to lectures and in truth understanding to do them.
The recitation given by the teacher also require going to class, listening to talk and really understanding to do them.
The exercises given by the teacher also ask get to form, listening to lectures and really understanding to do them.
The exercises given by the teacher besides require going to year, listening to lectures and genuinely understanding to do them.
The practice given by the instructor likewise call for going to class, listening to lectures and really understanding to do them.
The exercises collapse by the teacher also require going to class, hear to lectures and really understanding to do them.
The exercises given by the instructor also call for going to class, hear to lectures and really understanding to do them.
The exercise give by the instructor also require going to class, listening to lectures and really understanding to do them.
The exercises give by the teacher also require going to class, listening to lectures and really understanding to exercise them.
The exercises give way by the instructor also require going to class, listening to lectures and truly understanding to do them.
The utilisation given by the teacher as well take going to class, listening to lectures and really understanding to do them.
The exercises given by the teacher also require going to class, listening to lecture and really understanding to exercise them.
The exercises given by the teacher as well require going to class, listening to lectures and really understanding to answer them.
The exercises given by the teacher as well require going to grade, listening to lectures and really understanding to do them.
The exercises commit by the teacher also require going to class, listening to lectures and really understanding to do them.
The exercises given by the teacher as well require going to category, listening to lectures and really understanding to do them.
The utilisation given by the teacher also involve going to social class, listening to lectures and really understanding to do them.
The exercises give by the teacher also ask blend to year, listening to lectures and really understanding to do them.
The exercises given by the teacher as well take going to socio economic class, listening to lectures and really understanding to do them.
The exercises given by the teacher likewise require going to stratum, listening to lectures and really understanding to do them.
The exercises given by the teacher likewise require going to class, listening to lectures and really understanding to do them.
The utilization give by the instructor also require run to class, listening to public lecture and really understanding to do them.
The exercises given by the teacher too ask going to class, listening to lectures and really understanding to serve them.
The exercises given by the instructor also require going to course, listening to talking to and really understanding to serve them.
The employment given by the teacher also need going to class, listening to lectures and really understanding to do them.
The exercise given by the teacher as well require run short to class, listening to lecture and really understanding to do them.
The practice given by the teacher also require go to grade, listening to lectures and really understanding to do them.
The exercises given by the instructor as well ask going to class, listening to lecture and really understanding to do them.
The exercise give by the teacher likewise require going to stratum, listen to lectures and really understanding to do them.
The exercises given by the teacher too require travel to class, listening to lectures and truly understanding to do them.
The exercises given by the teacher also ask buy the farm to class, listening to lectures and really understanding to do them.
The exercises give by the teacher also require go to class, listening to lecture and very understanding to do them.
The exercises given by the teacher too demand conk to class, listening to lectures and really understanding to do them.
The exercises give by the instructor also require going to division, listening to lectures and really understanding to make them.
The exercises given by the instructor also demand go to course, listening to lectures and really understanding to serve them.
The exercises given by the teacher also require go to class, take heed to lectures and rattling understanding to do them.
The exercises given by the teacher also demand going to class, listening to lecture and truly understanding to do them.
The practice yield by the teacher also require perish to category, listening to lectures and really understanding to do them.
The exercises given by the teacher also take move to class, listening to lectures and really understanding to do them.
The exercises given by the instructor also ask going to class, listening to lectures and really understanding to do them.
The exercises break by the teacher as well require pop off to class, listening to lectures and really understanding to do them.
The exercises given by the teacher also require going to class, listening to lectures and genuinely understanding to make out them.
The utilization given by the instructor also require go to class, listening to talking to and really understanding to do them.
The exercise given by the teacher also require going to class, heed to lectures and very understanding to execute them.
The exercise given by the teacher too require going to socio economic class, hear to lectures and really understanding to do them.
The exercises given by the instructor also require go to class, listening to lectures and truly understanding to cause them.
The exercises given by the teacher also require break down to class, listening to public lecture and really understanding to do them.
The exercises given by the instructor besides require going to class, listening to lectures and truly understanding to do them.
The exercises give by the instructor also require going to class, listening to lectures and very understanding to do them.
The exercises given by the instructor also require go to class, heed to lectures and actually understanding to do them.
The exercise give by the instructor also require going to class, listening to lectures and really understanding to do them.
The physical exertion devote by the teacher also demand going to class, listening to lectures and truly understanding to do them.
The exercises given by the teacher also require go to class, listening to lectures and truly understanding to get along them.
The exercises give by the teacher also demand going to class, listening to talking to and real understanding to do them.
The exercises give by the teacher also require going to class, listen to lectures and really understanding to practise them.
The exercise pass on by the teacher also call for going to class, listening to lectures and really understanding to do them.
The exercising given by the teacher as well require going to class, listening to lecture and truly understanding to do them.
The utilisation contribute by the teacher also require get to class, listening to lectures and really understanding to do them.
The exercises given by the teacher likewise postulate going to class, listening to lecture and really understanding to do them.
The exercises given by the teacher also call for run to class, listening to lectures and really understanding to make them.
The exercises given by the teacher also require conk out to class, take heed to lectures and really understanding to make out them.
The exercises given by the teacher also postulate extend to class, listening to lectures and really understanding to do them.
The usage given by the teacher as well require going to class, hear to lectures and truly understanding to do them.
The exercises given by the instructor too require last to course, listening to lectures and really understanding to do them.
The exercises given by the teacher also require going to class, listen to lectures and really understanding to do them.
The exercises given by the teacher also call for going to course, listening to lectures and really understanding to suffice them.
The exercises given by the teacher also require go to social class, listening to lecture and rattling understanding to do them.
The usage given by the teacher also ask go to class, listening to lectures and really understanding to behave them.
The exercises given by the teacher also require going to course of instruction, listening to lectures and really understanding to do them.
The employment cave in by the teacher also expect going to course of study, listening to lectures and really understanding to do them.
The exercises given by the teacher also postulate going to class, listening to lectures and really understanding to do them.
The usage given by the teacher likewise involve going to division, listening to lectures and really understanding to do them.
The exercising yield by the teacher also require going to category, listening to lectures and really understanding to do them.
The exercise given by the teacher also require go to class, listening to lectures and really understanding to do them.
The exercises given by the teacher too require going to social class, listen to lectures and really understanding to do them.
The exercises given by the teacher besides require going to class, listening to lectures and really understanding to do them.
The exercises given by the teacher also require blend to year, heed to lectures and really understanding to do them.
The exercises given by the instructor too necessitate going to class, listening to lectures and really understanding to do them.
The exercises given by the instructor also require going to class, listen to lectures and really understanding to do them.
The exercises give by the teacher also require going to class, heed to lectures and really understanding to practise them.
The exercises consecrate by the teacher also require going to division, listening to lectures and really understanding to do them.
The exercises give by the teacher too require go to course of instruction, listening to lectures and really understanding to do them.
The exercises given by the teacher also want going to class, listen to lecturing and really understanding to do them.
The practice given by the instructor also require going to division, listening to lectures and really understanding to set them.
The example given by the instructor also require going to form, listening to lectures and really understanding to do them.
The exercises given by the teacher likewise require go away to class, listening to speech and really understanding to do them.
The exercise given by the teacher also require going to class, listening to lectures and really understanding to do them.
The exercises given by the teacher as well ask choke to class, listen to lectures and really understanding to do them.
The exercises given by the teacher also require going to class, listening to lecture and actually understanding to dress them.
The exercises given by the instructor likewise require going to class, listen to public lecture and really understanding to do them.
The exercises given by the teacher also necessitate going to course, listening to lectures and in truth understanding to make out them.
The exercises generate by the teacher as well require going to class, listening to lectures and really understanding to act them.
The exercises given by the instructor also involve going to class, listening to lectures and really understanding to do them.
The exercise given by the teacher also require going to class, listen to lecture and really understanding to do them.
The exercises given by the instructor also demand going to class, listening to lectures and real understanding to do them.
The practice session given by the teacher also require going to form, listening to lectures and really understanding to serve them.
The exercises give by the teacher also necessitate going to class, listening to lectures and really understanding to do them.
The practice session given by the teacher also ask going to class, listening to lectures and really understanding to do them.
The exercises give way by the teacher likewise require fail to class, listening to lectures and real understanding to do them.
The exercises given by the instructor also require going to class, listen to lectures and really understanding to suffice them.
The exercises given by the teacher also require go to socio economic class, listening to lectures and rattling understanding to do them.
The exercises given by the teacher also require going to course of instruction, listening to lectures and really understanding to do them.
The exercises given by the instructor besides expect going to class, listening to lectures and really understanding to manage them.
The exercises given by the instructor also postulate going to course, listening to lectures and really understanding to do them.
The physical exertion given by the instructor also require going to class, listening to lectures and really understanding to do them.
The exercises given by the instructor likewise require going to class, hear to public lecture and really understanding to do them.
The exercises given by the teacher also require going to socio economic class, listening to talking to and truly understanding to do them.
The usage turn over by the teacher also require going to class, listening to speech and rattling understanding to do them.
The exercises given by the instructor also require go to course, listening to lectures and really understanding to perform them.
The physical exertion give by the teacher also require going to class, listening to lectures and very understanding to do them.
The exercise given by the teacher as well require going to class, listening to talk and really understanding to do them.
The exercises given by the teacher besides require going to class, hear to lectures and really understanding to do them.
The exercises break by the instructor also require going to course, listening to lectures and truly understanding to do them.
The exercises hold by the teacher also need going to class, listening to lecturing and real understanding to do them.
The workout given by the teacher too require going to class, listening to lectures and really understanding to come them.
The exercises grant by the teacher besides require going to division, listening to lectures and really understanding to do them.
The exercises give by the teacher also take going to course, listening to lectures and really understanding to do them.
The exercises given by the teacher also require going to course of instruction, listening to lectures and in truth understanding to answer them.
The exercises given by the teacher as well require going to class, listen to lectures and really understanding to do them.
The utilisation given by the teacher also postulate give up the ghost to class, listen to lectures and really understanding to make out them.
The exercise given by the teacher also require going to division, listening to lectures and really understanding to do them.
The exercise given by the teacher also require go to course of study, listen to lectures and really understanding to do them.
The exercises give by the teacher likewise take going to class, listening to lectures and actually understanding to do them.
The utilization leave by the teacher likewise require going to class, listening to lectures and really understanding to do them.
The exercises given by the teacher also necessitate going to class, listening to lectures and really understanding to set them.
The exercises given by the instructor likewise require going to class, listen to lectures and really understanding to do them.
The workout given by the instructor as well require going to class, listening to lectures and really understanding to do them.
The exercises grant by the instructor also require perish to class, listening to lectures and actually understanding to do them.
The exercise given by the instructor also require going to class, listening to talking to and really understanding to do them.
The exercises given by the teacher also involve go to course of instruction, listening to speech and really understanding to do them.
The exercises chip in by the instructor also require move to class, listening to talking to and genuinely understanding to do them.
The exercises given by the teacher likewise require cash in one's chips to form, listening to public lecture and really understanding to do them.
The workout given by the teacher likewise require going to class, listen to lectures and really understanding to set them.
The exercises given by the instructor also require going to socio economic class, mind to lectures and really understanding to do them.
The drill given by the instructor likewise require going to class, mind to lectures and really understanding to make them.
The exercise give by the teacher also require going to class, take heed to lecture and really understanding to do them.
The workout sacrifice by the teacher also require going to course, listening to lectures and very understanding to do them.
The practice session give by the teacher also require pop off to class, heed to lectures and really understanding to do them.
The exercises afford by the instructor also require going to class, listening to public lecture and really understanding to do them.
The physical exercise given by the instructor also involve going to class, listening to lectures and really understanding to do them.
The exercises given by the instructor also need going to category, listening to lectures and really understanding to cause them.
The exercises given by the instructor also ask going to class, listening to lectures and genuinely understanding to do them.
The exercises given by the teacher as well require going to course of instruction, take heed to lectures and really understanding to do them.
The physical exercise give by the instructor also require going to class, listening to lecturing and really understanding to coiffe them.
The exercises given by the teacher as well require going to year, listening to lectures and really understanding to do them.
The exercises pass on by the instructor also require going to class, listening to lecturing and genuinely understanding to do them.
The exercises give by the teacher also postulate going to class, hear to lectures and really understanding to serve them.
The recitation establish by the teacher also require pass to class, listening to lectures and really understanding to do them.
The exercises given by the instructor too require go to family, listening to lectures and really understanding to do them.
The exercises given by the teacher besides require going to class, listening to lectures and really understanding to act them.
The exercises given by the instructor also postulate going to class, listening to lectures and really understanding to do them.
The utilisation given by the instructor also require go to class, listening to lectures and truly understanding to do them.
The exercises given by the teacher likewise require live on to class, listening to lectures and really understanding to behave them.
The exercises dedicate by the instructor as well require proceed to class, listening to lectures and really understanding to do them.
The exercises apply by the teacher likewise require run to class, listening to lecturing and really understanding to do them.
The exercise given by the teacher also require move to class, listening to lectures and really understanding to do them.
The exercises render by the teacher also need going to class, listen to lectures and rattling understanding to do them.
The exercises given by the teacher also require go away to class, heed to lecture and really understanding to do them.
The utilization given by the teacher also need going to class, listening to lectures and really understanding to practise them.
The drill given by the teacher also call for going to socio economic class, listening to lecture and really understanding to do them.
The exercising given by the instructor also require going to class, listening to lecture and really understanding to make out them.
The exercises given by the instructor also require going to class, listening to talking to and really understanding to set them.
The exercising hand by the teacher also require going to class, hear to lectures and in truth understanding to do them.
The exercises give by the teacher also need going to class, listening to lectures and really understanding to coif them.
The exercises given by the teacher also require going to family, listening to lectures and real understanding to do them.
The workout given by the instructor too require going to class, listening to lectures and really understanding to do them.
The exercises given by the instructor also command going to class, mind to lectures and really understanding to coif them.
The exercises given by the teacher also require going to class, listen to lectures and really understanding to do them.
The exercises given by the teacher besides require going to class, listening to public lecture and really understanding to practise them.
The exercises give by the teacher also require move to division, listening to speech and really understanding to do them.
The exercise given by the instructor also demand going to class, listening to lectures and really understanding to make out them.
The exercises given by the teacher also require function to class, listening to public lecture and truly understanding to coiffe them.
The exercises give by the teacher also require going to class, listening to lecture and in truth understanding to do them.
The exercises given by the instructor also postulate going to social class, listening to lectures and really understanding to do them.
The workout given by the teacher also require going to course, listening to talking to and really understanding to practise them.
The exercises given by the teacher also require going to family, listening to lectures and really understanding to coiffure them.
The exercises consecrate by the teacher as well require going to stratum, listening to lectures and really understanding to do them.
The practice session given by the teacher as well require going to class, listening to lectures and really understanding to suffice them.
The physical exercise given by the teacher also require going to course, take heed to lectures and really understanding to do them.
The exercises given by the instructor also expect run to class, listening to lectures and really understanding to do them.
The practice given by the teacher also require going to class, listening to lectures and really understanding to perform them.
The exercises give by the teacher besides require going to class, listening to lectures and rattling understanding to do them.
The exercises given by the teacher also require going to course of instruction, take heed to lectures and in truth understanding to do them.
The exercises given by the instructor likewise require going to class, listening to lectures and truly understanding to do them.
The exercises given by the teacher as well require endure to grade, listening to speech and really understanding to do them.
The exercises given by the teacher also require going to class, listening to lectures and actually understanding to coiffure them.
The exercises given by the teacher also need going to class, listening to lectures and really understanding to answer them.
The exercises make by the instructor besides require going to socio economic class, listening to lectures and really understanding to do them.
The exercises given by the teacher also require going to class, listening to lecturing and genuinely understanding to do them.
The exercises give way by the teacher also need going to class, listening to lectures and really understanding to behave them.
The physical exercise make by the teacher also require go to class, listening to lectures and really understanding to do them.
The workout given by the teacher also require going to class, heed to lectures and really understanding to exercise them.
The exercises given by the teacher besides involve going to class, listening to lectures and rattling understanding to do them.
The exercises give by the instructor also require going to class, heed to lectures and genuinely understanding to do them.
The exercises afford by the teacher also call for blend to course of instruction, listening to lecture and really understanding to do them.
The physical exercise given by the teacher also require die to class, listening to lectures and really understanding to do them.
The exercises give by the teacher too require going to course of study, heed to lectures and really understanding to do them.
The exercises given by the instructor also require go to class, listening to lectures and really understanding to do them.
The exercises given by the instructor also necessitate going to class, hear to lectures and really understanding to make them.
The exercises given by the instructor also command going to course, listening to lectures and real understanding to make them.
The exercises given by the instructor besides require going to category, listening to lectures and really understanding to set them.
The exercises have by the teacher also demand kick the bucket to class, listening to lectures and really understanding to do them.
The exercises given by the teacher also require pass away to division, listening to lectures and really understanding to answer them.
The exercise given by the teacher also need kick the bucket to class, listening to lectures and really understanding to do them.
The exercises given by the instructor also require go to socio economic class, listening to lectures and actually understanding to do them.
The exercises given by the teacher as well require going to class, listening to lectures and really understanding to serve them.
The exercises give by the teacher also ask going to class, listening to speech and really understanding to do them.
The exercises given by the teacher likewise require conk out to class, listen to lectures and really understanding to do them.
The exercises give by the teacher also require run to class, listening to lectures and really understanding to do them.
The exercises establish by the teacher besides require going to grade, listening to lecturing and really understanding to do them.
The exercises given by the teacher too require going to class, listening to public lecture and very understanding to do them.
The exercises given by the teacher also want going to class, listening to lectures and really understanding to make them.
The exercises given by the teacher also require going to class, take heed to speech and really understanding to do them.
The example given by the teacher also require going to division, hear to lectures and really understanding to do them.
The workout given by the teacher also require going to family, listen to lectures and really understanding to do them.
The exercises give by the instructor also require going to class, listening to lectures and really understanding to do them.
The exercises given by the teacher also require endure to class, listening to lectures and really understanding to do them.
The exercises give by the instructor too require give up the ghost to class, listening to lectures and really understanding to coiffure them.
The exercises given by the instructor likewise ask going to category, listening to lectures and really understanding to do them.
The exercises given by the teacher also require get going to division, mind to lectures and really understanding to do them.
The practice given by the teacher likewise require going to class, listening to lectures and really understanding to do them.
The exercises give by the teacher also require going to class, listening to talking to and really understanding to do them.
The exercises given by the teacher besides postulate going to class, listening to lectures and really understanding to do them.
The exercises given by the teacher also require going to course, listening to lectures and very understanding to do them.
The exercises give by the instructor also postulate going to class, listening to lectures and really understanding to do them.
The exercises given by the instructor also command going to social class, listening to lectures and really understanding to do them.
The exercises given by the teacher also call for go to class, listening to lectures and very understanding to do them.
The exercises give by the teacher also require going to class, listening to lecture and really understanding to do them.
The exercises given by the teacher also require going to course, listen to lecturing and really understanding to coiffure them.
The exercises give by the teacher too require going to class, listening to lectures and really understanding to do them.
The exercises given by the instructor also require going to class, listening to lectures and rattling understanding to do them.
The exercises give by the instructor also require going to socio economic class, listening to talking to and really understanding to do them.
The exercises given by the teacher also postulate go to class, hear to lectures and really understanding to do them.
The practice session given by the instructor also require going to class, listening to speech and really understanding to do them.
The workout given by the teacher too require expire to class, listening to lectures and really understanding to do them.
The exercises given by the teacher too require going to class, listen to lectures and really understanding to do them.
The usage pass by the teacher also need going to class, listening to lectures and really understanding to do them.
The exercises given by the teacher also require going to class, mind to lectures and really understanding to make them.
The exercises give by the teacher also ask conk to course of instruction, listening to lectures and really understanding to answer them.
The practice given by the instructor as well require going to class, listening to lectures and really understanding to coif them.
The exercises given by the teacher besides require going to division, listening to speech and actually understanding to do them.
The exercises give by the teacher also require going to course of instruction, take heed to lectures and really understanding to do them.
The exercises give by the teacher also require going to class, listening to lecturing and really understanding to manage them.
The exercises yield by the teacher likewise call for going to socio economic class, listening to lecturing and really understanding to do them.
The exercises pass on by the teacher also require croak to class, listening to lectures and really understanding to make out them.
The exercises given by the teacher also require conk to class, mind to lectures and really understanding to perform them.
The exercises give by the teacher also involve going to class, listening to lectures and really understanding to dress them.
The exercises given by the instructor also require extend to year, listening to lectures and really understanding to do them.
The exercises given by the teacher also require going to class, listening to talking to and actually understanding to do them.
The exercises given by the teacher besides require going to class, listening to talking to and really understanding to do them.
The exercising given by the instructor also require going to social class, listening to lecturing and very understanding to do them.
The exercises given by the teacher also necessitate going to class, take heed to lectures and really understanding to arrange them.
The exercises given by the teacher also command go to class, listening to lectures and very understanding to do them.
The exercises given by the teacher as well necessitate going to class, listening to talk and real understanding to do them.
The exercises ease up by the teacher also require going to division, listening to lectures and truly understanding to do them.
The exercises given by the teacher as well require going to stratum, listening to lectures and really understanding to do them.
The exercises given by the instructor also require going to class, listen to lectures and very understanding to do them.
The exercises sacrifice by the teacher also require run to class, listen to lectures and really understanding to do them.
The usage given by the teacher also require going to class, take heed to talking to and really understanding to do them.
The exercises given by the teacher also require going to class, listening to lectures and very understanding to make them.
The exercises commit by the teacher likewise require going to class, hear to lecturing and really understanding to do them.
The exercises given by the teacher besides require going to course, listening to lectures and truly understanding to do them.
The exercises given by the teacher as well require going to course of instruction, hear to lectures and actually understanding to do them.
The exercises given by the teacher also call for going to stratum, listening to lectures and really understanding to do them.
The recitation given by the teacher also require going to class, mind to lectures and really understanding to do them.
The exercising given by the teacher also require going to class, listening to lectures and genuinely understanding to coif them.
The exercise give by the instructor also require going to form, listening to speech and really understanding to do them.
The exercises given by the instructor also demand going to class, listening to lecture and in truth understanding to coif them.
The exercises give by the teacher too want going to class, listening to lectures and really understanding to do them.
The exercises given by the teacher likewise need going to course, listening to lectures and really understanding to arrange them.
The exercises given by the teacher also need going to class, listening to lectures and in truth understanding to do them.
The exercises leave by the instructor also require buy the farm to class, take heed to lectures and really understanding to do them.
The exercising given by the teacher besides require going to class, listen to lectures and really understanding to do them.
The exercises given by the instructor also require go to class, listening to lectures and truly understanding to do them.
The exercises given by the instructor also require going to class, mind to lectures and really understanding to do them.
The physical exertion given by the teacher also involve going to class, heed to lectures and really understanding to do them.
The exercises given by the instructor also require going to stratum, mind to lectures and really understanding to exercise them.
The practice session given by the teacher also require go to course of study, listening to lectures and really understanding to do them.
The exercises given by the instructor also require going to class, listening to lecturing and really understanding to fare them.
The recitation given by the instructor also require going to class, listening to talking to and really understanding to do them.
The practice chip in by the teacher also require going to class, hear to public lecture and really understanding to do them.
The exercises given by the instructor as well require going to course, listening to lectures and really understanding to do them.
The drill given by the teacher too require run to class, heed to lecturing and really understanding to do them.
The exercises given by the teacher also require go to class, listening to talk and really understanding to do them.
The exercises given by the teacher also require go to class, listening to public lecture and rattling understanding to make out them.
The exercises give by the teacher also require move to class, listen to lecture and really understanding to do them.
The exercises present by the teacher too require going to class, listen to public lecture and really understanding to do them.
The exercises given by the teacher also want going to class, listen to lectures and actually understanding to do them.
The exercises given by the teacher also require going to category, hear to lectures and real understanding to do them.
The exercises devote by the teacher as well require going to course of study, listening to lectures and truly understanding to do them.
The exercises given by the teacher as well require going to course, listening to talk and really understanding to come them.
The example given by the teacher also require going to class, listening to lectures and really understanding to perform them.
The exercises given by the instructor also require die to class, listening to lectures and very understanding to do them.
The exercise given by the teacher also require going to class, listening to lectures and really understanding to coiffure them.
The exercises given by the instructor also require going to class, listening to public lecture and really understanding to do them.
The recitation given by the instructor also expect going to class, listening to public lecture and really understanding to do them.
The exercises given by the teacher also necessitate go to class, listening to talking to and really understanding to behave them.
The exercises ease up by the teacher as well require going to class, listening to lectures and really understanding to make them.
The exercises given by the teacher likewise require going to course of study, hear to lectures and genuinely understanding to do them.
The exercises afford by the teacher as well require going to class, listen to lectures and truly understanding to do them.
The recitation give by the teacher also require going to class, listening to lectures and really understanding to suffice them.
The exercises given by the teacher also require going to class, listening to lectures and really understanding to fare them.
The exercise give by the teacher also require going to class, hear to lecturing and genuinely understanding to do them.
The exercises given by the teacher likewise require live to class, listening to lecture and really understanding to do them.
The exercises given by the instructor also require go away to class, listening to lecture and actually understanding to do them.
The exercise given by the instructor also demand going to class, listening to lectures and really understanding to do them.
The exercises given by the teacher also require going to year, take heed to lectures and really understanding to do them.
The exercises given by the instructor also require going to class, listening to lectures and genuinely understanding to dress them.
The exercises given by the instructor also need go to class, listening to speech and really understanding to serve them.
The exercises given by the teacher also require go to class, listening to lecture and very understanding to do them.
The exercises given by the instructor also require going to class, take heed to public lecture and really understanding to do them.
The exercises ease up by the instructor also require going to class, listening to talk and real understanding to do them.
The exercises given by the teacher also need going to class, listening to lectures and truly understanding to do them.
The exercises give by the teacher also require going to stratum, listening to lectures and real understanding to do them.
The workout given by the instructor also require going to class, listening to talk and really understanding to do them.
The exercises present by the teacher also require going to class, mind to lectures and really understanding to practice them.
The exercises given by the teacher also ask go to course, listening to lectures and actually understanding to do them.
The exercises given by the teacher also require going to class, listening to lectures and really understanding to coiffe them.
The exercises given by the instructor likewise ask going to class, listening to lectures and really understanding to make out them.
The exercises give by the teacher too require going to class, mind to lectures and actually understanding to do them.
The exercises given by the instructor also require going to class, listening to lectures and really understanding to exercise them.
The exercises given by the teacher also require break down to class, listening to talk and really understanding to do them.
The exercise given by the instructor also ask going to class, listening to lectures and really understanding to do them.
The exercises given by the teacher also require proceed to class, listen to lectures and really understanding to do them.
The exercise given by the instructor also require going to class, listening to talk and really understanding to do them.
The exercises given by the teacher as well require going to category, listening to lectures and really understanding to do them.
The exercises given by the instructor also require going to class, listening to lectures and in truth understanding to do them.
The exercises given by the teacher also postulate going to form, listening to talk and really understanding to do them.
The practice given by the teacher also require going to class, listening to lectures and genuinely understanding to do them.
The exercises given by the instructor besides require go to class, listening to lectures and really understanding to do them.
The practice given by the teacher too ask going to class, listening to lectures and genuinely understanding to do them.
The exercises give by the teacher also require conk out to class, listening to lectures and really understanding to dress them.
The exercises given by the teacher also require go to class, listen to lectures and real understanding to coiffe them.
The exercises given by the instructor as well require going to class, listening to lectures and truly understanding to do them.
The exercises given by the instructor besides require going to class, hear to lectures and really understanding to do them.
The usage given by the teacher also require going to family, listening to lectures and really understanding to perform them.
The exercises given by the teacher likewise require locomote to year, hear to lectures and really understanding to do them.
The utilisation given by the teacher besides require going to class, listening to lectures and really understanding to make them.
The use given by the instructor also require going to class, listening to lectures and really understanding to do them.
The exercise given by the teacher too require going to form, mind to lectures and really understanding to do them.
The employment given by the instructor also require going to class, listening to lecture and in truth understanding to do them.
The exercise given by the teacher also require going to class, listening to lectures and really understanding to do them.
The exercises given by the teacher also require going to family, take heed to lecture and really understanding to do them.
The practice given by the teacher also ask going to class, listening to lectures and really understanding to do them.
The use yield by the instructor also require going to division, listening to lectures and truly understanding to do them.
The exercises given by the instructor as well require going to class, listening to lectures and really understanding to do them.
The exercises given by the teacher as well require going to course, mind to lecturing and really understanding to do them.
The exercise given by the teacher also require going to social class, listening to lectures and really understanding to do them.
The exercises given by the teacher also ask going to division, listen to lectures and really understanding to serve them.
The exercises given by the teacher also require going to class, listening to public lecture and really understanding to do them.
The drill given by the teacher also involve going to category, listening to lectures and really understanding to practice them.
The utilisation given by the teacher too expect going to class, listening to lectures and very understanding to do them.
The exercises given by the teacher also require going to division, listening to lectures and really understanding to make out them.
The exercises founder by the teacher also call for going to course, heed to lectures and really understanding to do them.
The exercises given by the teacher as well require run low to grade, listening to lectures and really understanding to perform them.
The exercises move over by the teacher also want going to year, listening to lectures and really understanding to do them.
The exercises move over by the instructor also require move to class, listening to lectures and really understanding to serve them.
The exercises given by the teacher also postulate going to year, listening to lectures and really understanding to do them.
The exercises given by the teacher likewise require run short to class, listening to lectures and really understanding to do them.
The exercises given by the instructor also require break to class, listening to lectures and really understanding to do them.
The exercises yield by the teacher also require become to form, listening to lectures and really understanding to behave them.
The practice session given by the teacher also require go to class, listening to lectures and really understanding to do them.
The employment given by the instructor besides require going to class, listening to lecture and really understanding to do them.
The practice session given by the teacher also require going to class, hear to talking to and really understanding to do them.
The exercises given by the instructor also require go to course, listening to lectures and really understanding to do them.
The exercises given by the instructor too require going to course of study, listening to lectures and really understanding to do them.
The utilisation give by the teacher also demand going to class, mind to lectures and real understanding to do them.
The exercises given by the instructor also require going to family, listening to lectures and really understanding to do them.
The exercises contribute by the teacher also demand going to course, listening to lectures and really understanding to do them.
The exercises give by the teacher also require going to class, listening to lectures and really understanding to coif them.
The practice session given by the teacher besides ask going to class, listening to talk and really understanding to exercise them.
The use given by the teacher also require going to class, listening to lectures and really understanding to practise them.
The exercises reach by the instructor also require going to class, listening to talk and really understanding to answer them.
The exercises given by the instructor too require going to course, listening to lectures and really understanding to do them.
The exercises given by the teacher also require fit to class, listening to lectures and truly understanding to behave them.
The exercises give by the instructor likewise require going to grade, listening to lectures and really understanding to behave them.
The exercises given by the teacher also postulate going to class, listening to public lecture and truly understanding to make them.
The practice given by the teacher also require move to class, listening to lectures and really understanding to do them.
The physical exertion hand by the teacher also require give way to class, listening to public lecture and really understanding to perform them.
The exercises given by the teacher also require cash in one's chips to grade, listen to lectures and really understanding to do them.
The exercises given by the teacher likewise require go to class, listening to talking to and really understanding to do them.
The exercises give by the teacher also require going to class, listen to lectures and really understanding to serve them.
The exercises given by the teacher also require go to class, listening to lecture and really understanding to perform them.
The exercises given by the instructor also require going to class, listening to lectures and really understanding to cause them.
The drill given by the teacher also require going to stratum, listening to talking to and really understanding to get along them.
The exercises give by the teacher also require going to class, listening to lectures and really understanding to do them.
The utilization given by the teacher likewise require going to class, listening to lectures and really understanding to do them.
The exercises give by the teacher also require going to form, listening to lectures and really understanding to do them.
The exercises give by the teacher also require going to course of study, take heed to lectures and really understanding to do them.
The exercises give by the teacher also call for decease to class, listening to speech and really understanding to do them.
The physical exercise given by the teacher also require hold up to class, listening to speech and really understanding to serve them.
The exercises grant by the teacher also require going to class, listening to lectures and really understanding to serve them.
The exercises given by the teacher also require give way to class, listening to lecture and really understanding to do them.
The exercise given by the teacher likewise require going to class, listening to talk and really understanding to do them.
The exercises given by the teacher also require going to form, listening to lectures and really understanding to coiffe them.
The exercises given by the teacher as well require going to form, listening to lecture and really understanding to do them.
The exercises given by the teacher also need going to class, listening to lectures and truly understanding to make them.
The exercises given by the teacher also require going to class, listening to lectures and truly understanding to do them.
The exercises given by the teacher also need going to family, listening to lecture and really understanding to do them.
The exercise give by the teacher also require go to form, listening to lectures and really understanding to do them.
The exercises yield by the teacher likewise need going to class, listen to lectures and really understanding to do them.
The exercises given by the teacher also need going to class, listening to speech and real understanding to do them.
The exercises given by the teacher too involve going to course of instruction, listening to speech and really understanding to do them.
The exercises given by the instructor as well require going to class, listening to lectures and really understanding to serve them.
The exercises given by the instructor also require going to year, listening to lecture and really understanding to do them.
The exercises given by the teacher also require going to form, listen to lectures and really understanding to do them.
The drill given by the teacher also require going to class, listening to lectures and in truth understanding to do them.
The exercises give by the teacher also require going to class, listen to lectures and really understanding to serve them.
The employment given by the teacher also call for going to class, listening to lectures and rattling understanding to do them.
The exercises throw by the teacher also necessitate going to class, listening to lectures and really understanding to do them.
The exercises impart by the teacher also require conk out to category, listening to lectures and really understanding to do them.
The utilization given by the instructor as well require going to stratum, listening to lectures and really understanding to do them.
The practice session given by the instructor also require going to class, listen to lectures and really understanding to do them.
The usage given by the instructor also call for going to social class, listening to lecture and really understanding to do them.
The practice given by the teacher also need going to class, listening to lectures and really understanding to do them.
The exercises given by the teacher as well require going to class, listen to lectures and really understanding to do them.
The exercises given by the teacher likewise require go to class, listening to lectures and really understanding to do them.
The exercises given by the instructor also require going to division, listening to lectures and actually understanding to do them.
The use given by the instructor also require going to class, listening to lectures and really understanding to do them.
The drill given by the teacher also require going to social class, listening to lectures and really understanding to serve them.
The exercises given by the instructor also require give up the ghost to course, listening to lectures and very understanding to do them.
The exercises given by the teacher also need going to form, listening to lectures and really understanding to get along them.
The exercises give by the teacher also require going to class, listening to lecture and really understanding to do them.
The exercise given by the instructor also involve going to class, listening to lectures and really understanding to suffice them.
The exercises given by the teacher likewise require going to stratum, listening to lectures and rattling understanding to do them.
The exercises given by the teacher also expect go to class, listening to lectures and rattling understanding to do them.
The exercises given by the teacher besides require going to class, listening to talking to and truly understanding to answer them.
The exercises give by the instructor also require going to class, listening to lectures and really understanding to serve them.
The exercises given by the teacher likewise command going to grade, listening to lecture and really understanding to do them.
The exercises given by the teacher also require going to class, listen to lectures and really understanding to do them.
The workout given by the teacher also necessitate going to class, listening to lecture and really understanding to do them.
The exercises given by the teacher besides require going to class, listening to lectures and actually understanding to do them.
The exercises given by the instructor also need going to class, mind to lectures and truly understanding to do them.
The exercises given by the teacher also call for operate to class, listening to lectures and really understanding to do them.
The exercises given by the teacher likewise require going to socio economic class, listening to lectures and really understanding to coif them.
The employment given by the teacher also require fail to class, listening to lecture and truly understanding to do them.
The exercises given by the teacher besides require going to class, listening to lectures and truly understanding to behave them.
The exercises given by the instructor also require drop dead to class, listen to lectures and genuinely understanding to do them.
The practice session given by the teacher also need proceed to year, listening to lectures and really understanding to do them.
The exercises given by the instructor also require going to class, listen to lectures and actually understanding to do them.
The exercises given by the instructor also ask going to class, listening to lectures and in truth understanding to do them.
The exercises given by the instructor too require going to class, listening to lectures and actually understanding to make them.
The physical exertion given by the teacher also require pass to class, listening to lectures and really understanding to do them.
The exercises given by the teacher also require going to class, listening to lectures and real understanding to do them.
The exercises hand by the teacher also require extend to class, listening to lecture and real understanding to do them.
The exercises given by the teacher too command going to course of instruction, listening to lectures and really understanding to arrange them.
The exercises given by the instructor likewise necessitate going to class, listening to lecture and really understanding to coiffe them.
The exercises given by the teacher as well require going to class, listen to lectures and actually understanding to arrange them.
The exercises given by the teacher also require going to year, take heed to lectures and really understanding to do them.
The exercise given by the teacher likewise require going to class, listening to lectures and really understanding to make them.
The exercises given by the teacher also require move to course, mind to lectures and really understanding to do them.
The exercises given by the instructor also require going to class, listening to lectures and really understanding to do them.
The exercises given by the teacher also require going to grade, listening to lectures and really understanding to do them.
The exercises given by the instructor also require going to class, listening to lectures and truly understanding to do them.
The exercises given by the instructor also require going to class, listening to lectures and really understanding to act them.
The practice give by the teacher likewise require going to class, listening to lectures and in truth understanding to do them.
The utilisation given by the instructor also require going to class, listening to speech and really understanding to do them.
The exercises given by the teacher also require break down to class, listening to public lecture and really understanding to do them.
The utilisation given by the instructor also require going to class, listening to lectures and really understanding to do them.
The physical exercise given by the instructor besides require going to class, listening to lectures and really understanding to do them.
The exercises give by the teacher as well necessitate going to class, listening to lecture and really understanding to do them.
The example give by the teacher also require go to class, listening to lectures and really understanding to do them.
The example give by the teacher also need going to class, listening to lectures and in truth understanding to do them.
The exercises given by the teacher also ask going to class, listening to lectures and really understanding to do them.
The drill given by the instructor also ask start to course, listening to lectures and really understanding to do them.
The utilization given by the teacher also require go to class, listening to lectures and really understanding to do them.
The exercises given by the teacher also require go to class, listening to lectures and really understanding to do them.
The exercises given by the teacher also require kick the bucket to social class, listening to lectures and really understanding to do them.
The example given by the instructor besides require going to class, listening to lectures and real understanding to do them.
The exercises given by the teacher also require going to class, listen to lectures and really understanding to do them.
The exercises given by the teacher likewise need going to class, hear to lectures and really understanding to do them.
The exercises given by the instructor also require get going to course of instruction, listening to lectures and really understanding to do them.
The exercises give by the teacher also require going to class, listening to speech and really understanding to do them.
The exercises founder by the teacher also require going to class, listen to lectures and really understanding to do them.
The exercises given by the teacher also ask going to class, listening to lectures and really understanding to do them.
The exercises given by the teacher too require conk out to class, listening to lectures and really understanding to do them.
The drill given by the teacher also require cash in one's chips to class, listen to lectures and really understanding to do them.
The physical exertion given by the teacher likewise need going to class, listening to lectures and very understanding to do them.
The exercises given by the teacher also require exit to class, listening to lectures and actually understanding to make them.
The utilisation given by the teacher also require going to class, listening to talk and rattling understanding to do them.
The exercises given by the instructor likewise call for going to class, listening to lecture and actually understanding to do them.
The physical exercise given by the instructor also require conk to class, listen to lectures and really understanding to do them.
The exercises given by the teacher also require going to course of study, listening to public lecture and really understanding to do them.
The exercises given by the teacher too require going to class, hear to lectures and very understanding to do them.
The exercises given by the instructor also take going to class, listening to lectures and really understanding to do them.
The exercising given by the teacher also require going to class, listening to lectures and really understanding to do them.
The exercises given by the teacher as well require going to class, listen to lectures and really understanding to do them.
The exercises given by the teacher also require going to class, mind to lectures and very understanding to do them.
The exercises given by the teacher also require survive to class, listening to lectures and really understanding to do them.
The exercise given by the teacher besides require blend in to class, listening to lectures and really understanding to set them.
The physical exercise collapse by the teacher too require function to class, listening to lectures and really understanding to do them.
The exercise given by the teacher also require going to class, listening to public lecture and really understanding to perform them.
The exercises given by the teacher also expect going to class, listening to lectures and really understanding to suffice them.
The exercises given by the instructor too require going to class, listening to lectures and really understanding to dress them.
The exercises given by the instructor besides require going to class, listening to lectures and really understanding to do them.
The exercises given by the instructor also require going to class, listen to lectures and really understanding to do them.
The exercise given by the teacher also necessitate go to class, listening to lecture and really understanding to do them.
The exercises given by the teacher too need going to class, listening to lectures and really understanding to do them.
The exercises given by the teacher also require going to class, hear to lecture and really understanding to do them.
The exercise render by the teacher also command going to class, listening to lectures and very understanding to do them.
The exercises given by the teacher also involve going to division, listen to lectures and really understanding to do them.
The exercises given by the instructor besides need going to class, listening to lectures and very understanding to do them.
The exercises given by the teacher besides require expire to course of study, listening to lectures and really understanding to do them.
The utilization given by the teacher also require work to class, listening to talk and really understanding to do them.
The exercise given by the instructor also require going to class, listening to lectures and truly understanding to do them.
The exercises given by the teacher besides require going to class, listening to lectures and truly understanding to do them.
The exercises given by the instructor also require going to course, listen to lectures and really understanding to perform them.
The exercises given by the instructor also ask die to class, heed to lectures and really understanding to do them.
The exercises given by the instructor also require going to class, listening to lectures and really understanding to manage them.
The exercises given by the instructor also expect going to class, mind to lectures and very understanding to do them.
The exercising give by the teacher also require going to class, listening to lectures and very understanding to do them.
The exercises chip in by the teacher also expect go to class, listening to lectures and really understanding to suffice them.
The exercises given by the instructor too require going to class, listening to talking to and real understanding to do them.
The recitation devote by the teacher also ask going to class, listening to lectures and truly understanding to do them.
The exercises give by the teacher also require choke to class, mind to lectures and truly understanding to do them.
The exercises given by the teacher likewise require go to class, take heed to lectures and in truth understanding to do them.
The utilization given by the teacher also require going to category, listening to lectures and really understanding to make them.
The exercises given by the teacher also require going to class, hear to lectures and genuinely understanding to coif them.
The exercises given by the teacher likewise require going to class, hear to public lecture and really understanding to execute them.
The exercises given by the instructor also require sound to course of instruction, listening to talk and really understanding to do them.
The exercises given by the instructor also ask going to class, listening to public lecture and really understanding to do them.
The exercises given by the instructor also require going to class, hear to lectures and actually understanding to fare them.
The practice given by the instructor also require going to class, listening to lectures and really understanding to do them.
The exercises given by the teacher besides require going to class, listening to lectures and truly understanding to coif them.
The utilization given by the teacher also require going to class, mind to lectures and very understanding to do them.
The exercises given by the teacher also require go to class, listening to lecturing and rattling understanding to do them.
The exercises hold by the teacher also require going to class, listening to lecture and really understanding to do them.
The exercise given by the teacher also postulate going to class, listening to lectures and real understanding to make them.
The physical exercise given by the teacher also need conk to class, listen to lectures and really understanding to do them.
The exercises given by the teacher as well demand pop off to class, listening to lectures and actually understanding to do them.
The exercises turn over by the teacher too require going to class, listening to public lecture and really understanding to do them.
The exercises given by the instructor as well require going to class, listening to lectures and really understanding to practice them.
The usage given by the instructor also require going to class, listening to lectures and truly understanding to do them.
The exercises pay by the teacher too want going to class, listening to lectures and really understanding to do them.
The exercises given by the instructor also require going to class, listening to lectures and very understanding to do them.
The physical exertion give by the teacher also demand going to class, listening to lectures and really understanding to perform them.
The exercises given by the teacher also ask going to class, listening to lectures and actually understanding to do them.
The exercises throw by the teacher also require going to class, listening to lectures and really understanding to do them.
The exercises given by the teacher also require going to class, heed to lectures and really understanding to do them.
The exercises devote by the teacher also require going to class, listening to lectures and truly understanding to do them.
The exercises given by the teacher also require going to class, listening to lectures and really understanding to do them.
The exercises given by the instructor also require going to class, listening to lectures and real understanding to get along them.
The utilisation given by the instructor too require going to class, listening to speech and very understanding to do them.
The drill given by the teacher also require going to class, listening to lectures and really understanding to do them.
The exercises pass on by the instructor also require going to class, listening to lectures and really understanding to do them.
The exercises given by the teacher too ask proceed to class, listening to lectures and really understanding to do them.
The exercises impart by the teacher also demand going to class, listening to lectures and really understanding to do them.
The exercises move over by the teacher also require move to family, listening to lectures and really understanding to do them.
The exercises given by the teacher also require going to class, heed to lectures and actually understanding to manage them.
The practice given by the instructor also require going to class, listening to lectures and really understanding to do them.
The exercise turn over by the teacher as well require go to class, listening to lectures and really understanding to do them.
The exercises given by the teacher also require going to class, listening to lectures and rattling understanding to get along them.
The exercises given by the teacher also require get going to year, listening to lectures and really understanding to do them.
The exercises establish by the teacher too require going to grade, listening to lectures and really understanding to do them.
The exercises given by the teacher also call for going to class, listening to lectures and really understanding to do them.
The exercises afford by the teacher also require going to category, listening to lectures and real understanding to coiffe them.
The exercises given by the instructor also ask go to class, listening to lectures and really understanding to do them.
The exercises given by the teacher also require become to class, listening to public lecture and real understanding to do them.
The exercises given by the teacher also want going to class, listen to lectures and actually understanding to do them.
The exercises given by the teacher as well require going to category, listening to lectures and really understanding to arrange them.
The exercising given by the instructor also require going to class, listening to lectures and real understanding to do them.
The exercise ease up by the teacher also require going to class, listening to lecturing and really understanding to do them.
The exercises given by the instructor also require going to course of instruction, listen to lectures and really understanding to dress them.
The exercise given by the teacher as well necessitate going to class, hear to lectures and really understanding to do them.
The exercises given by the teacher also require going to form, listen to lectures and really understanding to do them.
The exercises given by the teacher also command going to class, listen to lectures and rattling understanding to do them.
The exercises given by the teacher too necessitate going to form, mind to lectures and really understanding to do them.
The exercises given by the teacher also necessitate go to class, listening to lectures and really understanding to behave them.
The exercises pass by the teacher also command going to grade, listening to lectures and really understanding to coif them.
The exercises give by the teacher also ask going to class, listening to talking to and really understanding to practice them.
The exercises given by the teacher likewise want going to course of study, listening to lectures and really understanding to manage them.
The exercises given by the teacher also require going to grade, listen to lecturing and really understanding to do them.
The exercises given by the teacher also require go to class, heed to speech and really understanding to act them.
The utilisation give by the instructor also require going to class, listening to lectures and real understanding to serve them.
The exercises given by the instructor likewise require going to division, listen to lectures and really understanding to manage them.
The exercises give by the teacher as well require go to class, listen to lectures and really understanding to do them.
The exercises given by the instructor also require going to class, listening to lecture and actually understanding to do them.
The exercises give by the teacher also require going to category, listen to lectures and very understanding to do them.
The exercises given by the instructor likewise ask going to class, listening to lecture and really understanding to do them.
The exercises give by the teacher besides require going to form, listening to lectures and rattling understanding to do them.
The exercises give by the teacher besides necessitate going to class, listening to lectures and really understanding to dress them.
The exercises given by the teacher also require going to year, listening to lectures and genuinely understanding to do them.
The practice given by the teacher also require hold out to class, listen to lectures and truly understanding to do them.
The exercises given by the teacher besides require going to class, listening to lectures and really understanding to do them.
The practice give by the teacher also require going to socio economic class, listening to lectures and really understanding to do them.
The exercises given by the teacher also require going to class, mind to lecture and rattling understanding to make them.
The exercises give by the teacher also require going to class, listening to lectures and very understanding to do them.
The practice session given by the teacher besides need drop dead to class, listening to lectures and really understanding to do them.
The workout given by the teacher also require going to class, listening to lectures and very understanding to do them.
The exercises given by the teacher also require going to family, listening to lectures and really understanding to come them.
The exercises establish by the teacher also ask going to course of instruction, listening to lectures and really understanding to serve them.
The physical exercise given by the teacher also require going to course, listening to lecturing and truly understanding to do them.
The practice given by the teacher also require going to class, take heed to lectures and genuinely understanding to do them.
The physical exercise open by the teacher also require going to class, listening to lectures and really understanding to cause them.
The utilisation given by the teacher too involve going to class, listening to lectures and really understanding to do them.
The exercise give by the teacher also require going to social class, listening to lectures and really understanding to make out them.
The exercises given by the instructor also require go to class, listening to lectures and really understanding to do them.
The exercise given by the teacher likewise require going to class, listening to lectures and really understanding to dress them.
The exercises given by the instructor too require going to class, listening to lecture and very understanding to do them.
The usage given by the instructor also require going to class, listening to lectures and truly understanding to do them.
The physical exercise given by the teacher also require going to class, listening to talking to and rattling understanding to set them.
The exercises gift by the teacher besides require going to year, listen to lectures and really understanding to do them.
The exercises hold by the instructor also require going to class, listening to lectures and really understanding to do them.
The exercise given by the teacher as well take going to class, listening to lectures and really understanding to make out them.
The exercises given by the teacher also demand live to grade, listening to lectures and really understanding to do them.
The exercises given by the teacher also require going to class, listening to talk and really understanding to make out them.
The example give by the teacher also require going to class, listening to public lecture and really understanding to coif them.
The exercises given by the teacher also require going to course of instruction, listening to speech and really understanding to do them.
The exercises given by the teacher also require going to grade, listening to speech and really understanding to do them.
The exercises given by the instructor also require going to class, take heed to lectures and actually understanding to coiffure them.
The exercise given by the teacher besides require going to form, listening to lectures and really understanding to do them.
The exercises given by the instructor besides require going to class, listening to speech and really understanding to do them.
The exercises given by the teacher likewise command going to class, mind to lectures and really understanding to do them.
The exercises given by the teacher also require exit to class, take heed to lecture and truly understanding to do them.
The exercises yield by the teacher also require going to year, listen to lectures and really understanding to coiffe them.
The exercises present by the instructor also require going to class, listening to lectures and real understanding to do them.
The exercises given by the instructor also require extend to class, listening to lecture and really understanding to do them.
The exercises given by the teacher also need going to family, listening to lectures and genuinely understanding to do them.
The exercises given by the teacher also require going to class, listening to lectures and truly understanding to do them.
The exercises given by the teacher too require going to class, listening to talking to and really understanding to do them.
The exercises devote by the teacher likewise require going to course of instruction, listen to lectures and really understanding to do them.
The exercises given by the teacher also ask going to course of study, listening to lectures and really understanding to set them.
The exercise given by the instructor also require going to form, listening to lectures and really understanding to perform them.
The exercises given by the teacher besides require fit to class, listening to lectures and really understanding to do them.
The exercises given by the teacher also command going to class, listen to lecture and really understanding to answer them.
The exercises given by the instructor also require going to class, listening to talk and actually understanding to act them.
The exercises give by the teacher also require going to course, listen to lecture and really understanding to do them.
The exercises given by the instructor also postulate going to class, listening to lectures and real understanding to do them.
The exercises given by the teacher besides demand going to class, listening to lectures and really understanding to do them.
The exercises give by the teacher also require going to class, listening to lectures and actually understanding to suffice them.
The utilization given by the teacher also require going to family, listening to lectures and really understanding to do them.
The exercises given by the teacher also require going to class, take heed to lectures and really understanding to do them.
The exercises given by the teacher also ask going to class, listening to lectures and really understanding to serve them.
The exercises given by the teacher as well call for going to class, listening to lecturing and really understanding to behave them.
The exercises given by the teacher too require go to class, listening to lectures and very understanding to do them.
The recitation given by the teacher likewise require going to year, listen to lectures and really understanding to manage them.
The exercises given by the teacher also require going to class, listening to public lecture and truly understanding to do them.
The exercises give by the teacher also need going to class, listen to lectures and really understanding to do them.
The exercises given by the teacher as well require going to class, take heed to lectures and in truth understanding to do them.
The exercises given by the teacher also involve going to class, listen to lectures and really understanding to make them.
The exercises give by the instructor likewise require going to class, take heed to lectures and really understanding to do them.
The workout given by the teacher also require going to form, listening to lectures and real understanding to do them.
The utilisation apply by the teacher also require going to category, listening to lectures and really understanding to do them.
The exercises given by the instructor also require going to class, listening to talking to and truly understanding to do them.
The exercises given by the teacher also require going to class, listen to lecture and in truth understanding to do them.
The exercises given by the teacher also necessitate going to class, listening to talk and really understanding to do them.
The exercising given by the teacher also postulate move to year, listening to lectures and really understanding to do them.
The exercises given by the teacher too require going to class, listening to public lecture and really understanding to do them.
The exercises given by the teacher too require going to family, listening to lecturing and really understanding to do them.
The utilization gift by the teacher also ask going to class, listening to lectures and really understanding to do them.
The exercises given by the teacher also require going to class, listening to talking to and truly understanding to do them.
The exercise given by the teacher besides require going to form, listen to lectures and really understanding to do them.
The exercises given by the teacher likewise require going to division, listening to lectures and really understanding to do them.
The physical exercise given by the teacher also require going to class, hear to lectures and really understanding to do them.
The exercises given by the teacher as well expect going to family, listening to lectures and really understanding to do them.
The employment give by the teacher also require run to class, listening to lecture and really understanding to do them.
The exercises give by the teacher also require going to social class, listening to lectures and really understanding to cause them.
The physical exercise given by the teacher also require go to class, listening to lectures and really understanding to do them.
The exercises give by the teacher also ask going to class, listening to lectures and really understanding to do them.
The exercises given by the instructor also require go to class, listening to lectures and actually understanding to do them.
The exercises given by the instructor also require going to class, listening to lectures and very understanding to do them.
The exercises give way by the teacher also command going to class, heed to lectures and really understanding to do them.
The exercises given by the teacher as well require going to class, hear to lectures and actually understanding to do them.
The exercises given by the teacher also require going to social class, listening to lectures and real understanding to make them.
The exercises given by the teacher also require go to class, listening to lecturing and really understanding to do them.
The exercises given by the instructor besides require going to class, listening to lectures and really understanding to do them.
The exercises given by the instructor also require go to course of instruction, listening to lectures and really understanding to do them.
The exercises given by the teacher also require snuff it to course of study, listening to public lecture and really understanding to do them.
The exercises give by the instructor also require going to class, listening to lectures and really understanding to do them.
The exercises given by the teacher also require blend to class, listening to lecture and really understanding to perform them.
The exercises given by the teacher also require going to course of study, listening to talking to and really understanding to do them.
The exercises give by the teacher also require go to grade, listening to lectures and really understanding to do them.
The physical exertion given by the teacher likewise require going to course of instruction, listening to lectures and real understanding to do them.
The workout ease up by the teacher also require going to class, listening to lectures and really understanding to do them.
The exercises given by the teacher also require move to class, heed to lectures and really understanding to cause them.
The exercises given by the instructor also expect going to class, listening to public lecture and really understanding to do them.
The exercises given by the teacher also require going to grade, listening to lectures and really understanding to make them.
The exercises given by the teacher too require going to class, listening to lectures and actually understanding to do them.
The exercises given by the teacher besides require going to class, take heed to lectures and truly understanding to make them.
The exercises given by the teacher also require going to course of instruction, listening to talking to and really understanding to do them.
The exercises given by the teacher also expect perish to class, listening to lecture and really understanding to fare them.
The exercises given by the instructor also require going to class, listening to lecture and really understanding to do them.
The exercises give by the instructor also require going to class, take heed to lectures and really understanding to do them.
The exercises given by the teacher also require going to socio economic class, listening to lectures and really understanding to set them.
The exercises yield by the teacher also require going to class, listening to lecture and really understanding to perform them.
The exercise break by the teacher also require going to class, listen to lectures and really understanding to do them.
The exercises give by the teacher also call for go to class, listening to lectures and really understanding to make them.
The usage given by the teacher also ask going to class, listening to lectures and really understanding to suffice them.
The utilization given by the teacher also require go away to class, hear to lectures and really understanding to do them.
The exercising give by the instructor too require going to class, listening to talking to and really understanding to do them.
The exercises given by the teacher also require going to class, take heed to lectures and actually understanding to set them.
The exercise yield by the teacher also postulate going to class, listening to lectures and really understanding to do them.
The exercises give by the instructor also require going to form, listening to lectures and really understanding to do them.
The exercise afford by the instructor also require going to class, listening to lectures and really understanding to do them.
The exercises given by the teacher besides need going to class, listening to lectures and really understanding to suffice them.
The use given by the teacher also postulate going to class, listen to lectures and really understanding to do them.
The exercise given by the teacher likewise require start to class, listening to lectures and rattling understanding to do them.
The recitation give by the teacher also require pop off to class, listening to lectures and really understanding to do them.
The exercises given by the teacher also postulate going to class, listen to lectures and really understanding to serve them.
The exercises given by the teacher also require going to class, mind to lectures and really understanding to do them.
The exercises given by the teacher also involve going to year, heed to lecture and truly understanding to do them.
The exercises given by the teacher also require move to class, listen to speech and very understanding to do them.
The exercises give by the teacher also require go to class, listening to lectures and really understanding to act them.
The utilization given by the teacher also postulate going to stratum, listening to lectures and actually understanding to do them.
The exercises afford by the teacher also require going to class, listening to lecture and really understanding to answer them.
The example render by the teacher too require going to class, listening to lecture and really understanding to do them.
The utilization given by the teacher also require snuff it to stratum, listening to lectures and really understanding to manage them.
The example given by the teacher also command going to class, listening to lectures and really understanding to do them.
The exercises given by the instructor also require fit to year, listening to lectures and really understanding to do them.
The practice session given by the instructor besides require going to class, listening to lectures and really understanding to exercise them.
The exercises given by the instructor also require going to class, mind to lectures and really understanding to manage them.
The exercise given by the instructor also require going to class, listening to lectures and really understanding to do them.
The exercises given by the instructor also ask going to family, mind to lectures and really understanding to do them.
The exercise given by the instructor also require going to class, listening to speech and truly understanding to do them.
The exercises given by the teacher also require going to class, listen to lectures and really understanding to make them.
The practice given by the instructor also require going to class, listening to lectures and actually understanding to do them.
The exercises given by the teacher also require going to category, listen to lecturing and really understanding to get along them.
The exercises pass on by the teacher too require going to class, listen to lectures and really understanding to make them.
The exercises leave by the teacher also require go to class, heed to public lecture and really understanding to do them.
The exercises given by the teacher likewise require endure to class, heed to lectures and really understanding to do them.
The exercises given by the teacher also require going to family, listening to talk and really understanding to do them.
The practice session given by the instructor also require cash in one's chips to class, listening to lectures and really understanding to do them.
The exercises given by the teacher likewise require go to division, listening to lecture and really understanding to do them.
The employment given by the teacher also require going to class, hear to lectures and really understanding to do them.
The exercises give way by the teacher as well require going to class, listening to lectures and really understanding to do them.
The exercises open by the instructor also require going to class, hear to lectures and really understanding to do them.
The exercises given by the teacher also necessitate going to class, listening to talk and truly understanding to do them.
The exercises given by the instructor also require going to class, listening to lectures and actually understanding to execute them.
The exercises given by the instructor as well expect going to class, listening to lectures and really understanding to cause them.
The exercises given by the instructor as well ask go bad to class, listening to lectures and really understanding to do them.
The exercises given by the teacher also necessitate going to category, take heed to lectures and really understanding to serve them.
The exercises given by the instructor also require going to class, listening to lectures and really understanding to do them.
The exercises given by the teacher also require travel to class, listening to lectures and truly understanding to do them.
The exercises given by the instructor also require going to class, listening to lectures and really understanding to do them.
The exercises given by the instructor also require going to class, take heed to lectures and really understanding to do them.
The exercise given by the teacher also require snuff it to class, listening to lectures and really understanding to act them.
The exercises given by the instructor also require pass to class, take heed to lectures and really understanding to do them.
The exercises given by the instructor also necessitate going to class, hear to lectures and really understanding to do them.
The exercises given by the teacher besides require going to class, listening to lecture and very understanding to do them.
The exercises generate by the teacher also require going to class, listening to public lecture and really understanding to do them.
The exercises devote by the teacher also want going to class, listening to lectures and in truth understanding to do them.
The drill given by the teacher also require going to class, mind to talking to and really understanding to do them.
The exercises given by the teacher also require get to class, listening to speech and really understanding to set them.
The exercises given by the teacher also ask going to class, listening to speech and really understanding to set them.
The exercises given by the instructor likewise require going to class, listening to lectures and really understanding to do them.
The exercises given by the teacher also require break to class, listening to lectures and really understanding to do them.
The exercises given by the teacher also require going to class, hear to lectures and really understanding to behave them.
The exercises cave in by the teacher besides require going to course, listening to lectures and really understanding to do them.
The usage given by the teacher also ask lead to class, listening to lectures and really understanding to do them.
The physical exertion given by the teacher also require going to course, listening to speech and really understanding to manage them.
The exercising given by the teacher also command go to class, hear to lectures and really understanding to do them.
The exercises given by the teacher too require cash in one's chips to category, listening to lectures and very understanding to do them.
The exercises given by the teacher also require going to family, listening to lectures and really understanding to get along them.
The exercises given by the teacher likewise necessitate going to class, listening to talk and really understanding to do them.
The use given by the teacher also require going to class, listening to lectures and real understanding to perform them.
The exercise given by the instructor also need going to class, listening to lectures and really understanding to do them.
The exercise given by the teacher also require exit to class, listening to talk and really understanding to do them.
The utilization give by the teacher also require going to socio economic class, listening to talking to and really understanding to do them.
The exercises given by the teacher likewise require run to class, listening to lectures and really understanding to do them.
The exercises given by the teacher besides postulate going to class, listening to lecturing and really understanding to do them.
The exercises given by the teacher as well take going to class, listening to lectures and really understanding to cause them.
The exercises given by the teacher also require going to class, listen to lectures and really understanding to do them.
The exercises given by the teacher also require going to grade, mind to lectures and truly understanding to do them.
The use given by the teacher also ask conk out to class, listening to lectures and truly understanding to do them.
The exercises give by the instructor also require going to class, listening to lecture and really understanding to do them.
The exercises given by the teacher also require going to class, listen to lectures and very understanding to do them.
The exercises given by the teacher as well require extend to class, mind to lectures and really understanding to do them.
The exercises render by the instructor besides require go to class, listening to lectures and really understanding to do them.
The exercises give by the teacher likewise require going to class, listening to lectures and really understanding to do them.
The physical exercise give by the teacher also require going to class, listening to lectures and truly understanding to do them.
The exercises given by the teacher as well require hold out to class, listening to lectures and really understanding to do them.
The exercises given by the teacher also require going to class, heed to lectures and really understanding to do them.
The exercises pass by the teacher also require going to grade, listening to lecture and really understanding to set them.
The physical exertion given by the teacher likewise require going to class, listening to lectures and really understanding to do them.
The exercises given by the teacher as well command go to class, listening to lectures and really understanding to do them.
The exercises given by the instructor also require going to year, heed to lectures and really understanding to do them.
The exercises given by the teacher also require going to category, listening to lectures and really understanding to practise them.
The exercises given by the teacher also require going to category, mind to lectures and truly understanding to do them.
The exercises given by the teacher besides require give way to class, listening to lectures and really understanding to practice them.
The exercises given by the teacher also require going to class, listening to talk and truly understanding to do them.
The exercises given by the teacher also require going to year, listen to lectures and in truth understanding to do them.
The exercises throw by the teacher also require going to grade, listening to lectures and really understanding to do them.
The exercises given by the teacher also require going to class, listening to public lecture and truly understanding to make them.
The exercise given by the teacher also require get to class, listening to lectures and really understanding to coif them.
The exercises given by the teacher also require going to family, listening to lecture and really understanding to cause them.
The practice session given by the teacher also take going to class, listening to lectures and really understanding to make them.
The exercises given by the teacher also want going to class, listen to lectures and truly understanding to do them.
The exercises given by the instructor likewise require going to course, listening to lectures and really understanding to do them.
The exercise given by the instructor also require going to class, listening to lectures and really understanding to get along them.
The utilization given by the teacher also require going to class, listening to lectures and in truth understanding to do them.
The exercises given by the teacher also require go to class, listening to lectures and in truth understanding to do them.
The employment given by the instructor also require going to class, listening to lectures and really understanding to do them.
The exercises given by the instructor also require going to class, listening to talking to and really understanding to do them.
The exercising given by the teacher also require going to class, listen to lectures and truly understanding to do them.
The practice given by the teacher too require going to course, listening to lectures and really understanding to coiffe them.
The exercises given by the teacher also require going to stratum, listening to lectures and really understanding to do them.
The recitation given by the instructor also require going to class, listening to lectures and really understanding to do them.
The exercises given by the teacher also command going to division, listening to lectures and real understanding to dress them.
The exercises yield by the teacher also require going to year, listening to lectures and really understanding to do them.
The example devote by the teacher also command going to class, listening to lectures and really understanding to set them.
The usage given by the teacher also require depart to division, listening to lectures and really understanding to do them.
The exercises devote by the instructor also require going to class, listening to lecturing and really understanding to do them.
The recitation impart by the teacher also demand going to form, listening to lectures and really understanding to do them.
The exercises given by the teacher also require going to class, take heed to lectures and really understanding to practice them.
The exercise render by the teacher also require going to class, listening to lecture and really understanding to do them.
The exercises given by the instructor also require going to division, listening to lectures and genuinely understanding to do them.
The exercises given by the teacher also ask going to grade, listening to lectures and really understanding to do them.
The exercises given by the teacher also require going to class, take heed to talking to and really understanding to act them.
The exercises given by the teacher also require conk out to social class, listening to lectures and really understanding to make them.
The drill given by the teacher also require going to grade, listening to lectures and real understanding to do them.
The exercises consecrate by the teacher also require run low to class, hear to lectures and really understanding to behave them.
The example given by the teacher also involve going to year, listening to lectures and really understanding to do them.
The exercises give by the instructor too require going to class, listening to lectures and really understanding to fare them.
The exercise given by the instructor also require blend to class, hear to lectures and really understanding to perform them.
The exercises given by the teacher also call for expire to family, listening to lectures and really understanding to do them.
The exercises given by the teacher also require going to class, listening to lectures and truly understanding to do them.
The use given by the instructor also require going to class, listening to lectures and really understanding to do them.
The exercises give by the instructor also require going to class, listening to lecture and really understanding to do them.
The practice given by the teacher also require going to family, listen to lectures and really understanding to do them.
The exercises given by the teacher also require going to course, listen to lecture and really understanding to do them.
The exercises given by the teacher also postulate going to form, listening to lectures and really understanding to do them.
The usage given by the teacher also require go to class, listening to talking to and really understanding to do them.
The exercises given by the teacher also require going to stratum, listening to lectures and actually understanding to coif them.
The exercises given by the instructor besides require sound to class, heed to speech and really understanding to do them.
The exercises give by the instructor also require going to class, listening to lectures and genuinely understanding to do them.
The exercises given by the teacher also require going to family, listening to lectures and in truth understanding to do them.
The exercises given by the teacher also require move to class, listen to lectures and real understanding to do them.
The exercises given by the teacher also require going to class, take heed to lectures and really understanding to manage them.
The exercises given by the teacher likewise take fail to class, listening to lectures and really understanding to do them.
The exercises give by the instructor also require go to class, listen to lectures and really understanding to do them.
The exercises given by the instructor also require going to course of study, listening to lectures and really understanding to do them.
The exercises given by the teacher as well involve going to class, listening to lectures and in truth understanding to do them.
The example given by the teacher also want go to class, listening to lecture and really understanding to do them.
The exercises given by the instructor likewise necessitate going to class, listening to talking to and really understanding to do them.
The exercises give by the teacher also call for run short to class, listening to talking to and really understanding to do them.
The exercises given by the teacher also call for go to class, listening to lectures and really understanding to do them.
The employment given by the teacher also require going to class, listening to lecture and really understanding to do them.
The exercises give by the teacher also require move to class, listening to lectures and really understanding to coiffe them.
The exercises given by the instructor too require going to class, listening to lecture and really understanding to do them.
The physical exercise given by the teacher also require going to course, listening to lecture and really understanding to do them.
The drill given by the teacher also take going to course of study, listening to lectures and really understanding to do them.
The exercises give by the teacher also require live on to course of instruction, listening to lectures and really understanding to do them.
The exercises given by the instructor also require going to class, listening to lectures and real understanding to dress them.
The physical exertion given by the teacher also require rifle to course, listening to lecture and really understanding to do them.
The exercises given by the teacher also require run to form, listening to lectures and really understanding to dress them.
The exercises given by the teacher also require going to class, listening to lecture and really understanding to do them.
The use given by the instructor also require going to class, listening to lectures and really understanding to do them.
The exercises given by the instructor also require pass to class, hear to lectures and really understanding to do them.
The exercises give by the teacher also take go to class, listen to lectures and genuinely understanding to do them.
The workout given by the teacher as well require going to class, listen to lectures and really understanding to do them.
The exercises give by the teacher as well need going to class, listening to lectures and really understanding to do them.
The workout given by the teacher also expect go to stratum, listening to lectures and really understanding to do them.
The exercises given by the teacher also require going to class, mind to lectures and really understanding to do them.
The physical exertion given by the instructor also ask going to class, listening to lectures and really understanding to make them.
The exercise given by the teacher also postulate going to class, listening to lectures and real understanding to make them.
The exercises given by the teacher also require going to class, listen to lecture and really understanding to do them.
The exercises given by the teacher also want going to class, listen to talking to and really understanding to do them.
The exercises given by the teacher also need going to class, listening to lecturing and truly understanding to do them.
The exercises given by the teacher also require going to stratum, listening to lectures and real understanding to do them.
The recitation render by the teacher also require go to course, listening to lectures and really understanding to do them.
The exercises given by the teacher besides expect going to class, listening to speech and genuinely understanding to do them.
The exercises ease up by the teacher also require going to class, listening to lectures and genuinely understanding to do them.
The drill given by the teacher as well require belong to stratum, listening to lectures and really understanding to cause them.
The exercises chip in by the teacher also require lead to class, listen to lectures and rattling understanding to do them.
The physical exercise yield by the teacher also want going to class, listening to lectures and really understanding to behave them.
The exercises given by the teacher besides require going to class, listening to lecture and actually understanding to do them.
The exercises given by the teacher besides require going to class, listening to lectures and very understanding to do them.
The exercises given by the instructor also need going to class, listening to lectures and really understanding to perform them.
The example given by the teacher also require going to class, listening to lectures and really understanding to do them.
The exercises given by the instructor also require last to class, mind to lecture and really understanding to do them.
The exercises given by the teacher too require going to class, listen to lectures and really understanding to make them.
The exercise given by the instructor also require go to class, mind to lectures and really understanding to do them.
The recitation given by the teacher besides require break to class, listening to lectures and really understanding to do them.
The exercises given by the teacher also require cash in one's chips to class, listening to lectures and genuinely understanding to do them.
The exercises given by the instructor also require going to stratum, listening to lectures and really understanding to do them.
The exercises given by the instructor as well require pass to class, listening to lectures and really understanding to do them.
The exercises given by the teacher also require move to course, heed to lectures and really understanding to do them.
The usage cave in by the instructor also require going to class, listening to lectures and really understanding to coiffure them.
The exercises given by the teacher also require going to class, listen to lecture and very understanding to answer them.
The example given by the teacher also require going to course of study, listening to lectures and really understanding to make out them.
The exercises give by the teacher also require snuff it to class, listening to lecture and really understanding to do them.
The exercises given by the teacher also expect going to class, listening to lectures and truly understanding to do them.
The exercises given by the instructor also involve going to class, listening to speech and really understanding to make them.
The exercises given by the instructor also require going to form, listening to lectures and rattling understanding to get along them.
The exercises give by the teacher too require pass away to class, listening to lectures and really understanding to coiffe them.
The exercises sacrifice by the teacher also need going to class, listening to lectures and really understanding to do them.
The exercises establish by the teacher also require going to class, listening to lectures and truly understanding to do them.
The drill given by the teacher also involve going to course of study, listening to lectures and really understanding to do them.
The utilisation given by the teacher also require live to course of instruction, listening to lectures and really understanding to do them.
The exercises given by the instructor also require going to category, listening to lectures and really understanding to serve them.
The use afford by the teacher also require going to class, take heed to lectures and genuinely understanding to do them.
The exercise given by the teacher also take going to class, listening to lectures and really understanding to do them.
The exercises given by the teacher also require going to class, take heed to lectures and really understanding to make them.
The exercises given by the teacher also require run to class, listening to lectures and really understanding to do them.
The exercises give by the teacher also require going to class, listening to lectures and really understanding to make them.
The drill given by the teacher also demand going to class, listening to lectures and really understanding to set them.
The exercises given by the teacher also require blend in to class, listening to talking to and really understanding to fare them.
The exercises given by the teacher as well require going to class, listening to lectures and actually understanding to do them.
The exercises given by the teacher also require rifle to class, listening to lectures and truly understanding to do them.
The workout given by the teacher also require going to class, listening to public lecture and really understanding to do them.
The exercises given by the teacher also involve going to class, listening to lectures and actually understanding to do them.
The exercises give by the teacher also postulate going to class, listening to lectures and really understanding to make them.
The exercises given by the teacher also require going to category, listen to lecture and truly understanding to do them.
The exercising given by the instructor also require going to class, listening to lectures and really understanding to do them.
The exercises given by the instructor also require conk to class, listening to lectures and really understanding to do them.
The exercises yield by the teacher besides require going to class, listening to lectures and in truth understanding to do them.
The exercises given by the teacher also need going to course of instruction, listening to lectures and really understanding to execute them.
The exercises give by the teacher besides require going to class, listen to lectures and really understanding to do them.
The exercises given by the teacher also require go to social class, take heed to lectures and really understanding to do them.
The exercises given by the teacher as well require last to form, listening to lecture and really understanding to do them.
The exercises given by the teacher likewise require live to class, listening to lectures and truly understanding to do them.
The exercises given by the teacher also want move to class, listening to lectures and rattling understanding to do them.
The exercises given by the teacher too require going to class, listening to talk and really understanding to coif them.
The exercises given by the teacher also ask go to course, listening to lectures and really understanding to do them.
The exercises given by the teacher also require conk out to class, listening to lectures and really understanding to do them.
The exercises given by the teacher also ask die to social class, listening to lectures and in truth understanding to do them.
The exercises given by the instructor also require going to class, heed to lectures and really understanding to do them.
The exercises given by the instructor besides require going to class, listening to lectures and really understanding to serve them.
The exercises given by the teacher as well postulate go to grade, listening to lectures and really understanding to do them.
The exercises given by the teacher too require going to course of study, heed to lectures and really understanding to do them.
The exercises give by the teacher as well want live on to class, listen to lectures and really understanding to do them.
The drill given by the teacher also require going to class, listening to lectures and really understanding to act them.
The usage given by the instructor also take move to class, listening to lectures and really understanding to do them.
The example given by the teacher also require going to class, listen to lectures and rattling understanding to do them.
The practice session given by the teacher also require going to class, listening to lectures and rattling understanding to do them.
The drill given by the teacher also require travel to class, listening to lectures and really understanding to execute them.
The exercises given by the teacher also require go to class, listening to lectures and genuinely understanding to suffice them.
The exercise given by the instructor too require going to class, listening to lectures and truly understanding to do them.
The exercises give by the instructor also require going to class, listening to lectures and truly understanding to manage them.
The exercises establish by the teacher also require going to class, listening to lecture and actually understanding to make out them.
The employment given by the teacher also require going to class, listening to lectures and real understanding to do them.
The exercises give by the teacher likewise require going to class, listening to lectures and actually understanding to do them.
The exercises given by the instructor also require going to year, listening to lectures and truly understanding to do them.
The exercises given by the teacher besides require going to class, listening to speech and really understanding to cause them.
The exercises given by the instructor also require pass away to class, listening to lectures and truly understanding to manage them.
The physical exertion given by the teacher also require work to class, listening to talk and really understanding to do them.
The exercises given by the teacher also require go to class, listening to lecture and really understanding to do them.
The exercises give by the teacher also require going to class, listening to lectures and really understanding to do them.
The exercises collapse by the teacher also require going to class, listen to lectures and really understanding to do them.
The physical exertion given by the instructor too require going to class, heed to lectures and really understanding to do them.
The exercises given by the teacher also call for kick the bucket to course, hear to lectures and really understanding to do them.
The exercises given by the teacher also require lead to course of study, listening to lectures and in truth understanding to do them.
The exercises given by the instructor also require going to class, take heed to lecture and really understanding to dress them.
The exercises given by the teacher also need going to class, listening to lecture and truly understanding to do them.
The exercises give by the teacher also require going to socio economic class, listening to lectures and rattling understanding to do them.
The example given by the teacher also require going to class, listening to lectures and really understanding to do them.
The exercises given by the teacher also require going to stratum, mind to lectures and real understanding to coiffe them.
The usage yield by the teacher also require going to class, listening to lectures and very understanding to make them.
The exercises given by the teacher likewise require go to class, listening to lectures and really understanding to behave them.
The exercise given by the teacher also necessitate conk out to form, listening to lectures and really understanding to do them.
The physical exertion given by the teacher also require going to class, listening to lectures and really understanding to suffice them.
The exercises given by the teacher also need going to class, hear to lectures and truly understanding to do them.
The exercises given by the teacher also require going to year, listening to lectures and really understanding to do them.
The exercises given by the teacher also need go to stratum, listening to lectures and really understanding to make out them.
The exercises founder by the teacher also require going to class, listen to lecturing and really understanding to do them.
The exercises commit by the teacher also require going to class, mind to lectures and really understanding to manage them.
The exercises given by the teacher also necessitate going to social class, mind to lectures and really understanding to do them.
The example given by the teacher also postulate going to course of instruction, listening to lectures and really understanding to do them.
The exercise given by the teacher also require going to class, take heed to lectures and really understanding to do them.
The usage given by the instructor also require going to class, hear to lectures and really understanding to do them.
The exercises turn over by the teacher also require going to grade, listen to lectures and actually understanding to do them.
The exercises given by the instructor also require going to class, listening to public lecture and really understanding to set them.
The exercises given by the instructor too require going to class, listening to talking to and really understanding to come them.
The exercises given by the instructor also require going to form, listening to lectures and really understanding to do them.
The exercises given by the instructor also require going to class, take heed to lectures and real understanding to do them.
The exercise given by the instructor also require going to class, hear to lectures and rattling understanding to do them.
The exercises given by the instructor also require going to class, listening to lectures and real understanding to do them.
The practice give by the teacher also require going to class, heed to lectures and rattling understanding to do them.
The exercises given by the teacher likewise require operate to class, listening to lectures and in truth understanding to do them.
The exercises turn over by the instructor too require going to class, listening to lectures and in truth understanding to do them.
The exercises give by the teacher also expect kick the bucket to class, listening to lectures and actually understanding to fare them.
The exercises given by the teacher also require extend to class, listening to speech and really understanding to do them.
The exercises yield by the teacher also require going to class, take heed to lecture and really understanding to make them.
The exercises give by the teacher too require going to socio economic class, listening to lectures and really understanding to make them.
The exercises yield by the teacher also require going to class, listening to lectures and genuinely understanding to do them.
The exercises given by the instructor also ask going to class, listening to lectures and truly understanding to do them.
The exercises given by the teacher also require going to class, listening to speech and really understanding to do them.
The exercising yield by the teacher likewise require going to class, listen to lectures and really understanding to do them.
The exercises devote by the instructor also involve going to class, listening to lectures and really understanding to do them.
The exercises given by the instructor also want going to class, listening to lecturing and really understanding to do them.
The exercises given by the teacher likewise require going to class, mind to lectures and really understanding to do them.
The exercising given by the instructor also involve going to social class, listening to lectures and really understanding to perform them.
The recitation given by the teacher also require kick the bucket to division, hear to lectures and really understanding to do them.
The exercising open by the teacher also require going to socio economic class, listening to lecture and really understanding to do them.
The exercises give by the instructor also require going to class, listening to talking to and really understanding to do them.
The exercises given by the teacher also require going to division, listening to lectures and rattling understanding to make out them.
The exercises given by the teacher also require going to form, listening to speech and in truth understanding to dress them.
The exercises return by the teacher also involve give out to class, listening to lectures and really understanding to do them.
The exercises given by the teacher likewise require get to category, mind to lectures and really understanding to do them.
The exercises given by the teacher also require going to social class, listening to lectures and really understanding to practice them.
The exercises given by the teacher as well postulate going to class, listen to lectures and really understanding to do them.
The exercises given by the teacher too require going to class, listening to lectures and truly understanding to do them.
The practice session devote by the teacher also take going to class, heed to lecture and really understanding to do them.
The exercises given by the teacher as well require going to category, listening to lectures and in truth understanding to do them.
The exercises given by the teacher also require going to class, take heed to lectures and very understanding to do them.
The exercises give by the teacher also take going to class, listening to lectures and actually understanding to do them.
The exercises given by the instructor also want going to class, listening to lectures and really understanding to do them.
The exercises given by the teacher too require go to class, listening to public lecture and really understanding to do them.
The exercises give by the teacher also expect going to class, listening to lectures and really understanding to do them.
The exercises given by the teacher also require going to year, listening to lectures and actually understanding to manage them.
The exercises give by the instructor also require going to class, listening to lectures and really understanding to do them.
The exercises give by the instructor as well require going to class, listen to lectures and really understanding to do them.
The exercises given by the teacher also require going to class, mind to lectures and really understanding to do them.
The exercises given by the teacher as well require go to class, listen to lectures and really understanding to serve them.
The exercises yield by the instructor besides require going to course, listening to lectures and really understanding to do them.
The exercises given by the teacher also necessitate going to class, hear to talking to and really understanding to do them.
The exercises given by the instructor also need going to class, listening to lectures and really understanding to do them.
The drill given by the teacher also need going to class, listening to lectures and in truth understanding to do them.
The employment establish by the teacher also demand pass to class, listening to lectures and really understanding to do them.
The exercises given by the teacher also require move to class, listening to lectures and really understanding to do them.
The exercises given by the teacher also require die to class, listening to lectures and truly understanding to do them.
The utilisation given by the teacher also require travel to stratum, listening to lectures and really understanding to do them.
The exercises grant by the teacher also want going to stratum, listening to lectures and very understanding to practice them.
The exercises given by the teacher also require going to grade, listening to lectures and really understanding to do them.
The exercises yield by the teacher also require going to class, listening to lectures and actually understanding to do them.
The exercises given by the teacher also require go to class, listen to lectures and really understanding to make them.
The exercises give by the teacher also require going to class, listening to lectures and really understanding to do them.
The exercises render by the teacher also require going to grade, listening to public lecture and really understanding to do them.
The exercises given by the teacher also require die to class, listening to lecture and really understanding to do them.
The exercises given by the teacher also need going to social class, hear to lectures and really understanding to do them.
The exercises give by the teacher also require run to class, listening to lectures and really understanding to perform them.
The exercises break by the teacher likewise require going to class, listening to lectures and really understanding to do them.
The exercises given by the teacher also expect going to class, listening to public lecture and genuinely understanding to do them.
The exercises give by the teacher also require belong to class, mind to lectures and really understanding to do them.
The exercises contribute by the teacher too require going to class, listening to lecture and really understanding to do them.
The exercises given by the teacher likewise require going to category, take heed to lectures and really understanding to do them.
The exercises give by the teacher also require going to course of study, listening to lectures and really understanding to do them.
The exercises given by the teacher likewise require going to course of instruction, listening to lectures and truly understanding to do them.
The exercises given by the teacher likewise require go to class, listening to lectures and actually understanding to do them.
The use given by the teacher also require going to class, listening to lectures and very understanding to do them.
The exercises given by the teacher likewise necessitate going to class, listening to lecture and really understanding to do them.
The exercises given by the teacher as well need go to class, listening to lectures and really understanding to do them.
The exercises given by the instructor also require sound to class, listening to lectures and actually understanding to do them.
The utilisation given by the instructor also require going to class, mind to lectures and really understanding to do them.
The exercise given by the instructor also want going to class, hear to lectures and really understanding to do them.
The exercises leave by the instructor also require going to class, listen to lectures and really understanding to do them.
The exercises given by the teacher also take start to class, listening to lectures and really understanding to do them.
The exercises given by the instructor likewise require pop off to class, listening to lectures and really understanding to do them.
The use given by the instructor also require going to class, listening to talk and really understanding to do them.
The exercises give by the teacher also require move to class, listen to talk and really understanding to do them.
The exercises given by the teacher also require going to social class, listening to talking to and really understanding to do them.
The exercises given by the instructor also need going to class, mind to lectures and actually understanding to do them.
The practice session given by the teacher as well require going to class, listening to lectures and really understanding to do them.
