# Supplementary material for: Attention-aware with stacked embedding for sentiment analysis of student feedback through deep learning techniques
Source: PeerJ Comput Sci. 2024 Sep 2;10:e2283. doi: 10.7717/peerj-cs.2283 (PMC11419625; doi:10.7717/peerj-cs.2283)
Supplement: Supplemental Information 2 [file peerj-cs-10-2283-s002.zip › UIT-VSFC/agumented text/test (20).xlsx]

## Sheet: welcome
Single contemplate at an English center outside the school, the time is reasonable, no more or to a lesser extent, about 2 - terzetto period a session!
One analyze at an English center outside the schooling, the time is sensible, no more or to a lesser extent, about 2 - 3 periods a session!
Iodin study at an English language center outside the school, the meter live reasonable, no more or to a lesser extent, about 2 - 3 periods a session!
Unity study at an Side center outside the school, the time is reasonable, no more or less, astir 2 - deuce ace period a session!
One study at an Side center away the school, the time personify reasonable, no to a greater extent or less, about 2 - 3 periods a session!
I analyze at an English center out of door the school, the metre is reasonable, no more or to a lesser extent, about 2 - leash periods a session!
Atomic number 53 study at an English center outside the school, the time is reasonable, no to a greater extent or to a lesser extent, about two - 3 periods a session!
I learn at an English center outside the school, the time is reasonable, no to a greater extent operating theater to a lesser extent, about 2 - trio periods a session!
I study at an English language center outside the school, the time is sensible, no more or less, astir two - 3 periods a session!
I study at an Side center outside the schoolhouse, the time is reasonable, no more operating theatre less, about 2 - trinity periods a session!
Ane analyse at an English center outside the school, the time be fairish, no more or less, about 2 - 3 periods a session!
I study at an Side center outside the school, the time equal reasonable, no more or less, astir two - 3 full point a session!
I study at an English language centerfield outside the school, the clock time is fair, no more or less, about deuce - 3 periods a session!
I study at an English nub away the school, the time be reasonable, no to a greater extent or less, about 2 - 3 periods a session!
I canvass at an English center external the shoal, the time be reasonable, no more or less, about deuce - 3 periods a session!
I canvass at an English gist outside the school, the sentence is reasonable, no more beaver state less, about 2 - 3 periods a academic session!
I study at an Side center outside the school, the time is sensible, no more or to a lesser extent, about 2 - 3 full point a session!
I study at an English center external the school, the time is sane, no more beaver state less, astir 2 - trine periods a session!
I consider at an English sum outside the school, the metre is reasonable, no more oregon less, astir 2 - 3 periods a session!
I study at an English center outside the school day, the clip is sane, no to a greater extent or less, about 2 - 3 periods a session!
I learn at an English center international the school, the time is reasonable, no more or less, astir 2 - trio periods a session!
I examine at an English center outside the school, the time is sensible, no more or less, about 2 - terzetto period a seance!
I study at an English people centre of attention outside the school, the time exist sensible, no more oregon less, about 2 - 3 periods a session!
I take at an English language center outside the school, the time is sane, no more surgery to a lesser extent, about 2 - 3 periods a session!
I study at an English center outside the school day, the time is sane, no to a greater extent or less, astir 2 - 3 periods a session!
I study at an English people center outside the school, the time is reasonable, no to a greater extent operating theater less, about ii - 3 period a session!
I analyze at an English language nerve centre international the school, the time is reasonable, no more or less, about ii - 3 periods a session!
I study at an English center outside the school, the time be reasonable, no more or to a lesser extent, about two - 3 menstruum a session!
One meditate at an English center field outside the school, the time is reasonable, no to a greater extent or less, about two - 3 periods a session!
I analyze at an English center outside the school, the time is reasonable, no more surgery to a lesser extent, about two - 3 periods a session!
I study at an Side center outside the school, the time is reasonable, no more surgery less, astir 2 - 3 periods a sitting!
Iodine study at an English center outside the school, the time be sensible, no more beaver state less, astir 2 - 3 periods a session!
I study at an English heart outside the schoolhouse, the time is sensible, no more or less, about 2 - 3 period a session!
One study at an English language center extraneous the school, the time make up sensible, no more or less, about 2 - 3 periods a session!
I study at an English heart outside the school, the time is reasonable, no more beaver state less, about deuce - triad periods a session!
I study at an English heart outside the school, the time cost reasonable, no more or to a lesser extent, about deuce - 3 period a session!
I study at an English shopping mall outside the school, the time is fairish, no more or less, astir 2 - iii periods a session!
I study at an English center outside the shoal, the prison term is reasonable, no more or less, astir 2 - three periods a session!
I study at an English center outside the schooltime, the clip be reasonable, no more or less, astir 2 - 3 full stop a session!
I consider at an English centre of attention outside the school, the meter is reasonable, no to a greater extent oregon less, about 2 - 3 periods a session!
I consider at an English center outdoor the school, the time is reasonable, no more or less, about 2 - iii period of time a academic term!
I learn at an English center outside the school, the time is fairish, no more or less, about two - trio periods a academic session!
I study at an Side center outside the school, the time is reasonable, no to a greater extent oregon less, about 2 - 3 period a school term!
Atomic number 53 study at an English nitty gritty outside the school, the clock time is reasonable, no more or to a lesser extent, about 2 - 3 periods a session!
I study at an English center international the schooling, the time is sensible, no more or less, astir 2 - 3 periods a session!
Atomic number 53 study at an English center remote the school, the time is sensible, no more or less, about 2 - 3 period a session!
Ace analyse at an English center outside the school, the time is reasonable, no more or to a lesser extent, astir 2 - 3 period a session!
I study at an English plaza outside the school, the time is sensible, no more oregon less, about 2 - 3 period a academic term!
I consider at an English center outside the school, the time is fairish, no more operating room less, about 2 - 3 catamenia a sitting!
I study at an English language center outside the school, the clock time is sensible, no to a greater extent oregon less, about 2 - 3 periods a session!
I study at an English center outside the shoal, the time is sensible, no more or to a lesser extent, about deuce - 3 periods a academic term!
Ace study at an English center outside the school, the fourth dimension be sensible, no more or to a lesser extent, about 2 - 3 periods a session!
I study at an English center outside the school, the fourth dimension is reasonable, no more oregon to a lesser extent, astir 2 - 3 periods a session!
One study at an Side center outside the school, the time be reasonable, no more or less, about two - 3 stop a session!
I study at an English centerfield outdoor the school, the time is fairish, no more oregon less, about 2 - 3 periods a seance!
I study at an English people center international the school, the clock time is fairish, no more beaver state less, about 2 - 3 periods a session!
Single study at an English shopping center outside the school, the time is reasonable, no to a greater extent operating theatre less, about ii - 3 periods a session!
Unity contemplate at an English center outside the school, the time is fair, no more or less, astir 2 - 3 periods a session!
Ace learn at an English people midpoint outside the school, the time is sane, no more or less, about 2 - 3 periods a session!
I study at an English centre international the school, the time personify reasonable, no to a greater extent or less, about 2 - trio periods a session!
I study at an English center outside the school, the time is reasonable, no more operating theater to a lesser extent, astir 2 - ternion period a session!
I study at an Side center outside the school, the fourth dimension is reasonable, no to a greater extent or less, about 2 - three point a session!
1 read at an English center outside the school, the time is reasonable, no more operating theater less, about 2 - 3 menstruum a session!
I study at an English center outside the school, the time is sane, no more oregon less, about two - 3 period a seance!
Ace study at an English pith outside the school, the time equal fairish, no more or less, about 2 - 3 period a session!
I study at an English people center outside the school, the time is reasonable, no to a greater extent or to a lesser extent, astir 2 - 3 periods a seance!
I study at an English centerfield outside the schooltime, the time is fair, no more operating theatre to a lesser extent, about 2 - 3 periods a session!
I study at an English nitty gritty outside the school, the sentence is reasonable, no more or less, about two - 3 period a session!
I canvas at an English center outside the school, the time be fairish, no more or less, about 2 - threesome periods a academic term!
I read at an English center remote the school, the sentence is reasonable, no more or less, about two - three periods a session!
One study at an English center outside the school, the time is fairish, no to a greater extent or less, about 2 - 3 stop a session!
I study at an English center outside the schooltime, the time is reasonable, no more oregon to a lesser extent, astir 2 - deuce ace periods a session!
Ane study at an Side center outside the school, the time be reasonable, no more or less, about 2 - 3 geological period a seance!
Ane consider at an English center outside the school, the time personify reasonable, no more or to a lesser extent, about deuce - 3 periods a session!
I study at an English center outside the school, the metre is reasonable, no more or to a lesser extent, about 2 - triplet menstruum a academic session!
I study at an English center outside the school, the metre cost reasonable, no more operating theater to a lesser extent, about 2 - 3 periods a session!
I study at an English center outside the school, the clock time is reasonable, no to a greater extent beaver state to a lesser extent, about 2 - 3 period a session!
I canvas at an English nerve center outside the school day, the time exist reasonable, no more or less, astir 2 - 3 periods a session!
I study at an English substance outside the school, the meter is reasonable, no more or to a lesser extent, astir 2 - 3 periods a session!
I study at an English center outside the schooltime, the time is fair, no more or less, astir 2 - troika periods a academic term!
Iodin study at an English nerve center away the school, the time is reasonable, no more or less, about two - 3 periods a sitting!
1 study at an English center external the schooling, the time is reasonable, no more or less, about 2 - 3 period a session!
I study at an English language center outside the school, the time is reasonable, no more or less, astir deuce - 3 period a academic term!
I study at an English center outside the school, the meter is fair, no more or less, astir 2 - deuce ace full stop a session!
I study at an English center outside the school, the time is reasonable, no to a greater extent or less, astir ii - ternary period of time a session!
I take at an English center outside the school, the prison term cost reasonable, no more surgery less, about 2 - trey periods a session!
Ane study at an English people center outside the school, the time be reasonable, no more or less, about 2 - ternary periods a session!
I study at an English center outside the schooltime, the prison term constitute reasonable, no more or less, astir 2 - 3 flow a session!
I study at an English center outside the school day, the metre is reasonable, no to a greater extent or less, about deuce - 3 periods a session!
I consider at an English center extraneous the school, the clip is reasonable, no more or to a lesser extent, about 2 - 3 periods a academic term!
1 analyse at an English center outside the school, the time is reasonable, no more or less, about ii - 3 period a academic term!
I study at an English language nerve center outside the school, the clock time is reasonable, no more or less, astir ii - 3 periods a session!
I study at an English center outside the shoal, the time exist reasonable, no to a greater extent surgery less, about 2 - trinity periods a session!
I study at an English kernel outside the school, the time is reasonable, no more or less, about ii - triad menstruation a academic term!
I read at an English center outside the schooltime, the time comprise reasonable, no more or less, about 2 - tercet periods a academic session!
I meditate at an English middle outside the school day, the time is reasonable, no more beaver state less, about 2 - 3 periods a academic term!
One take at an English center outside the school, the time is reasonable, no more beaver state to a lesser extent, about 2 - 3 periods a sitting!
I read at an English midpoint outside the school, the time is reasonable, no more or to a lesser extent, about 2 - 3 periods a school term!
I study at an English center outside the school, the time is sensible, no more surgery less, astir ii - tierce periods a session!
I study at an English center of attention outside the school, the sentence is sane, no more oregon less, about 2 - 3 periods a sitting!
I learn at an English center outside the school, the time constitute sensible, no more or to a lesser extent, about 2 - 3 periods a sitting!
I study at an English language center outside the school, the time be sensible, no more or less, about deuce - tierce periods a session!
Ace study at an English people center outside the school, the time be fairish, no more or less, about 2 - 3 menstruum a session!
I study at an English people centre external the school, the time is reasonable, no more or less, astir 2 - iii periods a session!
Single study at an English center outside the schooltime, the time is reasonable, no to a greater extent oregon less, astir 2 - 3 periods a session!
I study at an English nerve centre external the school, the time is reasonable, no more or less, about 2 - three time period a academic session!
One canvass at an English eye outside the school, the time is reasonable, no to a greater extent or to a lesser extent, about 2 - 3 periods a session!
I study at an English language center outside the school, the time follow reasonable, no more or less, about two - terzetto full point a session!
I canvass at an Side snapper outside the school, the time is reasonable, no more beaver state less, astir 2 - 3 periods a session!
I study at an English people nub outside the school, the prison term be fair, no more or less, about 2 - 3 periods a session!
I study at an Side center external the school, the time is reasonable, no more or to a lesser extent, about 2 - trey menses a session!
1 canvas at an English center outside the school, the time is fair, no to a greater extent or less, about 2 - 3 periods a seance!
I study at an Side center outside the school, the time comprise fair, no to a greater extent or less, about 2 - 3 periods a academic session!
Iodine study at an English heart and soul external the school, the time is sane, no more beaver state less, about 2 - 3 periods a session!
I study at an English center outside the shoal, the time equal reasonable, no more or less, astir ii - 3 periods a session!
I study at an Side center outside the school, the time be reasonable, no more operating theatre less, astir 2 - 3 periods a session!
One study at an English center outside the school, the clock time is reasonable, no more or less, astir 2 - 3 period a seance!
Iodine study at an English center outside the school, the time is reasonable, no more beaver state to a lesser extent, astir 2 - 3 flow a session!
1 study at an English center outside the school, the time is sane, no to a greater extent or less, about 2 - three periods a academic session!
I study at an English centre outside the school, the clock time is reasonable, no more or less, about 2 - tierce periods a school term!
Iodine read at an English center outside the school, the time is fairish, no more or to a lesser extent, about 2 - three periods a session!
I canvass at an English center external the school, the time is reasonable, no more or less, astir 2 - 3 menses a academic term!
Unity canvas at an English center outside the school, the time comprise reasonable, no more or less, about ii - 3 period a session!
I contemplate at an English people kernel outside the school, the time follow reasonable, no more or less, about 2 - 3 periods a session!
I study at an English center outside the school, the meter is reasonable, no to a greater extent or less, astir 2 - 3 geological period a seance!
I read at an English center outside the school, the time be reasonable, no to a greater extent or less, astir 2 - 3 periods a seance!
Ace study at an English center outside the shoal, the time be reasonable, no more or to a lesser extent, about 2 - 3 periods a school term!
I study at an English center external the school, the sentence be fairish, no to a greater extent or less, about 2 - 3 periods a session!
I study at an English center out of door the school, the time is reasonable, no to a greater extent or to a lesser extent, about two - iii periods a session!
Iodine study at an English center international the school, the time is reasonable, no to a greater extent beaver state less, about 2 - 3 periods a seance!
I study at an English language center outside the schooling, the time be reasonable, no more or less, about 2 - 3 periods a school term!
1 study at an English center outside the school, the meter follow reasonable, no more operating room less, astir 2 - 3 periods a session!
I study at an English language centre outside the school, the time is reasonable, no more oregon less, astir 2 - 3 periods a session!
One study at an English language center external the school, the time is reasonable, no more or less, about 2 - 3 period of time a session!
Ace study at an English center outside the shoal, the time is reasonable, no more or to a lesser extent, about 2 - trio periods a session!
I study at an English heart outside the school, the metre live reasonable, no more or less, about 2 - 3 periods a academic session!
I study at an English center external the school, the time be reasonable, no more or to a lesser extent, astir 2 - 3 periods a session!
I study at an English center outside the school, the clip is reasonable, no to a greater extent or to a lesser extent, about 2 - ternary periods a school term!
I study at an English center international the schoolhouse, the time is sensible, no to a greater extent or less, about 2 - 3 period a session!
I analyze at an English shopping centre extraneous the school, the time is reasonable, no more or less, astir 2 - 3 periods a school term!
I study at an English centre outside the schooling, the fourth dimension is reasonable, no more or less, about 2 - three period a session!
I study at an English people center external the school, the time be reasonable, no to a greater extent or less, about 2 - 3 full point a session!
I canvass at an English center outside the school, the prison term is reasonable, no more surgery less, astir 2 - 3 period a session!
I study at an English center international the school, the time cost reasonable, no to a greater extent or less, about 2 - 3 period a academic term!
I analyse at an English center outside the school, the time be reasonable, no more operating theater less, astir ii - 3 periods a session!
I study at an English center outside the school, the sentence be reasonable, no to a greater extent or less, astir 2 - 3 periods a academic term!
I study at an English center outside the school, the time equal fair, no more or less, astir 2 - 3 period a session!
I study at an English center outside the school, the time be reasonable, no more operating theatre less, astir ii - trio periods a session!
Ane study at an English center international the school, the time is sane, no more or less, astir 2 - 3 periods a academic session!
I study at an English language shopping centre outside the school, the time is reasonable, no to a greater extent or less, about ii - 3 periods a academic term!
1 study at an English center outside the school, the time is reasonable, no to a greater extent oregon to a lesser extent, about deuce - 3 periods a session!
I read at an English language midpoint outside the school, the time is reasonable, no more surgery less, about deuce - 3 periods a session!
I study at an Side middle outside the school, the time is reasonable, no more operating theatre to a lesser extent, astir 2 - 3 periods a session!
I canvass at an Side center outside the school, the fourth dimension be reasonable, no more or less, about 2 - 3 period a session!
Single study at an English center away the school day, the clock time is reasonable, no more operating theatre less, about 2 - 3 periods a session!
I study at an English center external the school, the time be fairish, no to a greater extent or less, about 2 - 3 periods a session!
Iodine study at an English center outside the school, the clip live reasonable, no to a greater extent or less, about 2 - 3 periods a school term!
I study at an Side center outside the shoal, the time is reasonable, no more oregon less, about two - 3 full stop a session!
Single study at an English center outside the school, the time be reasonable, no more or to a lesser extent, astir 2 - 3 periods a seance!
1 hit the books at an English centre outside the school, the time personify reasonable, no more or less, astir 2 - 3 periods a session!
I study at an English center out of door the school, the prison term is reasonable, no more or less, astir 2 - 3 period a session!
I canvass at an English center outside the schooltime, the time is fair, no more or to a lesser extent, about 2 - 3 menstruum a session!
I consider at an Side center outside the school, the time is reasonable, no to a greater extent or less, about two - 3 periods a session!
I study at an English center outside the shoal, the time is reasonable, no to a greater extent or to a lesser extent, about ii - 3 periods a session!
One study at an English eye international the school, the time personify reasonable, no more or less, about 2 - 3 periods a session!
I study at an English center outside the school, the time comprise sensible, no more or to a lesser extent, astir 2 - 3 periods a sitting!
I study at an English center outside the school, the prison term is sensible, no more or less, astir 2 - 3 period a academic session!
I study at an English center outside the school, the time is reasonable, no more or less, about ii - triad period a academic session!
I study at an English centre of attention outside the school, the time is reasonable, no more operating theater less, astir two - trine periods a session!
Atomic number 53 study at an English centre outside the school, the time is reasonable, no to a greater extent or to a lesser extent, about 2 - tierce periods a session!
I study at an English center out of door the school, the sentence be reasonable, no more beaver state less, about ii - 3 periods a session!
I study at an English gist outside the school, the clock time is reasonable, no more or less, astir ii - 3 periods a academic session!
I study at an English people center outside the shoal, the meter is sensible, no more or to a lesser extent, about 2 - 3 periods a session!
I hit the books at an English center outside the school, the time be reasonable, no more or to a lesser extent, astir 2 - 3 geological period a session!
Ace study at an English center outside the school, the sentence is reasonable, no more or less, astir 2 - 3 periods a school term!
I study at an English center of attention outside the school, the clip is reasonable, no more oregon less, astir ii - 3 periods a session!
I study at an English center outside the school, the time comprise reasonable, no more operating theatre less, astir deuce - 3 periods a sitting!
Unity study at an English center outside the school, the time is reasonable, no to a greater extent or less, about 2 - iii full point a session!
I contemplate at an English center external the school, the time constitute reasonable, no more or less, about deuce - 3 periods a session!
1 study at an English language center extraneous the school, the time be reasonable, no more or less, about two - 3 periods a session!
1 study at an English center remote the school, the clip is fair, no more or less, about 2 - 3 period a session!
I study at an English midpoint outside the school, the time be reasonable, no more or to a lesser extent, about 2 - 3 period a sitting!
I study at an English centre international the school, the time be reasonable, no more or less, about deuce - 3 periods a academic session!
I study at an English center outside the school, the time is reasonable, no to a greater extent operating theater to a lesser extent, about ii - 3 period a session!
I analyse at an English midpoint outside the school, the prison term is reasonable, no more or less, astir 2 - 3 periods a academic session!
I study at an English centre international the school, the time is fair, no more surgery less, about 2 - 3 period a session!
1 study at an English center outside the school, the time represent fair, no more or to a lesser extent, about 2 - deuce ace periods a session!
I study at an English center outside the school day, the time exist reasonable, no more operating theater to a lesser extent, about 2 - triplet periods a session!
I study at an English center field outside the school, the time is reasonable, no to a greater extent or less, astir 2 - 3 periods a seance!
I study at an English center international the school, the time is reasonable, no more or to a lesser extent, astir 2 - 3 menstruum a school term!
I study at an English center field remote the schooling, the time is reasonable, no more or less, about 2 - triad period a session!
One study at an English center outside the schooling, the metre is reasonable, no to a greater extent or less, astir 2 - 3 periods a session!
I study at an English shopping centre external the school, the fourth dimension is reasonable, no more or less, about ii - 3 period a session!
One study at an English center outside the school, the clock time is sensible, no more or less, about ii - 3 periods a sitting!
I study at an English marrow outside the shoal, the time is reasonable, no more oregon less, about 2 - 3 stop a academic session!
I study at an English language center outside the school, the time be reasonable, no to a greater extent or less, astir 2 - 3 periods a session!
I learn at an English center outside the school, the time follow reasonable, no more operating theatre less, about two - 3 menses a session!
I study at an Side eye external the schooling, the time is reasonable, no more or less, about 2 - 3 menses a session!
I study at an English center outside the shoal, the sentence is reasonable, no more beaver state less, about ii - 3 periods a school term!
One study at an English mall outside the school day, the time is reasonable, no more or less, about 2 - ternary periods a session!
Iodine study at an English center outside the school, the time is sane, no more or to a lesser extent, about 2 - 3 period a session!
I study at an English people center away the school, the time is reasonable, no more or to a lesser extent, astir 2 - 3 periods a school term!
I study at an Side meat extraneous the school, the fourth dimension is reasonable, no more or less, about 2 - 3 periods a seance!
I study at an English center international the school, the time is reasonable, no to a greater extent operating theater less, astir 2 - 3 periods a academic term!
One study at an English pith outside the school day, the time is reasonable, no more or less, about two - 3 period a session!
One study at an English center extraneous the school, the time is fairish, no to a greater extent or less, about 2 - 3 periods a academic session!
I study at an Side center outside the schooltime, the time is reasonable, no more oregon less, astir 2 - 3 menstruum a session!
Unity read at an Side core outside the school, the time is reasonable, no more or to a lesser extent, about 2 - 3 periods a session!
I study at an English people shopping centre outside the school, the time is fairish, no to a greater extent or less, about ii - 3 periods a session!
I study at an English center outside the school, the time be reasonable, no to a greater extent operating room less, about 2 - iii periods a academic session!
I study at an English people center outside the school, the time is fair, no to a greater extent or less, about 2 - 3 menstruation a session!
Single canvas at an English center remote the school, the time is reasonable, no to a greater extent or to a lesser extent, about 2 - 3 periods a session!
Iodin study at an English center outside the school, the time is sane, no more operating theater less, about 2 - 3 periods a school term!
I study at an English center outside the schoolhouse, the time live reasonable, no to a greater extent or less, astir 2 - 3 catamenia a session!
Iodine study at an English center outside the school, the time exist sane, no more or less, about deuce - three periods a session!
I study at an English nerve center outside the school, the time be sane, no more or to a lesser extent, about 2 - 3 periods a session!
Ace study at an Side center outside the school, the time is reasonable, no more or less, about two - 3 period a session!
I canvass at an English heart outside the school, the meter is reasonable, no more beaver state less, astir 2 - 3 periods a session!
1 study at an English language center outside the school, the time is reasonable, no more or to a lesser extent, about 2 - 3 period a session!
I study at an English center out of door the shoal, the metre is reasonable, no to a greater extent or to a lesser extent, about 2 - 3 periods a session!
I study at an English center outside the shoal, the time comprise reasonable, no to a greater extent or less, astir 2 - three periods a session!
I study at an English center outside the schooling, the time be reasonable, no more operating theatre less, about two - 3 periods a school term!
Single study at an English heart and soul outside the school, the time is reasonable, no to a greater extent or to a lesser extent, about two - 3 periods a session!
I study at an English center outside the school, the time is sane, no more oregon to a lesser extent, astir 2 - 3 periods a session!
Atomic number 53 study at an English center outside the schooling, the time be reasonable, no more or less, about ii - leash periods a session!
I study at an English center outside the schooling, the time is reasonable, no more or to a lesser extent, about 2 - 3 geological period a sitting!
I study at an English language center outside the schooling, the clip is reasonable, no more operating room to a lesser extent, about 2 - 3 periods a session!
Atomic number 53 study at an English people shopping mall external the school, the time is reasonable, no more or less, astir 2 - 3 periods a session!
I consider at an English center away the school day, the time is reasonable, no to a greater extent or less, about 2 - 3 menses a session!
I examine at an English center outside the schooling, the time is reasonable, no to a greater extent or less, about 2 - triplet periods a academic term!
I analyze at an English center outside the school, the time is reasonable, no to a greater extent operating room less, about 2 - 3 geological period a sitting!
I study at an English center away the school, the clock time is reasonable, no to a greater extent or less, about 2 - ternary catamenia a session!
I study at an English centre extraneous the school, the time is fairish, no more operating room to a lesser extent, about 2 - 3 periods a session!
One study at an English center of attention outside the schooling, the time be reasonable, no more or less, about 2 - 3 periods a session!
1 study at an English center away the school, the time is fair, no more or less, astir 2 - 3 periods a session!
I learn at an English centerfield outside the school, the metre is reasonable, no more or less, about 2 - terzetto periods a sitting!
I contemplate at an English language center outside the school, the time is reasonable, no to a greater extent or less, astir 2 - 3 periods a session!
Ace study at an English language center extraneous the school, the time is reasonable, no more or less, about two - iii periods a session!
One learn at an English center outside the school, the time be reasonable, no more surgery less, about ii - 3 periods a session!
One read at an English center outside the schooltime, the metre is reasonable, no more or less, about 2 - trine periods a session!
I study at an English nub outside the school day, the meter be reasonable, no to a greater extent or less, about 2 - 3 periods a session!
One study at an English gist outside the school, the time is reasonable, no to a greater extent beaver state less, about 2 - ternary periods a session!
Iodine study at an English language center away the school, the time is sensible, no more or less, about ii - 3 periods a session!
I study at an English people mall outside the school, the time is fair, no more or to a lesser extent, about 2 - three periods a session!
I analyze at an English centre remote the school, the time is reasonable, no more or to a lesser extent, about 2 - 3 periods a session!
I study at an English center remote the schooltime, the prison term is reasonable, no more or to a lesser extent, about 2 - terzetto periods a session!
Ane study at an English center outside the schooltime, the fourth dimension is reasonable, no more operating theatre less, about 2 - 3 periods a session!
I analyze at an English center outside the school, the time cost reasonable, no more surgery less, astir 2 - 3 period a session!
I study at an English nub extraneous the school, the time constitute sane, no more or less, astir 2 - 3 periods a session!
I study at an English people substance outside the school, the time represent reasonable, no more or less, about 2 - three periods a academic session!
I study at an English mall remote the school, the time is sensible, no to a greater extent or less, about ii - 3 periods a session!
I consider at an English language centre extraneous the school, the time is reasonable, no to a greater extent or less, about 2 - 3 periods a session!
I study at an English shopping mall external the school, the time is reasonable, no more or less, about two - threesome period a session!
I study at an English people essence outside the school, the time is reasonable, no to a greater extent or less, about 2 - 3 periods a seance!
Iodine study at an English center outside the school, the time be reasonable, no more surgery less, about ii - 3 periods a seance!
1 study at an English center extraneous the school day, the time is reasonable, no more or less, about 2 - 3 period a academic session!
I study at an English people center outside the school, the time is reasonable, no to a greater extent or less, astir ii - 3 point a session!
Ane study at an English nerve centre extraneous the shoal, the time is reasonable, no more or less, about 2 - 3 periods a academic term!
I analyse at an Side center outside the school, the time is sane, no to a greater extent beaver state less, about 2 - 3 periods a session!
I study at an English people centerfield outside the school, the time be sane, no more or less, about 2 - 3 period a session!
I hit the books at an English center outside the schoolhouse, the time is reasonable, no more or to a lesser extent, astir 2 - 3 periods a session!
Atomic number 53 study at an English shopping center outside the schoolhouse, the time is sane, no to a greater extent or less, about 2 - 3 periods a session!
I study at an English center outside the shoal, the time is reasonable, no more or to a lesser extent, astir two - ternion periods a session!
I study at an English center outside the school, the time is sensible, no to a greater extent or to a lesser extent, about ii - 3 period a session!
I study at an English mall outside the school, the time is reasonable, no more or to a lesser extent, about two - 3 period a session!
I study at an English gist outside the school, the time is fair, no more operating theatre to a lesser extent, about 2 - 3 period a session!
I study at an English centre outside the school, the time is reasonable, no more or less, astir 2 - iii periods a school term!
I study at an English people center outside the schooltime, the time is reasonable, no to a greater extent or less, about 2 - iii periods a session!
I study at an English people nerve centre outside the schoolhouse, the time is reasonable, no to a greater extent or less, about 2 - 3 periods a academic term!
I take at an Side middle outside the school, the metre is reasonable, no more or less, about 2 - 3 periods a seance!
Single study at an English center outside the school, the time is reasonable, no more operating theater to a lesser extent, about deuce - 3 period a session!
Iodine study at an English center outside the schooling, the time is sane, no more or less, about ii - 3 periods a session!
I examine at an Side center outside the school, the time cost reasonable, no more or less, about 2 - 3 periods a school term!
Iodine study at an English center outside the schooltime, the time be reasonable, no more operating theatre less, about 2 - 3 periods a session!
I learn at an English people center outside the school, the time is reasonable, no more operating theatre less, astir 2 - 3 periods a session!
I consider at an English center outside the schooling, the time is reasonable, no to a greater extent or to a lesser extent, about 2 - 3 periods a academic term!
1 study at an Side essence outside the school, the time is reasonable, no more oregon less, about two - 3 periods a session!
Single study at an English center outside the schooling, the fourth dimension be fair, no more or less, about 2 - 3 periods a session!
I hit the books at an English center remote the school, the time be sane, no more or less, about 2 - 3 periods a seance!
I take at an English center outside the schooling, the time be reasonable, no more or to a lesser extent, about 2 - 3 period a session!
I study at an Side centre international the school, the time is reasonable, no to a greater extent or less, about ii - 3 periods a session!
I study at an English centre outside the schoolhouse, the time is reasonable, no more or less, astir 2 - 3 period a session!
I study at an Side center outside the schooling, the time be reasonable, no more beaver state less, about 2 - three periods a session!
I study at an English people inwardness outside the school, the fourth dimension is reasonable, no to a greater extent operating room less, about 2 - 3 periods a session!
I study at an Side center outside the school, the time is fair, no to a greater extent or less, about ii - 3 menstruation a session!
I learn at an English center outdoor the school, the time is reasonable, no more or to a lesser extent, about 2 - 3 periods a school term!
I study at an Side center outside the school, the time is reasonable, no more oregon to a lesser extent, astir 2 - trine periods a session!
I take at an English center outside the shoal, the clip is reasonable, no to a greater extent or less, about 2 - 3 flow a session!
I learn at an Side center outside the school, the fourth dimension is sane, no to a greater extent or less, about 2 - 3 periods a session!
I study at an English people center outside the school, the time is reasonable, no more beaver state less, astir 2 - three periods a session!
I study at an English shopping center external the school, the time comprise reasonable, no more or to a lesser extent, about ii - 3 periods a session!
I study at an English heart outside the school, the time is reasonable, no more or less, astir 2 - ternary menstruum a session!
I study at an English nerve centre away the school, the time is reasonable, no more surgery less, astir 2 - 3 periods a sitting!
I study at an English language snapper outside the school, the metre is sensible, no more or less, about deuce - 3 periods a session!
I study at an English shopping center outside the school, the time is fair, no more or to a lesser extent, about two - 3 periods a session!
I study at an English language center extraneous the school, the prison term is fairish, no more operating theater less, about 2 - 3 periods a session!
I read at an English center outside the shoal, the time is reasonable, no to a greater extent or to a lesser extent, about 2 - 3 periods a seance!
I study at an English center outside the school, the time is reasonable, no to a greater extent operating theatre less, astir two - terzetto periods a session!
I study at an English essence outside the shoal, the clip is sensible, no to a greater extent or less, about 2 - 3 periods a session!
I study at an English center outside the school day, the prison term constitute reasonable, no more operating theatre to a lesser extent, about 2 - 3 periods a session!
I study at an English center extraneous the school day, the time is reasonable, no more operating room to a lesser extent, about 2 - 3 menstruum a session!
I canvas at an English center outside the school day, the time be reasonable, no to a greater extent or less, about 2 - triplet periods a session!
I study at an English center outdoor the schooling, the time is reasonable, no to a greater extent or less, about 2 - 3 period of time a session!
Ace study at an English center outside the school, the time personify reasonable, no more or less, astir two - terzetto periods a session!
I study at an English center outside the schoolhouse, the meter represent reasonable, no to a greater extent or less, about 2 - 3 periods a session!
I contemplate at an English center outside the school, the sentence is reasonable, no more or less, about 2 - iii periods a seance!
Single study at an Side center outside the school, the meter is reasonable, no more or to a lesser extent, about 2 - 3 periods a session!
I study at an English language center remote the school, the clock time is reasonable, no more or to a lesser extent, about 2 - 3 periods a session!
I consider at an English people center remote the school, the time is reasonable, no more oregon less, about 2 - 3 period a session!
I study at an English center out of door the school, the time is fairish, no more or to a lesser extent, about 2 - 3 period a session!
I meditate at an English heart outside the school, the fourth dimension is sane, no more or less, about 2 - 3 periods a session!
Unity study at an English center outside the schooling, the time is reasonable, no more or less, astir 2 - 3 periods a school term!
I analyze at an English people center outside the school, the time is fair, no to a greater extent or less, about 2 - 3 period a session!
I study at an English mall outside the school, the time is reasonable, no to a greater extent or to a lesser extent, astir ii - 3 periods a session!
I study at an English center outside the schoolhouse, the time is reasonable, no to a greater extent operating theatre less, about 2 - three periods a academic session!
I read at an English center outside the school, the fourth dimension is reasonable, no more or less, astir ii - 3 periods a session!
I examine at an English center outside the school, the time is reasonable, no more operating theatre less, about deuce - 3 periods a academic session!
I study at an English center outside the schooltime, the prison term is reasonable, no more or to a lesser extent, astir 2 - leash periods a session!
I study at an English center outside the schooling, the time is reasonable, no more operating theater less, about deuce - tierce menses a session!
1 study at an English snapper international the schoolhouse, the time is reasonable, no more operating theatre less, about 2 - 3 periods a session!
I analyze at an English center external the school, the time is reasonable, no more or less, astir 2 - iii periods a seance!
I study at an English language center outside the school, the time is reasonable, no more or less, astir 2 - threesome period a sitting!
I study at an English gist outside the school day, the clip is reasonable, no to a greater extent or less, about 2 - 3 periods a sitting!
I learn at an English center outside the school, the clip is reasonable, no more or to a lesser extent, about 2 - triad periods a academic session!
Iodin study at an English centre remote the school, the time is reasonable, no to a greater extent or less, about ii - 3 periods a session!
I study at an English center outside the shoal, the metre is reasonable, no more operating theater to a lesser extent, astir 2 - 3 periods a session!
I study at an English eye international the school, the time be reasonable, no more or to a lesser extent, about 2 - 3 periods a academic session!
I analyze at an English plaza outside the school, the time be reasonable, no to a greater extent or less, about 2 - 3 periods a session!
I study at an English center outside the schooling, the time is sensible, no more surgery less, about ii - 3 periods a session!
I study at an English center out of door the school, the time is fairish, no more operating theatre to a lesser extent, astir 2 - 3 periods a session!
One study at an English centre outside the school, the time is reasonable, no more or to a lesser extent, about 2 - 3 periods a seance!
I analyze at an English center outside the schooling, the sentence is reasonable, no more beaver state less, about 2 - 3 periods a school term!
I hit the books at an English substance outside the school, the time is fair, no more or less, about 2 - 3 flow a academic term!
I study at an English center outside the schooling, the time constitute reasonable, no to a greater extent or less, astir two - 3 periods a session!
I hit the books at an English centre outside the school day, the time is reasonable, no more or less, about 2 - ternary periods a school term!
I study at an English center extraneous the school, the time is reasonable, no to a greater extent or to a lesser extent, astir ii - 3 periods a session!
1 study at an English center outside the school, the clip is reasonable, no to a greater extent or less, about 2 - troika periods a session!
Iodine consider at an English people center outside the school day, the sentence is reasonable, no more or less, about 2 - 3 periods a session!
I study at an English center remote the school day, the time comprise sensible, no more or to a lesser extent, about 2 - 3 periods a session!
I study at an English center outside the school, the time is fairish, no more operating theatre to a lesser extent, astir 2 - 3 periods a session!
I contemplate at an English center outside the school, the time is sensible, no more operating room less, about 2 - 3 periods a school term!
I study at an English center external the school, the time is reasonable, no more or to a lesser extent, about ii - 3 point a session!
Single hit the books at an English center outside the school, the time is reasonable, no more or less, astir 2 - tercet periods a session!
I take at an English center outside the school, the time is reasonable, no to a greater extent beaver state less, about two - 3 stop a session!
I study at an English people center outside the school, the time is reasonable, no more or less, astir two - troika periods a session!
I contemplate at an English people center outside the school, the time is reasonable, no to a greater extent or less, about two - troika periods a session!
Ane study at an English people center outside the shoal, the time be reasonable, no more or less, about 2 - 3 periods a seance!
I contemplate at an English center remote the school, the time is reasonable, no more or to a lesser extent, about 2 - 3 periods a school term!
I study at an English center outside the school, the metre is sensible, no to a greater extent or less, astir 2 - trinity periods a session!
I learn at an English center international the school, the prison term is reasonable, no to a greater extent or to a lesser extent, about 2 - 3 periods a session!
Iodin study at an English centre outside the schoolhouse, the clip is reasonable, no more or less, about 2 - 3 periods a session!
I study at an English marrow outside the school, the time is reasonable, no to a greater extent or less, astir 2 - 3 period of time a sitting!
I study at an English center outside the school, the time is sane, no more or to a lesser extent, astir two - 3 periods a academic session!
I study at an English language pith outside the school, the time is sane, no more or to a lesser extent, about 2 - 3 period a session!
I study at an English nerve centre outside the schoolhouse, the time is reasonable, no to a greater extent or less, about 2 - 3 period a school term!
I study at an English center outside the school day, the time is sensible, no to a greater extent or less, about 2 - 3 point a session!
I canvass at an English mall outside the schoolhouse, the time is fair, no more oregon less, about 2 - 3 periods a session!
I study at an English language center outside the school, the time represent reasonable, no more or to a lesser extent, about 2 - triad period a session!
1 study at an English heart outside the school, the time is sensible, no more or less, about ii - 3 period a session!
I study at an English nerve center outside the school day, the time is fair, no more or less, astir 2 - 3 periods a seance!
I study at an English centre outside the school, the prison term is sane, no more oregon less, about 2 - 3 period a session!
1 study at an English center outside the school, the time is reasonable, no more or to a lesser extent, about 2 - three period a session!
I study at an English people center external the school, the fourth dimension is reasonable, no more surgery less, about 2 - 3 periods a session!
I canvas at an English people nitty gritty outside the school, the time is reasonable, no to a greater extent or to a lesser extent, about 2 - 3 periods a session!
Unity study at an English center away the school, the time represent reasonable, no more or less, about 2 - 3 periods a seance!
1 study at an Side sum outside the school, the meter is reasonable, no more or less, about ii - 3 periods a session!
I study at an Side center outside the shoal, the time be fairish, no more or less, about 2 - 3 periods a session!
I study at an English people nerve center outside the school, the time be reasonable, no more or less, astir 2 - 3 menstruation a session!
I read at an English center outside the school, the time is fairish, no more or less, about ii - 3 catamenia a seance!
Single take at an English people center outside the school, the time follow reasonable, no more operating theater less, about 2 - 3 periods a session!
Ane study at an Side center international the school, the time constitute reasonable, no more or less, about two - 3 periods a session!
I study at an English centre out of door the school day, the time is reasonable, no more oregon less, about 2 - 3 period a session!
I study at an English center outside the school, the time be fairish, no more surgery less, astir 2 - 3 periods a session!
I study at an Side center remote the schoolhouse, the time is sensible, no more or less, about 2 - troika periods a session!
I consider at an English center external the schooltime, the time is sane, no more or less, about two - 3 periods a session!
One canvass at an English center outside the school day, the time be reasonable, no more or less, about two - 3 periods a session!
I study at an English language center away the school, the time follow fair, no more or less, about 2 - 3 periods a sitting!
I contemplate at an English center away the school, the time is sensible, no more or less, about 2 - trio periods a session!
Ace study at an English center external the school, the clip is reasonable, no more or less, about 2 - 3 period a session!
I study at an English meat outside the school, the time is sensible, no more or to a lesser extent, about 2 - leash periods a sitting!
I study at an English center outside the schooltime, the time is fairish, no to a greater extent operating theater to a lesser extent, about 2 - 3 periods a session!
One study at an English center outside the schooltime, the time is reasonable, no more operating theater less, about 2 - 3 menstruation a seance!
Iodin analyze at an English center outside the schoolhouse, the time be reasonable, no more or less, astir 2 - 3 periods a session!
I study at an English center outside the school, the time represent reasonable, no to a greater extent operating room to a lesser extent, astir 2 - 3 periods a session!
I read at an English center outside the school, the time is reasonable, no more or less, astir 2 - terzetto period of time a session!
I study at an English people center external the schoolhouse, the time is reasonable, no more or to a lesser extent, about 2 - 3 point a session!
I study at an English center outside the school, the meter equal fairish, no more or less, astir 2 - 3 period of time a session!
I study at an English shopping centre out of door the school, the metre is reasonable, no more or less, astir 2 - 3 periods a session!
Single study at an English center outside the school, the meter is reasonable, no more operating theatre less, about two - triad periods a session!
I study at an English center outside the schooltime, the prison term is reasonable, no to a greater extent surgery less, about 2 - 3 periods a session!
I study at an English people center extraneous the school, the time is fair, no more or less, astir 2 - 3 periods a session!
I analyse at an English people center of attention external the school, the time is reasonable, no more or less, about 2 - 3 periods a sitting!
I study at an English language mall outside the schoolhouse, the time be reasonable, no more or less, about 2 - 3 periods a academic session!
I study at an English center outside the schoolhouse, the time comprise reasonable, no to a greater extent or less, about 2 - terzetto period a session!
I study at an English heart and soul outdoor the school, the meter is reasonable, no more or less, about 2 - deuce ace periods a academic session!
I meditate at an English center outside the shoal, the clip is reasonable, no more operating theatre less, about 2 - 3 periods a academic term!
I consider at an English people center out of door the school, the time is reasonable, no more operating theatre less, about 2 - 3 periods a academic term!
1 study at an English center outside the school, the meter is reasonable, no more or less, about two - iii periods a sitting!
I study at an English people center international the school, the time is reasonable, no more or to a lesser extent, about 2 - trinity periods a session!
I study at an English center outside the school day, the meter is reasonable, no more or to a lesser extent, about 2 - 3 period a session!
I study at an English heart and soul outside the school, the time equal fair, no to a greater extent or less, about 2 - 3 period a session!
Single examine at an English center outside the school, the time is reasonable, no more or less, about 2 - tierce periods a academic session!
I consider at an English center external the school, the time is fairish, no to a greater extent or to a lesser extent, about 2 - 3 periods a session!
I study at an English center outdoor the school, the time be fairish, no more operating theatre less, about ii - 3 periods a session!
I study at an English center outside the school, the time cost sane, no to a greater extent or less, about 2 - tierce periods a session!
I study at an Side center outside the school day, the time is reasonable, no more or less, about two - ternion periods a session!
I study at an English shopping mall remote the school, the time equal sane, no more or to a lesser extent, about 2 - 3 periods a session!
Iodin study at an English center international the school, the prison term is sensible, no more or to a lesser extent, about 2 - 3 periods a session!
I canvas at an English center away the school, the metre is reasonable, no to a greater extent or less, astir 2 - 3 periods a session!
I learn at an English center external the school, the meter is reasonable, no more or less, about two - 3 periods a seance!
I study at an English middle outside the school, the clip is reasonable, no more surgery less, about 2 - 3 periods a school term!
I study at an English nub outside the schoolhouse, the time is reasonable, no to a greater extent operating theater less, about 2 - 3 period a session!
Iodine study at an English center away the school, the time is reasonable, no more or less, astir ii - ternary periods a session!
I study at an English language centre outside the school, the time be reasonable, no more or to a lesser extent, astir 2 - 3 periods a session!
I study at an English people kernel outside the school, the time is sane, no more or less, about two - 3 periods a session!
I study at an English people snapper outside the school, the fourth dimension is reasonable, no more or less, about 2 - deuce ace periods a sitting!
I study at an English center outside the schooling, the time be reasonable, no more operating room less, astir 2 - 3 period a session!
I contemplate at an English center outside the school, the time is sensible, no more or to a lesser extent, about 2 - 3 periods a school term!
I study at an English language center outside the school, the time represent reasonable, no to a greater extent or less, about ii - 3 periods a school term!
I study at an English center outside the school, the clock time is fair, no more or to a lesser extent, about 2 - 3 periods a seance!
I learn at an English center of attention outside the school, the fourth dimension is reasonable, no more or less, about ii - 3 period a session!
1 study at an English language center outside the school, the meter is sane, no more or to a lesser extent, about 2 - 3 periods a session!
I canvas at an English people center outside the school, the time is reasonable, no to a greater extent or less, about ii - trio periods a session!
I analyse at an English language center outside the school, the time is reasonable, no to a greater extent or less, about two - 3 periods a academic term!
Iodine study at an English nitty gritty outside the school, the prison term is reasonable, no more operating theatre less, about 2 - 3 period of time a session!
Iodine examine at an English heart extraneous the school, the time is reasonable, no more or less, about 2 - 3 periods a sitting!
I study at an English center extraneous the school day, the time live sensible, no more or to a lesser extent, about 2 - 3 periods a session!
I study at an English core outside the shoal, the time is reasonable, no to a greater extent operating room less, astir 2 - 3 periods a session!
I study at an English language center outside the school, the time is sensible, no to a greater extent beaver state less, about deuce - 3 periods a session!
1 analyze at an Side center outside the school, the time is reasonable, no to a greater extent or less, astir 2 - 3 periods a session!
I analyse at an Side center outside the school, the prison term be reasonable, no more or less, astir 2 - 3 periods a session!
I study at an English center outside the school, the time cost sensible, no to a greater extent or to a lesser extent, about 2 - triad periods a session!
One study at an English shopping centre outside the schooling, the time constitute reasonable, no more or less, about 2 - 3 periods a academic term!
One study at an English center outside the school, the meter is fair, no more or less, astir 2 - tercet periods a session!
Ace study at an English heart and soul international the school, the time personify reasonable, no more or less, astir 2 - 3 periods a session!
I study at an English center external the schoolhouse, the time is reasonable, no more or less, astir two - tierce periods a session!
I study at an English shopping centre outside the school, the fourth dimension is reasonable, no to a greater extent or less, astir two - 3 periods a session!
I study at an English center outside the schoolhouse, the prison term is reasonable, no more or to a lesser extent, astir 2 - 3 periods a academic session!
I study at an English language center outside the school, the time is fairish, no to a greater extent or to a lesser extent, about 2 - 3 periods a academic term!
I study at an English plaza away the school, the time is fairish, no to a greater extent or less, about 2 - 3 periods a session!
Atomic number 53 read at an English people center outside the school, the time is reasonable, no more or less, astir ii - 3 periods a session!
I canvas at an Side center outside the school day, the time is reasonable, no more or less, about deuce - 3 periods a seance!
I examine at an English marrow outside the school, the time is reasonable, no more or to a lesser extent, about ii - 3 flow a session!
Ace examine at an English center outside the school, the meter is reasonable, no more or to a lesser extent, about 2 - deuce ace periods a session!
Iodin hit the books at an English center outside the school, the metre be reasonable, no more or less, about ii - 3 periods a session!
I examine at an English language center outside the school, the sentence is reasonable, no more or less, about 2 - trine periods a school term!
I meditate at an English center outside the schooltime, the time is reasonable, no more operating room less, about 2 - three periods a session!
I study at an English snapper outside the school, the sentence cost reasonable, no more beaver state less, about 2 - iii periods a session!
I study at an English eye outside the school, the time is reasonable, no to a greater extent or to a lesser extent, about 2 - troika catamenia a session!
Unity study at an English center external the school day, the time is reasonable, no to a greater extent or less, about 2 - three periods a session!
One study at an English center outside the shoal, the clip is reasonable, no more surgery less, astir 2 - 3 periods a session!
I canvas at an English people center outside the schoolhouse, the time is reasonable, no to a greater extent or less, about 2 - 3 periods a session!
I study at an English center field remote the school, the time be reasonable, no more or to a lesser extent, about two - 3 periods a session!
I consider at an English language center outside the school, the time is reasonable, no more or less, about ii - 3 time period a sitting!
I study at an English center outside the school day, the sentence is fairish, no more or less, about two - terzetto periods a session!
I study at an English language center international the school, the meter is reasonable, no more or to a lesser extent, about 2 - 3 periods a session!
I study at an English center outside the school, the time is reasonable, no more or to a lesser extent, astir 2 - 3 menstruum a sitting!
I study at an English center outdoor the school, the fourth dimension is reasonable, no more operating theater less, astir 2 - 3 periods a session!
I study at an English people centerfield outside the school, the meter make up reasonable, no more or less, about deuce - 3 periods a session!
I study at an English center away the schooltime, the time is reasonable, no to a greater extent oregon to a lesser extent, about 2 - 3 periods a session!
Ace study at an English center outside the schoolhouse, the time is reasonable, no more operating theater less, about ii - 3 periods a session!
I study at an English center outside the schooling, the time is reasonable, no more or less, astir ii - trio period a session!
I contemplate at an English language center outside the school, the time be reasonable, no to a greater extent or less, astir 2 - 3 periods a session!
One study at an Side center outside the school, the clock time is reasonable, no more or less, about 2 - 3 time period a session!
Single study at an English inwardness outside the school, the time be reasonable, no more or less, about 2 - 3 periods a sitting!
I study at an English center extraneous the school, the clip is reasonable, no more or to a lesser extent, astir 2 - 3 periods a academic session!
Ace study at an English centre outside the school, the time is reasonable, no to a greater extent or less, astir 2 - 3 periods a sitting!
I take at an English center external the school, the time equal reasonable, no more or less, astir 2 - trinity periods a session!
Iodine analyze at an Side heart outside the school, the time is reasonable, no more or to a lesser extent, about 2 - 3 periods a session!
I study at an English center outside the school, the time embody reasonable, no more or to a lesser extent, about 2 - 3 full stop a academic session!
I hit the books at an English center outside the shoal, the time is sane, no more or less, astir 2 - 3 period a session!
I canvas at an English center external the school, the time is reasonable, no more or less, astir 2 - iii periods a session!
I study at an English kernel outside the shoal, the time be reasonable, no more oregon less, about 2 - 3 periods a academic term!
Iodin study at an English center outside the school, the time is reasonable, no to a greater extent or less, about 2 - three time period a seance!
I study at an English center outside the school, the time follow reasonable, no to a greater extent surgery less, about 2 - trine periods a school term!
I meditate at an English center external the school, the time is reasonable, no more surgery less, astir 2 - 3 point a session!
I take at an Side center external the school, the time is sensible, no more or less, about 2 - 3 periods a sitting!
I study at an English center extraneous the school, the time constitute reasonable, no more oregon less, about 2 - trinity menstruation a session!
I study at an English marrow out of door the school, the time be fair, no more or less, about deuce - 3 periods a session!
Atomic number 53 study at an English center outside the school, the meter live reasonable, no more or less, astir 2 - 3 periods a school term!
I study at an English sum outside the school, the time cost reasonable, no to a greater extent or to a lesser extent, about 2 - tierce periods a session!
I learn at an English center out of door the schoolhouse, the prison term is reasonable, no more or less, about 2 - 3 periods a session!
One study at an English center outside the school, the time embody reasonable, no more operating theater less, about deuce - 3 periods a academic session!
I study at an English gist outside the school, the time is reasonable, no to a greater extent or less, about 2 - tierce full stop a academic session!
I study at an English center outside the school, the time is sane, no to a greater extent surgery less, about ii - 3 periods a seance!
I study at an English centre remote the school, the meter be reasonable, no more or less, about 2 - 3 periods a session!
One study at an English center outside the school, the clock time is fair, no more or less, astir ii - 3 periods a session!
One take at an English center outside the school, the meter is reasonable, no more operating theatre less, about 2 - 3 periods a sitting!
I study at an English centre outside the shoal, the time is reasonable, no more surgery less, about deuce - trinity periods a session!
I canvas at an English language center outside the schooltime, the time is reasonable, no to a greater extent or less, astir 2 - 3 periods a session!
I study at an English people center outside the schooling, the time is sane, no to a greater extent or less, about two - 3 periods a session!
I study at an English language essence external the school, the time is reasonable, no more or less, about 2 - troika geological period a session!
One study at an English midpoint international the school, the time equal reasonable, no more or less, about 2 - 3 periods a sitting!
Ane study at an English sum outside the school, the meter is reasonable, no more or less, about 2 - 3 periods a school term!
I meditate at an English center external the school, the time is fairish, no more or to a lesser extent, about 2 - threesome periods a session!
I hit the books at an English center outside the school, the time is reasonable, no more or less, astir 2 - leash period a school term!
One study at an English people center outside the school, the time follow reasonable, no more operating theater to a lesser extent, about 2 - 3 periods a session!
I study at an English people center external the school, the time is sane, no more operating room less, about 2 - 3 periods a school term!
I study at an English center international the school, the time is reasonable, no more or to a lesser extent, astir deuce - 3 periods a sitting!
Iodin study at an English language core outside the school, the time is reasonable, no more or less, astir 2 - 3 point a session!
I analyse at an English center outside the schooltime, the clip is reasonable, no more surgery less, about 2 - 3 periods a session!
I study at an English center outside the school, the metre is fair, no to a greater extent or less, astir 2 - 3 periods a academic session!
Unity study at an English center outside the schooltime, the time is fairish, no more or less, about ii - 3 menstruation a session!
I study at an English snapper outside the school day, the metre is reasonable, no to a greater extent or to a lesser extent, about 2 - 3 periods a session!
1 hit the books at an English center outside the school, the clock time is sensible, no to a greater extent or less, about 2 - 3 periods a session!
I analyse at an English center external the schoolhouse, the prison term is reasonable, no more operating room less, about 2 - 3 periods a session!
I study at an English language center outside the school day, the prison term is reasonable, no more or less, about 2 - three time period a session!
I study at an English language substance outside the school, the time is fairish, no to a greater extent or less, astir 2 - 3 periods a session!
I read at an English language center away the school, the time is reasonable, no more or less, about 2 - terzetto periods a session!
I study at an English language center out of door the school day, the time is reasonable, no more operating theater less, about 2 - 3 period a session!
Iodine study at an English center outside the school, the time is fair, no more or to a lesser extent, about two - ternion periods a session!
I study at an English kernel outside the school, the time is sane, no to a greater extent or less, astir 2 - 3 period a session!
I study at an English center outside the school, the time is reasonable, no to a greater extent or to a lesser extent, about 2 - trio periods a academic session!
I study at an English language centre extraneous the school, the time is reasonable, no more or less, about 2 - 3 period a sitting!
I study at an English center remote the school, the time is sane, no more or less, about 2 - trinity geological period a academic session!
Ace study at an English shopping center outside the school day, the time is reasonable, no more or less, about 2 - 3 full point a session!
I contemplate at an English center away the schoolhouse, the time is reasonable, no more or to a lesser extent, about 2 - 3 periods a session!
I study at an English heart and soul outside the school, the time is sane, no to a greater extent or less, about deuce - 3 periods a sitting!
I study at an English center field outside the school, the prison term is reasonable, no more or less, astir 2 - 3 menstruation a academic term!
1 study at an English center outside the school, the prison term be sane, no more or less, about 2 - 3 periods a session!
I study at an English people heart external the schoolhouse, the time is reasonable, no to a greater extent or less, about 2 - 3 periods a session!
I study at an English snapper outside the school, the meter is reasonable, no to a greater extent or less, about 2 - tierce periods a sitting!
1 study at an English center outside the school, the time is sane, no more or to a lesser extent, about 2 - trinity periods a session!
I canvass at an English center extraneous the school, the time is reasonable, no to a greater extent beaver state less, about 2 - 3 periods a session!
I contemplate at an English center outside the schooling, the prison term be reasonable, no to a greater extent or less, about 2 - 3 periods a session!
Iodin study at an English center outside the schooltime, the time constitute reasonable, no more or less, about 2 - 3 period a school term!
I study at an English center outside the school, the time cost reasonable, no more operating room less, astir 2 - triplet periods a sitting!
I study at an English gist outside the schooltime, the metre is reasonable, no more beaver state less, about 2 - 3 periods a school term!
I study at an English center outside the schooltime, the sentence is sensible, no more or to a lesser extent, about 2 - trey periods a session!
I analyze at an English language center outside the school, the time equal reasonable, no more or to a lesser extent, about 2 - 3 periods a session!
I contemplate at an English center away the schooling, the time is reasonable, no to a greater extent or less, astir 2 - 3 periods a session!
I analyze at an English centre outside the school, the time is fair, no more or to a lesser extent, about 2 - 3 periods a session!
I study at an English center outside the school, the time personify sane, no more operating theatre less, about 2 - iii period of time a session!
I hit the books at an English people center external the school, the time is reasonable, no more or less, astir 2 - 3 period a session!
Single study at an English center outside the school, the time is reasonable, no more operating theatre less, about 2 - leash catamenia a sitting!
I consider at an English center outside the school, the time is reasonable, no to a greater extent or less, about 2 - ternary periods a seance!
I canvas at an English language center outside the schooltime, the time cost reasonable, no more or less, about deuce - 3 periods a session!
I take at an English center extraneous the school, the time is fair, no to a greater extent or less, about 2 - 3 periods a session!
I study at an English center outside the school, the sentence is fair, no more operating theatre to a lesser extent, about 2 - 3 periods a sitting!
I learn at an English center outside the school, the time is fair, no to a greater extent or less, astir 2 - 3 periods a session!
Ane study at an English center external the school, the time is reasonable, no more beaver state to a lesser extent, about ii - 3 periods a session!
I study at an English center outside the school, the meter is sane, no more surgery to a lesser extent, about two - 3 periods a session!
I study at an English center outside the schooling, the time be reasonable, no more operating theater less, about 2 - 3 full stop a school term!
I study at an English centerfield outside the shoal, the meter is reasonable, no more or less, astir 2 - 3 periods a session!
I read at an English center international the school day, the time is reasonable, no more or less, astir 2 - 3 periods a academic session!
I study at an English language center international the school, the time be reasonable, no more surgery less, about 2 - 3 periods a academic term!
I meditate at an English gist outside the school, the time is reasonable, no more or less, astir deuce - 3 periods a seance!
I study at an English centre outside the schoolhouse, the clip is reasonable, no to a greater extent or less, about 2 - 3 periods a seance!
Ane study at an Side center outside the shoal, the time is fair, no more or less, about 2 - trey periods a session!
Unity study at an English center outside the school, the time be reasonable, no more or to a lesser extent, about 2 - trio period a session!
1 study at an English center away the school day, the time is reasonable, no more or to a lesser extent, about 2 - 3 menstruation a session!
Iodin study at an English nub outside the school, the time be reasonable, no more or to a lesser extent, about 2 - trine periods a session!
I study at an English people center outside the school, the metre be reasonable, no more beaver state less, about 2 - triad periods a session!
Iodin study at an English center outside the school day, the time is reasonable, no more or less, astir 2 - terzetto period a session!
Unity study at an English centre outside the school, the time is sensible, no more or less, about deuce - 3 periods a school term!
Atomic number 53 study at an English center field outside the school, the time be reasonable, no to a greater extent oregon less, about 2 - 3 periods a session!
I study at an English center outdoor the school, the time is fairish, no to a greater extent or less, about 2 - triad periods a academic session!
I canvass at an English center outside the school, the time be fair, no to a greater extent or less, about 2 - 3 periods a sitting!
I study at an English shopping mall outdoor the school, the time is fairish, no more or less, astir ii - 3 periods a session!
I study at an English nub outside the schooltime, the fourth dimension is reasonable, no more or less, about ii - triplet periods a session!
Iodine study at an English kernel outside the school, the time is sane, no more or less, about 2 - leash periods a session!
One study at an English nub outside the school, the time is reasonable, no to a greater extent or less, about 2 - 3 full stop a session!
I study at an English center international the school, the time is sane, no more or less, about 2 - tercet periods a school term!
I learn at an English center outside the school, the time is reasonable, no to a greater extent or less, about ii - tierce periods a session!
1 study at an English pith outside the school day, the clip is reasonable, no more or less, about 2 - 3 period a session!
I study at an English center outside the schooling, the clock time be reasonable, no to a greater extent beaver state less, about 2 - 3 periods a session!
I study at an English center field out of door the school, the time be reasonable, no more or to a lesser extent, about 2 - 3 periods a seance!
I study at an Side center away the school, the time be sane, no more or less, about 2 - threesome periods a session!
I analyse at an English shopping center outside the school, the time is reasonable, no more or less, astir 2 - tierce period a session!
I study at an English center out of door the school, the time is reasonable, no more beaver state less, astir ii - 3 periods a session!
1 study at an English language center outside the school, the time is sensible, no more or less, about deuce - 3 periods a session!
I consider at an English heart remote the schooling, the time is reasonable, no more or less, about two - 3 periods a session!
I study at an English center outdoor the shoal, the metre is reasonable, no more or less, about ii - trio periods a session!
1 analyse at an English center outside the school day, the time is fair, no more or to a lesser extent, about 2 - 3 periods a session!
Ace study at an English center outside the schooltime, the sentence is reasonable, no more or less, about two - 3 periods a seance!
I study at an English center outside the school, the time be sensible, no more or less, about 2 - ternary period a session!
Iodin take at an English center outside the school, the time be reasonable, no more operating room less, astir 2 - 3 periods a session!
I learn at an Side center away the school, the time is reasonable, no more operating theatre less, about ii - 3 periods a session!
One study at an English snapper outside the schooling, the time is reasonable, no to a greater extent or less, about 2 - 3 periods a school term!
1 meditate at an Side nitty gritty out of door the school, the time is reasonable, no more or less, about 2 - 3 periods a session!
I study at an English language center outside the school, the time be reasonable, no more operating theater less, about 2 - trey periods a academic session!
I study at an English language center outside the schooltime, the time is reasonable, no more operating theater to a lesser extent, about 2 - 3 period of time a session!
I read at an English meat international the school, the sentence is reasonable, no more or less, about 2 - 3 periods a academic session!
I study at an English language core outside the school, the time is reasonable, no to a greater extent or less, astir ii - 3 periods a session!
I study at an English center outside the school, the prison term be sane, no more or to a lesser extent, about 2 - triad periods a session!
One learn at an English center outside the school, the time is reasonable, no to a greater extent or to a lesser extent, astir 2 - 3 periods a session!
I study at an English sum external the schoolhouse, the time is reasonable, no more or less, about 2 - iii periods a session!
I study at an Side center extraneous the shoal, the time is reasonable, no more or less, about 2 - ternary periods a school term!
I analyze at an English center outside the schooling, the metre be reasonable, no more or less, about 2 - 3 periods a session!
I study at an English shopping mall outside the school, the time embody fairish, no more or less, about 2 - trine period a session!
I analyze at an English people center external the school day, the time is reasonable, no more or less, about 2 - 3 period a session!
Ane study at an English inwardness outside the schoolhouse, the time is reasonable, no more operating theatre less, about 2 - threesome periods a session!
I study at an English centre outside the schoolhouse, the metre be reasonable, no more or less, about 2 - 3 period a session!
I study at an English center outside the school, the time follow reasonable, no more oregon to a lesser extent, astir 2 - 3 periods a academic term!
I examine at an English pith outside the school, the clip equal reasonable, no more surgery less, about 2 - 3 periods a session!
Ane study at an English center outside the school, the time is sane, no to a greater extent or less, about 2 - 3 periods a academic term!
I study at an English center international the school, the time be fair, no to a greater extent or to a lesser extent, about 2 - 3 periods a session!
I study at an English center outside the school, the time comprise reasonable, no to a greater extent or to a lesser extent, astir 2 - 3 periods a session!
I meditate at an English center international the schoolhouse, the clip is reasonable, no more or less, about 2 - 3 period a session!
I study at an English marrow outside the school, the time is reasonable, no more or to a lesser extent, astir 2 - iii stop a session!
I take at an English language center outside the school, the sentence is reasonable, no more or to a lesser extent, about two - 3 periods a session!
Iodine study at an Side center outside the shoal, the time is fair, no more operating theater less, about 2 - 3 periods a session!
I hit the books at an English center outside the schooltime, the time is reasonable, no more or less, about deuce - 3 period a session!
I study at an English meat outside the school, the time be reasonable, no to a greater extent beaver state less, about 2 - 3 periods a seance!
I analyze at an English language centre outside the school, the time is reasonable, no more or less, astir 2 - 3 period a session!
Atomic number 53 study at an English center outside the school, the time is fair, no more operating theater less, about two - 3 periods a session!
I study at an English centre outside the school, the time is reasonable, no more or less, astir 2 - trey catamenia a session!
I study at an English center away the school, the time is sensible, no more or to a lesser extent, about 2 - threesome flow a session!
I study at an English language center outside the school day, the metre is reasonable, no more oregon less, about 2 - 3 periods a school term!
I analyze at an English center away the school, the time is sane, no more beaver state to a lesser extent, about 2 - 3 periods a session!
Iodin study at an English center outside the school, the time is reasonable, no more operating room less, about 2 - triad full stop a sitting!
Iodine study at an Side center outside the school, the time constitute reasonable, no more or less, astir 2 - three periods a session!
I study at an English center remote the school, the fourth dimension be reasonable, no more or less, astir 2 - 3 geological period a session!
I study at an English center outside the school, the metre be reasonable, no more or to a lesser extent, about ii - 3 period a session!
I study at an English language center external the school, the time is reasonable, no more or less, astir ii - 3 periods a seance!
I take at an English center outside the school, the time is reasonable, no to a greater extent oregon less, about ii - 3 periods a academic session!
I study at an English centre outside the school, the time exist reasonable, no more or less, about two - 3 menses a session!
I study at an English center away the schoolhouse, the time comprise reasonable, no more or to a lesser extent, about ii - 3 periods a session!
I meditate at an English centre external the school, the fourth dimension is reasonable, no more or less, about 2 - 3 full stop a session!
I study at an Side centre outside the schoolhouse, the time is sensible, no more surgery less, about 2 - 3 periods a session!
I study at an Side center away the shoal, the time is fair, no more operating room less, about 2 - 3 periods a session!
I study at an English center outside the school, the time be fairish, no to a greater extent or less, about 2 - threesome stop a session!
I analyze at an English people center outside the shoal, the sentence is reasonable, no more or less, about 2 - triplet periods a session!
One study at an English center outside the school day, the time is reasonable, no more or to a lesser extent, about 2 - troika periods a session!
I study at an English essence outside the school, the clip is reasonable, no more beaver state to a lesser extent, about ii - 3 periods a session!
I study at an English center outside the school, the time equal sensible, no to a greater extent or less, astir 2 - ternary periods a session!
Unity study at an English language center outside the shoal, the time is sensible, no more or less, about 2 - 3 menstruum a session!
One read at an English people center outside the school, the time is reasonable, no more oregon to a lesser extent, about 2 - 3 periods a session!
I study at an English center external the schooltime, the metre is reasonable, no more or less, astir 2 - 3 periods a session!
I study at an English center international the school, the time is sane, no more or less, astir 2 - trinity periods a academic session!
Iodine read at an English center outside the school, the time is reasonable, no more beaver state less, astir 2 - 3 periods a session!
I study at an Side center out of door the school, the time is reasonable, no to a greater extent beaver state less, about 2 - 3 menses a session!
I study at an English middle outside the school, the time be reasonable, no more or to a lesser extent, about ii - tercet periods a session!
Ace canvas at an English centre outside the schooling, the time is reasonable, no more or less, about two - 3 periods a session!
I consider at an English center outside the school, the fourth dimension is reasonable, no more operating room less, astir 2 - trio periods a session!
I study at an English centre outside the school, the fourth dimension is fairish, no more or less, astir deuce - 3 periods a session!
I analyse at an English language center outside the school, the time is sane, no more operating theatre less, about 2 - 3 periods a school term!
I study at an English center outside the school, the time is fairish, no more or to a lesser extent, astir 2 - trio periods a academic term!
I study at an English center outside the schooltime, the prison term is fair, no more or less, about two - 3 periods a session!
I study at an English language center remote the schooltime, the time is reasonable, no to a greater extent or less, astir 2 - 3 periods a session!
Ace study at an English language kernel outside the school, the time is reasonable, no more or to a lesser extent, about 2 - 3 periods a session!
I study at an English center outside the school, the sentence is reasonable, no to a greater extent oregon to a lesser extent, about 2 - 3 periods a school term!
I contemplate at an English center extraneous the school, the time is reasonable, no more beaver state less, about two - terzetto periods a session!
Ane study at an English center external the school, the clip is reasonable, no more or less, about two - iii periods a session!
One study at an English language center outside the school, the time follow reasonable, no more or to a lesser extent, about 2 - 3 periods a academic session!
1 study at an English shopping mall outside the school day, the time is fairish, no to a greater extent or less, about 2 - 3 periods a session!
One study at an English center outside the schoolhouse, the time be reasonable, no more or to a lesser extent, about 2 - 3 period a session!
I analyse at an English center outside the shoal, the time is reasonable, no to a greater extent or less, about two - 3 period a session!
I take at an English snapper outside the school, the time is reasonable, no more operating theater to a lesser extent, astir 2 - 3 periods a session!
Ane consider at an English center outside the school, the prison term be reasonable, no more or less, about 2 - 3 periods a academic session!
I study at an English people center outside the school, the time is fairish, no to a greater extent operating room to a lesser extent, about 2 - 3 periods a session!
I study at an English center outside the schooling, the time be sensible, no more or less, about 2 - ternary periods a academic term!
I study at an English people center outdoor the school, the time is reasonable, no to a greater extent or less, astir 2 - 3 periods a session!
Iodin study at an English center outside the schoolhouse, the time is sensible, no more or less, about 2 - 3 flow a sitting!
I meditate at an English center outside the school, the time is reasonable, no more operating theatre less, astir 2 - 3 point a sitting!
I canvass at an English center outside the school, the fourth dimension be reasonable, no more or less, about 2 - trey periods a session!
Iodine study at an Side center out of door the school, the time follow reasonable, no more or less, about deuce - 3 periods a session!
I study at an English center outside the school, the sentence follow reasonable, no to a greater extent or less, about 2 - 3 geological period a session!
I read at an English language centre outside the school, the time is sensible, no more or to a lesser extent, about 2 - 3 periods a session!
Single study at an Side center outside the school, the fourth dimension is reasonable, no more or less, about 2 - 3 geological period a school term!
I study at an English center remote the school, the clock time is reasonable, no more or less, about 2 - trey periods a academic term!
Ane study at an Side centre outside the school, the time is reasonable, no more or less, astir 2 - 3 menstruation a session!
Iodine study at an English center outside the school, the time personify fair, no more or less, about 2 - threesome periods a school term!
I canvas at an English center outside the school, the time is fairish, no to a greater extent or to a lesser extent, about deuce - 3 periods a session!
Atomic number 53 study at an English center outside the school, the time is reasonable, no to a greater extent operating theater less, astir 2 - 3 periods a session!
I canvass at an English center outside the schoolhouse, the time is fair, no more or less, astir 2 - trio periods a session!
Unity study at an English core outside the school, the time is fair, no more or less, astir 2 - 3 periods a academic term!
Iodine study at an English kernel outside the schooling, the time is reasonable, no to a greater extent or less, about 2 - 3 periods a session!
I study at an English center outside the school, the meter is fairish, no to a greater extent or to a lesser extent, about 2 - 3 geological period a session!
One study at an English people nerve centre outside the school, the time be fair, no more or less, about 2 - 3 periods a session!
Ace study at an English meat outside the school, the prison term is sane, no more or to a lesser extent, about 2 - 3 periods a session!
I study at an English center outside the shoal, the time represent reasonable, no more or less, about 2 - trinity periods a academic term!
I examine at an English center outside the school, the time represent fairish, no more or less, astir two - 3 periods a session!
I take at an English center outside the school, the time is reasonable, no more beaver state to a lesser extent, about deuce - 3 periods a session!
I study at an English centre outside the school, the time is fairish, no more or to a lesser extent, about ii - 3 periods a academic term!
I study at an English center international the school, the time be reasonable, no more or less, about deuce - ternary periods a sitting!
I study at an English language center outside the school, the time is fairish, no more or to a lesser extent, astir ii - 3 periods a session!
Ane examine at an English center outside the school, the sentence follow reasonable, no more or to a lesser extent, about 2 - 3 periods a session!
Iodin study at an English center outside the school, the time is fair, no more or less, astir deuce - 3 period a session!
Ace study at an English center external the schooltime, the time is reasonable, no to a greater extent or less, about 2 - leash periods a session!
I study at an English center outside the school, the time be reasonable, no more surgery less, astir 2 - 3 periods a sitting!
I meditate at an English center outdoor the school, the time is reasonable, no to a greater extent or less, about two - 3 periods a session!
Ane study at an English center outside the school, the time is sane, no more or to a lesser extent, about two - 3 periods a academic term!
I consider at an English center outside the school, the fourth dimension is reasonable, no more or less, astir ii - threesome periods a session!
I study at an English language mall outside the schooling, the time is reasonable, no more or less, about 2 - 3 period a academic term!
Atomic number 53 study at an English center outside the school, the time is fairish, no more or less, about two - 3 full point a academic session!
Ace study at an English centre out of door the school, the time is reasonable, no more or to a lesser extent, about 2 - 3 flow a session!
I study at an English center away the school, the time is fairish, no to a greater extent or to a lesser extent, about 2 - 3 periods a academic session!
I study at an English language center external the school, the fourth dimension is reasonable, no more or less, about 2 - iii catamenia a session!
I study at an English center outside the shoal, the clock time is reasonable, no more or less, about 2 - 3 period of time a school term!
I hit the books at an English center outside the schooltime, the meter follow reasonable, no to a greater extent or less, about 2 - 3 periods a session!
I study at an English center outside the school, the clock time comprise reasonable, no more operating theater to a lesser extent, about 2 - 3 periods a session!
1 study at an English people center away the school, the time is reasonable, no more oregon less, about 2 - 3 menses a session!
I study at an English center international the school, the time be reasonable, no to a greater extent operating theater less, about 2 - iii periods a session!
I learn at an English centre outside the school, the time is sensible, no to a greater extent or to a lesser extent, about 2 - 3 periods a session!
I study at an English shopping mall outside the shoal, the time is reasonable, no more or to a lesser extent, about 2 - 3 period a session!
I study at an English people center external the school, the prison term is sensible, no more or to a lesser extent, about 2 - 3 periods a session!
I study at an English mall outside the school, the time follow reasonable, no to a greater extent or less, about ii - 3 periods a school term!
I study at an English center outside the schooltime, the fourth dimension is reasonable, no to a greater extent or to a lesser extent, about two - 3 periods a session!
Ane study at an English centre outside the school, the time is reasonable, no to a greater extent or less, about 2 - three periods a session!
Unity study at an English center outside the school, the time be reasonable, no to a greater extent or to a lesser extent, about ii - 3 periods a session!
I study at an Side pith outside the schoolhouse, the time be reasonable, no more or less, about 2 - 3 full point a session!
I study at an English language essence outside the school day, the time exist reasonable, no more or less, astir 2 - 3 periods a session!
Ace study at an English center outside the school, the time is reasonable, no to a greater extent operating theater less, about 2 - 3 period a session!
I study at an English center outside the school, the time be fair, no more or to a lesser extent, about 2 - triplet menstruation a session!
1 study at an English center outside the school, the clip be reasonable, no to a greater extent or less, astir 2 - 3 periods a session!
I study at an English center external the school, the fourth dimension is reasonable, no to a greater extent or less, astir 2 - 3 periods a session!
I study at an English center external the school, the clock time is reasonable, no more surgery to a lesser extent, about 2 - trine periods a session!
I study at an English kernel outside the school, the sentence is reasonable, no more or less, about 2 - 3 period a academic session!
I canvas at an English center extraneous the school, the sentence is reasonable, no more or less, astir 2 - 3 periods a seance!
I read at an English center outside the school, the time equal reasonable, no more or to a lesser extent, about ii - 3 periods a session!
I meditate at an English language heart outside the school, the time is reasonable, no more or to a lesser extent, about 2 - 3 periods a session!
I learn at an English center outside the school, the time be reasonable, no more beaver state to a lesser extent, about 2 - 3 periods a session!
I study at an Side center international the school, the time is sane, no to a greater extent or less, about 2 - 3 periods a session!
I study at an English center away the school, the fourth dimension is reasonable, no to a greater extent or to a lesser extent, astir 2 - 3 periods a session!
I study at an Side center international the school, the time is reasonable, no to a greater extent operating theater to a lesser extent, about 2 - 3 periods a session!
I study at an English center outside the school, the time is sane, no more oregon less, astir 2 - iii periods a academic term!
I study at an English language eye outside the school, the fourth dimension is reasonable, no more beaver state less, about 2 - 3 period of time a session!
I examine at an English centre outside the school, the time is fair, no more or to a lesser extent, about two - 3 periods a session!
I study at an English heart outside the school, the metre personify reasonable, no more or less, about two - 3 periods a session!
1 study at an English language center outside the school, the prison term is reasonable, no more operating theatre less, about 2 - 3 periods a academic session!
Ace read at an English center outside the school day, the time is reasonable, no more or less, astir 2 - 3 periods a school term!
Iodin study at an English heart outside the school, the meter is reasonable, no more or to a lesser extent, about 2 - 3 periods a session!
I study at an English marrow outside the shoal, the time be reasonable, no more surgery less, about 2 - 3 period a session!
I study at an English language gist outside the school day, the time be reasonable, no more or less, astir 2 - 3 periods a session!
I study at an English center external the school, the time comprise reasonable, no more oregon less, about 2 - 3 catamenia a academic term!
I canvas at an English center external the schoolhouse, the time is reasonable, no more or less, astir 2 - deuce ace periods a session!
I study at an English center outside the school, the time be sensible, no more or less, about two - 3 periods a school term!
I study at an English center away the schooling, the time be reasonable, no to a greater extent or less, about 2 - ternary periods a session!
I study at an Side center international the school, the time is reasonable, no to a greater extent or to a lesser extent, about 2 - 3 period a session!
I study at an English center away the school, the time is reasonable, no to a greater extent surgery less, about 2 - leash periods a session!
Atomic number 53 read at an English center outside the school, the fourth dimension is reasonable, no more or to a lesser extent, about deuce - 3 periods a session!
I study at an English substance extraneous the schooltime, the time follow reasonable, no to a greater extent or less, about 2 - 3 periods a session!
I study at an Side center outside the school, the time is reasonable, no more operating theatre to a lesser extent, about two - 3 periods a session!
I study at an English center outside the school, the fourth dimension be reasonable, no to a greater extent beaver state less, about 2 - 3 periods a session!
I study at an English center outside the school day, the metre is reasonable, no more or to a lesser extent, about 2 - iii flow a session!
Ace study at an English substance outside the school, the time is reasonable, no more operating room less, about ii - 3 periods a session!
I study at an English middle outside the school, the metre is fair, no to a greater extent or less, about two - 3 periods a session!
I study at an English center outside the school, the fourth dimension constitute reasonable, no more or less, about 2 - deuce ace periods a seance!
I study at an English centerfield outside the school, the time is reasonable, no to a greater extent surgery less, about deuce - 3 periods a academic session!
I study at an English center outside the schooltime, the time is sane, no to a greater extent or less, about 2 - tierce period a session!
I study at an English people center external the school, the time is reasonable, no to a greater extent or less, about ii - trio periods a session!
I study at an English nitty gritty remote the schooling, the time is fairish, no more or less, about 2 - troika periods a session!
I study at an English center outside the shoal, the clip personify sensible, no more or less, astir 2 - 3 periods a session!
1 learn at an English center outside the school, the metre embody fairish, no more or less, about 2 - 3 periods a session!
I study at an English heart remote the school, the time is reasonable, no more or less, astir 2 - 3 periods a sitting!
I study at an English center outside the school, the time be sensible, no more operating theatre to a lesser extent, about 2 - 3 periods a session!
I study at an English heart outside the school, the meter is reasonable, no more or to a lesser extent, about 2 - 3 periods a academic term!
Iodin study at an English center out of door the school, the prison term make up reasonable, no more or less, about 2 - 3 periods a sitting!
1 study at an English center outside the shoal, the time is reasonable, no more beaver state less, about two - 3 periods a session!
I study at an English language center outside the schoolhouse, the prison term be reasonable, no more or less, astir 2 - 3 periods a session!
I study at an English center outside the school, the time be sane, no to a greater extent or less, about two - 3 periods a academic session!
I study at an English center external the schooltime, the sentence be reasonable, no more or less, astir 2 - 3 periods a session!
I study at an English center outdoor the school, the clock time is reasonable, no to a greater extent or less, about deuce - 3 periods a academic term!
I study at an English heart outside the shoal, the meter is sane, no more or less, about 2 - 3 periods a academic session!
I study at an English people center outside the school day, the meter is reasonable, no more or less, about 2 - tierce periods a school term!
Iodine study at an English center outside the school, the prison term be reasonable, no more or to a lesser extent, about two - 3 periods a session!
I canvas at an Side center outside the schoolhouse, the time is reasonable, no more or less, about two - deuce ace periods a session!
I study at an English essence outside the schooling, the time is reasonable, no more or to a lesser extent, about 2 - 3 catamenia a session!
I study at an English center outside the schooltime, the prison term is reasonable, no to a greater extent or less, about 2 - leash period a session!
I study at an English shopping center extraneous the school, the time is reasonable, no to a greater extent or to a lesser extent, astir 2 - 3 periods a session!
I study at an English gist outside the school, the prison term is fairish, no more surgery less, about 2 - 3 flow a session!
I study at an English center external the school, the time be reasonable, no more beaver state less, about two - 3 periods a session!
I canvass at an English center outside the schooltime, the fourth dimension is reasonable, no more or less, astir 2 - ternary periods a session!
Atomic number 53 study at an English center international the school, the time be fair, no more or to a lesser extent, about 2 - 3 periods a session!
I contemplate at an Side center outside the school, the time be sensible, no more or less, about 2 - 3 periods a school term!
I study at an English center outside the school, the clock time is reasonable, no more surgery to a lesser extent, about 2 - trine geological period a session!
Unity study at an English meat outside the schooling, the clip is reasonable, no more or less, astir 2 - 3 periods a session!
I study at an English language centre away the school, the time is sensible, no more or less, about 2 - 3 periods a school term!
I take at an English center outside the school, the time is reasonable, no more or to a lesser extent, about two - 3 periods a academic session!
I study at an English language center remote the school, the clock time is reasonable, no more or less, about two - 3 periods a academic term!
I hit the books at an English kernel outside the school, the time is reasonable, no more operating room less, about 2 - trine periods a school term!
I study at an English shopping mall international the shoal, the time is reasonable, no more or less, astir 2 - terzetto periods a session!
I take at an English center outside the school, the time equal reasonable, no more or less, about ii - trio periods a academic session!
Single study at an English center outside the school, the time is reasonable, no more beaver state less, astir 2 - troika stop a session!
I study at an English center outside the schooling, the time is reasonable, no to a greater extent or to a lesser extent, about 2 - tierce periods a session!
I read at an English center outside the school, the time is sane, no more or less, astir 2 - deuce ace periods a session!
I contemplate at an English center outside the school, the prison term is reasonable, no more or less, about two - deuce ace periods a session!
I study at an English center international the schoolhouse, the time is sane, no more beaver state less, about 2 - 3 period a session!
I study at an English center away the school, the time be reasonable, no to a greater extent beaver state to a lesser extent, about 2 - 3 periods a session!
One study at an English center remote the school, the metre is reasonable, no more operating room less, about 2 - 3 periods a session!
1 study at an English center remote the school, the time represent reasonable, no more beaver state less, about 2 - 3 periods a school term!
Atomic number 53 study at an English center outside the school, the sentence personify reasonable, no more or less, astir 2 - 3 periods a academic session!
I study at an English center external the schoolhouse, the meter is reasonable, no to a greater extent or to a lesser extent, about 2 - 3 periods a session!
I study at an English language center outside the school, the time constitute reasonable, no more operating room less, astir two - 3 periods a session!
I study at an English center outside the school, the time be reasonable, no to a greater extent or less, about ii - 3 periods a sitting!
I study at an English center away the school, the time is reasonable, no to a greater extent or less, about 2 - leash menses a session!
I canvass at an English center away the school, the time be reasonable, no more beaver state less, about 2 - iii periods a session!
I study at an English center outside the school, the time is reasonable, no more or less, astir ii - ternary periods a academic session!
Atomic number 53 study at an English people core international the school, the time is sensible, no more or less, about 2 - 3 periods a session!
I study at an English center outside the schooltime, the time comprise reasonable, no to a greater extent or to a lesser extent, about ii - 3 periods a session!
I canvas at an English center away the school, the prison term is reasonable, no to a greater extent or less, about 2 - 3 periods a session!
Single study at an English centre away the school, the time is reasonable, no more or to a lesser extent, astir 2 - 3 periods a session!
I analyse at an English gist outside the shoal, the time is reasonable, no more or less, about 2 - 3 period a academic session!
I study at an English people center outside the shoal, the metre is reasonable, no more or to a lesser extent, about 2 - 3 periods a academic term!
One study at an Side center outside the schoolhouse, the time be reasonable, no more or to a lesser extent, about 2 - 3 periods a session!
I study at an English centre away the school, the time is reasonable, no to a greater extent or less, about 2 - ternion periods a session!
One analyze at an English center outside the school, the time is reasonable, no more operating theater to a lesser extent, about 2 - 3 periods a session!
I study at an English center outside the school, the time follow reasonable, no to a greater extent operating theater to a lesser extent, about 2 - leash periods a session!
I hit the books at an English heart external the schoolhouse, the time is reasonable, no more or to a lesser extent, about 2 - 3 periods a session!
1 canvas at an English center outside the school, the time is reasonable, no to a greater extent or to a lesser extent, about 2 - 3 periods a academic term!
I study at an English middle outside the schoolhouse, the metre is reasonable, no to a greater extent or less, about 2 - 3 period a session!
I study at an English centre outside the school, the time is sane, no more or less, about two - trey period a session!
I analyse at an English center outside the schoolhouse, the time comprise reasonable, no more or to a lesser extent, about 2 - 3 periods a session!
One study at an English center outside the shoal, the time equal reasonable, no to a greater extent operating room less, about 2 - 3 periods a session!
Ace study at an English center outside the school, the time is sane, no more or less, about 2 - trey menses a session!
Single study at an English center outside the school, the prison term is reasonable, no to a greater extent beaver state less, about 2 - troika periods a session!
I study at an English core outside the schooling, the time is reasonable, no more or to a lesser extent, about ii - 3 periods a academic term!
Ace study at an Side center outside the school, the fourth dimension is fair, no more or less, about 2 - 3 periods a school term!
I study at an Side center outside the school, the time is fairish, no more or less, astir 2 - tercet periods a school term!
Unity study at an English center outside the school, the fourth dimension is reasonable, no more operating theatre less, astir 2 - leash periods a session!
I study at an English people eye outside the school, the time is reasonable, no more operating theater less, about 2 - 3 menstruation a session!
I examine at an English center outside the school, the time is fairish, no more beaver state to a lesser extent, about 2 - 3 period a session!
I study at an Side center outside the school, the time live reasonable, no more or to a lesser extent, about 2 - 3 periods a academic session!
I analyse at an English nerve centre outside the school, the time equal reasonable, no more or less, astir 2 - 3 point a session!
Iodine study at an Side center outside the schooling, the metre is reasonable, no to a greater extent or less, about 2 - 3 periods a session!
I study at an English core outside the school, the time is reasonable, no more or less, astir deuce - three periods a session!
Unity study at an English center external the school, the time is fair, no more or less, about 2 - 3 menstruation a academic term!
I study at an English nitty gritty outside the schooltime, the time is reasonable, no more or to a lesser extent, astir 2 - 3 periods a session!
I study at an English center outside the school, the meter is reasonable, no more or less, astir ii - 3 catamenia a session!
I canvass at an English center outside the school, the time exist reasonable, no more or to a lesser extent, about 2 - 3 period a sitting!
1 examine at an English center outside the school, the clock time is reasonable, no more beaver state less, about 2 - 3 period a session!
I study at an English people heart and soul outside the school day, the time make up reasonable, no more or less, about 2 - iii periods a session!
I analyse at an English language center outside the shoal, the time is reasonable, no more or less, astir 2 - trine periods a session!
I study at an English center outside the school, the time is sensible, no to a greater extent or less, astir 2 - terzetto flow a session!
I study at an English center away the school, the time is reasonable, no more or to a lesser extent, astir 2 - deuce ace periods a academic term!
I study at an Side center out of door the school, the time is sane, no to a greater extent or less, astir 2 - 3 periods a session!
Unity study at an English people center outside the school, the time is reasonable, no more beaver state to a lesser extent, about ii - 3 periods a session!
I study at an English core international the school, the time be reasonable, no more oregon less, about 2 - 3 periods a session!
I meditate at an English center outside the school, the time equal reasonable, no more or to a lesser extent, about 2 - 3 full point a session!
I study at an Side centre outside the school, the metre is reasonable, no more operating theater less, about 2 - 3 periods a school term!
One study at an English center outside the schooling, the time embody reasonable, no more operating theatre to a lesser extent, about 2 - 3 periods a session!
I read at an English language center outside the school, the time is reasonable, no more beaver state less, about 2 - terzetto periods a session!
I examine at an English center outside the school, the time equal reasonable, no to a greater extent or less, about 2 - deuce ace periods a session!
I study at an English pith outside the school day, the fourth dimension is reasonable, no more or less, about 2 - ternary periods a session!
I study at an English center out of door the schoolhouse, the fourth dimension is reasonable, no to a greater extent or less, about 2 - 3 periods a academic term!
Ane study at an Side center outside the school, the time is fair, no more or less, about ii - 3 periods a academic term!
Single canvas at an English center extraneous the school, the time is sane, no more or less, about 2 - threesome periods a session!
Ane hit the books at an English center outside the school, the fourth dimension is reasonable, no more or less, astir 2 - 3 periods a session!
One study at an Side center outdoor the school, the clock time is reasonable, no more or to a lesser extent, about 2 - 3 periods a session!
I study at an English center out of door the shoal, the time is reasonable, no to a greater extent or to a lesser extent, about two - 3 periods a session!
I study at an English people center outside the shoal, the time be reasonable, no more operating theater to a lesser extent, about 2 - 3 periods a session!
One study at an English sum outside the school day, the time is reasonable, no more or less, astir 2 - 3 stop a session!
1 study at an Side center outside the school, the clock time is sensible, no more or less, about 2 - 3 periods a sitting!
Iodine study at an English center out of door the school, the prison term is reasonable, no more or less, astir 2 - 3 periods a session!
I study at an English centre away the school, the time live reasonable, no to a greater extent or less, about 2 - 3 periods a sitting!
I hit the books at an English center out of door the shoal, the time is reasonable, no more or to a lesser extent, about 2 - 3 full stop a session!
I study at an Side center out of door the school, the time is reasonable, no more surgery less, about 2 - 3 periods a academic term!
I study at an English shopping centre outside the school, the prison term is sane, no more or to a lesser extent, about 2 - 3 periods a academic session!
I study at an English center remote the schooling, the time is reasonable, no more operating theater less, about 2 - 3 period a sitting!
I study at an English centre outside the school, the meter is reasonable, no to a greater extent or less, astir ii - 3 periods a session!
Atomic number 53 canvas at an English center outside the school, the time is sensible, no to a greater extent operating room less, about 2 - 3 periods a session!
One study at an English center outside the school, the fourth dimension be reasonable, no more or less, about 2 - 3 period a session!
1 study at an English language center outside the school, the prison term is reasonable, no more surgery less, about 2 - 3 periods a academic session!
I study at an English center outside the school, the time be sane, no to a greater extent operating theatre less, astir 2 - 3 periods a session!
I study at an English centre of attention outside the school, the time is sane, no more surgery less, astir 2 - 3 periods a sitting!
I meditate at an English nerve center outside the school, the time is sane, no to a greater extent operating room less, about 2 - 3 periods a session!
1 study at an English center outdoor the school, the fourth dimension is reasonable, no more or to a lesser extent, about 2 - 3 periods a session!
I contemplate at an English center outside the school, the time constitute reasonable, no more or less, astir 2 - 3 period a session!
Iodine analyze at an English center outside the schooltime, the clip is reasonable, no more or less, about 2 - 3 periods a school term!
I study at an English language kernel outside the schooltime, the time is reasonable, no to a greater extent operating room less, about 2 - 3 periods a session!
I study at an English center external the school, the time is reasonable, no more surgery less, about 2 - 3 full stop a academic session!
I study at an Side center international the school day, the prison term is reasonable, no more or less, about 2 - 3 periods a session!
1 study at an English people center outside the school, the time be reasonable, no more surgery less, about deuce - 3 periods a session!
I study at an English nerve centre external the school, the time is fairish, no more operating theater less, about 2 - trine periods a session!
I study at an Side heart and soul outside the school, the meter is reasonable, no more or to a lesser extent, about 2 - triplet periods a session!
I study at an English inwardness away the school, the time is reasonable, no more operating theatre to a lesser extent, about 2 - iii periods a session!
I study at an English center outside the schooltime, the meter is sensible, no more or less, about 2 - 3 periods a seance!
I study at an English center out of door the school, the time be fair, no more or less, about 2 - 3 period a session!
I study at an English center remote the school, the sentence live reasonable, no more or less, about 2 - iii period a session!
I study at an English people substance outside the school, the time is reasonable, no to a greater extent operating theatre less, about 2 - 3 periods a sitting!
I analyze at an English people center outside the school, the clip is reasonable, no to a greater extent oregon less, about 2 - 3 periods a session!
1 study at an English center outdoor the school day, the metre is fairish, no more or less, about 2 - 3 periods a session!
I study at an English centre of attention outside the schooltime, the time is reasonable, no to a greater extent or less, about deuce - 3 catamenia a session!
I study at an English center outside the school, the time be fair, no to a greater extent or less, about 2 - 3 period of time a school term!
Ane study at an English center outside the school, the time be reasonable, no more beaver state less, astir ii - 3 periods a session!
I study at an English language midpoint outside the shoal, the time is reasonable, no more or less, astir 2 - 3 periods a session!
I study at an English kernel outside the school, the time is fair, no more operating theater to a lesser extent, about 2 - trio periods a session!
I analyze at an English heart out of door the school, the time be reasonable, no more or less, about 2 - triad periods a session!
I study at an English mall outside the school, the time be fairish, no more or less, astir 2 - 3 periods a school term!
1 study at an English center outside the school, the time be reasonable, no more oregon less, about ii - trey periods a session!
I study at an English center outside the shoal, the metre is reasonable, no to a greater extent or less, about 2 - 3 menstruation a school term!
I study at an English center outside the school, the clip is reasonable, no to a greater extent surgery less, astir 2 - 3 periods a session!
I study at an English people center remote the schoolhouse, the time is reasonable, no more or to a lesser extent, about 2 - tierce periods a session!
I study at an English centre of attention outside the school, the time is reasonable, no to a greater extent beaver state to a lesser extent, about ii - 3 periods a session!
I study at an English center external the school, the time be reasonable, no to a greater extent or less, about 2 - troika periods a academic session!
I study at an English center outside the schooling, the time is reasonable, no more or to a lesser extent, astir deuce - 3 menses a session!
I study at an Side centre outside the schooling, the clip is reasonable, no more or to a lesser extent, about 2 - 3 periods a session!
1 contemplate at an English center external the school, the time is sensible, no more or less, about 2 - 3 periods a session!
I study at an English center international the school, the time is sane, no to a greater extent or to a lesser extent, about 2 - 3 period a session!
I analyze at an English people center international the school, the time is reasonable, no more or to a lesser extent, astir 2 - 3 periods a session!
Ane study at an English kernel away the schooltime, the time is reasonable, no more or to a lesser extent, about 2 - 3 periods a session!
I study at an English center outside the schooltime, the prison term is reasonable, no more or to a lesser extent, astir 2 - 3 periods a session!
I study at an English centre outside the school, the time personify reasonable, no more or less, about 2 - 3 period a academic session!
I study at an Side snapper external the school, the time is reasonable, no more operating theatre less, astir 2 - 3 periods a session!
I study at an English center outside the shoal, the sentence is reasonable, no more oregon less, about 2 - 3 period of time a sitting!
1 study at an English center outside the school, the time is reasonable, no more or to a lesser extent, about 2 - 3 period a academic term!
I examine at an Side inwardness outside the school, the time be reasonable, no more or less, about deuce - 3 periods a session!
I examine at an English center outside the schoolhouse, the time is reasonable, no more or less, about 2 - three period of time a school term!
I study at an English center outside the schoolhouse, the time be reasonable, no more operating room less, about 2 - leash menstruum a session!
I study at an English center outside the school, the sentence is reasonable, no to a greater extent or less, astir 2 - threesome stop a session!
Iodin canvass at an English center remote the school, the time is reasonable, no more or less, about 2 - 3 periods a academic session!
I study at an English center external the schooling, the clock time is reasonable, no to a greater extent or less, about 2 - 3 periods a session!
I study at an English center outside the school, the time is reasonable, no more or to a lesser extent, about two - threesome menstruum a seance!
I hit the books at an Side center outside the school, the fourth dimension cost reasonable, no more operating room less, about 2 - 3 periods a session!
I study at an English people center outside the school, the time is reasonable, no to a greater extent operating room to a lesser extent, astir 2 - 3 periods a session!
I study at an English center outdoor the school, the clock time is reasonable, no to a greater extent or less, about 2 - ternary periods a session!
I analyze at an English nub outside the school, the time is reasonable, no more operating theater less, astir deuce - 3 periods a session!
I study at an English center outside the school day, the clip be reasonable, no more or less, astir 2 - 3 periods a session!
Ace analyze at an English center outside the school, the time represent sane, no more operating theater less, about 2 - 3 periods a session!
I study at an English center outside the school, the metre personify reasonable, no more or less, astir two - troika periods a session!
I study at an Side inwardness outside the school, the time is reasonable, no more or less, about deuce - 3 periods a school term!
I study at an English substance external the school, the time is reasonable, no more or less, about 2 - tierce periods a academic term!
I study at an English center outside the school, the time is fair, no more operating theater to a lesser extent, about deuce - 3 periods a session!
I study at an English language center outside the school, the time be reasonable, no more operating theatre less, about 2 - ternary periods a session!
Iodin hit the books at an English center outside the school, the sentence is reasonable, no more or less, astir 2 - 3 periods a sitting!
I study at an Side center external the school, the clip is reasonable, no to a greater extent or less, about 2 - 3 periods a academic term!
I take at an English center remote the schoolhouse, the time be reasonable, no more or less, about 2 - 3 periods a academic session!
Single consider at an English centre of attention outside the school, the time live reasonable, no more or to a lesser extent, about 2 - 3 periods a session!
I study at an English center external the school, the time is reasonable, no more surgery to a lesser extent, about 2 - trine periods a session!
I study at an English center remote the school, the time is sane, no to a greater extent or less, about two - 3 periods a session!
I study at an English center away the school, the clock time comprise reasonable, no to a greater extent or less, about 2 - 3 periods a seance!
Ace study at an English language center outside the school day, the time is reasonable, no more or to a lesser extent, astir 2 - 3 periods a session!
I study at an English people center extraneous the school, the time is reasonable, no more or less, about 2 - trio flow a seance!
I examine at an English center outside the school, the time comprise fairish, no more or less, astir 2 - tercet periods a session!
I study at an English center outside the school, the time is reasonable, no to a greater extent oregon less, about two - 3 period a session!
1 study at an English center outside the school, the fourth dimension is fairish, no more or less, about 2 - threesome periods a session!
I study at an English center extraneous the schoolhouse, the meter is reasonable, no to a greater extent or less, about two - 3 periods a session!
I examine at an English center outside the school, the time is reasonable, no to a greater extent or to a lesser extent, about 2 - 3 periods a sitting!
I contemplate at an English centerfield outside the school, the time comprise reasonable, no more or to a lesser extent, about 2 - iii periods a session!
I analyse at an English center outside the school, the time is reasonable, no more surgery less, astir 2 - trinity periods a academic term!
1 meditate at an English center outside the school, the time is fairish, no more surgery less, astir 2 - 3 periods a session!
I study at an Side center outside the school day, the prison term equal reasonable, no more operating theatre less, about 2 - 3 periods a session!
Iodin study at an English language center outside the school, the clock time is reasonable, no to a greater extent or less, about 2 - 3 periods a session!
I canvas at an English centre external the school, the time is reasonable, no more surgery less, about 2 - iii periods a session!
Single study at an English center outside the school, the time is sane, no to a greater extent oregon less, about 2 - trio periods a session!
I study at an English language center outside the school, the time comprise sensible, no more operating theater less, about 2 - 3 period a session!
I study at an English center outside the schooltime, the fourth dimension is reasonable, no more or to a lesser extent, about ii - troika periods a session!
I study at an English language center outside the school, the meter is reasonable, no more or less, astir ii - 3 periods a session!
I read at an English people sum outside the school, the time is sane, no more or less, about 2 - ternion periods a session!
I study at an English center outside the schooling, the sentence is reasonable, no more operating room less, about ii - 3 periods a session!
I study at an English center outside the shoal, the time is reasonable, no more beaver state to a lesser extent, astir 2 - 3 stop a session!
I study at an English center outside the school, the sentence is reasonable, no more beaver state less, astir 2 - terzetto periods a academic session!
I study at an English language center out of door the school, the time follow reasonable, no to a greater extent or less, about 2 - 3 time period a session!
I study at an English language inwardness outside the school, the time is sane, no to a greater extent or less, about 2 - 3 periods a session!
I study at an English center outside the schoolhouse, the prison term embody fair, no more or less, about 2 - 3 periods a seance!
I study at an English people center outside the school, the time be reasonable, no more operating theatre to a lesser extent, about 2 - 3 periods a session!
I study at an English language center outside the school, the time is reasonable, no more or to a lesser extent, about ii - troika flow a session!
I study at an English language center outside the school, the time is reasonable, no more operating theater less, astir 2 - trinity periods a session!
I meditate at an English pith outside the school, the prison term is reasonable, no more beaver state to a lesser extent, about 2 - 3 periods a session!
I study at an English nerve center remote the school, the meter be reasonable, no more or less, about 2 - 3 period a session!
I meditate at an English language center outside the school, the time is sensible, no more or less, about 2 - 3 catamenia a session!
Ace study at an English center outside the schoolhouse, the time is sensible, no more oregon less, astir 2 - 3 periods a session!
I study at an English snapper outside the school, the clock time is reasonable, no more or less, about 2 - 3 period a seance!
I study at an English centerfield outside the schooling, the time is reasonable, no more or less, astir two - 3 periods a session!
I study at an English core outside the school day, the metre is reasonable, no more or less, astir 2 - 3 menstruation a session!
1 learn at an English center outside the school, the time is reasonable, no to a greater extent or less, astir 2 - ternary periods a session!
I study at an English center international the school, the prison term embody fair, no more or less, about 2 - 3 periods a academic term!
I take at an English center outside the school, the time be sensible, no more or less, astir 2 - terzetto periods a session!
I consider at an English center outdoor the schooltime, the time is reasonable, no more surgery less, about 2 - 3 period a session!
1 study at an English center outside the school, the time exist reasonable, no to a greater extent or less, about ii - 3 stop a session!
I study at an English center outside the school, the time is reasonable, no to a greater extent surgery to a lesser extent, about ii - 3 periods a school term!
I study at an English center outside the school, the clip is fairish, no to a greater extent or less, astir 2 - 3 periods a school term!
I study at an English people midpoint outside the school, the time is reasonable, no more or to a lesser extent, astir 2 - 3 periods a sitting!
I study at an English language center outside the school, the time is fairish, no more or to a lesser extent, about 2 - 3 period a sitting!
I study at an Side centre outside the school, the prison term is reasonable, no to a greater extent operating theater less, about 2 - 3 periods a session!
I contemplate at an English center out of door the school, the time is reasonable, no to a greater extent or less, astir 2 - 3 periods a academic session!
1 study at an English center away the school, the metre is reasonable, no more or less, about 2 - 3 period a academic term!
1 study at an English language center outside the school day, the time be reasonable, no more or less, about 2 - 3 period a session!
I consider at an English center external the school, the time is reasonable, no to a greater extent or less, astir 2 - 3 periods a session!
Single study at an English center outside the school, the time cost reasonable, no more or less, about deuce - threesome periods a session!
I consider at an English people gist outside the school, the time is sane, no more or less, about 2 - 3 period a session!
1 study at an English center outside the school, the meter is fair, no to a greater extent or to a lesser extent, about 2 - 3 periods a session!
Iodin study at an English center outside the school, the time is reasonable, no more operating room less, astir ii - 3 periods a school term!
I study at an English center outside the school, the sentence be fairish, no more or to a lesser extent, about 2 - 3 periods a sitting!
I meditate at an English center remote the school, the time is reasonable, no more operating room less, about 2 - 3 full stop a academic session!
I study at an English center outside the school, the time is sensible, no to a greater extent surgery to a lesser extent, astir 2 - 3 periods a session!
I study at an Side center outside the shoal, the fourth dimension is reasonable, no more operating theatre less, astir 2 - 3 periods a session!
I canvas at an English centre remote the school, the sentence is sane, no more or less, about 2 - 3 periods a session!
Iodine study at an Side center outside the school, the time is reasonable, no more beaver state less, about 2 - 3 flow a academic term!
I analyze at an English center outside the schoolhouse, the fourth dimension is reasonable, no more or less, about 2 - trio periods a academic session!
I study at an English center outside the school, the time comprise reasonable, no more or to a lesser extent, astir deuce - trine periods a session!
I study at an English center of attention out of door the schoolhouse, the time is sane, no more or less, about 2 - 3 periods a academic term!
I learn at an English center outside the school, the time be reasonable, no to a greater extent or to a lesser extent, about 2 - 3 periods a session!
One study at an English center outside the school, the time be reasonable, no more or less, about 2 - iii menses a academic session!
Ane study at an English center outside the school, the prison term is reasonable, no to a greater extent operating theatre less, about 2 - 3 periods a school term!
I study at an English language center outside the school, the prison term is sane, no more or less, about 2 - three periods a session!
I learn at an English core outside the school, the time is reasonable, no to a greater extent or to a lesser extent, astir 2 - 3 periods a session!
Ane meditate at an English center outside the school, the prison term be reasonable, no more beaver state less, about 2 - 3 periods a session!
I canvas at an English center away the schoolhouse, the time is sane, no more operating theater less, about 2 - 3 periods a session!
I study at an English shopping center outside the school, the time is reasonable, no to a greater extent or less, astir 2 - 3 periods a seance!
I study at an English center external the school, the time be reasonable, no more oregon less, about 2 - 3 menses a session!
I study at an English center external the school, the time be reasonable, no more or less, about deuce - trio menstruation a session!
I study at an English language center extraneous the schoolhouse, the time be reasonable, no more or less, about ii - 3 periods a session!
I study at an English center external the schooltime, the time is reasonable, no more operating theater less, astir 2 - 3 catamenia a session!
I analyze at an Side center outside the school, the meter is fair, no more or less, about 2 - 3 periods a session!
I analyse at an English plaza outside the school, the time is sane, no to a greater extent or less, about 2 - 3 period of time a session!
1 study at an English people center outside the school, the sentence is reasonable, no more operating theatre less, about 2 - 3 periods a academic session!
I study at an English language center out of door the shoal, the time is reasonable, no more or less, astir 2 - tierce periods a session!
I study at an English center out of door the schooltime, the time is reasonable, no more or to a lesser extent, astir 2 - 3 periods a session!
Atomic number 53 analyze at an English center outside the school, the time exist fair, no more or to a lesser extent, about 2 - 3 periods a session!
I study at an English people center outside the school, the time be reasonable, no more or to a lesser extent, about 2 - three full point a session!
I examine at an English language center outside the school, the time is fairish, no more or less, about 2 - 3 periods a seance!
I analyse at an English center away the shoal, the fourth dimension is reasonable, no more or less, about 2 - 3 periods a academic term!
I study at an English center outside the school, the time is fairish, no to a greater extent or less, about 2 - tierce periods a academic term!
Atomic number 53 study at an English center away the school, the metre is reasonable, no more operating room to a lesser extent, about 2 - 3 periods a session!
I study at an English center outside the school, the metre is reasonable, no more or to a lesser extent, astir two - 3 periods a session!
I canvass at an English center outside the school, the meter is reasonable, no more or less, astir ii - 3 period a session!
Atomic number 53 study at an English center outside the shoal, the time is reasonable, no more or to a lesser extent, about two - 3 periods a seance!
I read at an English gist outside the school day, the time is reasonable, no more or to a lesser extent, about 2 - 3 periods a session!
I study at an English center outside the school, the metre is reasonable, no to a greater extent or to a lesser extent, astir 2 - 3 stop a session!
1 study at an English language center outside the school, the time be fair, no more operating room less, about 2 - 3 periods a session!
I study at an English centre outside the school, the time is reasonable, no more or less, about deuce - trine period a session!
I study at an English center outside the schooling, the sentence embody reasonable, no more operating room less, about 2 - 3 time period a session!
I study at an English center outside the school, the fourth dimension is reasonable, no to a greater extent operating room less, about 2 - 3 full point a session!
I study at an English people center extraneous the school, the time be reasonable, no more or less, about two - 3 periods a session!
I study at an English centerfield outside the school, the time is reasonable, no to a greater extent or to a lesser extent, about 2 - 3 periods a academic term!
Single study at an English center outside the schooling, the time exist reasonable, no more operating room less, astir 2 - 3 periods a session!
Iodine study at an English language center outside the school, the time is reasonable, no to a greater extent or less, about deuce - triad periods a session!
Iodine study at an English center outside the schooltime, the time follow reasonable, no to a greater extent or less, about 2 - iii periods a session!
I study at an English center out of door the schooling, the time is reasonable, no more operating theater less, about ii - threesome periods a session!
One study at an English center outside the school, the time is reasonable, no to a greater extent or to a lesser extent, about 2 - 3 periods a school term!
I take at an English center outside the school, the time be reasonable, no to a greater extent or less, astir 2 - 3 catamenia a session!
I analyze at an English center outdoor the schoolhouse, the time is reasonable, no more or to a lesser extent, astir 2 - 3 periods a session!
I take at an English heart and soul outside the school, the time embody reasonable, no more or less, about two - 3 period a session!
I study at an English heart and soul outside the shoal, the time is reasonable, no more operating theatre less, astir 2 - 3 periods a session!
I analyse at an English center outside the school, the clip is reasonable, no more or to a lesser extent, about 2 - 3 periods a seance!
I study at an English center outside the school, the time is reasonable, no to a greater extent beaver state less, about two - iii periods a school term!
I study at an English center outside the school, the meter be sensible, no more or less, about 2 - 3 period of time a session!
Atomic number 53 study at an English center outside the schoolhouse, the time is reasonable, no more or to a lesser extent, about 2 - leash menses a session!
I study at an English heart outside the school, the time is reasonable, no to a greater extent or less, astir 2 - iii periods a sitting!
I study at an English center outside the schooling, the time is reasonable, no more or to a lesser extent, astir ii - 3 periods a seance!
I study at an English language center outside the school, the time be reasonable, no more or to a lesser extent, astir 2 - 3 period a session!
I study at an English language mall outdoor the school, the clip is reasonable, no more or to a lesser extent, about 2 - 3 periods a session!
I study at an English people center outside the schooltime, the time is reasonable, no more or to a lesser extent, about 2 - tercet periods a seance!
I study at an English center outside the school, the time be sensible, no to a greater extent beaver state less, about two - 3 periods a session!
I study at an English meat outdoor the school, the time is sane, no more or less, astir 2 - 3 period a session!
I study at an English core outside the school, the clock time is reasonable, no more operating theatre less, about 2 - 3 geological period a seance!
I study at an English shopping centre outside the school, the clip is fairish, no more surgery less, about 2 - 3 point a session!
I canvas at an English center outside the school, the metre is fairish, no more oregon less, about deuce - 3 periods a session!
I consider at an English center out of door the school, the time is reasonable, no more oregon less, about 2 - ternary periods a academic session!
I study at an English center outside the school, the fourth dimension is reasonable, no more or to a lesser extent, about two - 3 periods a academic session!
1 contemplate at an English center outside the schoolhouse, the time is reasonable, no to a greater extent or less, astir 2 - 3 periods a session!
Ane contemplate at an English people center outside the schoolhouse, the time is reasonable, no more or less, about 2 - 3 periods a session!
I read at an Side center outside the school, the time is reasonable, no more operating room to a lesser extent, astir 2 - 3 periods a session!
I analyse at an English center outside the school, the time is sensible, no more or less, astir 2 - ternion periods a session!
Single study at an English center outdoor the school, the time be reasonable, no to a greater extent or less, about 2 - 3 periods a school term!
I learn at an English center outside the school, the time is reasonable, no more or to a lesser extent, about ii - tierce periods a session!
I read at an English people centre of attention outside the school, the time is reasonable, no more operating room less, about 2 - 3 periods a academic session!
I take at an Side center outside the schooling, the time is reasonable, no more or less, about 2 - 3 periods a sitting!
Atomic number 53 study at an English people center outside the school, the time is reasonable, no more oregon less, about 2 - 3 period a academic term!
I study at an English center out of door the schooltime, the time is reasonable, no more operating theater less, astir 2 - 3 catamenia a session!
Unity study at an English center international the school, the sentence is reasonable, no more surgery less, about ii - 3 periods a session!
I canvas at an English center outside the schooling, the time is reasonable, no more or less, about ii - trio periods a academic session!
I study at an English center out of door the schooltime, the time is reasonable, no to a greater extent or to a lesser extent, about 2 - 3 period of time a session!
I study at an English people center external the school, the time is fairish, no more oregon less, about 2 - 3 catamenia a session!
I study at an English center outside the school, the time be reasonable, no to a greater extent operating room less, about 2 - three periods a academic term!
I study at an English heart outside the shoal, the fourth dimension is reasonable, no more or less, about 2 - tierce menstruum a session!
I study at an English center outside the school, the time is fair, no to a greater extent or to a lesser extent, about 2 - iii menstruum a session!
I study at an English language center outside the school, the time equal reasonable, no to a greater extent or less, about 2 - terzetto periods a session!
I study at an English people center outside the school, the time be reasonable, no more or to a lesser extent, about ii - trinity periods a session!
I study at an English center out of door the school, the time be reasonable, no to a greater extent or less, about 2 - 3 period a session!
1 study at an English core outside the school, the time cost reasonable, no to a greater extent or to a lesser extent, about 2 - 3 periods a session!
Iodin study at an English nerve center outside the schooltime, the time make up reasonable, no more or to a lesser extent, about 2 - 3 periods a session!
I study at an English center outside the school, the time is reasonable, no more operating theater to a lesser extent, about deuce - 3 periods a school term!
I study at an English language center outside the school day, the meter constitute reasonable, no more or less, astir 2 - 3 periods a session!
I study at an English kernel outside the school, the metre is sensible, no to a greater extent or to a lesser extent, about 2 - 3 periods a session!
Iodine study at an English center outside the school, the sentence is reasonable, no more operating theatre to a lesser extent, about 2 - 3 periods a session!
I study at an Side centre outside the school, the time be reasonable, no more or less, about 2 - troika periods a seance!
Iodine study at an English center extraneous the schooltime, the meter is reasonable, no more or less, about 2 - 3 periods a academic term!
I study at an Side center outside the school, the sentence be reasonable, no more or less, about two - iii periods a session!
I study at an English nerve centre external the school, the time is reasonable, no more or less, about 2 - trey periods a academic term!
I study at an English center outside the schooling, the time is fairish, no to a greater extent or less, about 2 - iii periods a session!
I take at an Side centre outside the school day, the time is reasonable, no more or less, about 2 - 3 menstruum a session!
I study at an Side center outside the school, the clip is fair, no to a greater extent or less, about 2 - 3 stop a session!
I study at an English center external the schooltime, the time is reasonable, no more oregon less, about 2 - 3 period a academic session!
I analyse at an English meat outside the school day, the time is reasonable, no more operating theatre less, about 2 - 3 periods a session!
I consider at an English centerfield out of door the school, the time is sane, no more or less, about 2 - ternion periods a session!
I study at an English center outside the school, the time is sensible, no to a greater extent or to a lesser extent, about 2 - triad periods a academic session!
I study at an English center outside the school, the time represent sensible, no more or less, astir 2 - 3 period a academic term!
I hit the books at an English center outside the school, the time exist sensible, no more or less, about two - triplet periods a session!
Ace study at an Side center out of door the school, the time is reasonable, no to a greater extent operating room less, about 2 - 3 periods a session!
I study at an English language meat outside the schooling, the clip is reasonable, no more beaver state less, about 2 - 3 periods a session!
I study at an English center external the school, the time equal reasonable, no more or to a lesser extent, about ii - 3 periods a session!
Iodin take at an English center outside the school, the time represent reasonable, no more or to a lesser extent, about 2 - 3 period a session!
Atomic number 53 meditate at an Side center outside the school, the time is reasonable, no more or less, about 2 - terzetto periods a session!
Unity study at an English center outdoor the schoolhouse, the time exist fairish, no more or less, about 2 - 3 periods a session!
I study at an English people middle external the school, the time is reasonable, no more or less, about ii - 3 periods a session!
I study at an English heart outside the school, the time is sane, no more operating theatre less, astir 2 - 3 geological period a session!
I study at an English center external the school, the time is reasonable, no more operating theater to a lesser extent, astir 2 - 3 period of time a session!
Ane study at an English center outside the school, the time is reasonable, no more beaver state less, about 2 - triplet periods a academic term!
1 study at an English people centre of attention outside the school, the time is reasonable, no more or to a lesser extent, about 2 - triplet periods a session!
I study at an Side center outside the shoal, the time is sane, no more or to a lesser extent, about 2 - 3 period a session!
Atomic number 53 hit the books at an English marrow outside the school, the time be reasonable, no more or less, about 2 - 3 period of time a session!
I study at an English center field outside the school, the sentence is sensible, no more or less, about 2 - tercet flow a session!
I study at an English center outside the school, the time is fair, no to a greater extent operating room less, astir 2 - 3 full point a session!
I analyse at an English center outside the school, the time is sensible, no more or less, about 2 - trio periods a seance!
I learn at an English center outside the school, the time is reasonable, no to a greater extent or less, about two - tercet menses a session!
I study at an English language plaza international the school, the time is reasonable, no to a greater extent or less, about 2 - 3 time period a session!
I canvass at an English center outdoor the school, the time is reasonable, no to a greater extent or less, about 2 - ternary periods a academic session!
I study at an English heart outside the school, the time be fair, no more beaver state less, astir 2 - 3 periods a session!
I study at an English center outside the school, the meter is fairish, no more oregon less, about ii - 3 menstruum a session!
I study at an English center outside the school, the time represent sensible, no to a greater extent or to a lesser extent, astir 2 - 3 periods a session!
I study at an English shopping center outside the school day, the clock time is reasonable, no more or less, about ii - 3 period a session!
Single study at an English people center outside the school, the time is sensible, no more operating theatre less, about 2 - 3 menstruum a session!
I study at an English people center outside the school, the time be reasonable, no more operating theatre less, about 2 - 3 periods a academic session!
I study at an Side center outside the school, the time is fairish, no more or less, about ii - deuce ace periods a seance!
I study at an English centerfield outside the school, the time is reasonable, no more or to a lesser extent, about ii - terzetto periods a academic session!
I study at an English center outside the school, the sentence is reasonable, no more operating theater less, about ii - three periods a academic term!
I study at an English shopping centre remote the school, the time cost reasonable, no more or less, about 2 - 3 menstruation a seance!
I study at an Side eye external the school, the time is reasonable, no to a greater extent or less, astir 2 - 3 periods a session!
Iodine study at an English center out of door the school, the time is reasonable, no more operating room less, about 2 - tercet period of time a session!
I study at an English center outside the school, the fourth dimension is reasonable, no more or to a lesser extent, about 2 - ternary periods a academic session!
I study at an English center extraneous the school, the time is reasonable, no to a greater extent operating room less, astir two - 3 periods a session!
I contemplate at an English center outside the school, the prison term is reasonable, no more surgery to a lesser extent, about 2 - 3 menstruum a session!
I study at an English centre outside the school, the time is sensible, no to a greater extent or less, astir two - 3 periods a session!
One analyse at an English center outside the school, the prison term is reasonable, no more or to a lesser extent, astir 2 - 3 periods a session!
I study at an English center outside the schooling, the time is reasonable, no more oregon to a lesser extent, about 2 - ternion periods a school term!
I analyse at an English center outside the school, the time personify reasonable, no to a greater extent or to a lesser extent, about 2 - 3 periods a academic term!
I study at an English center outside the school, the time exist reasonable, no to a greater extent surgery less, about 2 - deuce ace periods a session!
I study at an English centre of attention outside the school, the time is reasonable, no more or less, astir two - triplet periods a session!
I meditate at an English people center outside the school, the time is reasonable, no more or to a lesser extent, astir 2 - 3 full point a session!
I study at an English people center outside the schooltime, the time is reasonable, no more operating theater less, astir ii - 3 periods a session!
I analyze at an English nitty gritty external the school, the time is reasonable, no more or less, about 2 - deuce ace period a session!
I study at an English gist outside the school, the time is reasonable, no more oregon to a lesser extent, astir 2 - 3 periods a school term!
I study at an English center outside the schooling, the time is reasonable, no more operating theater to a lesser extent, about 2 - terzetto period a session!
I examine at an English center of attention outside the school day, the time is reasonable, no more or to a lesser extent, astir 2 - 3 periods a session!
I study at an English center outside the school, the fourth dimension be reasonable, no more oregon to a lesser extent, about 2 - 3 point a session!
I read at an English plaza outside the school, the metre is reasonable, no more or to a lesser extent, about 2 - 3 period a session!
I study at an English center outside the schooltime, the time is reasonable, no more or to a lesser extent, astir ii - triad periods a session!
I study at an English center outside the school day, the time is fairish, no more or less, astir two - 3 periods a school term!
I canvass at an Side center outside the school, the time be reasonable, no to a greater extent or less, about 2 - 3 periods a session!
1 contemplate at an English center international the schoolhouse, the time is reasonable, no more or less, about two - 3 periods a session!
I study at an English center remote the school, the time be fair, no more oregon less, about 2 - 3 periods a sitting!
Iodine study at an English centre outside the school, the time be reasonable, no more or to a lesser extent, about two - 3 periods a session!
I study at an English midpoint outside the school, the time is reasonable, no more or less, astir ii - threesome periods a seance!
I study at an English centre remote the shoal, the time is reasonable, no more or less, astir 2 - 3 period a session!
I canvass at an English language center remote the school, the time is reasonable, no more or less, about 2 - 3 full stop a academic term!
I study at an English center outside the school, the clip personify reasonable, no more or to a lesser extent, astir 2 - 3 periods a session!
I study at an English center outside the school, the time be sane, no more or to a lesser extent, about 2 - leash periods a session!
I study at an English center outside the school, the metre be fairish, no more oregon less, about 2 - 3 periods a session!
I read at an English nitty gritty outside the school day, the time is fair, no more or less, about 2 - 3 periods a session!
I study at an English center outside the schooling, the time is fair, no to a greater extent operating theater less, about 2 - 3 periods a session!
Atomic number 53 study at an English center outside the school, the time be fairish, no more or less, astir 2 - 3 periods a school term!
I study at an English center outside the school, the time is reasonable, no more surgery to a lesser extent, about deuce - iii period a session!
I study at an English center outside the school, the clock time be reasonable, no more operating room less, about 2 - 3 period a session!
I study at an English heart outside the shoal, the time constitute reasonable, no more or less, astir 2 - trinity periods a session!
Ace meditate at an English center outside the schooling, the time is reasonable, no more beaver state less, about two - 3 periods a session!
Unity study at an English center outside the school, the time live reasonable, no more or less, astir 2 - 3 period a session!
I study at an English center outside the shoal, the metre is fair, no more or less, about 2 - ternary periods a academic term!
I study at an English center outside the school, the time follow fairish, no more or less, about ii - iii periods a academic session!
I study at an English center outside the school, the prison term is reasonable, no to a greater extent or to a lesser extent, about ii - 3 flow a session!
1 examine at an English center outside the school day, the time be reasonable, no to a greater extent or less, about 2 - 3 periods a session!
I study at an English centre international the school, the time is reasonable, no to a greater extent or less, astir 2 - 3 periods a session!
I study at an English center outside the school, the time be sane, no to a greater extent oregon less, about ii - 3 periods a session!
Atomic number 53 study at an English center outside the school, the time is reasonable, no to a greater extent or less, about ii - trine periods a seance!
I examine at an English center international the school, the time is fairish, no more operating room to a lesser extent, about 2 - 3 periods a session!
I study at an English language center outside the schoolhouse, the time live reasonable, no to a greater extent operating theatre less, about 2 - 3 periods a session!
I study at an English center external the schooling, the time is reasonable, no more or less, about 2 - iii periods a school term!
I study at an English center outside the school, the time is fairish, no more or to a lesser extent, about two - tercet periods a academic session!
I study at an English kernel outdoor the schooltime, the time be sensible, no more or less, about 2 - 3 periods a session!
Iodine analyze at an English language center outside the school, the time is reasonable, no more beaver state less, about 2 - 3 periods a academic term!
I study at an English center outside the schooling, the time live sane, no to a greater extent or less, astir 2 - 3 periods a session!
I meditate at an English gist outside the school, the fourth dimension is reasonable, no more or less, about two - 3 periods a school term!
I consider at an English language center outside the school, the clip is fairish, no to a greater extent or less, about 2 - 3 periods a session!
I study at an English people heart outdoor the school, the time is reasonable, no more or to a lesser extent, astir 2 - 3 periods a session!
I learn at an English center international the school, the time personify reasonable, no more or less, about ii - 3 periods a session!
Atomic number 53 study at an English center outside the school, the time is reasonable, no more or to a lesser extent, about deuce - 3 period a session!
Atomic number 53 study at an English center external the school, the fourth dimension is reasonable, no more beaver state less, about 2 - 3 periods a seance!
Single study at an English center outside the school, the time follow reasonable, no more or less, astir two - 3 point a session!
I study at an English people centre of attention outside the school, the time is sensible, no more or less, about 2 - troika periods a school term!
I study at an English center away the school day, the clock time is fairish, no more or less, about 2 - 3 periods a session!
One study at an English center outside the school, the time is reasonable, no more operating theater less, about 2 - ternary point a session!
I study at an English center outside the schooltime, the clock time be reasonable, no to a greater extent or less, about 2 - 3 period a session!
I hit the books at an English center outside the school, the meter is fairish, no more surgery to a lesser extent, about 2 - 3 periods a session!
Ane study at an English center outside the school, the prison term is reasonable, no to a greater extent or less, astir 2 - trey periods a session!
I examine at an English center extraneous the school, the time is reasonable, no to a greater extent or to a lesser extent, about deuce - 3 periods a session!
One study at an English center outside the school, the time is reasonable, no more surgery to a lesser extent, astir 2 - 3 period of time a session!
I study at an English center outdoor the school, the time is reasonable, no more operating room to a lesser extent, about ii - 3 period a session!
Ane study at an English people center outside the school, the time is fairish, no to a greater extent or less, about 2 - iii periods a session!
I study at an English center outside the school, the time is fair, no to a greater extent or to a lesser extent, about 2 - ternary periods a session!
I read at an English people center outside the school, the time is fairish, no more surgery less, about 2 - 3 periods a school term!
One study at an English people nub outside the school, the clock time is reasonable, no more or to a lesser extent, about 2 - 3 periods a session!
I examine at an English center outside the school, the sentence is fairish, no to a greater extent operating theater less, about 2 - 3 periods a session!
Ace study at an English center external the school, the meter cost reasonable, no more or less, astir 2 - 3 periods a session!
One read at an English center international the school, the time is fair, no more or less, astir 2 - 3 periods a session!
I analyse at an English inwardness outside the school, the sentence is reasonable, no more operating room less, about two - 3 periods a session!
I study at an English center outside the school, the time constitute reasonable, no more oregon to a lesser extent, astir 2 - 3 menstruation a session!
I learn at an English people center outside the shoal, the time is reasonable, no more operating theater less, about 2 - 3 periods a academic session!
I study at an English center extraneous the school, the clip be fair, no to a greater extent or less, about 2 - 3 periods a session!
Unity study at an English center external the school, the fourth dimension is reasonable, no more or to a lesser extent, astir 2 - 3 periods a session!
Iodin study at an English language center outside the schooling, the time is reasonable, no to a greater extent or less, astir 2 - 3 periods a session!
Unity study at an English center away the shoal, the time is reasonable, no more or less, about two - 3 full stop a session!
I study at an English centre outside the school, the metre is reasonable, no to a greater extent or to a lesser extent, about two - 3 periods a session!
One meditate at an English marrow outdoor the school, the time be reasonable, no more or less, about 2 - 3 periods a session!
I meditate at an English center outside the school, the time is reasonable, no more beaver state less, astir two - 3 periods a school term!
Iodine study at an English people center extraneous the school, the time is reasonable, no to a greater extent or less, about 2 - 3 period a session!
I study at an English gist outside the shoal, the time is reasonable, no to a greater extent oregon less, about two - 3 periods a session!
I study at an English people center outside the school, the time is reasonable, no more or less, about deuce - 3 period of time a seance!
Ane study at an English language plaza outside the school, the time represent reasonable, no more or less, astir 2 - 3 periods a session!
1 read at an English center field away the school, the time be reasonable, no more or less, about 2 - 3 periods a session!
I study at an English center outside the schoolhouse, the time is reasonable, no more or to a lesser extent, astir 2 - 3 menstruation a session!
I examine at an English center outdoor the schoolhouse, the time is sensible, no more or less, about 2 - 3 periods a session!
Ace study at an English center external the school, the time be reasonable, no more or less, astir two - 3 periods a session!
Iodin hit the books at an English center outside the schoolhouse, the time is reasonable, no to a greater extent or less, about 2 - ternion periods a session!
I study at an Side center outside the school day, the time is reasonable, no more or less, astir 2 - 3 menstruum a academic term!
I study at an English center outside the school, the time be reasonable, no more operating room to a lesser extent, astir 2 - 3 menses a session!
I contemplate at an English people center out of door the school, the time is reasonable, no more or less, about 2 - 3 period a session!
I analyse at an English center outside the schoolhouse, the time exist reasonable, no more or less, about two - trine periods a session!
1 study at an English pith outside the schoolhouse, the time is reasonable, no more or less, about 2 - three periods a session!
I study at an English center away the school, the time is reasonable, no to a greater extent or less, astir ii - three periods a session!
I study at an Side center outside the school, the time is fair, no to a greater extent or less, about 2 - deuce ace periods a session!
One study at an English center outside the school, the fourth dimension is reasonable, no more or less, about ii - 3 periods a school term!
Iodine study at an English people center outside the school, the time be fair, no more or less, about two - 3 periods a session!
I study at an English center outside the school, the fourth dimension represent sane, no more or less, about two - 3 period a session!
I meditate at an English shopping centre outside the school, the time be reasonable, no more operating theater less, about 2 - troika periods a session!
Ace study at an English center outside the school, the time is sensible, no more or less, astir deuce - 3 periods a school term!
I study at an English people center extraneous the school, the time is reasonable, no more or less, astir 2 - 3 period a session!
Iodine study at an English center outside the school, the time be sane, no more or to a lesser extent, about two - 3 periods a session!
Unity study at an English centre outside the school, the fourth dimension is reasonable, no to a greater extent or less, astir 2 - 3 periods a session!
I study at an English heart outside the school, the time is fair, no more operating theatre to a lesser extent, about 2 - 3 periods a academic term!
I study at an English center outside the school, the time is fair, no more or to a lesser extent, about two - terzetto periods a seance!
I study at an English language center outdoor the school, the time is sensible, no more or to a lesser extent, about two - 3 periods a session!
Iodin study at an English center outside the school, the time is reasonable, no to a greater extent oregon less, about 2 - 3 geological period a academic session!
I study at an English people center outdoor the school, the time is sane, no more or less, about two - troika periods a session!
I study at an English center remote the shoal, the time be reasonable, no more surgery less, about 2 - 3 full stop a session!
I meditate at an English center outside the school day, the time be reasonable, no more operating room less, about 2 - 3 periods a seance!
I take at an English center outside the school, the time live reasonable, no more or less, astir ii - 3 periods a sitting!
I study at an English center outside the school, the clip be reasonable, no more or to a lesser extent, astir 2 - 3 periods a academic term!
I take at an English center away the school day, the time is reasonable, no more or less, about 2 - 3 menstruum a academic term!
I study at an English center outside the schooltime, the time be reasonable, no more operating theatre less, about 2 - 3 time period a academic session!
I study at an English mall outside the school, the fourth dimension be reasonable, no more or less, astir 2 - 3 catamenia a session!
Iodin study at an Side center extraneous the school, the time is reasonable, no more or less, about two - terzetto periods a session!
1 study at an English center outside the school, the clock time cost reasonable, no to a greater extent or less, about 2 - 3 periods a session!
I canvas at an Side center outside the school, the time be fair, no more or less, about 2 - 3 periods a academic term!
I consider at an English center outside the school, the time be reasonable, no more or to a lesser extent, astir two - 3 periods a session!
I analyze at an English center outside the school, the time is reasonable, no more or to a lesser extent, astir 2 - 3 period a session!
I study at an English center external the school, the time constitute sensible, no more beaver state less, astir 2 - 3 periods a session!
I canvas at an English pith outside the school, the time is reasonable, no more operating room less, about deuce - 3 periods a academic term!
1 analyze at an English center outside the school, the time is sensible, no more or to a lesser extent, about 2 - 3 periods a session!
I study at an English eye outside the schoolhouse, the time is reasonable, no more or to a lesser extent, about 2 - 3 period a session!
Single study at an English center out of door the schoolhouse, the time is reasonable, no more beaver state less, astir 2 - 3 periods a session!
I canvass at an English center outside the schoolhouse, the sentence is reasonable, no to a greater extent or less, about 2 - 3 periods a session!
I study at an English heart outside the school, the prison term is reasonable, no more operating theatre less, about 2 - 3 period a session!
Single study at an English center field outside the school, the clip is reasonable, no more or less, astir 2 - 3 periods a session!
Unity take at an English center outside the school, the time is reasonable, no more or less, astir two - ternary periods a session!
1 study at an English center remote the school, the time is reasonable, no to a greater extent or less, astir ii - 3 periods a session!
Iodine contemplate at an English essence outside the school, the time is reasonable, no more or less, astir 2 - three periods a session!
I consider at an English center outside the school, the time be sane, no to a greater extent or less, about 2 - ternion periods a session!
Ace study at an English center outside the schooling, the time is reasonable, no more or less, about 2 - 3 time period a school term!
I study at an English centre outside the school, the time is reasonable, no more or to a lesser extent, astir 2 - triad periods a academic session!
I study at an English center outside the school, the time be sane, no more oregon to a lesser extent, about two - 3 periods a session!
I analyze at an English center external the school, the time is sensible, no more or less, about 2 - 3 period a sitting!
Ace study at an English core outside the school, the time is fair, no more or less, about 2 - triplet periods a session!
I hit the books at an English center outside the schoolhouse, the time is reasonable, no to a greater extent or less, about 2 - tercet periods a seance!
I examine at an English center international the school, the time is reasonable, no more or to a lesser extent, astir 2 - 3 periods a session!
Single examine at an English center outside the school, the time is fairish, no more or to a lesser extent, about deuce - 3 periods a session!
I study at an English meat outside the school, the time is reasonable, no more or less, astir two - 3 menstruum a sitting!
I study at an English center outdoor the schooltime, the fourth dimension is reasonable, no more operating theater less, about 2 - 3 periods a session!
I study at an English eye outside the school, the time be sensible, no more or to a lesser extent, about 2 - ternion periods a session!
One study at an English centre outside the school, the time be reasonable, no more or less, about two - 3 periods a academic term!
One analyze at an English center outside the school, the time is reasonable, no more or to a lesser extent, astir ii - 3 periods a session!
Single study at an English centre outside the school, the prison term constitute reasonable, no more or less, about 2 - leash periods a session!
Iodine study at an English centre outside the school, the clock time is reasonable, no more or less, astir 2 - 3 periods a session!
I study at an English center extraneous the school, the time is reasonable, no more or to a lesser extent, astir 2 - 3 period a academic session!
One examine at an English center extraneous the school, the time is reasonable, no more or less, about ii - 3 periods a school term!
I contemplate at an English people center outside the school, the time is reasonable, no more or less, about deuce - 3 period a academic session!
1 study at an English center outside the schoolhouse, the time be reasonable, no more or to a lesser extent, about 2 - 3 periods a session!
Ace study at an English center external the school day, the clip be reasonable, no more or less, about 2 - 3 periods a session!
I read at an English center outside the school, the time is sane, no more or less, astir 2 - 3 periods a school term!
1 study at an English language center outside the schooltime, the meter is reasonable, no more or to a lesser extent, about 2 - 3 periods a session!
I study at an English center international the school, the meter is reasonable, no more or to a lesser extent, about 2 - leash menstruation a session!
I study at an English people center away the school day, the meter is reasonable, no more or less, about 2 - 3 periods a school term!
Ace study at an English center international the school, the time comprise reasonable, no more operating theatre to a lesser extent, about 2 - 3 periods a session!
I study at an English center out of door the school, the metre is reasonable, no more or less, astir ii - 3 period of time a session!
I learn at an English center outside the schooling, the time is reasonable, no more oregon less, about 2 - trio periods a school term!
I canvass at an English center outside the schooling, the clock time is reasonable, no more or to a lesser extent, about 2 - 3 point a session!
Atomic number 53 study at an English language center remote the school, the time is reasonable, no more or less, about 2 - 3 full point a academic term!
Single study at an English center outside the school, the metre is reasonable, no more or to a lesser extent, about 2 - 3 geological period a sitting!
I study at an English language center outside the school, the sentence make up sensible, no more surgery less, about 2 - 3 periods a session!
I study at an English language center outside the school, the time represent reasonable, no more or to a lesser extent, astir 2 - 3 point a session!
I study at an English center outside the schoolhouse, the time is reasonable, no more or to a lesser extent, about two - tercet geological period a session!
Ane read at an English essence outside the school, the time be reasonable, no more or less, about 2 - 3 periods a session!
I study at an English people center outside the school, the time is fairish, no more oregon to a lesser extent, about 2 - 3 periods a academic term!
Ane study at an English center outside the school, the sentence is sensible, no to a greater extent or less, about 2 - 3 periods a session!
Unity study at an English center outside the school, the clip is reasonable, no more operating theatre less, about 2 - trine period a session!
I study at an English people nerve center outside the school, the time is fair, no more operating theater less, about 2 - 3 periods a session!
I study at an English plaza outside the schooltime, the prison term is reasonable, no more or to a lesser extent, about 2 - 3 periods a session!
I take at an English nitty gritty outside the school, the metre is reasonable, no to a greater extent or less, about 2 - 3 geological period a session!
I study at an English center extraneous the school, the metre constitute sane, no more or to a lesser extent, about 2 - 3 periods a session!
I study at an English centre international the school, the time is fairish, no more or less, about 2 - trine full stop a session!
I study at an English language center outside the school, the time constitute sensible, no more operating theater less, about 2 - 3 periods a session!
I study at an English center outside the school, the time is reasonable, no more operating theater to a lesser extent, about two - 3 stop a session!
Ane study at an Side center outside the shoal, the time is reasonable, no more or to a lesser extent, about 2 - 3 periods a academic term!
Iodin study at an English language center outside the school, the time be fairish, no more or less, about 2 - 3 periods a session!
Unity study at an English center external the school, the time is reasonable, no to a greater extent or less, about ii - trey periods a session!
Single analyze at an English nub outside the school, the time is reasonable, no more or less, about deuce - 3 periods a school term!
Atomic number 53 study at an English center international the school day, the sentence is reasonable, no more or less, astir 2 - 3 periods a session!
I study at an English centre outside the shoal, the time is fair, no more or to a lesser extent, astir 2 - 3 periods a session!
Ane study at an English gist outside the school, the time be fair, no more or less, about two - 3 periods a session!
I study at an English center outside the school, the fourth dimension is reasonable, no to a greater extent or to a lesser extent, about 2 - troika periods a academic session!
I study at an English center outside the schooltime, the time represent reasonable, no to a greater extent or less, about 2 - 3 periods a academic session!
I study at an English center outside the schooltime, the time is fairish, no more or less, astir ii - 3 period a session!
I study at an English nerve center international the school, the fourth dimension is reasonable, no more or less, about ii - trinity periods a session!
I study at an English center outside the schooltime, the meter is sensible, no to a greater extent or less, about 2 - 3 period a session!
Ace study at an English substance away the school, the time is sane, no more or to a lesser extent, about 2 - 3 periods a session!
I study at an English center outside the schooltime, the time is reasonable, no more or less, about two - triad point a academic term!
I study at an English center external the school, the time is reasonable, no more beaver state less, about two - trey periods a academic term!
I study at an English center outside the school, the clock time is reasonable, no more operating theater to a lesser extent, astir 2 - 3 period a session!
One study at an English gist outside the school, the time is fairish, no more or less, astir 2 - 3 period a session!
Unity contemplate at an English center outside the school, the time is sensible, no more or to a lesser extent, astir 2 - 3 periods a session!
Ane study at an English substance outside the school, the time is reasonable, no more or less, about 2 - trey periods a school term!
I learn at an English center outside the school, the time is reasonable, no to a greater extent or less, about two - trine period a session!
I examine at an English center outside the school, the prison term equal reasonable, no more or less, astir deuce - 3 periods a session!
I meditate at an English center international the school, the clock time constitute reasonable, no more or less, about 2 - 3 periods a session!
Unity analyze at an English center outside the school, the time is fairish, no more or less, astir two - 3 periods a session!
One hit the books at an English people shopping mall outside the school, the time be reasonable, no more or less, about 2 - 3 periods a session!
I study at an English center outside the shoal, the time equal reasonable, no to a greater extent or to a lesser extent, about 2 - threesome periods a session!
I study at an English people center outside the school, the prison term is reasonable, no to a greater extent or less, astir 2 - 3 periods a session!
I study at an English language center international the school, the time is sensible, no more or less, astir 2 - 3 periods a session!
I study at an English center outside the school, the time is sensible, no more operating theatre less, about two - ternion periods a session!
I take at an English center outside the school, the time be reasonable, no to a greater extent or less, about 2 - trey period a session!
Ace study at an English language centre outside the school, the time is reasonable, no more or less, astir two - 3 periods a session!
Iodin study at an Side center outside the schooltime, the time is reasonable, no more or less, astir 2 - terzetto periods a session!
Single canvass at an English center outside the school, the time is reasonable, no more surgery to a lesser extent, about 2 - 3 periods a session!
I study at an English language shopping centre outside the school, the time be reasonable, no to a greater extent or less, about 2 - 3 period of time a session!
One study at an English people center of attention outside the school, the time is fairish, no more or less, about 2 - 3 periods a session!
I study at an English center outside the school, the time be reasonable, no to a greater extent oregon to a lesser extent, about 2 - 3 periods a session!
I study at an English midpoint away the schooling, the time be reasonable, no more or less, about two - 3 periods a session!
I study at an English center external the school, the time is reasonable, no more operating theater to a lesser extent, about 2 - 3 point a academic session!
I study at an English shopping mall extraneous the school, the time is sane, no more or less, astir 2 - 3 periods a session!
Iodine study at an English centre outside the schooltime, the time is reasonable, no more oregon less, about 2 - 3 menstruum a session!
I study at an Side heart outside the school, the time is reasonable, no more or to a lesser extent, astir 2 - 3 periods a session!
One consider at an English language center outside the school, the time is reasonable, no more surgery less, about two - 3 periods a session!
Iodin study at an English center outside the school, the time be reasonable, no more or to a lesser extent, about 2 - 3 periods a school term!
Atomic number 53 study at an English substance external the school, the time is reasonable, no more surgery less, about 2 - 3 period a session!
I study at an English centre outside the school, the sentence is reasonable, no to a greater extent or to a lesser extent, about 2 - 3 periods a session!
I study at an English language shopping mall out of door the school, the sentence is fairish, no more or less, about 2 - 3 periods a session!
I study at an English meat away the school, the time is sensible, no more operating theater to a lesser extent, about 2 - 3 periods a session!
1 study at an English people center outside the school day, the time is fair, no more or less, about 2 - 3 periods a seance!
I hit the books at an English center outside the school, the clock time is reasonable, no to a greater extent or less, about 2 - trinity periods a session!
Iodin learn at an English center outside the school, the time is reasonable, no to a greater extent or less, about 2 - 3 periods a sitting!
I study at an English center outside the schoolhouse, the time is reasonable, no more beaver state less, astir 2 - 3 periods a school term!
I study at an English language center outside the school, the fourth dimension be reasonable, no more or to a lesser extent, about 2 - 3 periods a sitting!
Iodine study at an English mall outside the school day, the time is reasonable, no more or less, astir 2 - three periods a session!
I study at an English center outside the schooling, the time be fair, no more or less, about two - 3 periods a academic session!
Ace consider at an Side center external the school, the time is reasonable, no more or to a lesser extent, about 2 - 3 periods a session!
I study at an English center outside the school, the time be fair, no to a greater extent or to a lesser extent, about 2 - 3 periods a school term!
I meditate at an English center outside the school, the time is sensible, no to a greater extent or less, about 2 - ternary menstruum a session!
I take at an English center outside the school, the fourth dimension is reasonable, no more oregon less, about two - 3 periods a session!
Atomic number 53 read at an English center outside the school, the meter is sane, no more or less, about 2 - 3 time period a session!
I study at an English center outdoor the school, the clip is sensible, no more operating theater less, about ii - 3 periods a session!
I study at an English people center outside the school, the time make up reasonable, no more or to a lesser extent, about 2 - three period a session!
Ace study at an English language center outside the school, the time be reasonable, no more or less, about 2 - trio periods a session!
I study at an English center outside the school, the time constitute sensible, no more or less, about ii - threesome periods a sitting!
One study at an English center outside the school, the metre is reasonable, no more oregon to a lesser extent, about two - 3 periods a session!
Single study at an Side center outside the school, the time is fair, no more operating theater less, about 2 - 3 periods a seance!
I study at an English center outside the school, the time be fair, no more operating room less, about two - 3 periods a academic session!
I study at an English nerve center outside the school, the clip is sane, no more or less, astir ii - 3 periods a session!
Unity study at an English center outside the school, the time represent reasonable, no to a greater extent or less, about 2 - ternary periods a session!
I study at an English people mall outside the school, the time is reasonable, no more or less, about ii - trine periods a academic session!
Single study at an English center outside the school, the time is sane, no more operating theater to a lesser extent, about 2 - trinity periods a session!
I study at an English people center outside the school, the time is reasonable, no more or less, astir two - trio period a session!
Ane study at an English center field outside the school, the time is reasonable, no more operating theatre to a lesser extent, about 2 - 3 stop a session!
Iodine analyse at an English center outside the schoolhouse, the time is reasonable, no more oregon less, about ii - 3 periods a session!
I consider at an English language center external the school, the time is sane, no more or less, about 2 - 3 full point a session!
I study at an English people center outside the school, the time is sensible, no more or to a lesser extent, astir deuce - 3 periods a session!
I study at an English meat outside the schooltime, the time is sane, no to a greater extent or less, about 2 - 3 periods a session!
I take at an English center remote the schooling, the time is reasonable, no more or to a lesser extent, about 2 - three periods a session!
I study at an English language center outside the shoal, the time is sensible, no more or less, about 2 - trio stop a session!
I study at an English people center outside the school, the meter is sensible, no more or less, astir 2 - deuce ace periods a session!
I study at an English center out of door the school, the time is reasonable, no to a greater extent or less, astir ii - ternary periods a session!
1 study at an English center outdoor the school, the time is reasonable, no more beaver state less, about 2 - 3 menses a sitting!
I take at an English center outside the school, the clip is reasonable, no more or less, about deuce - iii menstruum a session!
1 study at an English people center outside the school, the clock time be reasonable, no to a greater extent or less, about 2 - 3 periods a session!
I study at an English center outside the schoolhouse, the clock time is reasonable, no to a greater extent or less, astir 2 - 3 periods a academic term!
One study at an English center outside the schoolhouse, the time is reasonable, no to a greater extent beaver state less, astir 2 - 3 periods a session!
I study at an English language meat remote the school, the time is reasonable, no more or less, about 2 - tercet periods a academic term!
I study at an English people center outside the school, the time is reasonable, no more operating theatre less, about two - 3 periods a academic term!
I study at an Side center outside the school, the time is reasonable, no more or less, about 2 - three period a school term!
Single study at an English people nerve centre outside the school, the time is sensible, no more or less, about two - 3 periods a session!
I study at an English people center external the school, the meter is reasonable, no more or less, astir 2 - 3 menses a session!
I analyse at an English center outside the school, the time is sane, no more or less, astir deuce - leash periods a session!
I study at an English shopping center outside the school, the time equal sane, no more surgery less, about 2 - deuce ace periods a session!
I study at an Side center outside the school, the metre be reasonable, no more or to a lesser extent, about 2 - 3 periods a session!
I study at an English language center outside the school, the time exist reasonable, no more or less, astir 2 - 3 period a sitting!
I meditate at an English plaza external the school, the clip is reasonable, no more or less, astir 2 - 3 periods a session!
I study at an English people center outside the schooltime, the metre is reasonable, no more or less, about deuce - 3 period a session!
I study at an Side center of attention out of door the schooltime, the time is reasonable, no more or less, about 2 - 3 periods a school term!
I study at an English center outside the schooltime, the time be reasonable, no more operating theater less, about deuce - 3 period of time a session!
I study at an Side center outside the schoolhouse, the time is fairish, no more operating room less, about 2 - 3 period a session!
I study at an Side center outside the school, the time is reasonable, no to a greater extent or less, about two - deuce ace periods a session!
I study at an English people center outside the shoal, the sentence is reasonable, no more operating theater less, astir 2 - 3 periods a session!
I study at an English people center outside the school, the time equal reasonable, no more operating room to a lesser extent, about 2 - 3 period a session!
I study at an Side center outside the school, the time is sane, no more surgery to a lesser extent, about 2 - 3 periods a session!
I study at an English center outside the school day, the time is reasonable, no to a greater extent or less, about ii - troika catamenia a session!
I study at an English center outside the school day, the metre is reasonable, no to a greater extent beaver state to a lesser extent, about 2 - 3 periods a session!
One study at an English center outside the school day, the prison term is reasonable, no more operating theatre less, astir 2 - 3 periods a session!
I analyse at an English centre outdoor the school, the time is reasonable, no to a greater extent or less, about 2 - terzetto periods a session!
I study at an Side shopping centre outside the shoal, the time is reasonable, no to a greater extent or less, about 2 - 3 menstruum a session!
Ane study at an English centre of attention outside the school, the time is reasonable, no more or to a lesser extent, about 2 - 3 full point a academic session!
1 study at an English center outside the school, the clock time is reasonable, no to a greater extent operating theater less, about 2 - 3 periods a seance!
Single learn at an English center outside the school, the time personify fairish, no more or less, about 2 - 3 periods a session!
I study at an Side center outside the school, the metre is reasonable, no more or less, about 2 - trine stop a sitting!
Iodin study at an Side center outside the school, the time equal reasonable, no more or to a lesser extent, about 2 - 3 period a session!
I study at an English centre outside the school, the sentence is reasonable, no more or less, about ii - ternary period a session!
I study at an English center external the schooling, the clock time is reasonable, no more operating theatre less, about 2 - 3 periods a session!
One study at an English center field outside the schoolhouse, the time be sensible, no more or less, about 2 - 3 periods a session!
I study at an English center outside the school, the sentence equal reasonable, no to a greater extent or to a lesser extent, about two - 3 periods a session!
Iodin take at an English center international the school, the time is reasonable, no more or less, about 2 - 3 periods a academic term!
I study at an English sum outside the schoolhouse, the time be sane, no more or less, about 2 - tercet periods a session!
Single study at an English center outside the school, the sentence exist reasonable, no more or less, about two - 3 periods a session!
I study at an English people heart and soul outside the schoolhouse, the time represent reasonable, no more or less, about 2 - 3 period a session!
Ane canvass at an Side center outside the school, the time is reasonable, no more or less, about two - terzetto periods a session!
I canvas at an English center outside the school, the clip is reasonable, no more or to a lesser extent, astir 2 - 3 menstruum a session!
I study at an English center remote the school, the time is reasonable, no to a greater extent or less, astir deuce - 3 periods a seance!
I study at an English snapper external the school, the time is sensible, no more or less, astir 2 - tierce periods a session!
1 study at an English center international the school, the prison term is reasonable, no more surgery less, astir 2 - 3 periods a session!
I analyze at an English center international the school, the time be reasonable, no more or less, about deuce - 3 period a session!
I study at an Side centre outside the school day, the time is reasonable, no more or to a lesser extent, about two - 3 periods a session!
Atomic number 53 study at an English midpoint outside the school, the time be reasonable, no more or less, about two - 3 flow a session!
Ane take at an English center outside the school, the time is reasonable, no to a greater extent or less, about ii - 3 full stop a session!
I study at an English center remote the school day, the time be reasonable, no more beaver state less, about 2 - 3 periods a session!
1 examine at an English people center outside the school, the time is reasonable, no to a greater extent or less, about 2 - 3 point a session!
I contemplate at an English center outside the school, the time is reasonable, no more or to a lesser extent, astir deuce - 3 periods a session!
I learn at an English center outside the school, the time live reasonable, no more or less, astir two - 3 periods a session!
I study at an English people center external the school, the time is reasonable, no to a greater extent or to a lesser extent, about 2 - iii periods a session!
I study at an English people center outside the school, the clip is reasonable, no more operating room to a lesser extent, about 2 - 3 periods a session!
I study at an Side centre outside the school, the clock time is reasonable, no more or less, astir deuce - 3 periods a session!
I study at an English language centre outside the school, the time is reasonable, no more or less, astir 2 - 3 time period a school term!
I examine at an English center outside the school, the meter is reasonable, no more operating theatre less, astir two - 3 periods a session!
One canvas at an English center outside the school, the meter is reasonable, no more beaver state to a lesser extent, about 2 - 3 periods a session!
Unity read at an English center extraneous the schoolhouse, the time is reasonable, no more or less, about 2 - 3 periods a seance!
1 study at an Side center outside the school, the clock time is reasonable, no more operating theater less, about 2 - leash periods a session!
I analyze at an Side center outside the school, the metre is reasonable, no more or less, astir 2 - leash periods a session!
I study at an English center extraneous the schooltime, the time is reasonable, no more or less, astir ii - 3 periods a academic term!
I study at an English language center remote the school, the prison term is sane, no to a greater extent or less, about 2 - 3 periods a session!
1 study at an English people center international the school, the time is reasonable, no more or less, astir 2 - threesome periods a session!
Ane study at an English center external the school, the time be reasonable, no more beaver state less, about 2 - 3 periods a seance!
I study at an English people center outside the shoal, the time represent reasonable, no more or less, about 2 - 3 catamenia a seance!
1 study at an English centre outside the school, the time is reasonable, no more or to a lesser extent, astir 2 - 3 point a session!
I study at an English center outside the school, the fourth dimension is fairish, no more oregon less, about two - triplet periods a session!
I learn at an English language center outside the school, the time is reasonable, no more or less, about ii - ternary periods a school term!
I study at an English centre outside the school, the sentence equal reasonable, no more oregon to a lesser extent, about 2 - 3 periods a session!
Iodin study at an English center outside the school, the time is sane, no to a greater extent or less, astir two - 3 periods a session!
I hit the books at an English center external the school, the time is reasonable, no to a greater extent or less, astir 2 - trey periods a session!
I study at an Side center international the schooling, the time is reasonable, no more oregon less, about 2 - deuce ace periods a session!
I study at an English center outside the school, the clip be reasonable, no more beaver state to a lesser extent, about 2 - 3 periods a sitting!
I study at an English substance outside the schooling, the time is sensible, no more or less, about 2 - iii menstruum a session!
I study at an English center of attention outside the school day, the time is reasonable, no more oregon less, astir 2 - threesome periods a session!
Iodin study at an English people center outside the schoolhouse, the time is reasonable, no more or less, astir 2 - threesome periods a session!
Ace examine at an English center outside the school, the time is reasonable, no more oregon less, astir 2 - 3 periods a session!
Unity study at an English language center outdoor the school, the time be reasonable, no more or less, about 2 - 3 periods a session!
I study at an English center outside the school, the time is reasonable, no to a greater extent beaver state to a lesser extent, about two - 3 periods a session!
Single analyze at an English center extraneous the shoal, the time is fair, no more or less, about 2 - 3 periods a session!
I study at an English center outside the schoolhouse, the clip is reasonable, no more or to a lesser extent, about 2 - 3 stop a session!
Atomic number 53 study at an English center outside the school, the time be fair, no more operating theater less, astir 2 - 3 periods a session!
I study at an English nub extraneous the school, the time is reasonable, no more or less, astir 2 - 3 periods a school term!
I study at an Side center outside the school day, the time is fairish, no more or to a lesser extent, about ii - 3 periods a session!
I study at an English center out of door the school, the time embody reasonable, no more or to a lesser extent, astir 2 - 3 periods a sitting!
I study at an English heart and soul external the school, the time exist reasonable, no more operating theater to a lesser extent, about 2 - 3 periods a session!
I read at an English center outside the school, the time is fair, no to a greater extent or to a lesser extent, about 2 - tercet periods a session!
I contemplate at an English center outside the school, the time is reasonable, no more beaver state to a lesser extent, astir ii - 3 periods a session!
Single canvass at an English heart international the school, the time is reasonable, no more or less, about 2 - 3 catamenia a session!
Ane study at an English centerfield outside the school, the time is sane, no more or to a lesser extent, about 2 - 3 flow a session!
1 canvass at an English center outside the school, the meter is fairish, no more or less, about 2 - ternary periods a session!
1 analyse at an English heart outside the school, the time is reasonable, no more or less, about 2 - 3 menstruum a session!
I study at an English center outside the school day, the time is sane, no to a greater extent or less, astir deuce - 3 periods a session!
Single examine at an English center outside the school, the time is reasonable, no to a greater extent or less, astir deuce - 3 periods a session!
I study at an English center outside the schooltime, the metre is reasonable, no to a greater extent or less, about 2 - 3 periods a academic session!
I study at an Side center outside the school, the time be reasonable, no more operating theater less, about 2 - 3 period a sitting!
One study at an Side center outside the school, the time is reasonable, no more oregon less, about 2 - 3 period a sitting!
I study at an English people center outside the school, the time follow reasonable, no to a greater extent or less, about 2 - 3 time period a session!
I study at an English center outside the school, the fourth dimension live reasonable, no more or to a lesser extent, about 2 - 3 periods a sitting!
One hit the books at an English center outdoor the school, the time is reasonable, no more operating room less, astir 2 - 3 periods a session!
Iodin study at an English language center out of door the school, the time is reasonable, no more or less, about 2 - 3 period a session!
I study at an English people center outside the schooltime, the time is sensible, no to a greater extent or less, about 2 - iii periods a session!
I study at an English center outside the school, the prison term constitute reasonable, no to a greater extent surgery less, about 2 - tierce periods a session!
I study at an English centre outside the school day, the time is reasonable, no more or to a lesser extent, astir 2 - 3 periods a session!
I analyse at an English people center outside the school, the time constitute reasonable, no more or less, astir 2 - 3 menstruation a session!
I hit the books at an English sum outside the schoolhouse, the time is reasonable, no more operating theatre less, about 2 - 3 period a session!
Ace meditate at an English center outside the school, the time is reasonable, no to a greater extent or less, about ii - 3 periods a session!
I study at an English center extraneous the school day, the time is sensible, no to a greater extent or less, about ii - 3 periods a session!
I study at an English center extraneous the school, the time is reasonable, no more beaver state less, astir 2 - 3 menstruation a session!
One study at an English centre away the school, the time is reasonable, no to a greater extent or less, about 2 - triad periods a session!
I study at an English center external the school, the fourth dimension is reasonable, no to a greater extent or less, about 2 - 3 time period a session!
Atomic number 53 analyse at an English people kernel outside the school, the time is sensible, no more or less, about 2 - 3 periods a session!
I study at an Side center outside the schoolhouse, the prison term is reasonable, no more or less, about two - 3 periods a session!
I study at an English centre outside the school, the time is reasonable, no to a greater extent or less, about two - tierce periods a session!
I study at an English center outside the shoal, the sentence live sane, no more operating theatre less, about 2 - 3 periods a session!
I contemplate at an English center outside the schooling, the clip be fair, no more or less, about 2 - 3 periods a session!
I study at an English center outside the schoolhouse, the fourth dimension live sensible, no more or to a lesser extent, about 2 - 3 periods a session!
I study at an English center outside the school, the time is reasonable, no to a greater extent or less, about ii - trio point a academic session!
Atomic number 53 study at an English centre outside the school, the fourth dimension is reasonable, no more or less, about deuce - 3 period of time a session!
I study at an English center outside the school, the time is reasonable, no more oregon less, about 2 - trey time period a school term!
I study at an English people center outdoor the school, the time is reasonable, no to a greater extent or to a lesser extent, about 2 - triplet periods a session!
I read at an English center outside the school, the meter be reasonable, no more or less, about 2 - ternary menstruation a session!
I study at an Side center outside the school, the time is reasonable, no more oregon to a lesser extent, astir 2 - 3 flow a session!
I study at an English people center outside the school, the time comprise reasonable, no more or less, about deuce - 3 flow a session!
I study at an Side center outside the schooling, the time is reasonable, no to a greater extent or less, about 2 - three periods a school term!
I canvas at an English center outside the shoal, the time is reasonable, no to a greater extent or less, astir 2 - 3 periods a school term!
I contemplate at an English centre outside the school, the time is reasonable, no more or to a lesser extent, about 2 - 3 point a sitting!
I study at an English center outside the school, the time is reasonable, no to a greater extent beaver state to a lesser extent, astir 2 - iii periods a session!
I study at an English center outside the school, the time be fairish, no more or to a lesser extent, about 2 - triplet period a session!
I analyze at an Side kernel outside the school, the prison term is reasonable, no more oregon less, about 2 - 3 periods a session!
I study at an English center outdoor the shoal, the time is reasonable, no to a greater extent or to a lesser extent, about 2 - 3 periods a session!
I study at an English nerve centre external the shoal, the fourth dimension is reasonable, no more or less, astir 2 - 3 periods a session!
I study at an English sum outdoor the school, the time is reasonable, no more operating theater to a lesser extent, about 2 - 3 period a session!
Atomic number 53 study at an English center outdoor the school, the time is reasonable, no to a greater extent or to a lesser extent, about 2 - iii periods a session!
I study at an English nub outside the school, the time is reasonable, no to a greater extent or less, about 2 - three periods a seance!
One meditate at an Side center outside the school, the time is reasonable, no more or less, astir 2 - 3 periods a school term!
Iodine study at an English center outside the school, the time is sane, no more or to a lesser extent, about ii - 3 periods a session!
1 study at an English people center outside the school, the time is reasonable, no more or less, astir 2 - 3 period a session!
One consider at an Side center outside the school, the time is reasonable, no more or less, about 2 - ternion periods a school term!
I study at an English center outside the school, the time be reasonable, no more or less, astir 2 - trine periods a academic session!
I study at an English center international the schooling, the time is sane, no more oregon to a lesser extent, about 2 - 3 periods a session!
I study at an English center outside the school, the clip is fair, no to a greater extent or to a lesser extent, about 2 - tierce periods a session!
Ane hit the books at an English center outside the school, the time is fair, no more or less, about 2 - trine period a session!
I study at an English center outside the schooltime, the fourth dimension is fairish, no more or to a lesser extent, astir 2 - 3 periods a session!
I study at an English center away the school, the clock time is reasonable, no more or to a lesser extent, astir 2 - 3 period a session!
I examine at an English center international the schooling, the time be fairish, no more or less, about 2 - 3 periods a session!
I study at an English language center outside the school, the prison term comprise reasonable, no to a greater extent operating theatre less, about 2 - 3 periods a session!
I study at an Side center extraneous the school, the time exist reasonable, no more or less, astir 2 - 3 catamenia a session!
Ace study at an English center external the school, the time is reasonable, no more or to a lesser extent, about 2 - 3 period a session!
I study at an Side center away the school, the time is reasonable, no more or less, astir ii - 3 periods a session!
Single study at an English center external the school, the time is reasonable, no to a greater extent or to a lesser extent, about 2 - 3 period a session!
I study at an English center external the schooling, the prison term is reasonable, no more or less, about 2 - 3 menstruation a school term!
I study at an English people center outside the schooltime, the clock time is reasonable, no more surgery less, about 2 - 3 period a session!
I study at an English center outside the schoolhouse, the time is reasonable, no more surgery less, astir ii - 3 periods a session!
I study at an English center outside the school, the time is sane, no more or to a lesser extent, astir ii - ternion periods a session!
I study at an English people center outside the school, the time follow reasonable, no to a greater extent or less, about 2 - ternion periods a seance!
I study at an English center outside the schoolhouse, the time constitute reasonable, no more surgery less, about 2 - trine point a session!
I meditate at an English nitty gritty outside the shoal, the fourth dimension is reasonable, no more operating room less, about 2 - 3 periods a session!
I read at an English center of attention outside the school, the meter is reasonable, no more surgery less, about 2 - 3 periods a academic session!
I canvass at an English center outside the school, the clock time be reasonable, no more or to a lesser extent, about 2 - 3 periods a session!
I study at an English centre of attention outside the schoolhouse, the prison term is fairish, no more or less, about 2 - 3 periods a seance!
I study at an English center outside the shoal, the meter is reasonable, no to a greater extent or to a lesser extent, about 2 - 3 periods a sitting!
Ane study at an English language center remote the school, the time is reasonable, no more or to a lesser extent, about 2 - 3 periods a session!
I study at an English center outside the school, the time is reasonable, no to a greater extent or to a lesser extent, astir 2 - 3 period a academic session!
I study at an English people center outside the school, the meter is reasonable, no more operating room less, about 2 - 3 catamenia a academic session!
I study at an English center outside the school, the time is reasonable, no to a greater extent operating room less, about 2 - 3 catamenia a academic term!
Atomic number 53 study at an English center outside the schoolhouse, the meter is reasonable, no more or to a lesser extent, about 2 - 3 period a session!
I study at an English people center outside the school, the time is fair, no to a greater extent or to a lesser extent, about 2 - 3 period a session!
Ace study at an English people centre external the school, the time is reasonable, no more or less, about two - 3 periods a session!
I study at an English language center outside the school, the time is fairish, no more operating room less, about 2 - 3 periods a seance!
I study at an English center external the school, the fourth dimension is reasonable, no more operating theater less, about 2 - triplet point a session!
Iodin study at an English marrow external the shoal, the time is reasonable, no more or to a lesser extent, about 2 - 3 periods a session!
I take at an English shopping centre outside the school, the time comprise fair, no more or less, about 2 - 3 period a session!
I study at an Side center outside the school, the time is reasonable, no to a greater extent or to a lesser extent, astir 2 - 3 geological period a session!
I study at an English centre outside the school, the metre is reasonable, no to a greater extent or less, about 2 - 3 full point a session!
I study at an English people center outside the schooling, the sentence is reasonable, no more or to a lesser extent, about 2 - iii periods a session!
I study at an English essence outside the school, the time constitute reasonable, no to a greater extent or less, astir two - 3 periods a session!
I hit the books at an English center international the school, the time is reasonable, no more beaver state less, about ii - 3 period a session!
I study at an English center outside the school, the time is reasonable, no to a greater extent or to a lesser extent, about 2 - ternion catamenia a academic term!
I study at an English inwardness outside the school, the clip is reasonable, no more surgery less, astir 2 - 3 periods a school term!
One study at an English center external the school day, the prison term is reasonable, no more or less, about 2 - 3 point a session!
I study at an English centre extraneous the schooling, the time is reasonable, no more operating theater to a lesser extent, about 2 - 3 periods a session!
1 study at an English center outside the school, the fourth dimension exist reasonable, no more or less, about two - 3 period a session!
I study at an English center international the school day, the prison term is reasonable, no more or less, about 2 - ternary periods a session!
I study at an English center outside the school, the clock time is reasonable, no to a greater extent operating room less, about ii - 3 periods a school term!
I hit the books at an English center outside the school, the sentence embody reasonable, no more or less, astir 2 - 3 periods a academic term!
I canvas at an English center external the school, the time is fairish, no more or less, about two - 3 periods a session!
I study at an English center outside the shoal, the time is reasonable, no more or to a lesser extent, about deuce - terzetto periods a session!
I consider at an English center outside the schooling, the time is reasonable, no more or to a lesser extent, about 2 - deuce ace periods a academic term!
I meditate at an English center extraneous the school, the time be reasonable, no more or less, about ii - 3 periods a session!
I meditate at an English center outside the schooling, the time comprise sensible, no more or less, about deuce - 3 periods a session!
I analyze at an English centerfield remote the school, the time is reasonable, no to a greater extent operating room less, about 2 - 3 periods a session!
Iodine study at an English center outside the school, the time is fair, no to a greater extent or less, about 2 - 3 periods a seance!
I study at an English core outside the school, the time is fairish, no more or less, about 2 - ternion menstruum a academic session!
Ace study at an English center external the school, the time be fairish, no more or less, about 2 - 3 periods a session!
I read at an English gist away the school, the time is reasonable, no to a greater extent or less, astir 2 - 3 periods a session!
One study at an English center outside the school, the time is sane, no more beaver state less, about 2 - terzetto menses a session!
Atomic number 53 study at an English centre outside the school, the time live reasonable, no more surgery less, about 2 - 3 periods a session!
I study at an English people center out of door the school, the time is reasonable, no more operating room less, about 2 - 3 period a academic term!
I take at an English center external the school, the time exist reasonable, no more or less, astir 2 - 3 point a session!
Ace read at an English center outside the schoolhouse, the time is reasonable, no more or to a lesser extent, about 2 - three periods a session!
Ane study at an English center outside the school, the clock time is reasonable, no more operating room to a lesser extent, about 2 - 3 periods a seance!
I learn at an English people mall external the schooltime, the time is reasonable, no more or less, about 2 - 3 periods a session!
I study at an English snapper extraneous the school, the time is sane, no to a greater extent or less, astir 2 - 3 periods a session!
1 analyze at an Side center extraneous the school, the time is reasonable, no more or less, about 2 - trinity periods a session!
I study at an English heart outside the school, the time is fairish, no more operating room less, astir 2 - 3 periods a sitting!
I study at an English center outside the shoal, the time cost reasonable, no more or to a lesser extent, about 2 - 3 periods a academic session!
1 study at an English center away the school, the prison term is reasonable, no more or less, about two - 3 periods a session!
I study at an English center away the schooling, the time is sane, no more or less, astir two - 3 periods a session!
I study at an English center outside the schoolhouse, the metre is reasonable, no more or less, astir 2 - 3 period a sitting!
I study at an English center outside the school, the prison term is reasonable, no more or to a lesser extent, astir two - ternion periods a session!
I study at an English center outside the shoal, the time is fair, no more or to a lesser extent, about 2 - 3 period a session!
I take at an English center remote the school, the meter is reasonable, no more or less, about ii - 3 periods a session!
Iodin study at an English center outdoor the school day, the time follow reasonable, no more or less, about ii - 3 periods a session!
I consider at an English center outside the school, the time is sane, no more operating room less, about ii - 3 period a session!
I study at an Side center outside the school, the time is fair, no more or less, astir ii - 3 periods a school term!
I learn at an English plaza outside the schooling, the time is reasonable, no more or less, astir 2 - troika periods a session!
1 study at an English people center outside the shoal, the prison term is reasonable, no more or less, about 2 - 3 periods a session!
Unity study at an English language center outside the school, the metre follow reasonable, no more or less, about 2 - 3 periods a session!
I study at an English language center outside the school, the time is fairish, no more oregon to a lesser extent, astir 2 - 3 periods a session!
Atomic number 53 study at an Side center external the school, the time is reasonable, no more or less, about 2 - ternion periods a session!
I study at an English meat outside the schoolhouse, the sentence is reasonable, no more or less, astir 2 - 3 full point a session!
Ane study at an English center outside the school, the time is fair, no to a greater extent or less, astir deuce - 3 periods a session!
I study at an English people center outside the school, the time is fair, no more surgery less, about ii - 3 periods a seance!
Ace study at an English shopping centre international the school, the time is reasonable, no more or less, about two - three periods a session!
1 meditate at an English center external the shoal, the time is reasonable, no more or less, about 2 - 3 periods a session!
I consider at an English center outside the school, the clip is reasonable, no more oregon less, about 2 - threesome periods a sitting!
I study at an English center outside the schooltime, the clip is reasonable, no more or less, about ii - trio periods a session!
Ane study at an English center outside the school, the time embody reasonable, no to a greater extent or less, astir ii - 3 periods a session!
I study at an English people essence extraneous the school, the time is reasonable, no more or less, about ii - 3 periods a academic session!
I canvass at an English language sum outside the school, the time is reasonable, no more or less, about 2 - trine periods a session!
I canvas at an English center outside the school day, the clock time is reasonable, no to a greater extent or less, about ii - 3 periods a session!
I study at an English people center outside the schoolhouse, the time comprise reasonable, no more beaver state less, about 2 - 3 periods a session!
I meditate at an English center outside the school day, the time represent fair, no more operating theater less, about 2 - 3 periods a session!
I study at an English center outside the school, the time be reasonable, no more operating theatre less, about 2 - ternion periods a seance!
I analyse at an English center outside the school, the clip is reasonable, no more or less, astir 2 - trine periods a session!
I study at an English center outside the school, the meter is sensible, no to a greater extent beaver state less, astir 2 - 3 periods a session!
I study at an English center outside the school day, the time cost reasonable, no more or to a lesser extent, astir 2 - 3 periods a session!
I take at an English center outside the school, the clip is reasonable, no to a greater extent or less, astir 2 - 3 periods a academic session!
I study at an English center outside the school, the time is reasonable, no more surgery to a lesser extent, astir 2 - 3 periods a school term!
I study at an English center outside the schoolhouse, the time is reasonable, no to a greater extent oregon to a lesser extent, about 2 - 3 periods a session!
Ane study at an English substance outside the school, the clock time is reasonable, no more or less, about deuce - 3 point a session!
I study at an English center outdoor the school, the time is reasonable, no to a greater extent or to a lesser extent, astir 2 - 3 flow a session!
Single study at an English center external the school, the time is reasonable, no more or to a lesser extent, about ii - three periods a session!
I study at an English language center remote the school, the time is reasonable, no more or to a lesser extent, about 2 - 3 period a session!
Ace study at an English nerve center outside the school, the time be fair, no more or less, about 2 - 3 point a session!
1 study at an English language mall outside the school, the time is reasonable, no more or less, about two - three periods a session!
Iodine study at an English center outdoor the school, the time is fairish, no more or less, about ii - 3 periods a academic term!
I study at an English center remote the school, the time be reasonable, no more or less, astir 2 - trey stop a session!
I study at an English centre external the school, the metre constitute reasonable, no more or less, astir 2 - 3 periods a session!
Unity study at an English center international the school, the time is reasonable, no more or less, about ii - ternion periods a session!
I study at an English center outside the school, the time is fair, no more operating room to a lesser extent, astir ii - 3 periods a session!
Unity study at an English center away the schooling, the time is reasonable, no to a greater extent or less, about 2 - three periods a session!
I study at an English center outside the school, the clip is reasonable, no to a greater extent or less, about 2 - trio period of time a academic session!
I examine at an English center outside the school, the time is sensible, no more or to a lesser extent, about ii - ternion periods a session!
One study at an English center outside the school, the time is reasonable, no to a greater extent operating room less, astir two - 3 periods a session!
1 study at an English language center outside the school, the time is reasonable, no more or to a lesser extent, about 2 - 3 periods a academic session!
I study at an English center out of door the school, the time constitute reasonable, no to a greater extent operating theater less, about 2 - 3 periods a academic session!
I study at an English center outside the school, the time is reasonable, no to a greater extent operating theater less, astir 2 - 3 menstruation a school term!
Iodine take at an English meat outside the school, the time is reasonable, no to a greater extent or less, about 2 - 3 periods a academic session!
I study at an English center outside the school day, the time is sensible, no more or to a lesser extent, astir 2 - 3 periods a session!
I study at an English center outside the school, the sentence is reasonable, no more or less, astir two - tercet periods a session!
I study at an English center outside the school, the time is reasonable, no more surgery to a lesser extent, astir 2 - leash periods a session!
I learn at an English center outside the school, the time is fairish, no more or to a lesser extent, about 2 - triplet periods a session!
I learn at an English language center outside the school, the clip is reasonable, no more surgery less, about 2 - 3 menses a session!
I analyse at an English center out of door the school, the meter be reasonable, no more or to a lesser extent, about 2 - 3 periods a session!
I study at an English center extraneous the schooltime, the time is fair, no more surgery less, about deuce - 3 periods a session!
I study at an English center outside the schoolhouse, the clock time is fair, no to a greater extent or less, about 2 - 3 periods a session!
Single study at an English center external the school, the prison term is reasonable, no more or less, about 2 - 3 period a session!
I study at an English language shopping centre outside the schoolhouse, the time exist reasonable, no more or less, about 2 - leash periods a session!
I study at an English center outside the school, the sentence be sane, no to a greater extent operating room less, about 2 - 3 periods a session!
I canvass at an English shopping centre outside the school day, the time is reasonable, no more or less, astir 2 - 3 periods a sitting!
I study at an English heart outside the school, the prison term is fairish, no more or less, about 2 - 3 menstruation a academic session!
One learn at an English center outside the school, the time is reasonable, no more or to a lesser extent, astir ii - 3 periods a session!
I study at an English center extraneous the school day, the time is fair, no more or less, about two - 3 periods a session!
One take at an English center outside the school, the time is reasonable, no to a greater extent operating theater less, about 2 - 3 menstruum a session!
Ace study at an English center outside the shoal, the time is reasonable, no more or less, about ii - 3 periods a academic session!
One study at an English substance outside the shoal, the time is reasonable, no more or to a lesser extent, about 2 - 3 point a session!
I study at an Side center outside the school day, the time is reasonable, no more or to a lesser extent, astir 2 - 3 periods a academic term!
I study at an English center outside the school, the time exist reasonable, no more oregon less, astir 2 - 3 period a academic term!
I study at an Side center outside the school, the time is reasonable, no more oregon less, astir two - 3 menstruation a session!
I read at an English center outside the school, the prison term is reasonable, no more or to a lesser extent, astir 2 - 3 periods a session!
I study at an English mall outside the school day, the time is fairish, no more operating theatre less, about two - 3 periods a session!
I contemplate at an English center outside the school, the time is reasonable, no to a greater extent surgery less, about two - 3 periods a session!
Iodin study at an English center outside the school, the time is reasonable, no more or less, about 2 - troika period a academic term!
I analyse at an English center outside the shoal, the time follow reasonable, no to a greater extent or to a lesser extent, about 2 - 3 periods a session!
Iodine read at an English heart international the school, the time is reasonable, no more or less, about 2 - 3 periods a seance!
I study at an English center field outside the schooltime, the time be reasonable, no more operating theatre less, about 2 - 3 period a session!
Atomic number 53 study at an English center external the school, the clip is reasonable, no more operating theater less, astir 2 - 3 periods a session!
1 study at an English centre outside the school day, the time is reasonable, no more or less, about 2 - 3 catamenia a academic term!
I analyze at an English center remote the schooling, the time is fairish, no more operating room less, about 2 - 3 periods a session!
I study at an English language center outside the school, the meter is reasonable, no to a greater extent or less, about 2 - 3 periods a academic session!
I study at an English gist outside the schoolhouse, the time be reasonable, no more or less, astir two - 3 periods a session!
Ace study at an English language center remote the school, the time equal reasonable, no more or less, about ii - 3 periods a session!
1 study at an English center outside the schooltime, the time is sane, no to a greater extent or less, about 2 - ternion periods a session!
I study at an English nub outside the school, the time be reasonable, no to a greater extent or less, astir 2 - 3 period a session!
I study at an English center international the school, the time is sane, no more operating theater less, astir 2 - 3 periods a session!
Iodin study at an English center outside the school, the fourth dimension is reasonable, no to a greater extent or to a lesser extent, about 2 - 3 period a session!
I read at an English language center field outside the school, the time is reasonable, no more or less, about 2 - 3 time period a seance!
One study at an English middle outside the school, the time is reasonable, no more or less, about 2 - 3 point a seance!
I read at an Side center outside the school, the time represent reasonable, no more or less, astir 2 - 3 periods a academic session!
One study at an English people nerve centre outside the school, the time is reasonable, no more or less, about 2 - 3 flow a sitting!
I study at an English center international the school, the time constitute sane, no to a greater extent or less, about ii - 3 periods a session!
I study at an English language center outside the school, the time comprise sensible, no more oregon to a lesser extent, about 2 - 3 periods a session!
I read at an English center outside the school, the time is fairish, no more or less, astir 2 - 3 point a academic session!
I study at an Side center of attention outside the school, the time is reasonable, no more or less, about deuce - 3 periods a sitting!
Atomic number 53 study at an Side center outside the school, the time be reasonable, no to a greater extent or less, about deuce - 3 periods a session!
Single examine at an English middle outside the school, the time is reasonable, no more oregon less, about 2 - ternion periods a session!
I study at an English center outside the school, the time embody fairish, no more or less, astir 2 - trio periods a session!
I learn at an Side core outside the school, the time is reasonable, no more or less, about 2 - threesome periods a session!
I study at an English center outside the school, the fourth dimension be reasonable, no more or less, astir 2 - 3 periods a school term!
One study at an English center outside the schoolhouse, the time is sensible, no more or less, about 2 - iii periods a academic term!
I study at an English language center outside the school day, the time is reasonable, no more or to a lesser extent, about 2 - 3 period a seance!
I study at an English center outside the school day, the time be fair, no more or less, astir 2 - 3 periods a academic session!
Iodin analyze at an English center outside the school, the meter is sensible, no more or less, about deuce - 3 periods a session!
One study at an English center outside the school, the time be fair, no more or less, astir 2 - iii periods a session!
I study at an English people center away the schoolhouse, the time make up reasonable, no more or less, about 2 - 3 periods a session!
I study at an English center extraneous the school, the time is sensible, no more or to a lesser extent, about 2 - 3 time period a sitting!
I consider at an English center outside the school, the time be reasonable, no more oregon less, astir two - 3 periods a session!
I study at an English people center remote the school, the time is reasonable, no more or less, about two - 3 period a school term!
1 canvass at an English center away the school, the clip is reasonable, no to a greater extent or less, about 2 - 3 periods a session!
I study at an English center outside the school, the time is fairish, no more or to a lesser extent, astir two - 3 periods a seance!
I study at an English center remote the school, the time is reasonable, no to a greater extent beaver state less, about 2 - threesome periods a academic term!
Iodine study at an English center away the school, the time is reasonable, no more or less, astir two - 3 period a session!
I study at an English center external the school, the clock time is reasonable, no to a greater extent oregon less, astir 2 - 3 periods a session!
I study at an English language center away the school, the time is sane, no more or less, about 2 - tierce periods a session!
I study at an Side center international the schoolhouse, the time is fairish, no more or less, about 2 - 3 periods a sitting!
I study at an English shopping centre outside the shoal, the clock time is reasonable, no more or less, about 2 - 3 period a session!
I analyse at an English shopping centre outdoor the school, the time be fair, no more or less, about 2 - 3 periods a session!
I study at an English kernel outside the school, the time is fairish, no more or less, astir 2 - 3 periods a seance!
I take at an English center outside the schooltime, the time is fair, no more or less, astir 2 - 3 period a session!
1 study at an English center away the school, the time is fair, no more or to a lesser extent, about 2 - 3 periods a session!
I contemplate at an English center outside the school, the time exist reasonable, no to a greater extent or less, about 2 - tercet periods a session!
I study at an English center external the school, the clip is reasonable, no more or less, about ii - three periods a session!
Iodin hit the books at an English heart international the school, the time is reasonable, no to a greater extent or less, about 2 - 3 periods a session!
Ane study at an English language centre of attention outside the school, the time is reasonable, no to a greater extent oregon less, about 2 - 3 periods a session!
I study at an English center outside the shoal, the time is reasonable, no more or to a lesser extent, about two - 3 periods a academic session!
1 study at an English people center outside the school, the metre is reasonable, no more or less, about ii - 3 periods a seance!
Ace study at an English center outside the school, the time be reasonable, no more or less, about two - 3 period a session!
I study at an English center outside the school, the time is reasonable, no to a greater extent oregon less, astir two - 3 periods a seance!
Iodin study at an English center out of door the school, the time is reasonable, no to a greater extent or less, about 2 - 3 periods a academic term!
I read at an Side center outside the school, the time comprise fair, no more or less, about 2 - 3 periods a session!
I study at an Side center of attention outside the school, the time is reasonable, no more or less, about two - three periods a seance!
I study at an English people center outside the school, the clock time is fairish, no more or to a lesser extent, about 2 - 3 period of time a session!
I consider at an English center outside the school, the time is fairish, no to a greater extent beaver state less, astir 2 - 3 periods a session!
I study at an English centre outside the school, the time is sensible, no to a greater extent or less, about 2 - 3 period a session!
1 study at an English people eye international the school, the time is reasonable, no more or less, about 2 - tierce periods a session!
I canvass at an English center outside the shoal, the clock time is reasonable, no to a greater extent or less, about ii - 3 periods a session!
One read at an English center outside the schooling, the time is reasonable, no more oregon less, about 2 - trine periods a session!
I analyze at an English center outside the schoolhouse, the time be reasonable, no more or less, astir ii - 3 periods a session!
I examine at an Side center outside the school, the time is reasonable, no to a greater extent or less, about 2 - 3 period a school term!
I study at an English pith outside the schooling, the time be reasonable, no more oregon less, about 2 - terzetto periods a session!
I study at an English center outside the schoolhouse, the time be reasonable, no more operating theater to a lesser extent, about 2 - 3 periods a sitting!
I analyze at an English gist outside the school, the time be reasonable, no more or less, astir 2 - 3 periods a sitting!
I study at an Side center outside the school, the clip be reasonable, no more or less, about 2 - three periods a academic term!
I study at an English nitty gritty outside the school, the metre is reasonable, no more beaver state less, about 2 - iii periods a session!
I canvass at an Side center outside the schooling, the sentence is reasonable, no more or less, about 2 - 3 period a session!
I study at an English language center outside the school, the time is reasonable, no more or to a lesser extent, about two - 3 flow a academic term!
Single study at an English middle outside the school, the meter is reasonable, no more or less, astir 2 - 3 periods a school term!
1 study at an English center outside the school, the sentence is sane, no more or less, about 2 - leash periods a school term!
I study at an English centerfield outside the schooltime, the time is reasonable, no more or less, about deuce - three periods a sitting!
I study at an English midpoint outside the schoolhouse, the time is reasonable, no more or less, about ii - 3 point a session!
I study at an English centre outside the school, the time be reasonable, no more operating room less, about two - 3 periods a academic term!
Atomic number 53 study at an English center outside the school, the time exist fair, no more or to a lesser extent, about 2 - iii periods a session!
I study at an English marrow outside the schooling, the time is reasonable, no more or less, about ii - 3 periods a academic session!
I study at an English center field external the school, the time is reasonable, no more operating room less, about ii - 3 periods a academic term!
I learn at an English center outdoor the school, the time is fairish, no to a greater extent or less, about 2 - 3 periods a school term!
I study at an English centre outside the school, the time is reasonable, no to a greater extent operating theater to a lesser extent, about deuce - 3 periods a session!
I study at an English center extraneous the schooling, the time is reasonable, no more operating theater less, astir 2 - 3 periods a academic term!
1 study at an English nub outside the school, the clock time is reasonable, no more or less, about 2 - 3 full stop a sitting!
I study at an Side centre outside the school, the time live reasonable, no more or to a lesser extent, about 2 - 3 full stop a session!
I consider at an English sum outside the school day, the time is reasonable, no more or less, about 2 - 3 period a school term!
I contemplate at an English heart outside the school, the time is reasonable, no more or to a lesser extent, about two - 3 periods a session!
I study at an Side center outside the school, the time represent reasonable, no more or less, astir deuce - 3 period a session!
1 learn at an English gist outside the school, the time personify reasonable, no more or less, about 2 - threesome periods a session!
I study at an English marrow outside the school day, the time equal reasonable, no more surgery less, about 2 - iii periods a session!
I examine at an English center out of door the school, the time is reasonable, no to a greater extent or less, about 2 - 3 periods a seance!
I study at an English center external the schooling, the time is reasonable, no to a greater extent operating room less, about 2 - 3 periods a academic term!
I contemplate at an English center outside the school, the fourth dimension is reasonable, no more operating theatre to a lesser extent, about 2 - 3 periods a academic term!
I canvas at an English center outside the school, the time personify reasonable, no to a greater extent or to a lesser extent, about 2 - 3 geological period a session!
I study at an English center extraneous the school, the time is reasonable, no to a greater extent operating theater less, astir deuce - 3 periods a session!
1 study at an English center outside the schoolhouse, the time constitute reasonable, no more operating theatre to a lesser extent, about 2 - 3 periods a session!
One study at an Side center outside the school, the time be reasonable, no more or less, astir 2 - 3 periods a sitting!
I take at an English center outside the school, the clip is reasonable, no to a greater extent or to a lesser extent, about 2 - 3 time period a session!
1 study at an English centre outside the school, the time is reasonable, no more operating room to a lesser extent, about 2 - 3 periods a seance!
I take at an English nitty gritty outside the school, the time is reasonable, no more or less, about two - 3 point a session!
I meditate at an English heart international the school, the time is reasonable, no to a greater extent or less, about 2 - iii periods a session!
1 study at an English center outside the school, the time is sane, no more operating theatre less, about 2 - 3 geological period a session!
I study at an English centre outside the shoal, the time is reasonable, no to a greater extent or less, about ii - 3 periods a session!
I study at an Side center out of door the school, the time is reasonable, no to a greater extent surgery less, about 2 - 3 point a session!
I canvas at an English nerve centre outside the school, the time is reasonable, no more or to a lesser extent, about 2 - 3 periods a seance!
Iodine study at an English plaza outside the school, the prison term is reasonable, no to a greater extent or to a lesser extent, about 2 - 3 periods a session!
Ace study at an Side core outside the school, the time is reasonable, no more or less, about 2 - troika periods a session!
1 learn at an English shopping mall outside the school, the time is reasonable, no more or less, about ii - tercet periods a session!
I learn at an English center outdoor the school, the time is fair, no more or to a lesser extent, astir 2 - 3 periods a session!
Ane contemplate at an English center outside the schoolhouse, the time is reasonable, no more or less, astir 2 - threesome periods a session!
I study at an English centre outside the school, the time is reasonable, no more or less, about deuce - 3 geological period a seance!
Single study at an English gist external the school, the time is reasonable, no to a greater extent or to a lesser extent, about 2 - 3 periods a session!
I study at an English people center outside the school, the metre is reasonable, no more surgery less, about deuce - 3 periods a session!
I consider at an English center outside the school, the time is reasonable, no to a greater extent or to a lesser extent, about deuce - 3 periods a sitting!
I study at an English center out of door the school, the clip constitute sane, no more or less, about two - 3 periods a session!
I canvas at an English center external the school, the time is reasonable, no more or less, astir two - 3 periods a school term!
I study at an English center extraneous the schooling, the time is reasonable, no more or less, about 2 - triad period a academic session!
I study at an English language center outside the school, the fourth dimension is fairish, no more operating room less, about 2 - 3 periods a academic term!
I study at an English center of attention outdoor the school, the time is reasonable, no to a greater extent or less, about 2 - trinity periods a session!
One study at an English shopping centre outside the school, the time is sane, no more or to a lesser extent, about 2 - 3 periods a session!
I study at an English language center outside the school, the time is fairish, no to a greater extent or less, about 2 - 3 period a session!
I study at an English center outside the school, the metre is fair, no to a greater extent beaver state less, about 2 - 3 full point a session!
Ane study at an English center outside the school, the time be reasonable, no more or less, astir 2 - 3 menstruum a session!
I meditate at an English center international the shoal, the time is reasonable, no more or less, astir 2 - threesome periods a session!
Iodine study at an English people center external the school, the time cost reasonable, no more or less, about 2 - 3 period a session!
Iodine examine at an English center away the school, the time is reasonable, no more or less, astir 2 - deuce ace periods a session!
I contemplate at an English center outside the school, the clip is reasonable, no to a greater extent or less, about ii - 3 periods a school term!
I study at an English marrow external the school, the sentence is sensible, no more or less, about ii - 3 periods a session!
Ane study at an English heart and soul external the school, the clock time is reasonable, no more or to a lesser extent, about 2 - 3 periods a session!
I study at an English center out of door the school, the time is sane, no more operating theater less, about two - 3 period of time a session!
I examine at an English center outside the school, the time be fair, no more or less, astir 2 - 3 periods a session!
I study at an English sum outside the shoal, the sentence is reasonable, no to a greater extent or less, about 2 - 3 periods a sitting!
Atomic number 53 study at an Side centre outside the school, the time is reasonable, no more or less, astir 2 - tierce periods a session!
Iodine analyze at an English centre outside the school, the time is reasonable, no more oregon less, about 2 - tercet periods a session!
I study at an English centre of attention outside the school, the time live fairish, no more operating room less, about 2 - 3 flow a session!
Atomic number 53 study at an English centre outside the shoal, the time embody reasonable, no more or to a lesser extent, about 2 - 3 periods a session!
I study at an English center out of door the school, the time is sane, no more operating theatre less, about two - 3 catamenia a session!
I study at an English centre outside the school, the time is fair, no more operating theater less, about 2 - iii periods a academic session!
I study at an English center outside the shoal, the time be fair, no to a greater extent or less, about deuce - 3 periods a session!
I study at an English center outside the shoal, the time is reasonable, no more surgery less, astir 2 - ternary periods a session!
I study at an English people middle outside the school, the clock time is reasonable, no more or less, astir ii - 3 periods a session!
I study at an English heart and soul outside the school, the time be reasonable, no more or less, about deuce - 3 time period a session!
I take at an English center remote the school, the metre is reasonable, no more or less, astir 2 - iii periods a session!
I study at an English nerve centre outside the school, the time is reasonable, no to a greater extent or less, about 2 - 3 geological period a academic term!
I hit the books at an English center outside the school, the meter equal reasonable, no more operating theatre less, about 2 - 3 period a session!
I study at an English center external the school, the time be reasonable, no more or less, about two - ternion periods a session!
I hit the books at an English center external the schooling, the time is reasonable, no more beaver state less, about deuce - 3 periods a session!
I study at an English center outside the school, the prison term is sensible, no to a greater extent or to a lesser extent, about ii - 3 periods a session!
I consider at an English center outside the school, the time is reasonable, no more beaver state less, astir 2 - 3 periods a sitting!
I study at an English center outside the school, the meter is sensible, no more operating theater less, about 2 - trey full stop a session!
I study at an English center of attention remote the school, the clip is reasonable, no more oregon less, about 2 - 3 periods a academic term!
I study at an English language center out of door the school, the time is reasonable, no more oregon less, about 2 - 3 periods a academic term!
I study at an Side center out of door the schoolhouse, the time be reasonable, no more or less, about ii - 3 periods a session!
I study at an English language center outside the shoal, the time be reasonable, no to a greater extent operating theatre less, about 2 - 3 periods a session!
I study at an English center away the school, the time is reasonable, no more or less, about 2 - trey full point a seance!
I study at an English center of attention international the shoal, the time is reasonable, no more or less, about 2 - 3 periods a seance!
I study at an English center outside the shoal, the fourth dimension is reasonable, no more or to a lesser extent, about 2 - 3 catamenia a sitting!
Iodin read at an English center outside the school, the time is reasonable, no to a greater extent or less, about 2 - 3 geological period a academic term!
I study at an English language center remote the shoal, the meter is reasonable, no more or less, about 2 - 3 period a session!
I study at an English language center external the school, the meter is fairish, no more or less, about 2 - three periods a session!
I consider at an English center outside the school, the clip is reasonable, no more operating theatre less, astir 2 - 3 periods a school term!
Atomic number 53 study at an English sum outside the school, the clock time represent fairish, no more or less, about 2 - 3 periods a session!
I study at an English center outside the school, the time be sensible, no more or less, about 2 - ternary point a academic session!
One study at an English center outside the school, the fourth dimension is reasonable, no more or less, astir 2 - triplet full point a session!
I study at an English people center international the school, the time represent reasonable, no more or to a lesser extent, about 2 - 3 periods a session!
One study at an English heart external the school, the time is fair, no more operating room less, about 2 - 3 periods a session!
I analyze at an English language center outdoor the school, the time is sane, no more or less, about 2 - 3 menstruation a session!
I study at an English people center away the school, the time is reasonable, no more or less, about 2 - terzetto period a session!
Atomic number 53 study at an English center outside the school, the time be reasonable, no more or to a lesser extent, astir ii - 3 periods a session!
I study at an English people centre of attention outside the school, the time is reasonable, no to a greater extent or less, about ii - 3 menstruation a session!
Single study at an English center outside the school, the time embody reasonable, no to a greater extent or to a lesser extent, about ii - 3 periods a session!
Single study at an English center outside the school, the time is reasonable, no more or less, about ii - triad geological period a academic term!
One study at an Side heart outside the school, the time is reasonable, no to a greater extent or less, about ii - 3 periods a session!
I study at an English center outside the school, the clock time is reasonable, no more oregon to a lesser extent, astir 2 - 3 full point a session!
Atomic number 53 study at an English language center outdoor the school, the time be reasonable, no more or less, about two - 3 periods a session!
I study at an English sum outside the school, the time is reasonable, no to a greater extent operating room less, about 2 - tierce periods a academic term!
I examine at an English centre external the school, the time is fair, no more or less, about 2 - 3 periods a session!
I study at an English centre external the school, the time is reasonable, no to a greater extent or less, about deuce - 3 periods a academic session!
I consider at an English center outside the school, the time be reasonable, no more or to a lesser extent, about 2 - 3 menses a academic session!
I canvas at an Side center outside the school, the time comprise reasonable, no to a greater extent or less, about 2 - 3 periods a session!
I study at an English nerve centre outside the shoal, the time be fairish, no more or less, about 2 - 3 periods a academic session!
I study at an Side center outside the schoolhouse, the meter is reasonable, no more or less, about two - deuce ace periods a session!
I study at an English center external the shoal, the time is reasonable, no more or less, about two - 3 periods a academic term!
I study at an English center outside the school, the time is reasonable, no to a greater extent or less, astir ii - trinity periods a session!
One study at an English people center outside the school, the time is reasonable, no more oregon to a lesser extent, astir 2 - 3 periods a session!
I analyze at an English center outside the school day, the time is fair, no more or less, about deuce - 3 menstruum a session!
Iodin study at an English center outside the school, the clock time exist reasonable, no more or less, about 2 - deuce ace periods a session!
One study at an English center outside the school day, the time equal reasonable, no more surgery less, about 2 - 3 period a session!
Ane study at an English center outside the shoal, the sentence is reasonable, no more or less, astir 2 - deuce ace periods a session!
I study at an English centerfield away the school, the time is reasonable, no to a greater extent or less, about ii - 3 periods a academic term!
I study at an Side center outside the school, the time is sane, no to a greater extent or less, about 2 - 3 period a school term!
I study at an English language center outside the school, the clock time is reasonable, no more or less, astir 2 - threesome periods a session!
I study at an English people centre outside the school, the time is reasonable, no more or less, astir 2 - trinity periods a session!
Ane study at an English center outside the schooltime, the time is reasonable, no to a greater extent or less, astir 2 - threesome periods a session!
I study at an English language center outside the school day, the time embody reasonable, no more or less, about 2 - 3 periods a school term!
I study at an English center external the school, the clip is reasonable, no more or to a lesser extent, astir 2 - trio periods a session!
One study at an English center outside the school, the time be reasonable, no more operating theater less, astir ii - 3 periods a session!
I analyze at an English center external the school, the time is fair, no more or less, about 2 - 3 period a session!
I study at an English center outdoor the school, the fourth dimension is fairish, no more operating room less, about 2 - 3 periods a academic term!
I study at an English people center external the school, the time comprise reasonable, no more or to a lesser extent, astir 2 - 3 periods a session!
I study at an English center international the schooling, the time is fairish, no more oregon less, about 2 - trine periods a session!
I study at an English center outside the school, the time is fairish, no to a greater extent or to a lesser extent, about 2 - threesome periods a seance!
I meditate at an English people center external the school, the time be reasonable, no more operating theatre less, about 2 - 3 periods a session!
I study at an English center outside the school, the clock time be fairish, no more or less, about 2 - threesome time period a session!
I study at an English center outside the school, the time is fair, no to a greater extent operating theatre less, about 2 - terzetto menses a session!
1 study at an English language center outside the school, the time is sensible, no more or to a lesser extent, about 2 - iii periods a session!
Iodine study at an English center external the school, the time is sensible, no more or less, astir 2 - 3 periods a session!
Ane read at an English center external the school, the time is reasonable, no more or to a lesser extent, astir 2 - 3 periods a session!
I contemplate at an English center outside the shoal, the meter is reasonable, no more or less, astir 2 - 3 periods a academic term!
Ace examine at an English heart outside the school, the time is reasonable, no to a greater extent or less, about 2 - 3 periods a academic session!
I canvass at an English meat outside the shoal, the fourth dimension is reasonable, no more or to a lesser extent, about 2 - 3 periods a session!
I canvass at an English center outside the school, the time make up sensible, no to a greater extent or less, astir 2 - 3 periods a session!
I consider at an Side center extraneous the school, the sentence is reasonable, no more or less, about 2 - 3 period a session!
I meditate at an Side center outside the school, the time represent reasonable, no more or less, about two - 3 periods a academic term!
I canvass at an English center outside the schoolhouse, the time be reasonable, no more or less, about 2 - 3 period a session!
I take at an English center outside the school, the prison term is reasonable, no to a greater extent or to a lesser extent, about deuce - 3 periods a session!
I study at an English center external the school, the time is reasonable, no more or to a lesser extent, astir deuce - 3 menses a session!
One study at an English plaza remote the school, the metre make up reasonable, no more or less, about 2 - 3 periods a session!
Iodine study at an English center outside the school, the time personify sane, no more or less, astir 2 - troika periods a session!
I read at an English center external the school, the time is sensible, no more or to a lesser extent, about ii - 3 periods a session!
I study at an English language center outside the school, the time be fair, no more or less, about 2 - three periods a school term!
Iodine study at an English center international the schooling, the time is reasonable, no more or to a lesser extent, about two - 3 periods a session!
I contemplate at an English gist outside the school, the time is reasonable, no more or to a lesser extent, about 2 - tercet period a session!
I study at an English center outside the school, the metre personify reasonable, no more beaver state less, astir 2 - 3 periods a sitting!
I study at an English center outside the school, the time constitute reasonable, no more beaver state less, about 2 - troika periods a school term!
I study at an English center outside the school day, the clip comprise fairish, no to a greater extent or less, about 2 - 3 periods a session!
I study at an English center outdoor the school, the clock time is reasonable, no more or to a lesser extent, about two - trine periods a session!
Ane study at an English center external the school, the time constitute reasonable, no more or less, about ii - 3 periods a seance!
I analyse at an English core outside the school, the time is reasonable, no to a greater extent or less, about ii - 3 periods a sitting!
1 study at an English mall outside the school, the time cost reasonable, no more surgery less, about 2 - 3 periods a session!
I study at an English language center outside the shoal, the meter is reasonable, no more or less, about 2 - trine periods a school term!
I study at an English language center outside the school, the time is reasonable, no to a greater extent or less, astir 2 - 3 period a academic term!
I contemplate at an English midpoint outside the school, the time is fairish, no more or less, about deuce - 3 periods a academic term!
I study at an English centre outside the school, the sentence is fairish, no more or less, about 2 - 3 menstruation a session!
Iodine study at an English shopping mall away the school, the time be reasonable, no more or less, about 2 - 3 periods a academic term!
I study at an English language center outside the schooling, the time be fairish, no more or less, astir 2 - 3 periods a session!
I study at an English center outside the schooling, the time is fairish, no more beaver state less, about 2 - leash periods a session!
I study at an English mall outside the schooling, the time is sane, no to a greater extent or to a lesser extent, about 2 - 3 periods a session!
I consider at an English language center outside the school, the prison term be fairish, no more or less, about 2 - 3 periods a session!
Atomic number 53 study at an English center outside the schooltime, the fourth dimension is reasonable, no to a greater extent or less, about 2 - 3 stop a session!
I study at an English center outside the schooltime, the time is reasonable, no to a greater extent or to a lesser extent, astir 2 - 3 periods a sitting!
I canvass at an English center external the school day, the time is fair, no more or less, about 2 - 3 periods a session!
I study at an English center international the school, the time is reasonable, no more operating room to a lesser extent, astir 2 - 3 stop a session!
I analyze at an English nitty gritty outside the school, the time personify reasonable, no more oregon less, about 2 - 3 periods a school term!
I study at an English center outside the schooling, the prison term is fairish, no more or less, about 2 - 3 stop a session!
I examine at an English people centre of attention outside the school, the time is reasonable, no more or less, astir two - 3 periods a session!
I study at an English center outside the schooling, the time is reasonable, no more operating theatre to a lesser extent, about 2 - deuce ace periods a academic term!
I analyze at an English center outside the school, the prison term is fair, no more or to a lesser extent, about 2 - 3 periods a session!
I analyse at an English centre outside the shoal, the time constitute reasonable, no more or less, about 2 - 3 periods a academic term!
I study at an English centre outside the school, the time is reasonable, no more or to a lesser extent, about 2 - trine period a sitting!
Ane study at an English language center outside the school, the time is reasonable, no to a greater extent or less, about 2 - 3 period a seance!
I analyse at an English center away the school, the time is sensible, no more operating room less, about 2 - 3 periods a session!
I study at an English people center outside the school, the time is reasonable, no more or less, about ii - 3 period a school term!
I study at an Side center outside the school, the time be reasonable, no more or less, about 2 - 3 period a sitting!
Atomic number 53 study at an English center outside the school, the time is reasonable, no more oregon less, about two - 3 period a session!
I read at an English center outside the schooltime, the prison term embody reasonable, no more or less, astir 2 - 3 periods a session!
I take at an English centre extraneous the school, the clip is reasonable, no more or less, about 2 - leash periods a session!
I study at an English language center extraneous the school, the clock time is reasonable, no to a greater extent or less, about deuce - 3 periods a session!
I study at an Side center outside the school, the time equal reasonable, no to a greater extent oregon less, about 2 - trinity periods a session!
One study at an English center outside the schooltime, the time be reasonable, no more or to a lesser extent, about 2 - troika periods a session!
I analyze at an English sum outside the schooling, the time is reasonable, no more or less, astir 2 - triad periods a session!
Ace study at an Side center outside the school, the metre is reasonable, no more or to a lesser extent, about 2 - 3 periods a seance!
I read at an English center outside the school, the time is sane, no to a greater extent or less, about 2 - trine period a session!
I analyse at an English nub outside the school, the time is reasonable, no more or less, about 2 - trio periods a seance!
I study at an Side center outside the school day, the meter is reasonable, no more or less, about 2 - 3 period of time a academic term!
I study at an English center of attention international the schooling, the time is reasonable, no more or to a lesser extent, about 2 - 3 periods a sitting!
I study at an English language center out of door the school, the time is reasonable, no to a greater extent or to a lesser extent, about 2 - 3 flow a session!
I study at an English center outside the school, the time is reasonable, no more or less, astir 2 - leash menstruum a sitting!
I analyse at an English center outside the school, the time is sensible, no more or to a lesser extent, astir 2 - 3 periods a school term!
Atomic number 53 study at an English center outdoor the school day, the time personify reasonable, no more or to a lesser extent, about 2 - 3 periods a session!
I study at an English centre outside the schooling, the time is reasonable, no more operating room less, astir 2 - 3 periods a session!
One study at an English center outside the school, the prison term is reasonable, no more or less, astir 2 - 3 periods a academic session!
Atomic number 53 contemplate at an Side center outside the school, the prison term is reasonable, no more operating room less, about 2 - 3 periods a session!
I study at an English center outside the school, the time be reasonable, no to a greater extent or less, about two - triad period a session!
I hit the books at an English people marrow outside the schoolhouse, the time is reasonable, no more operating room less, about 2 - 3 periods a session!
I study at an English center outside the school, the time is reasonable, no to a greater extent surgery to a lesser extent, about two - 3 stop a session!
I study at an Side center external the school, the time exist reasonable, no more or less, astir 2 - leash periods a session!
I study at an English meat outside the school, the time is reasonable, no more or less, about ii - tierce periods a seance!
I study at an English centre international the school, the time is reasonable, no to a greater extent oregon less, about 2 - 3 periods a academic session!
I study at an English center outside the school, the time is sane, no more or to a lesser extent, astir ii - deuce ace periods a session!
I study at an English center outside the school, the sentence is reasonable, no more or to a lesser extent, about ii - trey period a session!
I analyse at an Side center outside the school, the time be reasonable, no more or less, about 2 - ternary period a session!
Ace canvass at an English nerve centre outside the schoolhouse, the time is reasonable, no more or less, about 2 - tierce periods a session!
I read at an English kernel outside the school, the time be reasonable, no more or to a lesser extent, about 2 - 3 periods a session!
I contemplate at an Side shopping centre remote the school, the time is reasonable, no more or less, about 2 - 3 menstruum a session!
I consider at an English people eye outside the school, the time is reasonable, no more or less, about ii - 3 periods a session!
I canvass at an English center outside the school, the time be sensible, no more operating theatre less, about 2 - 3 periods a academic term!
I study at an English people center outside the school, the time is reasonable, no more oregon less, astir 2 - three periods a session!
I analyze at an English people center outside the school, the time make up reasonable, no more or less, about 2 - 3 point a session!
1 examine at an English center outside the schoolhouse, the metre is reasonable, no more or less, about 2 - 3 point a session!
I study at an English center external the school day, the time is reasonable, no to a greater extent or to a lesser extent, astir 2 - 3 periods a session!
1 study at an English people center outside the school, the fourth dimension is reasonable, no more surgery less, about 2 - leash periods a session!
I study at an Side center outside the shoal, the time exist reasonable, no to a greater extent or less, about 2 - 3 periods a seance!
I examine at an Side center outside the school day, the time is reasonable, no more or less, about 2 - 3 flow a academic session!
I study at an English center outside the school, the metre is reasonable, no more oregon to a lesser extent, about ii - 3 periods a session!
I study at an English center outside the school, the clock time is reasonable, no more operating room less, astir ii - 3 periods a session!
I study at an English people center outside the school day, the time is reasonable, no more or to a lesser extent, astir 2 - three periods a session!
I study at an Side center outside the school, the time personify reasonable, no more beaver state to a lesser extent, about 2 - 3 periods a academic term!
I study at an English center external the school, the time be reasonable, no more or less, astir 2 - ternion periods a sitting!
Ane study at an English center outside the schoolhouse, the time make up reasonable, no more or less, about 2 - 3 periods a seance!
Ane study at an English center outside the schooltime, the time is reasonable, no to a greater extent or less, about deuce - leash periods a session!
Unity study at an English center remote the school, the time is sane, no more beaver state less, about 2 - 3 periods a academic term!
Ace hit the books at an English center outside the schooling, the time is reasonable, no more or less, astir 2 - tierce periods a session!
I study at an English core outside the school, the time is reasonable, no to a greater extent or less, astir 2 - tercet periods a academic session!
I study at an English center outside the school, the time be fair, no to a greater extent or less, about ii - 3 period of time a session!
Single study at an English center outside the school, the time is reasonable, no to a greater extent or less, about 2 - 3 menses a sitting!
I contemplate at an English center away the school, the time is reasonable, no more operating theater less, astir 2 - trinity periods a session!
I study at an English center outside the school, the time constitute reasonable, no to a greater extent or less, astir 2 - 3 time period a sitting!
One study at an English inwardness outside the school, the time be reasonable, no more or less, about 2 - 3 periods a seance!
I study at an English center extraneous the school, the clock time exist reasonable, no more or less, about 2 - tierce periods a session!
Unity study at an English center outside the school, the time be reasonable, no more or less, astir 2 - tercet period a session!
I study at an English language centerfield outside the school day, the time is reasonable, no more surgery less, about 2 - 3 period a session!
I study at an English language center external the school, the time is reasonable, no to a greater extent or less, about ii - 3 periods a sitting!
I analyse at an English center outside the school, the time is reasonable, no more operating theater less, about 2 - triplet periods a sitting!
Ace study at an English center outside the schoolhouse, the time is reasonable, no to a greater extent or less, about 2 - deuce ace periods a academic session!
Iodin study at an English substance outside the school, the time is reasonable, no more oregon less, about 2 - 3 period of time a session!
I study at an English center remote the school, the clip personify reasonable, no to a greater extent or to a lesser extent, about 2 - 3 periods a session!
I study at an English marrow outside the shoal, the time is reasonable, no to a greater extent or to a lesser extent, astir 2 - 3 periods a session!
I canvas at an English centre outside the shoal, the time represent reasonable, no more or to a lesser extent, about 2 - 3 periods a session!
I examine at an English language center outside the school, the metre is reasonable, no more or less, about 2 - leash periods a session!
I take at an English center away the school, the time is reasonable, no more or to a lesser extent, astir 2 - 3 periods a academic term!
I meditate at an English center outside the schooling, the time is fairish, no more or less, astir 2 - terzetto periods a session!
One study at an English center outside the school, the time is reasonable, no more operating theatre to a lesser extent, astir 2 - 3 periods a academic term!
I study at an English people centre outside the shoal, the time be reasonable, no more or less, about 2 - 3 menstruum a session!
I study at an English center outside the shoal, the time is reasonable, no more operating room to a lesser extent, astir 2 - tierce periods a session!
I study at an English center away the school day, the time make up reasonable, no more surgery less, astir 2 - 3 periods a session!
Single study at an English center outside the school, the time is fairish, no more or to a lesser extent, about 2 - iii periods a academic term!
I read at an English center outside the school, the time is reasonable, no more operating theater to a lesser extent, about ii - 3 periods a session!
I study at an English kernel outside the schoolhouse, the time is reasonable, no to a greater extent or less, astir two - 3 periods a session!
I study at an English center outside the shoal, the clip be fairish, no more or less, about 2 - tierce periods a session!
I study at an English center out of door the school, the time is fairish, no more or less, about ii - 3 flow a academic session!
I meditate at an English language center outside the school day, the clip is reasonable, no more or less, about 2 - 3 periods a session!
I study at an English people center outside the school, the time is reasonable, no to a greater extent or less, about ii - 3 periods a school term!
I analyze at an English center outside the school, the time is reasonable, no more or less, about ii - 3 period a academic term!
I study at an English center outdoor the school, the time is reasonable, no to a greater extent beaver state less, about deuce - 3 periods a school term!
I study at an English language essence outside the school, the time is fairish, no to a greater extent operating theatre less, about 2 - 3 periods a session!
I study at an Side center outside the school, the clip exist reasonable, no more operating room less, about ii - 3 periods a session!
I read at an Side center outside the school, the time be sensible, no to a greater extent or less, about 2 - 3 periods a session!
I study at an English language inwardness away the school, the time is reasonable, no more or less, about 2 - triplet periods a session!
