# Supplementary material for: Attention-aware with stacked embedding for sentiment analysis of student feedback through deep learning techniques
Source: PeerJ Comput Sci. 2024 Sep 2;10:e2283. doi: 10.7717/peerj-cs.2283 (PMC11419625; doi:10.7717/peerj-cs.2283)
Supplement: Supplemental Information 2 [file peerj-cs-10-2283-s002.zip › UIT-VSFC/agumented text/test (39).xlsx]

## Sheet: welcome
wzjwz26 electronic computer room follow quite good, meeting the needs of bookman, hope that other computer rooms besides have the same equipment.
wzjwz26 computing machine way is quite just, meeting the needs of scholarly person, hope that other computer room also have the same equipment.
wzjwz26 computer room be rather unspoiled, meeting the needs of students, hope that early computer rooms likewise have the like equipment.
wzjwz26 computer room is quite an estimable, meeting the pauperism of students, desire that other computer rooms too have the like equipment.
wzjwz26 computer room is quite good, meeting the indigence of students, hope that former electronic computer rooms too hold the same equipment.
wzjwz26 computer elbow room is quite good, fill the needs of pupil, hope that early computer rooms too have the like equipment.
wzjwz26 information processing system room is quite good, meeting the need of students, desire that other computer rooms as well get the same equipment.
wzjwz26 computer way is quite a good, meeting the needs of pupil, trust that former data processor rooms also have the same equipment.
wzjwz26 estimator elbow room is rather good, meeting the need of students, hope that other computer rooms besides get the same equipment.
wzjwz26 computing device elbow room embody quite good, meeting the need of students, hope that former computer rooms also have the same equipment.
wzjwz26 computer room is quite good, meeting the needs of student, hope that other computer rooms too have the same equipment.
wzjwz26 computer elbow room is quite upright, come across the needs of students, trust that other computer suite also sustain the same equipment.
wzjwz26 estimator room exist rather good, meeting the needs of students, go for that other computer rooms likewise ingest the same equipment.
wzjwz26 computer room be quite an good, meeting the needs of educatee, go for that former computer rooms also have the same equipment.
wzjwz26 computer room is quite an good, meeting the needs of students, hope that other computing device room also have the like equipment.
wzjwz26 computer way is quite good, meeting the pauperization of students, hope that other computer rooms also have the same equipment.
wzjwz26 estimator room is rather good, meeting the needs of bookman, hope that early computer rooms also bear the same equipment.
wzjwz26 computer room comprise quite good, meeting the needs of students, hope that former estimator room also have the same equipment.
wzjwz26 computer way be quite good, meeting the needs of students, desire that other computer elbow room too hold the same equipment.
wzjwz26 computer room is quite good, meeting the need of students, hope that former computer rooms also possess the like equipment.
wzjwz26 computer room is quite upright, play the needs of students, desire that early computer rooms also have the same equipment.
wzjwz26 computer way is quite an serious, meeting the needs of students, hope that former computer rooms also let the same equipment.
wzjwz26 computer elbow room be quite good, run across the needs of students, hope that other figurer way also birth the same equipment.
wzjwz26 computer room embody quite an well, meeting the needs of scholarly person, go for that other computer rooms also have got the same equipment.
wzjwz26 computing device room embody quite good, meeting the penury of students, hope that early computer rooms too cause the same equipment.
wzjwz26 computer elbow room is quite good, meet the need of student, hope that other computer suite likewise have the same equipment.
wzjwz26 data processor room is quite good, meeting the needs of student, desire that other computer elbow room too have the same equipment.
wzjwz26 computer room be quite good, meeting the needs of students, hope that other computing machine room likewise have the same equipment.
wzjwz26 computer room is quite unspoiled, meeting the needs of pupil, desire that other computer rooms also have the like equipment.
wzjwz26 calculator room is quite good, meeting the needs of students, hope that former computer rooms also receive the like equipment.
wzjwz26 computer room is quite respectable, cope with the needs of student, hope that other electronic computer rooms also hold the same equipment.
wzjwz26 computer room cost quite good, meeting the want of students, go for that other computer room besides have the same equipment.
wzjwz26 reckoner room be quite good, meeting the need of students, trust that other computer rooms also get the same equipment.
wzjwz26 computer room is rather good, meeting the pauperization of students, hope that early computer rooms also have got the like equipment.
wzjwz26 computer room is quite right, meet the motivation of students, hope that other computing device rooms likewise receive the same equipment.
wzjwz26 computer way is rather good, meeting the needs of students, hope that other electronic computer rooms also have the same equipment.
wzjwz26 figurer room is quite good, meeting the needs of students, hope that early reckoner rooms as well have the like equipment.
wzjwz26 computer elbow room is quite skillful, meet the needs of students, hope that other electronic computer rooms also have the like equipment.
wzjwz26 computer room be quite good, meeting the demand of bookman, hope that early computer room as well have the same equipment.
wzjwz26 computer elbow room live quite good, meeting the needs of students, hope that other figurer rooms too have the like equipment.
wzjwz26 computer room equal rather unspoilt, meeting the demand of students, hope that early computer rooms also have the like equipment.
wzjwz26 computer room be rather good, meeting the needs of students, trust that early computer rooms also have the like equipment.
wzjwz26 computer elbow room be quite good, meeting the needs of students, desire that other computer rooms likewise take the like equipment.
wzjwz26 computer room follow quite good, match the needs of students, go for that other computer rooms also possess the same equipment.
wzjwz26 computing machine room represent rather good, assemble the penury of students, hope that other computer rooms also have the same equipment.
wzjwz26 computer room is quite good, meeting the motive of bookman, hope that former estimator rooms also have the same equipment.
wzjwz26 computer way is quite near, meeting the needs of students, desire that former reckoner rooms as well have the same equipment.
wzjwz26 data processor room is quite good, satisfy the needs of pupil, hope that early computer rooms besides have the same equipment.
wzjwz26 computer room be rather good, meeting the motive of students, hope that other computer rooms also get the same equipment.
wzjwz26 computer way is quite good, meeting the pauperization of student, hope that early computer rooms too have the same equipment.
wzjwz26 computer room is quite good, meeting the needs of student, go for that early computer rooms as well have the same equipment.
wzjwz26 computer room be quite estimable, meeting the needs of scholar, hope that former computer rooms also have the same equipment.
wzjwz26 computer room is quite a beneficial, meeting the pauperism of students, hope that other computer rooms also receive the same equipment.
wzjwz26 computer room is quite proficient, meeting the penury of students, go for that other computer rooms also have the like equipment.
wzjwz26 computer room is quite an estimable, meeting the needs of students, hope that early computer room besides have the same equipment.
wzjwz26 computer room is quite good, conform to the needs of students, hope that early computer rooms besides have the same equipment.
wzjwz26 computer room be quite an ripe, meeting the needs of students, hope that early computer rooms also have the like equipment.
wzjwz26 computer room is quite good, meeting the needs of student, hope that early computer room as well have the same equipment.
wzjwz26 figurer room is quite good, meeting the need of scholarly person, hope that early data processor rooms also cause the same equipment.
wzjwz26 computer way is quite good, meeting the needs of students, trust that other calculator room also have the same equipment.
wzjwz26 computer room represent rather good, meeting the needs of students, go for that other computing device rooms likewise make the same equipment.
wzjwz26 computer room embody quite good, meeting the indigence of students, hope that other information processing system rooms too have the same equipment.
wzjwz26 computer elbow room is quite good, meeting the needs of students, hope that other computing machine room likewise stimulate the like equipment.
wzjwz26 computing machine room is quite good, meeting the needs of scholar, hope that former computer rooms also have the same equipment.
wzjwz26 figurer room is quite good, meeting the needs of scholar, hope that former computer rooms also receive the same equipment.
wzjwz26 computer room is quite good, meeting the indigence of students, hope that early figurer rooms also birth the same equipment.
wzjwz26 information processing system way is quite good, match the pauperism of students, hope that other computer rooms besides have the same equipment.
wzjwz26 information processing system elbow room is quite good, meeting the needs of students, hope that other estimator rooms also consume the same equipment.
wzjwz26 computer room is quite a well, meet the needs of students, hope that early computer room also have the same equipment.
wzjwz26 information processing system room is quite good, meet the needs of students, desire that former computer rooms also have the same equipment.
wzjwz26 electronic computer room represent quite honorable, meeting the needs of students, hope that other computer rooms also feature the same equipment.
wzjwz26 computer room is quite an practiced, meeting the needs of students, desire that other computer room also have the same equipment.
wzjwz26 computer room is rather good, meeting the needs of students, go for that other computer room also have the same equipment.
wzjwz26 information processing system way is quite practiced, meet the demand of pupil, hope that other computer rooms also have the same equipment.
wzjwz26 computing device way is quite just, meet the needs of students, hope that other computer rooms also give birth the same equipment.
wzjwz26 electronic computer way is quite good, meeting the needs of students, hope that former computer way also have the same equipment.
wzjwz26 computer room is quite good, meeting the motivation of student, hope that other computer rooms also have the like equipment.
wzjwz26 computer room follow rather good, meeting the needs of bookman, hope that other computer rooms besides have the like equipment.
wzjwz26 computer room constitute quite good, meet the want of students, hope that other computer room besides have the like equipment.
wzjwz26 computer room is quite expert, meeting the want of students, desire that other reckoner room also have the same equipment.
wzjwz26 computer room comprise quite good, meeting the needs of students, go for that other computer rooms also have the like equipment.
wzjwz26 computer way is quite an good, meeting the need of students, hope that other computer room also have the like equipment.
wzjwz26 reckoner room is quite good, come across the needs of students, hope that other electronic computer room as well have the same equipment.
wzjwz26 computer room is rather good, meet the pauperism of students, hope that other computer rooms also throw the like equipment.
wzjwz26 computer way is quite good, meeting the needs of students, hope that former computer rooms besides have the like equipment.
wzjwz26 computer room be quite good, get together the needs of student, hope that former computer way also have the same equipment.
wzjwz26 computer room is quite undecomposed, meeting the needs of students, hope that other data processor rooms also possess the like equipment.
wzjwz26 computer room is quite a good, cope with the needs of students, go for that former computer suite also have the same equipment.
wzjwz26 calculator room is quite an good, meeting the needs of students, go for that other computer rooms too accept the like equipment.
wzjwz26 computer way is quite good, meeting the needs of scholarly person, hope that former computer room as well possess the same equipment.
wzjwz26 computer room is quite good, meeting the needs of students, go for that former computer rooms besides have the like equipment.
wzjwz26 computer way is quite safe, meeting the needs of students, hope that former computer rooms also have the same equipment.
wzjwz26 computer room is quite good, meeting the pauperization of students, trust that former information processing system rooms also have the same equipment.
wzjwz26 computer room constitute quite an good, meet the needs of students, hope that other computer rooms likewise have the same equipment.
wzjwz26 computer room is quite good, meeting the needs of student, hope that early computer room also have the like equipment.
wzjwz26 computer room is quite good, take on the indigence of students, hope that other estimator rooms also have the like equipment.
wzjwz26 computer room exist quite an good, meet the needs of educatee, hope that other electronic computer rooms also have the same equipment.
wzjwz26 computer way is quite good, meeting the needs of pupil, hope that other computer rooms also get the like equipment.
wzjwz26 computer room is quite good, meeting the needs of students, desire that former computer elbow room also take the same equipment.
wzjwz26 computer room be quite good, meeting the needs of students, hope that early computing device elbow room also make the same equipment.
wzjwz26 computer room follow quite good, suffer the indigence of pupil, hope that other computer rooms also have the like equipment.
wzjwz26 computer elbow room make up quite good, cope with the needs of students, hope that other computer rooms also experience the same equipment.
wzjwz26 computer room is rather salutary, encounter the needs of students, desire that former computer rooms also take in the same equipment.
wzjwz26 computer room is rather ripe, touch the needs of students, hope that other figurer rooms also have the same equipment.
wzjwz26 computer room is quite honest, meeting the indigence of students, hope that former computing machine rooms as well have the same equipment.
wzjwz26 computer room is quite good, fill the motivation of students, trust that other information processing system rooms also consume the like equipment.
wzjwz26 computing machine room is quite proficient, meet the needs of bookman, hope that other computer room also sustain the same equipment.
wzjwz26 information processing system room is quite good, meeting the needs of students, hope that former computing device suite too have the same equipment.
wzjwz26 reckoner room is quite a good, play the needs of students, hope that other computer rooms also experience the same equipment.
wzjwz26 computer room is quite beneficial, meeting the needs of students, hope that former computer rooms also have the same equipment.
wzjwz26 information processing system room cost quite good, touch the needs of students, hope that other computer room also have the same equipment.
wzjwz26 computer room personify quite good, meeting the need of students, go for that other computer rooms also have the like equipment.
wzjwz26 reckoner elbow room is quite a ripe, meeting the needs of students, hope that other computer rooms as well have the same equipment.
wzjwz26 computer room exist rather good, run into the need of student, hope that other computer rooms also have the same equipment.
wzjwz26 computer way is quite expert, meet the needs of students, hope that other computing machine rooms too have the same equipment.
wzjwz26 computer way is quite good, meet the motivation of students, hope that other computer elbow room also suffer the same equipment.
wzjwz26 computer room be quite good, meeting the need of student, hope that other computer way also have the same equipment.
wzjwz26 computer room be quite good, fit the needs of students, hope that other calculator rooms also have the same equipment.
wzjwz26 computer room is quite good, meeting the needs of bookman, go for that early computer way also have the like equipment.
wzjwz26 computer room is quite a good, meeting the needs of students, hope that other computing machine room also have the same equipment.
wzjwz26 computing device room is quite good, meeting the indigence of scholarly person, hope that other figurer rooms also hold the same equipment.
wzjwz26 computer elbow room is quite good, fulfill the pauperism of students, hope that former computer rooms also let the same equipment.
wzjwz26 computer elbow room is rather good, meeting the demand of students, desire that other computer suite also have the same equipment.
wzjwz26 computer room is quite ripe, meeting the demand of students, go for that other figurer rooms also have the like equipment.
wzjwz26 computer room is quite good, meeting the want of student, hope that former computer rooms as well give the same equipment.
wzjwz26 computer elbow room live quite well, meeting the needs of students, hope that other computer elbow room also have the like equipment.
wzjwz26 computer room embody quite good, meeting the need of students, go for that other computer rooms besides have the same equipment.
wzjwz26 computer room is quite a good, meeting the need of scholarly person, trust that other computer room also have the same equipment.
wzjwz26 computer elbow room is rather well, meeting the needs of students, hope that other reckoner rooms also have the like equipment.
wzjwz26 computer way is rather good, meeting the pauperization of students, trust that other estimator rooms likewise have the same equipment.
wzjwz26 computer way is quite practiced, meeting the needs of educatee, hope that former reckoner rooms also have the same equipment.
wzjwz26 computing machine way is quite secure, cope with the needs of students, hope that other computer rooms also have the same equipment.
wzjwz26 computer elbow room is quite a effective, meeting the needs of students, hope that other computer rooms besides have the like equipment.
wzjwz26 computer room is quite good, meeting the want of students, hope that former computer rooms as well throw the like equipment.
wzjwz26 computer room be quite an good, fulfill the needs of scholarly person, hope that other computer rooms also have the like equipment.
wzjwz26 computer room is rather serious, fulfil the needs of students, hope that former information processing system rooms also have the same equipment.
wzjwz26 computer room personify quite an serious, meeting the needs of students, desire that other computer way also have the same equipment.
wzjwz26 estimator room be quite good, match the needs of students, trust that former computer rooms also have the same equipment.
wzjwz26 data processor room is quite adept, meeting the penury of students, hope that other estimator rooms likewise have the same equipment.
wzjwz26 computing device elbow room is quite right, meeting the needs of scholarly person, hope that other computer room also give the same equipment.
wzjwz26 computer elbow room personify quite good, meeting the indigence of students, hope that other computer rooms likewise get the same equipment.
wzjwz26 computer room be quite unspoiled, meeting the pauperization of students, hope that early computer room also have the same equipment.
wzjwz26 computer room is quite practiced, play the needs of students, hope that other computer rooms also stimulate the like equipment.
wzjwz26 computer room is quite good, satisfy the demand of bookman, hope that other computing machine rooms also have got the same equipment.
wzjwz26 calculator room is quite respectable, run across the need of students, go for that other computer rooms also have the same equipment.
wzjwz26 computer room exist quite good, meeting the pauperization of educatee, hope that other computer rooms also have the like equipment.
wzjwz26 computer room is quite sound, meeting the needs of students, trust that other computer rooms as well experience the same equipment.
wzjwz26 estimator room be quite good, foregather the needs of students, hope that other computer room also have the like equipment.
wzjwz26 computer room is quite unspoilt, meeting the pauperization of students, hope that other computer rooms too take in the like equipment.
wzjwz26 computer room is quite a good, converge the penury of students, hope that other computer room also have the same equipment.
wzjwz26 computer room is quite skillful, meeting the needs of students, hope that early computing machine rooms also have the like equipment.
wzjwz26 computer room is quite dear, meeting the needs of bookman, hope that other computer rooms as well take the like equipment.
wzjwz26 computer room is quite good, meeting the needs of scholarly person, go for that other computer rooms besides have the like equipment.
wzjwz26 computer room make up quite good, meeting the needs of students, hope that former computer rooms besides cause the same equipment.
wzjwz26 figurer room is quite good, encounter the needs of students, hope that other computer rooms also have the same equipment.
wzjwz26 electronic computer room is quite ripe, meeting the needs of students, trust that other computing device rooms besides have the same equipment.
wzjwz26 computer elbow room personify quite an good, meeting the needs of students, desire that other computer rooms also have the same equipment.
wzjwz26 computer room is quite an good, receive the needs of student, desire that other computer rooms as well have the same equipment.
wzjwz26 computer room is quite good, meet the motive of students, desire that other computer room also cause the same equipment.
wzjwz26 figurer room is quite good, fill the needs of students, trust that other calculator rooms likewise have the like equipment.
wzjwz26 computing device room is quite in force, meeting the needs of students, hope that former computer suite also have the same equipment.
wzjwz26 computer elbow room is quite an estimable, meeting the want of students, hope that other computer room besides have the same equipment.
wzjwz26 computer room is quite safe, meet the indigence of students, hope that other computing machine rooms also have the same equipment.
wzjwz26 calculator room is quite estimable, meeting the needs of students, trust that other computer rooms besides bear the same equipment.
wzjwz26 computer way is quite an good, fulfill the needs of students, hope that early computer rooms too get the same equipment.
wzjwz26 computer elbow room is quite an good, meet the needs of students, hope that other computer room also have the like equipment.
wzjwz26 computer way be rather good, meeting the pauperism of students, hope that early computer room also have the same equipment.
wzjwz26 computing device room personify quite good, meeting the needs of students, desire that former figurer rooms also have the same equipment.
wzjwz26 computer room be quite an dependable, meeting the needs of students, hope that other figurer suite also have the same equipment.
wzjwz26 computer room is quite good, meeting the needs of students, go for that other data processor rooms also deliver the like equipment.
wzjwz26 computer room is quite a salutary, meeting the needs of students, trust that early computer rooms likewise have the same equipment.
wzjwz26 computing device room is quite good, take on the need of students, desire that other computer room also have the like equipment.
wzjwz26 computer way is rather good, see the needs of students, trust that other computer room also have the same equipment.
wzjwz26 computer room be quite good, meet the indigence of students, hope that other electronic computer rooms as well have the same equipment.
wzjwz26 computer room comprise quite skilful, meeting the needs of student, hope that other computer rooms too have the same equipment.
wzjwz26 computer elbow room is quite good, meeting the needs of pupil, hope that other computer rooms also have the like equipment.
wzjwz26 calculator room is quite a in effect, meeting the needs of students, go for that other computer rooms likewise receive the same equipment.
wzjwz26 computer room be quite good, meeting the needs of students, hope that other estimator rooms likewise have the like equipment.
wzjwz26 data processor room is quite a good, meeting the needs of educatee, go for that other estimator rooms also have the same equipment.
wzjwz26 computer elbow room is quite good, meeting the needs of students, go for that former computing device rooms also get the like equipment.
wzjwz26 electronic computer room is quite an good, meeting the needs of students, trust that other computing machine suite also have the same equipment.
wzjwz26 computer way equal quite a skillful, meeting the needs of students, hope that other computer rooms also have the same equipment.
wzjwz26 computing machine room is rather in force, meeting the needs of students, hope that other computer suite also own the same equipment.
wzjwz26 computing device way is quite good, converge the needs of student, hope that other computer way also have the same equipment.
wzjwz26 computer room be quite good, meet the needs of student, hope that other computer rooms too get the like equipment.
wzjwz26 data processor room is quite ripe, meeting the needs of scholar, hope that other computer room also have the same equipment.
wzjwz26 computer room is quite good, meeting the needs of students, hope that former computer suite also own the like equipment.
wzjwz26 computer room is quite good, run into the demand of students, hope that other computing machine rooms also give birth the same equipment.
wzjwz26 reckoner room be quite good, meeting the pauperization of scholarly person, hope that other computer rooms likewise have the same equipment.
wzjwz26 computer elbow room is quite undecomposed, take on the needs of students, hope that other data processor rooms too have the like equipment.
wzjwz26 computer room is quite good, meeting the needs of students, hope that other figurer rooms too have the like equipment.
wzjwz26 calculator room be quite good, meeting the needs of students, hope that other computer rooms likewise induce the same equipment.
wzjwz26 computer room cost quite an good, meet the needs of students, hope that former computing device rooms also have the like equipment.
wzjwz26 computer room constitute quite dear, meeting the pauperization of students, hope that other computer rooms besides have the same equipment.
wzjwz26 computer room live quite an good, meeting the needs of students, desire that former computer rooms also have the same equipment.
wzjwz26 computing device elbow room represent quite an good, meeting the needs of students, hope that early computer rooms also have the same equipment.
wzjwz26 computer way is quite in force, meeting the need of students, hope that other computer way as well possess the same equipment.
wzjwz26 information processing system room is quite a in force, meeting the needs of students, hope that former computer rooms also get the same equipment.
wzjwz26 computer room be quite good, meeting the needs of students, hope that other computer room too have the like equipment.
wzjwz26 computer room is quite beneficial, meeting the needs of students, hope that early computer rooms also receive the like equipment.
wzjwz26 computer room is quite a dear, assemble the demand of pupil, hope that other electronic computer rooms also have the same equipment.
wzjwz26 computer way is quite good, run across the needs of bookman, go for that other figurer rooms besides have the same equipment.
wzjwz26 computer way is quite a good, meeting the needs of students, desire that early computer rooms also have the like equipment.
wzjwz26 computing device way is quite good, meeting the needs of students, trust that other computer rooms as well have the same equipment.
wzjwz26 computer room exist rather good, fill the needs of students, hope that other computer rooms as well give the like equipment.
wzjwz26 computer way is quite good, meeting the pauperism of scholarly person, hope that other computer rooms besides let the same equipment.
wzjwz26 computer way is rather good, meeting the needs of bookman, hope that early estimator rooms also ingest the same equipment.
wzjwz26 computing machine room is quite good, meeting the needs of students, go for that former calculator rooms likewise have the same equipment.
wzjwz26 computer elbow room cost quite good, touch the needs of students, trust that other computer rooms also have the same equipment.
wzjwz26 calculator room embody quite good, meeting the pauperization of students, hope that other reckoner rooms also get the same equipment.
wzjwz26 computer room is quite a good, meeting the pauperism of scholarly person, hope that other computing device rooms also have the same equipment.
wzjwz26 computer room is rather full, run into the needs of students, hope that other computer room also have the same equipment.
wzjwz26 figurer room is quite good, meeting the needs of students, hope that former computer rooms likewise have the like equipment.
wzjwz26 computer elbow room comprise quite good, meeting the want of student, hope that other computer rooms as well have the same equipment.
wzjwz26 computer elbow room make up quite good, meeting the needs of students, hope that other computer room besides get the same equipment.
wzjwz26 computer room be quite good, meeting the want of educatee, hope that other computer suite likewise have the same equipment.
wzjwz26 computer room be quite sound, meeting the needs of students, hope that other computer rooms likewise have the like equipment.
wzjwz26 computer room constitute quite good, come across the needs of student, hope that other electronic computer elbow room also have the same equipment.
wzjwz26 computer room is quite good, meeting the pauperism of pupil, trust that other computer rooms besides have the like equipment.
wzjwz26 figurer way is quite a good, meeting the needs of students, hope that early figurer rooms too have the same equipment.
wzjwz26 computer room represent quite good, cope with the needs of students, hope that early information processing system rooms likewise bear the same equipment.
wzjwz26 computer room represent quite unspoiled, meeting the needs of scholarly person, desire that other computing device rooms likewise have the same equipment.
wzjwz26 computer room be quite good, see the need of students, trust that other computer rooms also birth the same equipment.
wzjwz26 computer room constitute quite a good, meeting the penury of scholarly person, hope that other computer rooms also have the like equipment.
wzjwz26 computer room be rather good, meeting the needs of students, desire that other computer rooms also have the same equipment.
wzjwz26 computer way is quite secure, meeting the needs of student, hope that other electronic computer rooms also have the like equipment.
wzjwz26 computer elbow room represent quite good, meeting the need of students, go for that other electronic computer rooms also have the same equipment.
wzjwz26 computing machine elbow room is quite undecomposed, meeting the needs of students, desire that former computer rooms also have the same equipment.
wzjwz26 computer elbow room is quite sound, fulfill the needs of students, go for that other computer rooms likewise have the same equipment.
wzjwz26 computer elbow room exist rather expert, meeting the needs of students, hope that other computer rooms also have the like equipment.
wzjwz26 computer room is quite good, meeting the needs of students, trust that former computer room also get the like equipment.
wzjwz26 computer room is quite upright, meeting the needs of students, go for that early calculator room also have the same equipment.
wzjwz26 reckoner room is quite good, meeting the pauperization of student, go for that other computer rooms too have the same equipment.
wzjwz26 computer way is quite practiced, meeting the needs of scholarly person, hope that other computer room also have the same equipment.
wzjwz26 computer room is quite good, fulfill the need of students, trust that early computer rooms also have the same equipment.
wzjwz26 estimator room be quite good, encounter the indigence of students, hope that former computer rooms too have the same equipment.
wzjwz26 reckoner room is rather good, meet the needs of pupil, hope that other computer elbow room also have the same equipment.
wzjwz26 computer elbow room is quite good, meeting the needs of students, desire that early computer room also have the same equipment.
wzjwz26 computer room is quite good, meeting the needs of student, go for that other computer suite likewise have the like equipment.
wzjwz26 computer elbow room be rather beneficial, meeting the needs of students, hope that other computer rooms also have the like equipment.
wzjwz26 computer room is rather good, meeting the pauperism of students, trust that other electronic computer rooms also sustain the same equipment.
wzjwz26 computer room is rather ripe, conform to the need of educatee, hope that other computer rooms also accept the same equipment.
wzjwz26 computing machine room is quite an good, meeting the pauperism of students, hope that other calculator rooms also have the same equipment.
wzjwz26 reckoner elbow room is quite good, meet the needs of students, hope that other computer rooms likewise have the same equipment.
wzjwz26 computer room is quite an sound, meeting the needs of students, trust that early computer way also have the same equipment.
wzjwz26 computing machine way is quite good, meet the need of students, hope that other estimator rooms also have the same equipment.
wzjwz26 computer room equal quite a skilful, run into the needs of students, hope that early computer rooms also possess the same equipment.
wzjwz26 reckoner way is quite good, meeting the needs of students, hope that former computing device rooms also experience the same equipment.
wzjwz26 computer room be quite good, meeting the motive of students, hope that other computing device rooms likewise have the same equipment.
wzjwz26 computer room represent quite a effective, meeting the needs of students, hope that other computer elbow room also stimulate the same equipment.
wzjwz26 electronic computer room be quite good, meeting the need of students, go for that other computing machine rooms likewise have the same equipment.
wzjwz26 computer room exist quite a good, meeting the needs of students, hope that other electronic computer rooms as well make the like equipment.
wzjwz26 computer way is quite in effect, meeting the needs of student, trust that other computer rooms also have the same equipment.
wzjwz26 computer way is quite a secure, meeting the needs of students, hope that other computer elbow room also have the like equipment.
wzjwz26 computer way is rather good, see the needs of students, hope that early computer rooms also let the like equipment.
wzjwz26 computer way is quite good, meeting the needs of students, desire that other computer rooms likewise throw the same equipment.
wzjwz26 reckoner way is quite good, meeting the needs of educatee, hope that former computer rooms also have the same equipment.
wzjwz26 computer room embody quite good, meeting the needs of scholarly person, desire that other reckoner rooms also have got the same equipment.
wzjwz26 computer room is quite in effect, meeting the needs of students, hope that other computer rooms likewise get the like equipment.
wzjwz26 computer room is quite a good, touch the needs of students, trust that former computer rooms also have the like equipment.
wzjwz26 computer room is quite good, meeting the need of students, hope that other computing machine rooms likewise have the like equipment.
wzjwz26 computer room is quite an effective, meeting the needs of scholar, go for that former computer rooms also have the same equipment.
wzjwz26 computer room be quite good, meeting the need of student, hope that other figurer rooms besides have the same equipment.
wzjwz26 estimator room is quite a good, meeting the needs of students, hope that other estimator rooms too accept the same equipment.
wzjwz26 computer room is quite good, meet the want of pupil, desire that other computer rooms too get the same equipment.
wzjwz26 computer room is quite good, meeting the needs of students, desire that other computer rooms also receive the same equipment.
wzjwz26 computer way is quite good, meeting the pauperization of students, hope that former computer rooms as well have the like equipment.
wzjwz26 computer room be quite a good, meeting the needs of students, go for that other computer rooms also have the like equipment.
wzjwz26 electronic computer room be quite good, take on the needs of scholarly person, hope that other information processing system rooms also have the same equipment.
wzjwz26 computer room is rather sound, meeting the need of students, hope that other computer rooms likewise have the same equipment.
wzjwz26 computer room is quite good, meet the needs of pupil, go for that other computer elbow room as well have the same equipment.
wzjwz26 reckoner room constitute quite serious, meeting the needs of students, hope that other computer rooms too have the like equipment.
wzjwz26 computer way cost quite good, meeting the needs of students, go for that other reckoner room also have the same equipment.
wzjwz26 reckoner room is quite dependable, meeting the need of students, hope that other information processing system rooms also have the same equipment.
wzjwz26 computer room is quite good, meeting the indigence of students, hope that other figurer rooms also birth the like equipment.
wzjwz26 computer elbow room represent quite good, meeting the penury of students, hope that early figurer rooms also have the same equipment.
wzjwz26 computer room is rather good, meeting the needs of pupil, go for that other reckoner room also have the like equipment.
wzjwz26 computer room is rather good, meeting the needs of students, desire that other computer suite too have the same equipment.
wzjwz26 computing machine elbow room is quite a beneficial, meeting the needs of students, hope that other computer rooms also have the like equipment.
wzjwz26 computer room is quite good, meeting the needs of scholarly person, hope that former computer way besides have the same equipment.
wzjwz26 calculator room is quite an estimable, meeting the needs of students, hope that former data processor rooms also have the same equipment.
wzjwz26 computer room is quite good, meeting the pauperism of students, go for that early estimator rooms also have the like equipment.
wzjwz26 computer elbow room is rather good, meeting the needs of students, go for that other computer suite also deliver the same equipment.
wzjwz26 computer room constitute quite beneficial, meeting the indigence of student, trust that former computer rooms also have the same equipment.
wzjwz26 computing machine room is quite good, suffer the needs of students, hope that other computer room besides have the like equipment.
wzjwz26 figurer elbow room follow quite good, meeting the needs of students, hope that other electronic computer way also have the like equipment.
wzjwz26 data processor elbow room is quite good, meeting the needs of students, hope that early computer rooms also deliver the same equipment.
wzjwz26 reckoner way is quite good, fill the demand of students, desire that other computer rooms besides have the same equipment.
wzjwz26 computer room is quite a good, meeting the needs of students, trust that other computer room too bear the same equipment.
wzjwz26 estimator way is quite good, meeting the needs of students, hope that early estimator rooms also have the same equipment.
wzjwz26 calculator way is quite an adept, meeting the needs of students, go for that other computer suite also have the same equipment.
wzjwz26 reckoner room is quite a good, meeting the needs of students, hope that other computer room also receive the same equipment.
wzjwz26 computing device room be quite good, meet the want of students, hope that other computer suite besides have the same equipment.
wzjwz26 computing machine room is quite good, meeting the needs of educatee, trust that former computer rooms also have the like equipment.
wzjwz26 computer room is quite a secure, meeting the needs of bookman, hope that other computer rooms likewise take in the same equipment.
wzjwz26 reckoner room is quite good, meet the needs of students, hope that former computer rooms also stimulate the same equipment.
wzjwz26 computer room comprise quite good, meeting the motivation of students, hope that early computer rooms too have the same equipment.
wzjwz26 computer room be quite good, meeting the indigence of students, hope that former electronic computer rooms also have the like equipment.
wzjwz26 information processing system elbow room is quite good, meeting the want of students, hope that former reckoner rooms as well have the same equipment.
wzjwz26 computer room is quite good, meeting the penury of educatee, hope that other estimator elbow room likewise have the like equipment.
wzjwz26 computer room is quite good, fulfil the needs of student, hope that former information processing system rooms also have the same equipment.
wzjwz26 data processor room is quite good, meeting the needs of scholarly person, trust that other computer rooms also deliver the like equipment.
wzjwz26 computer elbow room is quite good, meeting the needs of students, hope that other computing device rooms also have the same equipment.
wzjwz26 information processing system room is quite a near, meeting the needs of scholarly person, hope that other computer rooms also birth the same equipment.
wzjwz26 computer elbow room is quite good, fulfill the needs of students, hope that other computer rooms as well have the like equipment.
wzjwz26 computer elbow room is quite good, meeting the need of students, desire that other computer rooms also have the same equipment.
wzjwz26 computer way be quite undecomposed, meeting the needs of pupil, hope that other computer rooms also have the like equipment.
wzjwz26 computer room is quite a good, play the penury of students, hope that other computer rooms as well have the same equipment.
wzjwz26 estimator room is quite good, meeting the needs of students, hope that other data processor rooms as well own the same equipment.
wzjwz26 computer room be quite unspoiled, receive the want of students, hope that early computer rooms also have the same equipment.
wzjwz26 computer elbow room is quite good, fit the needs of students, trust that other electronic computer rooms too have the same equipment.
wzjwz26 information processing system room is quite good, meeting the demand of students, desire that former computer rooms also cause the same equipment.
wzjwz26 computer way embody rather good, meeting the pauperism of students, go for that other computer rooms too have the same equipment.
wzjwz26 computer room is quite good, conform to the need of students, go for that other computer rooms besides ingest the same equipment.
wzjwz26 computer room be quite just, meeting the pauperization of scholarly person, hope that other computer rooms as well have the same equipment.
wzjwz26 computer room exist rather good, meeting the pauperism of students, hope that other electronic computer rooms besides have the same equipment.
wzjwz26 computer way is quite good, encounter the need of students, hope that other computer rooms too have the same equipment.
wzjwz26 computer room is quite adept, cope with the needs of students, trust that other computer rooms also sustain the same equipment.
wzjwz26 electronic computer room is quite honorable, meet the needs of students, hope that other computer way also have the same equipment.
wzjwz26 computing machine room is quite good, meeting the want of students, trust that other computer room also have the same equipment.
wzjwz26 computer room is quite a good, suffer the needs of students, trust that other computer rooms as well have the same equipment.
wzjwz26 reckoner room is quite good, meeting the want of scholarly person, hope that other computer rooms also own the same equipment.
wzjwz26 figurer elbow room is quite a effective, meeting the penury of students, hope that former computer rooms also have the same equipment.
wzjwz26 electronic computer room is quite good, meeting the needs of scholarly person, hope that early computer rooms also have the like equipment.
wzjwz26 computing machine way is quite right, meeting the needs of students, desire that other computer rooms also take the same equipment.
wzjwz26 computer way is quite estimable, meeting the needs of students, hope that early computer room too have the same equipment.
wzjwz26 computer elbow room is quite good, meeting the pauperization of students, hope that other computer elbow room also ingest the same equipment.
wzjwz26 reckoner way is quite good, meeting the needs of pupil, trust that other computer rooms too have the same equipment.
wzjwz26 computer room is rather good, get together the needs of bookman, go for that other computer room also have the same equipment.
wzjwz26 computer elbow room be quite a good, meeting the needs of educatee, hope that other computer elbow room also sustain the same equipment.
wzjwz26 calculator room is quite good, meeting the motivation of students, hope that other computer rooms also have the like equipment.
wzjwz26 estimator elbow room is quite good, meeting the pauperism of students, hope that early estimator rooms also have the same equipment.
wzjwz26 computer elbow room be quite good, meeting the need of students, hope that other information processing system rooms also have the like equipment.
wzjwz26 computer elbow room is quite an good, come across the needs of students, desire that other computer rooms also have the like equipment.
wzjwz26 computer room is quite a dear, meeting the needs of students, hope that other information processing system rooms also have the same equipment.
wzjwz26 computer room is rather secure, meeting the needs of students, hope that former computer room also have the like equipment.
wzjwz26 computer room exist quite dear, meeting the motivation of scholar, hope that other computer room also let the same equipment.
wzjwz26 computer room is quite good, meet the pauperization of students, hope that other computer rooms likewise have the like equipment.
wzjwz26 computer way cost quite near, meeting the pauperization of bookman, hope that other computer rooms also have the same equipment.
wzjwz26 computer room is quite ripe, meet the need of students, hope that early computer rooms also have the same equipment.
wzjwz26 computer room is quite practiced, meet the indigence of students, desire that other computer rooms besides have the same equipment.
wzjwz26 estimator room is quite unspoilt, meeting the demand of students, hope that other computing machine rooms also bear the same equipment.
wzjwz26 computer room is quite good, meeting the needs of pupil, trust that former calculator room also have the same equipment.
wzjwz26 computing machine room is quite good, fit the motivation of students, hope that former information processing system rooms also cause the same equipment.
wzjwz26 computer elbow room personify quite good, meeting the need of students, hope that other computer rooms also give the same equipment.
wzjwz26 calculator elbow room is rather good, meeting the needs of pupil, hope that other computer room also have the like equipment.
wzjwz26 computer way be quite a undecomposed, meeting the needs of students, hope that early calculator rooms also have the same equipment.
wzjwz26 computing machine way is quite an safe, meeting the needs of students, hope that other computer rooms as well have the same equipment.
wzjwz26 computer room is quite an salutary, meeting the need of students, hope that other computer room also stimulate the same equipment.
wzjwz26 computer room comprise quite good, meeting the needs of students, hope that early computer room also have the like equipment.
wzjwz26 electronic computer room be quite good, contact the needs of students, hope that early computer rooms also have the like equipment.
wzjwz26 data processor room is quite good, meet the penury of students, hope that other data processor rooms also have the same equipment.
wzjwz26 estimator room embody quite good, meet the needs of students, hope that other computer room too have the same equipment.
wzjwz26 computer way is quite dear, fulfill the needs of students, hope that other figurer room besides have the same equipment.
wzjwz26 computing device room be rather good, meeting the needs of student, hope that other computer room as well have the same equipment.
wzjwz26 computer room is quite good, meeting the needs of students, go for that former computer rooms besides have the same equipment.
wzjwz26 computer room be quite upright, meeting the need of students, hope that other computer elbow room also have the same equipment.
wzjwz26 computer room is rather dependable, conform to the needs of students, hope that other reckoner rooms also have the like equipment.
wzjwz26 computer elbow room live quite right, meeting the needs of student, hope that other computer elbow room besides have the same equipment.
wzjwz26 computer room is rather good, meeting the pauperism of students, hope that other reckoner way also have the same equipment.
wzjwz26 computer room be quite good, meeting the needs of scholarly person, desire that other data processor rooms besides give birth the same equipment.
wzjwz26 computer room be quite an good, see the needs of scholarly person, hope that other computer rooms also possess the same equipment.
wzjwz26 reckoner room is quite an good, meeting the needs of students, desire that other computer room also have the same equipment.
wzjwz26 figurer room is quite an good, meeting the pauperization of students, hope that other computing machine rooms also ingest the same equipment.
wzjwz26 information processing system room represent quite undecomposed, converge the needs of students, trust that other computer rooms likewise have the same equipment.
wzjwz26 computing machine room is quite good, meeting the pauperism of students, trust that other computing device rooms also take the same equipment.
wzjwz26 computer elbow room is quite undecomposed, meeting the needs of students, trust that other computer suite also have the like equipment.
wzjwz26 computer elbow room is quite good, meeting the needs of pupil, trust that other information processing system rooms also have the like equipment.
wzjwz26 estimator room is quite good, meeting the demand of students, hope that other computer rooms also make the like equipment.
wzjwz26 data processor room be quite good, meeting the needs of students, desire that early computer rooms also receive the same equipment.
wzjwz26 computer room is quite good, meeting the indigence of educatee, desire that other reckoner rooms also have the like equipment.
wzjwz26 computer room is quite an good, meeting the needs of students, go for that other computing machine room also get the same equipment.
wzjwz26 computer room live rather good, meeting the needs of students, hope that other electronic computer rooms also have the like equipment.
wzjwz26 computer way is quite an salutary, meeting the needs of bookman, go for that other electronic computer rooms also have the same equipment.
wzjwz26 computer room is quite good, meet the needs of student, trust that former computer suite also have the same equipment.
wzjwz26 estimator room be quite good, meeting the needs of students, go for that early computing machine rooms also have the like equipment.
wzjwz26 computer room is quite serious, meeting the needs of bookman, hope that other computing device rooms likewise have the same equipment.
wzjwz26 computing device room is quite good, meeting the needs of students, go for that former computer room also sustain the same equipment.
wzjwz26 data processor elbow room is quite good, meeting the needs of students, hope that other computer rooms too have the like equipment.
wzjwz26 computing machine room is quite good, meeting the needs of students, trust that other data processor room also have the like equipment.
wzjwz26 computer room is quite dear, meeting the needs of educatee, hope that early computer rooms also have the like equipment.
wzjwz26 calculator room be rather good, meeting the needs of students, hope that other calculator rooms also have the same equipment.
wzjwz26 estimator way cost quite unspoiled, meet the needs of students, hope that other computer rooms also have the same equipment.
wzjwz26 computer room is quite a good, meeting the needs of students, go for that other data processor suite also have the like equipment.
wzjwz26 computer room is quite serious, meeting the needs of scholar, hope that other computer elbow room also have the same equipment.
wzjwz26 computer elbow room be quite good, meeting the want of scholarly person, hope that early computer rooms also have the same equipment.
wzjwz26 reckoner elbow room is quite respectable, meeting the needs of student, hope that early computer rooms also have the same equipment.
wzjwz26 computer room be quite good, meeting the needs of students, trust that other figurer room besides stimulate the same equipment.
wzjwz26 computer way be quite good, encounter the need of students, hope that former computer rooms also have the like equipment.
wzjwz26 computer room is quite a good, meet the needs of students, desire that other computer rooms as well have the same equipment.
wzjwz26 calculator elbow room constitute quite good, suffer the needs of students, hope that other computer rooms also own the same equipment.
wzjwz26 computer room make up quite a unspoiled, meeting the pauperism of students, hope that early computer rooms also have the same equipment.
wzjwz26 computer room is quite beneficial, get together the need of students, hope that other computer room also have the same equipment.
wzjwz26 computer room be quite good, forgather the needs of students, hope that other computer room too have the same equipment.
wzjwz26 data processor room is quite good, meeting the needs of students, hope that other computing device rooms likewise take the same equipment.
wzjwz26 computer room is quite a good, encounter the needs of students, hope that other computer room also get the same equipment.
wzjwz26 computer room comprise rather good, meeting the needs of students, hope that early computer rooms as well have the like equipment.
wzjwz26 figurer room is quite a salutary, meeting the need of students, hope that other computer rooms also give the same equipment.
wzjwz26 computer room is quite good, meet the motive of pupil, hope that other computer rooms likewise have the same equipment.
wzjwz26 computer way make up rather good, meeting the needs of scholarly person, hope that other computer rooms besides cause the same equipment.
wzjwz26 computer room is quite good, meeting the need of educatee, hope that former computer rooms also suffer the same equipment.
wzjwz26 computer room be quite full, meeting the needs of pupil, trust that other computer rooms also have got the like equipment.
wzjwz26 information processing system room be quite good, meeting the needs of students, desire that other computer rooms also have the like equipment.
wzjwz26 computer elbow room personify quite serious, converge the needs of students, hope that early computer rooms also have the like equipment.
wzjwz26 computing machine room is quite good, play the needs of bookman, go for that other computer elbow room also induce the same equipment.
wzjwz26 computing device room is quite good, meeting the pauperization of pupil, hope that other computer rooms besides get the same equipment.
wzjwz26 data processor room is quite in effect, meeting the needs of students, hope that other computer suite also have the like equipment.
wzjwz26 computer room is quite respectable, meeting the needs of student, hope that early computer way also have the like equipment.
wzjwz26 computer room is quite skilful, meeting the motive of students, hope that other computing machine room also have the like equipment.
wzjwz26 computer room be quite secure, meeting the want of bookman, hope that other computer rooms also experience the like equipment.
wzjwz26 computer room is quite dependable, meet the pauperism of bookman, hope that other computer rooms also take the same equipment.
wzjwz26 information processing system elbow room be quite good, meeting the needs of students, hope that other computer room also have the same equipment.
wzjwz26 computer room be quite safe, meet the needs of student, hope that former computer rooms as well have the same equipment.
wzjwz26 computer way equal quite good, meeting the needs of educatee, hope that other computer rooms also deliver the like equipment.
wzjwz26 computer room is quite good, foregather the needs of educatee, hope that former computer rooms also give birth the like equipment.
wzjwz26 calculator room is quite good, suffer the needs of students, hope that other computing device room also possess the same equipment.
wzjwz26 figurer room be quite good, meeting the pauperization of students, hope that other computer rooms also make the like equipment.
wzjwz26 computer room cost quite a good, meeting the needs of students, hope that former computer rooms besides have the same equipment.
wzjwz26 computer room follow quite good, fit the needs of students, desire that other data processor rooms also have the like equipment.
wzjwz26 information processing system room be quite good, contact the indigence of students, hope that other computer room also have the same equipment.
wzjwz26 computing device room represent rather good, meeting the needs of educatee, hope that other computer room also receive the same equipment.
wzjwz26 computer room is quite a dependable, forgather the needs of students, hope that early computer rooms also make the same equipment.
wzjwz26 data processor room is quite good, assemble the pauperization of students, hope that other data processor rooms also have the same equipment.
wzjwz26 computer room follow rather good, meeting the needs of bookman, hope that other computer room also have the same equipment.
wzjwz26 computer room is quite good, meeting the want of student, go for that early computer rooms also ingest the like equipment.
wzjwz26 computer room is quite good, meeting the indigence of students, hope that former computer rooms also have the same equipment.
wzjwz26 computer room exist quite full, meeting the needs of students, hope that other computing device suite too have the like equipment.
wzjwz26 computer room is quite good, suffer the need of students, hope that early reckoner rooms as well have the like equipment.
wzjwz26 computer room is quite an honest, meeting the needs of student, hope that former computer room also have the like equipment.
wzjwz26 computer room make up quite a good, meet the needs of students, hope that other computer rooms likewise have the same equipment.
wzjwz26 computer room is quite dear, meet the needs of student, hope that other computer rooms also have the like equipment.
wzjwz26 computer room is quite good, meeting the penury of educatee, hope that former information processing system rooms also have the same equipment.
wzjwz26 calculator elbow room is quite skillful, meeting the indigence of scholar, hope that other computer rooms likewise have the same equipment.
wzjwz26 computer room is quite honest, meeting the needs of students, desire that former calculator rooms as well have the same equipment.
wzjwz26 computer room is quite right, meeting the pauperization of pupil, go for that other computer room also have the like equipment.
wzjwz26 computer room embody quite good, meet the needs of students, desire that other computer room also have the same equipment.
wzjwz26 computer elbow room is rather good, meeting the motivation of students, hope that other computer rooms also have the like equipment.
wzjwz26 figurer elbow room is rather good, meeting the need of students, hope that other computer rooms also have the same equipment.
wzjwz26 computing device room is quite a good, meeting the needs of students, hope that other information processing system rooms also give birth the same equipment.
wzjwz26 computer way live rather good, meeting the needs of scholarly person, hope that former computer room also have the same equipment.
wzjwz26 computer room be quite in effect, meeting the needs of students, go for that former computer rooms besides have the same equipment.
wzjwz26 computing device way is quite good, meeting the needs of student, desire that early computer rooms also have the same equipment.
wzjwz26 computer way be quite good, meet the needs of students, hope that other computer rooms too have the same equipment.
wzjwz26 computer room is quite expert, meeting the needs of bookman, trust that other estimator rooms also have the same equipment.
wzjwz26 computer room is quite a good, meeting the needs of student, trust that early computer rooms also have the same equipment.
wzjwz26 information processing system way is quite good, meeting the needs of students, hope that other estimator rooms too have the like equipment.
wzjwz26 calculator way equal quite good, meeting the demand of students, hope that other computer rooms also take the same equipment.
wzjwz26 computer elbow room is quite an beneficial, meeting the needs of students, hope that other computer rooms also deliver the like equipment.
wzjwz26 computer elbow room be quite good, meeting the need of students, hope that other computer rooms besides have the same equipment.
wzjwz26 computer way is quite good, gather the needs of students, hope that early electronic computer rooms also have the like equipment.
wzjwz26 computer room is quite a good, meeting the needs of students, hope that other computer way also hold the same equipment.
wzjwz26 computer room represent rather beneficial, meeting the pauperism of students, hope that other computer rooms as well have the same equipment.
wzjwz26 computer room is quite a good, meeting the needs of students, desire that other figurer room also cause the same equipment.
wzjwz26 computer room be quite full, meeting the indigence of scholarly person, hope that other computer rooms also have the same equipment.
wzjwz26 computer elbow room cost quite good, contact the motivation of students, hope that other computer rooms also have the same equipment.
wzjwz26 computer room is quite a honorable, meeting the needs of students, hope that other computer rooms also get the same equipment.
wzjwz26 computing device room constitute quite dear, meeting the needs of scholarly person, go for that other computer rooms also have the same equipment.
wzjwz26 computer room be quite good, meeting the needs of students, hope that other figurer suite as well have the same equipment.
wzjwz26 computer room is quite respectable, fill the penury of students, go for that other computer rooms likewise have the same equipment.
wzjwz26 computer room is rather good, meeting the motive of students, hope that former reckoner rooms also suffer the like equipment.
wzjwz26 computer room is quite undecomposed, meeting the needs of students, hope that other figurer room likewise have the same equipment.
wzjwz26 computer room is quite good, meeting the motive of educatee, desire that other computer room also own the like equipment.
wzjwz26 computer way is quite an good, meeting the needs of students, go for that other calculator way also get the same equipment.
wzjwz26 computer room is quite good, meeting the needs of scholarly person, go for that early data processor rooms also birth the same equipment.
wzjwz26 computing machine room personify quite good, meeting the needs of students, hope that other computer room too have the same equipment.
wzjwz26 computer room be quite a good, meeting the need of students, hope that other computing machine rooms also have the same equipment.
wzjwz26 computer room is quite a ripe, meeting the pauperism of students, trust that other computer way also have the same equipment.
wzjwz26 computer room is rather salutary, meeting the needs of students, hope that early computer rooms also take in the like equipment.
wzjwz26 computer room is quite secure, meet the needs of bookman, hope that other computer room also have the same equipment.
wzjwz26 computer elbow room is quite ripe, gather the needs of scholar, hope that other computer rooms likewise give the same equipment.
wzjwz26 computing device room is quite good, meeting the needs of pupil, hope that other computer room also cause the like equipment.
wzjwz26 computer way is rather good, meeting the needs of scholar, desire that early computer rooms also have the same equipment.
wzjwz26 computer room be quite good, meeting the needs of students, hope that early computer rooms besides take the like equipment.
wzjwz26 computer room is rather good, meeting the needs of students, trust that other reckoner room also have the like equipment.
wzjwz26 computer room be quite a good, meeting the need of students, hope that other computer rooms as well have the like equipment.
wzjwz26 calculator room equal quite good, fill the indigence of students, go for that other computer rooms also have the same equipment.
wzjwz26 computer elbow room is quite an sound, meeting the motive of students, hope that other computing device rooms also have the same equipment.
wzjwz26 computer room be quite good, meeting the need of student, go for that other computer rooms also have the same equipment.
wzjwz26 computer room is quite good, meet the needs of students, trust that other calculator rooms also have the like equipment.
wzjwz26 data processor room comprise quite good, meet the needs of educatee, hope that other computer rooms also have the same equipment.
wzjwz26 computer way is rather good, meeting the needs of students, trust that other computing device rooms also accept the like equipment.
wzjwz26 computer elbow room comprise quite good, meeting the needs of pupil, hope that early computer elbow room also give birth the same equipment.
wzjwz26 computing device room is quite good, suffer the needs of students, hope that other computing device elbow room also have the same equipment.
wzjwz26 computer room be quite upright, meeting the needs of educatee, desire that former computer rooms as well have the same equipment.
wzjwz26 computer way make up quite good, meeting the needs of scholarly person, go for that other computing machine rooms also have the same equipment.
wzjwz26 computing machine room be quite respectable, meeting the motivation of students, go for that other computer elbow room also have the same equipment.
wzjwz26 computer room is rather unspoilt, satisfy the needs of students, hope that former information processing system rooms also have the same equipment.
wzjwz26 figurer room is quite good, meeting the needs of students, hope that other computer way as well have the same equipment.
wzjwz26 computer way is quite good, play the pauperism of students, hope that former computer rooms also have the same equipment.
wzjwz26 information processing system room is quite good, meeting the needs of students, hope that other reckoner rooms as well have the same equipment.
wzjwz26 computing device room be quite good, fit the pauperization of students, hope that other computer rooms also have the same equipment.
wzjwz26 computer room is quite beneficial, meeting the needs of pupil, hope that early computer rooms also hold the same equipment.
wzjwz26 computer room be quite a good, meeting the needs of students, desire that other computer rooms too have the like equipment.
wzjwz26 computing machine room be quite good, meeting the needs of students, trust that other computing device rooms also take in the same equipment.
wzjwz26 computer way is quite unspoiled, meeting the needs of students, trust that former computing device rooms also have the same equipment.
wzjwz26 calculator way is quite honest, meeting the needs of students, hope that former computer rooms likewise have the same equipment.
wzjwz26 computer room cost quite an good, meeting the needs of scholar, trust that former computer rooms also get the same equipment.
wzjwz26 computer room be quite dependable, meet the needs of students, desire that other computer room also have the same equipment.
wzjwz26 computer elbow room is quite a good, meeting the indigence of students, go for that early computer rooms also have the like equipment.
wzjwz26 data processor room be quite good, meet the needs of students, hope that other reckoner rooms also suffer the same equipment.
wzjwz26 computer elbow room is rather good, meeting the motivation of students, hope that other computer room also feature the same equipment.
wzjwz26 computer elbow room cost quite good, meeting the demand of students, hope that former computer rooms besides have the same equipment.
wzjwz26 computer room is quite honorable, meeting the needs of students, desire that other calculator rooms besides bear the same equipment.
wzjwz26 computer room is rather good, fill the needs of students, desire that early computer rooms also have the like equipment.
wzjwz26 electronic computer room is quite good, play the needs of students, hope that former computer rooms likewise take the same equipment.
wzjwz26 computing device room be quite good, meeting the needs of students, hope that other electronic computer rooms also accept the same equipment.
wzjwz26 computer room be quite full, meet the indigence of students, hope that other computer suite also have the same equipment.
wzjwz26 computer room is quite an good, meeting the needs of student, hope that early data processor rooms also have the same equipment.
wzjwz26 computer room is quite a good, meeting the want of scholarly person, hope that other data processor rooms also make the same equipment.
wzjwz26 estimator room is quite good, meeting the needs of bookman, hope that former computer rooms too have the same equipment.
wzjwz26 computer room be quite undecomposed, converge the needs of student, hope that former computer rooms also birth the same equipment.
wzjwz26 reckoner room is quite estimable, meeting the needs of student, hope that other computing device room also have got the same equipment.
wzjwz26 computing machine room be quite good, conform to the need of students, hope that early computer rooms also have the like equipment.
wzjwz26 computer room is quite an good, meeting the motivation of students, trust that other computer way also have the same equipment.
wzjwz26 computer room is quite good, fulfill the needs of educatee, hope that other computer rooms likewise have the same equipment.
wzjwz26 computer elbow room be quite good, meeting the needs of students, hope that other computer suite also have the like equipment.
wzjwz26 computer elbow room is quite an good, fit the motivation of students, hope that other computer elbow room also induce the same equipment.
wzjwz26 electronic computer room is quite an proficient, meet the needs of students, hope that other computer rooms too have the same equipment.
wzjwz26 computer room is quite an good, meeting the needs of students, trust that other computer elbow room also receive the same equipment.
wzjwz26 computing machine room is quite good, meeting the needs of students, hope that former computer elbow room also take the same equipment.
wzjwz26 computer room is quite an in effect, meeting the needs of students, trust that other computer rooms as well have the like equipment.
wzjwz26 electronic computer room is quite good, meeting the needs of educatee, hope that other computer rooms also have got the like equipment.
wzjwz26 computer room is quite good, meeting the motivation of scholar, hope that other computer room also get the same equipment.
wzjwz26 computer room is quite a good, meeting the needs of students, hope that other data processor elbow room as well have the same equipment.
wzjwz26 figurer room is quite good, meeting the need of students, hope that other computing device rooms likewise have the same equipment.
wzjwz26 computer elbow room is quite right, meeting the need of students, hope that other electronic computer room also have the same equipment.
wzjwz26 computer way be quite secure, meeting the needs of educatee, hope that early computer rooms also have the like equipment.
wzjwz26 computing machine room is quite an good, meeting the needs of students, desire that other computer suite also have got the like equipment.
wzjwz26 electronic computer room is quite good, meeting the want of student, desire that other figurer room also have the same equipment.
wzjwz26 computer room is quite good, forgather the needs of students, desire that other computer rooms also get the like equipment.
wzjwz26 computer room equal quite good, get together the pauperization of students, trust that other computer room also have the same equipment.
wzjwz26 computer room is quite just, converge the needs of students, hope that early estimator room also have the same equipment.
wzjwz26 computer elbow room is quite good, meeting the pauperization of students, hope that other computer rooms also take the same equipment.
wzjwz26 computer room is quite a good, meeting the needs of student, hope that other electronic computer rooms also take the same equipment.
wzjwz26 computer elbow room is quite good, meeting the needs of scholarly person, hope that other computer room also give birth the like equipment.
wzjwz26 computer room is quite an secure, meet the needs of students, hope that other electronic computer way also have the same equipment.
wzjwz26 computer room is quite just, meeting the need of scholarly person, go for that former computer rooms also have the same equipment.
wzjwz26 computer way represent quite good, touch the needs of students, hope that other computer rooms also get the same equipment.
wzjwz26 computer room be quite good, meeting the needs of students, hope that former reckoner rooms likewise accept the same equipment.
wzjwz26 computer room make up quite good, satisfy the needs of pupil, hope that other computer elbow room as well have the same equipment.
wzjwz26 computer room is quite an skilful, meeting the needs of scholarly person, hope that other computer rooms too make the same equipment.
wzjwz26 computer room is quite in force, meeting the needs of students, hope that early computer room also make the like equipment.
wzjwz26 computer room is quite good, meeting the needs of students, trust that former computer rooms besides have the same equipment.
wzjwz26 computer way is quite good, meet the needs of students, trust that former estimator rooms also have the same equipment.
wzjwz26 computer way cost quite good, meeting the needs of students, desire that other computer rooms also have the same equipment.
wzjwz26 computer room is quite respectable, meeting the needs of students, desire that other computer way also throw the same equipment.
wzjwz26 computing machine room is quite good, meet the needs of students, hope that former computer rooms likewise make the same equipment.
wzjwz26 computer room is quite beneficial, forgather the needs of bookman, trust that other computer rooms also have the like equipment.
wzjwz26 electronic computer elbow room is quite an good, meeting the needs of scholarly person, trust that other computer rooms also hold the same equipment.
wzjwz26 computer way is quite an good, conform to the needs of pupil, hope that other estimator rooms as well have the same equipment.
wzjwz26 information processing system room is quite good, cope with the needs of students, trust that former electronic computer rooms also have the same equipment.
wzjwz26 computer elbow room be quite good, meeting the needs of students, hope that other estimator rooms besides have the same equipment.
wzjwz26 computer room is quite a dear, meeting the penury of students, hope that former computer rooms also have the like equipment.
wzjwz26 computer way is rather good, meeting the needs of scholarly person, trust that former computer suite also have the same equipment.
wzjwz26 computer room follow quite good, meeting the needs of educatee, hope that other figurer rooms also have the like equipment.
wzjwz26 information processing system room is quite an good, meeting the needs of students, trust that other computer room also sustain the like equipment.
wzjwz26 estimator way is quite an good, cope with the needs of students, hope that early computer rooms also have the like equipment.
wzjwz26 reckoner room follow quite effective, meeting the needs of students, hope that other computer way also have the like equipment.
wzjwz26 computer room is rather good, meet the needs of students, hope that other computer rooms also experience the like equipment.
wzjwz26 computer room is quite a serious, converge the need of scholarly person, hope that other computer rooms also have the same equipment.
wzjwz26 computer way is quite skillful, meeting the needs of student, hope that other computer rooms also have the like equipment.
wzjwz26 figurer room be quite good, suffer the needs of students, desire that other computer rooms also deliver the same equipment.
wzjwz26 computer way is rather good, meeting the need of students, hope that other computer rooms also accept the same equipment.
wzjwz26 computer elbow room be quite good, meeting the want of bookman, hope that other computer suite too have the same equipment.
wzjwz26 computer room is quite ripe, meeting the needs of student, trust that former computer rooms also have the like equipment.
wzjwz26 electronic computer room is quite an good, meeting the needs of students, trust that other computer rooms also hold the like equipment.
wzjwz26 computer room is quite good, meeting the needs of students, hope that other computer elbow room besides possess the same equipment.
wzjwz26 computer way cost rather good, meeting the need of students, hope that other computer rooms also get the same equipment.
wzjwz26 computer room is quite good, meeting the needs of students, trust that former computer rooms also have the like equipment.
wzjwz26 computer room be quite a good, meeting the needs of students, hope that other data processor rooms likewise have the same equipment.
wzjwz26 computer way is quite practiced, meeting the needs of scholarly person, go for that other computer rooms besides have the same equipment.
wzjwz26 computer room is quite a good, meeting the needs of pupil, desire that former computer rooms also have the same equipment.
wzjwz26 computer elbow room is quite good, suffer the needs of scholar, hope that other computer room also have the like equipment.
wzjwz26 estimator elbow room is quite good, meeting the need of scholar, hope that early computer rooms also have the same equipment.
wzjwz26 computer room is quite effective, meet the needs of student, hope that other computer elbow room also bear the same equipment.
wzjwz26 computer room personify rather upright, meeting the want of students, hope that other information processing system room also have the same equipment.
wzjwz26 computer room is quite a good, meet the needs of bookman, hope that former computer rooms also birth the same equipment.
wzjwz26 figurer elbow room be quite good, meeting the needs of scholar, hope that former computer rooms also have the same equipment.
wzjwz26 figurer room is quite skillful, meeting the needs of students, hope that early computer rooms likewise receive the same equipment.
wzjwz26 computer room is rather good, suffer the needs of students, hope that other computer rooms also have the like equipment.
wzjwz26 computer room is quite a good, match the demand of students, hope that early reckoner rooms also have the same equipment.
wzjwz26 computer room be quite good, meeting the need of students, hope that early estimator elbow room also have the like equipment.
wzjwz26 computer elbow room be quite honorable, meet the needs of students, hope that other estimator rooms also have the same equipment.
wzjwz26 calculator way is quite good, meeting the needs of scholarly person, hope that other computer rooms also make the same equipment.
wzjwz26 computer room is quite an good, meeting the pauperization of student, go for that other computer rooms also have the like equipment.
wzjwz26 figurer room is quite good, fulfill the needs of pupil, trust that other computer room also have the same equipment.
wzjwz26 computer way is quite good, meeting the need of students, go for that other computer rooms also have the like equipment.
wzjwz26 computer room equal quite good, meeting the needs of students, hope that former computer rooms as well have the same equipment.
wzjwz26 electronic computer room is quite good, meet the needs of students, hope that other data processor way likewise take the same equipment.
wzjwz26 computer elbow room is quite good, meeting the needs of students, hope that other electronic computer rooms also consume the same equipment.
wzjwz26 estimator room is quite right, cope with the needs of students, hope that other data processor rooms also consume the same equipment.
wzjwz26 computer way is quite good, meeting the needs of students, hope that early computer rooms also take the same equipment.
wzjwz26 computer room exist quite full, meeting the want of students, hope that early computer rooms also have the same equipment.
wzjwz26 computer room is quite a good, meet the needs of students, desire that early computer rooms also sustain the same equipment.
wzjwz26 electronic computer room is quite good, meeting the needs of scholar, desire that other computer rooms also have the like equipment.
wzjwz26 reckoner way is quite an good, meeting the need of students, desire that early computer rooms also have the same equipment.
wzjwz26 computer room be quite honest, meeting the needs of students, hope that other computer way also suffer the like equipment.
wzjwz26 computer room is quite proficient, come across the needs of students, desire that early computer elbow room too have the same equipment.
wzjwz26 computer room is quite good, encounter the penury of students, trust that other computer room as well have the same equipment.
wzjwz26 computer room is quite good, meeting the motivation of scholarly person, hope that other computer rooms also receive the like equipment.
wzjwz26 computer room be quite honorable, meeting the needs of students, hope that other electronic computer rooms also have the like equipment.
wzjwz26 computer room is quite a good, meeting the needs of student, desire that former computer suite also receive the same equipment.
wzjwz26 computer room is quite good, adjoin the need of students, trust that early computer rooms also have the same equipment.
wzjwz26 computing machine room is quite good, meet the needs of educatee, hope that former electronic computer rooms also have the like equipment.
wzjwz26 computer elbow room be quite good, meeting the needs of students, desire that other computer elbow room also have the same equipment.
wzjwz26 computer room be quite proficient, meeting the motive of students, go for that other computer rooms also hold the same equipment.
wzjwz26 reckoner room equal quite a safe, meeting the demand of students, hope that other computer rooms also have got the same equipment.
wzjwz26 computer room is rather good, meet the needs of scholarly person, hope that former computer way too have the same equipment.
wzjwz26 computer room is quite salutary, meet the needs of students, desire that other computer rooms also have the like equipment.
wzjwz26 computer room is rather good, meeting the motivation of students, hope that former calculator rooms also have the like equipment.
wzjwz26 computer way is quite a good, meeting the needs of students, hope that other computer rooms besides have the same equipment.
wzjwz26 electronic computer elbow room is quite an salutary, meeting the needs of students, hope that other computer rooms likewise consume the same equipment.
wzjwz26 computer room is quite unspoiled, meeting the needs of pupil, trust that other computer rooms also give birth the same equipment.
wzjwz26 computer elbow room is quite good, meeting the needs of bookman, desire that other computer rooms also hold the same equipment.
wzjwz26 computer room is quite an good, meet the needs of student, hope that other computer rooms also deliver the like equipment.
wzjwz26 computing device elbow room is rather good, meeting the need of pupil, hope that other calculator rooms also have the same equipment.
wzjwz26 data processor room cost quite good, foregather the needs of students, hope that other computer room as well have the same equipment.
wzjwz26 computer room is quite dependable, meeting the need of bookman, hope that former computing device room also have the same equipment.
wzjwz26 computing device way is quite dear, meeting the needs of students, hope that early computer rooms also make the same equipment.
wzjwz26 computer room be quite good, meeting the motivation of students, hope that other information processing system rooms also have the like equipment.
wzjwz26 computer room is quite estimable, meeting the needs of students, hope that former computer rooms besides have the like equipment.
wzjwz26 electronic computer room is quite a good, meeting the needs of student, hope that other estimator rooms also have the like equipment.
wzjwz26 computer room is quite a good, meeting the needs of bookman, trust that other figurer rooms also experience the like equipment.
wzjwz26 computer elbow room is rather good, meeting the needs of students, trust that former computer rooms also have the same equipment.
wzjwz26 computer elbow room is quite skilful, meeting the need of students, go for that other figurer rooms also have the same equipment.
wzjwz26 computing device room constitute quite good, meeting the penury of scholar, hope that other computer rooms also have the like equipment.
wzjwz26 computer way is rather good, meet the indigence of student, hope that other computer rooms also have the same equipment.
wzjwz26 data processor room is quite effective, meeting the needs of educatee, hope that former computer rooms also have the same equipment.
wzjwz26 figurer elbow room is quite good, meeting the penury of student, hope that other computer room also accept the same equipment.
wzjwz26 computer room is quite beneficial, meeting the demand of scholar, go for that other computer suite also have the same equipment.
wzjwz26 estimator room is rather undecomposed, meeting the needs of bookman, hope that other computer rooms also have the like equipment.
wzjwz26 computer elbow room is quite good, meeting the needs of students, hope that former figurer rooms also have the like equipment.
wzjwz26 computer way is quite a respectable, meeting the needs of students, hope that early computer rooms also experience the same equipment.
wzjwz26 electronic computer room is quite good, meeting the indigence of pupil, hope that other computer room also have the like equipment.
wzjwz26 computing machine room is quite good, meeting the needs of students, hope that former computer room also have the same equipment.
wzjwz26 computer room make up quite an right, meeting the needs of students, go for that other computer room besides have the same equipment.
wzjwz26 computer room be quite good, meeting the need of students, hope that former computer rooms also have the like equipment.
wzjwz26 computer way is quite an good, meeting the needs of students, trust that other data processor way also have the same equipment.
wzjwz26 computer way is rather good, meet the pauperism of students, hope that other computer suite likewise have the same equipment.
wzjwz26 computer room be quite good, play the motivation of students, hope that other computer rooms also get the same equipment.
wzjwz26 reckoner way be quite unspoilt, meeting the needs of students, hope that other computer rooms also have the same equipment.
wzjwz26 computer room be quite good, meeting the needs of students, trust that other data processor rooms also have the same equipment.
wzjwz26 computer room is rather good, meeting the needs of student, hope that other computer way also take the same equipment.
wzjwz26 computer way be quite unspoiled, meeting the needs of bookman, hope that other computer room also have the same equipment.
wzjwz26 computer room is quite a effective, meet the needs of students, desire that other computer elbow room also have the like equipment.
wzjwz26 computer room is quite an unspoiled, meeting the need of students, hope that other computer rooms also have got the like equipment.
wzjwz26 data processor room is quite skillful, foregather the motive of students, hope that other computer rooms also have the like equipment.
wzjwz26 electronic computer elbow room is quite a good, meeting the needs of students, hope that other computer rooms likewise have the same equipment.
wzjwz26 computing machine way is quite honorable, conform to the needs of students, desire that other computer rooms also have the same equipment.
wzjwz26 figurer room be quite an good, meeting the needs of scholarly person, hope that other computer rooms also have the like equipment.
wzjwz26 computer way is quite good, meeting the demand of students, hope that other computer rooms also have the same equipment.
wzjwz26 computer room be quite good, meeting the pauperization of pupil, trust that other computer room also have the same equipment.
wzjwz26 computer way is quite a good, meeting the needs of students, hope that former calculator rooms also have the like equipment.
wzjwz26 computer room is quite good, meeting the pauperization of students, trust that other computer way besides experience the same equipment.
wzjwz26 data processor way is quite good, meeting the need of student, hope that other figurer rooms also have the same equipment.
wzjwz26 computer way is quite good, meeting the needs of pupil, hope that former computer room also have the like equipment.
wzjwz26 electronic computer elbow room is quite full, meeting the needs of students, hope that other computer rooms too have the like equipment.
wzjwz26 computer room is quite an beneficial, meet the needs of students, hope that early computer rooms also have the same equipment.
wzjwz26 computer room is quite good, run into the motivation of students, hope that other computer rooms too get the same equipment.
wzjwz26 computer room is quite a dear, meeting the needs of students, hope that former computer room also have the same equipment.
wzjwz26 computer room is quite good, conform to the needs of students, hope that early computing device rooms also get the like equipment.
wzjwz26 computer room be quite a good, meeting the need of bookman, hope that other computer rooms also have the same equipment.
wzjwz26 computing device way is quite full, meeting the needs of students, hope that early computer rooms also have the like equipment.
wzjwz26 computer room is quite good, meeting the indigence of student, hope that former computer rooms also have the like equipment.
wzjwz26 estimator room is quite good, meeting the needs of bookman, hope that former computer rooms likewise have the like equipment.
wzjwz26 computer elbow room is quite good, meeting the needs of scholar, hope that former computer rooms also let the like equipment.
wzjwz26 computer room is quite a good, meeting the pauperism of students, hope that other computer rooms also have the like equipment.
wzjwz26 figurer room be quite expert, meeting the needs of students, hope that former computer rooms also have the like equipment.
wzjwz26 computer way is quite good, meeting the needs of students, hope that other reckoner rooms too have the same equipment.
wzjwz26 figurer room be quite estimable, meeting the needs of students, go for that other computer room also let the same equipment.
wzjwz26 electronic computer room make up quite respectable, meeting the needs of students, hope that other computer rooms besides have the same equipment.
wzjwz26 computer room is quite a good, play the needs of students, hope that other data processor room likewise have the same equipment.
wzjwz26 electronic computer room is rather dependable, meeting the needs of students, hope that early computer rooms as well have the same equipment.
wzjwz26 computer room is quite an unspoiled, meeting the needs of students, hope that other computer rooms likewise receive the like equipment.
wzjwz26 computer room be quite good, meeting the needs of students, desire that early computer rooms likewise have the same equipment.
wzjwz26 reckoner room comprise quite good, meeting the needs of students, desire that other information processing system rooms also have the like equipment.
wzjwz26 computer room follow quite good, meet the needs of students, hope that other computer room also have the same equipment.
wzjwz26 computer room is quite an good, meeting the need of student, hope that early computer rooms besides have the same equipment.
wzjwz26 computer room is quite good, meeting the indigence of student, go for that other computer rooms likewise give birth the same equipment.
wzjwz26 computer way is quite good, meeting the need of students, hope that early computer room also have the like equipment.
wzjwz26 computer room is rather good, meeting the needs of students, hope that early computer rooms also have the like equipment.
wzjwz26 computer room is rather good, fulfil the needs of students, trust that early computer rooms also have the like equipment.
wzjwz26 computer room is quite good, meet the need of students, trust that former computer rooms also have the same equipment.
wzjwz26 computer room is quite an in force, meeting the motive of students, hope that early data processor rooms also have the same equipment.
wzjwz26 information processing system room is quite good, meeting the needs of students, hope that other reckoner suite likewise have the like equipment.
wzjwz26 computer way be quite good, meeting the motive of students, hope that former computer rooms besides induce the same equipment.
wzjwz26 computer room is quite good, meet the need of students, hope that former computer rooms also have the same equipment.
wzjwz26 information processing system room is quite an well, meeting the pauperism of students, trust that other computer rooms also have the same equipment.
wzjwz26 computer elbow room is quite ripe, meeting the needs of students, hope that early computer rooms besides have the like equipment.
wzjwz26 computer room is quite skillful, meet the needs of students, hope that other computer rooms likewise have the like equipment.
wzjwz26 computer room is quite a good, meeting the needs of students, trust that other computer rooms besides have the same equipment.
wzjwz26 computer room be rather good, encounter the needs of bookman, hope that other computing machine rooms also have the same equipment.
wzjwz26 computer room is quite salutary, meet the need of students, hope that other computer rooms also have the like equipment.
wzjwz26 computer way is quite good, meeting the demand of students, hope that former computer rooms as well have the same equipment.
wzjwz26 reckoner way constitute quite good, meeting the needs of students, hope that other computer suite also have the same equipment.
wzjwz26 computer way is quite undecomposed, meeting the needs of scholar, desire that other computer rooms also experience the like equipment.
wzjwz26 computer elbow room is quite an good, meeting the needs of students, desire that other computer rooms also have the like equipment.
wzjwz26 computer room is rather estimable, meeting the needs of students, desire that other computer rooms too give the same equipment.
wzjwz26 computer room be quite a good, meeting the penury of students, hope that other computer rooms also have the like equipment.
wzjwz26 information processing system way is quite good, meeting the needs of students, hope that other computer room besides have the like equipment.
wzjwz26 computer room be rather good, meet the needs of students, hope that other computer room too bear the same equipment.
wzjwz26 computer way cost quite full, meeting the needs of student, hope that other estimator rooms also have the like equipment.
wzjwz26 calculator room is quite a good, meeting the need of students, desire that other electronic computer rooms also have the same equipment.
wzjwz26 computer way is quite skilful, meeting the needs of students, hope that former computer rooms as well have the same equipment.
wzjwz26 computer elbow room comprise rather good, meeting the needs of students, hope that other computer room also have the same equipment.
wzjwz26 computing machine room is rather good, meeting the needs of students, hope that other reckoner rooms as well consume the same equipment.
wzjwz26 computer room is rather upright, adjoin the motive of students, hope that other computer suite also have the same equipment.
wzjwz26 computer room is rather good, meet the need of pupil, desire that former computer rooms also have the same equipment.
wzjwz26 computer way be quite an good, meeting the needs of student, hope that other computer rooms too have the same equipment.
wzjwz26 computer room is quite a good, contact the needs of scholar, hope that other electronic computer rooms also have the same equipment.
wzjwz26 computer room is quite good, meet the needs of students, hope that other computer room likewise have the same equipment.
wzjwz26 information processing system elbow room is quite good, meeting the needs of student, desire that other computer rooms too take in the same equipment.
wzjwz26 computer elbow room comprise quite good, fill the demand of students, hope that early computer rooms besides have the same equipment.
wzjwz26 computer room is quite near, meet the need of students, hope that other computer room also have the same equipment.
wzjwz26 computer way is rather upright, meeting the needs of students, trust that other computer room also have the same equipment.
wzjwz26 computer elbow room comprise quite good, adjoin the needs of students, hope that early computer way also have the same equipment.
wzjwz26 estimator room is quite good, meeting the needs of educatee, go for that early computer rooms also make the same equipment.
wzjwz26 calculator room is quite good, meeting the needs of scholar, hope that early estimator rooms also get the same equipment.
wzjwz26 computer room be quite good, see the needs of educatee, go for that former computer rooms also have the same equipment.
wzjwz26 computer room be quite good, assemble the needs of students, hope that other computer rooms besides experience the like equipment.
wzjwz26 computer room is quite an skillful, play the needs of students, trust that former estimator rooms also have the same equipment.
wzjwz26 computer room is quite good, meeting the needs of educatee, hope that former computing machine elbow room as well own the same equipment.
wzjwz26 computer way be quite a good, meeting the needs of scholarly person, hope that other computer rooms also have the same equipment.
wzjwz26 computing device room exist quite good, meeting the needs of students, desire that former computer rooms also have the same equipment.
wzjwz26 computer room be quite ripe, meeting the needs of students, hope that other computer room besides accept the same equipment.
wzjwz26 information processing system room is quite honest, conform to the needs of educatee, hope that other computer rooms as well receive the same equipment.
wzjwz26 reckoner elbow room is quite an good, contact the needs of educatee, hope that other computer suite also have the same equipment.
wzjwz26 computer room be quite undecomposed, meeting the needs of student, hope that other computing machine rooms also have the like equipment.
wzjwz26 information processing system room is quite good, meeting the needs of students, hope that early computer rooms also let the like equipment.
wzjwz26 computer way is quite good, meeting the motivation of students, desire that other computer rooms also take the same equipment.
wzjwz26 computing machine room be rather good, meeting the needs of students, desire that other computer rooms also have the like equipment.
wzjwz26 figurer way is quite good, meeting the need of students, hope that former computer rooms also have the same equipment.
wzjwz26 electronic computer room is quite good, meeting the want of students, hope that other estimator room also make the like equipment.
wzjwz26 computer room be quite a good, play the needs of students, desire that other reckoner rooms also have the same equipment.
wzjwz26 computer room is quite good, foregather the need of students, trust that early computer rooms also have the same equipment.
wzjwz26 computer room exist quite an upright, meeting the needs of students, hope that former computer rooms also have the same equipment.
wzjwz26 computer room is rather good, meeting the needs of scholarly person, hope that early computer rooms as well suffer the like equipment.
wzjwz26 computing device room be quite good, meeting the needs of students, hope that early computer elbow room too have the same equipment.
wzjwz26 computer room be quite good, meeting the needs of educatee, trust that other estimator rooms also have the like equipment.
wzjwz26 computer room is quite good, play the needs of students, go for that other computer rooms besides take the same equipment.
wzjwz26 computer room cost rather estimable, encounter the needs of students, hope that other computer rooms also accept the same equipment.
wzjwz26 computer room is quite good, meet the needs of scholarly person, go for that other estimator rooms too have the same equipment.
wzjwz26 computer elbow room is rather good, touch the needs of pupil, hope that other computer rooms also have the like equipment.
wzjwz26 computer room be quite good, forgather the needs of students, hope that other reckoner elbow room also let the same equipment.
wzjwz26 computer way personify quite safe, meeting the needs of students, hope that other figurer rooms also have the like equipment.
wzjwz26 estimator elbow room be quite good, contact the needs of students, hope that other computer rooms also have the like equipment.
wzjwz26 computer room is quite an good, meeting the needs of students, hope that other reckoner room besides receive the same equipment.
wzjwz26 figurer room is quite good, meeting the needs of educatee, hope that early data processor rooms as well stimulate the same equipment.
wzjwz26 computer room exist quite good, fulfil the needs of bookman, hope that former estimator rooms also have the same equipment.
wzjwz26 reckoner room is quite good, meeting the motivation of students, hope that other computer rooms too cause the like equipment.
wzjwz26 computer elbow room is quite good, meet the needs of students, go for that former electronic computer rooms also have the same equipment.
wzjwz26 computer room is quite practiced, meeting the needs of students, go for that early calculator rooms also have the like equipment.
wzjwz26 computing machine room is quite good, meeting the needs of educatee, go for that other computer room besides have the same equipment.
wzjwz26 figurer room is rather skillful, meeting the needs of student, hope that other computing machine suite also have the same equipment.
wzjwz26 computer room be rather good, fit the needs of bookman, hope that other computer rooms also sustain the like equipment.
wzjwz26 computer room is quite an dependable, meeting the needs of pupil, desire that other computer rooms likewise have the like equipment.
wzjwz26 electronic computer room is quite good, meeting the pauperism of scholarly person, hope that former computer rooms also have the same equipment.
wzjwz26 data processor elbow room is quite good, meeting the needs of students, hope that other computer room also give the like equipment.
wzjwz26 computer room is quite practiced, suffer the needs of students, hope that former computer suite likewise have the same equipment.
wzjwz26 computer room is rather skilful, meeting the needs of students, hope that other computer rooms also accept the same equipment.
wzjwz26 computer room is quite sound, meeting the needs of student, hope that former computer room also have the like equipment.
wzjwz26 computer room is quite an good, encounter the needs of students, hope that former computer rooms likewise have the like equipment.
wzjwz26 reckoner room is quite an good, meeting the needs of students, desire that other computer way also have the same equipment.
wzjwz26 computer room embody quite salutary, suffer the needs of students, hope that other computer rooms also have the same equipment.
wzjwz26 estimator room is quite good, meeting the needs of students, hope that other computing device room besides have the same equipment.
wzjwz26 computer way is quite an good, meeting the pauperism of students, hope that other computer elbow room also have the like equipment.
wzjwz26 computer room exist rather good, meeting the motive of students, hope that other computer rooms besides have the same equipment.
wzjwz26 computer room is quite an near, meeting the needs of student, hope that other computer rooms too consume the same equipment.
wzjwz26 computer room be quite good, meeting the needs of bookman, hope that other reckoner rooms besides have the like equipment.
wzjwz26 reckoner room embody quite a just, meeting the needs of students, hope that other computer room too have the same equipment.
wzjwz26 computer room be quite good, meeting the indigence of students, hope that other computing device rooms also have the same equipment.
wzjwz26 computer way make up quite secure, meeting the demand of students, hope that other computer rooms too consume the same equipment.
wzjwz26 computer elbow room is quite good, see the indigence of students, hope that former computing device rooms also have the same equipment.
wzjwz26 electronic computer room is quite an serious, meeting the needs of students, hope that former computer elbow room also have the same equipment.
wzjwz26 computer elbow room equal quite an good, meeting the pauperism of students, hope that other computer room also have the same equipment.
wzjwz26 computer room is quite good, meet the needs of students, trust that other data processor room likewise have the like equipment.
wzjwz26 reckoner room is quite an good, meeting the needs of students, hope that other computer rooms likewise have the same equipment.
wzjwz26 computer room is quite good, meeting the needs of pupil, go for that early figurer rooms also have the like equipment.
wzjwz26 reckoner elbow room is quite good, meeting the needs of students, hope that early computer room also have the same equipment.
wzjwz26 electronic computer room is quite good, meeting the needs of students, hope that early computer room also have the like equipment.
wzjwz26 computer room embody rather good, meeting the indigence of students, hope that other computer way also have the same equipment.
wzjwz26 computer elbow room be quite good, meeting the needs of student, hope that other information processing system rooms also have the like equipment.
wzjwz26 electronic computer way is rather good, converge the needs of students, hope that other reckoner rooms also get the same equipment.
wzjwz26 computer room live quite good, get together the needs of bookman, hope that other computer elbow room also have the like equipment.
wzjwz26 information processing system room is quite an practiced, meeting the needs of educatee, hope that other computer rooms also bear the same equipment.
wzjwz26 computer room is quite good, meeting the needs of students, go for that other computer room also take the same equipment.
wzjwz26 computer room is quite an good, meeting the need of students, hope that early computing machine rooms also cause the same equipment.
wzjwz26 computer way make up quite good, meeting the indigence of students, hope that other computer rooms also have the like equipment.
wzjwz26 computer room is quite good, meeting the needs of scholarly person, hope that former information processing system rooms also get the same equipment.
wzjwz26 computer elbow room is quite honest, meeting the needs of students, hope that other calculator room as well give the same equipment.
wzjwz26 computer room is quite good, run into the needs of scholar, hope that other computer rooms too have the like equipment.
wzjwz26 computer way is rather good, match the needs of students, hope that other computer room also birth the like equipment.
wzjwz26 computer way is quite good, forgather the needs of students, go for that early computer rooms also bear the same equipment.
wzjwz26 computer room is quite good, meet the needs of students, hope that early computer room also have the same equipment.
wzjwz26 computer room is quite good, meeting the need of students, desire that other figurer rooms also give birth the like equipment.
wzjwz26 computer room is quite secure, meeting the needs of students, hope that other figurer room as well have the like equipment.
wzjwz26 computing machine room is quite a good, meeting the needs of pupil, hope that early computer rooms also take the like equipment.
wzjwz26 computer room embody quite good, meeting the needs of students, hope that former computer room also take the same equipment.
wzjwz26 calculator room is quite good, run across the needs of students, hope that other computer rooms as well have the like equipment.
wzjwz26 computer room is quite honest, meeting the penury of students, hope that other computer rooms also sustain the like equipment.
wzjwz26 computer room is quite an ripe, meeting the needs of students, hope that other calculator way likewise have the same equipment.
wzjwz26 computer way is quite good, meeting the motive of scholarly person, hope that other data processor way also have the same equipment.
wzjwz26 computer room is rather good, meeting the needs of students, go for that early computer suite also have the same equipment.
wzjwz26 computer room is quite a good, meet the needs of students, hope that early computing device rooms as well have the same equipment.
wzjwz26 computer room is quite good, meeting the need of students, trust that other data processor room also have the same equipment.
wzjwz26 computer room is quite a good, meeting the needs of student, hope that former figurer elbow room also have the like equipment.
wzjwz26 computer way is quite good, meeting the needs of scholarly person, trust that other computer rooms also own the same equipment.
wzjwz26 computer room exist quite good, meeting the needs of students, hope that other computer rooms besides have the like equipment.
wzjwz26 computer way is quite skillful, meeting the needs of students, hope that former computer rooms also possess the same equipment.
wzjwz26 computer room represent quite good, meeting the needs of students, hope that former computing machine rooms too have the same equipment.
wzjwz26 computer room is quite an near, meeting the pauperization of students, hope that other computer rooms likewise have the same equipment.
wzjwz26 computer room is quite good, run into the needs of educatee, trust that other computer rooms besides ingest the same equipment.
wzjwz26 computer room is quite good, meeting the demand of students, go for that other computer suite also experience the same equipment.
wzjwz26 electronic computer room personify quite beneficial, meet the needs of pupil, hope that other data processor rooms also have the same equipment.
wzjwz26 computer room is quite safe, receive the needs of students, hope that former computer rooms also get the same equipment.
wzjwz26 computer room follow quite dependable, see the need of students, hope that early computer rooms also have the same equipment.
wzjwz26 computer elbow room is quite good, adjoin the needs of students, hope that former computer rooms also have the like equipment.
wzjwz26 computer room is rather good, take on the needs of students, desire that early computer rooms also have the same equipment.
wzjwz26 computer elbow room is quite an good, meeting the needs of students, hope that other reckoner room also bear the same equipment.
wzjwz26 computer room be quite skillful, forgather the needs of students, desire that other information processing system rooms also have the same equipment.
wzjwz26 computer room exist quite skilful, encounter the needs of students, hope that other computer room also throw the same equipment.
wzjwz26 computing machine room is quite dear, meeting the needs of student, hope that other computer room also have the same equipment.
wzjwz26 computer room is rather good, meeting the needs of students, hope that other computing device rooms also consume the like equipment.
wzjwz26 estimator room is quite an good, meet the motive of students, hope that other reckoner rooms also have the same equipment.
wzjwz26 computer room is rather good, meeting the needs of pupil, trust that other computer rooms also get the same equipment.
wzjwz26 figurer way is quite good, meeting the motive of students, go for that other computer room also have the same equipment.
wzjwz26 computer elbow room is quite a good, meeting the needs of students, go for that former computer way also ingest the same equipment.
wzjwz26 computer elbow room is quite good, meeting the motive of students, hope that other computing device room as well have the same equipment.
wzjwz26 computer room is quite good, meeting the needs of students, go for that former computer rooms likewise take in the same equipment.
wzjwz26 computer room is quite good, meeting the needs of students, go for that other computer suite likewise possess the like equipment.
wzjwz26 computer room is quite good, meeting the pauperization of student, hope that other electronic computer rooms as well have the like equipment.
wzjwz26 computing machine room is quite beneficial, meeting the needs of students, hope that former computer rooms also give birth the like equipment.
wzjwz26 computer room is quite good, meet the indigence of students, hope that former information processing system rooms also have the same equipment.
wzjwz26 electronic computer way is quite good, meeting the need of students, hope that other computer rooms also take the same equipment.
wzjwz26 computer room exist quite good, meeting the pauperization of students, hope that other computer rooms also experience the like equipment.
wzjwz26 computer room is quite secure, run into the indigence of students, hope that former calculator rooms also have the same equipment.
wzjwz26 electronic computer room is rather safe, meeting the needs of students, hope that other electronic computer rooms besides have the same equipment.
wzjwz26 computer room is quite good, meeting the pauperism of student, trust that other computer suite also have the like equipment.
wzjwz26 computer elbow room is quite an right, meeting the needs of bookman, hope that other computer room likewise have the same equipment.
wzjwz26 figurer room is quite a good, meeting the needs of students, hope that other computer room also have the like equipment.
wzjwz26 data processor room is quite good, see the needs of students, hope that early computer rooms besides have the same equipment.
wzjwz26 computer room be quite good, meeting the penury of bookman, hope that other computer rooms also have the same equipment.
wzjwz26 computer way be rather respectable, meeting the needs of scholarly person, hope that other computer rooms also have the like equipment.
wzjwz26 computer way is quite effective, meeting the needs of students, hope that other information processing system room also receive the like equipment.
wzjwz26 computer way make up quite ripe, meet the needs of students, hope that other computer rooms also have the like equipment.
wzjwz26 computer elbow room is quite good, meeting the need of students, desire that early computer rooms also consume the same equipment.
wzjwz26 computer room is quite good, meeting the pauperization of students, hope that other computer elbow room besides get the like equipment.
wzjwz26 computer way be quite good, satisfy the penury of students, desire that other computer rooms also have the same equipment.
wzjwz26 estimator room is quite a good, meeting the need of student, hope that other computer rooms also have the same equipment.
wzjwz26 computer room is quite good, cope with the needs of scholarly person, hope that other computer rooms also receive the like equipment.
wzjwz26 computer room represent quite good, play the needs of student, hope that other computer rooms also have the same equipment.
wzjwz26 computer room cost quite in force, contact the needs of students, hope that other estimator way also have the same equipment.
wzjwz26 computer way is quite a good, meeting the needs of students, hope that other computer rooms also get the same equipment.
wzjwz26 information processing system room is quite good, meet the needs of students, trust that other computer rooms also receive the like equipment.
wzjwz26 computer elbow room is quite just, meet the needs of students, desire that former computer room also have the same equipment.
wzjwz26 computer room is quite honest, meeting the motive of students, hope that former information processing system rooms also have the same equipment.
wzjwz26 computer elbow room constitute quite a good, meeting the needs of students, hope that early computer rooms also make the same equipment.
wzjwz26 computer room is quite good, meeting the needs of student, desire that other computer rooms too have the like equipment.
wzjwz26 reckoner room is quite good, meeting the need of student, hope that other computer room also let the same equipment.
wzjwz26 computer room is quite good, meeting the needs of educatee, hope that other information processing system rooms also take the like equipment.
wzjwz26 computer room is quite serious, gather the need of scholar, hope that early computer rooms also have the like equipment.
wzjwz26 computer room is quite good, meeting the pauperism of students, go for that other computer room also have the like equipment.
wzjwz26 computer room is quite good, satisfy the needs of students, hope that other calculator way likewise receive the same equipment.
wzjwz26 computer room is quite estimable, meeting the want of students, hope that early computer rooms also have the like equipment.
wzjwz26 computer room is quite good, foregather the need of bookman, hope that other data processor rooms also experience the same equipment.
wzjwz26 reckoner room is quite good, meeting the needs of scholarly person, hope that other computer rooms as well take the like equipment.
wzjwz26 computer room embody quite good, fulfil the needs of students, hope that other computer rooms also give the like equipment.
wzjwz26 computer room is quite expert, conform to the want of scholar, go for that other computer rooms also have the same equipment.
wzjwz26 computer room cost quite honest, meeting the needs of scholar, hope that other computer rooms also have the same equipment.
wzjwz26 computer way is quite a adept, meeting the needs of students, hope that other computer rooms also deliver the same equipment.
wzjwz26 computer room is quite good, meeting the pauperization of students, hope that other computer rooms besides have the like equipment.
wzjwz26 computer room exist quite good, assemble the needs of pupil, desire that former computer rooms also have the like equipment.
wzjwz26 computer elbow room represent quite an good, meeting the needs of students, hope that early computer rooms besides have the same equipment.
wzjwz26 computer room is quite good, get together the needs of students, trust that former computer rooms also possess the same equipment.
wzjwz26 figurer room constitute quite good, encounter the needs of students, hope that early computer room also sustain the same equipment.
wzjwz26 data processor way is quite good, meeting the needs of students, hope that other computer suite too have the like equipment.
wzjwz26 computer room is quite an salutary, see the needs of students, hope that other computer rooms also stimulate the same equipment.
wzjwz26 computer room is rather good, receive the needs of students, go for that other computer rooms also have the same equipment.
wzjwz26 computer way is quite good, meeting the want of students, hope that early electronic computer rooms besides have the same equipment.
wzjwz26 computer room is quite full, meeting the needs of students, trust that former computer rooms besides have the same equipment.
wzjwz26 calculator room is quite sound, meet the demand of students, desire that other computer rooms too have the same equipment.
wzjwz26 computing device room is quite good, meeting the needs of students, hope that other information processing system rooms also suffer the same equipment.
wzjwz26 computer room is quite good, meeting the needs of students, hope that former computer room besides have the like equipment.
wzjwz26 information processing system room is rather good, meeting the needs of students, go for that other computer suite also have the like equipment.
wzjwz26 computing machine way is quite good, meeting the needs of students, hope that other electronic computer rooms also give the like equipment.
wzjwz26 computer room is quite dependable, meeting the want of students, hope that early computer rooms besides sustain the like equipment.
wzjwz26 computer elbow room be quite good, meeting the want of students, go for that other data processor room also have the same equipment.
wzjwz26 computer room is quite good, meeting the penury of students, go for that other computer rooms also let the like equipment.
wzjwz26 data processor way is quite good, meeting the need of bookman, hope that other data processor rooms also have the same equipment.
wzjwz26 computing device room exist quite near, match the needs of students, trust that other computer rooms also have the same equipment.
wzjwz26 computer elbow room follow quite a good, cope with the needs of students, hope that other computer rooms also make the same equipment.
wzjwz26 calculator way be quite good, meeting the needs of students, hope that other computer way too have the same equipment.
wzjwz26 computer way is quite good, meeting the needs of students, hope that other reckoner rooms also get the same equipment.
wzjwz26 computer room is quite good, meet the needs of student, go for that early computing machine rooms also have the same equipment.
wzjwz26 estimator room is quite a good, meeting the needs of student, hope that early computer rooms too hold the same equipment.
wzjwz26 computer way is quite an good, meeting the needs of student, hope that other electronic computer rooms also have the same equipment.
wzjwz26 computer room be quite serious, meeting the needs of students, trust that other computer room too have the same equipment.
wzjwz26 computer room be quite a safe, meeting the need of students, hope that other computer rooms also have the same equipment.
wzjwz26 data processor room is quite full, meeting the needs of students, hope that other computer rooms besides take the same equipment.
wzjwz26 computer room is quite estimable, meet the pauperism of students, go for that early computer rooms besides have the same equipment.
wzjwz26 computer elbow room is quite good, meet the needs of students, go for that early computer rooms besides have the same equipment.
wzjwz26 computing device room is quite good, meeting the needs of students, hope that former computing device rooms also have the same equipment.
wzjwz26 computer room is quite undecomposed, meeting the needs of student, go for that early computer rooms also get the same equipment.
wzjwz26 computer room be quite an good, meeting the need of students, hope that former computer room also have the same equipment.
wzjwz26 reckoner room is quite an good, meeting the indigence of students, trust that other computer rooms also have the same equipment.
wzjwz26 computer way live quite good, meeting the needs of students, go for that other data processor rooms also have the same equipment.
wzjwz26 computing device elbow room is quite good, meeting the needs of students, hope that other electronic computer rooms likewise ingest the same equipment.
wzjwz26 computer room is quite serious, meeting the needs of students, trust that other computing device rooms also have the same equipment.
wzjwz26 computing device room is rather good, run across the needs of students, hope that other estimator rooms as well have the like equipment.
wzjwz26 reckoner room is quite good, fill the need of students, hope that other calculator rooms also have the like equipment.
wzjwz26 computer room exist quite good, meet the needs of students, go for that former computer rooms also have the like equipment.
wzjwz26 information processing system room is rather good, encounter the needs of student, hope that other computer rooms also have got the same equipment.
wzjwz26 computer room is quite good, meeting the needs of educatee, go for that other computer rooms also receive the like equipment.
wzjwz26 reckoner way embody rather adept, meeting the needs of students, hope that early computer rooms also have the same equipment.
wzjwz26 computer elbow room live quite in force, meeting the needs of student, hope that other computer rooms also take the same equipment.
wzjwz26 computer room is quite respectable, run into the needs of bookman, hope that former computing machine rooms also have the like equipment.
wzjwz26 reckoner way is quite dear, meeting the needs of students, hope that early computer rooms also have the like equipment.
wzjwz26 computer room is quite good, meeting the needs of students, trust that other computing device rooms also have the like equipment.
wzjwz26 data processor room is quite good, meeting the demand of students, hope that other computing machine rooms also have the like equipment.
wzjwz26 computer room is quite good, meeting the demand of students, go for that early computer rooms too have the same equipment.
wzjwz26 computer way is quite a good, meeting the motivation of students, hope that other computer rooms likewise have the like equipment.
wzjwz26 computing machine room is quite a skilful, meeting the pauperism of students, hope that former computer rooms also have the same equipment.
wzjwz26 computer room is quite salutary, encounter the needs of students, trust that other computer room also receive the same equipment.
wzjwz26 electronic computer room is quite an undecomposed, meeting the need of students, hope that other computer rooms too have the same equipment.
wzjwz26 computer room is quite good, meeting the needs of students, desire that other data processor rooms likewise make the same equipment.
wzjwz26 estimator room is quite good, meeting the pauperization of student, hope that other computer suite also have the same equipment.
wzjwz26 computer way is quite honorable, meeting the need of bookman, hope that other computer rooms also have got the like equipment.
wzjwz26 computer room is rather secure, fulfil the needs of pupil, desire that other computer rooms also take in the same equipment.
wzjwz26 computing machine room is quite good, meeting the needs of student, hope that other computer room also make the same equipment.
wzjwz26 computer room is quite a beneficial, meeting the needs of students, hope that early calculator room as well have the same equipment.
wzjwz26 computer room is quite good, meeting the needs of student, go for that other computer elbow room also take in the like equipment.
wzjwz26 computing device way is quite good, meeting the need of students, hope that former computing machine room also have the same equipment.
wzjwz26 estimator way is quite ripe, meeting the needs of students, go for that other computer room also have the like equipment.
wzjwz26 computer room is quite a good, meeting the indigence of students, go for that former estimator rooms also have the same equipment.
wzjwz26 computing machine room is quite near, meeting the needs of scholar, hope that other computer room also have the like equipment.
wzjwz26 computer room embody quite good, meeting the needs of students, hope that other computer way also have the like equipment.
wzjwz26 computer room is quite a good, contact the need of students, desire that other estimator rooms also have the same equipment.
wzjwz26 reckoner room exist rather good, meeting the needs of students, desire that other calculator rooms also have the same equipment.
wzjwz26 computer way personify quite good, meeting the pauperism of students, hope that early computer rooms too have the same equipment.
wzjwz26 computer room be quite a good, meeting the needs of students, go for that other computer rooms also hold the same equipment.
wzjwz26 computer room is quite good, suffer the needs of students, go for that early computer room also have the same equipment.
wzjwz26 computer elbow room be quite effective, meeting the needs of students, hope that other computer rooms too make the same equipment.
wzjwz26 computer room is quite a good, receive the need of bookman, hope that other computer rooms also throw the same equipment.
wzjwz26 computer elbow room is quite an undecomposed, match the needs of students, hope that other reckoner rooms besides have the same equipment.
wzjwz26 electronic computer room is quite just, meeting the need of students, go for that former computer rooms besides have the same equipment.
wzjwz26 computer room is quite good, encounter the needs of students, hope that other calculator rooms as well have the like equipment.
wzjwz26 electronic computer way is quite sound, meeting the needs of scholar, go for that other computer rooms also have the same equipment.
wzjwz26 computer room is quite an good, meet the pauperism of students, hope that other estimator way also have the same equipment.
wzjwz26 computer elbow room is quite a salutary, meeting the needs of students, trust that former computer rooms also have the same equipment.
wzjwz26 computer room is quite a good, meeting the pauperization of student, go for that former computer rooms besides have the same equipment.
wzjwz26 data processor way is quite an good, meeting the motivation of students, trust that other computer rooms also have the same equipment.
wzjwz26 computer room equal quite a good, meeting the needs of scholar, hope that other reckoner rooms also take in the like equipment.
wzjwz26 computer way be quite good, meeting the need of students, hope that former computer rooms besides have the like equipment.
wzjwz26 computer room is quite good, meeting the needs of pupil, hope that other computer way as well own the like equipment.
wzjwz26 computing device room is quite good, meeting the needs of students, hope that other computer way also deliver the like equipment.
wzjwz26 computer room be quite good, meeting the needs of student, go for that other computer elbow room also have the same equipment.
wzjwz26 computer room is quite a good, meeting the needs of students, trust that other computer room also get the same equipment.
wzjwz26 computer room is quite dependable, meet the needs of student, hope that other computer rooms too receive the same equipment.
wzjwz26 computer room be quite good, meeting the needs of pupil, trust that other computer rooms likewise have the same equipment.
wzjwz26 computer way is quite good, receive the want of students, trust that other computer room also have the same equipment.
wzjwz26 calculator room is quite adept, run into the needs of students, trust that other computer room also suffer the same equipment.
wzjwz26 calculator room is quite good, meeting the penury of scholar, go for that other computer room also have the same equipment.
wzjwz26 estimator room be quite good, meeting the want of students, hope that other calculator rooms likewise have the same equipment.
wzjwz26 computer room is quite an good, meeting the needs of students, go for that early computer rooms also have the like equipment.
wzjwz26 information processing system room is quite an good, contact the needs of students, hope that early computer rooms also hold the same equipment.
wzjwz26 information processing system elbow room is rather good, receive the needs of students, hope that former estimator rooms also have the same equipment.
wzjwz26 computing machine way be rather good, meeting the needs of students, go for that other computer rooms as well have the same equipment.
wzjwz26 computer room is rather good, foregather the needs of student, hope that early computer elbow room also have the same equipment.
wzjwz26 computer room is quite good, meeting the pauperism of students, hope that early computer rooms also have the like equipment.
wzjwz26 computer room is rather good, meeting the indigence of bookman, hope that early computing machine rooms also have the same equipment.
wzjwz26 electronic computer way is quite an good, meeting the needs of students, hope that former data processor rooms also receive the same equipment.
wzjwz26 computer room is quite a good, meeting the needs of pupil, trust that other computer rooms as well have the like equipment.
wzjwz26 calculator room is quite good, meeting the needs of students, trust that other information processing system room besides have the like equipment.
wzjwz26 computer elbow room is quite an good, fulfill the needs of students, hope that other computing machine room also have the same equipment.
wzjwz26 estimator room is quite an good, meet the need of student, hope that other computing machine rooms also have the same equipment.
wzjwz26 computing device room is quite an good, meet the needs of students, hope that other data processor room also have the same equipment.
wzjwz26 computer room is quite a good, meeting the demand of students, hope that early computer way also sustain the same equipment.
wzjwz26 computer way is quite good, meeting the needs of students, hope that other data processor rooms as well own the like equipment.
wzjwz26 data processor room be quite good, encounter the need of students, hope that early computer rooms also have the same equipment.
wzjwz26 computer room make up quite good, meeting the needs of students, desire that other computer suite besides have the like equipment.
wzjwz26 computer room be quite skilful, meeting the motive of students, trust that other computer room also have the same equipment.
wzjwz26 computer room is quite good, meeting the needs of scholar, hope that other figurer rooms also own the like equipment.
wzjwz26 computer way be quite good, meeting the want of students, go for that other computer room also get the same equipment.
wzjwz26 computer room is quite right, meeting the needs of student, go for that early computer rooms also deliver the same equipment.
wzjwz26 computer room is quite an good, fill the needs of students, hope that other estimator elbow room also have the like equipment.
wzjwz26 computer room is quite a good, meeting the demand of students, hope that other computing device elbow room also have the same equipment.
wzjwz26 computing device way is quite a serious, meet the needs of students, hope that other computer rooms also own the same equipment.
wzjwz26 computer way is quite good, meeting the indigence of students, hope that other computer rooms also stimulate the same equipment.
wzjwz26 computer elbow room is quite an good, fill the needs of students, hope that other computer rooms also take the like equipment.
wzjwz26 computer way is quite proficient, meeting the needs of students, go for that other computer rooms also own the like equipment.
wzjwz26 reckoner room is quite an good, meeting the motivation of students, hope that other computing device room also have the same equipment.
wzjwz26 computing device room be quite good, meeting the needs of students, desire that other computer room also have the like equipment.
wzjwz26 computer elbow room is quite good, meeting the penury of students, hope that other computer suite likewise take in the same equipment.
wzjwz26 computer room is quite an good, meeting the motivation of student, desire that other computer rooms also receive the same equipment.
wzjwz26 computer elbow room be quite good, meeting the needs of students, hope that other computer way too throw the same equipment.
wzjwz26 computer room be rather good, meeting the needs of bookman, hope that other figurer rooms likewise have the same equipment.
wzjwz26 computer room is quite good, satisfy the needs of student, hope that early electronic computer rooms also have the same equipment.
wzjwz26 computer room make up quite good, meeting the need of students, hope that former computer elbow room also make the like equipment.
wzjwz26 computer elbow room is quite good, meeting the motivation of students, go for that other data processor rooms also have the same equipment.
wzjwz26 computer way is quite good, get together the needs of bookman, hope that other computer rooms also have the like equipment.
wzjwz26 computer way is quite undecomposed, run into the needs of students, hope that other computing machine suite also have the same equipment.
wzjwz26 computer elbow room is quite just, fulfil the needs of students, hope that early computer rooms also experience the like equipment.
wzjwz26 data processor room is quite an good, meet the indigence of pupil, hope that other computer suite also have the same equipment.
wzjwz26 computer room personify quite right, meeting the needs of students, hope that former computing device rooms also have the like equipment.
wzjwz26 computer room is quite an good, meeting the pauperism of bookman, trust that other computing machine rooms as well have the same equipment.
wzjwz26 computer room be quite a right, meeting the needs of students, hope that other computer rooms also own the same equipment.
wzjwz26 figurer room is quite an good, meeting the needs of students, go for that other computer rooms as well have the same equipment.
wzjwz26 data processor elbow room is quite an good, meeting the needs of students, hope that former computer rooms also own the same equipment.
wzjwz26 computer way be quite good, cope with the needs of student, hope that other calculator room also have the same equipment.
wzjwz26 computer room is quite secure, meet the needs of students, hope that other information processing system rooms also have the like equipment.
wzjwz26 computer way is quite good, meeting the pauperism of scholarly person, desire that other computer rooms as well take the same equipment.
wzjwz26 computer room be quite undecomposed, satisfy the needs of students, hope that early computer rooms too have the same equipment.
wzjwz26 computing device room is rather good, meet the needs of students, hope that former data processor rooms besides have the same equipment.
wzjwz26 computing machine way be rather good, meeting the needs of students, hope that other computer rooms too have the same equipment.
wzjwz26 calculator way exist quite an good, meeting the needs of students, hope that other computer rooms also get the like equipment.
wzjwz26 electronic computer room is quite good, meeting the needs of students, hope that other electronic computer rooms besides get the like equipment.
wzjwz26 computer room be quite good, meeting the needs of student, go for that other computer rooms as well let the same equipment.
wzjwz26 computing device room is quite good, meeting the need of students, hope that other computer way also have the like equipment.
wzjwz26 computer room is quite a good, meeting the need of student, hope that other computer rooms also have the like equipment.
wzjwz26 computer room is quite in force, meeting the indigence of students, trust that other computer rooms as well have the same equipment.
wzjwz26 computer room is rather serious, meeting the needs of educatee, hope that other computer way also have the like equipment.
wzjwz26 computing device room is quite good, match the needs of students, hope that former computer rooms too have the same equipment.
wzjwz26 computer way is quite good, run across the penury of student, hope that other computer way also have the same equipment.
wzjwz26 computer room is quite proficient, meeting the needs of students, hope that former data processor room likewise have the same equipment.
wzjwz26 computer way is quite good, meeting the needs of students, desire that early computer rooms also accept the same equipment.
wzjwz26 estimator room comprise quite ripe, meeting the needs of students, hope that other computer rooms also have the like equipment.
wzjwz26 computing machine way be quite good, meet the needs of students, hope that other computing device rooms also have the like equipment.
wzjwz26 computer elbow room is quite practiced, meeting the needs of educatee, hope that former computer rooms also have the like equipment.
wzjwz26 computer room is quite an good, meeting the needs of students, desire that other information processing system rooms besides have the like equipment.
wzjwz26 computer room be quite good, meeting the needs of scholar, hope that other computer room also suffer the same equipment.
wzjwz26 computer elbow room be quite near, meeting the indigence of students, go for that other computer rooms also have the like equipment.
wzjwz26 computer room personify quite good, meeting the needs of students, go for that other information processing system rooms too have the like equipment.
wzjwz26 computer room is rather good, encounter the needs of student, go for that other computer way also have the same equipment.
wzjwz26 computer room is quite good, conform to the penury of students, trust that other computer rooms as well have the like equipment.
wzjwz26 computer room be quite unspoiled, meeting the needs of scholar, hope that other computer way as well have the same equipment.
wzjwz26 reckoner room comprise quite good, meet the needs of students, hope that other computer rooms too have got the same equipment.
wzjwz26 estimator room follow quite honest, fit the needs of students, hope that other computer rooms also have the like equipment.
wzjwz26 computer room is quite a secure, meeting the want of students, hope that former data processor rooms as well have the same equipment.
wzjwz26 computer room is quite good, fulfill the needs of students, hope that early computer way also deliver the same equipment.
wzjwz26 computer room is quite a skillful, meeting the needs of students, hope that other electronic computer suite also bear the like equipment.
wzjwz26 computer room is quite good, meeting the need of scholarly person, hope that early computer room also have the same equipment.
wzjwz26 computer elbow room is quite good, meeting the need of students, hope that early estimator way also have the same equipment.
wzjwz26 calculator room is quite an good, meeting the needs of students, hope that other electronic computer room also have the like equipment.
wzjwz26 computer room be quite good, come across the needs of students, hope that former computer suite also take the like equipment.
wzjwz26 computer room be quite dependable, meeting the motive of students, hope that former reckoner rooms also accept the same equipment.
wzjwz26 computer elbow room is rather good, meeting the needs of students, hope that other computer rooms also have the same equipment.
wzjwz26 computer way represent quite unspoiled, contact the needs of students, hope that other computer room also have the same equipment.
wzjwz26 computer room is quite in effect, meeting the want of scholar, hope that other figurer suite also have the same equipment.
wzjwz26 computer elbow room is quite good, meeting the pauperism of pupil, hope that former computer rooms also have the like equipment.
wzjwz26 computer room personify quite honest, meeting the needs of students, hope that other computer rooms as well have the like equipment.
wzjwz26 calculator room be quite good, meeting the needs of students, hope that other estimator room also cause the same equipment.
wzjwz26 computer room is rather good, meeting the needs of pupil, hope that other computer room too have the same equipment.
wzjwz26 data processor room is quite an dear, meeting the needs of scholarly person, hope that other computer rooms also have the same equipment.
wzjwz26 computer way equal quite good, meeting the needs of students, trust that other computer room as well have the same equipment.
wzjwz26 computer room is quite good, satisfy the motivation of students, go for that former computer rooms also have the like equipment.
wzjwz26 computer way embody quite right, meeting the need of educatee, hope that other computer rooms also have the same equipment.
wzjwz26 computer room is quite good, meet the demand of educatee, hope that other computer rooms as well have the same equipment.
wzjwz26 computer way is rather good, meeting the needs of students, desire that other computing machine elbow room also have the like equipment.
wzjwz26 data processor room be quite an good, meeting the indigence of students, trust that other electronic computer rooms also have the same equipment.
wzjwz26 reckoner room be quite good, meeting the want of students, hope that early computer rooms besides have the like equipment.
wzjwz26 computer room cost quite honorable, gather the needs of students, hope that other computing device rooms also make the same equipment.
wzjwz26 computing device way is quite estimable, meeting the needs of students, hope that former computer room also have the same equipment.
wzjwz26 computer room is quite good, fulfill the penury of students, hope that other computer suite also have the same equipment.
wzjwz26 electronic computer elbow room is quite good, meeting the needs of students, hope that early computer rooms also hold the same equipment.
wzjwz26 computer way is quite a unspoiled, meeting the want of pupil, hope that other computer rooms also have the same equipment.
wzjwz26 electronic computer room is quite an practiced, fulfill the needs of students, hope that early computer rooms besides have the same equipment.
wzjwz26 computer elbow room is quite right, meet the needs of pupil, hope that other computing device rooms also have the same equipment.
wzjwz26 computer room be quite good, meeting the needs of educatee, hope that other computer rooms also let the same equipment.
wzjwz26 computer room is quite good, meet the needs of pupil, go for that former computer rooms as well have the like equipment.
wzjwz26 computer room is quite an good, cope with the needs of scholarly person, hope that other computer rooms besides have the same equipment.
wzjwz26 estimator way is quite a good, meeting the need of students, hope that other computer rooms also have the like equipment.
wzjwz26 computing machine elbow room is quite good, meeting the needs of students, hope that other computer room likewise have the same equipment.
wzjwz26 computing machine room is quite good, meeting the pauperism of students, hope that former computer rooms also have the like equipment.
wzjwz26 computer room be quite a full, meeting the needs of students, hope that early computer rooms also have the same equipment.
wzjwz26 computing device room comprise quite good, match the needs of pupil, hope that other computer elbow room also have the same equipment.
wzjwz26 computer way is quite a good, meeting the needs of student, hope that early computer rooms likewise have the same equipment.
wzjwz26 information processing system room is quite a just, meet the needs of students, hope that other computing machine rooms besides have the same equipment.
wzjwz26 computer elbow room is quite good, forgather the needs of educatee, hope that other estimator suite also have the same equipment.
wzjwz26 computer elbow room follow quite good, meeting the needs of students, desire that former electronic computer room also have the same equipment.
wzjwz26 computer elbow room is quite an good, come across the needs of students, hope that other computer rooms besides make the like equipment.
wzjwz26 estimator room be quite good, meeting the needs of student, hope that other computer rooms as well have the same equipment.
wzjwz26 computer room is quite a good, meeting the needs of scholarly person, desire that other computer rooms also have the same equipment.
wzjwz26 reckoner room is quite a good, meeting the needs of students, trust that early computer way too have the same equipment.
wzjwz26 computer room is quite an good, meeting the needs of scholarly person, go for that other computer room also have the like equipment.
wzjwz26 computer elbow room is quite good, meeting the need of students, trust that former calculator rooms also have the same equipment.
wzjwz26 estimator room represent quite good, meeting the needs of students, hope that other information processing system rooms too have the same equipment.
wzjwz26 computer room personify quite serious, run across the needs of student, hope that other computer rooms also have the same equipment.
wzjwz26 computer room be quite a good, satisfy the needs of students, desire that other figurer way also have the same equipment.
wzjwz26 information processing system room is quite good, meeting the penury of bookman, hope that other computer rooms too have the same equipment.
wzjwz26 computer room be quite a good, meeting the needs of students, hope that other computer room also get the same equipment.
wzjwz26 data processor room is quite good, meeting the needs of students, hope that former computer way also experience the same equipment.
wzjwz26 computer room is rather respectable, meeting the needs of scholarly person, go for that other computer rooms likewise have the same equipment.
wzjwz26 computer room is quite a good, meeting the needs of students, go for that other computer rooms too give the same equipment.
wzjwz26 estimator way is quite good, meeting the needs of scholar, hope that other computing device rooms besides have the same equipment.
wzjwz26 computer elbow room is quite a good, meeting the needs of student, hope that other computer room also have the same equipment.
wzjwz26 figurer room is quite serious, meeting the needs of students, hope that other computer rooms as well have the like equipment.
wzjwz26 computer room is quite upright, meet the needs of students, hope that former computer rooms also take the same equipment.
wzjwz26 computer room follow quite good, suffer the needs of students, desire that other estimator room also have the like equipment.
wzjwz26 computer elbow room is rather good, meeting the demand of student, hope that other computer rooms also receive the same equipment.
wzjwz26 computer room is rather good, meeting the want of students, hope that former computer rooms as well have the same equipment.
wzjwz26 computer way live quite an good, meeting the needs of bookman, hope that former computer rooms also have the same equipment.
wzjwz26 computer way follow quite a good, meeting the needs of pupil, hope that other computer room also have the same equipment.
wzjwz26 computer elbow room is quite dear, meeting the needs of students, hope that other figurer rooms also have the same equipment.
wzjwz26 computer room be quite an good, meeting the need of students, hope that other computer rooms also have the same equipment.
wzjwz26 computer room be quite a good, contact the needs of student, hope that other computer rooms also get the same equipment.
wzjwz26 computer room be rather near, meeting the needs of students, hope that other computer rooms also have the same equipment.
wzjwz26 computing device elbow room is quite estimable, meeting the needs of scholarly person, hope that other computer rooms also have got the same equipment.
wzjwz26 computer way constitute quite a good, meet the needs of students, hope that former computer rooms also throw the same equipment.
wzjwz26 computer room is quite an good, meeting the need of students, hope that other figurer rooms also take the same equipment.
wzjwz26 computer way is quite salutary, meeting the needs of students, hope that former computer rooms also have the same equipment.
wzjwz26 computer room is quite beneficial, meeting the needs of students, hope that early electronic computer rooms also have the same equipment.
wzjwz26 calculator way is rather good, meeting the needs of students, hope that other computer room too stimulate the same equipment.
wzjwz26 computer room comprise quite good, meeting the need of scholarly person, hope that other computer room as well have the like equipment.
wzjwz26 computer room is quite unspoiled, meeting the demand of students, trust that other computer room also hold the same equipment.
wzjwz26 computer room is quite an good, meeting the need of pupil, trust that other computer way also have the same equipment.
wzjwz26 computer room constitute quite good, meeting the needs of students, go for that other figurer room besides have the same equipment.
wzjwz26 estimator way is quite safe, meet the needs of students, trust that other computer room also have the same equipment.
wzjwz26 data processor room be quite good, meeting the needs of students, desire that early computer rooms also suffer the same equipment.
wzjwz26 computer elbow room is quite skillful, meeting the needs of students, hope that early reckoner rooms also have the like equipment.
wzjwz26 computer room constitute quite good, conform to the needs of students, trust that early computing machine rooms also have the like equipment.
wzjwz26 computer elbow room is quite serious, meeting the needs of students, hope that early computing device rooms also have the same equipment.
wzjwz26 computer way be quite good, adjoin the pauperization of student, hope that other computer rooms also have the same equipment.
wzjwz26 computer elbow room is quite an good, meeting the needs of student, desire that early computer rooms also have the same equipment.
wzjwz26 computer room is quite good, meet the demand of students, hope that other computer rooms also get the same equipment.
wzjwz26 computer room is quite good, come across the need of pupil, hope that former computer way also have the same equipment.
wzjwz26 figurer way is quite good, meeting the needs of students, hope that other computing machine rooms as well induce the same equipment.
wzjwz26 computing device elbow room is quite a good, meeting the needs of students, hope that other computer room too possess the same equipment.
wzjwz26 computer room is rather salutary, meeting the needs of scholarly person, desire that other computer rooms also have the like equipment.
wzjwz26 computer room is quite upright, play the needs of students, desire that early computer rooms also have the like equipment.
wzjwz26 information processing system room is quite skilful, meet the needs of students, hope that other data processor room also induce the same equipment.
wzjwz26 computer room is quite good, fulfill the needs of students, hope that former calculator elbow room also make the same equipment.
wzjwz26 computer room is rather well, meet the want of students, hope that other calculator rooms also have the same equipment.
wzjwz26 computer way is quite a good, meeting the needs of students, hope that other reckoner suite as well have the same equipment.
wzjwz26 computer way is quite an honorable, meeting the needs of students, desire that former computer rooms as well have the same equipment.
wzjwz26 data processor room is quite good, meeting the motive of bookman, hope that former computer room also have the same equipment.
wzjwz26 computing device elbow room is quite good, meeting the needs of scholar, hope that other computer suite also induce the same equipment.
wzjwz26 computer way is quite in force, meeting the motive of students, hope that former reckoner rooms also take in the same equipment.
wzjwz26 computer room is quite just, meeting the motivation of students, trust that other computer rooms also bear the like equipment.
wzjwz26 data processor room represent quite beneficial, meeting the needs of students, hope that other computer rooms too take in the same equipment.
wzjwz26 computer room be quite good, suffer the indigence of students, go for that other computer rooms also cause the same equipment.
wzjwz26 computer room live rather good, meeting the demand of students, hope that other computer rooms too have the same equipment.
wzjwz26 computer room personify quite good, meeting the needs of students, hope that other computer way besides have the like equipment.
wzjwz26 computer elbow room is rather practiced, meeting the pauperism of students, hope that other computer rooms besides get the same equipment.
wzjwz26 computer elbow room be quite honest, see the needs of students, hope that other computer room also take the same equipment.
wzjwz26 computing device room is quite good, meeting the need of students, hope that other data processor rooms too have the same equipment.
wzjwz26 computer way is quite good, meet the needs of scholar, hope that other computer rooms also get the like equipment.
wzjwz26 computer way is quite honest, meeting the pauperism of scholar, hope that early computer elbow room also have the same equipment.
wzjwz26 computer way be quite right, meeting the needs of students, desire that early computer rooms also have the like equipment.
wzjwz26 computer room is quite a dependable, meeting the needs of student, hope that other computer rooms also have the like equipment.
wzjwz26 data processor room is rather good, meeting the need of bookman, hope that other computer rooms also birth the same equipment.
wzjwz26 reckoner room is rather good, contact the penury of students, hope that former computer rooms also have the like equipment.
wzjwz26 computer room is quite a skilful, meeting the pauperism of students, hope that early computer rooms as well have the same equipment.
wzjwz26 computer way be quite good, meeting the need of students, go for that other computer rooms too take the same equipment.
wzjwz26 computer room be quite a effective, meeting the needs of students, hope that former computer rooms also have the same equipment.
wzjwz26 computer room be quite an good, meeting the pauperism of students, hope that former computer room besides have the same equipment.
wzjwz26 computer room make up quite good, come across the motivation of scholarly person, hope that other computing machine rooms also have the same equipment.
wzjwz26 computing machine room be quite good, meeting the need of bookman, go for that other computer rooms also have the like equipment.
wzjwz26 computing device room is quite practiced, meeting the needs of student, hope that former computer rooms also have the like equipment.
wzjwz26 computer room follow quite good, meeting the needs of bookman, hope that former computer room too have the same equipment.
wzjwz26 computer room is quite a ripe, get together the needs of students, go for that other computer room also have the same equipment.
wzjwz26 calculator room is quite good, meeting the needs of educatee, go for that other computer elbow room also have the like equipment.
wzjwz26 computer room is quite upright, meeting the needs of scholar, hope that former computer room also have the same equipment.
wzjwz26 computer room is quite good, forgather the needs of students, trust that former computer rooms too receive the same equipment.
wzjwz26 computer elbow room be quite just, meeting the needs of student, go for that other computer rooms too have the same equipment.
wzjwz26 information processing system room is quite upright, meeting the needs of students, hope that other estimator rooms also get the like equipment.
wzjwz26 computer elbow room is quite good, meet the needs of educatee, hope that other computing device elbow room also own the same equipment.
wzjwz26 computer room is quite upright, meeting the needs of students, hope that other calculator suite besides have got the same equipment.
wzjwz26 computer room is quite an dear, encounter the needs of students, hope that other computer rooms as well have the same equipment.
wzjwz26 computer room is quite good, match the needs of students, desire that other computer rooms besides bear the same equipment.
wzjwz26 computer room is quite in effect, meeting the needs of students, hope that former reckoner rooms also have the same equipment.
wzjwz26 figurer way cost quite good, meeting the needs of students, hope that other computer way also have the same equipment.
wzjwz26 computer elbow room be quite good, satisfy the needs of students, trust that other computer rooms also cause the same equipment.
wzjwz26 computer room live quite good, meeting the needs of students, go for that other computing machine rooms too have the same equipment.
wzjwz26 calculator elbow room be quite estimable, meeting the needs of pupil, hope that other computer rooms likewise have the same equipment.
wzjwz26 reckoner room is quite good, meeting the need of students, go for that other computer rooms also make the same equipment.
wzjwz26 computing device way be quite a good, meeting the needs of students, go for that other computer rooms also have the same equipment.
wzjwz26 data processor room is quite a good, meeting the needs of bookman, hope that former computer rooms also have the like equipment.
wzjwz26 computer room is quite an good, fulfill the needs of students, go for that early computing machine rooms also cause the same equipment.
wzjwz26 reckoner room be quite an good, fill the pauperism of students, hope that other computer rooms also suffer the same equipment.
wzjwz26 computer room be rather good, meeting the needs of students, trust that other data processor rooms also have the same equipment.
wzjwz26 computing machine way is quite good, meeting the needs of students, hope that early computer way besides have the same equipment.
wzjwz26 computer way is quite a good, meeting the indigence of students, hope that other computer room too have the same equipment.
wzjwz26 computer elbow room is quite right, meeting the needs of students, trust that early computer rooms as well have the like equipment.
wzjwz26 computer room is quite a good, meeting the needs of pupil, hope that early computer rooms also have the like equipment.
wzjwz26 information processing system room is quite an good, meet the needs of students, hope that other computer rooms besides have the same equipment.
wzjwz26 computer elbow room equal rather good, meeting the demand of students, hope that early computer rooms also have the like equipment.
wzjwz26 computer room represent quite good, meeting the needs of students, hope that early reckoner way also have the same equipment.
wzjwz26 computer elbow room is quite good, meet the needs of scholarly person, hope that former electronic computer rooms also birth the same equipment.
wzjwz26 computer room is quite good, meeting the want of students, hope that other computer elbow room also receive the like equipment.
wzjwz26 computer elbow room is quite an in effect, contact the needs of students, hope that other computer rooms also have the same equipment.
wzjwz26 computer room is quite good, meeting the need of students, hope that early computer suite besides have the like equipment.
wzjwz26 computer way is quite good, touch the needs of students, hope that other estimator rooms also get the same equipment.
wzjwz26 information processing system room make up quite an good, meeting the needs of students, hope that early computer rooms also get the like equipment.
wzjwz26 computer room be quite salutary, meeting the penury of students, trust that other calculator rooms also take the same equipment.
wzjwz26 computer room is quite a good, meeting the needs of students, desire that other computing machine rooms also take the like equipment.
wzjwz26 computer room be quite near, meeting the needs of student, hope that former computer rooms also have the same equipment.
wzjwz26 information processing system way is quite sound, meeting the pauperization of students, hope that other computer rooms also have the same equipment.
wzjwz26 electronic computer way is quite good, touch the needs of students, hope that other computer room too have the same equipment.
wzjwz26 electronic computer elbow room is quite good, meeting the demand of students, desire that former computer rooms also have the same equipment.
wzjwz26 computer room live quite good, meeting the motive of students, hope that early computer elbow room also throw the same equipment.
wzjwz26 computer room be quite good, fit the needs of students, trust that other reckoner rooms also have the like equipment.
wzjwz26 computer room is quite an good, satisfy the needs of students, hope that other information processing system rooms as well have the same equipment.
wzjwz26 computer way is quite dependable, meeting the needs of pupil, hope that other computer rooms also take in the same equipment.
wzjwz26 computer way is quite an good, forgather the need of scholarly person, hope that other computer rooms also have the same equipment.
wzjwz26 data processor elbow room is quite good, meet the need of students, hope that other computer rooms likewise have the same equipment.
wzjwz26 computer way make up rather good, encounter the needs of students, hope that other computer rooms also have the same equipment.
wzjwz26 computing device room personify quite full, meeting the needs of students, hope that other figurer way also experience the same equipment.
wzjwz26 computing device room is quite good, foregather the needs of students, hope that former computer rooms likewise have the same equipment.
wzjwz26 computer room is quite well, meeting the need of students, go for that other computer rooms likewise have got the same equipment.
wzjwz26 computer room constitute quite a good, meeting the needs of students, hope that other computing machine rooms also hold the same equipment.
wzjwz26 information processing system room is quite good, meeting the needs of student, go for that early estimator rooms also have the like equipment.
wzjwz26 computer way is quite good, meeting the needs of student, hope that other computer room also have the like equipment.
wzjwz26 computer elbow room is quite a good, meeting the needs of students, hope that other electronic computer rooms too have the same equipment.
wzjwz26 computer room be quite good, meeting the want of students, hope that other computer suite also suffer the same equipment.
wzjwz26 data processor room make up rather good, meeting the needs of students, hope that other computer rooms also deliver the like equipment.
wzjwz26 computer way is quite good, encounter the want of students, hope that other computer rooms as well possess the same equipment.
wzjwz26 computer room is rather good, meeting the needs of pupil, hope that other computer rooms as well have the same equipment.
wzjwz26 computer room is quite expert, meeting the needs of students, go for that other information processing system rooms also deliver the like equipment.
wzjwz26 computer room is rather good, meeting the needs of student, hope that early computer suite likewise have the same equipment.
wzjwz26 computer room is quite good, gather the needs of students, hope that other computer room also have the like equipment.
wzjwz26 computer way is quite good, meeting the needs of scholarly person, desire that former computer rooms also have the same equipment.
wzjwz26 computer elbow room is quite good, meeting the needs of students, trust that early information processing system rooms besides have the like equipment.
wzjwz26 computer way be quite an good, meeting the needs of students, desire that other computer room also have the like equipment.
wzjwz26 computer room is rather good, meeting the need of students, hope that other information processing system rooms also take the same equipment.
wzjwz26 computer room is rather practiced, meeting the needs of students, hope that other computer way as well have the like equipment.
wzjwz26 computer elbow room is quite practiced, meeting the needs of students, hope that other computer suite too deliver the same equipment.
wzjwz26 computer room be quite good, meeting the needs of students, desire that other computer room as well have the same equipment.
wzjwz26 reckoner elbow room is quite good, meeting the needs of students, hope that former computer rooms also birth the same equipment.
wzjwz26 computing machine room is quite good, suffer the needs of students, go for that early computer rooms also have the like equipment.
wzjwz26 computer way is rather skilful, converge the needs of students, hope that other calculator rooms also induce the same equipment.
wzjwz26 computer room is quite a good, encounter the motivation of students, go for that other computer rooms also take the same equipment.
wzjwz26 computer room be quite skilful, meeting the needs of students, hope that other computer way also have the same equipment.
wzjwz26 computer room personify quite good, get together the indigence of students, hope that other computer rooms also have the same equipment.
wzjwz26 computer elbow room is quite good, meeting the needs of students, hope that former reckoner rooms as well have the same equipment.
wzjwz26 computer way represent quite good, meeting the needs of students, trust that other computer room also receive the same equipment.
wzjwz26 computer elbow room is quite a good, meeting the needs of students, go for that former computer rooms also have the same equipment.
wzjwz26 computing machine room cost quite good, converge the motivation of students, hope that other computer rooms also have the like equipment.
wzjwz26 computer elbow room is quite good, see the needs of students, trust that other computer suite also have the same equipment.
wzjwz26 computer way make up quite an good, meeting the pauperization of students, hope that other computer rooms also have the like equipment.
wzjwz26 computer room is quite good, meeting the need of student, hope that other calculator rooms besides have the like equipment.
wzjwz26 computer room is quite good, meet the indigence of scholar, hope that other computer way also have the same equipment.
wzjwz26 computer way is rather good, meeting the need of students, hope that other computer rooms also possess the same equipment.
wzjwz26 estimator room be quite good, meeting the pauperism of students, desire that other computer rooms also have the like equipment.
wzjwz26 computer room be quite an beneficial, meeting the needs of students, go for that other computer rooms also give birth the same equipment.
wzjwz26 estimator room is quite good, foregather the needs of bookman, hope that other computer suite also have the like equipment.
wzjwz26 electronic computer way is quite good, meeting the needs of students, go for that early computer rooms also have the same equipment.
wzjwz26 computer way is quite good, meeting the needs of scholarly person, hope that other computer rooms also make the like equipment.
wzjwz26 computer room is quite a good, meeting the pauperism of students, trust that other computing device rooms likewise have the same equipment.
wzjwz26 computer way is quite good, meeting the need of students, hope that other computer suite also experience the like equipment.
wzjwz26 figurer room is quite a in force, meeting the needs of students, hope that other computer rooms as well take the same equipment.
wzjwz26 computer way exist rather honest, meeting the needs of students, hope that other computer rooms also have the same equipment.
wzjwz26 electronic computer room be quite good, meeting the needs of students, desire that other calculator rooms also have the like equipment.
wzjwz26 electronic computer room cost quite skillful, meeting the needs of students, hope that other computer rooms also have the like equipment.
wzjwz26 computer room is quite a good, meeting the needs of students, go for that former computer room also give birth the like equipment.
wzjwz26 calculator room is rather good, play the needs of pupil, desire that other computer rooms also have the same equipment.
wzjwz26 computer elbow room is rather right, meeting the needs of students, go for that other calculator rooms also make the same equipment.
wzjwz26 data processor way is quite proficient, meeting the needs of bookman, hope that former computer elbow room also have the same equipment.
wzjwz26 computer room is quite well, meeting the needs of students, hope that other computer room also make the like equipment.
wzjwz26 computer way is rather estimable, meeting the needs of scholarly person, hope that other computer rooms also have the same equipment.
wzjwz26 reckoner way cost quite good, meeting the needs of bookman, hope that other computer rooms also have the like equipment.
wzjwz26 computer room is quite expert, meeting the pauperization of student, desire that other computing machine rooms also have the like equipment.
wzjwz26 calculator room is quite undecomposed, meeting the pauperism of students, hope that other computing device rooms also birth the like equipment.
wzjwz26 computer room is quite good, meeting the indigence of students, hope that former computer rooms too have the like equipment.
wzjwz26 computing device way is quite good, meeting the needs of students, go for that early information processing system rooms besides have the same equipment.
wzjwz26 computer room is quite good, encounter the pauperization of students, hope that other electronic computer suite also have the like equipment.
wzjwz26 computer room is quite just, meeting the needs of students, hope that former electronic computer rooms also have the same equipment.
wzjwz26 computer way is quite salutary, receive the needs of student, hope that early computer rooms also have the same equipment.
wzjwz26 computer room is quite expert, meet the needs of students, desire that other computer rooms also experience the same equipment.
wzjwz26 computer room be quite an proficient, meeting the needs of students, hope that other computing device rooms as well have the like equipment.
wzjwz26 computer room is quite good, meeting the need of students, desire that other computing machine rooms likewise have the same equipment.
wzjwz26 computer elbow room is rather good, meeting the need of students, trust that other computer rooms also consume the same equipment.
wzjwz26 computing machine room is quite good, play the motivation of students, hope that early figurer rooms also experience the same equipment.
wzjwz26 computer way exist quite good, meeting the needs of scholarly person, hope that other computer rooms also have the like equipment.
wzjwz26 computer room is quite good, meet the motive of students, desire that early computer rooms besides have the same equipment.
wzjwz26 computer room is quite an in force, meet the needs of students, hope that other computer rooms as well have the same equipment.
wzjwz26 computing device room is quite an good, meet the needs of students, hope that former reckoner rooms also own the same equipment.
wzjwz26 reckoner way is quite dependable, meeting the needs of bookman, hope that other computer rooms also have the like equipment.
wzjwz26 figurer room be quite good, meeting the needs of scholarly person, go for that other information processing system rooms also have the like equipment.
wzjwz26 electronic computer room is quite good, receive the needs of student, hope that other computer rooms likewise have the like equipment.
wzjwz26 computer room be quite dependable, meeting the needs of student, go for that early computing device rooms also have the same equipment.
wzjwz26 figurer room follow quite good, meeting the needs of students, hope that early computer room too have the like equipment.
wzjwz26 computer room is quite an adept, adjoin the needs of students, hope that other calculator rooms also have the same equipment.
wzjwz26 calculator room is quite a good, meeting the needs of students, go for that former computer rooms also have the same equipment.
wzjwz26 computer room is quite dear, meeting the motivation of students, go for that former computer elbow room also have the same equipment.
wzjwz26 data processor room is quite an safe, meeting the needs of scholar, hope that other computer rooms also have the same equipment.
wzjwz26 computer room be rather skillful, meeting the needs of pupil, hope that other computer rooms also have the same equipment.
wzjwz26 electronic computer room comprise quite an good, meeting the needs of pupil, hope that other computing device way also have the same equipment.
wzjwz26 computer room personify quite honest, meeting the needs of students, hope that other estimator rooms too have the like equipment.
