# Supplementary material for: Attention-aware with stacked embedding for sentiment analysis of student feedback through deep learning techniques
Source: PeerJ Comput Sci. 2024 Sep 2;10:e2283. doi: 10.7717/peerj-cs.2283 (PMC11419625; doi:10.7717/peerj-cs.2283)
Supplement: Supplemental Information 2 [file peerj-cs-10-2283-s002.zip › UIT-VSFC/agumented text/test (6).xlsx]

## Sheet: welcome
I hold check that learn says this topic must have a testing ground if you require to learn it.
Iodine have seen that teach articulate this subject must get a laboratory if you want to learn it.
I feature learn that teaching says this subject area must stimulate a laboratory if you need to learn it.
I make seen that learn says this subject must have a research laboratory if you want to learn information technology.
Ace have see that teaching tell this subject mustiness have a laboratory if you require to learn it.
I have seen that teaching enounce this discipline must have a science lab if you want to discover information technology.
1 have seen that teaching says this subject must have a lab if you want to larn information technology.
Atomic number 53 have get a line that instruct says this subject must get a laboratory if you want to learn information technology.
Ane have seen that learn says this subject area must have a research laboratory if you want to learn information technology.
I experience seen that teaching says this topic must have a research laboratory if you need to see it.
I have seen that teach says this subject must take a lab if you require to learn information technology.
1 have interpret that teaching says this subject moldiness have a testing ground if you want to learn information technology.
I have see that teach say this subject mustiness have a laboratory if you want to learn it.
Atomic number 53 suffer find that learn articulate this study must have a laboratory if you want to learn it.
I consume seen that teaching says this issue moldiness have a laboratory if you want to learn it.
I have seen that teaching says this theme mustiness have a laboratory if you want to teach information technology.
One make seen that teaching says this subject moldiness give a laboratory if you require to find out it.
I have seen that teach says this issue must have a lab if you desire to instruct it.
Iodine have discover that teaching says this subject moldiness receive a laboratory if you want to learn information technology.
I have understand that teaching says this field of study mustiness make a laboratory if you want to learn it.
I have ensure that learn says this subject mustiness have a laboratory if you require to find out information technology.
Unity own see that instruct says this subject must have a laboratory if you want to determine it.
I have discover that teaching pronounce this subject moldiness have a testing ground if you want to memorise information technology.
I have seen that teaching says this national must have a research laboratory if you require to see it.
I get see that teaching says this guinea pig mustiness have a laboratory if you desire to learn it.
Iodin stimulate seen that teaching allege this subject area must have a laboratory if you want to learn it.
I have seen that teaching says this study must make a laboratory if you want to check it.
I birth seen that teaching say this bailiwick must throw a laboratory if you want to get word it.
Iodin have control that learn says this case must get a laboratory if you want to learn it.
1 have seen that learn says this subject mustiness have a laboratory if you require to learn it.
I let seen that teaching says this subject must own a research laboratory if you require to learn it.
I have got seen that teach says this theme must have a laboratory if you want to learn it.
1 have fancy that teaching says this subject moldiness have a laboratory if you need to learn it.
I have ascertain that instruct says this subject moldiness have a laboratory if you want to find out it.
One have seen that teaching says this subject mustiness have a laboratory if you require to learn it.
One have seen that teaching says this discipline must take a laboratory if you want to teach information technology.
Iodin own see that teaching says this discipline moldiness have a laboratory if you want to learn it.
I take seen that teaching says this subject moldiness get a laboratory if you desire to get wind information technology.
I have seen that teaching say this discipline must have a laboratory if you desire to learn information technology.
Iodine have seen that teach say this subject must get a laboratory if you want to watch it.
1 give seen that teaching says this theme must sustain a laboratory if you want to learn it.
I have seen that teach say this subject moldiness stimulate a laboratory if you desire to learn it.
I let see that teaching read this subject must have a testing ground if you want to learn information technology.
I have see that teaching say this content moldiness have a science laboratory if you want to learn it.
I have seen that learn says this subject mustiness have a science laboratory if you want to learn it.
Ane have seen that teaching says this field of study must take a laboratory if you want to learn information technology.
I let seen that teaching says this national moldiness suffer a laboratory if you want to hear it.
I stimulate see that teaching says this theme moldiness have a laboratory if you want to learn it.
I have seen that teaching says this study moldiness have got a laboratory if you require to discover information technology.
I get seen that learn says this subject moldiness have a science laboratory if you want to learn it.
I have seen that teaching say this subject mustiness take a research lab if you want to learn it.
I have seen that teaching says this subject must induce a lab if you desire to learn it.
Single have seen that teach says this study must get a laboratory if you need to learn it.
I let seen that teaching says this subject mustiness have a research lab if you want to check it.
I have hear that teaching tell this national must have a lab if you want to learn it.
I experience seen that teaching articulate this subject must have a science lab if you want to teach it.
Iodine have figure that instruct says this national must have a testing ground if you want to learn it.
I have seen that teaching says this depicted object must have a science laboratory if you want to take information technology.
1 have find out that teaching says this national moldiness have a science lab if you want to learn it.
Unity have go through that teaching suppose this subject must have a science lab if you desire to learn it.
Ane have seen that instruct says this subject must own a laboratory if you want to learn it.
I suffer meet that teaching says this subject must have a laboratory if you require to find out it.
Iodin get seen that teaching say this subject must have a laboratory if you want to learn information technology.
Iodine have seen that learn says this subject must have a laboratory if you require to watch information technology.
I get envision that teaching say this theme must have a lab if you want to learn it.
I make see that teach enunciate this subject must have a lab if you want to learn it.
I let seen that teaching says this discipline mustiness have a science laboratory if you want to learn it.
I have seen that learn says this national moldiness have a lab if you want to learn it.
1 have discover that teaching say this depicted object must hold a laboratory if you want to learn information technology.
Iodine possess seen that teach says this bailiwick must have a lab if you want to larn it.
I have view that teach sound out this subject must have a laboratory if you want to find out information technology.
Ane have seen that teaching says this subject moldiness sustain a laboratory if you want to see information technology.
I experience seen that teach says this subject must have a laboratory if you want to read information technology.
Ane have seen that learn says this subject must take a laboratory if you require to learn it.
I have seen that teaching says this matter moldiness have a laboratory if you want to take information technology.
1 have seen that instruct say this subject must have a laboratory if you desire to ascertain it.
1 feature seen that teach says this study must have a laboratory if you desire to see it.
I possess figure that teaching say this issue must have a laboratory if you want to get word information technology.
I induce watch that instruct says this subject mustiness have a laboratory if you want to learn information technology.
I have regard that teaching says this subject must have a research lab if you desire to learn it.
I have seen that instruct says this subject must have a lab if you desire to get a line it.
Ane have seen that teach say this issue must get a laboratory if you want to learn it.
I experience seen that teaching allege this subject must suffer a laboratory if you desire to learn information technology.
I receive see that learn says this subject must have a research laboratory if you require to learn it.
Iodine give birth seen that instruct says this subject must have a lab if you want to find out it.
1 take seen that teach says this subject must have a science lab if you want to ascertain information technology.
I have see that teaching says this bailiwick must have a science lab if you desire to learn information technology.
I have take in that teaching say this subject must give a laboratory if you desire to learn information technology.
Unity have seen that teaching says this subject area must ingest a lab if you want to learn it.
1 experience seen that teach enunciate this subject must have a laboratory if you desire to learn it.
Atomic number 53 make seen that learn says this subject mustiness have a laboratory if you require to get wind it.
I have seen that instruct tell this topic moldiness have a laboratory if you want to teach it.
I have seen that teaching say this case mustiness have a laboratory if you want to learn it.
Iodin have seen that teaching state this subject moldiness have a laboratory if you need to learn it.
I have see that teaching says this subject mustiness hold a laboratory if you want to learn information technology.
Atomic number 53 have seen that teaching say this subject must consume a lab if you want to get a line it.
One have seen that teach allege this content moldiness have a testing ground if you want to learn it.
I have control that instruct says this subject mustiness have a laboratory if you want to find out it.
Unity have image that teaching says this subject must throw a laboratory if you desire to larn it.
1 have seen that learn tell this subject must have a research laboratory if you want to get wind it.
I have get word that teach suppose this subject must have a testing ground if you want to learn information technology.
I ingest seen that learn enounce this subject moldiness have a laboratory if you desire to learn it.
I get seen that instruct says this discipline must take a laboratory if you want to learn information technology.
I have seen that teaching says this topic must own a testing ground if you want to teach information technology.
I have seen that teaching says this subject mustiness experience a science lab if you require to learn it.
One have fancy that learn says this subject must take in a science lab if you want to see it.
Ace give seen that learn says this subject moldiness have a laboratory if you want to get word it.
I have witness that teach says this subject must give birth a laboratory if you want to learn it.
I stimulate seen that teaching says this subject moldiness have a testing ground if you want to read information technology.
I experience seen that teach says this issue must take in a laboratory if you want to learn it.
I have check that teaching says this subject moldiness experience a testing ground if you require to learn it.
Unity have seen that teaching say this subject must experience a science laboratory if you want to learn information technology.
One give watch that teaching says this subject must have a research lab if you require to find out it.
I have seen that teaching says this subject moldiness have a laboratory if you want to get word information technology.
I have seen that teaching says this subject mustiness have a lab if you need to hear it.
I ingest project that instruct says this case must have a laboratory if you require to learn it.
1 have seen that teaching says this subject mustiness have a laboratory if you want to determine information technology.
Ane have take care that teach says this subject moldiness possess a laboratory if you want to teach it.
I own realise that teaching says this subject must have a lab if you want to learn information technology.
Ace have seen that teaching says this content mustiness feature a laboratory if you want to learn it.
I get see that instruct says this bailiwick must have a research lab if you want to learn information technology.
Atomic number 53 have seen that teaching aver this subject must have a lab if you want to check it.
I take seen that teach state this subject must have a testing ground if you want to learn it.
1 bear seen that teaching says this subject must have a lab if you want to larn it.
I have seen that teach enunciate this subject must make a laboratory if you need to learn it.
Iodine have seen that teaching enjoin this case moldiness have a laboratory if you need to learn information technology.
Unity have go steady that instruct read this subject must have a laboratory if you require to memorize it.
I have seen that learn say this subject mustiness get a laboratory if you want to larn it.
One have see that teaching state this discipline must have a laboratory if you require to learn it.
I have seen that teach tell this subject mustiness have a research lab if you require to learn it.
I get seen that teaching says this subject mustiness experience a science lab if you want to learn it.
I have seen that teaching sound out this subject mustiness make a laboratory if you need to learn information technology.
Ace bear find out that teaching says this subject must have a laboratory if you want to learn it.
I have seen that teaching says this subject must have a lab if you desire to learn information technology.
I have seen that teaching state this subject must have a laboratory if you require to learn information technology.
I have come across that teaching say this topic must have a lab if you want to learn information technology.
Ace hold seen that learn say this subject mustiness have a laboratory if you want to learn it.
1 induce seen that teaching says this subject moldiness give a laboratory if you want to learn it.
I sustain seen that teaching says this subject moldiness induce a laboratory if you need to learn information technology.
I have seen that teach read this theme moldiness get a laboratory if you want to see it.
I hold seen that teaching enjoin this field must have a science laboratory if you want to learn it.
I have visualise that teaching says this subject moldiness have a testing ground if you want to learn it.
I receive envision that teach says this subject must have a science laboratory if you want to teach information technology.
I receive seen that teaching says this subject mustiness have a science lab if you want to see information technology.
I have realise that teaching say this national moldiness have a laboratory if you want to learn it.
I take in seen that teach says this bailiwick must get a laboratory if you want to learn information technology.
Ane have seen that teaching sound out this subject must have a laboratory if you want to memorize information technology.
I have come across that teaching enjoin this subject moldiness have a lab if you desire to learn information technology.
One cause get wind that teaching says this matter must make a laboratory if you require to learn it.
I have seen that instruct says this subject mustiness take a laboratory if you desire to study it.
I have learn that teaching says this subject must consume a lab if you want to learn information technology.
One receive realise that teach says this subject must have a laboratory if you need to learn information technology.
I have seen that teach says this subject area mustiness receive a laboratory if you need to learn it.
Atomic number 53 let seen that teaching read this subject moldiness have a testing ground if you want to learn it.
One have seen that teaching says this subject moldiness have a research laboratory if you need to learn information technology.
I have watch that teaching says this subject moldiness have a laboratory if you require to learn information technology.
Iodin have seen that teaching pronounce this discipline must experience a laboratory if you want to get wind it.
1 have seen that teaching says this issue must have a laboratory if you need to learn information technology.
I take seen that teaching order this topic mustiness have a laboratory if you want to memorize it.
Ane have seen that teaching says this subject moldiness get a laboratory if you want to learn it.
I experience seen that teaching say this subject must have a lab if you want to learn information technology.
I make ensure that teaching say this subject field must have a laboratory if you want to memorise it.
I have discover that teaching says this subject mustiness have a research laboratory if you require to learn information technology.
I have ensure that teaching say this depicted object must have a research laboratory if you want to get wind it.
I have project that teaching say this matter must take a testing ground if you want to learn it.
I have seen that instruct says this subject must have a laboratory if you want to check it.
I feature seen that teaching says this bailiwick mustiness have a laboratory if you desire to learn it.
I have seen that teaching allege this subject moldiness have a laboratory if you need to find out it.
I have seen that teaching says this topic mustiness throw a laboratory if you want to learn it.
I let seen that teaching say this subject must have a laboratory if you want to learn information technology.
I throw seen that teaching suppose this subject must have a laboratory if you need to memorize it.
Single have seen that teaching says this subject mustiness have a laboratory if you require to learn it.
Ane have seen that teaching say this national must have a research laboratory if you desire to learn it.
Iodine have seen that learn says this field of study mustiness have a laboratory if you want to learn it.
I possess seen that teaching says this subject field must have a laboratory if you want to learn information technology.
I have seen that instruct says this subject mustiness have a research lab if you want to take information technology.
Single have seen that teaching tell this subject must have a laboratory if you need to learn information technology.
I have run into that teaching suppose this subject must have a testing ground if you want to learn information technology.
I take seen that teach says this subject must have a laboratory if you want to learn information technology.
Iodine have seen that teaching says this subject must have a research lab if you want to learn it.
One make seen that teaching says this subject mustiness have a laboratory if you require to discover it.
I have seen that teaching says this discipline moldiness make a laboratory if you want to learn it.
I have ascertain that learn says this subject must have got a testing ground if you want to learn information technology.
1 have seen that teaching says this subject must induce a laboratory if you want to larn it.
Single have seen that teaching says this subject mustiness have a research lab if you desire to find out information technology.
1 give birth get wind that teaching says this subject mustiness have a laboratory if you want to learn information technology.
I have seen that teach say this subject must suffer a laboratory if you want to learn information technology.
I have learn that teach say this subject moldiness have a laboratory if you want to learn it.
I cause picture that teach says this subject must receive a laboratory if you want to learn it.
1 feature seen that teaching says this subject moldiness get a laboratory if you want to learn information technology.
Iodin have seen that teaching says this bailiwick must accept a lab if you require to learn it.
I have seen that teaching say this subject mustiness throw a research laboratory if you want to determine information technology.
Iodine suffer date that teaching says this subject must have a science laboratory if you want to read it.
Iodine receive seen that teach says this subject must possess a laboratory if you want to see it.
I feature seen that teaching says this subject mustiness have a laboratory if you need to learn information technology.
I birth seen that teaching says this depicted object must throw a laboratory if you want to teach it.
I ingest find that teaching say this subject must have a lab if you want to learn information technology.
I have see that teaching say this subject area moldiness have a laboratory if you want to memorise it.
I have seen that learn aver this subject moldiness have a laboratory if you need to acquire it.
Atomic number 53 have see that teaching says this bailiwick must get a science lab if you desire to learn it.
Ace have seen that teaching enounce this guinea pig must have a lab if you desire to learn information technology.
One own seen that teach say this subject must have a science laboratory if you want to learn it.
I have seen that instruct says this issue must have a laboratory if you want to learn information technology.
I take seen that teaching say this subject moldiness induce a testing ground if you want to learn it.
I have seen that teaching enunciate this content must induce a science lab if you desire to study it.
One bear seen that teaching says this subject must throw a science lab if you want to get a line it.
I have seen that teach say this subject must make a laboratory if you want to see information technology.
I have see that teaching says this subject moldiness have a science laboratory if you want to learn information technology.
I have picture that teaching say this subject must have a testing ground if you want to learn information technology.
I have catch that teach say this subject must have a laboratory if you want to check it.
Iodin have see that teaching says this subject must have a research lab if you want to pick up information technology.
Unity have seen that teaching tell this subject must ingest a laboratory if you want to learn information technology.
I deliver seen that teaching says this subject must have a research laboratory if you require to see information technology.
1 have seen that teaching suppose this subject mustiness have a laboratory if you desire to instruct it.
Single take see that teaching says this bailiwick must have a testing ground if you need to learn it.
I receive seen that teaching say this field of study must have a laboratory if you desire to learn it.
Iodine have seen that teaching tell this subject mustiness have a science laboratory if you want to learn it.
I have determine that teaching says this subject must take a laboratory if you need to get a line it.
I have consider that instruct says this topic must take a laboratory if you want to learn it.
I sustain seen that teaching says this subject field must get a science laboratory if you want to discover it.
I have seen that teaching state this subject field moldiness receive a laboratory if you require to learn it.
I get see that teaching says this subject mustiness have a research lab if you want to get a line it.
I have got see that teaching says this subject must have got a lab if you want to read information technology.
Iodine give birth see that teaching enounce this subject must hold a laboratory if you want to learn information technology.
Atomic number 53 have seen that teach say this subject must bear a laboratory if you want to learn it.
I suffer see that teaching says this subject must have a laboratory if you require to get wind it.
I have view that teach says this subject must ingest a laboratory if you want to learn it.
I have run into that teaching says this field must have a laboratory if you desire to acquire information technology.
I have seen that teaching say this subject moldiness have a science laboratory if you require to memorise it.
I birth seen that teaching says this discipline mustiness make a testing ground if you want to learn information technology.
I have seen that teaching aver this subject must induce a laboratory if you desire to learn information technology.
I get hear that teaching says this subject mustiness let a research laboratory if you want to learn it.
Unity accept seen that teaching says this subject mustiness have a testing ground if you want to learn it.
One have seen that teach says this subject must get a laboratory if you want to learn information technology.
I cause view that teaching say this subject mustiness have a testing ground if you want to learn information technology.
I have see that teaching says this matter mustiness have a science lab if you need to learn it.
I have seen that instruct say this subject must get a research lab if you want to learn information technology.
I have seen that learn says this depicted object moldiness have a laboratory if you want to learn it.
I suffer seen that teaching says this field must have a laboratory if you want to check information technology.
Unity have seen that teaching says this subject mustiness bear a laboratory if you want to learn it.
Atomic number 53 have seen that teaching says this issue must give a research lab if you want to learn it.
I sustain seen that learn says this subject must have a lab if you require to learn it.
1 have seen that teaching enunciate this subject must have a laboratory if you want to get a line information technology.
Single have go out that teaching say this bailiwick moldiness have a laboratory if you want to learn information technology.
I bear seen that teaching says this subject moldiness receive a laboratory if you want to learn information technology.
1 suffer seen that teach says this field of study moldiness have a testing ground if you want to learn it.
Iodine birth seen that teach says this subject must have a laboratory if you want to learn it.
I take seen that teach says this guinea pig moldiness have a laboratory if you want to learn information technology.
I have seen that instruct says this subject must receive a laboratory if you want to get a line it.
Iodine have seen that teaching says this subject must have a laboratory if you require to check information technology.
I have seen that teaching enunciate this subject moldiness suffer a laboratory if you require to learn it.
I get discover that teaching say this subject must birth a laboratory if you want to pick up it.
I have seen that learn says this national must have a research lab if you want to see it.
I stimulate seen that teaching says this guinea pig must let a research lab if you want to learn it.
I get seen that teaching says this theme must have a laboratory if you want to pick up information technology.
1 have seen that teach tell this subject must get a laboratory if you require to learn it.
One get seen that learn says this subject must have a laboratory if you need to learn information technology.
I get seen that instruct says this subject must get a research laboratory if you want to learn it.
Ace have seen that teaching say this subject moldiness take a laboratory if you want to learn information technology.
I throw see that teaching says this subject must have a research lab if you want to take it.
I get seen that teaching aver this subject must have a science laboratory if you want to learn information technology.
I have encounter that learn says this case must make a science laboratory if you want to learn it.
I receive seen that teaching says this subject moldiness have a laboratory if you want to learn information technology.
I let seen that teaching says this subject must have a science laboratory if you want to memorise information technology.
I have seen that teaching says this subject mustiness have a laboratory if you need to learn information technology.
Iodin ingest seen that teaching says this content moldiness get a laboratory if you want to learn information technology.
Atomic number 53 take in seen that teach say this subject must have a laboratory if you want to study information technology.
I induce ensure that learn says this subject must have a laboratory if you require to ascertain it.
I stimulate see that teaching says this guinea pig must have a laboratory if you want to learn information technology.
One receive control that teaching says this subject must have a laboratory if you want to learn it.
Single feature seen that teaching says this guinea pig must have a research lab if you desire to find out it.
I receive seen that teaching order this subject must own a laboratory if you need to learn it.
I have seen that teaching says this bailiwick moldiness feature a lab if you want to get wind it.
I have view that teaching says this subject must have a laboratory if you want to read information technology.
I hold seen that teaching says this subject must have got a science laboratory if you want to learn information technology.
I have seen that teaching says this subject moldiness make a laboratory if you require to see it.
I have see that teaching says this subject must get a laboratory if you want to hear information technology.
I have take in that learn says this subject must make a research laboratory if you want to learn it.
I have run into that teach says this subject must have a laboratory if you need to learn it.
1 have seen that teach says this subject moldiness have a laboratory if you want to learn it.
I get escort that teach tell this subject must have a laboratory if you want to learn it.
1 have seen that teach says this matter must have a laboratory if you want to get word information technology.
I have see that instruct says this bailiwick must have a laboratory if you want to learn information technology.
I suffer view that teaching says this subject must experience a science laboratory if you want to determine it.
I have take in that teaching says this study must get a research lab if you desire to read it.
I have seen that teaching says this subject mustiness receive a laboratory if you need to learn it.
I ingest seen that instruct says this subject must have a lab if you want to learn it.
I have assure that teach say this subject moldiness have a laboratory if you want to larn it.
Iodin throw seen that teaching says this subject moldiness have got a laboratory if you want to learn information technology.
I have control that teaching says this subject field mustiness receive a laboratory if you want to learn information technology.
I have seen that teaching tell this subject must stimulate a laboratory if you desire to find out it.
I have discover that teach say this subject must have a science lab if you want to learn information technology.
I have see that teach says this subject moldiness receive a lab if you want to learn information technology.
Ace have see that teaching says this guinea pig must have a laboratory if you want to learn it.
I have find out that teaching say this subject must have a science laboratory if you want to learn it.
I induce image that teaching say this subject mustiness have a laboratory if you want to learn information technology.
I have see that teaching says this subject mustiness have a laboratory if you desire to hear it.
I feature seen that teach say this subject must have a laboratory if you desire to get wind it.
I have seen that learn say this topic must get a laboratory if you want to learn it.
I have seen that teaching says this depicted object moldiness have a lab if you need to get word it.
One get run into that learn says this subject must have a laboratory if you want to learn it.
I take in watch that teach says this subject must experience a testing ground if you want to learn it.
1 have seen that teaching says this depicted object must have a testing ground if you want to larn it.
One have seen that teaching says this subject moldiness throw a laboratory if you want to learn it.
I have seen that teaching says this national must feature a laboratory if you require to get wind it.
I give birth seen that teaching aver this subject mustiness take a laboratory if you want to learn it.
I get seen that teaching says this subject mustiness take in a lab if you want to acquire information technology.
One stimulate hear that teaching says this topic must have a laboratory if you want to study information technology.
I give birth see that teaching pronounce this topic moldiness experience a laboratory if you want to learn it.
I have see that teaching says this subject moldiness have a science laboratory if you desire to check information technology.
One have seen that teaching order this subject must have a science laboratory if you require to take it.
I have seen that teach says this subject field mustiness have a lab if you desire to learn it.
I have pick up that teach says this guinea pig mustiness have a laboratory if you want to learn it.
I have encounter that teaching says this content must have a research laboratory if you want to learn information technology.
1 have seen that teaching enunciate this subject must have a testing ground if you require to learn it.
I stimulate realise that instruct say this subject moldiness have a laboratory if you want to learn it.
I have seen that teaching says this subject mustiness deliver a testing ground if you need to learn it.
I have seen that teaching says this theme must have a testing ground if you require to learn information technology.
Ane have seen that teaching says this subject moldiness have a research laboratory if you want to learn information technology.
Ace have seen that teaching says this subject mustiness receive a laboratory if you want to learn information technology.
I deliver see that teaching says this subject must have a laboratory if you require to learn it.
I receive seen that teaching says this subject must own a testing ground if you require to learn information technology.
One have seen that teaching say this subject must throw a laboratory if you require to learn it.
I have see that instruct says this subject must take a laboratory if you want to learn information technology.
Atomic number 53 have seen that teaching allege this case must have a laboratory if you want to learn it.
Ace receive seen that teaching says this discipline must have a research laboratory if you want to learn information technology.
I have seen that teaching enunciate this subject must have a laboratory if you want to see it.
Iodin take come across that teaching says this subject must have a laboratory if you want to learn information technology.
I have seen that teach says this subject mustiness have a laboratory if you want to learn information technology.
Iodine have see that learn says this theme must accept a laboratory if you require to learn it.
One have got seen that teaching says this subject moldiness have a laboratory if you want to discover information technology.
I have seen that instruct order this subject must have a laboratory if you require to learn it.
Ane have seen that teaching aver this subject mustiness have a laboratory if you require to learn information technology.
I have seen that teaching says this subject mustiness have a testing ground if you desire to determine it.
I get seen that teaching says this guinea pig must have a laboratory if you want to discover information technology.
Ace consume seen that teach says this issue mustiness have a laboratory if you want to get word it.
I have seen that teach says this subject mustiness have a research lab if you require to learn information technology.
I have seen that teaching enjoin this case must make a research laboratory if you want to learn it.
I consume seen that teaching say this theme moldiness have a laboratory if you want to learn it.
I have seen that teaching read this discipline must hold a laboratory if you require to learn information technology.
I have image that teach state this subject must have a laboratory if you desire to learn it.
I let seen that teaching enounce this depicted object must consume a laboratory if you want to learn information technology.
I hold see that teaching says this depicted object moldiness have a laboratory if you want to learn information technology.
I have project that learn says this subject mustiness have a science laboratory if you need to learn it.
I have seen that instruct says this subject moldiness own a laboratory if you want to learn it.
I have seen that teaching say this national must receive a laboratory if you want to memorise it.
Iodin have seen that teaching enunciate this subject moldiness have a laboratory if you require to check it.
I have see that teaching says this matter mustiness have a laboratory if you need to learn it.
I have seen that teaching says this topic mustiness have a laboratory if you want to acquire it.
Ace experience seen that teach says this subject moldiness have a laboratory if you require to learn it.
I have seen that teaching say this matter must experience a laboratory if you want to teach it.
I consume seen that teach says this content moldiness sustain a laboratory if you require to learn it.
1 have seen that teaching says this theme must throw a laboratory if you want to learn information technology.
1 have see that teach says this subject moldiness have a science lab if you want to learn it.
I take in seen that teaching says this subject must have a science laboratory if you want to learn information technology.
I get reckon that teaching says this subject moldiness have a science lab if you require to learn it.
Single have seen that teach enjoin this subject must make a laboratory if you want to learn it.
I have seen that teaching allege this issue mustiness induce a laboratory if you need to learn information technology.
I have seen that teach tell this subject must have a research laboratory if you want to learn information technology.
I have see that teaching says this issue must have a laboratory if you want to learn information technology.
I let seen that teach says this field of study must birth a laboratory if you desire to learn it.
I have get wind that teaching suppose this issue must have a laboratory if you desire to watch it.
I have seen that teach suppose this study must have a testing ground if you desire to learn it.
I have take in that teaching say this subject mustiness deliver a testing ground if you need to learn it.
Atomic number 53 take seen that instruct says this subject must give a science lab if you want to learn it.
I take see that teaching says this subject must sustain a laboratory if you need to learn it.
I have seen that teaching says this subject mustiness have a lab if you require to see it.
Ane have see that teaching says this subject must have a laboratory if you desire to learn it.
1 have seen that instruct says this subject must take a laboratory if you desire to get wind it.
Single have got seen that teaching says this subject field moldiness have a research laboratory if you want to learn information technology.
Unity birth seen that teaching says this topic must have a laboratory if you want to learn information technology.
I make see that learn says this subject moldiness have a testing ground if you want to learn it.
Iodine take in get word that teaching says this subject must have a laboratory if you want to learn it.
I sustain seen that teach says this subject must take a laboratory if you require to hear it.
I have seen that teach say this subject area moldiness have a laboratory if you want to learn information technology.
Iodin own seen that teaching says this subject must have a laboratory if you want to get a line information technology.
I have seen that learn say this subject must make a laboratory if you require to memorize it.
I consume see that learn says this theme moldiness have a laboratory if you want to discover it.
I have seen that teaching state this subject moldiness receive a laboratory if you desire to find out information technology.
I have see to it that instruct says this subject must have a laboratory if you desire to learn information technology.
Unity hold seen that teaching says this subject moldiness deliver a laboratory if you want to learn it.
I have seen that teach says this matter must receive a laboratory if you want to get a line it.
I have seen that teaching say this subject must have a lab if you desire to learn information technology.
I take seen that teaching sound out this subject must give a laboratory if you desire to see information technology.
I make seen that teach says this matter must have a testing ground if you want to learn information technology.
I have seen that teach aver this subject area must have a science lab if you want to learn information technology.
Ace have seen that teaching enounce this subject must have a science lab if you need to learn information technology.
I consume seen that teaching says this subject must deliver a laboratory if you want to memorise information technology.
I have seen that teaching sound out this subject must take in a laboratory if you want to learn it.
I have seen that teaching tell this study mustiness have a research lab if you want to learn it.
I have seen that teaching enjoin this subject mustiness take a laboratory if you require to take it.
I have seen that teaching says this subject mustiness bear a laboratory if you require to learn information technology.
I possess seen that teaching says this theme moldiness accept a laboratory if you want to learn it.
I have seen that teach says this subject moldiness take a laboratory if you require to con it.
I induce seen that teach says this subject must stimulate a laboratory if you need to memorize information technology.
Single have see that teaching enunciate this content mustiness have a laboratory if you want to larn it.
I have seen that teach says this subject must hold a laboratory if you want to learn information technology.
Unity have get a line that teach say this subject must have a laboratory if you desire to learn it.
I have seen that teaching says this subject must take in a laboratory if you require to discover information technology.
Ace have seen that teaching says this issue mustiness get a research laboratory if you want to learn information technology.
I have seen that teaching says this case must make a laboratory if you desire to learn it.
I experience seen that teaching says this issue must have a research lab if you require to hear it.
I have seen that instruct says this subject moldiness have a research laboratory if you want to learn it.
I take see that teaching says this content must have a testing ground if you want to learn information technology.
One have witness that teaching says this depicted object must have a laboratory if you want to learn information technology.
Atomic number 53 have seen that teach says this issue moldiness have a research laboratory if you want to learn information technology.
I have seen that teaching says this matter must stimulate a research laboratory if you want to see it.
Atomic number 53 give get a line that teaching say this subject must have a research laboratory if you want to learn it.
I have see that teaching says this subject moldiness induce a laboratory if you want to find out it.
I have seen that teaching says this topic must accept a laboratory if you want to check information technology.
Atomic number 53 have get wind that teach says this subject must have a science lab if you desire to learn it.
1 have seen that teaching say this subject moldiness have a laboratory if you require to discover it.
One accept attend that teaching says this subject must have a lab if you want to instruct it.
One take seen that learn says this subject must give birth a laboratory if you need to learn it.
I have seen that learn says this subject moldiness deliver a laboratory if you need to acquire it.
I have seen that teach says this study must get a laboratory if you want to instruct it.
I possess seen that teaching pronounce this subject mustiness make a laboratory if you want to learn information technology.
I have seen that teaching says this subject mustiness receive a research lab if you require to learn information technology.
I ingest witness that teach says this subject must make a laboratory if you desire to learn it.
I own seen that teaching says this subject mustiness have a laboratory if you need to get a line information technology.
I have see that teaching says this subject moldiness have a laboratory if you need to learn information technology.
I ingest get wind that teaching says this topic must have a laboratory if you want to teach it.
I have run across that teaching sound out this subject mustiness accept a laboratory if you desire to watch it.
Iodin experience seen that teaching allege this subject must have a laboratory if you need to learn it.
I sustain seen that teaching says this subject must have a research lab if you want to learn information technology.
I make seen that instruct says this subject must possess a science lab if you need to learn it.
I give visualise that teach says this subject must have a laboratory if you desire to learn it.
I have assure that teaching says this matter moldiness have a laboratory if you desire to watch it.
Ace have seen that teaching says this subject must sustain a laboratory if you need to learn information technology.
I have attend that teaching say this subject must have a laboratory if you need to con information technology.
I consume consider that teaching says this subject must take a laboratory if you want to find out information technology.
1 have run into that instruct says this subject moldiness have a lab if you want to instruct it.
I receive construe that teaching says this case must have a laboratory if you desire to learn it.
I give birth check that teach tell this subject moldiness have a laboratory if you want to learn it.
I take in seen that teach enunciate this subject moldiness have a testing ground if you want to learn information technology.
I get seen that teaching says this subject moldiness hold a laboratory if you desire to get wind it.
I induce see that teach says this subject must have a laboratory if you require to read information technology.
1 have see that teaching say this subject mustiness have a laboratory if you require to learn information technology.
I have seen that instruct says this topic must have a research laboratory if you desire to get a line it.
Iodin have see that teaching says this subject must have a laboratory if you want to learn information technology.
1 have view that teaching says this matter moldiness receive a laboratory if you desire to learn it.
I own regard that teach says this subject moldiness have a testing ground if you want to learn it.
One make see that teaching pronounce this subject must have a laboratory if you want to learn information technology.
I have seen that instruct order this subject field must have a laboratory if you want to see it.
I take seen that teach enunciate this guinea pig mustiness have a laboratory if you want to learn it.
1 have seen that teaching says this study must have got a laboratory if you want to con information technology.
Unity stimulate seen that teach say this subject must have a science laboratory if you want to learn information technology.
I have seen that teaching pronounce this subject must take in a testing ground if you need to learn it.
Iodine have see that teaching says this subject must get a laboratory if you need to learn it.
I receive ensure that teach says this subject mustiness have a laboratory if you want to learn information technology.
I birth seen that teach says this subject moldiness cause a laboratory if you want to larn it.
I throw seen that instruct say this subject moldiness have a laboratory if you want to learn it.
Iodin have get word that teach says this subject moldiness receive a laboratory if you want to get word it.
Iodin have seen that teaching aver this subject mustiness have a laboratory if you need to pick up it.
Ane get go through that teaching says this case mustiness have a laboratory if you want to learn it.
I have see that teaching enunciate this depicted object must have a laboratory if you want to ascertain it.
One have seen that teaching says this subject must have a laboratory if you desire to acquire it.
1 have seen that teaching says this national moldiness have a laboratory if you need to learn information technology.
I get discover that teaching say this subject must have a lab if you desire to take it.
I have see that teaching suppose this national must have a science laboratory if you require to learn it.
I feature seen that instruct says this subject must throw a research laboratory if you want to learn it.
I bear consider that teaching aver this national must have a laboratory if you want to get wind it.
I give seen that teaching say this subject must have a science laboratory if you want to learn it.
I have seen that teach says this subject moldiness experience a laboratory if you need to learn it.
I have realize that learn says this subject must have a laboratory if you require to take it.
1 have watch that learn says this subject mustiness have a testing ground if you want to learn information technology.
One take see that teaching says this subject mustiness have a laboratory if you want to learn it.
I sustain seen that teaching state this subject moldiness have a laboratory if you need to find out it.
I have see that teaching says this subject moldiness have a laboratory if you desire to take it.
I give birth seen that instruct order this subject mustiness have a laboratory if you want to learn information technology.
I have seen that teaching says this subject mustiness suffer a research lab if you desire to learn information technology.
Ace make seen that instruct says this subject area must have a laboratory if you want to learn information technology.
I have seen that teaching say this subject field must let a science laboratory if you want to hear it.
I have see that teach says this content must take a laboratory if you want to get a line it.
Ane possess run into that teach says this subject must have a laboratory if you need to learn it.
I suffer seen that teaching says this subject moldiness have a research lab if you want to teach it.
I have check that teach enounce this content moldiness have a laboratory if you want to learn information technology.
I have seen that teaching says this study moldiness give a laboratory if you require to learn information technology.
Unity have see that learn articulate this subject mustiness have a laboratory if you want to learn it.
I have seen that teaching aver this subject moldiness have a laboratory if you want to learn information technology.
I have seen that teaching says this national mustiness have a laboratory if you want to find out information technology.
I have seen that teaching says this bailiwick mustiness receive a laboratory if you want to learn it.
I have construe that instruct articulate this subject mustiness have a laboratory if you want to memorise it.
One have seen that teaching suppose this national must let a laboratory if you want to get wind it.
I have seen that teaching says this subject moldiness take a laboratory if you want to watch information technology.
I consume seen that teaching say this subject moldiness have a science lab if you want to learn it.
I give birth seen that teaching says this depicted object moldiness have a laboratory if you want to learn information technology.
I feature seen that teaching say this subject must have a research lab if you want to learn information technology.
One have regard that instruct says this subject mustiness deliver a laboratory if you want to learn information technology.
Iodine have seen that teaching says this field mustiness have a laboratory if you want to con it.
Unity have get a line that teach says this subject must deliver a laboratory if you desire to learn it.
One have seen that teaching says this bailiwick must have a testing ground if you want to teach it.
1 ingest seen that teaching says this subject must have a research lab if you want to learn information technology.
I birth watch that teaching says this subject must sustain a laboratory if you desire to study it.
I have seen that teach says this case must have a laboratory if you want to pick up information technology.
Ane have seen that teach says this topic moldiness have a laboratory if you want to learn it.
I have find out that teaching say this case must have a laboratory if you want to get wind it.
I have see that teaching say this depicted object must take in a laboratory if you want to acquire it.
I have seen that teaching says this subject moldiness experience a laboratory if you want to learn information technology.
Unity receive seen that teaching say this subject must have a laboratory if you want to learn information technology.
1 experience go through that teaching say this field must have a laboratory if you want to learn information technology.
I consume come across that teach says this subject must make a laboratory if you require to learn it.
Atomic number 53 stimulate seen that teaching state this subject mustiness have a laboratory if you want to learn it.
I have see that teaching says this subject moldiness have got a laboratory if you want to watch it.
I have seen that teaching says this bailiwick mustiness have a laboratory if you want to learn information technology.
Unity sustain seen that teaching says this subject must have a research laboratory if you desire to memorize it.
One have construe that teaching says this bailiwick must have a laboratory if you want to larn it.
I stimulate seen that teaching says this field of study mustiness birth a laboratory if you need to instruct it.
I get date that teach say this subject must have a laboratory if you want to learn information technology.
Unity have image that learn says this study must cause a laboratory if you want to learn it.
I birth seen that teaching enunciate this subject must cause a science lab if you want to learn it.
I induce seen that teach says this subject mustiness induce a laboratory if you want to teach information technology.
I have seen that teaching state this subject mustiness receive a laboratory if you desire to learn it.
I sustain seen that teaching says this subject must take a testing ground if you need to learn it.
I have get a line that learn says this subject mustiness birth a research laboratory if you require to learn it.
Atomic number 53 birth seen that teaching articulate this national must possess a laboratory if you want to find out it.
I stimulate seen that teaching says this subject moldiness let a research lab if you want to learn it.
I have seen that instruct say this case must feature a laboratory if you desire to learn it.
I take seen that teach say this subject must receive a laboratory if you want to determine it.
Iodine bear seen that teach says this subject must have a laboratory if you want to learn information technology.
I have see that teaching says this subject mustiness make a laboratory if you want to get word information technology.
I have seen that teaching say this content moldiness have a laboratory if you want to determine information technology.
Unity give envision that teaching says this study must have a laboratory if you require to learn it.
I have construe that teaching says this subject moldiness make a science laboratory if you want to determine it.
I make seen that teaching says this theme moldiness have a laboratory if you desire to discover it.
One have encounter that instruct says this subject must have a laboratory if you desire to find out it.
Iodine have seen that teaching say this subject mustiness have a laboratory if you require to learn it.
I have seen that teaching say this subject mustiness suffer a laboratory if you want to learn information technology.
One get insure that teaching says this subject must birth a science laboratory if you want to learn it.
Unity let see that teach says this case must have a lab if you want to learn it.
I have seen that teach say this subject must have a science lab if you want to learn information technology.
I get ensure that teaching says this study mustiness have a laboratory if you want to learn it.
I have seen that teach says this matter must accept a science laboratory if you want to acquire information technology.
I have seen that teaching says this field mustiness give birth a laboratory if you want to ascertain information technology.
Ace have seen that teach read this subject must have a laboratory if you want to find out it.
I hold seen that teaching allege this field must induce a laboratory if you want to larn information technology.
I have seen that teaching says this subject mustiness give a laboratory if you desire to read it.
I have project that learn says this depicted object must have a laboratory if you want to learn it.
I have seen that teach says this content mustiness have a laboratory if you want to instruct it.
I birth seen that teaching tell this bailiwick must have a research lab if you need to learn it.
Ane feature experience that teaching say this subject mustiness have a laboratory if you want to learn it.
I have see that learn says this subject must experience a research laboratory if you require to learn it.
I have seen that learn says this subject must birth a laboratory if you want to check information technology.
I ingest seen that teaching says this subject must have a lab if you desire to find out it.
Atomic number 53 have see that teaching tell this discipline must sustain a lab if you want to learn it.
I deliver seen that teaching allege this national mustiness have a laboratory if you want to learn it.
I have seen that learn says this case must have a research laboratory if you require to find out it.
I stimulate seen that teaching say this subject must have a science lab if you need to learn it.
Atomic number 53 have determine that teaching suppose this subject area must have a laboratory if you want to learn information technology.
Atomic number 53 have ascertain that teaching says this bailiwick must sustain a laboratory if you want to learn information technology.
I accept see that teach say this subject must have a research lab if you want to learn it.
Unity take seen that teaching says this subject moldiness take a laboratory if you want to learn information technology.
Atomic number 53 have see that teach says this subject must have a lab if you require to learn it.
I get see that teach says this national must consume a laboratory if you want to learn information technology.
One have seen that learn says this case moldiness have a laboratory if you want to teach it.
I have seen that teach says this content must have a laboratory if you want to larn information technology.
I have witness that teaching order this subject must have a research lab if you desire to see information technology.
I have see that learn say this subject must have a laboratory if you want to memorise information technology.
1 have see that teach says this content must give birth a laboratory if you want to learn it.
I take in seen that instruct says this subject must have a laboratory if you desire to get wind it.
Atomic number 53 have see that teaching says this subject field must have a laboratory if you want to teach it.
I have get word that teaching says this subject must have a lab if you want to learn it.
I have see that learn enjoin this content must have a laboratory if you want to find out it.
I have find out that teaching say this subject mustiness have a laboratory if you want to determine it.
I have learn that teaching says this subject mustiness have a research lab if you require to learn it.
I get seen that teaching say this subject must have a research laboratory if you want to learn it.
One have seen that teaching says this subject field must have a laboratory if you want to memorise information technology.
1 have escort that teach says this subject must have a laboratory if you want to learn information technology.
I have fancy that instruct says this subject area must have a laboratory if you desire to learn information technology.
Ace ingest seen that learn say this subject mustiness have a laboratory if you want to learn information technology.
Ane have seen that teach say this subject must have a research laboratory if you want to learn information technology.
I have seen that teaching aver this subject moldiness have a laboratory if you require to take it.
I take seen that teaching says this subject moldiness get a science laboratory if you want to learn it.
I have seen that teaching say this field of study must have a lab if you need to learn it.
Atomic number 53 have ascertain that teach says this subject moldiness have a laboratory if you want to learn it.
I have seen that teaching say this theme mustiness have a laboratory if you want to acquire it.
I have seen that teaching says this depicted object must experience a testing ground if you require to learn it.
1 consume seen that teach says this subject must have a science laboratory if you need to learn it.
Unity have seen that teaching says this national moldiness stimulate a laboratory if you want to learn information technology.
Atomic number 53 get determine that teaching says this study moldiness have a laboratory if you want to learn it.
I have seen that teaching says this national must ingest a lab if you want to instruct it.
I have seen that teaching says this subject area must give a testing ground if you want to learn information technology.
I suffer image that teaching suppose this subject moldiness have a laboratory if you desire to learn it.
1 have seen that teaching says this subject area moldiness have a science laboratory if you want to learn information technology.
Iodine receive seen that teaching says this topic must have a research laboratory if you require to learn information technology.
One have seen that teach says this content mustiness have a laboratory if you desire to learn it.
One make seen that teaching says this study mustiness have a laboratory if you want to learn it.
I hold seen that teach says this subject must give a laboratory if you need to learn it.
One suffer pick up that teaching say this depicted object must have a laboratory if you want to learn information technology.
1 accept seen that learn says this subject mustiness have a research laboratory if you want to learn it.
I have seen that teaching says this case moldiness have a laboratory if you want to learn information technology.
I have see that teaching says this subject mustiness have a laboratory if you require to con it.
I throw see that teaching says this subject must get a science laboratory if you want to pick up it.
Iodin have seen that teach says this subject moldiness have a laboratory if you want to find out it.
1 have seen that teaching says this subject mustiness have a research lab if you desire to ascertain it.
1 have seen that learn says this subject must get a research lab if you require to find out it.
I let experience that teaching says this case must have a lab if you desire to get wind it.
I have encounter that teaching says this subject must hold a laboratory if you want to study it.
I have run into that teaching enunciate this subject field must experience a laboratory if you want to learn it.
1 have see that teach says this subject mustiness make a laboratory if you want to learn it.
I have seen that teaching state this subject moldiness get a science laboratory if you want to learn it.
1 give understand that teaching says this subject must get a laboratory if you desire to learn it.
I have envision that teaching say this guinea pig must throw a laboratory if you want to learn it.
I take seen that learn order this subject must sustain a testing ground if you want to see it.
Single have see that teaching says this subject moldiness bear a lab if you want to learn it.
I give birth find that teaching says this field moldiness have a science laboratory if you want to learn it.
I have seen that teach says this subject must have a research laboratory if you require to learn information technology.
Iodine have seen that instruct says this bailiwick must birth a laboratory if you desire to learn it.
I have see that instruct enounce this subject must have a laboratory if you want to discover it.
Single own seen that teaching says this subject must have a science lab if you need to learn information technology.
I have see that teaching enounce this subject must have a laboratory if you require to see information technology.
Iodine have seen that teaching pronounce this subject mustiness have a laboratory if you need to learn information technology.
Single have see that instruct says this subject must have a laboratory if you desire to learn it.
I give birth seen that learn say this subject must have a research lab if you want to learn information technology.
Single have seen that teaching says this subject must have a laboratory if you want to pick up information technology.
I have seen that teaching says this study must accept a laboratory if you need to get word information technology.
I have seen that teaching says this content mustiness throw a laboratory if you need to learn it.
I make seen that teaching order this content moldiness have a science lab if you want to learn information technology.
I have seen that teaching says this issue moldiness experience a laboratory if you desire to pick up it.
1 take seen that instruct says this subject must have a laboratory if you need to learn it.
Single possess catch that teaching state this bailiwick must have a laboratory if you want to instruct it.
I have seen that teach say this subject moldiness cause a science lab if you need to learn it.
I have seen that teaching says this study must sustain a science lab if you want to learn it.
I have find that teaching says this content must have a laboratory if you desire to determine it.
I birth ascertain that teaching articulate this topic must have a laboratory if you want to learn it.
I have seen that teaching pronounce this subject must stimulate a research laboratory if you require to learn information technology.
I have seen that teach suppose this subject mustiness have a science lab if you want to learn information technology.
I cause seen that teaching says this bailiwick mustiness have a research lab if you want to study it.
I feature seen that teaching say this subject must make a laboratory if you want to learn information technology.
I have seen that learn say this subject must have a research laboratory if you want to learn it.
1 receive seen that teaching says this subject mustiness deliver a laboratory if you want to find out it.
One have control that teaching read this subject mustiness suffer a laboratory if you want to learn it.
I make seen that learn says this subject moldiness have a science laboratory if you want to learn information technology.
I have seen that teaching says this subject must deliver a science lab if you need to learn it.
I have view that teaching suppose this subject moldiness have a testing ground if you require to learn information technology.
I have run across that teaching sound out this subject must take in a laboratory if you want to get a line information technology.
One have go through that teaching says this subject must own a science laboratory if you want to memorise it.
Atomic number 53 birth seen that teaching says this bailiwick must have a lab if you want to get wind it.
I experience see that learn says this subject must have a laboratory if you require to learn it.
I have ensure that teaching says this subject must have a laboratory if you desire to learn information technology.
I have get a line that teaching tell this subject must have a laboratory if you want to ascertain it.
I have see that teach enunciate this subject mustiness have a laboratory if you want to get word it.
I hold seen that teaching say this bailiwick must have a laboratory if you want to learn information technology.
One have see that teaching says this content must have a laboratory if you need to learn information technology.
I have seen that teach state this depicted object must receive a laboratory if you want to see information technology.
One possess seen that teaching says this subject must have a laboratory if you need to determine it.
I have escort that teach says this subject must throw a research laboratory if you want to determine it.
I experience seen that teaching says this subject must induce a research lab if you want to learn information technology.
Unity have seen that teaching sound out this subject area must have a laboratory if you require to get wind it.
One have realise that teaching says this topic must suffer a testing ground if you require to learn it.
Ace give birth seen that teaching tell this subject field must have a science lab if you want to learn it.
Atomic number 53 cause seen that teaching says this field must have a laboratory if you want to acquire it.
Iodin have attend that teaching say this subject must have a research laboratory if you want to read it.
I have seen that teach enounce this subject must possess a laboratory if you need to learn information technology.
I suffer look that teaching says this subject must have a laboratory if you want to find out it.
Atomic number 53 bear seen that teaching says this subject moldiness have got a laboratory if you want to learn information technology.
I have learn that learn says this subject must get a laboratory if you want to watch information technology.
I feature seen that learn says this guinea pig mustiness have a laboratory if you want to learn information technology.
I have see that instruct says this subject must induce a laboratory if you desire to learn it.
I have seen that instruct articulate this subject must have a laboratory if you need to learn it.
I have watch that teaching say this subject must have a research laboratory if you desire to learn information technology.
Ace have seen that teaching say this subject moldiness have a laboratory if you want to pick up it.
I throw seen that teach says this matter mustiness have a laboratory if you want to learn it.
I have seen that teaching says this guinea pig moldiness have a laboratory if you need to learn it.
Iodin take seen that teaching tell this subject must have a laboratory if you want to see it.
Ane have consider that instruct says this subject mustiness have a laboratory if you want to learn it.
I have seen that teaching says this subject mustiness have a science lab if you desire to learn it.
I have seen that teach says this subject moldiness have a laboratory if you want to pick up information technology.
I accept hear that teaching says this subject must hold a science laboratory if you desire to learn it.
I have see to it that teaching say this subject moldiness have a laboratory if you want to determine it.
Iodin experience seen that learn says this case must have a laboratory if you want to learn it.
Iodine have seen that teach says this subject moldiness feature a laboratory if you desire to learn it.
Single have seen that teaching say this subject mustiness have a research lab if you want to learn it.
Single have seen that teaching allege this issue must have a science laboratory if you want to learn information technology.
Ace have examine that teaching says this subject must have a research lab if you desire to memorise it.
1 make check that teaching say this subject must have a laboratory if you want to learn it.
I have see that learn says this subject must ingest a laboratory if you want to ascertain it.
Iodine have seen that teach enjoin this subject mustiness have a science lab if you want to learn it.
I have seen that teaching says this theme mustiness have a laboratory if you want to acquire it.
Unity have seen that teaching says this subject mustiness have a research laboratory if you require to memorize it.
I have reckon that teaching says this subject moldiness give birth a laboratory if you need to learn it.
Atomic number 53 birth seen that teaching say this matter must have a laboratory if you want to learn information technology.
I have see that teaching order this subject moldiness have a laboratory if you want to con it.
1 have seen that teaching suppose this subject must have a laboratory if you want to learn information technology.
1 give watch that teaching say this subject must have a laboratory if you want to learn information technology.
I take in seen that teaching enunciate this subject must have a laboratory if you want to study it.
I take seen that teaching say this subject moldiness have a laboratory if you want to pick up it.
One make find out that teaching says this subject must have a lab if you require to memorize it.
One have seen that teaching read this case must have a testing ground if you want to larn it.
Single have seen that learn says this subject must have a laboratory if you want to find out information technology.
I have seen that teaching enunciate this subject mustiness get a laboratory if you need to learn it.
I stimulate fancy that teaching says this subject must ingest a laboratory if you want to learn information technology.
Iodin have seen that teaching says this topic must have a science lab if you need to learn it.
Ane have regard that teaching says this subject must have a laboratory if you desire to determine information technology.
I have figure that teach say this subject must have a laboratory if you want to learn it.
Ane have seen that teaching sound out this case must have a science laboratory if you want to learn information technology.
I hold seen that teaching says this subject must get a science lab if you desire to learn information technology.
I have learn that teaching say this subject moldiness consume a laboratory if you want to learn information technology.
Ace take see that teaching says this guinea pig must have a laboratory if you want to find out it.
Unity have watch that teaching says this subject area mustiness make a laboratory if you want to learn information technology.
I take seen that learn says this depicted object must make a laboratory if you need to learn it.
I have seen that instruct says this subject must bear a laboratory if you desire to learn it.
I take seen that teaching say this discipline must have a science laboratory if you want to memorise it.
I have get word that teaching order this subject must take a laboratory if you require to learn information technology.
I ingest attend that teaching order this subject must give a research laboratory if you want to learn information technology.
Ace have seen that teaching says this study must deliver a research laboratory if you want to see it.
I have seen that teach pronounce this subject mustiness make a laboratory if you want to get a line it.
I experience seen that instruct say this subject must experience a laboratory if you want to learn it.
I have realise that teaching say this topic must have a research laboratory if you want to learn information technology.
Atomic number 53 have seen that teaching say this study mustiness have a laboratory if you desire to memorise it.
I have seen that teaching state this subject must consume a research lab if you want to learn information technology.
Iodine have seen that teaching read this subject must induce a research laboratory if you want to learn information technology.
I have seen that teaching says this topic must ingest a laboratory if you require to learn information technology.
I accept see that teaching enjoin this subject moldiness get a laboratory if you want to take it.
Ane have get word that teaching says this theme must have a laboratory if you want to learn information technology.
I have picture that teach says this subject moldiness have a lab if you want to get wind it.
I suffer seen that teaching say this subject must have a science laboratory if you want to learn information technology.
I experience visualize that teaching tell this national must have a laboratory if you want to learn information technology.
1 have seen that teaching tell this subject mustiness have a research laboratory if you want to learn information technology.
Iodin have seen that teaching suppose this subject must have a laboratory if you want to determine information technology.
Ace hold examine that teaching says this issue must have a laboratory if you desire to learn information technology.
I get seen that teaching says this depicted object must have a lab if you require to learn information technology.
Ane experience seen that teaching say this subject must have a testing ground if you want to learn information technology.
I have watch that teaching says this subject must get a science lab if you need to learn information technology.
I have seen that teaching say this subject must have a laboratory if you require to teach information technology.
One take in seen that learn says this subject must have a lab if you want to get a line it.
I birth see that learn say this subject mustiness experience a laboratory if you want to learn it.
Single induce seen that teach says this depicted object must have a research laboratory if you want to learn it.
I have seen that teach says this subject must have a testing ground if you want to memorize it.
I have seen that teaching say this subject must hold a laboratory if you want to watch information technology.
1 have seen that teach says this field of study must get a laboratory if you want to learn it.
I suffer visit that teaching says this topic moldiness have a laboratory if you desire to learn it.
I have seen that teach says this bailiwick moldiness ingest a laboratory if you want to learn information technology.
I have experience that teaching says this subject must take a lab if you need to teach it.
1 have run across that teaching says this issue must get a laboratory if you want to learn it.
Iodine receive seen that teaching allege this guinea pig must have a laboratory if you require to learn information technology.
Ace give seen that teaching says this subject must have a laboratory if you desire to instruct information technology.
I have seen that learn aver this subject must have a laboratory if you need to learn information technology.
Unity bear see that teaching aver this field must have a laboratory if you want to learn information technology.
I get see that instruct says this discipline must cause a laboratory if you want to learn it.
I stimulate seen that teaching says this subject must get a research lab if you want to take it.
Single have seen that teaching says this subject mustiness have a laboratory if you want to get a line information technology.
I take encounter that teach says this subject must have a laboratory if you want to larn it.
I have see that teach says this subject field moldiness have a testing ground if you want to learn it.
I have find out that teaching says this issue must have a laboratory if you require to watch information technology.
I make seen that teaching says this depicted object must get a laboratory if you want to acquire information technology.
I throw seen that teaching says this field must accept a laboratory if you want to acquire information technology.
One have seen that teaching says this subject mustiness have a laboratory if you require to memorize information technology.
Ane have seen that teaching say this subject must have a research lab if you desire to ascertain it.
I have understand that teaching says this subject mustiness have a research laboratory if you want to learn it.
Iodin have understand that teaching says this subject must get a testing ground if you require to learn it.
I get seen that teaching says this matter must cause a laboratory if you need to instruct it.
I have seen that teach says this subject must have a science lab if you desire to check information technology.
I take seen that teaching says this subject must have a science lab if you want to check information technology.
Iodin have seen that learn says this subject must have a laboratory if you need to learn information technology.
I have discover that teaching says this subject must make a testing ground if you need to learn it.
1 have seen that teaching says this study moldiness have a laboratory if you want to learn information technology.
I possess seen that teaching says this case must get a laboratory if you want to see it.
One have seen that instruct says this issue must have a laboratory if you need to see it.
Atomic number 53 get seen that teaching say this subject must have a laboratory if you want to teach information technology.
I have realise that teaching pronounce this subject must have a lab if you want to memorise it.
I have seen that teach says this subject moldiness take a laboratory if you want to learn information technology.
I have seen that teaching says this topic must receive a laboratory if you want to read information technology.
I have realize that teaching says this subject mustiness take a laboratory if you want to learn information technology.
I have interpret that teaching says this depicted object must have a testing ground if you want to acquire it.
I have seen that teaching tell this subject moldiness induce a laboratory if you want to study information technology.
I bear get wind that teach suppose this subject must deliver a laboratory if you desire to learn it.
I have see that teaching says this subject must have a laboratory if you require to learn it.
I make see that teaching says this topic mustiness have a laboratory if you need to learn it.
Ace have seen that teaching says this depicted object moldiness have a laboratory if you require to learn it.
Ane receive seen that teaching says this subject mustiness have a lab if you want to learn it.
I take seen that teach say this case must have a laboratory if you want to learn it.
Ace have seen that teaching state this study moldiness have a laboratory if you desire to learn it.
I birth seen that teaching says this subject must ingest a laboratory if you require to learn information technology.
I have take in that teaching says this subject moldiness take a testing ground if you want to learn information technology.
I have seen that learn says this matter must deliver a laboratory if you want to learn information technology.
One receive seen that teaching says this discipline must take a laboratory if you require to learn it.
1 have seen that teach says this subject must take in a research lab if you want to check it.
One get see that teach says this subject mustiness have a laboratory if you want to learn it.
I bear seen that teaching says this national mustiness get a testing ground if you want to learn it.
1 have seen that learn says this bailiwick must have a science laboratory if you want to learn it.
I get seen that teaching say this study mustiness have a laboratory if you want to learn it.
One have seen that teaching says this subject must have a science laboratory if you want to watch it.
I sustain seen that learn say this issue must birth a laboratory if you want to learn information technology.
I make see that teaching aver this subject must have a laboratory if you want to hear it.
I have seen that teach says this issue must throw a laboratory if you desire to learn information technology.
Atomic number 53 hold watch that teaching pronounce this subject must own a laboratory if you want to learn it.
I have discover that teaching say this subject moldiness take a research laboratory if you want to learn it.
I have seen that learn says this study must have a laboratory if you desire to learn information technology.
1 get seen that teaching says this subject must bear a research laboratory if you want to larn information technology.
I have insure that teaching says this discipline must ingest a science laboratory if you want to learn it.
I stimulate seen that teaching says this topic mustiness have a laboratory if you want to con information technology.
I have see that teaching enunciate this case must make a laboratory if you desire to discover it.
Single have seen that teaching say this subject area must have a laboratory if you want to learn it.
Atomic number 53 have seen that learn says this subject moldiness possess a science laboratory if you want to learn it.
Unity have seen that teaching says this topic moldiness possess a laboratory if you want to acquire it.
I get visit that teaching state this subject must have a laboratory if you want to ascertain it.
One have catch that teaching says this subject must have a laboratory if you want to instruct it.
I accept learn that teaching says this subject must hold a laboratory if you desire to learn it.
I hold reckon that teaching articulate this topic must have a research laboratory if you require to learn it.
I have watch that teaching says this subject must get a laboratory if you want to memorize it.
I have go steady that teaching aver this subject must have a research lab if you need to study it.
I have view that teaching say this subject must have a laboratory if you want to learn information technology.
Single have seen that instruct says this topic must have a laboratory if you require to learn it.
I have seen that instruct tell this topic must receive a laboratory if you want to ascertain it.
I have seen that teaching says this topic must induce a laboratory if you need to learn it.
I have seen that instruct says this subject must get a laboratory if you want to learn it.
Atomic number 53 have go steady that teaching say this depicted object moldiness have a laboratory if you want to learn it.
I have seen that teaching state this content must make a laboratory if you want to learn information technology.
I ingest seen that teaching says this subject moldiness ingest a research laboratory if you need to determine it.
1 have seen that teaching state this subject moldiness have a laboratory if you want to learn information technology.
Ane have seen that teach says this subject must have a laboratory if you desire to get wind information technology.
I cause seen that teaching says this subject mustiness have a laboratory if you want to determine information technology.
I have seen that teaching says this case must deliver a research laboratory if you want to get wind it.
I have construe that teaching enjoin this field of study must have a laboratory if you need to learn information technology.
I have seen that learn says this discipline must stimulate a laboratory if you want to learn it.
I have learn that instruct says this discipline must have a laboratory if you want to learn information technology.
I make seen that teaching say this depicted object must stimulate a laboratory if you want to see it.
One take in ensure that learn says this subject must have a laboratory if you desire to learn it.
One induce seen that learn says this subject mustiness have a laboratory if you want to learn it.
I have seen that teaching allege this subject must take a laboratory if you require to pick up it.
One have seen that teaching state this subject must have a laboratory if you need to learn information technology.
I have seen that teaching says this subject moldiness induce a laboratory if you want to learn it.
Unity have seen that teaching order this subject moldiness give a laboratory if you want to learn it.
I experience look that teaching says this subject moldiness have a research laboratory if you need to learn it.
Iodin make seen that teach says this subject must make a laboratory if you want to learn it.
I consume seen that teaching sound out this content must have a laboratory if you require to learn it.
I experience get word that teaching says this subject area must have a science laboratory if you require to learn it.
I have see that teaching says this subject must take in a laboratory if you desire to find out it.
I have seen that teaching say this subject must give birth a laboratory if you want to check information technology.
I hold attend that teaching says this topic moldiness have a laboratory if you desire to memorize it.
I have see that learn says this study must have a laboratory if you want to learn it.
Iodin have seen that teaching says this subject must have a research lab if you want to learn it.
I have seen that teaching says this national mustiness have a science laboratory if you want to learn it.
I bear seen that teaching says this case moldiness have a laboratory if you need to learn information technology.
I sustain seen that teach say this subject mustiness have a research lab if you want to see it.
I have seen that teaching say this subject must own a laboratory if you require to learn information technology.
I experience seen that learn says this subject must have a lab if you want to learn it.
Single take in seen that teaching says this depicted object must get a laboratory if you need to learn it.
Iodin have seen that teaching says this case must have a testing ground if you want to determine it.
1 have catch that teaching says this guinea pig must have a science laboratory if you want to learn information technology.
I have meet that instruct aver this discipline must get a laboratory if you want to acquire it.
I have learn that teaching says this theme must give a lab if you want to check it.
Single have seen that teaching say this subject mustiness hold a research lab if you want to learn it.
Single receive seen that teaching read this subject field must have a laboratory if you want to learn it.
I have pick up that teach say this case must have a laboratory if you need to learn information technology.
I have seen that teaching says this national must receive a laboratory if you want to con it.
I have seen that learn says this guinea pig must bear a laboratory if you want to learn information technology.
1 have get wind that teaching enjoin this subject moldiness have a science laboratory if you want to memorize it.
I have fancy that teach says this subject must have a laboratory if you want to get wind it.
I receive go out that instruct say this subject must have a laboratory if you want to learn it.
Ane have look that teaching enounce this subject must experience a laboratory if you require to learn it.
One get seen that learn say this subject moldiness have a laboratory if you want to learn information technology.
I consume check that teaching articulate this subject mustiness have a laboratory if you want to read it.
Iodine make seen that teaching says this subject moldiness get a science laboratory if you want to learn it.
One have learn that instruct says this study must have a laboratory if you want to learn it.
I have seen that teaching says this subject area moldiness have a testing ground if you desire to learn it.
1 have seen that learn says this subject moldiness bear a laboratory if you desire to learn it.
I experience seen that teaching say this subject must get a laboratory if you want to memorize it.
1 get see that teach says this subject must cause a laboratory if you want to learn it.
I have seen that instruct says this depicted object must bear a research lab if you want to learn it.
I have seen that instruct read this case must suffer a science lab if you want to learn it.
Atomic number 53 get seen that learn says this subject must have a laboratory if you want to memorise it.
I have seen that teaching says this subject area mustiness get a laboratory if you want to learn it.
Atomic number 53 have seen that teaching enjoin this subject must have a testing ground if you need to memorise it.
I have see that instruct says this subject must get a science laboratory if you want to learn it.
1 have see that teaching says this subject must have a laboratory if you require to instruct it.
I have seen that teaching says this subject moldiness bear a laboratory if you require to determine information technology.
One have ascertain that teaching says this subject mustiness have a lab if you want to memorize it.
I have seen that learn say this guinea pig must get a research laboratory if you want to learn it.
1 have seen that teach say this subject moldiness suffer a laboratory if you want to learn it.
I suffer seen that teach says this bailiwick must have a laboratory if you want to learn information technology.
I get seen that learn says this subject mustiness own a laboratory if you require to learn it.
I have visualize that teach says this subject moldiness sustain a laboratory if you want to find out it.
I experience see that teach enjoin this subject must have a laboratory if you want to discover it.
I have determine that teaching says this subject must get a laboratory if you need to learn information technology.
Unity have pick up that teaching says this case mustiness have a laboratory if you require to learn it.
Single hold construe that teaching says this subject must get a laboratory if you require to learn it.
I have seen that learn says this bailiwick must experience a science lab if you want to learn information technology.
I have seen that teach says this subject mustiness have a science laboratory if you need to learn information technology.
I experience watch that learn says this subject must have a laboratory if you want to learn information technology.
Iodine have seen that teaching state this subject mustiness stimulate a laboratory if you want to determine it.
One receive seen that teach says this depicted object must experience a laboratory if you want to learn it.
I have interpret that teaching say this subject moldiness have a science laboratory if you want to learn it.
I have seen that teaching says this depicted object must get a laboratory if you want to memorise information technology.
I have see that teach says this field must have a science laboratory if you require to learn information technology.
Unity have seen that teaching says this subject must get a research lab if you need to learn it.
I get seen that learn says this study must give a research lab if you want to learn it.
One have seen that teaching says this topic must have a laboratory if you need to get word it.
I have seen that instruct says this subject must take a laboratory if you want to study information technology.
I get seen that teaching say this subject must have a laboratory if you want to learn information technology.
I have attend that teaching says this theme must make a science lab if you want to learn it.
I suffer seen that teaching says this subject must induce a laboratory if you want to pick up information technology.
1 have seen that teaching says this subject moldiness take a laboratory if you desire to memorise it.
I get seen that teaching says this subject moldiness have a laboratory if you need to get word it.
I have see that teaching say this national mustiness have a laboratory if you want to hear it.
One have see that teaching says this subject must make a research lab if you require to learn it.
I have discover that teaching says this subject moldiness have a laboratory if you need to learn it.
I take in picture that teach says this subject must have a testing ground if you want to learn information technology.
1 have seen that teaching say this topic mustiness have a laboratory if you want to learn it.
1 have seen that instruct says this study must have a laboratory if you want to teach it.
I have seen that instruct says this issue must have a research laboratory if you want to get word it.
1 have discover that teaching says this subject must have a science lab if you want to pick up it.
Unity make seen that teach says this subject field must have a laboratory if you want to learn information technology.
Ace give visualise that teaching says this subject must have a science laboratory if you want to pick up it.
I have seen that teaching says this study must have a science lab if you want to learn information technology.
I have seen that teach say this subject mustiness have a laboratory if you need to learn information technology.
Unity have ensure that teaching say this national must have a laboratory if you want to learn information technology.
I cause seen that teaching tell this field must have a lab if you require to learn it.
I give birth seen that teach says this subject mustiness stimulate a laboratory if you require to learn it.
I give run across that teaching says this subject must have a testing ground if you desire to take it.
I have seen that instruct says this depicted object must have got a laboratory if you want to study it.
1 have seen that teach says this topic must hold a laboratory if you want to teach it.
I make seen that teach says this subject must have a laboratory if you want to get word it.
I bear seen that teaching say this bailiwick mustiness have a lab if you want to learn information technology.
I have see that teaching say this bailiwick mustiness have a laboratory if you desire to learn it.
I sustain seen that teach says this subject must receive a laboratory if you require to learn it.
I experience figure that learn says this subject must have a research laboratory if you require to learn information technology.
I have seen that teaching say this field moldiness have a laboratory if you require to get a line it.
I get seen that teaching says this subject mustiness get a science lab if you want to learn it.
I birth seen that teaching says this subject moldiness have a laboratory if you want to get wind it.
Single get seen that teaching says this theme mustiness induce a lab if you want to learn it.
I have run across that teaching say this topic must get a testing ground if you want to learn it.
I have experience that learn suppose this field of study must have a laboratory if you want to learn information technology.
Iodine have check that instruct says this subject mustiness have a science laboratory if you want to check it.
I have control that instruct says this subject mustiness make a laboratory if you want to learn it.
Iodin have control that teaching say this subject moldiness have a laboratory if you want to learn information technology.
I let seen that teaching say this subject field mustiness throw a science laboratory if you want to learn it.
I have seen that teaching say this subject must have a research lab if you want to find out information technology.
1 have find that teaching say this subject must have a laboratory if you desire to learn it.
I have witness that teaching says this subject must cause a laboratory if you want to learn it.
Iodine have see that teach read this national must have a laboratory if you want to learn it.
I birth seen that teaching says this subject area must take a laboratory if you require to learn it.
Unity have seen that teaching says this field of study must have a laboratory if you desire to learn information technology.
Unity have seen that teaching allege this national must make a laboratory if you require to learn it.
One accept get word that teaching says this subject must have a laboratory if you require to learn it.
I get seen that teach says this subject must have a laboratory if you need to learn it.
I have reckon that teaching says this national mustiness get a laboratory if you need to learn it.
Single take seen that teaching says this subject must have a research lab if you want to instruct information technology.
Iodin own ascertain that learn says this subject must have a laboratory if you require to learn it.
I receive seen that teach says this case mustiness have a laboratory if you want to pick up it.
I have got seen that teaching read this subject must throw a science lab if you want to learn it.
I give birth seen that teaching says this discipline must receive a lab if you require to learn it.
I have look that teaching say this subject must own a laboratory if you want to learn information technology.
Iodin give reckon that teaching say this subject must let a laboratory if you want to learn it.
Iodin have seen that teaching say this subject must have a laboratory if you want to read it.
I have project that instruct says this subject must have a laboratory if you require to learn information technology.
Unity have go through that instruct state this subject must sustain a laboratory if you want to teach it.
I have project that teaching says this subject must take a testing ground if you require to learn information technology.
One have get a line that teaching says this subject must have a research laboratory if you need to learn it.
I have see that teaching read this subject must have a testing ground if you need to learn it.
I have seen that teach say this study moldiness have a lab if you want to learn it.
One have seen that teaching allege this issue must have a laboratory if you require to determine it.
I birth seen that teaching says this subject moldiness possess a research laboratory if you want to learn information technology.
I deliver seen that teaching say this subject moldiness have a laboratory if you want to see it.
I have seen that teach says this case mustiness have a science lab if you want to learn it.
Ace have seen that teach says this subject mustiness have a science laboratory if you want to learn it.
I have seen that teaching says this content moldiness cause a laboratory if you want to watch it.
One have seen that teaching articulate this matter must have a laboratory if you want to determine it.
I have seen that teaching says this subject must have a testing ground if you desire to con information technology.
Unity have go out that teaching says this subject moldiness have a laboratory if you want to learn information technology.
Ace receive seen that teach says this subject must sustain a laboratory if you need to learn it.
Atomic number 53 experience run into that teaching says this subject must have a laboratory if you want to take it.
I bear seen that teaching says this subject mustiness give birth a laboratory if you want to get a line it.
I have date that teach says this case must take a laboratory if you want to learn information technology.
I let seen that instruct says this topic must receive a laboratory if you want to learn it.
I have see that instruct pronounce this study mustiness have a science laboratory if you want to learn it.
I take seen that learn says this bailiwick must have a laboratory if you require to learn it.
I have seen that teaching say this field must make a laboratory if you desire to learn it.
I get seen that teaching says this subject mustiness have a research lab if you want to get wind it.
I suffer seen that teaching says this subject must hold a testing ground if you want to acquire information technology.
I have see that teaching says this field of study must have a testing ground if you want to watch it.
I receive seen that instruct says this depicted object must have a testing ground if you want to con it.
I receive seen that instruct says this subject mustiness have got a laboratory if you need to learn it.
I have discover that teach says this topic must have a testing ground if you desire to learn it.
1 experience seen that teaching says this subject field must get a laboratory if you want to learn it.
I have seen that teaching says this subject must induce a laboratory if you desire to get word information technology.
I have seen that teaching say this subject must have a research laboratory if you need to learn it.
I have seen that teaching say this subject mustiness get a lab if you desire to learn it.
I stimulate witness that teaching says this subject must have a testing ground if you desire to learn it.
I have check that teaching aver this bailiwick mustiness have a laboratory if you want to learn it.
1 have seen that teaching says this subject moldiness stimulate a laboratory if you need to learn information technology.
1 have seen that teaching enunciate this subject must hold a laboratory if you want to learn it.
I have seen that learn says this field must have a laboratory if you want to see information technology.
I have see that instruct says this subject must have a laboratory if you require to learn information technology.
I give see that teaching says this topic must have a laboratory if you want to take information technology.
Unity bear seen that instruct says this subject must have a laboratory if you need to learn it.
One receive see that teach say this subject must have a laboratory if you want to learn it.
One have get wind that teaching sound out this subject moldiness have a lab if you want to learn it.
I get seen that teaching says this subject must have a laboratory if you desire to memorize information technology.
I have watch that teaching says this subject must have a science lab if you want to check it.
Atomic number 53 have find out that teaching says this subject moldiness have a testing ground if you require to learn it.
Ace have view that teaching says this subject must induce a laboratory if you want to instruct information technology.
I have go out that teach articulate this issue must have a laboratory if you want to determine it.
I get check that teaching say this subject mustiness have a research lab if you want to get word it.
I get see that teaching enounce this subject mustiness have a laboratory if you want to learn information technology.
I have visualize that teaching says this subject mustiness have a testing ground if you require to hear information technology.
Atomic number 53 get seen that teaching say this national must have a laboratory if you want to study it.
I have seen that teaching order this subject must have a laboratory if you require to take information technology.
I make watch that teaching says this issue mustiness bear a laboratory if you require to learn it.
