# Supplementary material for: Attention-aware with stacked embedding for sentiment analysis of student feedback through deep learning techniques
Source: PeerJ Comput Sci. 2024 Sep 2;10:e2283. doi: 10.7717/peerj-cs.2283 (PMC11419625; doi:10.7717/peerj-cs.2283)
Supplement: Supplemental Information 2 [file peerj-cs-10-2283-s002.zip › UIT-VSFC/agumented text/test (41).xlsx]

## Sheet: welcome
She is very enthusiastic in teach, fair in assessment, and cares about students. And likewise wide classes.
She is real enthusiastic in teaching, fair in judgement, and cares about students. And also roomy class.
She be rattling enthusiastic in learn, fair in assessment, and cares about students. And also spacious form.
She is very enthusiastic in teaching, fair in judgement, and tutelage about students. And also wide class.
She is really enthusiastic in teach, fair in appraisal, and cares about bookman. And also spacious classes.
She be very enthusiastic in instruct, fair in assessment, and aid astir students. And also spacious course.
She is real enthusiastic in teach, bazaar in assessment, and cares about students. And also roomy class.
She is very enthusiastic in instruct, carnival in assessment, and cares about pupil. And also spacious classes.
She is real enthusiastic in teaching, funfair in judgement, and tutelage about students. And also spacious class.
She be very enthusiastic in teach, fair in assessment, and cares astir students. And also spacious classes.
She exist very enthusiastic in teaching, fair in judgement, and cares about student. And also spacious classes.
She represent very enthusiastic in teaching, funfair in assessment, and precaution about students. And also roomy classes.
She live very enthusiastic in teaching, funfair in appraisal, and cares about scholarly person. And also spacious division.
She is real enthusiastic in teach, funfair in assessment, and cares about students. And likewise spacious classes.
She be very enthusiastic in learn, fair in assessment, and cares about students. And besides spacious stratum.
She is rattling enthusiastic in teach, fair in appraisal, and cares astir students. And also spacious class.
She is real enthusiastic in teaching, fair in assessment, and aid about students. And also roomy classes.
She is real enthusiastic in teaching, fair in assessment, and cares about scholarly person. And besides wide classes.
She is really enthusiastic in learn, fair in judgment, and cares astir students. And also spacious classes.
She is really enthusiastic in teaching, fair in judgement, and care about students. And also spacious class.
She be very enthusiastic in teaching, fair in judgment, and care about students. And besides spacious classes.
She represent very enthusiastic in instruct, fair in assessment, and concern astir students. And also spacious classes.
She is very enthusiastic in teaching, fair in assessment, and cares about students. And besides roomy form.
She is very enthusiastic in learn, carnival in assessment, and cares astir students. And also spacious classes.
She is very enthusiastic in teaching, fair in assessment, and cares astir students. And also broad form.
She be very enthusiastic in instruct, fair in assessment, and cares about students. And likewise spacious classes.
She live very enthusiastic in teach, fair in assessment, and tutelage about students. And also spacious classes.
She is really enthusiastic in teaching, fair in appraisal, and cares astir scholarly person. And also spacious classes.
She be rattling enthusiastic in teach, funfair in assessment, and cares about bookman. And also spacious classes.
She comprise very enthusiastic in teaching, funfair in assessment, and cares about students. And also roomy classes.
She is very enthusiastic in teach, fair in judgement, and care about students. And likewise roomy classes.
She is very enthusiastic in teaching, fair in assessment, and cares astir student. And also spacious course.
She is very enthusiastic in teach, fair in assessment, and tutelage about students. And also broad year.
She is very enthusiastic in teaching, funfair in appraisal, and cares astir students. And also roomy classes.
She is really enthusiastic in teaching, fair in assessment, and cares about scholar. And too spacious socio economic class.
She is very enthusiastic in teach, carnival in assessment, and cares about students. And also spacious year.
She be real enthusiastic in teaching, fair in assessment, and caution about students. And also spacious year.
She is very enthusiastic in teaching, bazaar in assessment, and concern about students. And too spacious classes.
She is real enthusiastic in teaching, fair in assessment, and cares about students. And also spacious class.
She is very enthusiastic in teaching, bazaar in assessment, and cares astir student. And besides spacious classes.
She is very enthusiastic in teaching, fair in judgement, and cares astir students. And also spacious class.
She is very enthusiastic in teach, carnival in appraisal, and cares about students. And also spacious class.
She is very enthusiastic in teaching, fair in judgment, and precaution astir students. And also broad classes.
She is very enthusiastic in teaching, bazaar in assessment, and tending about students. And also broad classes.
She make up very enthusiastic in instruct, carnival in assessment, and cares about bookman. And as well spacious classes.
She is real enthusiastic in teach, bazaar in assessment, and cares astir students. And besides spacious classes.
She is real enthusiastic in instruct, fair in assessment, and guardianship astir bookman. And also spacious classes.
She is very enthusiastic in teaching, funfair in assessment, and cares about educatee. And likewise spacious class.
She is really enthusiastic in instruct, fair in assessment, and cares about scholarly person. And also roomy classes.
She constitute very enthusiastic in teaching, bazaar in judgement, and fear astir students. And also spacious classes.
She be very enthusiastic in teaching, carnival in assessment, and concern about students. And likewise spacious social class.
She is very enthusiastic in learn, carnival in judgment, and care astir students. And also spacious classes.
She follow real enthusiastic in teaching, fair in assessment, and cares about students. And also spacious classes.
She is rattling enthusiastic in teaching, funfair in judgement, and cares about pupil. And also wide classes.
She is rattling enthusiastic in teaching, fair in assessment, and cares about students. And also spacious classes.
She is very enthusiastic in teaching, bazaar in assessment, and cares astir students. And also roomy classes.
She be rattling enthusiastic in teaching, bazaar in judgement, and cares about students. And also spacious class.
She is really enthusiastic in instruct, fair in assessment, and cares about educatee. And also spacious stratum.
She be very enthusiastic in learn, fair in judgement, and cares about pupil. And also spacious classes.
She is very enthusiastic in teaching, fair in assessment, and cares about student. And besides roomy classes.
She is really enthusiastic in teaching, fair in assessment, and cares astir scholarly person. And also spacious classes.
She is very enthusiastic in instruct, fair in appraisal, and cares astir students. And as well spacious class.
She equal very enthusiastic in teaching, fair in judgement, and cares astir students. And besides spacious family.
She is very enthusiastic in teaching, fair in judgement, and care about students. And besides broad socio economic class.
She is very enthusiastic in teaching, fair in appraisal, and tutelage about student. And also roomy classes.
She is very enthusiastic in teaching, fair in appraisal, and cares astir students. And also roomy category.
She be very enthusiastic in teaching, fair in assessment, and cares astir pupil. And also spacious classes.
She is very enthusiastic in teaching, fair in assessment, and precaution astir scholarly person. And besides spacious classes.
She be really enthusiastic in teaching, carnival in assessment, and attention about students. And too spacious classes.
She is very enthusiastic in teaching, fair in judgement, and cares astir students. And also broad classes.
She is very enthusiastic in teaching, fair in judgement, and cares astir students. And as well broad classes.
She is really enthusiastic in instruct, fair in judgement, and charge astir students. And also roomy classes.
She is very enthusiastic in teaching, fair in judgement, and forethought astir students. And as well spacious course of study.
She is real enthusiastic in teach, carnival in assessment, and cares about students. And besides spacious classes.
She is very enthusiastic in teaching, fair in assessment, and attention astir student. And as well broad classes.
She be rattling enthusiastic in instruct, funfair in assessment, and cares astir students. And also spacious classes.
She be very enthusiastic in instruct, fair in assessment, and cares astir students. And besides roomy classes.
She represent really enthusiastic in teaching, fair in assessment, and tending about students. And as well spacious class.
She is very enthusiastic in teaching, funfair in assessment, and cares astir students. And also wide classes.
She is very enthusiastic in teach, bazaar in assessment, and cares about students. And besides spacious family.
She is very enthusiastic in teach, fair in appraisal, and cares about students. And also spacious classes.
She is very enthusiastic in learn, carnival in judgement, and care about student. And also spacious classes.
She constitute real enthusiastic in teaching, fair in assessment, and cares about students. And likewise wide classes.
She is real enthusiastic in teaching, fair in assessment, and care astir students. And also spacious class.
She is very enthusiastic in teach, fair in assessment, and cares astir student. And also roomy classes.
She is very enthusiastic in teach, fair in assessment, and cares astir educatee. And also spacious category.
She follow rattling enthusiastic in teaching, fair in judgment, and cares astir students. And also spacious classes.
She is very enthusiastic in teaching, fair in assessment, and precaution about pupil. And likewise broad classes.
She equal rattling enthusiastic in teach, fair in assessment, and cares about bookman. And also spacious form.
She is very enthusiastic in teaching, fair in assessment, and attention about pupil. And also spacious class.
She be real enthusiastic in teaching, fair in judgment, and cares astir students. And also broad classes.
She comprise very enthusiastic in teaching, fair in assessment, and fear astir students. And also spacious class.
She is very enthusiastic in learn, bazaar in judgement, and tutelage about students. And likewise spacious classes.
She is very enthusiastic in teaching, fair in assessment, and maintenance about scholarly person. And also roomy classes.
She is very enthusiastic in teach, carnival in appraisal, and cares astir student. And also spacious classes.
She represent very enthusiastic in instruct, fair in assessment, and care about pupil. And besides spacious classes.
She is really enthusiastic in teaching, fair in assessment, and cares about students. And also spacious class.
She constitute very enthusiastic in teaching, bazaar in judgement, and cares astir students. And also spacious classes.
She is real enthusiastic in teaching, funfair in assessment, and cares about students. And besides spacious class.
She is really enthusiastic in teaching, fair in assessment, and fear astir students. And also spacious classes.
She constitute very enthusiastic in teaching, fair in assessment, and cares about student. And likewise roomy classes.
She is very enthusiastic in teaching, fair in appraisal, and cares astir students. And too roomy grade.
She is real enthusiastic in teaching, fair in assessment, and care about student. And also spacious classes.
She is really enthusiastic in teaching, fair in appraisal, and cares about students. And also wide form.
She is really enthusiastic in learn, fair in appraisal, and care about students. And also spacious social class.
She be really enthusiastic in teaching, bazaar in assessment, and cares about students. And also broad classes.
She follow very enthusiastic in teaching, fair in assessment, and cares astir educatee. And likewise spacious classes.
She is rattling enthusiastic in teaching, fair in assessment, and cares about educatee. And also spacious classes.
She be very enthusiastic in instruct, funfair in assessment, and care about students. And also spacious class.
She be really enthusiastic in teaching, fair in assessment, and cares about student. And also spacious classes.
She is very enthusiastic in teaching, funfair in assessment, and upkeep astir scholar. And too spacious classes.
She be rattling enthusiastic in teaching, fair in assessment, and cares astir students. And also wide classes.
She is very enthusiastic in instruct, fair in assessment, and cares about students. And also roomy class.
She be real enthusiastic in teaching, fair in assessment, and cares about student. And also spacious classes.
She is very enthusiastic in teach, bazaar in judgement, and cares about students. And too spacious classes.
She be very enthusiastic in teaching, fair in judgement, and cares about student. And too spacious classes.
She cost very enthusiastic in teach, carnival in judgement, and cares about students. And also spacious year.
She is really enthusiastic in teach, funfair in assessment, and cares about students. And also spacious classes.
She is rattling enthusiastic in learn, fair in assessment, and cares about students. And also broad classes.
She is real enthusiastic in teach, fair in judgement, and fear about pupil. And also spacious classes.
She is very enthusiastic in instruct, carnival in assessment, and cares about students. And likewise roomy classes.
She exist very enthusiastic in teaching, fair in assessment, and cares about scholarly person. And as well spacious classes.
She be rattling enthusiastic in teaching, fair in assessment, and cares about students. And likewise spacious course of instruction.
She represent rattling enthusiastic in teaching, fair in judgment, and cares about scholar. And also spacious classes.
She be really enthusiastic in instruct, bazaar in assessment, and cares about students. And also spacious classes.
She be real enthusiastic in teaching, fair in assessment, and cares about students. And also spacious course of study.
She is very enthusiastic in teach, fair in assessment, and fear about scholarly person. And likewise spacious classes.
She personify very enthusiastic in learn, fair in assessment, and care about students. And also broad classes.
She is very enthusiastic in teaching, funfair in assessment, and cares about students. And likewise spacious grade.
She is very enthusiastic in teaching, funfair in assessment, and charge about students. And too spacious category.
She is real enthusiastic in teaching, fair in appraisal, and precaution astir students. And also roomy classes.
She is very enthusiastic in teach, funfair in assessment, and cares about students. And also wide course of instruction.
She is very enthusiastic in teach, fair in appraisal, and cares astir students. And also spacious classes.
She cost real enthusiastic in teaching, fair in appraisal, and cares astir students. And also wide classes.
She is very enthusiastic in teaching, bazaar in assessment, and cares about students. And also roomy course of instruction.
She is really enthusiastic in teaching, bazaar in assessment, and cares astir students. And also spacious classes.
She be very enthusiastic in teaching, fair in assessment, and cares astir educatee. And also wide classes.
She is really enthusiastic in teaching, carnival in appraisal, and precaution about students. And also wide classes.
She is very enthusiastic in teaching, bazaar in assessment, and forethought astir student. And besides broad classes.
She be very enthusiastic in teaching, fair in assessment, and care astir student. And also spacious classes.
She is very enthusiastic in teaching, funfair in assessment, and care about students. And too broad classes.
She is real enthusiastic in teaching, fair in judgement, and cares astir students. And too spacious course of study.
She represent very enthusiastic in teaching, fair in judgment, and cares about scholar. And also spacious classes.
She is very enthusiastic in teach, funfair in assessment, and care about students. And also spacious family.
She is very enthusiastic in teaching, bazaar in assessment, and cares about student. And too spacious classes.
She equal very enthusiastic in teach, fair in assessment, and cares astir students. And too spacious classes.
She be very enthusiastic in teaching, fair in assessment, and aid about students. And too broad social class.
She is very enthusiastic in teaching, fair in assessment, and care astir bookman. And besides wide class.
She be very enthusiastic in teach, fair in assessment, and cares astir students. And also spacious classes.
She is rattling enthusiastic in teaching, fair in judgment, and attention about student. And also broad classes.
She is very enthusiastic in teaching, funfair in assessment, and cares about students. And also roomy class.
She is very enthusiastic in teaching, fair in assessment, and precaution astir pupil. And also spacious course of study.
She is rattling enthusiastic in teaching, fair in judgement, and cares about students. And also spacious category.
She is really enthusiastic in teaching, bazaar in assessment, and cares about students. And also spacious course.
She is very enthusiastic in teaching, fair in judgment, and cares astir student. And also spacious classes.
She is very enthusiastic in teach, fair in judgment, and aid astir students. And also spacious classes.
She is real enthusiastic in teaching, fair in judgment, and cares astir scholarly person. And too spacious classes.
She is very enthusiastic in teaching, fair in appraisal, and cares astir students. And also wide classes.
She is very enthusiastic in learn, fair in judgment, and cares about students. And too roomy classes.
She is very enthusiastic in teaching, fair in assessment, and care astir students. And besides wide category.
She is very enthusiastic in teaching, fair in assessment, and caution about students. And also spacious form.
She is very enthusiastic in learn, fair in assessment, and cares astir students. And also broad classes.
She be rattling enthusiastic in teaching, fair in judgment, and cares about pupil. And also spacious class.
She is really enthusiastic in teaching, fair in assessment, and attention about students. And also broad stratum.
She is very enthusiastic in teaching, fair in appraisal, and cares astir pupil. And also broad classes.
She exist very enthusiastic in instruct, fair in judgment, and cares about educatee. And also spacious classes.
She be really enthusiastic in teach, fair in assessment, and cares about student. And also spacious classes.
She is really enthusiastic in teaching, fair in judgment, and maintenance about students. And too spacious classes.
She is really enthusiastic in teach, fair in appraisal, and cares about scholar. And also spacious class.
She is rattling enthusiastic in teaching, fair in judgment, and care about students. And also spacious classes.
She is very enthusiastic in teaching, fair in judgement, and fear astir students. And also roomy classes.
She is real enthusiastic in teach, fair in assessment, and fear astir students. And as well spacious classes.
She is very enthusiastic in teach, funfair in assessment, and cares astir scholar. And also spacious classes.
She personify very enthusiastic in teach, fair in assessment, and care astir educatee. And also spacious classes.
She equal really enthusiastic in teaching, fair in assessment, and cares about students. And as well spacious class.
She be very enthusiastic in teaching, fair in assessment, and maintenance about scholarly person. And also spacious classes.
She be very enthusiastic in teaching, fair in assessment, and cares about students. And also spacious class.
She be very enthusiastic in teaching, carnival in assessment, and cares about bookman. And also spacious classes.
She be very enthusiastic in teaching, carnival in judgement, and concern astir students. And also spacious classes.
She is really enthusiastic in teach, fair in assessment, and cares astir students. And also spacious classes.
She is real enthusiastic in learn, fair in appraisal, and cares about students. And also spacious classes.
She is very enthusiastic in teaching, fair in assessment, and cares astir student. And also spacious classes.
She is very enthusiastic in teach, fair in judgement, and caution astir students. And likewise spacious classes.
She is very enthusiastic in instruct, funfair in assessment, and charge about students. And likewise spacious classes.
She is really enthusiastic in teaching, fair in assessment, and cares about student. And likewise spacious form.
She is very enthusiastic in teaching, carnival in judgment, and cares about students. And likewise spacious family.
She be very enthusiastic in teaching, fair in judgement, and cares about students. And also spacious classes.
She be very enthusiastic in instruct, fair in assessment, and cares about scholar. And also wide classes.
She is very enthusiastic in instruct, bazaar in assessment, and cares astir students. And too spacious classes.
She is really enthusiastic in teaching, fair in assessment, and tending about student. And also spacious classes.
She be very enthusiastic in learn, fair in assessment, and care about students. And likewise wide classes.
She is real enthusiastic in teaching, carnival in assessment, and cares astir students. And also spacious form.
She represent rattling enthusiastic in teaching, fair in judgment, and attention about students. And also spacious year.
She be very enthusiastic in learn, fair in assessment, and cares about student. And also spacious classes.
She is very enthusiastic in teaching, fair in assessment, and cares about student. And too spacious classes.
She is really enthusiastic in teach, carnival in assessment, and aid about students. And also spacious classes.
She represent very enthusiastic in teach, carnival in assessment, and maintenance astir students. And also spacious classes.
She is really enthusiastic in learn, fair in judgement, and cares about students. And also roomy category.
She is very enthusiastic in instruct, funfair in appraisal, and guardianship astir students. And also spacious classes.
She is very enthusiastic in teaching, fair in assessment, and precaution about student. And also spacious grade.
She be very enthusiastic in instruct, fair in assessment, and aid about scholarly person. And too spacious classes.
She is real enthusiastic in teaching, fair in judgment, and charge astir students. And also roomy classes.
She is real enthusiastic in teaching, fair in appraisal, and fear about students. And also wide classes.
She is very enthusiastic in learn, fair in appraisal, and cares astir pupil. And also spacious classes.
She make up very enthusiastic in teaching, fair in assessment, and precaution about students. And too spacious class.
She is very enthusiastic in teaching, fair in judgement, and maintenance about students. And also broad classes.
She be rattling enthusiastic in teaching, fair in assessment, and care about pupil. And also spacious classes.
She be very enthusiastic in instruct, fair in assessment, and cares astir students. And also spacious classes.
She is very enthusiastic in teach, fair in assessment, and attention about scholar. And also spacious classes.
She is very enthusiastic in teaching, fair in judgement, and fear about student. And also roomy classes.
She is very enthusiastic in teach, fair in assessment, and tending about students. And also spacious class.
She is really enthusiastic in teaching, carnival in assessment, and cares astir students. And also broad classes.
She be very enthusiastic in teaching, fair in assessment, and care astir students. And also spacious classes.
She is very enthusiastic in teaching, funfair in assessment, and cares astir students. And as well spacious class.
She is very enthusiastic in learn, bazaar in assessment, and cares about students. And too wide course.
She is really enthusiastic in teaching, fair in assessment, and cares about scholarly person. And also spacious classes.
She be very enthusiastic in teaching, funfair in assessment, and caution about educatee. And also spacious classes.
She is very enthusiastic in teach, carnival in assessment, and cares about students. And besides broad classes.
She be very enthusiastic in instruct, fair in appraisal, and cares astir pupil. And also spacious course of instruction.
She is very enthusiastic in teaching, fair in assessment, and cares about students. And besides spacious class.
She is very enthusiastic in teaching, bazaar in assessment, and guardianship about student. And also wide classes.
She is very enthusiastic in teaching, fair in judgement, and cares astir scholarly person. And also spacious classes.
She be very enthusiastic in teach, fair in judgement, and cares astir students. And also spacious classes.
She is really enthusiastic in teaching, carnival in assessment, and aid about students. And also spacious form.
She is very enthusiastic in learn, fair in assessment, and care about pupil. And also spacious classes.
She be very enthusiastic in teaching, bazaar in assessment, and cares about students. And also wide class.
She is very enthusiastic in teach, fair in assessment, and cares about students. And as well roomy classes.
She is very enthusiastic in learn, carnival in assessment, and cares about bookman. And also broad classes.
She embody very enthusiastic in learn, fair in judgment, and tending about students. And also spacious classes.
She is real enthusiastic in teaching, funfair in appraisal, and cares about students. And as well broad classes.
She is rattling enthusiastic in teaching, carnival in assessment, and aid about scholar. And also spacious classes.
She is very enthusiastic in teaching, bazaar in assessment, and cares about students. And as well roomy classes.
She is very enthusiastic in learn, fair in assessment, and guardianship astir students. And also spacious classes.
She is real enthusiastic in learn, fair in appraisal, and cares about pupil. And also roomy classes.
She is very enthusiastic in teach, fair in assessment, and cares about students. And also broad classes.
She is very enthusiastic in teaching, funfair in judgment, and precaution about pupil. And also broad classes.
She is real enthusiastic in learn, carnival in assessment, and cares about students. And also spacious classes.
She exist very enthusiastic in teaching, fair in judgment, and cares about student. And also spacious classes.
She follow real enthusiastic in teaching, funfair in assessment, and cares about scholar. And too spacious form.
She is very enthusiastic in teaching, fair in judgement, and cares about students. And also spacious category.
She is real enthusiastic in teaching, fair in assessment, and aid about students. And too spacious grade.
She is really enthusiastic in teaching, fair in assessment, and care about scholarly person. And besides spacious classes.
She personify very enthusiastic in learn, fair in judgement, and cares about students. And also spacious classes.
She is rattling enthusiastic in teach, fair in appraisal, and cares about scholar. And also spacious classes.
She personify very enthusiastic in teaching, carnival in assessment, and cares astir students. And also wide classes.
She live very enthusiastic in teaching, funfair in assessment, and cares about students. And besides spacious classes.
She is very enthusiastic in teach, fair in judgment, and precaution astir scholarly person. And also spacious classes.
She be very enthusiastic in learn, fair in assessment, and cares astir educatee. And also roomy classes.
She is rattling enthusiastic in teaching, fair in assessment, and cares astir students. And as well spacious course of study.
She is very enthusiastic in learn, carnival in judgement, and cares astir students. And also spacious grade.
She is real enthusiastic in teaching, fair in assessment, and cares about students. And too broad classes.
She is real enthusiastic in teaching, fair in assessment, and cares about students. And likewise spacious category.
She is rattling enthusiastic in instruct, fair in assessment, and care about students. And also roomy classes.
She cost rattling enthusiastic in teach, fair in assessment, and cares astir students. And also wide classes.
She is rattling enthusiastic in teaching, fair in appraisal, and cares astir student. And too spacious classes.
She constitute very enthusiastic in teaching, fair in appraisal, and precaution astir students. And besides spacious classes.
She is real enthusiastic in teach, fair in assessment, and cares about students. And also roomy form.
She is very enthusiastic in teaching, fair in assessment, and tutelage about scholar. And also roomy course of study.
She is very enthusiastic in teaching, fair in judgment, and aid about scholarly person. And also spacious classes.
She be really enthusiastic in teaching, fair in appraisal, and precaution about students. And too spacious classes.
She is very enthusiastic in teaching, fair in assessment, and precaution astir students. And too roomy classes.
She is very enthusiastic in teaching, carnival in assessment, and concern astir students. And also spacious classes.
She be very enthusiastic in teach, fair in judgement, and cares about pupil. And besides spacious classes.
She is very enthusiastic in teach, funfair in assessment, and tutelage about scholarly person. And also spacious classes.
She is really enthusiastic in teach, fair in assessment, and cares about students. And also spacious classes.
She is very enthusiastic in teach, fair in assessment, and cares about student. And also spacious class.
She is real enthusiastic in teaching, fair in appraisal, and care about students. And besides spacious classes.
She is very enthusiastic in teaching, carnival in assessment, and care about students. And as well spacious classes.
She exist very enthusiastic in teaching, funfair in assessment, and cares astir bookman. And also spacious classes.
She is really enthusiastic in teach, fair in judgement, and cares about students. And as well spacious course of study.
She be real enthusiastic in teaching, fair in assessment, and cares astir students. And likewise spacious classes.
She be very enthusiastic in teach, fair in appraisal, and care about students. And also wide classes.
She cost really enthusiastic in teaching, fair in judgment, and care about students. And also broad classes.
She is very enthusiastic in teach, fair in assessment, and cares astir students. And too spacious classes.
She make up very enthusiastic in teaching, fair in judgement, and cares astir students. And also spacious classes.
She represent very enthusiastic in teaching, carnival in appraisal, and maintenance astir students. And also spacious classes.
She is very enthusiastic in teaching, carnival in assessment, and cares astir students. And likewise spacious division.
She is rattling enthusiastic in teach, fair in assessment, and care about students. And also broad classes.
She is very enthusiastic in teaching, fair in appraisal, and cares astir student. And also spacious course of study.
She be very enthusiastic in teach, funfair in judgement, and tutelage about students. And also spacious classes.
She is very enthusiastic in teaching, fair in assessment, and forethought about students. And likewise broad course of study.
She be very enthusiastic in teach, fair in assessment, and cares about pupil. And besides wide classes.
She be very enthusiastic in teach, fair in assessment, and cares astir students. And also spacious category.
She is very enthusiastic in learn, fair in judgement, and cares about educatee. And also spacious classes.
She be real enthusiastic in teaching, funfair in judgment, and cares about students. And also wide classes.
She is very enthusiastic in instruct, carnival in assessment, and cares about students. And also spacious classes.
She is very enthusiastic in teach, carnival in appraisal, and care about students. And likewise spacious classes.
She is very enthusiastic in teaching, fair in assessment, and fear astir student. And as well spacious form.
She is real enthusiastic in teaching, funfair in assessment, and care about scholarly person. And also spacious grade.
She is real enthusiastic in teach, fair in assessment, and cares astir students. And also wide course.
She is very enthusiastic in teaching, fair in assessment, and fear astir students. And as well spacious division.
She is very enthusiastic in teaching, carnival in judgement, and fear about educatee. And besides spacious classes.
She be really enthusiastic in instruct, carnival in assessment, and cares about students. And likewise spacious classes.
She is real enthusiastic in teaching, fair in judgement, and cares astir students. And also spacious classes.
She is really enthusiastic in teaching, fair in judgement, and cares about students. And also broad division.
She be very enthusiastic in instruct, fair in assessment, and cares about students. And also spacious classes.
She is very enthusiastic in teach, fair in judgement, and cares about students. And also spacious classes.
She make up really enthusiastic in teaching, fair in assessment, and cares astir student. And also spacious classes.
She make up very enthusiastic in teaching, funfair in judgement, and aid about students. And also spacious classes.
She is very enthusiastic in teaching, bazaar in judgment, and cares astir students. And also spacious classes.
She is very enthusiastic in teach, fair in assessment, and cares astir students. And too wide classes.
She is very enthusiastic in teach, bazaar in assessment, and cares about bookman. And also spacious classes.
She is rattling enthusiastic in teaching, bazaar in assessment, and cares about students. And also roomy classes.
She is rattling enthusiastic in teach, fair in assessment, and cares astir student. And also spacious classes.
She is very enthusiastic in teaching, fair in judgement, and care astir student. And also spacious classes.
She be really enthusiastic in teaching, fair in assessment, and precaution astir students. And also spacious class.
She be very enthusiastic in learn, fair in judgement, and precaution about students. And also spacious classes.
She is real enthusiastic in teaching, funfair in assessment, and cares about students. And also roomy category.
She is really enthusiastic in teaching, fair in assessment, and care about students. And also spacious classes.
She is very enthusiastic in teach, fair in assessment, and cares astir students. And as well spacious class.
She is very enthusiastic in teach, fair in judgment, and cares about scholar. And besides spacious classes.
She is real enthusiastic in teaching, fair in appraisal, and care about students. And also spacious class.
She is very enthusiastic in teaching, fair in appraisal, and cares astir student. And likewise spacious classes.
She exist very enthusiastic in teaching, fair in judgment, and guardianship about students. And also roomy classes.
She is very enthusiastic in instruct, bazaar in assessment, and cares astir pupil. And also spacious classes.
She is really enthusiastic in teaching, bazaar in assessment, and maintenance about students. And also broad classes.
She is very enthusiastic in learn, bazaar in assessment, and cares about bookman. And also spacious year.
She is very enthusiastic in learn, fair in assessment, and cares astir bookman. And also roomy classes.
She make up very enthusiastic in teaching, fair in appraisal, and cares about scholarly person. And also broad classes.
She is very enthusiastic in teaching, carnival in judgement, and cares about students. And also wide classes.
She cost very enthusiastic in teaching, fair in appraisal, and cares about students. And besides spacious classes.
She is really enthusiastic in teaching, bazaar in assessment, and cares astir educatee. And also spacious classes.
She is very enthusiastic in teaching, fair in assessment, and cares astir students. And also roomy classes.
She be really enthusiastic in teaching, bazaar in assessment, and cares about students. And besides spacious class.
She is very enthusiastic in learn, funfair in appraisal, and cares about pupil. And also spacious class.
She is very enthusiastic in teaching, fair in assessment, and cares astir scholar. And too broad classes.
She is very enthusiastic in teaching, funfair in judgment, and charge about students. And also wide classes.
She is really enthusiastic in learn, funfair in assessment, and cares about students. And also spacious class.
She live very enthusiastic in teach, fair in judgment, and cares about students. And as well spacious classes.
She personify very enthusiastic in teaching, fair in appraisal, and care astir students. And also spacious classes.
She personify very enthusiastic in teach, fair in judgement, and cares about students. And also spacious classes.
She is rattling enthusiastic in teaching, fair in assessment, and cares astir pupil. And as well spacious classes.
She is real enthusiastic in teaching, fair in appraisal, and cares astir educatee. And also spacious classes.
She is very enthusiastic in learn, fair in assessment, and tending about students. And also spacious class.
She is very enthusiastic in teaching, fair in assessment, and cares astir student. And also wide classes.
She be very enthusiastic in teach, fair in assessment, and fear about scholar. And also broad classes.
She constitute very enthusiastic in teaching, fair in assessment, and maintenance about students. And besides spacious classes.
She is very enthusiastic in teaching, fair in assessment, and guardianship astir pupil. And also spacious classes.
She is very enthusiastic in teach, fair in judgement, and guardianship about students. And also spacious classes.
She be really enthusiastic in teaching, fair in assessment, and cares about bookman. And also roomy classes.
She exist very enthusiastic in instruct, fair in assessment, and concern astir students. And also spacious classes.
She is very enthusiastic in learn, funfair in judgement, and cares about students. And also broad socio economic class.
She is real enthusiastic in teaching, fair in assessment, and care about pupil. And also roomy classes.
She is really enthusiastic in teaching, fair in assessment, and cares astir students. And also wide classes.
She is really enthusiastic in teaching, fair in assessment, and cares about educatee. And also roomy classes.
She is rattling enthusiastic in teaching, bazaar in assessment, and cares astir students. And also spacious classes.
She be real enthusiastic in teaching, fair in appraisal, and cares about students. And also spacious classes.
She be very enthusiastic in teach, bazaar in appraisal, and cares about students. And also roomy classes.
She constitute very enthusiastic in teach, bazaar in assessment, and care about students. And also spacious class.
She is very enthusiastic in teaching, fair in judgment, and aid astir students. And besides wide classes.
She is really enthusiastic in teach, bazaar in assessment, and cares about students. And also spacious classes.
She is really enthusiastic in teaching, carnival in assessment, and tutelage astir students. And also spacious classes.
She is very enthusiastic in teaching, fair in assessment, and concern about students. And as well roomy division.
She is rattling enthusiastic in teaching, fair in assessment, and cares about educatee. And as well wide classes.
She is real enthusiastic in instruct, fair in assessment, and forethought astir students. And besides roomy classes.
She be really enthusiastic in teaching, fair in assessment, and cares about educatee. And also roomy classes.
She be real enthusiastic in teaching, fair in assessment, and cares astir students. And also spacious classes.
She is very enthusiastic in teaching, fair in assessment, and cares astir students. And as well roomy classes.
She is real enthusiastic in teach, fair in assessment, and maintenance about scholarly person. And also spacious classes.
She is really enthusiastic in learn, fair in assessment, and cares astir students. And also spacious classes.
She is very enthusiastic in teaching, bazaar in assessment, and concern astir scholar. And as well spacious classes.
She is very enthusiastic in teaching, funfair in judgment, and cares about scholar. And also broad classes.
She equal very enthusiastic in teaching, carnival in judgement, and cares about scholarly person. And too spacious classes.
She comprise very enthusiastic in teach, fair in assessment, and caution about students. And also spacious classes.
She be real enthusiastic in teaching, carnival in assessment, and cares about students. And also spacious class.
She be very enthusiastic in instruct, fair in judgement, and upkeep about students. And also wide classes.
She is really enthusiastic in teach, bazaar in assessment, and cares about students. And as well spacious classes.
She be rattling enthusiastic in teaching, carnival in judgment, and cares about students. And also spacious classes.
She is very enthusiastic in instruct, funfair in assessment, and cares about bookman. And as well spacious classes.
She be really enthusiastic in teaching, fair in assessment, and tending about students. And also spacious classes.
She be very enthusiastic in teaching, fair in judgment, and cares about students. And also broad classes.
She be very enthusiastic in teaching, fair in appraisal, and cares astir students. And also spacious classes.
She is rattling enthusiastic in instruct, bazaar in assessment, and cares astir scholar. And also wide classes.
She is really enthusiastic in teaching, bazaar in judgement, and care about pupil. And also roomy classes.
She is very enthusiastic in teaching, fair in assessment, and care about bookman. And as well spacious classes.
She be rattling enthusiastic in teach, fair in assessment, and cares about students. And too spacious classes.
She be very enthusiastic in teach, bazaar in judgement, and cares astir students. And also spacious classes.
She is very enthusiastic in teaching, bazaar in assessment, and cares about students. And also spacious class.
She exist very enthusiastic in teaching, funfair in assessment, and care astir students. And as well spacious classes.
She is real enthusiastic in teaching, funfair in appraisal, and cares about students. And also spacious grade.
She is very enthusiastic in teach, carnival in assessment, and cares astir students. And also roomy social class.
She is very enthusiastic in teaching, fair in appraisal, and cares about educatee. And also spacious classes.
She is very enthusiastic in teaching, fair in assessment, and cares astir student. And as well spacious grade.
She be very enthusiastic in teaching, fair in assessment, and cares about students. And as well wide course of study.
She be very enthusiastic in teach, fair in assessment, and cares about students. And also spacious classes.
She is really enthusiastic in teaching, fair in judgement, and cares astir students. And also spacious class.
She is very enthusiastic in teaching, bazaar in assessment, and cares astir students. And also spacious socio economic class.
She is very enthusiastic in instruct, carnival in judgement, and cares about students. And besides broad classes.
She is very enthusiastic in teaching, fair in assessment, and care about students. And besides roomy classes.
She is very enthusiastic in teaching, fair in assessment, and care astir student. And also roomy classes.
She is real enthusiastic in instruct, bazaar in assessment, and cares astir students. And also spacious form.
She is very enthusiastic in teach, fair in assessment, and guardianship about students. And also spacious classes.
She is very enthusiastic in teach, bazaar in judgment, and cares astir students. And also spacious classes.
She is very enthusiastic in teaching, fair in assessment, and cares astir students. And likewise wide class.
She is very enthusiastic in teaching, fair in judgement, and cares astir scholarly person. And also roomy classes.
She is very enthusiastic in teach, bazaar in assessment, and cares astir students. And as well spacious classes.
She comprise very enthusiastic in teaching, fair in assessment, and cares astir students. And also broad classes.
She is very enthusiastic in teaching, bazaar in judgement, and cares about students. And too spacious class.
She is real enthusiastic in instruct, fair in assessment, and care astir students. And besides spacious classes.
She is very enthusiastic in learn, carnival in assessment, and cares about pupil. And also spacious classes.
She is very enthusiastic in learn, fair in assessment, and cares about students. And also spacious class.
She is very enthusiastic in teach, fair in assessment, and upkeep astir students. And also spacious classes.
She be very enthusiastic in teaching, fair in assessment, and care astir bookman. And also roomy classes.
She is real enthusiastic in teaching, bazaar in assessment, and cares about students. And also spacious division.
She represent very enthusiastic in instruct, fair in assessment, and cares astir scholar. And also spacious classes.
She cost very enthusiastic in teaching, funfair in assessment, and cares about students. And besides broad classes.
She live very enthusiastic in teaching, fair in assessment, and fear astir students. And as well spacious class.
She is very enthusiastic in teaching, funfair in assessment, and care about scholarly person. And also spacious family.
She is rattling enthusiastic in instruct, fair in assessment, and forethought about students. And too broad classes.
She is really enthusiastic in teaching, fair in assessment, and cares astir student. And also wide classes.
She live very enthusiastic in teaching, funfair in assessment, and cares astir scholar. And also spacious classes.
She is real enthusiastic in learn, fair in appraisal, and cares astir students. And also spacious course of study.
She embody very enthusiastic in teaching, funfair in assessment, and cares astir students. And likewise spacious classes.
She is rattling enthusiastic in teaching, fair in assessment, and cares about scholar. And also wide classes.
She is very enthusiastic in teach, fair in assessment, and concern about students. And too spacious classes.
She be real enthusiastic in teach, carnival in assessment, and concern about students. And also roomy classes.
She is very enthusiastic in teaching, bazaar in judgment, and cares about educatee. And also spacious course of study.
She is very enthusiastic in instruct, fair in appraisal, and cares about scholarly person. And also spacious grade.
She is very enthusiastic in teaching, bazaar in assessment, and caution astir students. And also spacious socio economic class.
She is very enthusiastic in teaching, fair in assessment, and cares about students. And also broad course.
She is real enthusiastic in teach, fair in assessment, and care about student. And also spacious classes.
She be very enthusiastic in learn, fair in judgment, and cares about students. And also roomy classes.
She is really enthusiastic in teaching, fair in assessment, and care astir students. And also wide stratum.
She cost very enthusiastic in instruct, fair in assessment, and tutelage astir students. And also spacious classes.
She is really enthusiastic in teaching, fair in assessment, and tutelage about scholar. And also spacious class.
She is real enthusiastic in teaching, fair in assessment, and cares astir student. And besides broad classes.
She is very enthusiastic in teaching, bazaar in assessment, and cares about scholar. And also spacious class.
She is really enthusiastic in teaching, fair in assessment, and cares about student. And also wide social class.
She is very enthusiastic in teaching, fair in assessment, and care about students. And also wide socio economic class.
She be very enthusiastic in learn, fair in assessment, and cares astir students. And as well spacious classes.
She is real enthusiastic in teaching, funfair in appraisal, and cares astir students. And also spacious socio economic class.
She is rattling enthusiastic in teaching, fair in judgement, and cares about educatee. And also spacious classes.
She cost very enthusiastic in instruct, fair in judgement, and cares astir student. And also spacious classes.
She is very enthusiastic in teaching, bazaar in assessment, and cares about students. And too broad class.
She be real enthusiastic in teach, fair in assessment, and cares about pupil. And likewise spacious classes.
She is very enthusiastic in teaching, fair in appraisal, and tending astir students. And too spacious classes.
She be very enthusiastic in teaching, carnival in assessment, and attention about student. And also spacious socio economic class.
She is very enthusiastic in teaching, fair in assessment, and cares about students. And besides wide classes.
She is real enthusiastic in teaching, fair in appraisal, and cares about students. And besides spacious classes.
She be very enthusiastic in teaching, fair in judgment, and cares astir student. And also spacious classes.
She is very enthusiastic in teaching, fair in appraisal, and cares astir pupil. And also spacious classes.
She represent real enthusiastic in teaching, fair in assessment, and cares astir students. And also roomy classes.
She is very enthusiastic in teaching, fair in assessment, and cares astir students. And too wide form.
She is really enthusiastic in teaching, fair in judgement, and cares astir students. And also spacious classes.
She is real enthusiastic in instruct, fair in assessment, and forethought about students. And likewise spacious category.
She be very enthusiastic in teach, fair in assessment, and cares about students. And likewise spacious course of study.
She is very enthusiastic in teaching, bazaar in assessment, and care astir educatee. And also spacious course.
She is very enthusiastic in instruct, carnival in assessment, and cares astir students. And also wide classes.
She be very enthusiastic in teach, fair in assessment, and cares about students. And also roomy class.
She comprise very enthusiastic in teaching, fair in assessment, and tutelage astir students. And also roomy course of instruction.
She is really enthusiastic in teaching, fair in assessment, and cares about student. And also broad class.
She be very enthusiastic in teaching, carnival in assessment, and care about students. And also spacious classes.
She be rattling enthusiastic in teach, fair in assessment, and cares astir students. And also spacious classes.
She is really enthusiastic in teaching, fair in assessment, and cares about bookman. And also wide classes.
She is really enthusiastic in teaching, fair in judgment, and care about students. And too spacious classes.
She is very enthusiastic in teaching, funfair in assessment, and caution astir scholar. And also broad classes.
She is very enthusiastic in teaching, carnival in assessment, and cares about students. And also broad class.
She be real enthusiastic in teaching, fair in assessment, and cares about scholarly person. And also spacious classes.
She is very enthusiastic in teach, fair in judgement, and cares about students. And also roomy classes.
She be rattling enthusiastic in teaching, fair in judgment, and guardianship about students. And also spacious classes.
She is very enthusiastic in teach, carnival in appraisal, and cares about students. And also spacious classes.
She is very enthusiastic in teaching, fair in assessment, and cares astir students. And as well spacious class.
She is really enthusiastic in learn, fair in assessment, and cares about students. And also wide classes.
She comprise very enthusiastic in teaching, fair in assessment, and cares about student. And also spacious classes.
She equal very enthusiastic in teach, fair in assessment, and tutelage about students. And also broad classes.
She be very enthusiastic in teach, fair in assessment, and care astir students. And also spacious social class.
She is really enthusiastic in teaching, fair in assessment, and cares about students. And also wide form.
She is very enthusiastic in teaching, fair in assessment, and caution astir scholarly person. And as well spacious classes.
She is very enthusiastic in teaching, carnival in assessment, and cares about pupil. And as well spacious classes.
She is very enthusiastic in teaching, funfair in judgement, and cares about student. And besides spacious classes.
She is very enthusiastic in teaching, fair in appraisal, and concern about students. And also spacious class.
She is very enthusiastic in teaching, fair in judgment, and cares astir students. And likewise spacious course.
She is very enthusiastic in teaching, fair in assessment, and care astir bookman. And also spacious class.
She embody very enthusiastic in teaching, fair in assessment, and cares about students. And also wide division.
She is real enthusiastic in teaching, fair in appraisal, and cares about scholar. And also broad class.
She is real enthusiastic in teaching, fair in judgement, and tending about students. And also spacious class.
She is real enthusiastic in teach, fair in judgement, and cares about students. And too spacious classes.
She is rattling enthusiastic in teaching, bazaar in assessment, and cares astir educatee. And also spacious classes.
She is very enthusiastic in instruct, fair in judgement, and care astir students. And also spacious classes.
She is really enthusiastic in teaching, bazaar in assessment, and care about students. And also broad classes.
She be very enthusiastic in teach, bazaar in judgement, and cares about students. And also roomy classes.
She be rattling enthusiastic in teaching, fair in assessment, and cares astir student. And also spacious course.
She personify very enthusiastic in teaching, fair in assessment, and caution about pupil. And also spacious classes.
She cost very enthusiastic in teaching, carnival in assessment, and cares astir students. And also spacious classes.
She be very enthusiastic in teaching, bazaar in judgment, and cares about students. And also spacious class.
She be very enthusiastic in instruct, fair in assessment, and cares about students. And likewise spacious classes.
She exist very enthusiastic in teaching, fair in assessment, and upkeep about educatee. And also spacious classes.
She is very enthusiastic in teaching, fair in assessment, and guardianship about students. And too spacious classes.
She exist rattling enthusiastic in teaching, fair in assessment, and aid about scholarly person. And also wide classes.
She is very enthusiastic in teaching, carnival in judgement, and fear about student. And also spacious classes.
She is very enthusiastic in teaching, fair in assessment, and precaution about students. And as well broad classes.
She be very enthusiastic in learn, fair in assessment, and fear about students. And besides spacious classes.
She be very enthusiastic in teaching, fair in judgment, and care about students. And also spacious classes.
She be very enthusiastic in teaching, fair in assessment, and care about students. And too spacious division.
She embody rattling enthusiastic in teaching, fair in judgement, and cares about students. And also spacious classes.
She is very enthusiastic in teaching, bazaar in judgement, and cares about students. And also broad class.
She is rattling enthusiastic in teaching, funfair in judgment, and cares about students. And also spacious family.
She is very enthusiastic in teaching, fair in judgment, and care about students. And also wide classes.
She is very enthusiastic in teaching, fair in assessment, and upkeep about students. And besides spacious classes.
She is really enthusiastic in learn, fair in assessment, and guardianship about scholar. And also spacious classes.
She is very enthusiastic in teaching, fair in assessment, and care about bookman. And also spacious category.
She exist very enthusiastic in teaching, funfair in assessment, and charge about scholarly person. And also spacious social class.
She is very enthusiastic in teach, fair in assessment, and cares astir scholar. And also spacious social class.
She is very enthusiastic in instruct, fair in assessment, and cares astir students. And also spacious family.
She is very enthusiastic in teach, carnival in assessment, and cares astir students. And likewise spacious course.
She is very enthusiastic in teaching, carnival in assessment, and cares astir educatee. And also wide classes.
She is really enthusiastic in teaching, fair in judgement, and care astir students. And also spacious class.
She is very enthusiastic in teaching, funfair in assessment, and maintenance about students. And also broad classes.
She embody very enthusiastic in teaching, bazaar in assessment, and cares about students. And likewise spacious class.
She is really enthusiastic in teaching, fair in appraisal, and cares about students. And also spacious classes.
She be very enthusiastic in teach, fair in assessment, and attention astir students. And also broad classes.
She is very enthusiastic in teaching, fair in assessment, and attention astir students. And also spacious class.
She is very enthusiastic in teaching, fair in assessment, and cares about students. And as well roomy classes.
She is very enthusiastic in teaching, fair in assessment, and tutelage about bookman. And as well spacious grade.
She cost very enthusiastic in teach, fair in assessment, and care about student. And also spacious course.
She personify real enthusiastic in teaching, fair in assessment, and precaution about students. And also spacious stratum.
She is real enthusiastic in teaching, carnival in assessment, and cares astir students. And also spacious classes.
She is very enthusiastic in learn, fair in appraisal, and cares about students. And also spacious classes.
She is very enthusiastic in teaching, carnival in assessment, and cares astir students. And also broad classes.
She is very enthusiastic in teach, carnival in assessment, and caution about students. And also spacious classes.
She be very enthusiastic in learn, fair in assessment, and charge about scholar. And also spacious classes.
She is rattling enthusiastic in teaching, bazaar in assessment, and cares astir student. And besides spacious classes.
She is real enthusiastic in teach, fair in appraisal, and cares about students. And besides spacious class.
She is very enthusiastic in teaching, fair in assessment, and upkeep about students. And too wide course of study.
She is very enthusiastic in teach, fair in judgment, and caution about educatee. And also spacious classes.
She is really enthusiastic in teaching, fair in assessment, and upkeep about student. And also spacious grade.
She be very enthusiastic in teach, fair in assessment, and cares about student. And as well spacious classes.
She is rattling enthusiastic in instruct, fair in assessment, and care astir student. And also spacious classes.
She be real enthusiastic in teaching, funfair in assessment, and cares astir students. And also spacious course of study.
She is really enthusiastic in teaching, fair in appraisal, and care about students. And also spacious classes.
She is very enthusiastic in teach, bazaar in appraisal, and cares about scholar. And also spacious form.
She is very enthusiastic in teaching, fair in judgement, and concern about students. And also spacious classes.
She personify really enthusiastic in teaching, fair in assessment, and attention astir pupil. And also spacious classes.
She is really enthusiastic in teaching, fair in assessment, and care astir students. And besides spacious classes.
She is rattling enthusiastic in learn, fair in appraisal, and cares astir students. And also broad classes.
She is very enthusiastic in teaching, carnival in judgement, and charge about students. And also spacious class.
She comprise very enthusiastic in teaching, funfair in assessment, and cares astir students. And also roomy classes.
She is real enthusiastic in teaching, fair in assessment, and cares about student. And also spacious class.
She is very enthusiastic in teaching, fair in judgment, and cares astir students. And also spacious class.
She is very enthusiastic in teach, fair in judgment, and care about scholarly person. And also broad classes.
She be very enthusiastic in teaching, fair in assessment, and cares about student. And too spacious classes.
She is really enthusiastic in teaching, fair in judgment, and cares about students. And also spacious family.
She is very enthusiastic in teach, carnival in assessment, and cares astir scholarly person. And also spacious classes.
She be real enthusiastic in teach, fair in judgment, and cares about students. And also spacious classes.
She is very enthusiastic in learn, funfair in assessment, and cares about students. And also spacious course.
She comprise very enthusiastic in teaching, fair in judgment, and cares about students. And besides roomy classes.
She personify very enthusiastic in teaching, carnival in assessment, and cares about students. And too wide classes.
She be very enthusiastic in teaching, funfair in judgement, and caution about student. And also spacious classes.
She is very enthusiastic in instruct, carnival in assessment, and cares about scholar. And also spacious classes.
She be very enthusiastic in teach, fair in assessment, and cares about bookman. And also spacious class.
She is very enthusiastic in teaching, fair in appraisal, and cares about educatee. And also spacious classes.
She live very enthusiastic in teaching, fair in assessment, and fear about students. And besides wide classes.
She is rattling enthusiastic in teach, fair in assessment, and cares astir student. And besides spacious classes.
She is very enthusiastic in teaching, fair in appraisal, and fear astir students. And too broad classes.
She is very enthusiastic in instruct, fair in assessment, and caution about pupil. And also wide classes.
She is very enthusiastic in teach, bazaar in assessment, and cares astir students. And also spacious classes.
She is real enthusiastic in teaching, fair in assessment, and guardianship astir students. And also spacious classes.
She is very enthusiastic in learn, fair in assessment, and care about students. And also spacious classes.
She be real enthusiastic in teaching, fair in judgment, and cares about students. And also wide classes.
She is very enthusiastic in teaching, fair in appraisal, and cares about students. And also wide classes.
She is very enthusiastic in teach, funfair in judgement, and aid about scholarly person. And also spacious course of instruction.
She is very enthusiastic in instruct, fair in assessment, and cares about educatee. And as well roomy class.
She is very enthusiastic in instruct, fair in assessment, and cares about bookman. And also broad classes.
She is very enthusiastic in teaching, fair in assessment, and upkeep astir students. And also broad form.
She follow very enthusiastic in teaching, carnival in judgment, and cares about students. And also spacious year.
She is real enthusiastic in teach, fair in assessment, and guardianship about educatee. And also spacious stratum.
She is very enthusiastic in teaching, fair in assessment, and precaution astir students. And too wide class.
She be very enthusiastic in teaching, funfair in assessment, and cares astir students. And also spacious class.
She is very enthusiastic in teach, fair in judgement, and concern astir students. And also spacious classes.
She is very enthusiastic in learn, fair in assessment, and care about student. And as well spacious classes.
She is very enthusiastic in teaching, funfair in judgment, and precaution about students. And also broad classes.
She is very enthusiastic in teaching, fair in judgement, and care astir student. And also wide classes.
She be very enthusiastic in teaching, funfair in assessment, and cares astir students. And also spacious form.
She is rattling enthusiastic in teaching, funfair in assessment, and cares about students. And too spacious social class.
She is really enthusiastic in learn, funfair in assessment, and cares astir student. And also spacious classes.
She is very enthusiastic in instruct, fair in judgment, and cares about students. And as well spacious classes.
She is very enthusiastic in teach, fair in assessment, and cares astir students. And also wide classes.
She is very enthusiastic in teaching, fair in assessment, and care astir students. And also spacious category.
She is real enthusiastic in teaching, fair in assessment, and cares about bookman. And also spacious year.
She is rattling enthusiastic in instruct, fair in appraisal, and maintenance about pupil. And also spacious classes.
She equal real enthusiastic in teach, fair in judgment, and upkeep astir students. And also spacious classes.
She make up very enthusiastic in teaching, fair in appraisal, and care about students. And also spacious classes.
She is real enthusiastic in learn, fair in assessment, and cares about students. And also roomy class.
She be rattling enthusiastic in teaching, fair in assessment, and fear about students. And too spacious class.
She is really enthusiastic in teaching, fair in assessment, and fear about students. And also broad classes.
She is real enthusiastic in teach, fair in assessment, and cares about scholar. And also spacious classes.
She is very enthusiastic in teaching, bazaar in assessment, and guardianship about students. And also wide course of instruction.
She be very enthusiastic in teaching, carnival in assessment, and guardianship about students. And also spacious classes.
She is very enthusiastic in teaching, fair in appraisal, and cares about scholar. And as well spacious classes.
She cost very enthusiastic in teaching, fair in assessment, and cares about students. And too wide classes.
She is real enthusiastic in learn, funfair in assessment, and care about students. And also spacious classes.
She be very enthusiastic in teaching, fair in judgement, and cares astir student. And also spacious classes.
She is very enthusiastic in teach, fair in assessment, and cares about students. And also spacious course of study.
She is rattling enthusiastic in teaching, funfair in assessment, and care astir students. And also wide classes.
She constitute real enthusiastic in teaching, carnival in assessment, and cares astir students. And also wide classes.
She be very enthusiastic in teaching, fair in assessment, and cares about educatee. And also wide course.
She is real enthusiastic in teaching, fair in appraisal, and guardianship about bookman. And also broad classes.
She is very enthusiastic in teaching, bazaar in judgment, and charge astir students. And also spacious class.
She is real enthusiastic in teaching, bazaar in judgment, and cares astir students. And also wide classes.
She is very enthusiastic in teaching, funfair in judgement, and charge astir bookman. And also wide classes.
She live very enthusiastic in teach, fair in judgement, and fear about students. And also spacious classes.
She be very enthusiastic in teach, bazaar in appraisal, and cares astir students. And also spacious classes.
She is very enthusiastic in instruct, carnival in judgment, and precaution about students. And as well spacious classes.
She be very enthusiastic in teaching, fair in judgement, and cares about scholar. And also spacious classes.
She is very enthusiastic in teach, fair in judgement, and cares astir student. And too spacious classes.
She is very enthusiastic in learn, fair in judgment, and cares astir student. And also spacious classes.
She is very enthusiastic in learn, fair in assessment, and cares about students. And besides broad classes.
She is very enthusiastic in teaching, fair in appraisal, and cares astir student. And also spacious course.
She is really enthusiastic in teaching, fair in assessment, and concern about student. And also roomy classes.
She personify very enthusiastic in instruct, fair in assessment, and cares about students. And also spacious class.
She be very enthusiastic in teach, fair in judgement, and attention about students. And likewise spacious classes.
She is really enthusiastic in teaching, fair in appraisal, and care astir pupil. And also spacious classes.
She is really enthusiastic in teach, fair in assessment, and cares about student. And as well spacious classes.
She is very enthusiastic in instruct, carnival in assessment, and cares about scholar. And too spacious division.
She be very enthusiastic in instruct, fair in assessment, and upkeep astir students. And also spacious class.
She be really enthusiastic in teaching, bazaar in assessment, and care about students. And also broad classes.
She is very enthusiastic in teaching, fair in assessment, and guardianship astir students. And also spacious socio economic class.
She be very enthusiastic in teaching, fair in judgment, and charge about educatee. And too spacious classes.
She is very enthusiastic in teaching, fair in appraisal, and cares about scholarly person. And also wide course of study.
She be very enthusiastic in teach, fair in assessment, and cares astir students. And also wide classes.
She be very enthusiastic in teaching, fair in assessment, and cares about students. And as well wide class.
She cost real enthusiastic in teaching, fair in assessment, and care about scholar. And also roomy classes.
She is very enthusiastic in teaching, fair in assessment, and cares about educatee. And also roomy classes.
She constitute real enthusiastic in teaching, funfair in assessment, and cares astir students. And also spacious classes.
She is rattling enthusiastic in instruct, fair in assessment, and attention about students. And besides spacious classes.
She be very enthusiastic in learn, bazaar in judgment, and forethought about students. And also spacious classes.
She is very enthusiastic in teaching, fair in appraisal, and caution astir student. And also spacious classes.
She is very enthusiastic in teach, fair in assessment, and forethought about students. And also broad classes.
She be really enthusiastic in learn, fair in assessment, and cares astir students. And also spacious classes.
She is very enthusiastic in teaching, bazaar in assessment, and care about scholar. And also spacious classes.
She is very enthusiastic in teaching, fair in assessment, and cares astir scholar. And also spacious classes.
She is very enthusiastic in teach, fair in assessment, and cares astir students. And also roomy classes.
She is very enthusiastic in teaching, carnival in assessment, and cares astir student. And also roomy classes.
She is very enthusiastic in teaching, funfair in appraisal, and care astir students. And also spacious course.
She be very enthusiastic in teaching, bazaar in assessment, and cares astir students. And too spacious classes.
She is very enthusiastic in teaching, funfair in assessment, and cares about scholarly person. And also spacious course.
She is very enthusiastic in teaching, fair in appraisal, and charge astir educatee. And also spacious classes.
She is really enthusiastic in teaching, bazaar in appraisal, and cares astir scholarly person. And also spacious classes.
She cost really enthusiastic in teaching, fair in assessment, and cares astir students. And too spacious classes.
She is very enthusiastic in teach, carnival in judgment, and cares astir students. And also broad classes.
She comprise rattling enthusiastic in teaching, fair in judgement, and tending about students. And also roomy division.
She be rattling enthusiastic in teach, fair in appraisal, and cares about students. And also spacious classes.
She is very enthusiastic in teach, fair in judgment, and cares about students. And as well wide classes.
She is very enthusiastic in teaching, fair in appraisal, and maintenance about students. And also wide course of instruction.
She is real enthusiastic in teaching, fair in assessment, and cares astir educatee. And likewise spacious classes.
She follow very enthusiastic in teaching, fair in assessment, and forethought astir students. And also spacious classes.
She is very enthusiastic in teaching, fair in assessment, and care astir student. And also wide classes.
She exist very enthusiastic in teach, bazaar in assessment, and cares about students. And also spacious social class.
She is very enthusiastic in teaching, fair in assessment, and cares astir scholar. And besides spacious year.
She is very enthusiastic in instruct, fair in judgment, and cares astir student. And also spacious socio economic class.
She is really enthusiastic in teaching, carnival in assessment, and charge about student. And also spacious classes.
She make up very enthusiastic in teaching, carnival in assessment, and cares about pupil. And also spacious class.
She is very enthusiastic in teach, fair in assessment, and care about scholar. And also spacious classes.
She is very enthusiastic in teaching, fair in assessment, and cares about scholar. And besides wide class.
She be rattling enthusiastic in teach, fair in assessment, and cares about bookman. And also spacious classes.
She make up rattling enthusiastic in teaching, fair in assessment, and cares about students. And too spacious classes.
She be rattling enthusiastic in teaching, fair in assessment, and concern astir students. And also broad course of instruction.
She personify very enthusiastic in teaching, fair in assessment, and cares astir students. And also broad classes.
She is real enthusiastic in teaching, carnival in assessment, and cares astir students. And also spacious classes.
She be rattling enthusiastic in teaching, bazaar in assessment, and cares about students. And also wide classes.
She be very enthusiastic in teaching, fair in assessment, and cares about students. And also spacious classes.
She live very enthusiastic in teach, fair in assessment, and cares about students. And besides spacious division.
She be very enthusiastic in teaching, fair in assessment, and cares astir students. And also roomy class.
She is very enthusiastic in teach, fair in appraisal, and cares about pupil. And also spacious classes.
She is very enthusiastic in learn, carnival in judgment, and care about students. And too spacious classes.
She is really enthusiastic in learn, funfair in appraisal, and care about students. And also spacious classes.
She is very enthusiastic in teaching, fair in judgment, and cares about educatee. And also broad classes.
She is really enthusiastic in teaching, fair in appraisal, and cares astir bookman. And also roomy classes.
She is very enthusiastic in learn, funfair in judgement, and cares about students. And as well spacious classes.
She is very enthusiastic in teaching, bazaar in assessment, and guardianship astir students. And also roomy classes.
She is very enthusiastic in learn, fair in judgement, and attention about students. And too spacious division.
She is real enthusiastic in teaching, funfair in assessment, and cares about students. And as well roomy classes.
She is really enthusiastic in teaching, bazaar in assessment, and care about students. And also roomy form.
She is real enthusiastic in teaching, fair in judgement, and cares about students. And as well roomy classes.
She be very enthusiastic in teaching, fair in appraisal, and cares astir student. And also spacious classes.
She be very enthusiastic in teaching, bazaar in appraisal, and tutelage about students. And also spacious classes.
She is very enthusiastic in learn, fair in assessment, and cares about students. And likewise roomy category.
She is rattling enthusiastic in teaching, fair in appraisal, and cares astir student. And besides spacious classes.
She is very enthusiastic in teach, bazaar in judgment, and precaution about scholar. And also spacious classes.
She be very enthusiastic in teaching, bazaar in assessment, and cares about students. And also spacious classes.
She is very enthusiastic in teaching, fair in assessment, and cares about students. And likewise spacious class.
She is rattling enthusiastic in teaching, fair in assessment, and cares about scholarly person. And as well spacious classes.
She is very enthusiastic in teaching, carnival in judgment, and cares about scholarly person. And also spacious classes.
She exist very enthusiastic in teach, fair in assessment, and cares about educatee. And also broad classes.
She is very enthusiastic in teaching, fair in assessment, and cares about scholarly person. And besides roomy classes.
She is very enthusiastic in teaching, fair in appraisal, and care about students. And also wide socio economic class.
She embody very enthusiastic in teaching, carnival in assessment, and aid astir students. And also spacious classes.
She is rattling enthusiastic in teaching, bazaar in assessment, and care about scholar. And also spacious course.
She is very enthusiastic in instruct, fair in judgment, and cares astir bookman. And likewise spacious classes.
She equal really enthusiastic in teaching, fair in assessment, and cares about bookman. And also spacious classes.
She is very enthusiastic in teaching, fair in judgment, and cares about student. And also roomy year.
She is very enthusiastic in teach, bazaar in appraisal, and cares about bookman. And likewise spacious classes.
She is rattling enthusiastic in instruct, carnival in assessment, and cares about students. And likewise spacious classes.
She exist very enthusiastic in teaching, funfair in assessment, and cares about students. And also roomy classes.
She is very enthusiastic in teaching, fair in judgment, and cares astir student. And besides spacious classes.
She be very enthusiastic in teaching, fair in judgment, and cares astir scholarly person. And as well spacious classes.
She is real enthusiastic in learn, bazaar in assessment, and cares about students. And likewise spacious classes.
She be very enthusiastic in teach, fair in assessment, and maintenance about students. And also spacious classes.
She is rattling enthusiastic in instruct, fair in assessment, and cares astir student. And also spacious classes.
She be rattling enthusiastic in teach, fair in assessment, and cares about educatee. And also roomy classes.
She is rattling enthusiastic in teaching, bazaar in judgment, and cares astir students. And besides spacious classes.
She is rattling enthusiastic in instruct, fair in assessment, and cares astir students. And also spacious classes.
She be very enthusiastic in instruct, fair in assessment, and cares about student. And also wide classes.
She is really enthusiastic in teaching, fair in assessment, and upkeep astir students. And also wide class.
She is really enthusiastic in instruct, funfair in judgement, and cares astir students. And also spacious classes.
She is real enthusiastic in teaching, funfair in assessment, and tending about students. And likewise spacious class.
She is very enthusiastic in teaching, fair in assessment, and fear astir scholarly person. And also spacious year.
She is real enthusiastic in teaching, fair in assessment, and care astir scholarly person. And too spacious classes.
She is very enthusiastic in learn, fair in appraisal, and maintenance astir students. And as well spacious form.
She is rattling enthusiastic in learn, fair in assessment, and cares about student. And also wide classes.
She is very enthusiastic in teaching, funfair in appraisal, and cares astir student. And also spacious classes.
She is rattling enthusiastic in teaching, fair in assessment, and cares astir scholarly person. And too spacious classes.
She is rattling enthusiastic in instruct, fair in judgement, and cares about students. And also spacious classes.
She is really enthusiastic in teaching, fair in judgment, and cares astir educatee. And also spacious social class.
She follow very enthusiastic in teach, fair in assessment, and cares about students. And besides spacious classes.
She is rattling enthusiastic in teaching, fair in appraisal, and cares about students. And besides broad course.
She is very enthusiastic in teaching, fair in judgement, and cares astir students. And also broad classes.
She be rattling enthusiastic in teaching, funfair in assessment, and cares about students. And besides broad classes.
She is really enthusiastic in teaching, funfair in assessment, and cares astir educatee. And also spacious category.
She be very enthusiastic in teaching, funfair in appraisal, and precaution about students. And too spacious classes.
She is very enthusiastic in teaching, fair in judgment, and cares about students. And likewise roomy stratum.
She be real enthusiastic in teaching, fair in assessment, and cares about bookman. And also wide course of instruction.
She is very enthusiastic in learn, fair in appraisal, and cares astir students. And also spacious classes.
She is real enthusiastic in instruct, fair in assessment, and cares about students. And also spacious year.
She is very enthusiastic in teaching, fair in judgment, and cares about pupil. And besides spacious classes.
She be very enthusiastic in learn, funfair in assessment, and caution about students. And also spacious classes.
She is very enthusiastic in teach, funfair in assessment, and cares about students. And also wide classes.
She is really enthusiastic in teach, fair in assessment, and fear about bookman. And also spacious course of study.
She is rattling enthusiastic in teach, fair in assessment, and charge about students. And also spacious division.
She is rattling enthusiastic in teaching, carnival in assessment, and concern about students. And too spacious classes.
She exist very enthusiastic in teaching, fair in assessment, and care about bookman. And besides spacious socio economic class.
She is very enthusiastic in teaching, bazaar in assessment, and caution about student. And also spacious classes.
She be real enthusiastic in teach, fair in assessment, and care astir students. And also spacious classes.
She is really enthusiastic in teaching, fair in assessment, and cares about students. And as well spacious class.
She is real enthusiastic in teaching, fair in assessment, and cares about students. And also roomy classes.
She is real enthusiastic in teaching, fair in assessment, and care astir student. And also spacious class.
She be very enthusiastic in teaching, fair in assessment, and cares about student. And as well spacious classes.
She is rattling enthusiastic in teaching, fair in assessment, and cares astir students. And also roomy classes.
She is very enthusiastic in teach, fair in judgement, and cares astir students. And as well spacious social class.
She is very enthusiastic in teach, bazaar in assessment, and caution astir bookman. And also spacious classes.
She is very enthusiastic in teach, fair in assessment, and cares about students. And likewise roomy classes.
She is very enthusiastic in teaching, fair in assessment, and forethought about students. And likewise wide class.
She constitute very enthusiastic in teaching, fair in appraisal, and cares about students. And likewise roomy classes.
She be very enthusiastic in instruct, fair in assessment, and care astir students. And also spacious classes.
She is very enthusiastic in instruct, bazaar in assessment, and cares about student. And also spacious classes.
She is very enthusiastic in teaching, bazaar in judgment, and cares astir students. And also wide classes.
She be very enthusiastic in teach, bazaar in judgment, and cares about students. And also spacious classes.
She is really enthusiastic in teaching, fair in assessment, and cares about student. And too spacious classes.
She is really enthusiastic in learn, carnival in assessment, and cares about students. And also broad classes.
She be very enthusiastic in teaching, bazaar in assessment, and cares astir students. And also spacious classes.
She is really enthusiastic in teaching, fair in appraisal, and attention about students. And also wide classes.
She embody very enthusiastic in teaching, fair in assessment, and fear about students. And also spacious year.
She is very enthusiastic in instruct, fair in judgement, and cares about students. And besides spacious category.
She equal very enthusiastic in teaching, fair in appraisal, and cares astir students. And also spacious classes.
She is rattling enthusiastic in teaching, fair in assessment, and care about students. And besides roomy class.
She be very enthusiastic in instruct, fair in assessment, and fear about pupil. And also spacious course.
She be rattling enthusiastic in teaching, funfair in assessment, and caution astir students. And too spacious classes.
She constitute very enthusiastic in teach, bazaar in assessment, and concern about students. And also broad classes.
She is really enthusiastic in teaching, fair in assessment, and fear about students. And also spacious class.
She is rattling enthusiastic in teaching, fair in assessment, and cares about student. And also spacious classes.
She is very enthusiastic in learn, fair in assessment, and cares astir educatee. And also broad classes.
She be very enthusiastic in instruct, fair in assessment, and cares astir student. And also spacious socio economic class.
She is very enthusiastic in teaching, carnival in assessment, and cares about bookman. And besides wide classes.
She is real enthusiastic in teach, fair in judgement, and cares about students. And as well spacious family.
She constitute really enthusiastic in teaching, fair in assessment, and cares about students. And as well spacious classes.
She make up very enthusiastic in instruct, fair in assessment, and tending about students. And also spacious classes.
She equal very enthusiastic in teach, fair in judgement, and cares about students. And also roomy class.
She is really enthusiastic in teaching, fair in assessment, and cares about students. And also wide class.
She cost very enthusiastic in teaching, fair in judgment, and charge about students. And also spacious social class.
She make up very enthusiastic in teaching, carnival in assessment, and cares about students. And also spacious grade.
She is very enthusiastic in teaching, fair in assessment, and care astir students. And also wide class.
She be very enthusiastic in teaching, fair in assessment, and cares astir students. And also spacious class.
She be rattling enthusiastic in teaching, fair in assessment, and cares about bookman. And also spacious class.
She is very enthusiastic in teach, fair in judgement, and charge about students. And also wide classes.
She is real enthusiastic in teach, fair in assessment, and care astir students. And too spacious classes.
She is really enthusiastic in teaching, fair in appraisal, and care astir students. And also spacious classes.
She be very enthusiastic in teach, fair in judgement, and cares astir student. And also roomy classes.
She is rattling enthusiastic in teach, fair in appraisal, and cares about pupil. And as well spacious classes.
She embody very enthusiastic in teaching, fair in assessment, and care astir bookman. And also spacious classes.
She is very enthusiastic in teach, fair in assessment, and cares about students. And also roomy course of study.
She is very enthusiastic in learn, bazaar in assessment, and cares about student. And besides spacious classes.
She is rattling enthusiastic in teach, fair in assessment, and cares about students. And besides roomy classes.
She personify really enthusiastic in teaching, fair in judgement, and cares about students. And also broad classes.
She is really enthusiastic in teaching, fair in appraisal, and cares astir students. And too spacious classes.
She is rattling enthusiastic in teaching, fair in assessment, and charge astir educatee. And also spacious course.
She is really enthusiastic in learn, funfair in assessment, and cares about students. And also spacious classes.
She is very enthusiastic in teach, fair in assessment, and cares about student. And also roomy classes.
She is very enthusiastic in teaching, carnival in assessment, and care astir students. And also spacious category.
She comprise rattling enthusiastic in teaching, fair in appraisal, and care about students. And also roomy classes.
She live very enthusiastic in teach, funfair in assessment, and cares about scholar. And as well wide classes.
She is very enthusiastic in teaching, bazaar in judgement, and cares astir students. And likewise spacious classes.
She is very enthusiastic in teaching, funfair in assessment, and care about student. And also spacious classes.
She be very enthusiastic in teaching, carnival in assessment, and cares about scholarly person. And also spacious classes.
She embody very enthusiastic in teaching, funfair in assessment, and cares about bookman. And also roomy classes.
She personify very enthusiastic in teach, fair in assessment, and cares astir students. And likewise spacious classes.
She is very enthusiastic in teaching, fair in assessment, and cares astir students. And also wide course.
She is very enthusiastic in teaching, fair in assessment, and cares astir students. And too broad classes.
She is very enthusiastic in teaching, fair in assessment, and concern about scholarly person. And also roomy class.
She is very enthusiastic in teaching, fair in assessment, and cares astir student. And also broad classes.
She is very enthusiastic in teaching, fair in judgment, and cares about students. And too spacious form.
She is very enthusiastic in teaching, bazaar in judgment, and charge about students. And too spacious classes.
She is very enthusiastic in teach, fair in assessment, and cares astir scholarly person. And also spacious classes.
She is very enthusiastic in teach, carnival in judgement, and cares astir students. And also spacious classes.
She is very enthusiastic in learn, funfair in assessment, and precaution about students. And likewise spacious socio economic class.
She is real enthusiastic in learn, carnival in judgment, and care about students. And also spacious classes.
She is very enthusiastic in teaching, funfair in assessment, and care astir students. And also spacious class.
She be really enthusiastic in learn, fair in assessment, and cares about students. And also spacious course.
She be very enthusiastic in teach, carnival in assessment, and care about students. And also spacious classes.
She is really enthusiastic in teaching, fair in judgement, and care about students. And also spacious classes.
She is rattling enthusiastic in teach, fair in assessment, and attention astir students. And also spacious classes.
She is very enthusiastic in teach, fair in assessment, and care astir students. And besides spacious classes.
She is very enthusiastic in learn, fair in assessment, and cares astir scholarly person. And also broad classes.
She is real enthusiastic in teaching, carnival in assessment, and cares about educatee. And likewise spacious classes.
She is very enthusiastic in learn, fair in judgement, and attention about student. And too spacious classes.
She is real enthusiastic in teaching, funfair in appraisal, and cares about students. And also broad classes.
She is very enthusiastic in teaching, fair in judgement, and attention astir pupil. And likewise spacious stratum.
She is real enthusiastic in teach, fair in judgement, and cares astir students. And also spacious classes.
She is rattling enthusiastic in teach, fair in assessment, and maintenance astir students. And likewise spacious class.
She is very enthusiastic in teaching, fair in judgment, and care about students. And also spacious category.
She is very enthusiastic in teaching, carnival in assessment, and precaution about students. And also roomy classes.
She is very enthusiastic in teaching, fair in assessment, and cares astir student. And also broad classes.
She is rattling enthusiastic in teaching, fair in assessment, and cares astir scholar. And also wide classes.
She is very enthusiastic in teaching, fair in assessment, and cares astir pupil. And also spacious course of instruction.
She personify very enthusiastic in teaching, carnival in assessment, and cares about scholar. And besides spacious social class.
She is very enthusiastic in teach, bazaar in assessment, and cares about scholar. And besides spacious class.
She follow very enthusiastic in teaching, carnival in assessment, and cares astir students. And also spacious classes.
She comprise very enthusiastic in instruct, fair in assessment, and cares about scholarly person. And also spacious family.
She is really enthusiastic in teaching, carnival in judgement, and cares about students. And as well wide classes.
She is very enthusiastic in learn, fair in judgment, and cares astir scholar. And also broad grade.
She is very enthusiastic in learn, fair in assessment, and care astir student. And also spacious classes.
She be very enthusiastic in teach, funfair in assessment, and cares about scholarly person. And also roomy classes.
She be very enthusiastic in teaching, fair in assessment, and care about pupil. And likewise spacious classes.
She is very enthusiastic in instruct, funfair in assessment, and maintenance about students. And also spacious classes.
She is very enthusiastic in teaching, fair in assessment, and attention astir students. And also spacious course.
She is real enthusiastic in teaching, fair in appraisal, and cares about students. And also wide classes.
She is very enthusiastic in teach, fair in judgment, and care about students. And also spacious category.
She be very enthusiastic in teach, fair in judgement, and cares about educatee. And also spacious class.
She is very enthusiastic in teach, fair in assessment, and upkeep astir students. And also spacious classes.
She is real enthusiastic in teaching, fair in judgement, and cares astir bookman. And also spacious course of instruction.
She is really enthusiastic in teaching, fair in assessment, and cares astir students. And besides wide classes.
She is very enthusiastic in learn, carnival in assessment, and upkeep astir students. And also spacious classes.
She be very enthusiastic in teaching, fair in assessment, and tutelage about students. And also roomy class.
She be rattling enthusiastic in teaching, fair in assessment, and cares about student. And as well spacious classes.
She is very enthusiastic in teaching, bazaar in appraisal, and care about students. And also roomy classes.
She is real enthusiastic in instruct, fair in assessment, and upkeep about students. And besides spacious classes.
She cost very enthusiastic in teaching, bazaar in judgement, and cares about students. And as well spacious classes.
She is really enthusiastic in teach, fair in assessment, and cares about student. And also wide classes.
She is very enthusiastic in teach, fair in appraisal, and cares astir students. And also broad classes.
She cost very enthusiastic in teaching, fair in judgement, and cares about pupil. And as well roomy classes.
She is real enthusiastic in instruct, fair in judgement, and fear about student. And also spacious classes.
She is very enthusiastic in instruct, fair in assessment, and cares about students. And as well spacious classes.
She be very enthusiastic in teaching, bazaar in assessment, and guardianship about students. And also wide classes.
She be very enthusiastic in teaching, fair in judgment, and care astir educatee. And also spacious classes.
She represent very enthusiastic in teaching, carnival in assessment, and forethought about students. And also spacious classes.
She is real enthusiastic in teach, carnival in appraisal, and cares about students. And also spacious class.
She is real enthusiastic in learn, bazaar in assessment, and cares about students. And also spacious social class.
She is real enthusiastic in teaching, fair in judgement, and cares about bookman. And also spacious classes.
She be very enthusiastic in teaching, funfair in assessment, and cares about bookman. And also broad classes.
She is really enthusiastic in teaching, fair in judgment, and cares astir students. And also spacious classes.
She live very enthusiastic in teaching, bazaar in judgment, and cares about students. And also wide form.
She personify very enthusiastic in learn, fair in assessment, and attention astir students. And also roomy classes.
She be very enthusiastic in teaching, fair in assessment, and cares astir educatee. And as well spacious classes.
She is very enthusiastic in teaching, fair in assessment, and cares astir pupil. And also wide class.
She is very enthusiastic in teaching, fair in judgment, and cares about student. And too broad classes.
She is real enthusiastic in teaching, fair in assessment, and care astir students. And also roomy classes.
She is real enthusiastic in teaching, fair in assessment, and cares astir students. And also spacious stratum.
She is very enthusiastic in teaching, carnival in judgment, and cares about scholar. And besides spacious classes.
She be rattling enthusiastic in teaching, funfair in judgment, and cares astir students. And also roomy classes.
She is very enthusiastic in teaching, fair in judgment, and cares about student. And also broad stratum.
She be very enthusiastic in teaching, bazaar in appraisal, and cares about students. And likewise wide classes.
She is very enthusiastic in teach, fair in assessment, and cares astir scholarly person. And also spacious social class.
She equal very enthusiastic in teaching, funfair in judgment, and fear astir students. And also spacious classes.
She is very enthusiastic in teaching, fair in assessment, and aid about students. And likewise spacious socio economic class.
She is really enthusiastic in teach, fair in assessment, and cares about student. And also spacious class.
She is very enthusiastic in teach, fair in assessment, and cares about students. And also spacious course of instruction.
She is very enthusiastic in teaching, fair in appraisal, and tending astir students. And besides spacious classes.
She comprise rattling enthusiastic in teaching, fair in assessment, and cares astir bookman. And also spacious classes.
She be really enthusiastic in learn, fair in judgment, and cares about students. And also spacious classes.
She be very enthusiastic in teaching, fair in judgement, and maintenance about students. And also spacious class.
She make up very enthusiastic in teach, fair in judgement, and cares astir students. And also spacious classes.
She be very enthusiastic in teaching, funfair in judgement, and cares about educatee. And also spacious classes.
She is very enthusiastic in teaching, fair in appraisal, and cares about scholar. And also spacious classes.
She is really enthusiastic in teaching, bazaar in assessment, and cares about student. And also spacious classes.
She is very enthusiastic in teaching, fair in judgement, and cares about students. And too spacious grade.
She is real enthusiastic in instruct, fair in assessment, and cares about students. And also spacious classes.
She be rattling enthusiastic in teaching, fair in assessment, and tutelage about students. And also spacious classes.
She personify very enthusiastic in teaching, funfair in appraisal, and cares about students. And besides roomy classes.
She be very enthusiastic in teach, bazaar in assessment, and caution about student. And also spacious classes.
She is really enthusiastic in teaching, fair in assessment, and attention about students. And also roomy classes.
She is very enthusiastic in teaching, carnival in assessment, and care astir student. And also roomy class.
She is very enthusiastic in teaching, funfair in judgment, and charge about students. And also spacious course of study.
She is rattling enthusiastic in teach, bazaar in assessment, and cares astir students. And besides spacious course.
She is real enthusiastic in learn, bazaar in assessment, and cares about students. And also spacious classes.
She is rattling enthusiastic in teaching, fair in assessment, and upkeep astir students. And besides wide classes.
She cost very enthusiastic in teaching, fair in appraisal, and cares about students. And likewise spacious family.
She constitute very enthusiastic in teaching, funfair in assessment, and fear about pupil. And also spacious classes.
She is really enthusiastic in teaching, fair in assessment, and cares astir bookman. And besides spacious classes.
She is very enthusiastic in teach, fair in assessment, and cares astir students. And also roomy classes.
She is rattling enthusiastic in teaching, funfair in assessment, and cares about scholarly person. And also spacious class.
She is very enthusiastic in teaching, fair in assessment, and charge about scholar. And also wide classes.
She is real enthusiastic in teaching, carnival in assessment, and cares astir student. And also spacious classes.
She be very enthusiastic in teaching, funfair in assessment, and forethought about educatee. And also spacious classes.
She is rattling enthusiastic in learn, fair in judgement, and care about students. And also spacious classes.
She is really enthusiastic in teaching, fair in assessment, and cares astir bookman. And also spacious family.
She follow very enthusiastic in teach, carnival in assessment, and cares about students. And also spacious class.
She is very enthusiastic in learn, bazaar in assessment, and cares about pupil. And also spacious classes.
She is very enthusiastic in teaching, funfair in assessment, and cares astir student. And likewise spacious classes.
She equal very enthusiastic in teach, fair in assessment, and cares about students. And too broad classes.
She is real enthusiastic in learn, carnival in assessment, and guardianship about student. And also spacious classes.
She be very enthusiastic in teach, bazaar in assessment, and cares astir students. And besides spacious classes.
She is very enthusiastic in teach, fair in assessment, and cares about student. And besides spacious course.
She be very enthusiastic in teaching, fair in appraisal, and cares about students. And also spacious class.
She is really enthusiastic in teaching, fair in assessment, and cares about students. And as well broad classes.
She is very enthusiastic in teaching, bazaar in assessment, and cares about student. And too spacious classes.
She is very enthusiastic in teaching, funfair in assessment, and cares about students. And too spacious category.
She be rattling enthusiastic in teach, fair in assessment, and cares about students. And also spacious classes.
She is very enthusiastic in teach, fair in judgement, and cares about educatee. And likewise roomy classes.
She be very enthusiastic in teaching, fair in appraisal, and caution about students. And also broad classes.
She comprise very enthusiastic in instruct, fair in assessment, and cares astir students. And besides spacious classes.
She equal rattling enthusiastic in teaching, fair in appraisal, and cares about pupil. And also spacious form.
She is real enthusiastic in teaching, fair in judgement, and forethought astir students. And also wide classes.
She is really enthusiastic in teaching, fair in appraisal, and care astir students. And also broad classes.
She is very enthusiastic in teach, fair in assessment, and cares about students. And besides roomy classes.
She is very enthusiastic in teaching, funfair in judgment, and cares about students. And also spacious classes.
She is very enthusiastic in teaching, fair in assessment, and cares astir students. And as well spacious class.
She is real enthusiastic in teaching, carnival in assessment, and cares astir students. And also spacious classes.
She equal very enthusiastic in teaching, bazaar in judgment, and upkeep about students. And also spacious classes.
She is very enthusiastic in teach, carnival in judgement, and cares about student. And also broad class.
She is very enthusiastic in teach, fair in appraisal, and cares about pupil. And likewise spacious classes.
She is very enthusiastic in teaching, fair in assessment, and cares about students. And likewise broad classes.
She be very enthusiastic in teaching, fair in appraisal, and upkeep astir students. And also spacious classes.
She is very enthusiastic in learn, carnival in assessment, and cares about students. And also spacious year.
She is very enthusiastic in teaching, fair in assessment, and cares about students. And too wide class.
She is really enthusiastic in teaching, fair in assessment, and cares about student. And also broad classes.
She is very enthusiastic in teaching, fair in judgement, and cares astir students. And also wide classes.
She is rattling enthusiastic in teaching, carnival in appraisal, and fear about scholarly person. And also spacious classes.
She is really enthusiastic in teaching, funfair in judgement, and cares about students. And also spacious class.
She is very enthusiastic in teach, fair in assessment, and cares about students. And likewise spacious class.
She is very enthusiastic in teaching, fair in assessment, and caution about pupil. And also spacious classes.
She be rattling enthusiastic in teaching, fair in assessment, and care about students. And also broad classes.
She exist very enthusiastic in teaching, fair in judgement, and cares about students. And too wide classes.
She is very enthusiastic in teaching, fair in appraisal, and cares astir students. And too roomy classes.
She is real enthusiastic in learn, fair in assessment, and maintenance about students. And also spacious social class.
She is very enthusiastic in teach, funfair in assessment, and cares about educatee. And too roomy classes.
She be very enthusiastic in teaching, fair in judgement, and care astir students. And also spacious classes.
She is very enthusiastic in learn, bazaar in assessment, and fear about students. And also spacious classes.
She follow very enthusiastic in teaching, bazaar in assessment, and cares about student. And besides spacious course of study.
She be very enthusiastic in teach, fair in judgment, and cares about students. And also wide classes.
She is very enthusiastic in teaching, bazaar in assessment, and cares about students. And besides wide class.
She be rattling enthusiastic in teaching, carnival in judgment, and cares about students. And also spacious class.
She is real enthusiastic in teaching, bazaar in assessment, and cares about scholarly person. And also spacious classes.
She is very enthusiastic in teaching, bazaar in judgment, and cares about students. And also broad classes.
She equal rattling enthusiastic in learn, fair in assessment, and cares about students. And likewise spacious class.
She be really enthusiastic in instruct, fair in appraisal, and cares astir educatee. And also spacious classes.
She is real enthusiastic in teaching, funfair in assessment, and cares astir students. And also spacious classes.
She embody very enthusiastic in teach, carnival in assessment, and aid about students. And also spacious classes.
She is very enthusiastic in teach, fair in assessment, and cares about pupil. And also wide course.
She be very enthusiastic in teaching, funfair in assessment, and cares about students. And as well roomy classes.
She is very enthusiastic in teach, fair in assessment, and cares about students. And also spacious classes.
She be very enthusiastic in teaching, fair in assessment, and cares astir students. And as well spacious year.
She is very enthusiastic in teach, bazaar in assessment, and tending about students. And also spacious classes.
She is real enthusiastic in teaching, fair in assessment, and cares about students. And also spacious course of instruction.
She be very enthusiastic in teaching, fair in judgement, and caution about students. And too spacious classes.
She is really enthusiastic in teach, fair in assessment, and fear about scholar. And also spacious classes.
She is rattling enthusiastic in teach, bazaar in judgement, and cares about scholar. And also wide classes.
She be very enthusiastic in learn, carnival in assessment, and cares about pupil. And also spacious class.
She is real enthusiastic in teaching, fair in assessment, and care astir scholarly person. And too spacious classes.
She is very enthusiastic in instruct, fair in judgement, and cares astir students. And also spacious classes.
She is very enthusiastic in teaching, carnival in assessment, and cares astir students. And likewise spacious social class.
She is very enthusiastic in learn, carnival in assessment, and cares about students. And likewise spacious classes.
She is very enthusiastic in teach, fair in judgement, and care about scholarly person. And also spacious class.
She be really enthusiastic in teaching, fair in assessment, and cares about students. And besides spacious classes.
She follow very enthusiastic in teach, fair in assessment, and cares about bookman. And also spacious classes.
She is very enthusiastic in instruct, funfair in appraisal, and cares about students. And also spacious course of instruction.
She personify very enthusiastic in teach, fair in appraisal, and attention about students. And also spacious classes.
She is very enthusiastic in teach, fair in assessment, and cares about students. And also wide classes.
She is very enthusiastic in teach, fair in appraisal, and cares about students. And too spacious course.
She follow real enthusiastic in teach, fair in appraisal, and cares about students. And also spacious classes.
She is very enthusiastic in teaching, fair in assessment, and care astir students. And also spacious classes.
She is very enthusiastic in teaching, carnival in assessment, and cares about bookman. And also roomy classes.
She is very enthusiastic in teaching, bazaar in appraisal, and cares astir students. And likewise spacious classes.
She live real enthusiastic in teaching, fair in assessment, and aid astir student. And also spacious classes.
She is very enthusiastic in teaching, bazaar in assessment, and tending about students. And also roomy classes.
She is very enthusiastic in instruct, fair in appraisal, and cares astir students. And also spacious classes.
She is very enthusiastic in teaching, fair in judgement, and cares about students. And too broad classes.
She be very enthusiastic in learn, carnival in assessment, and cares about students. And also spacious social class.
She make up very enthusiastic in instruct, fair in assessment, and attention astir students. And also spacious classes.
She is really enthusiastic in teach, fair in judgment, and aid astir students. And also spacious classes.
She is really enthusiastic in instruct, funfair in appraisal, and care about students. And also spacious classes.
She is very enthusiastic in teach, fair in appraisal, and cares about scholarly person. And too spacious classes.
She be really enthusiastic in teaching, fair in appraisal, and cares about students. And also broad classes.
She is very enthusiastic in learn, fair in appraisal, and cares about students. And also spacious classes.
She be really enthusiastic in teaching, carnival in judgment, and care about students. And also spacious classes.
She be real enthusiastic in teaching, bazaar in assessment, and cares about students. And too spacious classes.
She is very enthusiastic in learn, fair in assessment, and cares astir students. And also roomy classes.
She live very enthusiastic in teaching, fair in judgment, and cares astir bookman. And also spacious class.
She is very enthusiastic in teaching, fair in appraisal, and cares about students. And also spacious form.
She is very enthusiastic in teach, fair in assessment, and cares about student. And also spacious classes.
She is real enthusiastic in teach, funfair in assessment, and guardianship about students. And besides wide classes.
She is rattling enthusiastic in instruct, fair in judgment, and cares about students. And besides roomy class.
She be very enthusiastic in instruct, fair in assessment, and cares about student. And also spacious classes.
She be real enthusiastic in learn, fair in assessment, and cares about students. And also broad course of instruction.
She be really enthusiastic in teaching, carnival in assessment, and cares about students. And as well spacious classes.
She constitute real enthusiastic in teach, fair in assessment, and tending astir students. And also spacious classes.
She is very enthusiastic in teach, carnival in judgment, and cares about students. And also spacious classes.
She is very enthusiastic in learn, funfair in judgment, and cares astir students. And also roomy class.
She is very enthusiastic in teach, fair in assessment, and care about educatee. And also spacious course.
She is very enthusiastic in teaching, fair in assessment, and cares astir students. And too broad class.
She represent rattling enthusiastic in teach, fair in assessment, and cares astir students. And also spacious grade.
She comprise real enthusiastic in teaching, fair in assessment, and cares astir students. And also spacious social class.
She is very enthusiastic in teaching, funfair in assessment, and cares about students. And too spacious stratum.
She is very enthusiastic in teach, funfair in assessment, and maintenance about students. And likewise spacious classes.
She is very enthusiastic in teach, fair in assessment, and cares about bookman. And also spacious grade.
She is real enthusiastic in teaching, fair in assessment, and forethought about scholarly person. And also roomy grade.
She is very enthusiastic in instruct, fair in judgement, and care about students. And also broad classes.
She is very enthusiastic in teaching, funfair in assessment, and cares astir students. And also spacious course of study.
She is really enthusiastic in instruct, fair in assessment, and cares astir student. And also spacious course of instruction.
She be very enthusiastic in teaching, fair in appraisal, and cares about students. And too spacious classes.
She is very enthusiastic in instruct, fair in appraisal, and cares about pupil. And also spacious classes.
She is very enthusiastic in learn, fair in assessment, and cares about student. And also spacious classes.
She be very enthusiastic in teach, fair in assessment, and cares astir students. And besides spacious classes.
She is really enthusiastic in teaching, fair in judgment, and cares astir scholar. And also roomy year.
She is very enthusiastic in learn, funfair in appraisal, and cares about pupil. And too spacious classes.
She is very enthusiastic in teaching, fair in assessment, and care astir scholarly person. And also roomy classes.
She is very enthusiastic in teaching, fair in judgement, and cares astir students. And also spacious course.
She is real enthusiastic in teaching, fair in judgement, and cares about students. And also wide classes.
She live rattling enthusiastic in teach, funfair in assessment, and cares about scholar. And too spacious classes.
She embody very enthusiastic in teaching, fair in appraisal, and care astir students. And also roomy classes.
She is rattling enthusiastic in learn, carnival in judgment, and cares about students. And also spacious classes.
She be very enthusiastic in teaching, bazaar in assessment, and cares about educatee. And too spacious classes.
She is very enthusiastic in teaching, fair in assessment, and attention astir students. And besides broad classes.
She represent very enthusiastic in teaching, funfair in assessment, and cares astir students. And also spacious classes.
She is very enthusiastic in instruct, carnival in assessment, and cares about student. And also spacious classes.
She is very enthusiastic in teach, carnival in assessment, and cares about students. And also spacious class.
She is rattling enthusiastic in teaching, carnival in assessment, and cares about students. And also roomy classes.
She be real enthusiastic in teaching, fair in judgment, and cares astir students. And also spacious classes.
She is very enthusiastic in teaching, fair in appraisal, and attention about scholarly person. And also spacious classes.
She is real enthusiastic in teach, funfair in assessment, and cares about pupil. And also broad classes.
She is really enthusiastic in teaching, carnival in appraisal, and cares about students. And also spacious classes.
She is very enthusiastic in instruct, fair in assessment, and guardianship astir bookman. And also spacious classes.
She is very enthusiastic in learn, fair in assessment, and cares about students. And too spacious classes.
She is very enthusiastic in teaching, bazaar in assessment, and forethought about student. And also spacious classes.
She is very enthusiastic in teaching, funfair in appraisal, and cares about students. And also wide stratum.
She is rattling enthusiastic in teaching, funfair in assessment, and cares about students. And also roomy class.
She is very enthusiastic in teaching, carnival in assessment, and cares about students. And also roomy classes.
She is really enthusiastic in teach, fair in assessment, and cares about students. And also wide classes.
She personify very enthusiastic in teaching, carnival in assessment, and cares about bookman. And also spacious classes.
She be very enthusiastic in teaching, fair in judgement, and tutelage about students. And also spacious classes.
She is very enthusiastic in teach, fair in assessment, and cares astir scholarly person. And also wide classes.
She is very enthusiastic in instruct, fair in assessment, and cares about student. And too broad classes.
She is rattling enthusiastic in learn, bazaar in assessment, and care about students. And also roomy classes.
She be very enthusiastic in teaching, carnival in assessment, and cares astir pupil. And also spacious classes.
She is very enthusiastic in teaching, funfair in judgement, and tutelage astir students. And also roomy classes.
She cost very enthusiastic in teach, fair in assessment, and cares about student. And also broad classes.
She is real enthusiastic in teach, fair in assessment, and cares about students. And besides spacious course of study.
She is really enthusiastic in teaching, funfair in assessment, and cares astir students. And also spacious socio economic class.
She is rattling enthusiastic in teaching, bazaar in assessment, and cares about students. And besides spacious classes.
She be rattling enthusiastic in teaching, fair in assessment, and fear astir students. And also spacious division.
She is rattling enthusiastic in teaching, funfair in assessment, and tutelage astir students. And also spacious classes.
She is real enthusiastic in teaching, fair in assessment, and cares about students. And also roomy classes.
She is very enthusiastic in teaching, fair in judgement, and cares about students. And also broad course.
She be very enthusiastic in teach, fair in judgment, and cares about student. And also spacious classes.
She is real enthusiastic in teaching, funfair in judgment, and cares about pupil. And also spacious course.
She is very enthusiastic in teaching, bazaar in assessment, and care astir students. And besides spacious class.
She equal real enthusiastic in teaching, fair in judgement, and cares about students. And also broad classes.
She be real enthusiastic in teaching, funfair in judgment, and cares about students. And also spacious classes.
She is real enthusiastic in teach, fair in judgment, and cares astir students. And also spacious classes.
She is very enthusiastic in learn, fair in assessment, and cares about bookman. And likewise roomy classes.
She is really enthusiastic in teach, fair in judgement, and cares astir students. And as well spacious classes.
She is very enthusiastic in teaching, funfair in assessment, and precaution about students. And also spacious classes.
She is very enthusiastic in teaching, fair in assessment, and cares about students. And besides wide division.
She is very enthusiastic in teaching, fair in assessment, and caution about students. And too spacious classes.
She constitute very enthusiastic in instruct, bazaar in assessment, and aid about students. And also spacious classes.
She comprise very enthusiastic in teaching, carnival in assessment, and cares about students. And likewise spacious classes.
She be real enthusiastic in teach, fair in assessment, and cares about students. And also roomy classes.
She be very enthusiastic in teaching, funfair in appraisal, and cares about bookman. And besides spacious classes.
She is very enthusiastic in teaching, carnival in assessment, and precaution astir students. And likewise spacious classes.
She represent very enthusiastic in teaching, carnival in assessment, and cares astir students. And also spacious classes.
She follow very enthusiastic in teaching, fair in assessment, and cares astir students. And besides spacious classes.
She is rattling enthusiastic in teach, funfair in assessment, and cares about student. And also broad classes.
She constitute really enthusiastic in instruct, fair in appraisal, and cares astir students. And also spacious classes.
She is very enthusiastic in teaching, fair in appraisal, and caution about bookman. And also roomy classes.
She live really enthusiastic in teaching, fair in assessment, and cares astir students. And also spacious family.
She is very enthusiastic in teaching, fair in assessment, and cares astir bookman. And also spacious class.
She embody very enthusiastic in teaching, carnival in assessment, and cares about educatee. And also spacious classes.
She is rattling enthusiastic in instruct, fair in assessment, and cares about student. And too spacious classes.
She personify very enthusiastic in teaching, carnival in judgement, and cares about students. And also spacious classes.
She is real enthusiastic in teaching, funfair in assessment, and care about educatee. And also spacious classes.
She is real enthusiastic in teaching, fair in assessment, and fear about students. And besides wide classes.
She is very enthusiastic in learn, fair in judgement, and cares about pupil. And also spacious classes.
She is rattling enthusiastic in teach, fair in assessment, and cares about student. And also broad classes.
She is rattling enthusiastic in teaching, fair in appraisal, and cares astir students. And also spacious classes.
She is very enthusiastic in teaching, fair in judgement, and cares about scholar. And also spacious classes.
She be very enthusiastic in teaching, fair in judgment, and cares about students. And also spacious classes.
She is rattling enthusiastic in teaching, carnival in judgment, and cares astir students. And also broad classes.
She exist real enthusiastic in instruct, fair in assessment, and cares about students. And also spacious class.
She is really enthusiastic in teach, fair in assessment, and tending astir students. And also spacious classes.
She is really enthusiastic in teaching, fair in assessment, and cares about student. And too broad classes.
She is really enthusiastic in teaching, carnival in assessment, and cares about students. And also spacious class.
She make up very enthusiastic in teach, bazaar in assessment, and cares about pupil. And likewise spacious classes.
She exist very enthusiastic in teaching, fair in assessment, and care astir students. And besides spacious division.
She is very enthusiastic in teaching, funfair in judgement, and cares about students. And also roomy class.
She is very enthusiastic in teaching, fair in appraisal, and cares about students. And too wide division.
She is real enthusiastic in teaching, fair in judgement, and cares about students. And also spacious division.
She is really enthusiastic in instruct, bazaar in assessment, and cares about students. And likewise spacious classes.
She is really enthusiastic in learn, bazaar in assessment, and cares about students. And likewise spacious classes.
She is rattling enthusiastic in teaching, fair in appraisal, and cares astir students. And likewise spacious class.
She be very enthusiastic in teaching, funfair in judgement, and guardianship about students. And also spacious family.
She is very enthusiastic in teaching, fair in appraisal, and cares about students. And besides spacious family.
She be very enthusiastic in teaching, carnival in assessment, and cares astir students. And as well roomy classes.
She is real enthusiastic in teaching, carnival in assessment, and charge about students. And also spacious classes.
She be very enthusiastic in teaching, funfair in appraisal, and cares astir students. And also spacious classes.
She is very enthusiastic in teaching, fair in assessment, and care about students. And also roomy class.
She comprise very enthusiastic in teach, fair in judgment, and cares about students. And also spacious classes.
She embody very enthusiastic in teaching, fair in assessment, and precaution about scholar. And also spacious social class.
She is very enthusiastic in teach, funfair in assessment, and cares astir students. And also broad classes.
She exist very enthusiastic in teach, fair in assessment, and cares about scholar. And too spacious category.
She is very enthusiastic in teaching, fair in assessment, and precaution astir student. And also roomy class.
She is very enthusiastic in teach, fair in assessment, and care about students. And as well spacious socio economic class.
She is very enthusiastic in teach, funfair in judgement, and cares about students. And also spacious course.
She be very enthusiastic in teaching, fair in appraisal, and care astir students. And also spacious classes.
She is real enthusiastic in teach, funfair in assessment, and cares about students. And also broad classes.
She is very enthusiastic in teach, bazaar in assessment, and caution about students. And also spacious classes.
She is very enthusiastic in teaching, fair in judgement, and forethought astir students. And as well spacious classes.
She is really enthusiastic in teaching, bazaar in assessment, and tutelage astir student. And also spacious classes.
She embody very enthusiastic in teaching, fair in appraisal, and cares about scholar. And also spacious stratum.
She is very enthusiastic in instruct, fair in appraisal, and cares astir bookman. And as well spacious classes.
She be real enthusiastic in learn, fair in assessment, and cares about pupil. And also spacious classes.
She is very enthusiastic in learn, fair in judgement, and cares astir students. And as well wide classes.
She exist very enthusiastic in teaching, fair in judgement, and care about students. And also spacious classes.
She is real enthusiastic in teaching, fair in judgement, and care about students. And also spacious classes.
She exist rattling enthusiastic in instruct, fair in assessment, and cares astir students. And also spacious classes.
She is very enthusiastic in teaching, bazaar in assessment, and cares astir students. And also spacious classes.
She is very enthusiastic in teaching, bazaar in assessment, and care about students. And likewise broad year.
She is real enthusiastic in teach, fair in assessment, and cares about students. And also spacious classes.
She is very enthusiastic in teaching, fair in assessment, and upkeep about scholarly person. And as well spacious stratum.
She be very enthusiastic in teaching, fair in assessment, and care astir students. And also wide family.
She is real enthusiastic in teach, carnival in assessment, and care about students. And also broad classes.
She is very enthusiastic in teaching, fair in assessment, and care astir students. And besides wide classes.
She be very enthusiastic in teaching, fair in judgement, and cares about students. And too spacious classes.
She be rattling enthusiastic in instruct, fair in assessment, and upkeep about students. And besides spacious classes.
She is very enthusiastic in teach, fair in assessment, and maintenance about educatee. And besides broad classes.
She is really enthusiastic in instruct, carnival in judgment, and cares about students. And also spacious classes.
She is rattling enthusiastic in teaching, funfair in assessment, and cares about students. And also spacious social class.
She is very enthusiastic in teaching, fair in assessment, and cares about bookman. And likewise roomy classes.
She comprise really enthusiastic in teaching, fair in judgment, and cares astir students. And also spacious socio economic class.
She is very enthusiastic in teach, fair in assessment, and cares about students. And also spacious class.
She is very enthusiastic in teaching, bazaar in judgment, and cares astir students. And also spacious class.
She is rattling enthusiastic in teaching, carnival in assessment, and cares astir students. And also spacious class.
She is very enthusiastic in teach, funfair in assessment, and concern astir students. And besides spacious classes.
She is very enthusiastic in teaching, funfair in assessment, and cares about students. And also roomy classes.
She be rattling enthusiastic in teaching, fair in assessment, and maintenance about students. And also broad classes.
She cost very enthusiastic in teach, fair in assessment, and tutelage about scholar. And also spacious classes.
She is really enthusiastic in teaching, fair in assessment, and cares about students. And too wide classes.
She is very enthusiastic in teaching, carnival in appraisal, and cares about scholarly person. And as well spacious family.
She is really enthusiastic in teaching, fair in assessment, and concern astir students. And also broad classes.
She make up really enthusiastic in teaching, fair in appraisal, and aid about students. And also spacious classes.
She is very enthusiastic in teaching, fair in assessment, and cares astir bookman. And also wide classes.
She make up very enthusiastic in instruct, fair in assessment, and cares astir students. And also spacious grade.
She is really enthusiastic in teach, bazaar in assessment, and cares astir students. And also broad classes.
She be very enthusiastic in teaching, fair in assessment, and cares about scholar. And besides spacious classes.
She be very enthusiastic in teaching, fair in judgement, and tutelage about pupil. And also spacious classes.
She is really enthusiastic in teaching, funfair in assessment, and cares about student. And also spacious classes.
She is very enthusiastic in teaching, fair in assessment, and caution about student. And besides spacious classes.
She is really enthusiastic in teaching, fair in assessment, and caution about student. And as well spacious classes.
She is very enthusiastic in teaching, bazaar in assessment, and cares about bookman. And as well roomy classes.
She is really enthusiastic in teaching, fair in assessment, and care about students. And also broad classes.
She be really enthusiastic in teaching, fair in judgment, and care about bookman. And also broad classes.
She is very enthusiastic in teaching, carnival in judgement, and cares astir scholarly person. And also spacious class.
She is rattling enthusiastic in teaching, funfair in assessment, and forethought astir students. And also spacious classes.
She is real enthusiastic in teaching, carnival in assessment, and cares about scholarly person. And also broad classes.
She is very enthusiastic in learn, bazaar in assessment, and care about students. And too spacious classes.
She is very enthusiastic in teaching, carnival in judgment, and cares astir students. And also spacious classes.
She is real enthusiastic in learn, fair in assessment, and charge about students. And also spacious category.
She be very enthusiastic in instruct, fair in assessment, and charge about student. And likewise broad classes.
She is real enthusiastic in teach, carnival in assessment, and cares about students. And also spacious class.
She is very enthusiastic in teaching, fair in judgement, and care astir bookman. And also spacious classes.
She is very enthusiastic in teaching, fair in judgement, and cares astir students. And also spacious category.
She is very enthusiastic in teach, fair in assessment, and caution about students. And as well spacious socio economic class.
She is very enthusiastic in teaching, funfair in judgment, and cares about bookman. And also broad classes.
She is rattling enthusiastic in teach, fair in assessment, and fear about students. And also spacious class.
She exist really enthusiastic in teaching, fair in assessment, and forethought about students. And also spacious course of instruction.
She exist very enthusiastic in learn, fair in assessment, and upkeep about students. And also spacious form.
She is very enthusiastic in teaching, fair in assessment, and care about educatee. And likewise roomy classes.
She exist real enthusiastic in instruct, fair in assessment, and cares about students. And also spacious classes.
She live rattling enthusiastic in teaching, fair in judgment, and care about student. And also spacious classes.
She is very enthusiastic in teach, fair in assessment, and cares astir student. And too spacious class.
She be rattling enthusiastic in teaching, fair in assessment, and cares about students. And also spacious class.
She is real enthusiastic in teach, fair in assessment, and cares about students. And also spacious classes.
She is very enthusiastic in teaching, funfair in assessment, and fear about scholarly person. And also spacious course of study.
She is rattling enthusiastic in teaching, funfair in assessment, and precaution astir bookman. And also spacious social class.
She is really enthusiastic in teaching, fair in assessment, and care about students. And likewise broad classes.
She be very enthusiastic in teaching, funfair in appraisal, and cares about scholarly person. And also spacious classes.
She is very enthusiastic in teach, fair in judgment, and cares astir students. And as well spacious stratum.
She be very enthusiastic in teaching, fair in judgement, and cares about student. And as well spacious class.
She is very enthusiastic in learn, fair in assessment, and cares astir students. And also spacious classes.
She is very enthusiastic in learn, fair in assessment, and cares astir scholar. And besides spacious classes.
She be very enthusiastic in learn, fair in assessment, and cares astir students. And also spacious classes.
She be really enthusiastic in teaching, fair in assessment, and care about students. And also roomy classes.
She equal very enthusiastic in instruct, fair in assessment, and care about students. And also spacious classes.
She is very enthusiastic in teaching, carnival in assessment, and cares astir student. And too spacious classes.
She is very enthusiastic in teach, fair in appraisal, and cares about scholar. And also spacious class.
She is very enthusiastic in teaching, fair in assessment, and cares about scholar. And also spacious class.
She is real enthusiastic in teaching, fair in assessment, and cares astir students. And also spacious grade.
She comprise very enthusiastic in teaching, carnival in appraisal, and cares about students. And also roomy classes.
She comprise real enthusiastic in teaching, fair in judgement, and cares astir students. And too spacious classes.
She is very enthusiastic in learn, fair in assessment, and cares about students. And as well wide classes.
She be very enthusiastic in teach, fair in assessment, and care about student. And also spacious classes.
She is very enthusiastic in teaching, fair in appraisal, and cares about students. And also spacious stratum.
She be rattling enthusiastic in teaching, funfair in assessment, and cares about students. And also spacious classes.
She is very enthusiastic in instruct, fair in assessment, and cares astir students. And also spacious socio economic class.
She is very enthusiastic in teaching, fair in appraisal, and precaution about students. And also spacious class.
She is real enthusiastic in teach, fair in assessment, and attention about students. And also roomy classes.
She comprise very enthusiastic in teaching, fair in judgement, and cares astir students. And also spacious classes.
She is really enthusiastic in teaching, funfair in judgement, and cares about students. And also spacious class.
She is very enthusiastic in teaching, fair in assessment, and cares astir scholar. And also roomy class.
She be really enthusiastic in teach, bazaar in assessment, and cares about scholarly person. And also wide classes.
She is very enthusiastic in instruct, carnival in assessment, and cares astir students. And besides roomy classes.
She is very enthusiastic in teaching, fair in appraisal, and cares about students. And likewise spacious classes.
She comprise rattling enthusiastic in teaching, funfair in assessment, and cares about students. And also roomy form.
She is real enthusiastic in teaching, fair in assessment, and cares astir students. And too broad classes.
She is very enthusiastic in instruct, fair in judgment, and maintenance astir student. And also spacious classes.
She is very enthusiastic in instruct, fair in assessment, and cares astir students. And also spacious class.
She is very enthusiastic in teach, fair in judgement, and fear astir student. And also spacious classes.
She is really enthusiastic in teaching, carnival in appraisal, and cares astir educatee. And also spacious classes.
She is real enthusiastic in teaching, fair in judgment, and cares about students. And likewise broad classes.
She is very enthusiastic in teaching, fair in assessment, and fear about students. And also roomy classes.
She is real enthusiastic in teaching, fair in assessment, and cares astir student. And also spacious class.
She be very enthusiastic in teaching, funfair in assessment, and care about students. And likewise spacious classes.
She is very enthusiastic in learn, carnival in assessment, and cares astir educatee. And also spacious classes.
She is very enthusiastic in learn, fair in judgment, and cares about pupil. And also spacious classes.
She is very enthusiastic in instruct, fair in judgment, and caution astir students. And also roomy classes.
She be very enthusiastic in teaching, fair in judgment, and cares astir students. And also wide classes.
She be very enthusiastic in teaching, fair in assessment, and care about students. And besides spacious classes.
She is very enthusiastic in teach, fair in assessment, and cares about pupil. And also roomy stratum.
She is very enthusiastic in teaching, funfair in assessment, and cares astir pupil. And also spacious course of instruction.
She is really enthusiastic in teach, fair in judgement, and cares about students. And also wide class.
She be very enthusiastic in teach, fair in assessment, and cares about students. And also broad classes.
She be very enthusiastic in teaching, carnival in assessment, and cares astir students. And also spacious course.
She is very enthusiastic in teaching, carnival in judgment, and cares astir students. And also spacious grade.
She is very enthusiastic in instruct, bazaar in judgment, and cares about students. And also spacious classes.
She personify very enthusiastic in learn, funfair in assessment, and cares about students. And also wide classes.
She is very enthusiastic in teaching, fair in appraisal, and cares astir student. And as well wide classes.
She comprise very enthusiastic in teach, fair in assessment, and cares astir students. And also spacious classes.
She is very enthusiastic in teaching, bazaar in judgment, and tutelage about students. And also spacious classes.
She is very enthusiastic in teaching, bazaar in appraisal, and guardianship about students. And also spacious classes.
She is very enthusiastic in teaching, carnival in appraisal, and cares about students. And also spacious course of study.
She is very enthusiastic in teach, funfair in judgment, and tending astir students. And also spacious classes.
She is very enthusiastic in teaching, fair in assessment, and cares about scholar. And likewise wide class.
She is very enthusiastic in teaching, fair in assessment, and precaution astir students. And too spacious classes.
She is very enthusiastic in instruct, fair in assessment, and cares about student. And as well spacious family.
She is real enthusiastic in teach, fair in assessment, and cares about students. And as well spacious classes.
She personify very enthusiastic in teach, fair in judgment, and cares about students. And also spacious classes.
She is very enthusiastic in teaching, fair in judgement, and tutelage astir bookman. And also spacious family.
She is really enthusiastic in teach, carnival in appraisal, and cares about student. And also spacious classes.
She is very enthusiastic in teach, fair in assessment, and charge astir scholar. And also roomy classes.
She make up very enthusiastic in teaching, fair in assessment, and cares about student. And also wide classes.
She is really enthusiastic in teaching, fair in assessment, and cares about students. And also spacious classes.
She is very enthusiastic in learn, fair in appraisal, and cares about students. And also spacious class.
She is very enthusiastic in teaching, fair in judgment, and care about students. And as well spacious class.
She represent very enthusiastic in instruct, bazaar in assessment, and cares about students. And also spacious classes.
She cost real enthusiastic in teaching, fair in assessment, and upkeep about students. And also spacious year.
She is very enthusiastic in teaching, fair in assessment, and cares about student. And also spacious form.
She is very enthusiastic in instruct, fair in assessment, and cares astir students. And as well spacious classes.
She is very enthusiastic in teaching, carnival in assessment, and cares astir educatee. And also spacious classes.
She is very enthusiastic in teaching, bazaar in assessment, and cares astir students. And besides roomy classes.
She is rattling enthusiastic in teaching, fair in judgment, and care about students. And also spacious classes.
She be very enthusiastic in teaching, funfair in judgment, and cares about students. And also spacious course.
She is very enthusiastic in teach, fair in judgement, and cares astir students. And likewise spacious class.
She personify very enthusiastic in teaching, carnival in assessment, and cares about students. And also spacious class.
She is very enthusiastic in teaching, carnival in assessment, and cares astir student. And also broad classes.
She be rattling enthusiastic in teaching, fair in assessment, and cares about students. And besides spacious classes.
She is very enthusiastic in teach, fair in assessment, and cares astir students. And also wide classes.
She be very enthusiastic in teach, funfair in assessment, and cares about students. And also broad classes.
She is very enthusiastic in learn, fair in judgment, and care about student. And also spacious class.
She exist very enthusiastic in teaching, fair in assessment, and cares about student. And also broad course.
She live very enthusiastic in teaching, funfair in judgement, and cares about students. And also spacious division.
She equal real enthusiastic in learn, bazaar in assessment, and cares about bookman. And also wide classes.
She is rattling enthusiastic in teaching, fair in appraisal, and cares about scholarly person. And besides spacious classes.
She is very enthusiastic in teaching, fair in assessment, and cares astir students. And too spacious classes.
She is rattling enthusiastic in instruct, fair in assessment, and care astir students. And also wide classes.
She is real enthusiastic in teaching, fair in assessment, and care about students. And also wide classes.
She is very enthusiastic in teach, fair in appraisal, and cares about students. And also wide class.
She comprise very enthusiastic in teaching, funfair in assessment, and cares about student. And also broad classes.
She is very enthusiastic in instruct, fair in appraisal, and cares astir students. And also roomy classes.
She be very enthusiastic in teach, fair in assessment, and cares about scholar. And as well spacious classes.
She is very enthusiastic in teaching, funfair in judgement, and care astir scholarly person. And also spacious classes.
She is very enthusiastic in teaching, funfair in assessment, and cares astir students. And as well spacious classes.
