# Supplementary material for: Attention-aware with stacked embedding for sentiment analysis of student feedback through deep learning techniques
Source: PeerJ Comput Sci. 2024 Sep 2;10:e2283. doi: 10.7717/peerj-cs.2283 (PMC11419625; doi:10.7717/peerj-cs.2283)
Supplement: Supplemental Information 2 [file peerj-cs-10-2283-s002.zip › UIT-VSFC/agumented text/test (43).xlsx]

## Sheet: welcome
I do not get any other commentary or opinion. Everything seem fine. I am good with it. No dissatisfaction.
I serve non have any other commentary operating theater opinion. Everything seems hunky dory. I am good with it. No dissatisfaction.
I answer non have any other comment or notion. Everything look fine. Unity am good with information technology. No dissatisfaction.
I coiffe not have any other commentary or view. Everything seems ok. I am good with it. No dissatisfaction.
One do not have any other input surgery opinion. Everything appear fine. I am good with information technology. No dissatisfaction.
I practice not have any other comment or opinion. Everything seems fine. I am upright with information technology. No dissatisfaction.
Iodin act not have any other comment or judgement. Everything seems fine. I follow practiced with information technology. No dissatisfaction.
Ane do not make any early comment oregon opinion. Everything seems fine. I am good with information technology. No dissatisfaction.
I do not own any other remark or opinion. Everything seem fine. Atomic number 53 live good with it. No dissatisfaction.
I practice not make any other comment or opinion. Everything seems fine. 1 am good with information technology. No dissatisfaction.
I do not have any former scuttlebutt or ruling. Everything look fine. Ane am good with it. No dissatisfaction.
I do non have any other comment operating theater view. Everything seems fine. Iodin am good with it. No dissatisfaction.
Unity do not have any other input or opinion. Everything appear fine. Iodin be good with it. No dissatisfaction.
I do not have any other commentary or judgment. Everything seem ok. I am good with information technology. No dissatisfaction.
I do not give any former comment or opinion. Everything seems hunky dory. Iodine am just with information technology. No dissatisfaction.
I do not possess any other remark or legal opinion. Everything seem fine. I am secure with it. No dissatisfaction.
I do not get any other comment or judgment. Everything seem okay. I am good with it. No dissatisfaction.
I set not let any other comment or opinion. Everything seems o.k.. I be good with it. No dissatisfaction.
I do non have any former input or opinion. Everything appear okay. I am unspoilt with it. No dissatisfaction.
I do not get any other commentary or opinion. Everything seems fine. Iodin am good with it. No dissatisfaction.
I perform not have any former comment or legal opinion. Everything seems fine. One be good with it. No dissatisfaction.
I do not get any other comment or thought. Everything seem fine. I be unspoilt with it. No dissatisfaction.
1 coif not suffer any other comment or opinion. Everything seems fine. One am good with it. No dissatisfaction.
Iodin serve not have any other comment oregon opinion. Everything seems fine. One am salutary with it. No dissatisfaction.
I coiffe not cause any former comment or opinion. Everything seems fine. Atomic number 53 am good with information technology. No dissatisfaction.
Unity behave non have any other comment operating theatre persuasion. Everything seems fine. I am good with it. No dissatisfaction.
I do not have any other remark or view. Everything seems fine. One am in effect with information technology. No dissatisfaction.
Unity dress non have any other comment or opinion. Everything seems ok. Iodin am good with it. No dissatisfaction.
I do not make any early comment beaver state opinion. Everything seem hunky dory. I am good with information technology. No dissatisfaction.
One do not own any early comment oregon opinion. Everything seems fine. One am good with it. No dissatisfaction.
Unity do not have any other input or opinion. Everything seems all right. Atomic number 53 am near with it. No dissatisfaction.
I do non take in any other comment oregon opinion. Everything seems o.k.. One am good with it. No dissatisfaction.
Unity arrange not have any other comment or public opinion. Everything seems fine. I am full with information technology. No dissatisfaction.
I do non deliver any other scuttlebutt or opinion. Everything seems ok. Ane am good with it. No dissatisfaction.
I do not have any former comment or popular opinion. Everything seems hunky dory. Atomic number 53 be just with it. No dissatisfaction.
One do not ingest any other comment or opinion. Everything seems fine. I exist good with information technology. No dissatisfaction.
I do not get any other comment operating theater opinion. Everything seems fine. Single live secure with information technology. No dissatisfaction.
I make not have any other remark operating theatre opinion. Everything seems all right. I am just with it. No dissatisfaction.
I coiffe not have any other comment beaver state opinion. Everything seems o.k.. Iodin am good with it. No dissatisfaction.
Iodin do not have any other comment or judgment. Everything seems fine. I equal proficient with it. No dissatisfaction.
I do not accept any other comment or view. Everything seem okay. I am good with information technology. No dissatisfaction.
I do not have got any other comment operating theatre impression. Everything seems fine. Ane am good with information technology. No dissatisfaction.
I do not have any other remark beaver state opinion. Everything seem o.k.. 1 am good with it. No dissatisfaction.
I perform not have any other scuttlebutt operating room opinion. Everything seem fine. I be good with it. No dissatisfaction.
1 do non have got any other comment operating theater opinion. Everything seems fine. I am salutary with information technology. No dissatisfaction.
I do not have any other commentary beaver state opinion. Everything seem fine. I am honorable with it. No dissatisfaction.
I do not have any other gossip or opinion. Everything look fine. Iodin represent good with information technology. No dissatisfaction.
I serve non induce any former input or opinion. Everything seems fine. I am good with it. No dissatisfaction.
I do not give any other input or opinion. Everything seems fine. 1 am proficient with it. No dissatisfaction.
Atomic number 53 coif not have any other comment or opinion. Everything seem fine. 1 am good with it. No dissatisfaction.
I do non have any early comment surgery opinion. Everything seems fine. Iodine am good with it. No dissatisfaction.
Unity do non have any early comment or opinion. Everything seem hunky dory. I am good with it. No dissatisfaction.
I coif not have any other comment or opinion. Everything seems ok. Unity cost adept with it. No dissatisfaction.
One do non have any former comment or opinion. Everything seem fine. Iodin am good with it. No dissatisfaction.
I do not have any former comment or judgement. Everything seems okay. I am good with information technology. No dissatisfaction.
I do non have any other comment operating room feeling. Everything seems ok. I am beneficial with it. No dissatisfaction.
I do non accept any early comment or opinion. Everything seem fine. Iodine am good with it. No dissatisfaction.
I make non have any other gossip or view. Everything seems ok. Iodin am good with it. No dissatisfaction.
I do non own any other remark or opinion. Everything seems hunky dory. Iodin am good with it. No dissatisfaction.
Iodin do not receive any other remark or opinion. Everything seems hunky dory. Iodine am good with it. No dissatisfaction.
I do non suffer any other comment oregon opinion. Everything seems fine. I be good with it. No dissatisfaction.
I do non sustain any early comment operating theatre opinion. Everything seems fine. I am good with information technology. No dissatisfaction.
I set not have any other comment operating room opinion. Everything seem fine. One be good with it. No dissatisfaction.
I do not have any other remark beaver state opinion. Everything seem ok. Atomic number 53 am good with it. No dissatisfaction.
I make out non have any other gossip operating room opinion. Everything seems fine. I be good with it. No dissatisfaction.
1 do non have any other comment operating theater opinion. Everything seem all right. I am practiced with it. No dissatisfaction.
I do non have any other gossip or opinion. Everything seems fine. I live good with information technology. No dissatisfaction.
I dress not receive any early comment or opinion. Everything seems fine. I constitute good with information technology. No dissatisfaction.
I do non have any early comment oregon public opinion. Everything seems fine. I am good with information technology. No dissatisfaction.
I do non have any former comment operating room view. Everything seem fine. I am expert with it. No dissatisfaction.
I do non have any other remark or view. Everything seems fine. I am good with information technology. No dissatisfaction.
I make not have any former input operating room opinion. Everything seems hunky dory. Unity am good with it. No dissatisfaction.
I do non have any other comment surgery opinion. Everything seems fine. I be good with information technology. No dissatisfaction.
Ane serve not suffer any other comment beaver state opinion. Everything seems fine. I equal just with it. No dissatisfaction.
Iodine do non throw any other comment or view. Everything seems fine. I am good with it. No dissatisfaction.
Ane do non have any other comment or opinion. Everything look fine. I am practiced with information technology. No dissatisfaction.
Single make not have any other comment or opinion. Everything appear hunky dory. 1 am salutary with it. No dissatisfaction.
I do non have any other remark or popular opinion. Everything seem fine. Unity be good with it. No dissatisfaction.
I do non have any other comment or view. Everything seems okay. I am adept with it. No dissatisfaction.
Unity dress not get any other comment or opinion. Everything seems all right. Iodine am skillful with it. No dissatisfaction.
Ane do non have any early scuttlebutt or opinion. Everything seems o.k.. I am good with information technology. No dissatisfaction.
I do non have any other comment operating theatre popular opinion. Everything seems fine. I be well with it. No dissatisfaction.
I do non have any early gossip surgery opinion. Everything look fine. I am good with it. No dissatisfaction.
I do non have any other comment or view. Everything seem fine. I am dear with information technology. No dissatisfaction.
1 make non give birth any former comment or opinion. Everything seems fine. I am good with it. No dissatisfaction.
I do not take any other comment or persuasion. Everything appear o.k.. I am good with information technology. No dissatisfaction.
I exercise not have any former scuttlebutt or opinion. Everything appear fine. I am good with information technology. No dissatisfaction.
I do not have any other comment or opinion. Everything seems fine. Atomic number 53 be upright with information technology. No dissatisfaction.
I make out non have any former gossip or opinion. Everything appear fine. I am in effect with it. No dissatisfaction.
I make not take any other comment operating theater opinion. Everything appear fine. I am good with it. No dissatisfaction.
I dress not have any other commentary operating room opinion. Everything seems fine. Ane am good with information technology. No dissatisfaction.
I do not stimulate any other input or opinion. Everything seem fine. I represent just with it. No dissatisfaction.
Iodin suffice non have any other comment or opinion. Everything seem fine. I am good with information technology. No dissatisfaction.
Ace do not deliver any other comment or opinion. Everything seem fine. Ace am skilful with information technology. No dissatisfaction.
I do not experience any former comment surgery ruling. Everything seems ok. One am good with it. No dissatisfaction.
I do not get any early comment or opinion. Everything seems ok. 1 equal good with information technology. No dissatisfaction.
I get along non have any former comment or feeling. Everything look fine. Single am good with it. No dissatisfaction.
I do non cause any other comment oregon opinion. Everything seem fine. I am well with information technology. No dissatisfaction.
I do not have any early remark or opinion. Everything seem fine. One am good with information technology. No dissatisfaction.
I do non have any other scuttlebutt operating theatre opinion. Everything seems fine. 1 be good with it. No dissatisfaction.
I dress non ingest any other comment or opinion. Everything seem fine. I am good with it. No dissatisfaction.
I do non take any other remark or vox populi. Everything seems fine. I constitute good with it. No dissatisfaction.
I dress not have got any other comment beaver state opinion. Everything seems ok. 1 am good with it. No dissatisfaction.
I do not have any former input operating room public opinion. Everything seems fine. I constitute good with it. No dissatisfaction.
I do non have any other comment or vox populi. Everything seem fine. Atomic number 53 am good with it. No dissatisfaction.
1 do not make any other comment or opinion. Everything seems ok. I be good with it. No dissatisfaction.
1 exercise not have any former comment operating theatre opinion. Everything seems o.k.. I am unspoilt with it. No dissatisfaction.
I answer not take any other comment beaver state vox populi. Everything seems okay. I am good with it. No dissatisfaction.
I do non have any other comment or view. Everything appear fine. I am in force with it. No dissatisfaction.
I make out non have any early commentary or opinion. Everything seems fine. Iodine am good with it. No dissatisfaction.
I do not have any former comment surgery view. Everything seem fine. Unity am serious with it. No dissatisfaction.
Ane do not take any other gossip or view. Everything seems fine. I am good with it. No dissatisfaction.
I serve not have any other comment operating theatre opinion. Everything appear all right. I am practiced with it. No dissatisfaction.
1 do not throw any other scuttlebutt or opinion. Everything seems ok. I am good with information technology. No dissatisfaction.
I do not have any other comment operating theatre belief. Everything seems fine. Single am dependable with information technology. No dissatisfaction.
I come non have any other comment or persuasion. Everything seem fine. I am dependable with it. No dissatisfaction.
I make not have any early comment or opinion. Everything seem fine. Atomic number 53 am good with it. No dissatisfaction.
Iodine do not have any other scuttlebutt or opinion. Everything seems ok. I be in effect with it. No dissatisfaction.
I make not have any other gossip or opinion. Everything seems fine. Unity make up good with information technology. No dissatisfaction.
1 do non have any early input or opinion. Everything seems fine. I am practiced with it. No dissatisfaction.
I act not have any early comment surgery opinion. Everything seems all right. Unity am good with it. No dissatisfaction.
I do not have any other remark surgery ruling. Everything seems hunky dory. Iodine am good with it. No dissatisfaction.
1 do non deliver any other comment operating theater judgement. Everything seems fine. I am good with it. No dissatisfaction.
I do not make any other comment or opinion. Everything seems all right. I am good with information technology. No dissatisfaction.
I do non have any former comment or belief. Everything seems all right. Iodine am near with it. No dissatisfaction.
I do non have any former remark operating theatre opinion. Everything seems fine. I am full with it. No dissatisfaction.
1 do non induce any other comment or opinion. Everything seems fine. Iodin am good with it. No dissatisfaction.
I do non possess any former comment or opinion. Everything appear fine. Iodin live good with it. No dissatisfaction.
Iodine do not have any other commentary or opinion. Everything seems hunky dory. 1 be good with information technology. No dissatisfaction.
I do not sustain any other comment or belief. Everything seems o.k.. I live dependable with information technology. No dissatisfaction.
I do not own any other comment or opinion. Everything seems fine. I personify proficient with information technology. No dissatisfaction.
I perform non have any former comment or public opinion. Everything seems fine. I am secure with information technology. No dissatisfaction.
I perform not get any other comment operating room vox populi. Everything seem fine. I am good with information technology. No dissatisfaction.
I do non have any other comment or popular opinion. Everything appear fine. Ane am undecomposed with it. No dissatisfaction.
I do not receive any former comment operating room opinion. Everything seems fine. I comprise good with it. No dissatisfaction.
I do not take any former comment or opinion. Everything appear fine. Single am good with information technology. No dissatisfaction.
I do non accept any former comment or opinion. Everything look fine. Atomic number 53 am good with it. No dissatisfaction.
Unity cause not birth any other comment or opinion. Everything appear fine. I am good with information technology. No dissatisfaction.
I do non have any early gossip operating theatre sentiment. Everything seems fine. I am good with it. No dissatisfaction.
1 do non have any other remark or ruling. Everything seems hunky dory. I am practiced with it. No dissatisfaction.
I do not have any early remark operating room opinion. Everything seems fine. I be good with it. No dissatisfaction.
I do not make any former remark beaver state opinion. Everything seems fine. I am good with it. No dissatisfaction.
I serve not have any early comment or feeling. Everything look fine. I am good with information technology. No dissatisfaction.
1 serve not bear any other input or thought. Everything seems fine. I am good with information technology. No dissatisfaction.
I do not have got any early comment operating room opinion. Everything appear fine. I am good with it. No dissatisfaction.
I do non have any other comment operating room judgement. Everything seems ok. I cost good with it. No dissatisfaction.
I do not have any other gossip or opinion. Everything seem fine. Single am unspoiled with it. No dissatisfaction.
I do non have any early comment or opinion. Everything seems ok. I be undecomposed with it. No dissatisfaction.
I do non have any other comment operating theater ruling. Everything seem fine. I am respectable with it. No dissatisfaction.
I perform non have any former comment or opinion. Everything seems fine. I am sound with information technology. No dissatisfaction.
I make not have any early remark or opinion. Everything seems fine. I be good with it. No dissatisfaction.
I coif not have any other comment oregon judgement. Everything seems fine. I am well with information technology. No dissatisfaction.
One do non have any former comment or opinion. Everything seem fine. Unity am good with it. No dissatisfaction.
I act non have any other comment or public opinion. Everything seems o.k.. I am good with it. No dissatisfaction.
I make not have any other comment oregon judgement. Everything seems fine. Ane am good with information technology. No dissatisfaction.
I do not have any early comment or opinion. Everything seems fine. Ane make up good with it. No dissatisfaction.
I do not get any other commentary beaver state opinion. Everything seems fine. I am good with information technology. No dissatisfaction.
I do not have any early comment operating theater thought. Everything seems fine. I be good with it. No dissatisfaction.
I dress not have any other comment operating theatre opinion. Everything seem fine. I am honorable with it. No dissatisfaction.
Unity serve non have any other comment or opinion. Everything seems fine. I equal practiced with it. No dissatisfaction.
Unity exercise not get any other comment operating theatre popular opinion. Everything appear fine. I am good with it. No dissatisfaction.
I do non have any other commentary surgery impression. Everything seems fine. I am good with information technology. No dissatisfaction.
I cause not have any former comment surgery opinion. Everything seems fine. Iodine am safe with it. No dissatisfaction.
Iodine do non have any other remark or opinion. Everything seems fine. Ace am good with it. No dissatisfaction.
I act not ingest any former comment or impression. Everything seems fine. I am good with information technology. No dissatisfaction.
I dress not have any former comment or opinion. Everything appear fine. I am upright with information technology. No dissatisfaction.
Iodine behave non have any other comment or impression. Everything seems fine. I am good with information technology. No dissatisfaction.
Iodine suffice non have any other comment or opinion. Everything seems fine. Ane am good with information technology. No dissatisfaction.
I do not have any other comment or opinion. Everything seem okay. I be good with information technology. No dissatisfaction.
I do not have any other commentary or opinion. Everything seems all right. I be unspoilt with it. No dissatisfaction.
I do non take in any former comment or opinion. Everything seems fine. I am dependable with information technology. No dissatisfaction.
1 do not have any former comment surgery opinion. Everything seem fine. I am good with it. No dissatisfaction.
I do non have any other comment or opinion. Everything seem all right. Atomic number 53 am good with information technology. No dissatisfaction.
I do not have any early scuttlebutt or view. Everything seems fine. I represent good with information technology. No dissatisfaction.
Single dress not have any other comment or opinion. Everything seems hunky dory. I am unspoilt with information technology. No dissatisfaction.
I do not take any early comment operating room opinion. Everything seems fine. I am good with it. No dissatisfaction.
I perform not throw any other comment oregon opinion. Everything seem fine. I be skillful with it. No dissatisfaction.
I do not have any other commentary or opinion. Everything seem ok. I am dependable with information technology. No dissatisfaction.
1 do not possess any former commentary or opinion. Everything seem fine. I am good with it. No dissatisfaction.
Ace do not have any former scuttlebutt or opinion. Everything seem okay. I am good with it. No dissatisfaction.
I do not take any other comment or persuasion. Everything seems fine. I be serious with information technology. No dissatisfaction.
Ane execute non have any other remark or opinion. Everything appear fine. I am good with it. No dissatisfaction.
I execute non have any other comment or judgment. Everything seems fine. Atomic number 53 am serious with information technology. No dissatisfaction.
I do not have any other comment beaver state belief. Everything appear fine. I am good with it. No dissatisfaction.
Unity do not have any early comment or notion. Everything seems fine. Single am estimable with it. No dissatisfaction.
Atomic number 53 do not make any early comment or notion. Everything seems fine. I am good with it. No dissatisfaction.
I do not have any early scuttlebutt oregon opinion. Everything seems fine. Single am upright with it. No dissatisfaction.
I do not have any other comment or opinion. Everything seems okay. I be good with information technology. No dissatisfaction.
1 do not have any other comment operating theatre impression. Everything seems fine. Unity am good with it. No dissatisfaction.
I make out non experience any early scuttlebutt or persuasion. Everything seems fine. I am good with it. No dissatisfaction.
One do not have any early remark or opinion. Everything appear fine. I equal good with it. No dissatisfaction.
1 do not ingest any other comment operating theater impression. Everything seem fine. I am good with it. No dissatisfaction.
Iodine do non sustain any other comment or legal opinion. Everything seems fine. I am good with it. No dissatisfaction.
Iodine suffice non have any other input or opinion. Everything seems fine. I am salutary with it. No dissatisfaction.
Single do non have any other comment or legal opinion. Everything look ok. I am good with it. No dissatisfaction.
I do not deliver any early comment beaver state opinion. Everything seems fine. Atomic number 53 be good with it. No dissatisfaction.
I do non have any former scuttlebutt or opinion. Everything seems fine. I am good with information technology. No dissatisfaction.
Single do non have any former comment operating room opinion. Everything seem fine. I be good with it. No dissatisfaction.
Atomic number 53 practise not have any former comment or persuasion. Everything seems ok. I am good with it. No dissatisfaction.
I do non have any other comment operating room opinion. Everything appear fine. I be safe with information technology. No dissatisfaction.
I do non have any other comment surgery opinion. Everything seem fine. One represent well with it. No dissatisfaction.
I make not have any other comment beaver state opinion. Everything appear hunky dory. I am good with information technology. No dissatisfaction.
I do not get any other gossip or view. Everything seems fine. Iodin am good with it. No dissatisfaction.
Iodin do non have any former remark or vox populi. Everything seems fine. I am good with it. No dissatisfaction.
I set not have any former comment or sentiment. Everything seems all right. One am good with it. No dissatisfaction.
I do non hold any former commentary or opinion. Everything seems fine. I am good with it. No dissatisfaction.
Iodine do not have any other commentary or opinion. Everything seem all right. I am good with information technology. No dissatisfaction.
I make not accept any early comment or opinion. Everything seems fine. Iodin am in force with information technology. No dissatisfaction.
I do not have any other scuttlebutt oregon opinion. Everything seem fine. One am good with it. No dissatisfaction.
I make not have any other comment or opinion. Everything seem okay. I am expert with it. No dissatisfaction.
I practise non have any early input or opinion. Everything seems fine. I am good with it. No dissatisfaction.
I do non suffer any early gossip or opinion. Everything seems fine. I am good with it. No dissatisfaction.
I make not have any other remark operating room opinion. Everything seems fine. Ane be good with it. No dissatisfaction.
I do not suffer any other comment operating room legal opinion. Everything seems fine. One am good with it. No dissatisfaction.
I do not experience any other commentary or opinion. Everything seem okay. I be good with information technology. No dissatisfaction.
I do non have any other comment operating theater notion. Everything seem fine. I am good with information technology. No dissatisfaction.
I do not have any former remark or opinion. Everything seems fine. Iodin make up in effect with it. No dissatisfaction.
I act not have any other comment beaver state judgement. Everything seems fine. Iodin am good with it. No dissatisfaction.
I do non have any other comment beaver state vox populi. Everything seems o.k.. I am good with information technology. No dissatisfaction.
I do not have any other input operating theater opinion. Everything appear hunky dory. Ace am good with it. No dissatisfaction.
I do non have any other comment surgery ruling. Everything appear ok. I be good with it. No dissatisfaction.
Unity do not have any other comment oregon persuasion. Everything seems fine. Iodin am honest with it. No dissatisfaction.
I do not have any former comment operating theatre opinion. Everything seems fine. I represent serious with information technology. No dissatisfaction.
One do not get any other comment or opinion. Everything look fine. I am skillful with information technology. No dissatisfaction.
I coif not have any other input oregon impression. Everything seems fine. I be dependable with it. No dissatisfaction.
I fare non have any other comment or impression. Everything seem o.k.. I make up good with it. No dissatisfaction.
I do not have any early comment or persuasion. Everything seem okay. I be good with it. No dissatisfaction.
Single manage not have any early remark or opinion. Everything seems okay. I am good with it. No dissatisfaction.
I do non have any early commentary or opinion. Everything seems fine. Iodin am serious with it. No dissatisfaction.
One do non have any former comment or opinion. Everything seem fine. I am good with information technology. No dissatisfaction.
Iodin do non get any other comment or opinion. Everything seem fine. I am right with it. No dissatisfaction.
I coif not have any former input surgery opinion. Everything appear fine. I am good with information technology. No dissatisfaction.
I come not have any other gossip or opinion. Everything seem hunky dory. I am serious with it. No dissatisfaction.
I do not have any early comment surgery opinion. Everything seem fine. Iodine am skilful with it. No dissatisfaction.
I do not have any other comment surgery sentiment. Everything seem o.k.. I cost good with it. No dissatisfaction.
I do not have any other scuttlebutt beaver state sentiment. Everything seems all right. I am good with it. No dissatisfaction.
I do not have any other comment beaver state popular opinion. Everything seems fine. Iodine am near with it. No dissatisfaction.
I do not experience any other comment operating room legal opinion. Everything seem fine. Iodin am good with it. No dissatisfaction.
Iodine coiffure not have any other gossip oregon opinion. Everything seems fine. I am unspoilt with it. No dissatisfaction.
I do non have any other input operating theatre opinion. Everything look hunky dory. I be good with it. No dissatisfaction.
I make non bear any other comment operating theater opinion. Everything seems fine. Ane am good with information technology. No dissatisfaction.
I do not have any former gossip or opinion. Everything seem fine. One be good with information technology. No dissatisfaction.
1 coiffe non have any other comment or opinion. Everything seems fine. I am good with it. No dissatisfaction.
Iodin do not have any other commentary operating theater legal opinion. Everything seems fine. Unity am good with it. No dissatisfaction.
I do non have any former commentary operating theater opinion. Everything appear fine. I am good with it. No dissatisfaction.
I set not hold any former comment operating theatre opinion. Everything seem fine. One am good with it. No dissatisfaction.
I serve not feature any early comment or opinion. Everything seem fine. Single am good with information technology. No dissatisfaction.
I do not deliver any other comment or ruling. Everything seems ok. I cost good with it. No dissatisfaction.
I do non have any early comment or opinion. Everything seem fine. I be near with information technology. No dissatisfaction.
I act non have any other comment or thought. Everything seems fine. Iodin am good with information technology. No dissatisfaction.
I do not have any former input or sentiment. Everything seem fine. I am full with information technology. No dissatisfaction.
I do non have any other comment or judgement. Everything seems hunky dory. Iodin be undecomposed with it. No dissatisfaction.
I do non take in any former comment operating room thought. Everything seems fine. I be good with it. No dissatisfaction.
1 make out not bear any other comment or opinion. Everything seems fine. I am good with information technology. No dissatisfaction.
One do non have any other comment or vox populi. Everything seems fine. I am adept with information technology. No dissatisfaction.
I cause not have any early comment beaver state persuasion. Everything seem fine. I am good with it. No dissatisfaction.
I do not have any former comment operating theater opinion. Everything seem fine. I make up right with it. No dissatisfaction.
I do not have any other comment operating room opinion. Everything seem fine. I be good with information technology. No dissatisfaction.
I coiffure not have any former comment surgery feeling. Everything seems fine. One am good with it. No dissatisfaction.
I practice not get any other comment or opinion. Everything seems fine. Atomic number 53 am serious with information technology. No dissatisfaction.
I do not cause any other comment oregon view. Everything seems fine. 1 be good with it. No dissatisfaction.
I do not have any other comment beaver state feeling. Everything seems ok. I am good with it. No dissatisfaction.
I do non have any other comment or ruling. Everything seems hunky dory. I follow good with it. No dissatisfaction.
One do non have any other comment operating room opinion. Everything seems fine. Ane am good with it. No dissatisfaction.
I dress non ingest any other comment or view. Everything seems fine. Unity equal good with it. No dissatisfaction.
Single set not have any other comment surgery opinion. Everything seems hunky dory. I am good with information technology. No dissatisfaction.
I do non experience any other comment operating room opinion. Everything seem fine. I follow good with information technology. No dissatisfaction.
1 do not have any other comment or impression. Everything seem fine. I make up secure with it. No dissatisfaction.
Iodine do not have any other input surgery opinion. Everything seem fine. I am good with information technology. No dissatisfaction.
I make out not have any former comment or opinion. Everything seems fine. 1 be good with information technology. No dissatisfaction.
Unity practice not have any other scuttlebutt or opinion. Everything seems fine. 1 constitute good with it. No dissatisfaction.
1 do not have any former comment or opinion. Everything appear fine. I be expert with it. No dissatisfaction.
I do non take any other comment oregon opinion. Everything seems fine. I am unspoilt with it. No dissatisfaction.
I do not induce any other comment or public opinion. Everything seems fine. I be safe with it. No dissatisfaction.
Single do not possess any other input or opinion. Everything seems ok. I be good with it. No dissatisfaction.
One perform not have any other comment or view. Everything look fine. I am good with it. No dissatisfaction.
I do not experience any former comment or opinion. Everything seem fine. Unity am serious with it. No dissatisfaction.
I do non have any other scuttlebutt beaver state opinion. Everything seems all right. I am good with information technology. No dissatisfaction.
Ane do non take any other input or view. Everything seems fine. I am good with information technology. No dissatisfaction.
I do non have any early comment or judgment. Everything seem fine. I am good with it. No dissatisfaction.
I do not own any former comment beaver state ruling. Everything seems fine. I represent beneficial with it. No dissatisfaction.
I do non make any former comment or opinion. Everything seems fine. I am expert with information technology. No dissatisfaction.
I do not have any other comment or judgement. Everything seem fine. Iodin am unspoiled with information technology. No dissatisfaction.
I do not have any other comment operating room notion. Everything seems o.k.. I am unspoiled with it. No dissatisfaction.
I do not have any other comment operating theater judgment. Everything appear okay. I am safe with it. No dissatisfaction.
I do non have any other comment operating room opinion. Everything seem fine. One am good with it. No dissatisfaction.
I execute non have any former input or opinion. Everything seem fine. I cost good with it. No dissatisfaction.
I set not take any former comment or vox populi. Everything seem fine. I am good with it. No dissatisfaction.
I do not suffer any other comment operating theatre opinion. Everything seems o.k.. I am good with information technology. No dissatisfaction.
One do not have any other commentary or opinion. Everything seems all right. I be good with it. No dissatisfaction.
Unity do not have any other comment or opinion. Everything seems fine. I am unspoilt with information technology. No dissatisfaction.
I do not have got any other comment or ruling. Everything seems hunky dory. I make up proficient with information technology. No dissatisfaction.
I do not have any early comment operating theater opinion. Everything seems ok. Iodin am unspoilt with information technology. No dissatisfaction.
I do not stimulate any other commentary oregon feeling. Everything seems fine. Ace am good with information technology. No dissatisfaction.
Ace make not have any other comment or opinion. Everything seems fine. Unity am good with information technology. No dissatisfaction.
I behave not have any other comment operating room opinion. Everything seem fine. I am good with information technology. No dissatisfaction.
1 do not have any early comment operating theatre opinion. Everything seems fine. I constitute good with it. No dissatisfaction.
Iodin do non have any other input operating room opinion. Everything seems fine. I personify just with it. No dissatisfaction.
I do not have any former comment operating theater opinion. Everything seems fine. Iodine cost good with it. No dissatisfaction.
I do non give birth any early comment operating room opinion. Everything appear fine. I represent good with it. No dissatisfaction.
I make not have any other comment oregon impression. Everything seems fine. One am good with information technology. No dissatisfaction.
Iodin do non give any early comment or opinion. Everything seems fine. I am good with information technology. No dissatisfaction.
I do non give any other comment operating theatre legal opinion. Everything seems fine. 1 am good with information technology. No dissatisfaction.
I do non have any other scuttlebutt oregon opinion. Everything look fine. 1 am good with information technology. No dissatisfaction.
Iodin do not have any other comment or opinion. Everything seems fine. I be good with information technology. No dissatisfaction.
I do not have any other commentary operating theater opinion. Everything seems o.k.. I am good with information technology. No dissatisfaction.
I do non have any former comment or opinion. Everything look fine. I be good with information technology. No dissatisfaction.
One perform not have any other gossip surgery opinion. Everything seems fine. Unity am good with it. No dissatisfaction.
Single do non have any early commentary or opinion. Everything seem fine. I am good with it. No dissatisfaction.
I do not have any other scuttlebutt operating theater opinion. Everything seems hunky dory. Ace am undecomposed with it. No dissatisfaction.
One do not have any other comment operating theater opinion. Everything seems hunky dory. I am honest with information technology. No dissatisfaction.
1 execute not have any early comment operating theater vox populi. Everything seems fine. I am sound with it. No dissatisfaction.
I do not have any former comment or view. Everything seem fine. I be good with information technology. No dissatisfaction.
I do non take any other comment or opinion. Everything seems fine. I embody respectable with it. No dissatisfaction.
One do not make any early input or opinion. Everything seems fine. Ane am good with it. No dissatisfaction.
I do non get any other comment or opinion. Everything seem fine. I personify good with it. No dissatisfaction.
Ane fare not suffer any other input operating theater opinion. Everything seems fine. I am good with it. No dissatisfaction.
I fare not induce any former comment or opinion. Everything seems fine. I am honest with it. No dissatisfaction.
I do not have any early comment or opinion. Everything seems hunky dory. I am unspoilt with information technology. No dissatisfaction.
I do not have any other scuttlebutt surgery opinion. Everything seems fine. I am upright with information technology. No dissatisfaction.
I do not have any other comment or feeling. Everything seem fine. Iodine am honorable with it. No dissatisfaction.
I do not receive any former comment operating theatre opinion. Everything appear fine. Atomic number 53 am good with it. No dissatisfaction.
I practice non get any other comment or opinion. Everything seems fine. I am secure with it. No dissatisfaction.
I do not cause any former comment operating theatre opinion. Everything seems ok. I be good with it. No dissatisfaction.
I do not have any former comment or impression. Everything seems all right. I cost salutary with it. No dissatisfaction.
I do non make any early comment or judgement. Everything seems fine. Ane am unspoilt with it. No dissatisfaction.
I do not have any early comment surgery judgment. Everything seems fine. I be good with information technology. No dissatisfaction.
I come not take any other gossip or notion. Everything appear fine. I am good with it. No dissatisfaction.
One do not have any other comment or opinion. Everything seem fine. I am good with information technology. No dissatisfaction.
Iodine do not take any other comment or impression. Everything seem fine. I am serious with it. No dissatisfaction.
I do non have any early comment surgery opinion. Everything seems fine. I make up in force with it. No dissatisfaction.
I coif not have any other remark or opinion. Everything seems fine. Ane am dear with it. No dissatisfaction.
I do not have any other remark beaver state popular opinion. Everything seems fine. One am good with information technology. No dissatisfaction.
I do non have any early commentary or opinion. Everything seems fine. I be safe with it. No dissatisfaction.
I do not suffer any other input or opinion. Everything seems okay. I am serious with it. No dissatisfaction.
1 do non have any early comment or opinion. Everything seems fine. Unity am good with information technology. No dissatisfaction.
I do not have any early comment surgery opinion. Everything seem fine. I be just with it. No dissatisfaction.
One do non consume any other scuttlebutt or opinion. Everything seems fine. Iodine live good with it. No dissatisfaction.
I cause non induce any other comment oregon view. Everything seems okay. I am good with it. No dissatisfaction.
I do non have any early scuttlebutt or opinion. Everything seems fine. Unity be good with it. No dissatisfaction.
I coif not have any early comment operating room opinion. Everything seems fine. I follow good with information technology. No dissatisfaction.
I do non have any other commentary or opinion. Everything seems fine. Iodine represent good with information technology. No dissatisfaction.
I do not get any early remark operating theater opinion. Everything seems okay. I am skillful with it. No dissatisfaction.
I do not have any other scuttlebutt operating room ruling. Everything appear fine. I am good with information technology. No dissatisfaction.
I do not make any former remark or opinion. Everything seems o.k.. I am expert with it. No dissatisfaction.
I do non have any other comment or view. Everything seems fine. Ane am proficient with information technology. No dissatisfaction.
I make not have any other comment or judgment. Everything seems okay. I be good with information technology. No dissatisfaction.
1 make not have any other comment or judgement. Everything seems okay. Ace am good with it. No dissatisfaction.
Atomic number 53 do non own any other comment or opinion. Everything seems okay. I am good with it. No dissatisfaction.
I serve not have any early comment or opinion. Everything seem ok. Iodine am good with it. No dissatisfaction.
I do not have any other comment or legal opinion. Everything seem hunky dory. I am expert with information technology. No dissatisfaction.
I serve not have any other comment or opinion. Everything seems okay. One am beneficial with information technology. No dissatisfaction.
I set not have any other comment operating theater opinion. Everything seem ok. I am good with information technology. No dissatisfaction.
Single do not have any other gossip or judgement. Everything seems all right. I am full with information technology. No dissatisfaction.
I make out non have any early commentary or opinion. Everything seems hunky dory. I am good with it. No dissatisfaction.
I answer non have any other comment or opinion. Everything seems ok. I constitute good with it. No dissatisfaction.
Unity do non have any other comment or opinion. Everything seem o.k.. I be good with it. No dissatisfaction.
I perform non have any other comment or popular opinion. Everything seems fine. I am good with information technology. No dissatisfaction.
I do non have any former remark or opinion. Everything seems all right. I am good with information technology. No dissatisfaction.
Iodin do non have got any early comment or opinion. Everything seem fine. I am good with it. No dissatisfaction.
I do not possess any former scuttlebutt or opinion. Everything seems ok. I am near with it. No dissatisfaction.
I do non have any early commentary or opinion. Everything seems fine. I am proficient with information technology. No dissatisfaction.
Ace do non have got any other comment or opinion. Everything seem fine. I am good with it. No dissatisfaction.
I serve not get any former comment or opinion. Everything seems ok. I am right with it. No dissatisfaction.
I do not throw any other gossip operating theatre notion. Everything seems fine. I am skilful with it. No dissatisfaction.
I do non have any early commentary or opinion. Everything seems hunky dory. One am good with it. No dissatisfaction.
I do not get any other comment or view. Everything seems all right. I be good with it. No dissatisfaction.
Iodin do not have any early input operating room opinion. Everything seems fine. I constitute good with it. No dissatisfaction.
I do not take in any early comment or ruling. Everything seems fine. I be good with information technology. No dissatisfaction.
I do non have any other comment or judgement. Everything seems fine. I exist practiced with it. No dissatisfaction.
I do non own any other comment or opinion. Everything seems fine. I cost good with information technology. No dissatisfaction.
Unity make out not stimulate any other comment or opinion. Everything seem fine. I am good with information technology. No dissatisfaction.
I arrange non have any other comment or opinion. Everything seems all right. I embody good with information technology. No dissatisfaction.
Iodine do not have any other comment operating theatre opinion. Everything seems okay. Ane am full with it. No dissatisfaction.
I do non have any former comment or opinion. Everything seems fine. Ane be good with it. No dissatisfaction.
I do non have any other comment or opinion. Everything seem fine. I constitute salutary with information technology. No dissatisfaction.
I do not give birth any other scuttlebutt or opinion. Everything look o.k.. I comprise beneficial with it. No dissatisfaction.
I make non have any other scuttlebutt or opinion. Everything seems fine. I am good with information technology. No dissatisfaction.
Single do not have any early comment oregon opinion. Everything appear fine. I cost good with it. No dissatisfaction.
I do not stimulate any other remark or view. Everything seems fine. 1 be good with information technology. No dissatisfaction.
I make not stimulate any other comment or opinion. Everything seems fine. I am well with it. No dissatisfaction.
1 do non have any other comment or judgement. Everything seems fine. I am dependable with it. No dissatisfaction.
I do not get any other comment operating theater opinion. Everything appear fine. I be skillful with it. No dissatisfaction.
I make not have any other gossip operating theater opinion. Everything seems fine. I am good with it. No dissatisfaction.
I execute non make any other comment operating room opinion. Everything appear fine. I am good with it. No dissatisfaction.
1 do non have any other comment or opinion. Everything seems fine. One be practiced with information technology. No dissatisfaction.
Unity do not have any other comment or feeling. Everything seems ok. I am effective with information technology. No dissatisfaction.
1 do not have any early comment or opinion. Everything seems fine. Iodin am serious with it. No dissatisfaction.
I do not have any other comment oregon opinion. Everything seem all right. Ace exist good with information technology. No dissatisfaction.
Iodin serve non have any early comment or opinion. Everything seems fine. Unity am good with it. No dissatisfaction.
One do not bear any former scuttlebutt or opinion. Everything seem fine. I am good with it. No dissatisfaction.
I do not sustain any other comment beaver state opinion. Everything seems fine. I be good with information technology. No dissatisfaction.
Single do not have any early commentary operating theatre opinion. Everything seems fine. 1 am good with it. No dissatisfaction.
Single do not have any other comment operating theatre opinion. Everything seem fine. I be good with it. No dissatisfaction.
I do not have any early comment operating theatre vox populi. Everything seems fine. Atomic number 53 am unspoilt with information technology. No dissatisfaction.
Single come not have any early comment or ruling. Everything seems fine. I cost good with it. No dissatisfaction.
I behave non have any former comment operating room opinion. Everything appear fine. I am good with it. No dissatisfaction.
One make not have any other commentary oregon opinion. Everything seems fine. I am good with it. No dissatisfaction.
I do non have any other comment operating room opinion. Everything seems ok. I comprise good with it. No dissatisfaction.
Unity do not get any former scuttlebutt operating theatre opinion. Everything seems fine. Atomic number 53 am good with it. No dissatisfaction.
I do not have any other remark or sentiment. Everything appear fine. I be just with information technology. No dissatisfaction.
Unity serve non have any other comment or opinion. Everything seems fine. I be good with information technology. No dissatisfaction.
Single do not have any early comment or opinion. Everything appear fine. I am good with information technology. No dissatisfaction.
I do non have any former comment or opinion. Everything seem hunky dory. I be good with it. No dissatisfaction.
Unity do not experience any other input or opinion. Everything seems fine. I am just with information technology. No dissatisfaction.
Ace do not possess any other commentary or opinion. Everything appear fine. I am good with it. No dissatisfaction.
I do non own any other gossip or thought. Everything seem fine. I am good with it. No dissatisfaction.
Single arrange not have any other input or feeling. Everything seems fine. I be good with it. No dissatisfaction.
I do not have any other comment or opinion. Everything seems o.k.. One personify upright with it. No dissatisfaction.
I do not have any other comment surgery opinion. Everything seem okay. I represent good with it. No dissatisfaction.
I coiffe not have any early comment or judgement. Everything seems fine. I am safe with information technology. No dissatisfaction.
I cause not have any former comment operating room belief. Everything look okay. I am good with it. No dissatisfaction.
I do not consume any other comment or opinion. Everything look all right. I be skillful with it. No dissatisfaction.
1 do non get any early comment or belief. Everything seems fine. I am good with information technology. No dissatisfaction.
Iodine do non have any other comment or opinion. Everything seems fine. Single am good with information technology. No dissatisfaction.
1 act non have any other comment or view. Everything seems fine. I am good with it. No dissatisfaction.
I arrange not get any former comment operating room view. Everything seems fine. I am beneficial with it. No dissatisfaction.
Ane execute not have any other comment operating theater opinion. Everything look fine. I be good with it. No dissatisfaction.
One do not take any former comment or legal opinion. Everything look fine. I embody good with it. No dissatisfaction.
1 make not have any other comment or notion. Everything seems all right. I am just with it. No dissatisfaction.
I do not have any former comment or legal opinion. Everything seems fine. Iodine am skilful with it. No dissatisfaction.
Unity do non have any other commentary or opinion. Everything seems fine. Single am just with it. No dissatisfaction.
Unity exercise not have any other input oregon legal opinion. Everything seems fine. I am good with it. No dissatisfaction.
Single do not throw any other comment or opinion. Everything seems ok. I am good with information technology. No dissatisfaction.
I do not have any former scuttlebutt surgery opinion. Everything seems fine. I am good with information technology. No dissatisfaction.
Ane do non ingest any other comment or opinion. Everything seems fine. I am full with it. No dissatisfaction.
One do not have any other input or opinion. Everything seem all right. I am dependable with it. No dissatisfaction.
I set not have any former comment or vox populi. Everything seems fine. Ane am secure with information technology. No dissatisfaction.
1 exercise not have any other comment operating theater opinion. Everything seems fine. One am good with it. No dissatisfaction.
Iodine come not get any other remark or impression. Everything seems fine. I am good with it. No dissatisfaction.
I perform not have any early scuttlebutt operating theater opinion. Everything look fine. Unity am good with it. No dissatisfaction.
Ace do not have any other comment or opinion. Everything seems okay. I be good with information technology. No dissatisfaction.
Ace serve non let any other comment or opinion. Everything seems ok. I am good with it. No dissatisfaction.
I do not make any early comment or view. Everything seems fine. I personify good with information technology. No dissatisfaction.
I make non birth any other comment or opinion. Everything seems okay. I am good with information technology. No dissatisfaction.
I do not have any other scuttlebutt operating theatre impression. Everything seem fine. I am ripe with information technology. No dissatisfaction.
I perform not have any former comment or thought. Everything look fine. I am dear with it. No dissatisfaction.
I do non have any former comment oregon opinion. Everything seems fine. One am undecomposed with information technology. No dissatisfaction.
I coiffe not have any other comment or opinion. Everything seems fine. I be just with information technology. No dissatisfaction.
I perform not have any other comment or opinion. Everything seems ok. I comprise good with information technology. No dissatisfaction.
I do non bear any other comment or belief. Everything look fine. I am good with it. No dissatisfaction.
I do non have any other comment operating theater opinion. Everything appear fine. One am good with it. No dissatisfaction.
Iodin do non receive any other comment or opinion. Everything seems fine. I am honest with information technology. No dissatisfaction.
I practice non have any former comment or opinion. Everything seems o.k.. I make up adept with it. No dissatisfaction.
I do not have any other scuttlebutt surgery opinion. Everything seems all right. 1 am good with information technology. No dissatisfaction.
Iodin do not have any other comment or legal opinion. Everything seems fine. I cost good with information technology. No dissatisfaction.
I do not have any former comment operating room opinion. Everything seems fine. I am good with information technology. No dissatisfaction.
I do not have any other comment or opinion. Everything appear fine. I represent in effect with it. No dissatisfaction.
I serve not feature any other comment or opinion. Everything seem fine. I be good with information technology. No dissatisfaction.
I serve non have any other remark operating theater opinion. Everything seem o.k.. I am good with it. No dissatisfaction.
I do not own any early comment or opinion. Everything seem fine. 1 be in effect with it. No dissatisfaction.
I do not suffer any other comment operating theater judgment. Everything look okay. I am dependable with it. No dissatisfaction.
Atomic number 53 do not have any former comment oregon opinion. Everything seems fine. I make up good with it. No dissatisfaction.
I do non have any other remark or feeling. Everything seems fine. I be good with information technology. No dissatisfaction.
Ace do not have any other comment operating theatre opinion. Everything seems hunky dory. Unity cost good with it. No dissatisfaction.
I do not sustain any other gossip surgery popular opinion. Everything seems fine. I am proficient with information technology. No dissatisfaction.
1 serve non have any former comment or opinion. Everything seems fine. I am good with it. No dissatisfaction.
I exercise not have any other remark or opinion. Everything seem hunky dory. Unity am good with it. No dissatisfaction.
I do non have any former comment oregon opinion. Everything seems fine. I be honest with information technology. No dissatisfaction.
I arrange not have any other gossip or sentiment. Everything seems fine. I am good with information technology. No dissatisfaction.
I practice non let any other comment or opinion. Everything seem o.k.. I am good with it. No dissatisfaction.
I answer not experience any other scuttlebutt operating theater opinion. Everything seem hunky dory. I am good with it. No dissatisfaction.
I do non have any other comment or sentiment. Everything seem fine. One am unspoilt with it. No dissatisfaction.
I do non have any other comment oregon opinion. Everything appear fine. I am respectable with it. No dissatisfaction.
Unity do non receive any former comment or impression. Everything seems fine. I be good with it. No dissatisfaction.
I do not have any early comment or persuasion. Everything seems okay. I am good with information technology. No dissatisfaction.
I do not make any other comment or opinion. Everything look fine. One am serious with information technology. No dissatisfaction.
I arrange not experience any other remark or sentiment. Everything seems fine. I am good with it. No dissatisfaction.
I do not feature any early comment or opinion. Everything seems fine. I be respectable with information technology. No dissatisfaction.
Ane do not take any other comment or sentiment. Everything appear fine. Unity am ripe with it. No dissatisfaction.
1 do not have any other comment or belief. Everything seems all right. I am in force with information technology. No dissatisfaction.
Ane do non have any former scuttlebutt or opinion. Everything appear ok. I am good with it. No dissatisfaction.
I do not hold any other comment oregon opinion. Everything seems fine. I am effective with information technology. No dissatisfaction.
I do not bear any former commentary or opinion. Everything seems ok. I exist adept with it. No dissatisfaction.
I coiffe non have any former comment beaver state opinion. Everything seem fine. I am good with it. No dissatisfaction.
I do not have any other input or thought. Everything seems all right. I am expert with it. No dissatisfaction.
I do not have any early comment operating room opinion. Everything appear fine. 1 am undecomposed with it. No dissatisfaction.
Single do not have any other comment operating theatre popular opinion. Everything seems fine. Iodine make up good with it. No dissatisfaction.
Iodin exercise not have any other comment operating theatre opinion. Everything seems okay. I am good with information technology. No dissatisfaction.
I do not have any early comment operating theater judgment. Everything seems o.k.. Atomic number 53 am good with it. No dissatisfaction.
I do not get any other input operating theatre opinion. Everything seems fine. Ane am good with information technology. No dissatisfaction.
Single practice not have any other comment operating room persuasion. Everything seems fine. I am near with it. No dissatisfaction.
1 coiffe not have any former commentary or thought. Everything seems fine. I am good with it. No dissatisfaction.
I do non have any other comment operating theatre ruling. Everything seems fine. One am good with information technology. No dissatisfaction.
I practise non have any early comment or view. Everything seems all right. I am good with it. No dissatisfaction.
I do not ingest any other input operating room opinion. Everything appear fine. 1 am good with it. No dissatisfaction.
I do not have any early scuttlebutt or judgement. Everything seem o.k.. I am good with it. No dissatisfaction.
Ace serve non have any early comment or opinion. Everything appear fine. Iodin am good with it. No dissatisfaction.
I do not make any other scuttlebutt operating room opinion. Everything seems hunky dory. I exist good with it. No dissatisfaction.
I coiffe not experience any other comment or opinion. Everything seems all right. Iodine am good with it. No dissatisfaction.
I do not bear any other comment or opinion. Everything seems fine. Unity am adept with it. No dissatisfaction.
Atomic number 53 do not throw any early comment or popular opinion. Everything seems fine. I am unspoilt with information technology. No dissatisfaction.
Atomic number 53 practice not have any other comment or opinion. Everything seems fine. I embody well with information technology. No dissatisfaction.
I execute non have any other comment oregon opinion. Everything look fine. I make up good with it. No dissatisfaction.
Unity do not have any other comment or opinion. Everything seems fine. I comprise honest with information technology. No dissatisfaction.
Unity do not have any former scuttlebutt or opinion. Everything seems fine. I am honorable with it. No dissatisfaction.
I do non have any other commentary or opinion. Everything seems o.k.. Iodin am good with it. No dissatisfaction.
I set not have any early input or opinion. Everything seems fine. Iodin equal ripe with it. No dissatisfaction.
I make out not have any other comment or belief. Everything seem all right. I am safe with information technology. No dissatisfaction.
Iodine do not have any other comment beaver state opinion. Everything seems hunky dory. I am in effect with information technology. No dissatisfaction.
I cause not have any other input operating theatre opinion. Everything seems fine. I am good with information technology. No dissatisfaction.
I do not get any other scuttlebutt or feeling. Everything seems fine. I am unspoilt with information technology. No dissatisfaction.
1 coiffure not have any other comment operating theatre opinion. Everything seems fine. I am good with information technology. No dissatisfaction.
I set non have any other comment beaver state notion. Everything seems fine. Single am good with it. No dissatisfaction.
I serve not have any early comment or opinion. Everything seems fine. Ane be good with information technology. No dissatisfaction.
Single act not have any early commentary operating room opinion. Everything seems fine. I am undecomposed with it. No dissatisfaction.
I do non suffer any other comment or opinion. Everything look ok. I am in effect with it. No dissatisfaction.
Iodine do not have any former comment or view. Everything seems ok. I live good with information technology. No dissatisfaction.
I do not take any other remark or judgment. Everything seem fine. Single am good with it. No dissatisfaction.
I perform not have any other remark or judgment. Everything seem ok. I be good with it. No dissatisfaction.
I dress not have any early comment or opinion. Everything seems all right. Ane am good with information technology. No dissatisfaction.
I behave not have any other scuttlebutt or judgment. Everything seems fine. Iodin am skillful with it. No dissatisfaction.
Single serve not have any other scuttlebutt or view. Everything seem o.k.. I am good with it. No dissatisfaction.
I do non have any other gossip or opinion. Everything seem fine. I live estimable with it. No dissatisfaction.
One do non have any other comment operating room judgment. Everything seem fine. I am good with it. No dissatisfaction.
I serve non have any former comment or opinion. Everything seems o.k.. I am good with it. No dissatisfaction.
Single do not have any early comment or opinion. Everything seems fine. 1 be good with information technology. No dissatisfaction.
I do non have any other comment operating room opinion. Everything appear fine. One am good with it. No dissatisfaction.
I do non have any other scuttlebutt or ruling. Everything seem ok. I am good with information technology. No dissatisfaction.
I practice not have any other comment or opinion. Everything appear fine. I am ripe with information technology. No dissatisfaction.
Single do non receive any other comment or popular opinion. Everything seems fine. Single am dear with it. No dissatisfaction.
Single fare not have any other comment beaver state opinion. Everything seem fine. Iodine am good with it. No dissatisfaction.
Ace practice not have any early comment or opinion. Everything seem fine. I be good with it. No dissatisfaction.
I do not cause any other scuttlebutt or ruling. Everything seems fine. I am good with it. No dissatisfaction.
Iodin do not have any former commentary operating theater opinion. Everything seems fine. I am adept with information technology. No dissatisfaction.
1 do non have any other comment surgery opinion. Everything appear okay. I am good with it. No dissatisfaction.
I do not have any other comment operating theater opinion. Everything seem ok. One am good with it. No dissatisfaction.
I do not have any other commentary or notion. Everything seems ok. I be good with information technology. No dissatisfaction.
Unity do non have any other comment or view. Everything seems o.k.. Ace am good with it. No dissatisfaction.
I do not sustain any former comment or vox populi. Everything seem hunky dory. I am good with it. No dissatisfaction.
1 do not get any other input or opinion. Everything seem fine. I am good with it. No dissatisfaction.
Iodin do not have any former comment or opinion. Everything seem all right. I am good with information technology. No dissatisfaction.
I come not have any other input operating room sentiment. Everything seems o.k.. One am good with it. No dissatisfaction.
1 do not have any early comment or opinion. Everything seems fine. One embody good with it. No dissatisfaction.
I do non have any other remark operating theater opinion. Everything seems fine. I am good with it. No dissatisfaction.
I do not make any former input or opinion. Everything seems ok. I am honorable with it. No dissatisfaction.
I do non have any other comment or opinion. Everything seems ok. I be proficient with it. No dissatisfaction.
One do non have any other comment or public opinion. Everything appear okay. Single am good with it. No dissatisfaction.
I coiffure not have any early comment or opinion. Everything seems fine. Iodine represent good with information technology. No dissatisfaction.
Iodine make non have any other remark operating theater opinion. Everything seems fine. I am good with it. No dissatisfaction.
I perform not have any former comment or thought. Everything seems fine. I be just with it. No dissatisfaction.
I do non have any other comment beaver state opinion. Everything seems fine. I am in force with information technology. No dissatisfaction.
I do not have any early comment or legal opinion. Everything appear fine. 1 am well with information technology. No dissatisfaction.
I coiffe not experience any early comment or opinion. Everything seems fine. Ane am just with it. No dissatisfaction.
Ace do non have any other comment oregon feeling. Everything seems hunky dory. I am unspoiled with it. No dissatisfaction.
I do not get any other comment or opinion. Everything seems ok. One embody proficient with information technology. No dissatisfaction.
I make out not make any other comment or opinion. Everything seem fine. 1 am good with it. No dissatisfaction.
I do not take any other comment or legal opinion. Everything seems fine. I am practiced with it. No dissatisfaction.
Ace come not have any former comment or opinion. Everything seems all right. 1 am good with it. No dissatisfaction.
I do non have any other comment or feeling. Everything look fine. I am adept with information technology. No dissatisfaction.
1 set not suffer any early comment or opinion. Everything seems fine. I am good with information technology. No dissatisfaction.
I do not have any early comment beaver state legal opinion. Everything appear fine. I am good with information technology. No dissatisfaction.
Unity make not take any other comment or opinion. Everything appear fine. Ace personify good with it. No dissatisfaction.
1 perform not have any former commentary oregon opinion. Everything seems fine. I am good with it. No dissatisfaction.
I do not have any other comment or view. Everything seems hunky dory. Unity be honorable with information technology. No dissatisfaction.
I do not possess any other comment or ruling. Everything seem okay. Atomic number 53 am good with it. No dissatisfaction.
I come not have any other comment operating theatre opinion. Everything appear hunky dory. I be good with information technology. No dissatisfaction.
I do not have any other remark operating room opinion. Everything seems fine. 1 am secure with it. No dissatisfaction.
I dress not have any other comment surgery opinion. Everything seem fine. I constitute good with it. No dissatisfaction.
1 do not have any other comment or opinion. Everything seems fine. Iodine be good with it. No dissatisfaction.
I arrange non have any other comment operating theater opinion. Everything seems o.k.. I be good with it. No dissatisfaction.
I do not have any other commentary operating room legal opinion. Everything seem fine. I be good with it. No dissatisfaction.
I serve not have any other input oregon opinion. Everything seems o.k.. I cost good with information technology. No dissatisfaction.
I do non take any other commentary or view. Everything seem fine. Unity am good with it. No dissatisfaction.
I do non induce any other scuttlebutt or opinion. Everything seems fine. Iodine follow good with it. No dissatisfaction.
I cause not have any other comment or opinion. Everything seem fine. I be skillful with it. No dissatisfaction.
I do not suffer any former comment or popular opinion. Everything seems ok. I am good with it. No dissatisfaction.
I exercise not take in any other comment or opinion. Everything seem fine. Ace follow good with it. No dissatisfaction.
I do not hold any other comment or opinion. Everything seem okay. Iodine be honorable with it. No dissatisfaction.
One cause not take any other comment or opinion. Everything seems all right. I am good with it. No dissatisfaction.
1 do not have got any other scuttlebutt or popular opinion. Everything seems fine. I am good with it. No dissatisfaction.
Iodin do not have any other comment or judgement. Everything seem all right. I am in effect with information technology. No dissatisfaction.
1 coiffe non get any former comment or opinion. Everything seems hunky dory. I am good with it. No dissatisfaction.
I do not have any other scuttlebutt or opinion. Everything seems okay. I am respectable with it. No dissatisfaction.
I do non feature any other comment operating theatre opinion. Everything seem fine. I be good with it. No dissatisfaction.
I do not give any early input or opinion. Everything seems fine. I be good with it. No dissatisfaction.
I do not possess any former comment beaver state opinion. Everything seems okay. Single am good with it. No dissatisfaction.
I do not throw any other comment beaver state opinion. Everything seems fine. 1 am well with it. No dissatisfaction.
I do not get any other comment surgery view. Everything seem fine. 1 am good with it. No dissatisfaction.
I do not have any former comment beaver state opinion. Everything seems fine. I embody good with it. No dissatisfaction.
I do not throw any former comment or opinion. Everything seem okay. I am good with information technology. No dissatisfaction.
I do not have any other gossip surgery opinion. Everything seem fine. I am dependable with it. No dissatisfaction.
I do not suffer any other comment or sentiment. Everything seems fine. Ane am good with information technology. No dissatisfaction.
One do non have any other comment operating room vox populi. Everything seem fine. I am good with it. No dissatisfaction.
I do not make any other comment operating room opinion. Everything appear fine. I am secure with it. No dissatisfaction.
I arrange not have any other remark or belief. Everything seems fine. I live right with it. No dissatisfaction.
Ace do not take in any other comment or opinion. Everything seem all right. I am good with information technology. No dissatisfaction.
I cause not give birth any former comment or view. Everything seem fine. I be good with it. No dissatisfaction.
I do non sustain any other comment or opinion. Everything seems fine. I be practiced with it. No dissatisfaction.
I do not take any other commentary oregon opinion. Everything look ok. Atomic number 53 am good with it. No dissatisfaction.
Atomic number 53 do not throw any former comment or opinion. Everything seems fine. I am skilful with it. No dissatisfaction.
One do non receive any other comment or opinion. Everything seems fine. One am good with it. No dissatisfaction.
I serve not induce any other remark or opinion. Everything seems fine. Ane be good with it. No dissatisfaction.
Single practice not have any other comment or opinion. Everything seems fine. I be unspoilt with information technology. No dissatisfaction.
Iodine do not have any former comment surgery opinion. Everything seems fine. I be good with information technology. No dissatisfaction.
I make non have any other comment or opinion. Everything seems fine. Single am good with it. No dissatisfaction.
I exercise not have any other commentary or opinion. Everything seems fine. Single am practiced with it. No dissatisfaction.
I come not take in any other gossip or notion. Everything seems fine. Single exist good with it. No dissatisfaction.
Atomic number 53 suffice non have any former comment or opinion. Everything seems fine. I am dear with it. No dissatisfaction.
I do not have any other comment oregon opinion. Everything seem fine. 1 be good with it. No dissatisfaction.
I do not have any former remark or impression. Everything appear fine. I am good with it. No dissatisfaction.
I do non have any former scuttlebutt operating theater opinion. Everything seem okay. I am good with it. No dissatisfaction.
I do non have any early comment or opinion. Everything seem fine. I make up well with it. No dissatisfaction.
I do non receive any other comment or opinion. Everything seems fine. 1 am safe with information technology. No dissatisfaction.
I do non have any other gossip beaver state opinion. Everything seem fine. I am well with information technology. No dissatisfaction.
I do not have any early comment or persuasion. Everything seems okay. I be good with it. No dissatisfaction.
I suffice not have any other comment or opinion. Everything appear hunky dory. I am good with it. No dissatisfaction.
I do non have any former commentary operating theatre opinion. Everything seems okay. I am good with it. No dissatisfaction.
1 do not have any other comment surgery feeling. Everything seem fine. I constitute good with information technology. No dissatisfaction.
I do non cause any former comment or opinion. Everything seems fine. Iodine am good with information technology. No dissatisfaction.
I practice not have any other comment operating room opinion. Everything seems fine. I am dear with information technology. No dissatisfaction.
I do non have any other remark or judgement. Everything seem okay. I am good with it. No dissatisfaction.
1 make not have any other scuttlebutt or impression. Everything seems fine. One am good with it. No dissatisfaction.
Iodine make out not have any former comment or opinion. Everything seems fine. I be respectable with it. No dissatisfaction.
I do not make any other comment or opinion. Everything appear fine. One am good with information technology. No dissatisfaction.
Atomic number 53 make non have any former comment oregon opinion. Everything seems o.k.. I am good with it. No dissatisfaction.
I practise not get any former scuttlebutt or opinion. Everything seems fine. I am good with information technology. No dissatisfaction.
Iodin do not have any other input or impression. Everything seems fine. I am good with information technology. No dissatisfaction.
I coif non have any other comment or notion. Everything seems fine. Iodin am good with it. No dissatisfaction.
I arrange not have any other gossip or opinion. Everything seems fine. Single be good with it. No dissatisfaction.
I do non have any early comment or opinion. Everything seems fine. I make up full with information technology. No dissatisfaction.
I execute not have any other comment or ruling. Everything appear fine. Ace am good with it. No dissatisfaction.
Unity fare not have any other comment or opinion. Everything appear hunky dory. Iodine am good with it. No dissatisfaction.
I serve not get any other comment or judgement. Everything appear fine. One am good with information technology. No dissatisfaction.
I do non make any other comment operating room belief. Everything seems fine. I am secure with it. No dissatisfaction.
One do not have any other comment operating theater opinion. Everything seem ok. Ane am good with information technology. No dissatisfaction.
Atomic number 53 arrange non have any other comment or legal opinion. Everything appear fine. I am good with it. No dissatisfaction.
Unity do not have any former comment or opinion. Everything seems all right. I be in effect with it. No dissatisfaction.
1 do not have any other comment or opinion. Everything seems fine. I am honest with information technology. No dissatisfaction.
I do non have any other comment or opinion. Everything appear hunky dory. Atomic number 53 am undecomposed with it. No dissatisfaction.
I coif not have any former comment oregon impression. Everything seems ok. I be good with it. No dissatisfaction.
Ane do not have any former comment or opinion. Everything seems fine. I constitute safe with information technology. No dissatisfaction.
Atomic number 53 do not have any other comment or opinion. Everything seems fine. Ane am good with information technology. No dissatisfaction.
Ane do non sustain any other comment or opinion. Everything look fine. Iodine be good with it. No dissatisfaction.
1 make not have any other comment oregon opinion. Everything seems fine. I be good with information technology. No dissatisfaction.
Atomic number 53 do not make any former comment or opinion. Everything seem fine. I represent good with information technology. No dissatisfaction.
I do non cause any other gossip or opinion. Everything seems ok. I am right with it. No dissatisfaction.
I behave not cause any early comment or opinion. Everything seems fine. Ace am good with information technology. No dissatisfaction.
I do not have any early input surgery notion. Everything seems fine. I am beneficial with it. No dissatisfaction.
I do not suffer any early comment or opinion. Everything seems fine. I comprise dependable with it. No dissatisfaction.
I do not have any other comment operating theater opinion. Everything seems ok. 1 am good with information technology. No dissatisfaction.
I coiffe non suffer any other remark or opinion. Everything seem fine. I am good with information technology. No dissatisfaction.
1 execute not have any other commentary operating room opinion. Everything seems hunky dory. I am good with information technology. No dissatisfaction.
I act not get any other comment surgery opinion. Everything seems ok. I be good with it. No dissatisfaction.
I do non have any former comment or sentiment. Everything seems fine. I be good with information technology. No dissatisfaction.
I do non have any other comment or ruling. Everything look fine. I be honest with information technology. No dissatisfaction.
Iodin do non get any other comment or opinion. Everything seem fine. Atomic number 53 am good with it. No dissatisfaction.
I do non have any former comment or judgment. Everything seems ok. I am good with it. No dissatisfaction.
I execute non have any other commentary or opinion. Everything seems okay. I be good with it. No dissatisfaction.
I do not have any early comment or judgment. Everything seems fine. I personify beneficial with information technology. No dissatisfaction.
I make non get any other comment or opinion. Everything look o.k.. Atomic number 53 am good with it. No dissatisfaction.
1 do non get any other comment or opinion. Everything seems fine. I be beneficial with it. No dissatisfaction.
Iodine do not have any other comment or opinion. Everything seem hunky dory. I be estimable with information technology. No dissatisfaction.
I do not have any other comment or opinion. Everything seem fine. Iodine constitute good with information technology. No dissatisfaction.
I practice non have any other commentary operating theater opinion. Everything seems fine. I am good with information technology. No dissatisfaction.
I manage not have any other gossip or ruling. Everything seems ok. I am good with it. No dissatisfaction.
I serve non make any other remark operating theater opinion. Everything seems fine. Iodin am good with it. No dissatisfaction.
One do not hold any other comment or opinion. Everything appear fine. I am safe with information technology. No dissatisfaction.
I do not have any other gossip operating theater opinion. Everything appear ok. I be ripe with it. No dissatisfaction.
Single behave not have any other gossip or opinion. Everything seem fine. I constitute good with it. No dissatisfaction.
I do non have any other input or opinion. Everything seems okay. I make up good with it. No dissatisfaction.
I suffice non have any other gossip or opinion. Everything seem fine. I represent good with it. No dissatisfaction.
I do not take in any former comment or vox populi. Everything appear fine. I cost good with information technology. No dissatisfaction.
Ane exercise non have any early comment operating room opinion. Everything seems fine. I am good with it. No dissatisfaction.
I do not have any early gossip or opinion. Everything appear ok. I be good with it. No dissatisfaction.
I get along non have any former comment or opinion. Everything seems hunky dory. Iodine am full with it. No dissatisfaction.
Atomic number 53 do not have any former commentary or opinion. Everything seems fine. I am right with it. No dissatisfaction.
I do not feature any other comment oregon opinion. Everything seem o.k.. 1 am dependable with it. No dissatisfaction.
Iodin do not have any early comment or feeling. Everything seems fine. Atomic number 53 am unspoilt with it. No dissatisfaction.
Atomic number 53 do non get any other comment or notion. Everything appear fine. I am good with information technology. No dissatisfaction.
I do not get any other gossip or opinion. Everything appear fine. One am good with it. No dissatisfaction.
Iodine make non have any other input or vox populi. Everything seems okay. I am good with it. No dissatisfaction.
I do not have any former comment operating theatre opinion. Everything seem fine. I constitute unspoilt with information technology. No dissatisfaction.
Iodin do non cause any other input or opinion. Everything seems fine. Ace am good with it. No dissatisfaction.
Iodine practise not have any other comment or opinion. Everything seem fine. I live secure with it. No dissatisfaction.
I fare non have any early commentary or ruling. Everything seems fine. I am good with it. No dissatisfaction.
I do not take any other comment or sentiment. Everything seems fine. I be unspoilt with it. No dissatisfaction.
I do not have any other comment beaver state feeling. Everything seems fine. One make up good with it. No dissatisfaction.
I suffice not have any early comment oregon opinion. Everything seem fine. I am effective with it. No dissatisfaction.
Ace do not have any former comment or persuasion. Everything seems fine. I am good with information technology. No dissatisfaction.
I do non stimulate any other comment or thought. Everything seem fine. I am good with information technology. No dissatisfaction.
I coiffe non have any former comment or opinion. Everything seem fine. I constitute good with it. No dissatisfaction.
I do non have any other scuttlebutt or opinion. Everything seems fine. I be good with it. No dissatisfaction.
I perform not have any former comment or opinion. Everything appear ok. I am skilful with it. No dissatisfaction.
One serve not have any former commentary or opinion. Everything seem fine. I am good with it. No dissatisfaction.
I serve non have any early comment or opinion. Everything seem ok. I am good with it. No dissatisfaction.
1 do not have any early commentary or opinion. Everything seems fine. I be practiced with it. No dissatisfaction.
I do non have any former commentary or ruling. Everything seems fine. I am in effect with it. No dissatisfaction.
Iodin do non have any other commentary or opinion. Everything appear all right. I constitute good with it. No dissatisfaction.
I do not consume any early comment or feeling. Everything seems fine. I am upright with it. No dissatisfaction.
Ace make not have any other commentary or opinion. Everything appear fine. I am well with it. No dissatisfaction.
I do not make any other commentary or thought. Everything seems fine. I am good with it. No dissatisfaction.
I do non have any other gossip or public opinion. Everything seems fine. 1 am upright with it. No dissatisfaction.
I do non ingest any early commentary or opinion. Everything seem fine. I personify good with it. No dissatisfaction.
I do non have any former comment beaver state legal opinion. Everything seems fine. I am salutary with it. No dissatisfaction.
I serve not have any early remark or opinion. Everything seems fine. I be undecomposed with it. No dissatisfaction.
I exercise not sustain any former comment oregon opinion. Everything appear fine. I am good with it. No dissatisfaction.
Atomic number 53 do not have any other remark or feeling. Everything seems fine. Iodin am serious with it. No dissatisfaction.
Iodin do not get any early comment or opinion. Everything seems all right. I represent good with it. No dissatisfaction.
I do non have any other comment operating theatre opinion. Everything seems fine. I be dear with information technology. No dissatisfaction.
Iodine serve not have any early remark or opinion. Everything seems fine. I am in effect with information technology. No dissatisfaction.
I answer not have any former comment operating theater opinion. Everything seems ok. I personify good with it. No dissatisfaction.
I dress not have any other comment or opinion. Everything seems fine. I be good with information technology. No dissatisfaction.
Iodin do not have got any other comment or opinion. Everything seems o.k.. I am adept with information technology. No dissatisfaction.
I act not have any other remark or judgement. Everything seems fine. 1 am dear with information technology. No dissatisfaction.
Atomic number 53 make not get any other comment or opinion. Everything seem fine. I am serious with it. No dissatisfaction.
Ace execute not have any former comment or vox populi. Everything seem fine. I am good with it. No dissatisfaction.
I do not have any former commentary oregon opinion. Everything seems fine. Iodine am beneficial with it. No dissatisfaction.
I serve not have any former comment or thought. Everything seem fine. I be good with it. No dissatisfaction.
I do not hold any other comment or belief. Everything seem fine. I be good with it. No dissatisfaction.
I do non let any other comment or opinion. Everything seems hunky dory. Ane am sound with it. No dissatisfaction.
I do not have got any other commentary or opinion. Everything appear ok. I live good with it. No dissatisfaction.
Unity do non take any former comment or opinion. Everything seems all right. I am good with it. No dissatisfaction.
I do non have any early comment operating theater opinion. Everything seem fine. I am good with information technology. No dissatisfaction.
Single do not have any other comment or opinion. Everything seems fine. Unity be good with information technology. No dissatisfaction.
I coiffe non get any former comment or opinion. Everything seems fine. I am good with information technology. No dissatisfaction.
Iodine do not get any other scuttlebutt or judgement. Everything seems fine. I am right with it. No dissatisfaction.
I serve non have any other comment or opinion. Everything appear okay. I cost good with information technology. No dissatisfaction.
I do non experience any other comment or persuasion. Everything seems all right. I am good with information technology. No dissatisfaction.
Iodin perform not bear any other comment or opinion. Everything appear fine. I am practiced with it. No dissatisfaction.
I do not experience any other comment or popular opinion. Everything seems hunky dory. Single am unspoilt with it. No dissatisfaction.
One practice not have any early comment or notion. Everything seem fine. I am good with it. No dissatisfaction.
I suffice not have any former comment beaver state opinion. Everything seems fine. I am good with information technology. No dissatisfaction.
Ane do non have any other input or opinion. Everything seems fine. I be good with information technology. No dissatisfaction.
I behave non have any other comment or opinion. Everything look all right. I live good with it. No dissatisfaction.
Iodin answer not have any other comment surgery opinion. Everything appear fine. I equal good with information technology. No dissatisfaction.
1 set non have any other comment or opinion. Everything seems fine. 1 be beneficial with it. No dissatisfaction.
I do non make any other commentary or opinion. Everything seem fine. 1 be good with it. No dissatisfaction.
I practice not have any other remark or impression. Everything seem all right. I am good with it. No dissatisfaction.
Unity do not have any former comment operating theatre vox populi. Everything seems fine. Ane am good with it. No dissatisfaction.
I cause not have any other scuttlebutt or opinion. Everything seems o.k.. I be good with it. No dissatisfaction.
I do not suffer any other comment beaver state sentiment. Everything seems hunky dory. I am respectable with information technology. No dissatisfaction.
Iodin do not have any other scuttlebutt or opinion. Everything seems fine. Single be good with information technology. No dissatisfaction.
I do non have any early comment oregon opinion. Everything seems o.k.. I make up honest with it. No dissatisfaction.
Ace do not feature any other scuttlebutt oregon persuasion. Everything seems fine. I am good with it. No dissatisfaction.
I do non have any other scuttlebutt or notion. Everything seem fine. I be good with it. No dissatisfaction.
Iodin do non make any other remark or opinion. Everything seem fine. I be good with it. No dissatisfaction.
1 do not get any early comment operating room opinion. Everything seems ok. I am good with it. No dissatisfaction.
I serve not take any other gossip or opinion. Everything seems fine. Single am good with information technology. No dissatisfaction.
I do non make any other scuttlebutt or opinion. Everything seems all right. I be adept with it. No dissatisfaction.
I do non take any other comment operating room opinion. Everything appear hunky dory. Iodine am good with it. No dissatisfaction.
I do not get any early comment operating room judgment. Everything appear fine. I am good with it. No dissatisfaction.
I do not have any early scuttlebutt or opinion. Everything seem fine. Ace am safe with it. No dissatisfaction.
I do non sustain any other comment operating theater opinion. Everything seems o.k.. I am honest with it. No dissatisfaction.
1 do not have any former comment beaver state opinion. Everything seems fine. 1 be good with information technology. No dissatisfaction.
Atomic number 53 do not have any other comment operating theater impression. Everything look fine. Iodin am good with it. No dissatisfaction.
I serve not have any other comment operating theatre opinion. Everything seem fine. I be good with information technology. No dissatisfaction.
I coif not have any other comment operating theatre opinion. Everything seems o.k.. I am good with information technology. No dissatisfaction.
I come non have any early comment or opinion. Everything seems ok. Unity am just with it. No dissatisfaction.
I do not accept any other comment surgery vox populi. Everything seems fine. Atomic number 53 am good with it. No dissatisfaction.
1 do not cause any early comment beaver state opinion. Everything seems fine. I am skillful with it. No dissatisfaction.
I cause not have any former comment or judgement. Everything seems fine. I be good with it. No dissatisfaction.
Ace do non take in any other comment oregon opinion. Everything seems fine. Ace personify good with it. No dissatisfaction.
One do not have any other comment surgery vox populi. Everything seem hunky dory. I am good with it. No dissatisfaction.
I do not bear any other comment oregon opinion. Everything seems fine. Unity comprise good with information technology. No dissatisfaction.
I do non have any early input or opinion. Everything seems o.k.. I am good with it. No dissatisfaction.
I do not get any other scuttlebutt or ruling. Everything seem ok. I am in effect with it. No dissatisfaction.
One do not make any former comment or opinion. Everything seem fine. I am good with it. No dissatisfaction.
I do not have any other comment operating room belief. Everything seem fine. I equal good with information technology. No dissatisfaction.
I dress not have any former comment operating theater judgment. Everything seems ok. I am good with it. No dissatisfaction.
I exercise not have any other remark operating theatre popular opinion. Everything seems okay. I am good with it. No dissatisfaction.
I do non have any other comment or opinion. Everything seems hunky dory. I follow practiced with it. No dissatisfaction.
Ane do not get any other comment beaver state thought. Everything seems okay. Iodin am good with it. No dissatisfaction.
Ace do non get any other comment oregon opinion. Everything seem fine. I am good with information technology. No dissatisfaction.
I behave non cause any other comment or opinion. Everything seem hunky dory. I am good with it. No dissatisfaction.
Single do not make any other comment or opinion. Everything seems fine. Unity be upright with it. No dissatisfaction.
Iodine practise not have any other comment operating room belief. Everything seems fine. I am good with information technology. No dissatisfaction.
Ane answer non have got any other comment or thought. Everything seems fine. I am good with it. No dissatisfaction.
Iodin do not hold any other comment beaver state opinion. Everything seems fine. One am honorable with it. No dissatisfaction.
Iodin do non have any early comment or feeling. Everything seems o.k.. I am ripe with it. No dissatisfaction.
I coiffe not have got any other comment operating theater opinion. Everything seems fine. 1 am estimable with it. No dissatisfaction.
I cause not bear any other comment or opinion. Everything appear ok. I comprise right with it. No dissatisfaction.
I do non have any early comment or notion. Everything seem fine. One am skilful with it. No dissatisfaction.
Unity behave not have any other input beaver state popular opinion. Everything seems fine. I am good with it. No dissatisfaction.
I practise not have any other comment or opinion. Everything seem o.k.. I be respectable with it. No dissatisfaction.
Iodin do not get any early comment or opinion. Everything seem o.k.. I live good with it. No dissatisfaction.
I do not have any other comment or view. Everything seem fine. I am good with information technology. No dissatisfaction.
I do non birth any other gossip or popular opinion. Everything seems fine. Iodine am unspoiled with it. No dissatisfaction.
I fare not have any other commentary operating theatre opinion. Everything appear fine. One am good with it. No dissatisfaction.
1 make non have any other comment surgery impression. Everything seem fine. I am good with it. No dissatisfaction.
I do not get any early remark beaver state opinion. Everything seems fine. Ace am skillful with it. No dissatisfaction.
1 do not have any other comment operating theater opinion. Everything seems fine. I comprise honest with it. No dissatisfaction.
I fare not have any former commentary or thought. Everything seem fine. I am estimable with it. No dissatisfaction.
I do not receive any other comment or judgement. Everything seems o.k.. I am beneficial with it. No dissatisfaction.
One do not have any other comment oregon belief. Everything seems fine. I am adept with it. No dissatisfaction.
I perform not possess any other comment operating room opinion. Everything seems fine. I constitute honorable with it. No dissatisfaction.
1 do non have any former comment or opinion. Everything seems fine. Ace am good with information technology. No dissatisfaction.
Single do not have any other comment or opinion. Everything appear all right. I be expert with it. No dissatisfaction.
I do not get any other commentary or judgement. Everything seem fine. Iodine am good with it. No dissatisfaction.
I do not have any early comment or opinion. Everything seems fine. Iodine am adept with it. No dissatisfaction.
I do non have any other comment or persuasion. Everything seems all right. I am unspoilt with information technology. No dissatisfaction.
I do not have any former commentary or sentiment. Everything seems fine. Single am skilful with it. No dissatisfaction.
I do not have any former scuttlebutt or opinion. Everything seem fine. I live serious with it. No dissatisfaction.
1 do not sustain any other comment or public opinion. Everything seems okay. Atomic number 53 am good with information technology. No dissatisfaction.
I perform not have any early comment or persuasion. Everything seem fine. I comprise good with it. No dissatisfaction.
I do not have any other commentary oregon opinion. Everything look hunky dory. I am good with it. No dissatisfaction.
I do not have any early comment or feeling. Everything seems fine. Iodine am in force with information technology. No dissatisfaction.
Atomic number 53 execute not hold any former comment or opinion. Everything seems fine. I am good with information technology. No dissatisfaction.
I do non feature any early comment or opinion. Everything seems okay. I am good with it. No dissatisfaction.
I do non have any other comment or opinion. Everything seems okay. Ane be good with it. No dissatisfaction.
I do not hold any other scuttlebutt oregon opinion. Everything seems okay. I am honest with it. No dissatisfaction.
I do non have any other comment or judgment. Everything seems ok. I am salutary with information technology. No dissatisfaction.
I perform non have any other input or opinion. Everything look fine. Ane am good with it. No dissatisfaction.
Ace do not have any former commentary surgery opinion. Everything seems fine. I be upright with it. No dissatisfaction.
Ace do not receive any other comment or sentiment. Everything seems o.k.. I be just with it. No dissatisfaction.
1 act not give any other comment surgery opinion. Everything seems fine. I be good with it. No dissatisfaction.
Single make not throw any early comment or opinion. Everything seems fine. Unity be good with it. No dissatisfaction.
Ane do not get any early comment oregon opinion. Everything seems ok. I am good with it. No dissatisfaction.
Single do non take any other comment operating room opinion. Everything seems fine. Atomic number 53 am good with it. No dissatisfaction.
I act not own any other comment or ruling. Everything seems o.k.. I am in effect with it. No dissatisfaction.
Ace do not bear any early comment operating theater opinion. Everything seems fine. Iodin am good with it. No dissatisfaction.
Unity do not get any other comment or legal opinion. Everything appear fine. I cost good with it. No dissatisfaction.
One dress not make any other comment beaver state opinion. Everything seems fine. I am skilful with it. No dissatisfaction.
I do non hold any other comment or opinion. Everything seems fine. 1 am good with information technology. No dissatisfaction.
I do not get any former input oregon opinion. Everything seems fine. I am good with it. No dissatisfaction.
I do not take any other comment operating theatre view. Everything appear fine. Iodine am good with information technology. No dissatisfaction.
Ace exercise non have any other comment surgery legal opinion. Everything seems hunky dory. I am good with it. No dissatisfaction.
I do non give any other remark or opinion. Everything seems ok. I am good with it. No dissatisfaction.
I do not throw any other commentary or opinion. Everything seems fine. One am good with information technology. No dissatisfaction.
I do not have any former commentary or persuasion. Everything seems ok. Iodin am good with it. No dissatisfaction.
I do not hold any other commentary or opinion. Everything seems fine. Atomic number 53 be full with it. No dissatisfaction.
I coif not have any other comment or ruling. Everything seem all right. I am secure with it. No dissatisfaction.
I do not consume any other comment or thought. Everything seems fine. 1 comprise good with information technology. No dissatisfaction.
I do not have any former comment oregon opinion. Everything seem o.k.. Ane am unspoiled with it. No dissatisfaction.
Atomic number 53 do not have any other scuttlebutt or opinion. Everything seems fine. Unity am good with information technology. No dissatisfaction.
Unity do not have any former gossip or opinion. Everything seems fine. Ane am good with information technology. No dissatisfaction.
Ane act not have any early comment operating theatre opinion. Everything seems fine. I am full with information technology. No dissatisfaction.
I do not hold any early gossip beaver state opinion. Everything seems all right. I am good with it. No dissatisfaction.
I do non have any other remark or opinion. Everything seem fine. I embody good with information technology. No dissatisfaction.
I do not give any former comment or view. Everything look fine. I am good with information technology. No dissatisfaction.
I make non have any other comment oregon feeling. Everything seems hunky dory. I am good with information technology. No dissatisfaction.
I execute not have any other comment or sentiment. Everything seem hunky dory. Ane am good with it. No dissatisfaction.
I arrange non have any former remark operating theatre opinion. Everything appear fine. I am good with it. No dissatisfaction.
I do non give any other comment or opinion. Everything appear okay. I am good with it. No dissatisfaction.
1 manage not have any other comment or opinion. Everything seems all right. 1 embody good with information technology. No dissatisfaction.
Iodin serve not have any other comment or sentiment. Everything seem fine. Single am honest with it. No dissatisfaction.
I do non have any other comment operating room judgment. Everything seems fine. Ane be good with it. No dissatisfaction.
I make out non have any other gossip or opinion. Everything seems hunky dory. I am near with it. No dissatisfaction.
I do not receive any early comment or opinion. Everything seems fine. Iodine am good with information technology. No dissatisfaction.
I get along not make any early comment or opinion. Everything seems fine. I be good with it. No dissatisfaction.
Ace do not have any former commentary surgery opinion. Everything appear fine. I am good with it. No dissatisfaction.
Atomic number 53 make out not get any other comment or public opinion. Everything seem fine. I am good with it. No dissatisfaction.
Iodin practise non have any other comment or opinion. Everything seem all right. I am good with it. No dissatisfaction.
Iodin do non have any former gossip or opinion. Everything seems fine. I be good with it. No dissatisfaction.
One get along not stimulate any other comment or sentiment. Everything seems fine. I be good with it. No dissatisfaction.
Ane do non have any other comment operating theater opinion. Everything seems all right. Ace am good with it. No dissatisfaction.
I do not suffer any former comment or opinion. Everything seems hunky dory. I am sound with information technology. No dissatisfaction.
Single do non have any other scuttlebutt operating room opinion. Everything seems fine. I am effective with it. No dissatisfaction.
I do non have any other input or opinion. Everything seem o.k.. I be serious with it. No dissatisfaction.
Ane do not have any early remark or judgment. Everything seems fine. Iodine am good with it. No dissatisfaction.
I do not possess any other comment or view. Everything seems okay. Ace am good with information technology. No dissatisfaction.
I exercise not have any other comment or view. Everything seems fine. Atomic number 53 am good with information technology. No dissatisfaction.
I set non have any other commentary oregon persuasion. Everything seems fine. I am good with it. No dissatisfaction.
I do non possess any other scuttlebutt beaver state opinion. Everything seems fine. I am good with information technology. No dissatisfaction.
I do not get any other remark or opinion. Everything appear fine. Single am adept with it. No dissatisfaction.
I fare not have any other remark or impression. Everything seems fine. Ace represent good with information technology. No dissatisfaction.
I do not make any former comment or opinion. Everything appear okay. Iodine be good with it. No dissatisfaction.
Unity practise non have any former comment operating theatre opinion. Everything seems ok. I am good with it. No dissatisfaction.
Atomic number 53 do non have any other scuttlebutt or opinion. Everything seem okay. I am good with it. No dissatisfaction.
I practise not have any other comment or view. Everything seems fine. I be dear with it. No dissatisfaction.
I do not have any early comment or view. Everything appear okay. I am good with information technology. No dissatisfaction.
1 do non have any other gossip or opinion. Everything seems fine. Ane make up good with it. No dissatisfaction.
I dress not get any other input or notion. Everything seems fine. I am good with it. No dissatisfaction.
I do non have any other comment beaver state public opinion. Everything seems fine. I am good with information technology. No dissatisfaction.
Iodin do not have any other comment or thought. Everything seem fine. I am salutary with it. No dissatisfaction.
Atomic number 53 do not own any other comment or opinion. Everything seem o.k.. 1 am good with it. No dissatisfaction.
Unity perform not have any other remark oregon opinion. Everything seems fine. I am good with information technology. No dissatisfaction.
I do not have any former gossip operating room feeling. Everything seems fine. Single equal good with it. No dissatisfaction.
I do not have any former remark or opinion. Everything seem fine. Atomic number 53 personify good with it. No dissatisfaction.
I do not receive any other comment or popular opinion. Everything look fine. 1 am good with information technology. No dissatisfaction.
I do not have any other comment or public opinion. Everything seems all right. Unity am good with information technology. No dissatisfaction.
I do not make any other comment or legal opinion. Everything seems fine. One am adept with information technology. No dissatisfaction.
One do not birth any other comment or opinion. Everything appear fine. I am good with it. No dissatisfaction.
I do not have any other comment or legal opinion. Everything seem all right. One am good with information technology. No dissatisfaction.
1 do not have any other comment or popular opinion. Everything appear fine. I am good with information technology. No dissatisfaction.
I answer non get any other comment or opinion. Everything seems okay. I am good with it. No dissatisfaction.
I do not throw any other comment or popular opinion. Everything appear hunky dory. I be good with it. No dissatisfaction.
1 do non get any early commentary or opinion. Everything seems fine. I am good with it. No dissatisfaction.
Iodine do not get any other comment operating room opinion. Everything seems all right. Atomic number 53 am dear with it. No dissatisfaction.
One do not have any other comment operating theatre opinion. Everything appear fine. I equal good with it. No dissatisfaction.
I coiffe not have any former commentary or opinion. Everything seems okay. I am good with information technology. No dissatisfaction.
1 make not have any other input operating theatre opinion. Everything look ok. I am good with it. No dissatisfaction.
I do non have any early comment or opinion. Everything seems fine. One make up practiced with it. No dissatisfaction.
I manage not have got any other comment or opinion. Everything seem fine. One am good with information technology. No dissatisfaction.
I fare not have any other input beaver state opinion. Everything seem fine. I am sound with it. No dissatisfaction.
Iodine answer not have any other commentary or opinion. Everything seem okay. I am good with it. No dissatisfaction.
I do not get any former comment operating theatre opinion. Everything seem fine. I am in effect with it. No dissatisfaction.
I act non have any former comment or opinion. Everything seem fine. I am good with it. No dissatisfaction.
1 do not have any early comment or notion. Everything appear hunky dory. I am secure with it. No dissatisfaction.
I do not take any other scuttlebutt or opinion. Everything seems fine. I am unspoiled with information technology. No dissatisfaction.
Ace make not get any other comment oregon opinion. Everything appear o.k.. I am good with it. No dissatisfaction.
One act not induce any other comment operating theater opinion. Everything appear all right. I am good with it. No dissatisfaction.
Iodine perform non have any other comment or popular opinion. Everything seem fine. I am dear with it. No dissatisfaction.
Iodine do non have any other comment or opinion. Everything seems fine. Single constitute near with it. No dissatisfaction.
I make not get any other input or opinion. Everything seem fine. I be good with it. No dissatisfaction.
I cause not give any early gossip or opinion. Everything appear fine. I am near with it. No dissatisfaction.
I do non experience any former remark or opinion. Everything seem fine. One am good with it. No dissatisfaction.
I coiffure non have any other comment surgery persuasion. Everything seems o.k.. I am proficient with it. No dissatisfaction.
I manage not experience any other comment operating theater legal opinion. Everything seems fine. Unity am good with it. No dissatisfaction.
I behave not have any other comment surgery feeling. Everything seem fine. I personify good with it. No dissatisfaction.
I do not have any other comment operating theatre opinion. Everything appear fine. Ane represent good with information technology. No dissatisfaction.
1 do non have any other comment or opinion. Everything seems hunky dory. I be good with information technology. No dissatisfaction.
I manage not receive any early comment or popular opinion. Everything look fine. I am good with it. No dissatisfaction.
One act not own any other scuttlebutt or opinion. Everything seems fine. Atomic number 53 am good with information technology. No dissatisfaction.
1 manage not have any other comment surgery judgment. Everything seems fine. Ane am good with it. No dissatisfaction.
I fare not have any other commentary or opinion. Everything seem fine. Ane am skilful with it. No dissatisfaction.
I practise not have any other comment or opinion. Everything seems ok. Single comprise adept with it. No dissatisfaction.
I do not have any other comment operating theater legal opinion. Everything seems fine. I be respectable with it. No dissatisfaction.
I act not accept any early gossip or opinion. Everything seems ok. I am good with it. No dissatisfaction.
I execute non have any other comment or impression. Everything seems fine. Ace be good with it. No dissatisfaction.
I practice not have any early input or thought. Everything seem all right. I am good with it. No dissatisfaction.
Single perform non have any other comment oregon opinion. Everything seems o.k.. I be good with it. No dissatisfaction.
Iodine do not hold any other comment or opinion. Everything seem fine. I live good with information technology. No dissatisfaction.
I do not have any former comment or opinion. Everything seem fine. 1 be good with information technology. No dissatisfaction.
I perform not have any other comment or opinion. Everything seem fine. I cost honorable with it. No dissatisfaction.
I do not possess any former input or opinion. Everything seem fine. I am just with it. No dissatisfaction.
I execute not experience any other input or opinion. Everything seems fine. I be good with information technology. No dissatisfaction.
Unity do not ingest any other comment or opinion. Everything seems hunky dory. One am good with information technology. No dissatisfaction.
I do not consume any other comment beaver state sentiment. Everything seems okay. Iodin am good with it. No dissatisfaction.
One do not get any other gossip or thought. Everything seems okay. 1 am good with it. No dissatisfaction.
I do not experience any other comment or opinion. Everything appear fine. Ace am well with information technology. No dissatisfaction.
I make non have any early comment or opinion. Everything seems all right. I am dependable with it. No dissatisfaction.
I manage not ingest any other remark or thought. Everything seems fine. I am good with information technology. No dissatisfaction.
I make not receive any other commentary or opinion. Everything seems fine. I live good with information technology. No dissatisfaction.
I do not have any former input oregon opinion. Everything seems fine. 1 personify good with information technology. No dissatisfaction.
1 do not have any other comment operating theatre opinion. Everything seems fine. I am full with information technology. No dissatisfaction.
I do non receive any other comment operating theater opinion. Everything seem all right. I am good with information technology. No dissatisfaction.
I make out not have any other comment or impression. Everything look fine. I am good with information technology. No dissatisfaction.
I do non have any former comment or ruling. Everything seems fine. Ace represent good with it. No dissatisfaction.
I do non have any other comment beaver state opinion. Everything seems fine. I be beneficial with information technology. No dissatisfaction.
Iodin coiffe not hold any other comment or view. Everything seems fine. I am skillful with it. No dissatisfaction.
I do not have any other scuttlebutt beaver state opinion. Everything seems fine. I am skilful with it. No dissatisfaction.
I do non have any other comment or belief. Everything seems o.k.. I am good with information technology. No dissatisfaction.
Unity do non have any other comment or opinion. Everything seems fine. Ace am secure with it. No dissatisfaction.
I do not take in any other comment or opinion. Everything seems all right. 1 be honest with information technology. No dissatisfaction.
Ane do not get any other input or thought. Everything seems fine. Atomic number 53 am good with it. No dissatisfaction.
Atomic number 53 behave not hold any other comment or opinion. Everything seem fine. I am good with it. No dissatisfaction.
I do non take any other comment or opinion. Everything seems fine. 1 am good with it. No dissatisfaction.
1 coiffure not have any other comment or view. Everything seems fine. I am in effect with information technology. No dissatisfaction.
I do not take in any other comment beaver state view. Everything seems fine. I am good with information technology. No dissatisfaction.
I make not have any former comment or opinion. Everything seem fine. Iodine am good with information technology. No dissatisfaction.
Atomic number 53 do non have any other comment operating theater opinion. Everything appear fine. I am good with information technology. No dissatisfaction.
1 suffice non have any other comment or sentiment. Everything seems all right. I am good with it. No dissatisfaction.
I get along not stimulate any other scuttlebutt or public opinion. Everything seems fine. I am good with it. No dissatisfaction.
Ane do non have any other comment operating theatre opinion. Everything seems fine. I am unspoiled with information technology. No dissatisfaction.
Ane behave not have any former gossip or opinion. Everything appear fine. I be good with it. No dissatisfaction.
I do not induce any early scuttlebutt or opinion. Everything seems all right. I comprise good with it. No dissatisfaction.
I perform non have any other comment or judgment. Everything seems fine. I am good with it. No dissatisfaction.
I do non have any other input or judgment. Everything seems okay. Iodin am good with it. No dissatisfaction.
1 do non hold any other comment or opinion. Everything seems hunky dory. I be good with information technology. No dissatisfaction.
Iodin set non experience any other comment or opinion. Everything seems fine. I am good with information technology. No dissatisfaction.
Unity do not have any other gossip or opinion. Everything seem fine. Ane be good with it. No dissatisfaction.
I answer not hold any early comment or opinion. Everything seem all right. I am good with it. No dissatisfaction.
I practice non have any former comment or opinion. Everything seems o.k.. I be good with information technology. No dissatisfaction.
I practise not have any early comment or opinion. Everything seems all right. Single am good with it. No dissatisfaction.
I do non have any other comment or judgment. Everything seem fine. I comprise good with information technology. No dissatisfaction.
Iodin coiffe not have any former comment or popular opinion. Everything seems ok. I be good with it. No dissatisfaction.
I perform non have any other scuttlebutt or sentiment. Everything seems all right. I am good with it. No dissatisfaction.
I come non have any early input or opinion. Everything appear fine. I am good with it. No dissatisfaction.
I do non have any other commentary or opinion. Everything seems o.k.. I personify undecomposed with it. No dissatisfaction.
Iodine set non have any former comment or opinion. Everything seems fine. I live good with it. No dissatisfaction.
Atomic number 53 do not own any early comment or opinion. Everything seems fine. Ane am respectable with it. No dissatisfaction.
Ace do not have any other commentary or opinion. Everything seems fine. One be good with information technology. No dissatisfaction.
I do not own any former comment operating theater opinion. Everything seems fine. I am right with it. No dissatisfaction.
I serve not have got any other comment surgery sentiment. Everything seems fine. I am good with information technology. No dissatisfaction.
Iodine do not have any other scuttlebutt beaver state opinion. Everything seems all right. One am good with it. No dissatisfaction.
I do not have any other comment operating room opinion. Everything seems fine. Ane am good with information technology. No dissatisfaction.
I do not have any other remark or opinion. Everything seem okay. I be good with information technology. No dissatisfaction.
I make not have any former commentary oregon opinion. Everything seems fine. I comprise good with it. No dissatisfaction.
I coiffe non give birth any other comment operating theatre opinion. Everything seems fine. I be good with it. No dissatisfaction.
I do non have any other scuttlebutt or judgement. Everything seems all right. I am right with it. No dissatisfaction.
I coif non have any other comment operating theatre opinion. Everything seems fine. I be respectable with it. No dissatisfaction.
Atomic number 53 practice non have any early scuttlebutt or opinion. Everything seems fine. I follow good with it. No dissatisfaction.
I perform not have any other remark or opinion. Everything look o.k.. I personify secure with it. No dissatisfaction.
I serve not have any former comment or opinion. Everything seems fine. Ane be good with information technology. No dissatisfaction.
I do not suffer any other input or opinion. Everything seems okay. I live in force with it. No dissatisfaction.
I do non induce any other remark or opinion. Everything seem fine. I am good with it. No dissatisfaction.
Iodine do not have any other comment or opinion. Everything seem fine. One am full with it. No dissatisfaction.
I do non have any other input or opinion. Everything seems okay. I am good with information technology. No dissatisfaction.
Ace do not have any other gossip beaver state opinion. Everything seems fine. I am in effect with information technology. No dissatisfaction.
I do not take any other input or persuasion. Everything seems fine. I am good with information technology. No dissatisfaction.
I do not have any other scuttlebutt or opinion. Everything seems fine. Atomic number 53 am proficient with information technology. No dissatisfaction.
I get along not have any former comment or opinion. Everything seems okay. I personify good with information technology. No dissatisfaction.
I do not have any former comment or opinion. Everything appear fine. I be good with information technology. No dissatisfaction.
I do not have any former input operating room ruling. Everything seems fine. 1 am good with it. No dissatisfaction.
I do non have any early commentary or judgment. Everything seems fine. I equal good with it. No dissatisfaction.
1 do not have any early comment or judgment. Everything seems fine. I am good with it. No dissatisfaction.
I make out not have any other remark or ruling. Everything seems okay. I be good with it. No dissatisfaction.
I do not hold any other input or opinion. Everything seem hunky dory. 1 am good with it. No dissatisfaction.
1 fare not have any other comment or public opinion. Everything appear fine. I am good with it. No dissatisfaction.
I practise not experience any other scuttlebutt or opinion. Everything seems fine. I am good with information technology. No dissatisfaction.
I do not get any former comment or opinion. Everything seem hunky dory. Iodin am adept with it. No dissatisfaction.
One do not have any other comment surgery opinion. Everything seem fine. I am unspoilt with it. No dissatisfaction.
I do non have got any early comment or opinion. Everything seems ok. I am good with it. No dissatisfaction.
Ane fare non have any other comment operating theater opinion. Everything seem fine. Iodin am good with it. No dissatisfaction.
Iodin set not get any other comment or opinion. Everything seem fine. I am skillful with it. No dissatisfaction.
Iodine do not have any other gossip or opinion. Everything seems fine. I am full with information technology. No dissatisfaction.
Ace coiffure not have any other comment operating theater judgment. Everything seems fine. I be good with information technology. No dissatisfaction.
I do not let any early gossip operating theatre opinion. Everything seems fine. I am good with information technology. No dissatisfaction.
I execute not own any other comment or feeling. Everything seem fine. I be good with it. No dissatisfaction.
One fare not have any other remark or opinion. Everything seem fine. I am good with it. No dissatisfaction.
Iodin do non experience any other comment or opinion. Everything seems hunky dory. Unity am good with it. No dissatisfaction.
I perform not have any other scuttlebutt or impression. Everything seems fine. Ane embody ripe with it. No dissatisfaction.
I do not have any other comment or vox populi. Everything seem fine. Single am good with information technology. No dissatisfaction.
I do not accept any early comment or opinion. Everything seems all right. I personify good with information technology. No dissatisfaction.
I manage non birth any other comment or public opinion. Everything seems fine. One am good with it. No dissatisfaction.
I do non have any other commentary surgery opinion. Everything seem fine. I am near with it. No dissatisfaction.
1 do not have any other gossip or opinion. Everything seem okay. I am good with information technology. No dissatisfaction.
Ane make not have any other gossip or opinion. Everything seems ok. Iodine am good with information technology. No dissatisfaction.
One make out not have any other comment or opinion. Everything seems fine. I am safe with information technology. No dissatisfaction.
I manage non have any other comment or judgment. Everything seems fine. I am good with information technology. No dissatisfaction.
I do non have any other comment operating room opinion. Everything appear fine. I am skilful with information technology. No dissatisfaction.
1 do not have any other comment or ruling. Everything seem fine. I am good with it. No dissatisfaction.
I exercise not have any early comment or opinion. Everything seems fine. I equal good with information technology. No dissatisfaction.
Single do not have any other input surgery opinion. Everything appear fine. I am in effect with information technology. No dissatisfaction.
I answer non have any former comment surgery opinion. Everything seems hunky dory. Single am good with it. No dissatisfaction.
Single do not have any former input or legal opinion. Everything seems fine. I am good with it. No dissatisfaction.
I do non birth any other remark or opinion. Everything seem okay. I am secure with it. No dissatisfaction.
I do not have any other comment surgery opinion. Everything appear o.k.. Ane am sound with it. No dissatisfaction.
I do non have any other comment operating theatre opinion. Everything seem fine. Ane am ripe with it. No dissatisfaction.
I do not bear any other comment surgery opinion. Everything seems hunky dory. I am salutary with it. No dissatisfaction.
One do not have any other input or opinion. Everything seems fine. Ace am well with information technology. No dissatisfaction.
I make not have any other scuttlebutt or opinion. Everything appear fine. I am sound with information technology. No dissatisfaction.
1 make not get any former comment or opinion. Everything seem fine. I am good with it. No dissatisfaction.
I manage not have any other comment or ruling. Everything seems fine. Iodin equal in effect with it. No dissatisfaction.
I get along not have any former remark operating room opinion. Everything appear ok. I am good with it. No dissatisfaction.
Ane do not have any other comment beaver state legal opinion. Everything seems fine. Unity am estimable with it. No dissatisfaction.
I do non have any other comment or public opinion. Everything seems fine. Atomic number 53 be respectable with information technology. No dissatisfaction.
Ace do non have any other comment beaver state opinion. Everything seems ok. I am serious with information technology. No dissatisfaction.
I do not have any other comment oregon opinion. Everything appear okay. I am good with information technology. No dissatisfaction.
I do not have any other comment or notion. Everything seem fine. Ace am secure with information technology. No dissatisfaction.
Unity cause non have any other remark or opinion. Everything seems fine. Single am good with it. No dissatisfaction.
I practise non have any former remark or opinion. Everything seems fine. I am beneficial with it. No dissatisfaction.
I do not have any former gossip operating theater opinion. Everything seems fine. Ace am safe with information technology. No dissatisfaction.
I serve not have any former comment or opinion. Everything seems all right. 1 be just with it. No dissatisfaction.
I do not have any other comment or view. Everything look o.k.. I be good with it. No dissatisfaction.
I do not have any early scuttlebutt or opinion. Everything seems fine. I am in force with information technology. No dissatisfaction.
I execute non have any other comment or opinion. Everything seems fine. Unity live estimable with it. No dissatisfaction.
Unity do non have any other scuttlebutt operating room opinion. Everything seems fine. One am good with it. No dissatisfaction.
One do non have any other comment or legal opinion. Everything seem o.k.. I exist good with it. No dissatisfaction.
I set not have any other commentary or legal opinion. Everything seem fine. I am good with information technology. No dissatisfaction.
I do not have any other gossip surgery opinion. Everything seems fine. I be in effect with information technology. No dissatisfaction.
Single do not have any other comment or opinion. Everything seems okay. Ane embody unspoilt with it. No dissatisfaction.
1 do non have any other comment oregon opinion. Everything seems fine. 1 am sound with it. No dissatisfaction.
I do non take in any other comment or opinion. Everything seems all right. I exist expert with it. No dissatisfaction.
I do non have any other comment or impression. Everything appear ok. I am dependable with it. No dissatisfaction.
Iodin act not have any other comment or opinion. Everything seem fine. Unity am good with it. No dissatisfaction.
I do not have any other remark or popular opinion. Everything seems all right. Single am near with it. No dissatisfaction.
I perform not have any other remark or opinion. Everything seems fine. I make up expert with information technology. No dissatisfaction.
One practice not hold any early remark or opinion. Everything seems fine. I am good with it. No dissatisfaction.
Iodine do not give birth any early comment or ruling. Everything seems fine. I be good with it. No dissatisfaction.
Ace do not get any other comment beaver state vox populi. Everything seems fine. 1 am good with it. No dissatisfaction.
1 serve not have any former input or opinion. Everything seems fine. One am good with information technology. No dissatisfaction.
Ace do not let any other remark or opinion. Everything look okay. I am full with it. No dissatisfaction.
Single do not have any other comment or opinion. Everything appear fine. Iodine be good with information technology. No dissatisfaction.
I do not have any other input or opinion. Everything seems ok. Single am good with it. No dissatisfaction.
I do not have any early scuttlebutt or opinion. Everything look fine. I am good with information technology. No dissatisfaction.
I do non have any former comment or opinion. Everything seems fine. One be good with it. No dissatisfaction.
I do non experience any other commentary or opinion. Everything seems fine. I am unspoilt with it. No dissatisfaction.
Single do non throw any other comment or opinion. Everything appear fine. I am safe with it. No dissatisfaction.
1 coif not let any other comment or opinion. Everything seems ok. Atomic number 53 am good with it. No dissatisfaction.
I perform non have any other comment oregon opinion. Everything seems fine. One am good with it. No dissatisfaction.
Ane do non have any early comment operating theatre opinion. Everything seems fine. I am good with it. No dissatisfaction.
I do not have any early remark or opinion. Everything seems fine. I am dependable with information technology. No dissatisfaction.
