# Supplementary material for: Attention-aware with stacked embedding for sentiment analysis of student feedback through deep learning techniques
Source: PeerJ Comput Sci. 2024 Sep 2;10:e2283. doi: 10.7717/peerj-cs.2283 (PMC11419625; doi:10.7717/peerj-cs.2283)
Supplement: Supplemental Information 2 [file peerj-cs-10-2283-s002.zip › UIT-VSFC/agumented text/test (4).xlsx]

## Sheet: welcome
Besides, the characteristic of scholar at my shoal are unlike, ma ' am.
Besides, the characteristic of scholarly person at my shoal are different, mama ' be.
Besides, the characteristics of students at my schooling embody different, ma ' am.
Besides, the characteristic of students at my school are different, ma ' be.
Besides, the characteristics of scholar at my school be different, mamma ' follow.
Besides, the characteristics of bookman at my schooltime are unlike, am ' am.
Besides, the characteristics of students at my school comprise unlike, mama ' be.
Besides, the feature of students at my schooltime be dissimilar, ma ' am.
Besides, the characteristic of students at my schoolhouse be dissimilar, mom ' am.
Besides, the characteristics of student at my school are different, momma ' exist.
Besides, the characteristic of scholarly person at my schoolhouse are different, mama ' am.
Besides, the characteristic of students at my school are unlike, ma ' am.
Besides, the characteristics of students at my shoal embody dissimilar, artium magister ' am.
Besides, the characteristics of students at my shoal are different, mommy ' comprise.
Besides, the device characteristic of students at my shoal be different, ma ' equal.
Besides, the characteristics of student at my school comprise different, ma ' personify.
Besides, the characteristic of students at my schoolhouse personify different, am ' am.
Besides, the characteristic of students at my school are dissimilar, ma ' am.
Besides, the characteristics of students at my school be dissimilar, ma ' am.
Besides, the characteristics of bookman at my school day be unlike, mommy ' am.
Besides, the characteristics of students at my school follow unlike, ma ' am.
Besides, the characteristics of students at my schoolhouse embody different, ma ' exist.
Besides, the characteristics of scholarly person at my schoolhouse be different, am ' am.
Besides, the characteristics of student at my schooling are dissimilar, ma ' am.
Besides, the characteristics of students at my shoal be dissimilar, ma ' am.
Besides, the characteristics of educatee at my school be dissimilar, ma ' am.
Besides, the characteristic of students at my school are dissimilar, ma ' am.
Besides, the characteristics of student at my school are unlike, ma ' be.
Besides, the characteristics of scholar at my school be different, ma ' be.
Besides, the feature of pupil at my school are different, artium magister ' am.
Besides, the characteristics of students at my school be different, old colony ' be.
Besides, the characteristic of students at my school are different, old colony ' make up.
Besides, the characteristic of students at my schoolhouse are different, ma ' be.
Besides, the characteristic of students at my schoolhouse are different, old colony ' am.
Besides, the characteristics of bookman at my schooltime are different, ma ' am.
Besides, the device characteristic of students at my shoal constitute different, ma ' am.
Besides, the characteristics of scholar at my schooltime are unlike, ma ' am.
Besides, the characteristic of students at my schooling are unlike, ma ' am.
Besides, the characteristics of students at my school are different, mama ' be.
Besides, the characteristics of student at my school are different, am ' represent.
Besides, the characteristic of scholarly person at my school are different, mommy ' am.
Besides, the characteristics of students at my schoolhouse are dissimilar, mammy ' am.
Besides, the characteristics of students at my school are dissimilar, old colony ' am.
Besides, the characteristics of students at my schooltime represent different, am ' embody.
Besides, the characteristic of students at my schoolhouse are unlike, ma ' am.
Besides, the characteristics of student at my school be different, am ' am.
Besides, the feature of students at my school live dissimilar, ma ' am.
Besides, the feature of educatee at my schoolhouse are different, old colony ' live.
Besides, the characteristic of students at my shoal are different, bay state ' am.
Besides, the characteristic of scholar at my school are different, ma ' am.
Besides, the characteristics of pupil at my shoal be different, ma ' personify.
Besides, the characteristics of students at my school embody different, milliampere ' make up.
Besides, the feature of students at my school exist dissimilar, master of arts ' am.
Besides, the device characteristic of students at my school day be unlike, ma ' am.
Besides, the characteristics of students at my school constitute dissimilar, massachusetts ' embody.
Besides, the characteristics of students at my school be unlike, ma ' embody.
Besides, the characteristics of students at my schooltime are different, mammy ' am.
Besides, the characteristic of students at my schoolhouse follow different, ma ' constitute.
Besides, the characteristics of students at my school day be unlike, ma ' am.
Besides, the device characteristic of students at my school be different, ma ' am.
Besides, the characteristics of students at my shoal are different, ma ' constitute.
Besides, the characteristic of students at my school be dissimilar, ma ' am.
Besides, the characteristics of students at my school day are dissimilar, mum ' am.
Besides, the characteristics of students at my schooling are unlike, ma ' am.
Besides, the device characteristic of scholarly person at my school are unlike, mummy ' am.
Besides, the characteristic of scholar at my school comprise different, ma ' am.
Besides, the characteristics of students at my school day be different, mama ' am.
Besides, the feature of student at my school be different, bay state ' am.
Besides, the feature of students at my schooltime are dissimilar, ma ' am.
Besides, the characteristic of students at my school be dissimilar, ma ' am.
Besides, the feature of students at my school be different, ma ' be.
Besides, the device characteristic of students at my school are dissimilar, ma ' am.
Besides, the characteristics of students at my school be different, mammy ' be.
Besides, the feature of student at my schooling are different, massachusetts ' am.
Besides, the characteristics of educatee at my schooling are different, ma ' follow.
Besides, the characteristics of students at my schooling be different, ma ' am.
Besides, the characteristic of students at my school be dissimilar, ma ' am.
Besides, the characteristics of scholarly person at my school are different, am ' be.
Besides, the characteristic of student at my school are different, mommy ' am.
Besides, the characteristics of bookman at my school are different, ma ' exist.
Besides, the characteristic of educatee at my shoal are different, ma ' exist.
Besides, the characteristics of students at my schoolhouse comprise different, mum ' am.
Besides, the characteristic of student at my school embody different, ma ' am.
Besides, the characteristics of students at my school day personify different, artium magister ' represent.
Besides, the characteristics of scholar at my schooling represent unlike, mammy ' am.
Besides, the characteristics of student at my school are different, ma ' be.
Besides, the characteristics of educatee at my schoolhouse are different, massachusetts ' make up.
Besides, the characteristics of scholar at my shoal live different, ma ' be.
Besides, the characteristics of students at my school cost different, massachusetts ' am.
Besides, the characteristic of students at my school are unlike, ma ' am.
Besides, the characteristics of educatee at my school are unlike, ma ' be.
Besides, the characteristic of bookman at my school follow different, master of arts ' am.
Besides, the feature of students at my school day be different, mummy ' am.
Besides, the device characteristic of students at my school be unlike, ma ' am.
Besides, the characteristic of students at my schooltime are dissimilar, ma ' cost.
Besides, the characteristic of students at my schoolhouse are unlike, ma ' personify.
Besides, the feature of students at my shoal equal different, ma ' be.
Besides, the characteristic of students at my school are dissimilar, old colony ' am.
Besides, the characteristic of students at my shoal are different, ma ' am.
Besides, the characteristic of students at my school day are different, ma ' constitute.
Besides, the characteristic of student at my school are different, ma ' am.
Besides, the feature of student at my shoal are different, bay state ' am.
Besides, the feature of scholarly person at my schooltime equal different, ma ' am.
Besides, the characteristic of students at my schooltime are dissimilar, mammy ' am.
Besides, the characteristic of pupil at my school are different, master of arts ' am.
Besides, the feature of students at my school live different, mamma ' am.
Besides, the characteristics of scholar at my schooltime are different, ma ' cost.
Besides, the characteristic of scholar at my school are unlike, ma ' be.
Besides, the feature of students at my schoolhouse are different, momma ' be.
Besides, the device characteristic of scholar at my schooltime are different, ma ' am.
Besides, the characteristic of educatee at my school are different, momma ' be.
Besides, the characteristic of students at my school be dissimilar, ma ' be.
Besides, the characteristics of students at my schooltime exist different, artium magister ' am.
Besides, the characteristic of pupil at my schoolhouse are different, ma ' am.
Besides, the characteristics of students at my schoolhouse are different, ma ' make up.
Besides, the characteristics of scholarly person at my school are dissimilar, bay state ' am.
Besides, the characteristics of bookman at my school be different, ma ' be.
Besides, the feature of student at my shoal are different, ma ' am.
Besides, the characteristics of students at my school live unlike, ma ' cost.
Besides, the characteristic of educatee at my school be different, ma ' am.
Besides, the device characteristic of educatee at my school are different, mum ' am.
Besides, the characteristics of scholarly person at my school are dissimilar, ma ' live.
Besides, the characteristics of students at my school be dissimilar, bay state ' am.
Besides, the characteristic of students at my shoal comprise unlike, mom ' am.
Besides, the characteristics of students at my schooling be dissimilar, ma ' am.
Besides, the characteristics of students at my school day are different, ma ' be.
Besides, the device characteristic of students at my school exist dissimilar, ma ' am.
Besides, the characteristic of students at my schoolhouse are different, mom ' follow.
Besides, the characteristics of students at my school be dissimilar, ma ' be.
Besides, the characteristics of pupil at my shoal cost different, ma ' am.
Besides, the characteristics of pupil at my schooltime be dissimilar, ma ' am.
Besides, the characteristics of student at my schooling are dissimilar, mammy ' am.
Besides, the characteristics of students at my school are different, artium magister ' be.
Besides, the device characteristic of scholarly person at my schooling are unlike, ma ' am.
Besides, the characteristic of scholarly person at my shoal be different, master of arts ' am.
Besides, the characteristics of students at my schooling cost different, ma ' be.
Besides, the characteristics of bookman at my school comprise different, master of arts ' am.
Besides, the characteristics of students at my school day make up dissimilar, bay state ' am.
Besides, the feature of students at my shoal are different, milliampere ' make up.
Besides, the characteristics of educatee at my schooling be dissimilar, ma ' am.
Besides, the characteristics of students at my schooltime are dissimilar, ma ' be.
Besides, the characteristic of educatee at my school are unlike, ma ' am.
Besides, the characteristics of students at my schooling be different, ma ' be.
Besides, the device characteristic of bookman at my shoal are different, old colony ' am.
Besides, the characteristics of students at my school are dissimilar, ma ' be.
Besides, the characteristics of students at my school day be different, ma ' be.
Besides, the characteristics of scholarly person at my school are dissimilar, ma ' am.
Besides, the characteristic of students at my shoal are unlike, momma ' represent.
Besides, the characteristic of pupil at my shoal are dissimilar, ma ' am.
Besides, the characteristics of scholarly person at my school be different, ma ' be.
Besides, the characteristics of students at my schooltime are different, ma ' constitute.
Besides, the characteristics of student at my school are different, ma ' follow.
Besides, the characteristics of scholarly person at my school are different, ma ' be.
Besides, the characteristic of students at my school represent different, ma ' be.
Besides, the characteristics of student at my schoolhouse be different, massachusetts ' be.
Besides, the characteristics of scholarly person at my school are dissimilar, ma ' be.
Besides, the characteristics of student at my school day are different, mamma ' am.
Besides, the characteristics of scholarly person at my school are unlike, artium magister ' be.
Besides, the device characteristic of student at my school be different, ma ' be.
Besides, the feature of student at my school are unlike, ma ' am.
Besides, the feature of student at my schoolhouse are dissimilar, ma ' am.
Besides, the characteristics of students at my school make up dissimilar, ma ' be.
Besides, the feature of educatee at my schooltime be different, ma ' am.
Besides, the characteristics of bookman at my school are dissimilar, mammy ' am.
Besides, the characteristics of student at my school are different, artium magister ' represent.
Besides, the characteristics of scholarly person at my shoal are unlike, ma ' am.
Besides, the characteristics of student at my schooltime are different, milliampere ' am.
Besides, the characteristics of students at my schooling follow different, milliampere ' exist.
Besides, the characteristic of students at my school constitute different, mommy ' be.
Besides, the device characteristic of students at my schoolhouse are different, ma ' am.
Besides, the characteristics of student at my school constitute different, ma ' be.
Besides, the characteristics of students at my shoal be unlike, ma ' live.
Besides, the characteristics of pupil at my school be dissimilar, ma ' am.
Besides, the characteristics of students at my shoal be different, ma ' embody.
Besides, the device characteristic of student at my school exist dissimilar, ma ' am.
Besides, the characteristics of students at my school equal dissimilar, ma ' be.
Besides, the device characteristic of students at my schoolhouse are different, ma ' be.
Besides, the characteristic of students at my school be different, ma ' be.
Besides, the device characteristic of students at my school are unlike, mom ' am.
Besides, the feature of pupil at my schooling are dissimilar, ma ' be.
Besides, the characteristics of students at my schooling be unlike, ma ' am.
Besides, the characteristics of students at my school are dissimilar, ma ' be.
Besides, the characteristics of students at my shoal are different, mama ' embody.
Besides, the characteristics of student at my school are dissimilar, ma ' am.
Besides, the characteristics of students at my school day are unlike, ma ' am.
Besides, the characteristics of bookman at my school are dissimilar, ma ' be.
Besides, the characteristics of students at my schooltime be different, mum ' am.
Besides, the characteristics of students at my school are dissimilar, mammy ' am.
Besides, the characteristic of students at my schooling live different, am ' am.
Besides, the characteristic of students at my school cost different, ma ' am.
Besides, the characteristics of educatee at my school represent different, mamma ' am.
Besides, the characteristic of students at my school are dissimilar, milliampere ' be.
Besides, the characteristic of bookman at my school are different, massachusetts ' am.
Besides, the characteristics of students at my school day be different, mummy ' am.
Besides, the characteristics of students at my school be different, mama ' cost.
Besides, the characteristic of educatee at my school are different, momma ' am.
Besides, the characteristics of scholar at my school be different, ma ' am.
Besides, the characteristics of scholar at my school equal different, mama ' be.
Besides, the characteristics of students at my shoal are dissimilar, am ' exist.
Besides, the characteristic of students at my school are different, mama ' embody.
