# Supplementary material for: Attention-aware with stacked embedding for sentiment analysis of student feedback through deep learning techniques
Source: PeerJ Comput Sci. 2024 Sep 2;10:e2283. doi: 10.7717/peerj-cs.2283 (PMC11419625; doi:10.7717/peerj-cs.2283)
Supplement: Supplemental Information 2 [file peerj-cs-10-2283-s002.zip › UIT-VSFC/agumented text/test (22).xlsx]

## Sheet: welcome
There will be a specific notice on the computer room to correct assignments for those who get along not read how to do it.
There volition be a specific notice on the computer room to make up assignment for those who do not understand how to do information technology.
Thither will be a specific notice on the computer room to even up assignments for those who do non understand how to set information technology.
There will be a specific notification on the computer room to correct assignments for those world health organization make not understand how to do information technology.
There will be a specific notice on the computer elbow room to redress assignments for those world health organization coiffe not understand how to perform it.
There bequeath be a specific notice on the computer room to correct designation for those who do non understand how to do it.
In that respect will be a specific notice on the computer way to correct assignments for those who do not understand how to cause it.
There testament be a specific notice on the computer room to correct assignment for those world health organization do not understand how to do it.
Thither will cost a specific notice on the computer room to correct assignments for those who behave not understand how to do information technology.
There volition be a specific poster on the computer room to correct assignments for those who make out not sympathize how to set it.
There will be a specific notice on the computer way to correct assignments for those who do non understand how to do information technology.
There will be a specific notice on the data processor room to compensate assignments for those who do non understand how to do it.
There will be a specific bill on the computing device room to correct naming for those who do not realise how to do it.
There bequeath be a specific notice on the computer room to correct assignments for those world health organization do not interpret how to do it.
There will be a specific placard on the computer way to chastise assignments for those who do not understand how to do it.
There will be a specific notice on the computer way to correct assignments for those who do not understand how to do information technology.
There bequeath be a specific notice on the computer room to correct assignments for those who do non infer how to do it.
There will be a specific notice on the computer elbow room to right assignments for those who do not understand how to do information technology.
There will be a specific notice on the computer way to correct assignment for those world health organization do not understand how to do information technology.
In that respect will be a specific notice on the computer way to correct assignment for those who make not understand how to coif it.
In that location bequeath be a specific notice on the computer room to adjust assignments for those who arrange non understand how to do it.
There will be a specific notice on the computer room to correct assignments for those world health organization manage not understand how to do information technology.
There will be a specific notice on the computer room to correct duty assignment for those who do not sympathise how to do information technology.
There will embody a specific notice on the computer room to sort out assignments for those who execute not understand how to do it.
There will be a specific posting on the computer room to correct appointment for those world health organization do not understand how to set it.
Thither will be a specific posting on the computer room to castigate assignment for those world health organization do not understand how to do it.
There will be a specific notice on the electronic computer room to rectify naming for those who suffice not understand how to do it.
There will constitute a specific notice on the computer way to correct assignment for those who do not understand how to suffice information technology.
In that respect will be a specific notice on the computer room to castigate assignments for those who do non understand how to do it.
There will comprise a specific notice on the computing machine room to chastise assignments for those who do not understand how to do it.
There will be a specific notice on the computer room to correct naming for those who do not understand how to do information technology.
There will be a specific notice on the computer room to correct assigning for those who do not sympathize how to practise it.
There bequeath follow a specific observance on the computer room to correct assignments for those who get along not understand how to do it.
There will make up a specific observation on the computer elbow room to chastise assignments for those who do not understand how to do it.
There will be a specific notice on the computer room to counterbalance assignments for those world health organization do not sympathise how to coiffure it.
There volition be a specific notice on the computer elbow room to correct assignments for those who coiffe not understand how to do it.
There will be a specific notice on the computing machine room to correct assignments for those world health organization do not read how to make out it.
There will be a specific card on the computer way to counterbalance assignments for those who do not understand how to do it.
There volition be a specific notice on the computer room to rectify assignments for those who do non see how to do it.
There testament be a specific observation on the computer way to correct assignments for those who do not empathize how to do it.
There will be a specific notice on the reckoner room to correct assignments for those who coiffe not understand how to answer information technology.
There will equal a specific notice on the computer room to correct assignments for those world health organization do not understand how to coif it.
At that place will be a specific notice on the computer room to compensate assignments for those who do non understand how to manage it.
There volition be a specific poster on the electronic computer room to correct assignments for those who do non understand how to behave it.
There bequeath be a specific placard on the computer room to correct assignments for those who do non understand how to do it.
On that point will be a specific notice on the estimator room to correct assignment for those who do non understand how to do it.
There will be a specific notice on the computer room to correct grant for those who do non realize how to do it.
There leave be a specific observance on the data processor room to correct assignments for those who do not realise how to do information technology.
In that respect will be a specific notice on the computer elbow room to correct assignments for those who dress not see how to do information technology.
Thither will be a specific notice on the computing device elbow room to correct assignments for those who do not understand how to do it.
There will be a specific notice on the computing machine room to right assignments for those world health organization do not understand how to make out information technology.
There leave be a specific notice on the computer room to correct assignments for those who do not understand how to do information technology.
There will be a specific observance on the computer room to correct assignments for those who do non sympathise how to do it.
There will be a specific notice on the electronic computer room to correct assignments for those who do not understand how to do information technology.
On that point will be a specific notice on the computer elbow room to correct assignments for those who do not understand how to answer information technology.
There volition be a specific notice on the computer room to correct assignments for those who serve not empathise how to do it.
There bequeath make up a specific notice on the computer room to correct assignments for those who do non understand how to do it.
There will be a specific notice on the computer elbow room to correct assignments for those world health organization do non understand how to serve it.
There bequeath be a specific notice on the calculator room to discipline assignments for those who do not understand how to make it.
There will be a specific notification on the data processor room to correct assignments for those who do not understand how to coiffe information technology.
In that location leave be a specific notice on the computer way to correct assignments for those who do not understand how to do it.
There will be a specific posting on the estimator room to correct assignment for those who do not sympathize how to do information technology.
There will be a specific notice on the data processor room to correct assignments for those world health organization do not empathize how to do it.
There will be a specific notice on the data processor room to correct assignments for those world health organization do non understand how to set it.
There will be a specific notice on the data processor room to correct assignment for those who do not understand how to do information technology.
In that location will be a specific notice on the computing machine room to correct assignments for those who do non understand how to arrange it.
There will equal a specific poster on the computer room to correct assignments for those world health organization make out not understand how to do it.
There will be a specific notice on the computer room to correct assignments for those world health organization coif not understand how to do it.
There will be a specific notice on the computer room to correct appointment for those who get along not understand how to coiffure information technology.
There will be a specific notice on the computer room to correct assignments for those who do non understand how to serve it.
There will be a specific notice on the computer elbow room to correct assignment for those who do not empathise how to make out information technology.
At that place leave be a specific notice on the computer room to correct assignments for those who coiffe not understand how to manage it.
There will make up a specific notice on the reckoner room to correct assignments for those who do not infer how to do information technology.
There testament be a specific notice on the computer room to correct assignments for those who do not understand how to make it.
There will be a specific notice on the computer room to correct appointment for those who do not infer how to do information technology.
There leave be a specific notice on the computer room to correct assignments for those who do non understand how to coif information technology.
In that location will be a specific notice on the computer room to correct assignments for those world health organization perform not understand how to do it.
There bequeath be a specific notice on the computer room to even off assignments for those who do not understand how to act it.
There will be a specific observation on the computer way to correct assignments for those world health organization do not understand how to do it.
There will be a specific observance on the data processor room to correct assignment for those who do not understand how to do information technology.
There bequeath be a specific observation on the computer room to correct assignments for those who cause not understand how to make out it.
In that location will be a specific notice on the computing machine room to correct duty assignment for those who do non sympathize how to do it.
There leave be a specific observation on the computer room to correct assignments for those world health organization do not understand how to do information technology.
There testament be a specific notice on the computer way to decline assignments for those who do not understand how to do it.
There bequeath be a specific notice on the estimator elbow room to correct assignments for those who answer not empathise how to do it.
There will represent a specific notice on the computer way to make up assignments for those who execute not understand how to do it.
There will be a specific bill on the calculator way to correct assignments for those who arrange not understand how to do information technology.
There will be a specific notice on the computer room to correct grant for those world health organization do not sympathise how to do it.
In that respect leave be a specific notice on the data processor room to correct assignments for those who do non understand how to do it.
There will be a specific notice on the computer room to correct naming for those who do not empathise how to do information technology.
There leave be a specific notice on the electronic computer elbow room to correct assignments for those who do not understand how to do it.
There will be a specific notice on the computer room to even out assignments for those world health organization make out non understand how to do it.
There will constitute a specific notice on the computer room to redress assignments for those who do not realize how to do it.
There will be a specific notice on the computing machine way to correct assignment for those who come not understand how to do it.
On that point will be a specific posting on the computer room to correct assignments for those world health organization do non read how to do it.
There will be a specific notice on the electronic computer room to correct assignments for those who do non empathise how to do it.
In that location will be a specific notice on the computer room to correct assignments for those who do not sympathize how to do information technology.
In that respect will be a specific observation on the computer room to correct assignment for those world health organization do not understand how to do it.
There will equal a specific notice on the computer room to sort out assignment for those who do not understand how to do it.
There will be a specific observance on the computer room to correct assignments for those world health organization do non understand how to do it.
There will be a specific notice on the computer room to correct assignments for those who do non see how to do information technology.
There testament be a specific notice on the computer room to correct assignments for those who coiffure not understand how to do information technology.
In that location will be a specific notice on the computer room to correct assignments for those world health organization coiffe not infer how to do it.
There volition cost a specific placard on the data processor room to correct assignments for those world health organization do not understand how to do it.
Thither will be a specific notice on the computer room to correct assignments for those world health organization do non understand how to make it.
There will embody a specific notice on the computer way to correct assignments for those world health organization do not understand how to perform information technology.
In that respect will be a specific notice on the computer elbow room to discipline assignments for those world health organization do not understand how to do it.
There will cost a specific notice on the computer room to correct assignments for those who do non understand how to behave it.
There testament be a specific notice on the computer room to redress assignments for those who exercise not realize how to act it.
In that location leave be a specific notice on the computer room to correct assignments for those who do not understand how to execute information technology.
There will be a specific notice on the computer room to correct grant for those who do non sympathize how to make out it.
There volition be a specific poster on the computer room to correct assignments for those world health organization do not understand how to do it.
Thither will be a specific observation on the computer room to correct assignments for those who do non understand how to do it.
On that point will be a specific notice on the computer room to correct assigning for those world health organization do not understand how to do information technology.
There leave be a specific notice on the estimator room to correct assignments for those world health organization do not understand how to do information technology.
There will be a specific notice on the computer room to correct assignments for those world health organization do not understand how to cause it.
There will cost a specific notice on the computer room to even out assignments for those who make out not understand how to do information technology.
There will represent a specific poster on the computer room to correct assignment for those who do not understand how to do it.
At that place will be a specific notice on the computer room to correct assigning for those who coiffure not understand how to do information technology.
There will be a specific observation on the information processing system room to correct assignments for those who do non understand how to do it.
There volition be a specific poster on the computer elbow room to correct assignments for those who do not understand how to fare it.
On that point will personify a specific notice on the computer room to compensate assignments for those who do not understand how to arrange information technology.
Thither will be a specific notification on the computer room to correct assignments for those world health organization do non understand how to do it.
There will be a specific notice on the computer room to castigate assignments for those who coiffure not understand how to do information technology.
In that location will be a specific notice on the data processor way to correct assignments for those who do non understand how to get along it.
There volition be a specific notice on the computer room to correct assignments for those who do not read how to do it.
On that point will be a specific poster on the computer room to adjust assignments for those who do not understand how to do it.
There testament be a specific notice on the computer room to correct assignments for those who do not empathise how to do information technology.
There will be a specific notice on the computer room to correct assignments for those world health organization dress not sympathise how to do it.
There will be a specific notice on the reckoner room to correct assignment for those world health organization do non understand how to do it.
There will be a specific notification on the computer elbow room to correct assignments for those who come not translate how to set it.
There leave be a specific notice on the computer room to correct assignments for those who do non understand how to make information technology.
There will be a specific notice on the computer room to correct assignments for those who do not empathize how to do information technology.
There bequeath be a specific notice on the computer way to castigate assignment for those who do not understand how to do it.
There will be a specific notice on the computer elbow room to correct assignments for those who do not understand how to make out information technology.
In that location will be a specific observance on the computer room to correct assignments for those world health organization make not understand how to do it.
There will be a specific observance on the computer way to chastise assignments for those who exercise not understand how to arrange it.
There will be a specific notice on the data processor room to correct assignments for those who do not sympathise how to do information technology.
There will be a specific notice on the computer elbow room to correct assignment for those who do not understand how to do information technology.
In that respect will be a specific notice on the computer room to correct naming for those who fare not understand how to do it.
In that respect volition constitute a specific notice on the computer room to correct assignments for those who do non understand how to do it.
Thither will follow a specific placard on the computer room to correct assignments for those who manage not understand how to do it.
Thither will be a specific notice on the computer room to chasten assignments for those who exercise not understand how to do it.
There will follow a specific notice on the computer room to correct assignment for those world health organization get along not understand how to do it.
There will be a specific notice on the computer way to correct assignments for those who do not empathise how to suffice information technology.
There will personify a specific notice on the reckoner room to correct assignments for those who do non understand how to do information technology.
There will be a specific poster on the computer room to correct assignment for those who do non understand how to do it.
There will be a specific notice on the data processor way to correct assignments for those who act not understand how to do it.
There will be a specific notice on the computer room to correct designation for those world health organization do not understand how to do it.
There will be a specific placard on the figurer room to rectify assignments for those world health organization do not understand how to do it.
In that respect will embody a specific notice on the computer room to correct assignments for those world health organization do not translate how to do it.
There will be a specific notice on the computer room to compensate duty assignment for those who do non understand how to do it.
There will cost a specific notice on the computing machine room to correct assignment for those who do not see how to do information technology.
There will be a specific notice on the computing machine room to correct assignments for those who do non understand how to do it.
There will personify a specific notice on the computer room to counterbalance assignments for those world health organization suffice not understand how to do it.
In that respect will be a specific notice on the computer room to redress assignments for those who perform not understand how to do information technology.
There will be a specific notice on the computer room to correct assignments for those world health organization act not realise how to do it.
In that location will be a specific notice on the information processing system room to correct assignments for those who do not understand how to make it.
There testament be a specific notice on the computer room to correct assignments for those world health organization make not understand how to do it.
There leave follow a specific notice on the computer room to correct assignments for those who do not understand how to do it.
There will be a specific notice on the computer elbow room to correct assignments for those world health organization execute not understand how to do it.
In that respect will be a specific notice on the computer room to make up assignments for those who do non understand how to make it.
There will be a specific notice on the computer way to correct assignment for those who do non understand how to do it.
On that point will be a specific notice on the computer room to correct assignments for those who practise not understand how to do it.
At that place bequeath be a specific observance on the computer room to correct assignment for those who do not understand how to do information technology.
There bequeath embody a specific notice on the computer room to correct assignment for those who perform not understand how to do it.
There will be a specific notification on the computer room to correct assignments for those world health organization coiffe not understand how to do information technology.
There will be a specific notice on the data processor room to correct assignments for those who do not understand how to serve information technology.
In that respect will follow a specific notice on the computer room to rectify assignments for those who do not understand how to do it.
There will be a specific notice on the computer room to correct appointment for those world health organization do not read how to do information technology.
There will make up a specific notice on the computer room to correct assignments for those who make not understand how to do it.
There will be a specific notice on the reckoner room to correct duty assignment for those who do non understand how to do it.
On that point will be a specific card on the computer room to correct assignments for those who make not understand how to do information technology.
There will be a specific notice on the computer room to correct assignments for those who come non understand how to do information technology.
There will personify a specific notice on the computer room to sort out assignments for those who manage not understand how to behave it.
In that location will be a specific notification on the computer elbow room to correct assignments for those who do not realise how to do it.
There will be a specific notice on the computer room to correct assignments for those world health organization do not sympathise how to do information technology.
On that point will be a specific notice on the figurer way to correct assignments for those world health organization do non understand how to do it.
There will be a specific notice on the computer elbow room to correct assignments for those who perform non understand how to do information technology.
In that respect will be a specific notice on the computer room to even out assignments for those who practise not understand how to do it.
On that point will cost a specific bill on the computer room to correct assignments for those who do not understand how to do it.
There will be a specific notice on the calculator room to correct assignment for those world health organization do not see how to do it.
There will be a specific card on the computer room to even off assignment for those who arrange not understand how to do it.
In that location will be a specific notice on the computer room to correct assignments for those who suffice non understand how to perform it.
In that respect will be a specific bill on the computing machine room to correct assignments for those world health organization do not understand how to do information technology.
There will be a specific notification on the computer room to castigate assignments for those who coif non understand how to do it.
In that respect will follow a specific posting on the computer room to correct assignments for those who do not interpret how to do it.
On that point volition be a specific observance on the computer room to correct assignments for those who do not infer how to do it.
There will be a specific notice on the figurer room to sort out assignment for those who set not understand how to do it.
There will be a specific notice on the reckoner way to correct assignments for those who make out not understand how to do information technology.
There will be a specific notice on the computer room to correct assignments for those world health organization do non understand how to do it.
There will be a specific notice on the computer room to set assignments for those who do not understand how to fare it.
There will cost a specific notice on the computer room to chasten assignment for those world health organization do not understand how to do it.
There leave comprise a specific notification on the computer room to sort out assignments for those who do not understand how to do it.
On that point bequeath be a specific notice on the computer room to correct assignments for those world health organization do non understand how to do it.
There will be a specific notice on the computer elbow room to counterbalance appointment for those who do not understand how to do information technology.
There will be a specific card on the computer way to correct assignments for those who do not understand how to do it.
There will comprise a specific notice on the figurer room to correct assignments for those who do non interpret how to do it.
At that place will be a specific notice on the computer way to correct assignment for those who do not empathise how to behave it.
There will be a specific notice on the computer room to correct assignment for those who coiffure not sympathise how to do it.
There will be a specific notice on the computer elbow room to correct assignments for those who serve not understand how to manage it.
There will be a specific notice on the electronic computer room to slump assignments for those who do not sympathize how to serve information technology.
There will cost a specific card on the computer room to correct assignments for those who do not understand how to do it.
There will be a specific notice on the computer room to correct assignments for those who do not understand how to do information technology.
There bequeath equal a specific notice on the figurer room to correct assignments for those who do not understand how to do information technology.
There will be a specific notice on the computer room to correct designation for those world health organization answer not understand how to do it.
There leave be a specific notice on the computer room to chasten assignments for those world health organization do not understand how to make it.
There volition be a specific observation on the computer room to correct assignments for those who do non sympathize how to do it.
There will be a specific notice on the estimator room to correct assignments for those who do non understand how to do it.
There bequeath be a specific notice on the computer room to correct assignments for those who do not understand how to do information technology.
There will follow a specific notice on the computer room to decline assignments for those who do not understand how to do information technology.
There leave be a specific notice on the computing machine room to correct assignments for those world health organization do not translate how to do it.
There volition be a specific notification on the computer room to correct assignments for those who do not understand how to do information technology.
There will be a specific notice on the computer elbow room to correct assignments for those world health organization do non understand how to perform it.
There will be a specific notice on the estimator room to sort out assignments for those who make not understand how to make it.
There bequeath be a specific notice on the computing machine room to correct assignments for those who do not understand how to do it.
In that respect leave be a specific notice on the computer way to correct assignments for those who do not understand how to cause it.
On that point testament be a specific notice on the computer room to correct duty assignment for those world health organization do not understand how to do it.
There will be a specific observation on the computer room to objurgate assignments for those who do not understand how to do it.
In that location will comprise a specific notice on the computer room to correct assignments for those world health organization do not understand how to do it.
There will be a specific posting on the computer room to correct assignments for those world health organization do not understand how to do information technology.
At that place will embody a specific notice on the computer room to correct assignments for those who do not understand how to do information technology.
There bequeath constitute a specific notice on the computer room to correct assignments for those who do non sympathise how to do it.
In that respect will be a specific notice on the computer room to correct assignments for those who do not understand how to suffice information technology.
There volition be a specific notice on the computer room to correct assignments for those who do non empathise how to practise it.
There will be a specific notice on the computing device room to slump assignments for those who do not understand how to do information technology.
There will be a specific notice on the computer room to correct assignments for those who set non understand how to answer it.
At that place will be a specific observance on the computer room to correct assignments for those who do not interpret how to coiffe information technology.
There leave make up a specific notice on the computer room to correct assignments for those world health organization do not understand how to do it.
There testament be a specific notice on the computer room to correct assignments for those who get along not realise how to do information technology.
There will represent a specific card on the figurer room to right assignments for those who do not understand how to do it.
There will constitute a specific notice on the computer room to sort out assignments for those who serve not understand how to do it.
There will be a specific notice on the computer room to correct assignments for those who do non understand how to make it.
There will be a specific notice on the computing device room to correct assignments for those who behave not understand how to do it.
There will be a specific notice on the computer room to rectify assignments for those world health organization make not understand how to do it.
In that respect leave be a specific notice on the computing device room to correct assignments for those who do non understand how to do it.
There will be a specific notice on the computer room to correct naming for those world health organization do non understand how to do it.
At that place will represent a specific notice on the computer room to correct assignments for those who do not understand how to do information technology.
There will be a specific posting on the computer room to correct assignment for those who do not understand how to do information technology.
At that place will be a specific notice on the computer room to right assignment for those who fare not understand how to do it.
In that respect will represent a specific notice on the estimator room to correct assignments for those world health organization do not understand how to act it.
On that point will embody a specific bill on the computer way to correct assignments for those who do not understand how to do it.
There will be a specific card on the computer room to correct assignments for those who do non understand how to do it.
There will be a specific notice on the computer way to correct assignment for those who dress non understand how to do it.
Thither bequeath be a specific notice on the computer room to correct assignments for those world health organization do not understand how to do it.
There leave personify a specific card on the computer room to correct assignments for those who do not understand how to do it.
There will personify a specific notice on the figurer room to correct assignments for those world health organization do non understand how to do information technology.
There will be a specific notice on the computer elbow room to correct assignments for those who set non understand how to do it.
There will be a specific notice on the information processing system room to correct assignment for those who do non translate how to do it.
There will be a specific notice on the computer room to correct assignments for those who do not sympathise how to practise it.
There will be a specific notice on the computer room to correct assignment for those who do not translate how to make information technology.
There will be a specific notice on the computer room to correct assignments for those world health organization do non empathize how to do it.
There testament be a specific notification on the computer elbow room to even up assignments for those who do not understand how to do it.
There bequeath be a specific notice on the computer elbow room to correct assignment for those who serve not understand how to do it.
There volition be a specific notice on the computer room to compensate assignments for those world health organization make not understand how to do it.
There will be a specific notice on the computer room to correct assignment for those who do not infer how to do information technology.
There leave be a specific notice on the computer way to correct assignments for those who serve non understand how to do it.
There will comprise a specific notice on the computer elbow room to correct assignments for those who do non understand how to do information technology.
At that place will be a specific notice on the computer way to objurgate assignments for those who do not read how to do it.
In that location leave personify a specific notification on the information processing system room to correct assignments for those who do not understand how to do it.
In that location will represent a specific notice on the computer elbow room to correct assignments for those world health organization do non understand how to do it.
At that place volition be a specific poster on the information processing system elbow room to correct assignments for those who do not understand how to do it.
There will comprise a specific posting on the computer room to set assignments for those world health organization do not understand how to exercise it.
There will be a specific notice on the computer room to correct assignments for those who dress not understand how to fare it.
There testament be a specific notice on the data processor way to set assignments for those who do not understand how to do it.
At that place will be a specific placard on the computer room to correct designation for those who do non understand how to do it.
There bequeath be a specific notice on the computer elbow room to correct assignments for those who serve not understand how to exercise it.
There volition be a specific notice on the computer way to redress assignments for those who make out not understand how to do it.
There will be a specific notice on the data processor room to correct assignments for those world health organization do not understand how to perform it.
On that point will be a specific notice on the information processing system room to correct assignments for those world health organization do not understand how to suffice it.
In that location bequeath be a specific notice on the computer room to correct assignments for those world health organization do not understand how to make it.
There leave be a specific notice on the computer room to correct assigning for those who do not understand how to do information technology.
There will be a specific notice on the computing device room to correct assignments for those world health organization do non understand how to do it.
There will be a specific notification on the reckoner room to castigate assignments for those world health organization do not understand how to do it.
In that location will exist a specific notice on the computer room to correct assignments for those world health organization do non understand how to do it.
There will follow a specific notice on the computer room to correct assignments for those who do non realise how to coif it.
There will be a specific notice on the computer elbow room to sort out assignments for those who manage not understand how to do it.
There will be a specific notice on the computer way to slump assignments for those who do not understand how to do it.
There will be a specific notification on the computer room to correct assignments for those who do non understand how to do information technology.
There will be a specific notification on the computing device room to correct assignment for those who do not infer how to do it.
There will be a specific observance on the computer way to correct assignments for those who do not understand how to do it.
At that place will be a specific notice on the computer room to correct grant for those world health organization do not understand how to do information technology.
There bequeath be a specific notice on the computer elbow room to correct assignments for those who do not understand how to execute it.
There will be a specific posting on the calculator room to compensate assignments for those world health organization do not understand how to do it.
There bequeath be a specific notice on the computer room to slump assignment for those who do non sympathize how to do it.
There will be a specific notice on the computer room to correct assignments for those who do not sympathize how to coiffure it.
There bequeath be a specific notice on the computer room to set assignment for those who do not translate how to execute it.
In that location will be a specific notice on the computer room to make up assignments for those who do not sympathize how to answer it.
In that location will be a specific notice on the computer room to correct appointment for those world health organization execute not understand how to do it.
There will exist a specific placard on the information processing system room to correct assignments for those who do not understand how to do information technology.
There will constitute a specific notice on the computer room to objurgate assignments for those world health organization coiffe non understand how to do it.
There will be a specific observation on the information processing system elbow room to discipline assignments for those who do not understand how to make out it.
There will make up a specific notice on the calculator room to even up assignments for those who do not understand how to practice it.
There testament exist a specific bill on the computer room to correct assignments for those who coif not understand how to do it.
There will be a specific notice on the calculator elbow room to set assignments for those world health organization do not understand how to do it.
There leave be a specific notice on the computer way to correct duty assignment for those who make not understand how to do it.
In that location will be a specific placard on the figurer room to correct assignments for those who do not understand how to do it.
There will personify a specific notice on the figurer room to correct assignments for those who do not understand how to arrange it.
There bequeath live a specific notice on the computer room to correct assignments for those who exercise non understand how to do it.
There will be a specific poster on the computer room to even off assignments for those who do not sympathise how to do it.
There will be a specific observance on the computer way to adjust assignments for those who make out not understand how to do information technology.
There testament be a specific observation on the computer room to correct assignments for those who do non understand how to do it.
There will follow a specific notice on the computer way to sort out assignments for those who do not understand how to get along it.
On that point will be a specific notice on the computer elbow room to correct assignments for those who arrange not understand how to fare it.
On that point will be a specific notice on the reckoner room to right assignments for those who do not understand how to practice it.
On that point will be a specific notice on the computer room to correct assignments for those who serve non understand how to do information technology.
There will be a specific card on the computer room to castigate assignments for those who do non understand how to do it.
There will be a specific posting on the figurer way to correct assignments for those who do not understand how to make out it.
There will be a specific notice on the computer room to correct assignment for those who answer not understand how to do information technology.
On that point will be a specific notice on the computer way to correct assignments for those who do not understand how to act it.
There will be a specific card on the computer room to correct assignments for those world health organization practise not understand how to do it.
There will be a specific observation on the data processor elbow room to correct assignment for those who suffice not understand how to do it.
On that point will be a specific notice on the computer room to correct assignments for those world health organization exercise non understand how to do information technology.
There will follow a specific notice on the computer room to chasten assignments for those who coif non understand how to do it.
There will be a specific notice on the computer way to correct assignments for those who make out not understand how to do information technology.
There will exist a specific notice on the computer way to correct assignments for those world health organization do non understand how to make it.
In that respect will be a specific notice on the computer room to even out duty assignment for those who do not understand how to do it.
There will constitute a specific notice on the computer room to correct assignment for those world health organization behave not understand how to do it.
There will be a specific poster on the computer way to correct assignments for those who execute not understand how to do information technology.
In that respect will be a specific notice on the computer room to correct assignment for those world health organization do non understand how to do it.
There will be a specific notification on the computer way to correct assignments for those who do not translate how to do it.
In that location will be a specific notice on the computer room to correct assignments for those who do not infer how to do it.
There will live a specific notice on the data processor room to chastise assignment for those who do not understand how to do it.
There leave be a specific card on the computer room to correct assignments for those who do not realize how to do it.
There will be a specific placard on the figurer elbow room to correct assignments for those who do not understand how to coif it.
There leave be a specific notification on the information processing system room to correct assignments for those who coif not understand how to coiffure it.
There testament be a specific notification on the computer room to correct assignments for those world health organization do not understand how to do it.
Thither will be a specific card on the computer room to correct assignments for those who do non understand how to manage it.
There leave be a specific notice on the computer way to right assignment for those who do not realize how to do it.
Thither will be a specific notice on the computer elbow room to correct assignments for those who do non infer how to do it.
In that respect will cost a specific notice on the computer elbow room to correct assignments for those world health organization do not understand how to do it.
There will be a specific notice on the computer room to correct assigning for those who do non understand how to do information technology.
There will exist a specific notice on the estimator way to correct assigning for those who do not understand how to do information technology.
In that location will be a specific notice on the computer room to correct assignments for those who perform not understand how to do information technology.
There bequeath be a specific placard on the computer room to correct assignments for those who suffice non understand how to do it.
There will represent a specific notice on the computer room to correct grant for those who make not understand how to dress information technology.
There volition cost a specific notice on the computer room to correct assignments for those who do not see how to do information technology.
There will constitute a specific notice on the computer room to correct assignments for those world health organization do not understand how to do information technology.
There will constitute a specific notice on the computer elbow room to correct assignments for those who do not understand how to coiffure information technology.
There will be a specific notice on the computer room to correct designation for those world health organization do not understand how to do it.
Thither will be a specific notice on the computer elbow room to correct assignments for those who make out not sympathize how to do it.
There will be a specific notice on the computer room to correct assignments for those who perform not understand how to come it.
There leave be a specific observation on the computer room to correct assignments for those who do non understand how to do information technology.
There bequeath be a specific poster on the computer room to correct duty assignment for those who do non understand how to do it.
On that point volition be a specific notice on the computing device room to correct assignment for those who do not understand how to do information technology.
At that place will be a specific notice on the computer room to correct assignments for those who make not sympathise how to coif it.
In that location will constitute a specific observation on the figurer room to correct assignments for those who do not understand how to do it.
There will be a specific card on the computing machine room to slump assignments for those who do not understand how to practice it.
There leave be a specific notice on the computer room to correct assignment for those who coiffure not understand how to set it.
There will represent a specific notice on the computer room to correct assignments for those who get along non understand how to do it.
Thither will be a specific notice on the computer way to correct assignments for those who do non translate how to do it.
There will be a specific posting on the computer room to correct assignments for those who do non understand how to set information technology.
There will be a specific notice on the electronic computer room to correct assignments for those who do not empathise how to do it.
There will be a specific notice on the computer room to correct assignments for those who come non understand how to do it.
There testament be a specific notice on the computer room to correct assignment for those who do non understand how to serve it.
At that place will be a specific notice on the computer room to even out appointment for those who execute not understand how to do information technology.
Thither testament be a specific notice on the calculator elbow room to correct assignments for those who do not understand how to do it.
In that location will be a specific notice on the computer room to correct assignments for those world health organization do not understand how to do it.
At that place will be a specific notice on the computer room to correct assignments for those who do non understand how to get along information technology.
There testament be a specific notice on the computer room to rectify grant for those world health organization do not understand how to do it.
There leave cost a specific notice on the computer way to correct assignments for those who do not understand how to do it.
In that respect will be a specific notice on the computer room to correct assigning for those world health organization do not understand how to dress it.
There will live a specific card on the computer room to chastise assignments for those who do not understand how to do it.
There leave be a specific notice on the figurer room to correct assignments for those world health organization do not understand how to do it.
There will be a specific bill on the information processing system room to correct assignments for those world health organization do not understand how to do information technology.
There testament be a specific notice on the computer elbow room to correct naming for those who do non understand how to do it.
Thither leave be a specific notice on the computer room to correct assignments for those who do not sympathize how to do it.
There will be a specific notice on the information processing system way to correct assignments for those who do not understand how to fare it.
At that place will be a specific notice on the computer room to sort out assignments for those who do non understand how to do it.
There bequeath be a specific notice on the computer room to adjust assignments for those who do not understand how to do information technology.
There will be a specific observance on the computer room to correct assignments for those who do non understand how to do it.
There will be a specific notice on the computer room to adjust assignments for those who make non understand how to do it.
In that respect will be a specific notice on the computer room to correct assignments for those who coiffure not understand how to coiffure it.
There will be a specific notification on the computer room to set assignments for those world health organization do not interpret how to serve it.
There will be a specific notice on the computer room to correct duty assignment for those who behave not translate how to do it.
There testament be a specific bill on the computer room to correct duty assignment for those who suffice not infer how to do it.
There will make up a specific notice on the computer room to castigate assignments for those who arrange not understand how to do it.
Thither will be a specific notice on the computer room to correct assignments for those who coif not understand how to do it.
There will be a specific poster on the computer room to decline assignment for those who do not realize how to do it.
On that point will be a specific notice on the computer room to correct assignments for those who do not understand how to practice it.
There will comprise a specific placard on the computer room to correct assignments for those who serve not understand how to do it.
There will be a specific notice on the computer elbow room to correct assignments for those who do not understand how to do information technology.
On that point volition be a specific notice on the computer room to correct assigning for those who do not understand how to do information technology.
There will be a specific notice on the computer room to correct assignments for those world health organization do not understand how to do information technology.
There will equal a specific notice on the electronic computer room to correct assignments for those world health organization do not understand how to make it.
There will constitute a specific notification on the computer elbow room to correct assignments for those who do not sympathise how to dress it.
On that point will be a specific notice on the computer room to correct naming for those who do not understand how to manage it.
There will be a specific notice on the computer room to correct appointment for those world health organization do not understand how to do information technology.
At that place will be a specific notice on the computing machine room to right assignments for those who do not understand how to do it.
There will be a specific notice on the computer room to correct assignments for those world health organization serve not understand how to coiffure it.
There volition be a specific notice on the computer room to correct assignment for those who serve not understand how to get along it.
There will cost a specific bill on the computer way to chastise assignments for those who do not understand how to do information technology.
In that location volition be a specific notice on the computer room to correct assignment for those who do non understand how to do information technology.
There testament be a specific notice on the computing device way to correct assignment for those who do not empathize how to do it.
There will be a specific notice on the computer way to correct assignment for those who practise non understand how to do it.
There testament be a specific notice on the computer room to correct assignments for those who manage not read how to do information technology.
There will live a specific observance on the data processor room to correct assignments for those who do not understand how to do it.
There volition be a specific notice on the computer room to compensate assignments for those who do non empathize how to do it.
There testament be a specific notice on the estimator room to correct assignment for those who do not understand how to do information technology.
Thither will be a specific notice on the computer room to even off assignments for those who make out non understand how to do it.
There will exist a specific notice on the electronic computer room to correct assignments for those who suffice not empathize how to do it.
In that location will be a specific notice on the figurer elbow room to correct assignments for those world health organization do not understand how to do it.
There will be a specific posting on the computer room to correct assignments for those world health organization do not understand how to do information technology.
There will be a specific placard on the estimator room to correct assignments for those world health organization do not understand how to do information technology.
Thither will represent a specific notice on the computer room to correct assignments for those who come not sympathise how to do it.
There will make up a specific notice on the computer elbow room to correct assignments for those world health organization do not understand how to serve it.
There will be a specific observation on the computer room to make up assignments for those who do non understand how to arrange it.
There will be a specific notice on the computing machine room to correct assignments for those who make out not infer how to do it.
There will make up a specific observance on the computer room to correct appointment for those who do not understand how to do it.
On that point will be a specific notice on the computer elbow room to even off assigning for those who do not understand how to do it.
There will be a specific notice on the computer room to correct assignments for those world health organization do not sympathize how to cause information technology.
There will cost a specific notice on the computer room to correct assignments for those who do not infer how to do it.
There leave make up a specific notice on the reckoner room to correct assignments for those who do not sympathize how to do it.
There will be a specific notice on the computer room to correct assignment for those who make not understand how to do it.
There will be a specific notice on the computer elbow room to decline assignment for those who do non understand how to do it.
There will be a specific notification on the computer room to discipline assignments for those who do non understand how to execute it.
There volition be a specific observance on the computer room to right assignments for those world health organization do non understand how to do it.
There bequeath be a specific notice on the computer elbow room to correct assignments for those who make out not understand how to do information technology.
There will be a specific notice on the information processing system room to chastise assignments for those world health organization do not realize how to do it.
There will make up a specific notice on the computing device room to correct assignments for those world health organization do not understand how to do information technology.
There will make up a specific posting on the information processing system way to correct assignments for those who do not understand how to make it.
There bequeath be a specific card on the computer room to correct assignment for those who do not understand how to do it.
There will be a specific notice on the computer way to even up assigning for those who do not understand how to act it.
There bequeath be a specific notice on the computing device elbow room to correct assignments for those who do not understand how to do it.
There testament be a specific notice on the computing machine room to correct assignments for those world health organization do not understand how to get along it.
There will constitute a specific notice on the computer room to correct assignment for those world health organization do not sympathize how to do it.
There volition be a specific bill on the estimator room to correct assignments for those world health organization do not understand how to do it.
There will be a specific card on the electronic computer room to correct assignments for those who do not understand how to do it.
There leave be a specific notice on the calculator room to decline assignments for those world health organization do not understand how to do it.
There testament represent a specific notice on the computer room to correct assignments for those world health organization do non understand how to do it.
On that point will equal a specific notice on the computer room to correct assignments for those who do not understand how to answer it.
There leave be a specific notice on the computer elbow room to correct assignments for those world health organization perform not understand how to suffice it.
There will be a specific notice on the computer way to correct assignments for those who do not understand how to do it.
There testament comprise a specific notice on the computing device room to correct assignments for those who do not understand how to behave it.
There will represent a specific notice on the computer room to correct appointment for those world health organization practise non understand how to do it.
There will be a specific notice on the computer room to correct assignment for those world health organization practise non understand how to do it.
There will live a specific notice on the computer room to correct appointment for those who serve not understand how to do it.
There will comprise a specific posting on the computer way to correct assignments for those who do not empathise how to do it.
Thither will be a specific notice on the computer room to correct assignments for those who coiffure non understand how to coiffe it.
There will comprise a specific notice on the computer way to correct assignment for those who do not understand how to practice it.
There testament be a specific notice on the computer elbow room to correct assignments for those who do not understand how to behave information technology.
There bequeath constitute a specific notice on the computer room to objurgate assignments for those who do not understand how to do it.
At that place will be a specific placard on the computer room to correct assignments for those who do not see how to do information technology.
On that point will be a specific notice on the computer room to chastise assignments for those who perform not understand how to do it.
In that location will exist a specific notice on the computer room to correct assignments for those world health organization do not understand how to answer it.
There bequeath be a specific notice on the computer room to correct assignments for those world health organization do not understand how to coif it.
There will cost a specific notice on the computer room to correct assignments for those world health organization do not empathise how to do it.
In that location volition be a specific notice on the computer room to objurgate assigning for those who do non understand how to do it.
There will be a specific notice on the computer room to right assignments for those world health organization perform not empathize how to do it.
There leave be a specific notice on the computer room to even up naming for those world health organization do non understand how to do it.
There will be a specific poster on the computer room to correct assignments for those who set not read how to do it.
There leave be a specific notice on the computer way to correct assignments for those who make out not understand how to exercise it.
There will be a specific notice on the figurer room to compensate grant for those who do not understand how to do it.
There will exist a specific notice on the data processor room to compensate appointment for those who do not empathize how to do it.
There will be a specific notice on the computer elbow room to discipline assignment for those who do not understand how to do it.
In that respect will be a specific notice on the computer elbow room to correct assignments for those who get along non understand how to do it.
There will cost a specific notice on the computer room to correct assignments for those who do non realise how to make it.
There will be a specific notice on the computer room to correct assignments for those who do non interpret how to coiffure it.
At that place bequeath be a specific notice on the computer room to correct designation for those who do non understand how to do it.
There leave be a specific poster on the computer room to correct assignments for those world health organization do not understand how to make it.
There will embody a specific notice on the computer way to correct assignments for those world health organization do not empathise how to come it.
There will live a specific notice on the electronic computer room to correct assignments for those who do not understand how to do it.
There testament embody a specific notice on the computer room to sort out assignments for those world health organization do non understand how to do it.
There bequeath be a specific notice on the computer room to correct assignments for those who do not understand how to practise information technology.
There will be a specific notice on the computer room to discipline assignments for those who do non understand how to do it.
There will be a specific notice on the computer room to make up assignments for those who do not sympathise how to do it.
There will be a specific notice on the computer room to correct assignment for those who do not infer how to dress information technology.
There will be a specific notice on the computer room to correct assignments for those world health organization do not understand how to come information technology.
There will be a specific notice on the estimator room to correct naming for those who dress not understand how to make it.
There leave be a specific notice on the computer room to correct assigning for those world health organization do not understand how to do it.
There will make up a specific notice on the computer room to correct assignments for those world health organization suffice not understand how to do it.
There will be a specific notice on the computer room to counterbalance assignments for those who act not sympathize how to do it.
In that respect testament be a specific poster on the computer room to correct assignments for those world health organization do not understand how to do it.
There testament be a specific notice on the computer room to correct assignments for those world health organization do non see how to do it.
There will be a specific observation on the reckoner room to chasten assignments for those who do not understand how to do information technology.
There will be a specific notice on the estimator room to correct assignments for those world health organization do non understand how to do it.
On that point will represent a specific notice on the electronic computer room to correct assignments for those who do not understand how to perform it.
There will be a specific notice on the calculator way to slump appointment for those who do not understand how to do information technology.
There will make up a specific notice on the computer way to correct assignments for those who do not understand how to practice it.
There will be a specific notice on the computer room to correct assignments for those world health organization make non understand how to do it.
There will be a specific notice on the reckoner room to correct naming for those who do non understand how to do it.
There leave be a specific notice on the computer room to correct assignments for those world health organization do non understand how to do it.
There will be a specific placard on the computer room to even out assignment for those who coiffure not understand how to do it.
There will be a specific posting on the electronic computer room to correct assignments for those world health organization do not understand how to make it.
At that place bequeath be a specific placard on the computer room to correct assignments for those who dress not understand how to do it.
There will be a specific notice on the computer room to correct assignment for those world health organization do non understand how to fare it.
There will be a specific notice on the computer room to correct assignment for those who dress not understand how to do information technology.
There will be a specific notice on the computer room to correct assignments for those who make not translate how to do it.
There will be a specific bill on the electronic computer room to correct assignments for those who do not empathise how to do it.
There bequeath be a specific notice on the computer room to correct duty assignment for those world health organization do not understand how to do it.
There will exist a specific notice on the computer way to correct assignments for those who set not understand how to do information technology.
On that point testament exist a specific notice on the computer room to correct assignments for those who do not understand how to do it.
There bequeath be a specific notice on the computer room to correct assignments for those who do not realize how to practise information technology.
At that place will follow a specific notice on the computer way to correct assignments for those who do not understand how to do it.
On that point leave cost a specific notice on the computer room to correct assignments for those who do not understand how to do it.
There will be a specific notice on the figurer room to counterbalance assignments for those who act not understand how to do information technology.
There will be a specific notice on the computer elbow room to chastise assignments for those world health organization do non understand how to do it.
There testament be a specific notice on the computer room to correct naming for those who do not understand how to do it.
At that place will be a specific notice on the computer room to correct assignments for those who cause not understand how to do information technology.
There will be a specific notice on the computer room to correct assignments for those who practise non understand how to do information technology.
There will be a specific notice on the computer way to correct assignments for those who do not realise how to do it.
There bequeath be a specific notice on the computer room to correct assignments for those who do not sympathize how to do it.
On that point will be a specific notice on the computer room to correct assignments for those world health organization exercise not realize how to serve it.
There will be a specific notice on the computer room to correct assignments for those who make out non empathize how to do it.
There will be a specific notice on the computing machine room to correct assignments for those who do non see how to do it.
There will be a specific notice on the computer room to correct assignments for those who do not realise how to do it.
There will cost a specific notice on the computer elbow room to set assignments for those world health organization do not understand how to do it.
There will be a specific observation on the computer room to correct designation for those who do not understand how to do information technology.
In that respect leave live a specific notice on the computer room to correct assignments for those who do not understand how to do it.
There leave be a specific notice on the computer room to correct assignments for those who set not understand how to do it.
There leave be a specific notice on the computer room to slump assignment for those who do not understand how to do it.
On that point will live a specific notice on the figurer room to correct assignments for those world health organization do not understand how to do it.
There will live a specific notice on the figurer room to correct assignments for those who do not realize how to do it.
There will be a specific notification on the computer room to correct assignments for those who practise not understand how to make it.
There will be a specific bill on the computing device room to even out assignments for those who do not understand how to do it.
There volition be a specific notice on the computer room to correct assignments for those who do not understand how to do information technology.
There will cost a specific notice on the computer way to correct assignments for those who do not understand how to do it.
There bequeath be a specific notice on the computer elbow room to correct assignments for those world health organization do not infer how to do it.
There will be a specific notice on the computer way to make up assignments for those who do not understand how to do information technology.
There will make up a specific notice on the computing device elbow room to objurgate assignments for those who do non understand how to do it.
There volition embody a specific notice on the computer room to correct assignment for those who do non understand how to do it.
There volition be a specific notice on the calculator room to correct assignments for those world health organization do not understand how to do it.
Thither will be a specific notice on the computer elbow room to correct assignment for those who do non empathise how to do it.
There will be a specific notice on the computing machine way to redress assignments for those who do not translate how to do it.
There bequeath be a specific notice on the computer room to slump assignments for those who do not understand how to do information technology.
There will be a specific notice on the figurer room to correct assignments for those world health organization do not empathize how to perform it.
In that location will be a specific notice on the computer room to correct grant for those who do not understand how to do information technology.
There will represent a specific notice on the computer room to correct assignments for those who perform not understand how to practice it.
There volition be a specific notice on the computer room to decline assignments for those who make not realise how to do information technology.
There will be a specific notice on the computer elbow room to chastise assignments for those who behave not understand how to do it.
There will be a specific notice on the computing machine room to correct assignments for those who coif not see how to do information technology.
There will be a specific notice on the computing machine room to correct assignments for those world health organization do not understand how to do it.
At that place will be a specific observance on the computer room to correct assignments for those world health organization do not understand how to perform it.
In that location leave equal a specific notice on the computer way to correct assignments for those who do non understand how to do it.
There leave be a specific notification on the computer room to correct assignments for those world health organization do not understand how to do it.
There will be a specific notice on the computer room to correct assignment for those world health organization do not understand how to do information technology.
On that point will be a specific notice on the computer room to adjust assignments for those who do non understand how to do it.
There will be a specific notice on the information processing system room to even off assignments for those who do not understand how to make it.
There will be a specific notice on the computing machine way to objurgate assignment for those who do not understand how to do it.
Thither will be a specific notice on the computer elbow room to right assignments for those who do non understand how to do it.
There will be a specific notice on the computer elbow room to redress assignments for those who do non empathise how to do it.
There will be a specific notice on the computer way to correct assignments for those world health organization do non understand how to do it.
There will be a specific notice on the computer room to correct assignments for those world health organization come non understand how to suffice it.
There will be a specific notice on the computer room to even out assignments for those world health organization do non understand how to make information technology.
There volition be a specific poster on the computer room to correct assignments for those who arrange not understand how to do it.
There will exist a specific notice on the computer room to objurgate assignments for those who do not empathise how to do it.
There will be a specific bill on the computer room to counterbalance assignment for those who do not understand how to do information technology.
There will be a specific bill on the calculator room to correct assignments for those who do non understand how to come it.
There will be a specific notice on the computer room to sort out naming for those who do not understand how to do information technology.
There will cost a specific notice on the computer room to correct assignments for those who practise non infer how to do information technology.
There will be a specific notice on the computer room to correct assigning for those who do not understand how to do information technology.
There will be a specific notice on the information processing system room to correct assignments for those who do not realise how to serve it.
There testament be a specific notice on the computing device room to correct assignments for those world health organization do not understand how to serve it.
In that location testament be a specific notice on the computer room to correct assignments for those who do not understand how to do information technology.
There will be a specific notice on the figurer room to right appointment for those world health organization do not translate how to do it.
Thither will be a specific notice on the computer room to correct assignments for those who exercise non read how to do it.
There will be a specific notice on the computer room to correct assignment for those who do non understand how to make it.
In that respect will be a specific notice on the computer room to redress assignments for those who make not realise how to do it.
There will be a specific notice on the data processor room to correct assignments for those who do non understand how to do information technology.
On that point will be a specific notice on the computer room to set assignments for those who do not understand how to do it.
There will be a specific notice on the computer room to correct assignments for those who do not empathize how to arrange it.
There will be a specific card on the computer room to even up assignments for those who come not understand how to make it.
There will be a specific notification on the computer way to right assignments for those who do non realize how to do it.
Thither will be a specific notice on the computer room to correct assignments for those world health organization do non understand how to do information technology.
There will be a specific notice on the computer elbow room to correct assignments for those who do not understand how to do information technology.
There leave constitute a specific notice on the computer room to even off assignment for those world health organization do not understand how to do it.
There will be a specific observance on the computer room to correct assignments for those who serve non understand how to coiffe it.
There bequeath be a specific notice on the computer room to correct assignments for those who manage non understand how to do it.
At that place volition be a specific notice on the computer room to correct assigning for those who do not understand how to exercise it.
There will be a specific notice on the computer room to correct grant for those world health organization do not understand how to do it.
There will be a specific notice on the computer room to correct assignments for those world health organization do not realise how to do information technology.
There will be a specific notice on the computer room to correct assignment for those world health organization do not understand how to make it.
There will be a specific card on the computer room to chastise assignments for those who do non understand how to make it.
There will be a specific posting on the computer room to correct assignments for those who answer non infer how to do it.
There will be a specific placard on the computer room to right assignments for those who suffice not understand how to do it.
On that point will be a specific notice on the computer room to rectify assignments for those who make not translate how to do it.
There will be a specific notice on the computer room to compensate grant for those who manage not understand how to do it.
On that point will be a specific notice on the computer room to compensate assignments for those who do non understand how to do it.
There will be a specific notice on the computer room to correct assignments for those who do non understand how to do it.
There will constitute a specific notice on the reckoner room to correct assignments for those who do not understand how to practice it.
In that respect will constitute a specific notice on the computer room to counterbalance assignments for those world health organization do not understand how to do information technology.
There will be a specific posting on the computer room to correct appointment for those who do non understand how to do it.
Thither leave be a specific posting on the computer room to correct assignments for those who do not understand how to dress it.
There will be a specific card on the data processor room to correct assignments for those who do not understand how to do it.
There will live a specific notice on the calculator room to correct assignment for those who do not understand how to do it.
There will be a specific notice on the reckoner way to compensate assignments for those who behave not understand how to do it.
There will be a specific notice on the computer way to correct assignments for those world health organization do not understand how to do it.
In that location will be a specific notice on the computer room to correct assignments for those who do non understand how to do information technology.
In that location leave be a specific placard on the computer room to correct assignment for those who do not understand how to make it.
There leave be a specific notice on the computer way to correct assignments for those world health organization do not understand how to do it.
In that location will be a specific notice on the computer elbow room to correct assignments for those who do not understand how to do information technology.
There leave be a specific placard on the computer elbow room to correct assignments for those who do not sympathise how to do it.
There will be a specific placard on the computer room to even out assignments for those who perform non infer how to do it.
At that place will be a specific notice on the reckoner room to correct assignments for those who coif not understand how to dress it.
There will comprise a specific notice on the figurer room to correct assignments for those who perform not understand how to suffice information technology.
There will be a specific observance on the computer room to correct assignments for those world health organization do not understand how to make it.
There leave be a specific notice on the computer room to correct assignment for those who do not understand how to behave it.
There bequeath constitute a specific notice on the computing device room to correct assignment for those who do not understand how to practise it.
There will constitute a specific notice on the computer way to correct assignments for those who do not understand how to do it.
In that location will embody a specific notice on the computer room to correct designation for those who do not understand how to do information technology.
At that place will be a specific notice on the computer elbow room to correct assignments for those who do not understand how to do it.
There will be a specific card on the computer way to correct assignments for those who do non understand how to do it.
There will live a specific notice on the computer room to correct assignments for those who do non read how to do it.
There will be a specific notice on the computer elbow room to correct assignments for those world health organization do non understand how to do it.
There will be a specific observance on the computer room to correct assignments for those world health organization do non understand how to do it.
There will be a specific notice on the computer elbow room to correct assignment for those world health organization do not understand how to do information technology.
In that respect will be a specific notice on the computer room to even off assignment for those who do not understand how to manage it.
On that point will follow a specific notice on the computer elbow room to correct assignments for those who do non understand how to do it.
There will be a specific notice on the calculator room to correct assignment for those who practise not understand how to do information technology.
On that point will be a specific notice on the computer room to correct naming for those who do not understand how to do it.
There will be a specific observance on the computer room to slump assignments for those world health organization do not understand how to do it.
There will be a specific notice on the computer room to correct assignments for those who practice not understand how to do information technology.
There bequeath be a specific notice on the computer room to correct assignments for those who make not empathise how to do it.
At that place will be a specific notice on the computer elbow room to correct assignment for those who do not understand how to coif information technology.
Thither will be a specific notice on the computer elbow room to correct assignment for those who do not understand how to do it.
There will be a specific notice on the computer room to correct assignment for those who dress not understand how to perform it.
There will be a specific notice on the computer room to correct grant for those world health organization do not read how to do information technology.
On that point will be a specific bill on the computer elbow room to slump assignments for those who do not understand how to do it.
There will be a specific notice on the computer room to correct assignments for those who behave non understand how to behave it.
There will be a specific posting on the computer way to correct assignments for those who do not realise how to dress it.
There will be a specific card on the computer room to correct assignments for those who serve not understand how to do it.
There volition be a specific notice on the computer room to slump assignments for those who do not understand how to do information technology.
In that location will be a specific notice on the computer way to correct designation for those who do not understand how to do information technology.
There bequeath be a specific notice on the computer room to chasten naming for those who make non understand how to do it.
There will be a specific notice on the computer room to correct assignments for those world health organization come non see how to do it.
There will be a specific placard on the computer elbow room to correct assignments for those who do non realise how to do it.
At that place bequeath comprise a specific posting on the computer room to correct assignments for those who do not understand how to do it.
There will be a specific notice on the reckoner room to correct assignments for those world health organization perform not understand how to do it.
There testament be a specific observation on the calculator room to correct naming for those who manage not understand how to do it.
Thither will personify a specific notice on the computer room to set assignments for those who make not understand how to do it.
There will be a specific notice on the computer way to decline assignments for those who do not understand how to serve it.
There bequeath be a specific notice on the computing device room to correct assignment for those world health organization make out not understand how to do it.
There will be a specific observation on the electronic computer room to correct assignments for those who do not understand how to perform it.
On that point bequeath be a specific observance on the reckoner elbow room to correct assignments for those who do not understand how to do it.
On that point bequeath be a specific notice on the computer room to correct assignments for those world health organization do not understand how to do it.
On that point will represent a specific notice on the computer room to correct designation for those who do not understand how to do it.
There will be a specific notice on the data processor room to correct assignments for those who suffice not understand how to answer it.
Thither will be a specific notice on the computer room to correct assignments for those who do not see how to do information technology.
There will be a specific poster on the computer room to correct assignments for those world health organization arrange not understand how to make it.
Thither bequeath be a specific notice on the computer room to correct assignments for those who do not understand how to do it.
There will exist a specific notice on the computer room to correct appointment for those world health organization do non understand how to set it.
There will equal a specific notice on the computer room to correct assignments for those who do not understand how to do it.
There will be a specific notice on the estimator way to correct assignments for those who do not understand how to practice information technology.
There volition be a specific observance on the computer elbow room to correct assignments for those who do non understand how to do it.
In that location will be a specific notice on the information processing system room to correct assignments for those world health organization do non understand how to do it.
There will be a specific notice on the computer room to even out assignments for those who come not infer how to do information technology.
There will be a specific notice on the computer way to correct assignments for those world health organization do not understand how to do information technology.
There will be a specific notice on the computer room to even off assignments for those who do not sympathize how to do it.
On that point will be a specific notice on the computer room to correct assignments for those world health organization manage not understand how to do it.
There volition comprise a specific placard on the computer way to correct appointment for those who do not understand how to do it.
There leave follow a specific notice on the computer room to even off naming for those who do not understand how to do information technology.
There will be a specific notice on the electronic computer room to correct assignments for those who answer not understand how to set it.
There will be a specific notice on the reckoner room to correct assignments for those who do not infer how to make out information technology.
There will be a specific notice on the computer room to correct assignment for those world health organization do not understand how to do it.
On that point will be a specific notice on the computer room to correct assignments for those who manage non understand how to do it.
There will be a specific card on the computer room to correct assignment for those who do non understand how to do it.
On that point will be a specific notice on the computing device way to correct assignments for those who do not understand how to do it.
There will be a specific notice on the computer elbow room to rectify assignments for those who manage not understand how to set it.
There testament be a specific notification on the figurer room to counterbalance assignments for those who do not understand how to manage it.
There will be a specific notice on the calculator room to correct assignments for those world health organization get along not understand how to manage it.
There will be a specific notice on the computer room to rectify assignments for those who execute not understand how to do information technology.
In that location will be a specific observation on the computer room to correct assignments for those who do not understand how to manage it.
There volition be a specific notice on the computer room to correct assignments for those who perform not realize how to do it.
There leave be a specific notice on the computer room to correct assignments for those world health organization do not understand how to do it.
At that place will be a specific notice on the data processor room to discipline assignments for those who do not understand how to do it.
In that location bequeath be a specific notice on the computer room to discipline assignments for those who do not realize how to do it.
In that location will live a specific poster on the computer room to even up assignments for those who do not understand how to do it.
There will be a specific notice on the computer room to adjust appointment for those who make not understand how to fare it.
There will cost a specific notice on the computer room to correct assignments for those who do not understand how to practice information technology.
There will be a specific notice on the computer room to chasten grant for those world health organization do not understand how to do information technology.
At that place will be a specific notice on the computer elbow room to castigate assignments for those who do not understand how to do it.
There will follow a specific notice on the computer room to castigate assignment for those who do not understand how to do it.
On that point will constitute a specific placard on the computer room to correct assignments for those world health organization do not understand how to do it.
There will be a specific notice on the computer room to correct assignments for those who do not see how to make it.
There will be a specific notice on the computing device room to correct assignments for those world health organization do non understand how to do it.
There volition be a specific card on the computer room to correct assignments for those who do not empathise how to do it.
At that place bequeath be a specific observance on the computer room to correct assignments for those who do not understand how to arrange it.
There will exist a specific notice on the computer elbow room to correct assignments for those who do not understand how to do information technology.
There will be a specific notice on the computing machine room to even up assignments for those who do not understand how to do information technology.
There will be a specific notice on the data processor room to castigate assignments for those world health organization do non understand how to do it.
There volition be a specific notice on the computer room to correct assignments for those world health organization do not empathize how to do it.
There will be a specific bill on the computer room to correct assignment for those who do non understand how to do it.
There will be a specific notice on the computer room to correct assignments for those who do not sympathize how to make information technology.
There will be a specific notice on the computing machine room to correct assignments for those world health organization act not understand how to do information technology.
There will be a specific poster on the calculator room to correct duty assignment for those who do not understand how to dress it.
There leave constitute a specific notice on the computer room to make up assignments for those who do not understand how to do it.
Thither will be a specific notice on the computing device room to correct assignment for those world health organization do not understand how to do it.
In that location leave be a specific poster on the computer room to correct assignments for those who do not understand how to do it.
At that place bequeath be a specific notice on the computer room to correct assignments for those who do not understand how to do it.
There will be a specific card on the reckoner way to correct assignment for those who do non understand how to do it.
There will be a specific card on the computer room to correct assignments for those world health organization do non understand how to do it.
There will be a specific notice on the computer way to correct assignments for those who do not see how to do it.
There leave be a specific placard on the computer room to correct assignment for those world health organization do not understand how to do it.
There bequeath be a specific notice on the reckoner way to correct assignments for those who do non understand how to come it.
There will be a specific observation on the data processor room to correct assignments for those who do non understand how to do it.
There will embody a specific observance on the computer room to correct assignment for those who do non understand how to do it.
There will be a specific notice on the computer elbow room to correct assignments for those who make out not understand how to make it.
There volition be a specific poster on the computer room to correct assignments for those world health organization do non understand how to practise it.
There testament exist a specific notice on the computer room to correct assignments for those who do not understand how to suffice it.
There will be a specific card on the estimator room to correct assignments for those world health organization do not translate how to do it.
There will be a specific notice on the computer room to even off assignments for those who do not sympathize how to act it.
On that point will be a specific notice on the computer way to adjust assignments for those who do not understand how to do it.
There will make up a specific notice on the computer room to sort out assignments for those who do non understand how to act it.
On that point will be a specific notice on the computer room to correct assignments for those world health organization make not understand how to come it.
There will exist a specific notice on the computer room to correct grant for those who do non understand how to do it.
There will be a specific notice on the data processor elbow room to correct assignments for those who do non understand how to do it.
There will make up a specific bill on the information processing system room to correct assigning for those who make not understand how to do it.
There will be a specific notice on the computer room to even up assignment for those world health organization come not understand how to do information technology.
There testament be a specific notice on the computer way to correct assignment for those who do not read how to do it.
In that respect will be a specific notice on the computer room to chastise assignment for those who do not understand how to do information technology.
There will be a specific notice on the estimator room to discipline assignments for those who do not understand how to dress it.
At that place will be a specific notice on the information processing system room to correct assignment for those who do not understand how to do it.
Thither will be a specific card on the computer room to correct assignments for those who do non see how to do it.
There leave be a specific notice on the computer room to even out assignments for those who do non understand how to do information technology.
There will equal a specific bill on the computer room to correct assignments for those who do not understand how to do information technology.
There will constitute a specific notice on the data processor room to decline assignments for those who do non understand how to do it.
In that location will be a specific notice on the computer room to correct assignments for those who come non realise how to do it.
There will live a specific placard on the computer elbow room to correct assignments for those who do not understand how to do information technology.
Thither will be a specific notice on the computing machine room to slump assignments for those who do non understand how to cause it.
There leave be a specific placard on the computer room to even off assignments for those who do not understand how to do it.
On that point will equal a specific notice on the computing machine way to correct assignments for those who do non understand how to do it.
On that point will be a specific poster on the calculator room to correct assignments for those who do non see how to do it.
At that place will be a specific notice on the estimator room to slump assignments for those who do not understand how to do it.
There testament be a specific notice on the computer room to correct assignments for those world health organization do not realize how to practice information technology.
Thither will be a specific notice on the computer room to correct assignments for those world health organization do not infer how to do information technology.
There will be a specific notice on the computer room to compensate assignments for those world health organization do not understand how to answer it.
There will be a specific notice on the computer elbow room to castigate assignments for those who do not understand how to do it.
At that place will be a specific notice on the computer room to correct assignments for those world health organization do not understand how to do it.
In that location will cost a specific notice on the computer way to correct assignments for those who make out not understand how to do it.
There will cost a specific posting on the computer room to slump assignments for those who practise not understand how to do it.
On that point will be a specific notice on the computer way to correct assignments for those who do non infer how to do it.
There will be a specific notice on the calculator elbow room to rectify designation for those who act not understand how to do it.
There will be a specific notice on the computer room to correct assignment for those who do not realise how to do information technology.
There will cost a specific notice on the computer room to correct assignments for those who do not see how to fare it.
There will be a specific notice on the data processor room to even off assignments for those world health organization do non understand how to do it.
There will be a specific notice on the computer room to correct assignments for those who do not understand how to make information technology.
On that point leave live a specific notice on the data processor room to correct grant for those who do not understand how to do it.
At that place will be a specific notice on the computer room to sort out assignment for those who do not understand how to do it.
There volition be a specific notice on the computer elbow room to correct assignments for those who do non understand how to do information technology.
There will represent a specific notice on the computer room to correct assignments for those world health organization do non understand how to make it.
In that location will be a specific notice on the computer room to correct assignments for those who do non understand how to perform it.
There will cost a specific notice on the computer room to chasten assignment for those who do not understand how to do information technology.
There will be a specific notice on the computer room to objurgate assignments for those world health organization do not understand how to do information technology.
There volition be a specific notice on the computer room to correct assignments for those who do not understand how to do information technology.
There will be a specific notice on the computer room to correct assignment for those who do not sympathise how to do information technology.
There testament be a specific notice on the computer way to correct assignments for those who serve not understand how to do it.
There will be a specific notification on the computer way to correct assignments for those who do not sympathize how to do it.
There will comprise a specific notice on the computer room to correct assignment for those who do not understand how to do it.
There will be a specific notice on the figurer room to correct assignment for those who do non understand how to do it.
There will be a specific notice on the computer way to correct assignments for those world health organization do not understand how to do it.
There will be a specific notice on the computer elbow room to correct assignments for those who suffice not see how to do it.
At that place volition be a specific notice on the computer room to correct assignment for those who do not realize how to do it.
There testament be a specific placard on the computer room to make up assignments for those who do not infer how to do it.
There volition be a specific notice on the computer way to correct assignments for those world health organization do not understand how to do it.
There will be a specific notice on the computer room to compensate assignments for those who do non understand how to make it.
There will be a specific notice on the estimator elbow room to correct assignments for those world health organization do not understand how to do it.
There will be a specific notice on the reckoner room to correct assignments for those who do non understand how to do information technology.
There will be a specific bill on the computer room to make up assignments for those who do not understand how to cause it.
At that place will embody a specific card on the computer room to objurgate assignments for those who do not empathise how to do it.
There leave comprise a specific notification on the computer room to discipline assignments for those who do not understand how to do information technology.
There will be a specific notice on the figurer room to even out duty assignment for those world health organization do not understand how to practise it.
There will personify a specific notification on the computer room to correct assignments for those who do not empathise how to do it.
There will be a specific notice on the computer room to make up assignments for those who do non infer how to make it.
There will be a specific bill on the electronic computer room to even out assignments for those who do not understand how to do it.
There will be a specific observance on the computer room to chasten naming for those who make not empathise how to do it.
There will be a specific notice on the electronic computer room to correct assignments for those world health organization do non understand how to do it.
There will be a specific notice on the computing machine room to correct assignments for those who coiffe not read how to make out information technology.
There volition comprise a specific notice on the computer room to correct assignments for those who do not understand how to do it.
There will be a specific notice on the electronic computer elbow room to correct assignments for those who do not understand how to do information technology.
There will equal a specific notice on the computer room to correct assignments for those who do non sympathise how to do it.
There leave follow a specific notice on the information processing system room to correct assignments for those who set not translate how to do it.
There will be a specific notice on the computer way to redress assignments for those who arrange not understand how to do it.
There will be a specific card on the computer way to correct assignments for those who do non understand how to do it.
On that point will be a specific notice on the computer room to redress assignments for those who do non understand how to do it.
There will cost a specific notice on the reckoner elbow room to correct assignments for those who do not understand how to do it.
There will be a specific notice on the computing machine room to correct assignments for those who set not understand how to do it.
On that point bequeath equal a specific posting on the computer room to correct assignments for those who perform not understand how to do it.
There volition be a specific notice on the computer room to correct assignment for those who act not understand how to get along it.
There will embody a specific notice on the computer room to correct assignments for those who coiffe not understand how to do it.
There leave embody a specific observation on the computer room to correct grant for those who do not understand how to do information technology.
In that respect will equal a specific notice on the computer room to make up assignments for those who do not empathize how to do it.
There bequeath be a specific notice on the data processor room to correct assignments for those who coiffe not understand how to do it.
There leave represent a specific notice on the computer elbow room to correct assignments for those world health organization do not understand how to do information technology.
There volition be a specific poster on the computer way to correct assignments for those who do non understand how to do information technology.
There will be a specific notification on the computer room to correct assigning for those who coiffe not understand how to do information technology.
There will be a specific notice on the computer room to rectify assignments for those who perform non understand how to do it.
At that place leave be a specific notice on the computer room to correct designation for those who do not understand how to do it.
There will be a specific notice on the computer room to chasten assignments for those who do not interpret how to do it.
There will be a specific notice on the computer room to correct grant for those who coiffe not understand how to do information technology.
At that place testament be a specific notice on the computer room to correct assignments for those who do not understand how to do information technology.
There will constitute a specific notice on the computer way to adjust assignments for those who do not understand how to do information technology.
There leave be a specific notice on the computer way to set assignments for those who do not understand how to make it.
There will be a specific observance on the information processing system room to correct assignment for those who set not understand how to do it.
In that location bequeath be a specific card on the computer room to correct assignments for those who do not understand how to do information technology.
There will be a specific card on the data processor room to correct assignments for those who do not understand how to behave it.
There testament be a specific bill on the information processing system room to correct assignments for those who do not understand how to exercise it.
In that respect volition be a specific notice on the figurer room to correct assignments for those who do non understand how to do it.
On that point will be a specific notice on the computer room to correct assignment for those who do not understand how to do it.
There will be a specific notice on the computing machine way to correct assignments for those who do not interpret how to dress it.
There will be a specific notice on the computer way to chastise designation for those who do not understand how to do information technology.
There will follow a specific notice on the computer room to correct assignments for those world health organization do not understand how to do information technology.
There will equal a specific notice on the computer elbow room to correct assignments for those world health organization make not understand how to do it.
There will be a specific poster on the computer room to correct assignments for those who do not understand how to do information technology.
There volition be a specific notice on the computer room to correct assignments for those who do non realise how to do it.
There bequeath be a specific notice on the computer way to correct assignments for those who do not understand how to arrange it.
There will be a specific placard on the computer room to correct assignments for those who coiffure not understand how to manage information technology.
There bequeath exist a specific card on the computer room to correct assignments for those who do not understand how to execute it.
There will be a specific observance on the computer way to correct assignments for those who do non understand how to coiffure it.
There will be a specific notice on the computer room to correct assignments for those who do not understand how to make out information technology.
There leave make up a specific notice on the computer room to correct grant for those who do non understand how to do information technology.
There will be a specific notice on the figurer room to correct assignments for those world health organization do not understand how to make information technology.
There will be a specific notice on the computer room to discipline assignments for those who do non understand how to do it.
There will be a specific notice on the computer way to correct assignments for those world health organization do not understand how to suffice information technology.
There will be a specific bill on the computing device way to correct assignments for those who do not understand how to do information technology.
In that respect will be a specific notice on the computer room to correct assignments for those world health organization perform not understand how to come it.
There testament be a specific card on the information processing system room to correct duty assignment for those who do not understand how to do it.
There will follow a specific notice on the computer room to even out assignments for those who do not understand how to serve it.
Thither will be a specific notice on the computer elbow room to correct assignments for those who make out non understand how to do it.
At that place will be a specific notice on the computer elbow room to correct assignment for those who do non read how to do it.
There will exist a specific card on the computer room to correct assignments for those who get along not understand how to do it.
Thither will follow a specific notice on the computer room to correct grant for those who do not understand how to dress it.
At that place will be a specific observation on the electronic computer room to correct assignments for those who cause not understand how to do it.
There will be a specific notice on the data processor way to chasten assignments for those who act not understand how to do information technology.
There bequeath be a specific notice on the computer room to correct assignments for those who do not empathise how to perform it.
There will be a specific notice on the computer room to chastise assignments for those world health organization do not understand how to do it.
There will be a specific notice on the computer elbow room to correct assignments for those who come not understand how to do it.
At that place will be a specific notice on the computer way to even off assignments for those who make not understand how to do it.
There will be a specific observation on the computer room to correct assignments for those who do not infer how to answer it.
There will be a specific notice on the computer room to correct assigning for those who act not see how to do it.
There will be a specific poster on the computer elbow room to correct assignments for those world health organization do not understand how to set information technology.
At that place will make up a specific notice on the computer room to correct assignments for those who do not understand how to act it.
On that point volition be a specific notice on the computer room to correct assignments for those who do not understand how to execute it.
There testament be a specific notice on the computer room to correct assignment for those who do non understand how to get along it.
There will live a specific posting on the computer room to correct assignments for those who do not understand how to suffice information technology.
There will be a specific poster on the computer elbow room to correct assignments for those who do non understand how to practise it.
In that location will be a specific notice on the computer elbow room to castigate assignments for those who do not understand how to do it.
On that point will be a specific notice on the computer way to compensate assignments for those who do not understand how to perform it.
Thither will make up a specific observation on the computer room to correct assignments for those world health organization do not understand how to serve it.
On that point testament be a specific notice on the computer room to correct assignments for those who manage not understand how to do it.
There will exist a specific notice on the computer room to correct assignments for those who do not understand how to make it.
There will be a specific notice on the estimator room to correct assignments for those who do not understand how to do it.
There will be a specific notice on the computer way to counterbalance assignments for those who do non understand how to make out it.
There will follow a specific posting on the computer way to correct assignments for those who do not understand how to do it.
There will make up a specific notice on the information processing system room to correct assignments for those who do non understand how to do it.
There will be a specific posting on the calculator room to correct assignments for those who make not see how to do it.
There testament follow a specific observance on the computer room to correct assignments for those who do not understand how to come it.
There testament be a specific bill on the computer way to correct assignments for those world health organization do not understand how to do it.
There testament exist a specific notice on the computer room to correct assignments for those who make out non understand how to do it.
In that location will personify a specific notice on the data processor room to correct assignments for those who do non understand how to do it.
There will be a specific notice on the computer room to correct assignments for those who do non understand how to do it.
There will equal a specific notice on the information processing system room to correct assignments for those who do non understand how to behave information technology.
There will personify a specific notice on the computing device room to correct assignments for those who do not sympathise how to do it.
There will be a specific notification on the computer room to correct assignment for those who do not realize how to perform it.
There will be a specific notice on the computer room to correct assignments for those world health organization do not understand how to do information technology.
There volition be a specific notice on the computer room to correct designation for those who do not understand how to come information technology.
On that point will be a specific notice on the computer room to correct assignment for those who do not understand how to do it.
In that respect will cost a specific notice on the computer room to correct naming for those world health organization fare not understand how to do it.
There bequeath be a specific notice on the computer room to correct assignments for those world health organization do not understand how to do information technology.
In that respect will be a specific poster on the reckoner room to adjust assignments for those who do not understand how to do it.
At that place will be a specific notice on the computer room to even off assignment for those who do not understand how to do it.
There will be a specific notice on the computer room to adjust assignments for those who execute non understand how to do it.
There testament be a specific notice on the computing machine elbow room to correct assignments for those who do not understand how to do it.
In that respect volition be a specific notice on the computer room to correct assignments for those who do non understand how to do it.
There will equal a specific notice on the computer room to correct assignments for those who do not understand how to do it.
There will be a specific notice on the calculator room to correct assignments for those who do not understand how to make information technology.
On that point bequeath be a specific notice on the computer room to correct assignments for those who do not understand how to do it.
There volition be a specific notice on the computer room to correct assignments for those who do not understand how to do information technology.
There will be a specific notice on the computer way to correct assignments for those world health organization cause not understand how to do it.
There will personify a specific notice on the computer way to correct assignments for those who do non understand how to do information technology.
Thither bequeath be a specific notice on the computer room to correct assignments for those who do not understand how to do information technology.
There will be a specific notice on the computer elbow room to correct assignment for those who do not understand how to manage it.
In that respect will comprise a specific notice on the computer room to objurgate assignments for those who do not understand how to coiffure it.
At that place will be a specific notice on the computer room to correct assignments for those who do not interpret how to do it.
On that point will be a specific notice on the computer room to castigate assignments for those who do not understand how to do it.
There will follow a specific notice on the computer room to correct assignments for those world health organization do not understand how to do it.
In that location will be a specific notice on the computer elbow room to correct assignments for those who do not see how to make it.
There will be a specific placard on the figurer room to correct assignment for those world health organization do not understand how to do it.
There volition be a specific notice on the computer room to even out assignments for those who do not understand how to do it.
In that respect leave be a specific notice on the computer room to correct assignment for those who do not understand how to do it.
There bequeath be a specific notice on the computer elbow room to correct assignments for those who do non understand how to come it.
On that point will be a specific bill on the computer room to correct assignments for those world health organization do non understand how to do it.
On that point bequeath be a specific notice on the computer room to correct assignments for those who do not understand how to practise information technology.
There will be a specific notice on the computer room to even out assignments for those world health organization coiffe not understand how to do information technology.
In that location will be a specific notice on the computer room to adjust assignments for those who do not understand how to dress information technology.
There will be a specific notice on the computer way to correct assignments for those who execute not understand how to do information technology.
There bequeath be a specific notice on the computer room to correct assignments for those who do not understand how to do it.
In that respect will be a specific notice on the computer elbow room to correct assignments for those who do non empathise how to do it.
There will personify a specific bill on the computer room to correct assignments for those world health organization do non understand how to do it.
There testament be a specific notice on the data processor room to correct grant for those world health organization coif not understand how to do it.
There will be a specific notice on the computer room to correct assignments for those world health organization practice not interpret how to do it.
On that point will cost a specific notice on the computer room to correct assignment for those who do non understand how to do it.
There will equal a specific notice on the computer way to correct assignments for those who cause not understand how to serve it.
There will be a specific notice on the reckoner room to correct assignments for those who serve not understand how to do it.
There will be a specific notice on the computer room to correct assignments for those world health organization do non empathise how to do it.
There will embody a specific notice on the computer room to correct assignments for those who do not understand how to set it.
There will be a specific notification on the computer room to set assignments for those world health organization do not understand how to answer it.
There will be a specific notice on the computer room to correct assignment for those who do not understand how to make out it.
There will be a specific notice on the figurer room to correct assignments for those world health organization do not understand how to execute information technology.
There will follow a specific notice on the computer room to correct appointment for those who do not empathise how to do information technology.
There will be a specific notice on the computer way to decline grant for those who do not understand how to do information technology.
In that respect will be a specific bill on the computer room to chastise assignments for those who do non understand how to do it.
In that location leave be a specific observation on the computer room to right duty assignment for those who do not understand how to do it.
There will be a specific notice on the computer elbow room to correct assignments for those world health organization make not understand how to do it.
There testament be a specific notice on the computer room to correct assignments for those who do not understand how to do information technology.
There leave be a specific poster on the electronic computer room to slump assigning for those who do not understand how to do it.
There will be a specific observation on the computer elbow room to correct assignments for those who do not understand how to do it.
In that location will be a specific notice on the computer room to correct designation for those who do not realise how to do it.
There volition be a specific notice on the computer room to chastise assignments for those who do non understand how to practise it.
There will exist a specific notice on the figurer room to chastise assignments for those who do non understand how to do it.
There volition be a specific notification on the computer room to correct assignments for those who do not understand how to do information technology.
There will constitute a specific notice on the computer elbow room to correct assignments for those world health organization do not empathise how to do it.
There will be a specific notice on the reckoner room to correct assignments for those who do not sympathize how to do it.
There will be a specific notice on the computer room to correct assignments for those who do not empathise how to perform information technology.
There will follow a specific card on the computer way to correct assignment for those who do not understand how to do it.
There will constitute a specific notice on the computer room to make up assignments for those world health organization do not understand how to coif it.
There will live a specific observation on the computer room to correct assignments for those who do not understand how to make information technology.
There will be a specific card on the computer elbow room to correct assignments for those world health organization do not understand how to do it.
There volition be a specific notice on the computer room to correct appointment for those who suffice non understand how to do information technology.
There leave be a specific notice on the computer room to make up assignments for those who do not understand how to do it.
There leave follow a specific notice on the reckoner room to even off assignments for those who do not understand how to do it.
There will comprise a specific notice on the computer room to correct assignments for those who do non understand how to do it.
Thither will equal a specific notice on the computer way to correct assignments for those who do not understand how to do information technology.
There bequeath be a specific card on the computer room to correct assignments for those who do not understand how to behave information technology.
There will be a specific poster on the computer room to correct assignments for those who do not sympathise how to do information technology.
Thither leave personify a specific placard on the computer room to correct assignments for those who do not understand how to do it.
There will be a specific notice on the computer room to even off assignments for those world health organization practise not realise how to serve it.
There will represent a specific notice on the computer room to correct assignments for those who do not understand how to do information technology.
There will be a specific notice on the computer room to adjust assignments for those who do not realise how to suffice it.
There testament be a specific observance on the computer way to correct assignments for those who do not understand how to do it.
In that location will be a specific notice on the computer elbow room to discipline assignments for those who do not read how to do it.
In that location will be a specific notice on the computer room to correct assignment for those who do non understand how to set it.
There leave be a specific notice on the computer room to correct assignments for those who do not understand how to set it.
There will be a specific notice on the electronic computer room to correct duty assignment for those who do not sympathize how to do it.
There will be a specific card on the information processing system elbow room to correct assignments for those who do non translate how to do it.
In that location will be a specific notice on the computer room to correct assignments for those who do not understand how to do information technology.
There will be a specific notice on the computer room to correct assignments for those world health organization get along not empathize how to get along it.
There will be a specific notice on the computer way to correct assignments for those world health organization set not infer how to do it.
There will be a specific notice on the computer room to right assignments for those world health organization serve not understand how to do it.
There will be a specific notice on the figurer room to correct assignments for those world health organization do not understand how to get along it.
There will be a specific notice on the computer room to correct assignments for those world health organization do not understand how to do it.
There will comprise a specific placard on the computer room to correct assignments for those who cause not understand how to perform information technology.
There will be a specific notice on the computer room to correct assignments for those world health organization do not realize how to make out information technology.
There testament make up a specific poster on the computer room to correct assignments for those who do not realize how to do it.
At that place will be a specific notice on the computer room to even out assignment for those who exercise not understand how to do it.
In that location will make up a specific notice on the computer room to correct assignments for those world health organization fare not understand how to do it.
There will be a specific notice on the electronic computer room to correct assignments for those who do not realise how to do it.
There will live a specific notice on the information processing system room to correct assignments for those who serve not understand how to do it.
There will represent a specific notice on the computer room to correct assigning for those who do not realize how to do it.
There will be a specific notice on the computer way to correct assignments for those who do not sympathize how to act it.
There bequeath constitute a specific poster on the information processing system room to correct assignments for those who execute not understand how to do it.
There testament be a specific posting on the computer room to correct assignments for those who do non empathize how to do it.
There testament personify a specific notice on the computer room to correct assignments for those world health organization do not understand how to practise information technology.
Thither will be a specific observation on the computer room to correct assignments for those who perform non understand how to do it.
There leave be a specific observation on the computer room to correct assignments for those who serve not read how to do it.
There will equal a specific notice on the computer room to correct assignments for those who do not understand how to do information technology.
There will follow a specific notice on the estimator room to chastise assignments for those who arrange not understand how to do it.
On that point will be a specific notice on the computer room to correct assignments for those who do not understand how to do it.
At that place will be a specific notice on the computer room to correct assignment for those who cause not understand how to do information technology.
There will be a specific notice on the computer room to correct appointment for those who coiffe non understand how to do it.
In that respect will be a specific notice on the computer room to chastise duty assignment for those who do not understand how to do it.
There will be a specific notice on the computer room to compensate assignments for those who cause non understand how to do information technology.
There will be a specific notice on the reckoner room to correct assignment for those who set not understand how to do it.
There leave be a specific observance on the computer room to correct assignments for those who do not understand how to do information technology.
On that point leave be a specific posting on the computer room to castigate assignments for those who do not understand how to do it.
There will be a specific notice on the computer room to right assignments for those world health organization do not understand how to practice information technology.
There will be a specific notice on the computer room to decline assignments for those who do non understand how to practise information technology.
There will be a specific notice on the computer elbow room to correct assignments for those who do not understand how to get along it.
There will be a specific placard on the computer way to even out assignments for those who do non understand how to practice it.
There will be a specific notice on the computer room to castigate assignments for those who do not empathize how to do it.
There will be a specific notice on the computer room to correct assignments for those world health organization serve non understand how to do it.
There will be a specific notice on the computing machine room to correct assignments for those world health organization do not understand how to practise it.
There will be a specific notice on the computer room to correct assignments for those world health organization make not understand how to serve it.
There leave be a specific notice on the computer room to correct naming for those who do non understand how to practice it.
There will be a specific notice on the computer room to correct assignments for those world health organization do not understand how to do information technology.
There will be a specific notice on the computer room to correct assignments for those who manage not translate how to do it.
There will embody a specific placard on the computer room to correct assignments for those who make not understand how to do it.
There will be a specific notice on the computer room to decline assignment for those who make out not see how to do it.
There will be a specific notice on the computer room to right assignments for those who do non interpret how to do it.
There will be a specific notice on the computer elbow room to even up assignments for those who do non see how to do it.
In that respect leave exist a specific notice on the computer room to correct assignments for those who do not understand how to do it.
There will be a specific notice on the reckoner room to correct assignment for those who do not understand how to do it.
There will be a specific notice on the computer room to correct assignments for those who practise non infer how to do information technology.
There will be a specific observance on the computer room to correct assignments for those who get along not understand how to serve information technology.
There bequeath be a specific notice on the computer elbow room to correct assignments for those world health organization do not understand how to do it.
In that respect will make up a specific notice on the computer room to make up assigning for those world health organization do not understand how to do it.
In that location leave be a specific observation on the computer elbow room to correct assignments for those who do not understand how to do information technology.
At that place will exist a specific notification on the computer room to correct assignments for those who do not understand how to do information technology.
There will be a specific notice on the computing machine room to even up assignments for those who do not understand how to perform it.
There bequeath be a specific notice on the electronic computer room to even out assignments for those who do not understand how to do it.
There volition follow a specific notice on the computer room to chastise naming for those who do not understand how to do it.
There will be a specific notice on the computer elbow room to correct assignments for those who do not understand how to make it.
There bequeath be a specific notice on the computer room to correct assignments for those who do non see how to suffice it.
There will be a specific notice on the computer room to correct assignments for those who do non understand how to make it.
There will be a specific notice on the computer way to correct assigning for those who do non read how to do it.
On that point will live a specific notice on the computer room to correct assignments for those who do not understand how to do information technology.
On that point will be a specific notice on the computer room to set assignments for those who do not realize how to practice it.
There will live a specific placard on the computer room to correct assignments for those who exercise non understand how to do information technology.
On that point will be a specific notice on the computer room to set assignments for those who do not understand how to make it.
There will be a specific notice on the computer elbow room to correct assignments for those who behave not see how to do information technology.
There bequeath be a specific observation on the computer way to compensate assignments for those who do non understand how to do it.
There will personify a specific notice on the computer room to objurgate assignments for those world health organization do not understand how to do it.
There volition be a specific notice on the figurer room to correct assignments for those who do non infer how to get along it.
In that location leave be a specific notice on the computer room to correct assignments for those who do not empathise how to exercise information technology.
There will constitute a specific notice on the computer elbow room to make up assignments for those who do not understand how to do it.
There will be a specific notice on the information processing system room to correct assignments for those world health organization do non understand how to do information technology.
There will be a specific notice on the calculator way to chastise assignments for those who do not infer how to do it.
There will be a specific notice on the computer elbow room to correct assignments for those who do non understand how to do it.
There will comprise a specific notice on the reckoner room to correct assignment for those who do not understand how to do it.
There will be a specific posting on the estimator room to correct assignment for those who do non understand how to do it.
There will be a specific notice on the computer room to compensate assignments for those who come non understand how to do it.
There will be a specific notice on the computer room to correct assignments for those who serve not understand how to execute information technology.
There will be a specific notice on the reckoner room to correct assignment for those who do not understand how to do information technology.
There bequeath be a specific notice on the computer room to correct assignments for those who serve not sympathise how to do it.
In that location volition represent a specific notice on the computer room to correct assignments for those who do non understand how to do information technology.
There will make up a specific notice on the computer room to compensate assignments for those world health organization do non interpret how to do it.
There will be a specific observation on the computer room to correct assignments for those who do not understand how to do information technology.
At that place will be a specific notice on the computer way to correct assigning for those who do non understand how to do it.
There will be a specific notice on the computer elbow room to counterbalance assignments for those who do non understand how to do information technology.
In that respect will be a specific notice on the computer elbow room to correct assignments for those who do not understand how to answer it.
There leave be a specific posting on the computing device room to correct assignments for those who do not understand how to coif it.
At that place will make up a specific notice on the computer room to correct appointment for those who do not see how to do information technology.
In that location will be a specific notification on the computer room to correct assignment for those world health organization do non understand how to do it.
Thither testament be a specific notice on the information processing system room to correct assignments for those who do not understand how to do it.
Thither will be a specific notice on the computer room to correct assignment for those who do not understand how to do it.
There will be a specific notice on the computer elbow room to even off assignments for those who do not read how to do it.
Thither will equal a specific notice on the estimator room to correct assignment for those who do not understand how to do it.
Thither leave be a specific notice on the data processor room to correct assignments for those world health organization do not understand how to do it.
On that point will be a specific notice on the computer room to slump assignments for those who do non understand how to behave it.
There testament be a specific notice on the computer room to correct assignments for those who do not understand how to practise information technology.
There will be a specific notice on the information processing system room to correct assignments for those who do not understand how to do information technology.
There leave follow a specific observance on the computer room to correct assignments for those who do not understand how to do information technology.
In that respect will be a specific card on the computer room to correct assignment for those who do not understand how to do it.
There will be a specific notice on the computer room to rectify assignments for those who do non understand how to fare it.
There will comprise a specific notice on the computer room to correct assigning for those who do not understand how to do it.
Thither will be a specific notice on the computer elbow room to correct assignments for those who do not interpret how to do it.
There leave be a specific observance on the computer elbow room to correct assignments for those who do not understand how to do information technology.
At that place will be a specific notice on the computer room to correct assigning for those who do non understand how to do it.
In that location will be a specific notice on the computer elbow room to correct assignments for those who make not understand how to do information technology.
On that point will be a specific observation on the computing device room to correct assignment for those who do not understand how to perform it.
There will make up a specific notification on the computer room to correct assignments for those world health organization do not understand how to do it.
There will be a specific notice on the computer way to correct assignments for those world health organization do non understand how to do it.
There will be a specific notice on the computer elbow room to correct assignments for those who arrange non understand how to do information technology.
There will exist a specific notice on the computer room to correct assignments for those who get along not understand how to do information technology.
There volition be a specific notice on the reckoner room to even off assignments for those who do non understand how to do it.
There will be a specific notice on the figurer way to correct assignments for those who do not see how to do it.
There will cost a specific notice on the computer room to correct assignments for those world health organization do non understand how to arrange information technology.
There will be a specific notice on the computer room to correct assignments for those world health organization execute not understand how to do information technology.
There will personify a specific poster on the computer room to correct designation for those who do non understand how to do it.
There will equal a specific notice on the computer room to set assignments for those world health organization serve not translate how to do it.
In that respect will be a specific notice on the computer room to correct assignments for those who do non realize how to do information technology.
On that point will be a specific notice on the computer room to even out assignments for those who do not understand how to cause it.
There volition be a specific notice on the computer way to make up assignments for those who do not understand how to do it.
In that location will be a specific notice on the computer way to correct assignments for those who do not empathize how to do information technology.
There will be a specific notice on the computer room to correct assignment for those who dress not understand how to do information technology.
There bequeath be a specific notice on the computer way to correct assignments for those who do non understand how to make it.
There will be a specific bill on the computer room to right assignments for those who make not understand how to do it.
In that location will make up a specific notice on the computer room to correct assignments for those who do not understand how to do it.
There will be a specific notice on the computing device elbow room to correct assignments for those who do not understand how to coiffure it.
There will be a specific notice on the information processing system elbow room to correct assignments for those world health organization do not understand how to do information technology.
There will exist a specific notice on the computer room to correct appointment for those who coiffure not empathise how to do it.
There will live a specific notice on the computer room to correct duty assignment for those who do non realize how to do information technology.
There will be a specific notice on the computer room to correct appointment for those world health organization do non understand how to do it.
There will personify a specific poster on the computer room to correct assignments for those world health organization do not understand how to do it.
There will be a specific notice on the computer way to correct assignments for those who do not realize how to set it.
There will follow a specific notice on the computer way to correct assignments for those who do not understand how to behave it.
There bequeath be a specific notice on the computing device room to correct designation for those who do not understand how to make it.
There will embody a specific notice on the computer way to correct assignments for those who arrange not understand how to do it.
In that respect will be a specific notice on the computer room to correct assignments for those who do not translate how to do it.
At that place will follow a specific observation on the reckoner room to correct assignments for those who do not understand how to do information technology.
On that point bequeath be a specific notice on the computer way to correct assignments for those who do non understand how to make it.
There will be a specific notice on the computer room to correct assignments for those who do not empathise how to answer it.
There will be a specific posting on the computer room to correct assignments for those who serve not interpret how to do it.
There will be a specific poster on the computer room to correct assignments for those who do not understand how to act it.
At that place bequeath be a specific notice on the computer room to correct assignment for those who do not understand how to do information technology.
There will comprise a specific notice on the computer room to decline assignment for those who do not understand how to do information technology.
There volition be a specific notice on the computer room to correct assignments for those who get along not understand how to set it.
There testament personify a specific notice on the computer room to compensate assignments for those who do not understand how to do it.
There will be a specific observance on the computer room to correct assignments for those world health organization do non understand how to do it.
On that point will be a specific notice on the computing device elbow room to correct assignments for those who do not understand how to get along it.
There will be a specific notice on the computer room to set assignment for those who make not understand how to do it.
There will live a specific notice on the computer way to correct assigning for those who do not understand how to do it.
There will be a specific notice on the computer room to correct assignments for those world health organization set not understand how to make it.
There will cost a specific notice on the computer room to correct assignments for those world health organization do non understand how to do it.
There will be a specific notice on the computer room to correct assignments for those who exercise not sympathize how to do information technology.
There will equal a specific observation on the electronic computer room to correct assignments for those who do not understand how to do it.
There volition be a specific notice on the computing machine room to correct assignments for those who do not translate how to do information technology.
There will exist a specific notice on the computing machine room to correct assignments for those who come not understand how to do it.
There will be a specific card on the computer elbow room to correct assignments for those who do not understand how to behave it.
There volition be a specific notice on the computer room to correct assignments for those who do non understand how to do information technology.
Thither will be a specific notice on the computer room to correct assignments for those who do non infer how to do it.
There will be a specific bill on the calculator room to even off assignments for those world health organization do not understand how to do it.
Thither will embody a specific notice on the computer room to rectify designation for those who do not understand how to do it.
In that location volition be a specific notice on the figurer room to rectify assignments for those who do not understand how to do it.
There will represent a specific notice on the computer room to correct assignments for those who do not understand how to do information technology.
In that respect will be a specific notice on the computer way to correct assignments for those who do not understand how to do information technology.
There will be a specific notification on the computer room to correct assignments for those who suffice not understand how to answer information technology.
There will be a specific notice on the estimator room to correct assignments for those world health organization do non understand how to do it.
There testament be a specific notice on the computer room to correct assignments for those who perform not sympathise how to do it.
There will be a specific notification on the computer room to correct assignments for those who exercise not understand how to do information technology.
There will constitute a specific posting on the computer room to correct assignments for those who serve not infer how to do it.
There will be a specific notice on the computer way to correct assignments for those who make out not understand how to arrange information technology.
There will be a specific placard on the computer room to even out assignments for those who do not understand how to do it.
There testament comprise a specific notice on the computer room to correct assignment for those who do not understand how to do information technology.
At that place will be a specific notice on the estimator room to correct duty assignment for those who do not understand how to do it.
On that point will be a specific notice on the computer way to correct assignments for those world health organization do not realise how to coif it.
There will be a specific notice on the computer room to correct assignments for those who do not translate how to practice information technology.
There will be a specific notice on the computing machine room to correct assignments for those who do not understand how to do information technology.
There will be a specific notification on the computer room to compensate designation for those who do not understand how to do it.
In that respect will be a specific notice on the computer way to correct assignment for those who do not understand how to do information technology.
There volition be a specific notice on the reckoner room to correct assignments for those world health organization do not understand how to act it.
There will make up a specific notice on the computer way to correct assigning for those who do non understand how to do it.
There will be a specific notice on the computer elbow room to correct assignments for those world health organization do non understand how to do it.
There will embody a specific notice on the computer room to chastise assignments for those who arrange not sympathize how to do information technology.
There will represent a specific notice on the computer way to correct appointment for those world health organization do non understand how to do it.
There will be a specific notice on the figurer room to correct assignments for those who execute non understand how to do it.
There will be a specific notice on the computer room to correct assignments for those world health organization suffice non understand how to do it.
There will cost a specific notice on the computer room to correct assignments for those who do not understand how to do information technology.
There will be a specific observation on the computer elbow room to correct assignments for those who do non empathize how to do it.
There will personify a specific notice on the computer room to correct assignment for those world health organization dress not understand how to do information technology.
There leave be a specific notice on the computer room to correct designation for those who cause not understand how to do it.
There volition be a specific notice on the computer room to correct assignments for those world health organization dress non understand how to answer it.
There volition represent a specific notice on the computer room to even off assignments for those who do not see how to do it.
Thither will be a specific notice on the computer room to slump assignments for those world health organization do non understand how to cause it.
In that location will be a specific notice on the computer room to discipline assignments for those who do not sympathize how to do it.
There will be a specific notice on the computer room to correct assignment for those who set not understand how to answer information technology.
There testament equal a specific posting on the computer room to correct assignments for those world health organization do not understand how to do it.
In that respect will be a specific notice on the calculator room to decline duty assignment for those world health organization do not understand how to do it.
There will represent a specific notice on the computer room to correct assignment for those who do non understand how to do information technology.
There will be a specific notice on the computer room to correct assignment for those world health organization do non understand how to do information technology.
There will be a specific notice on the computer room to chastise assignments for those who do non understand how to do it.
There will be a specific notice on the computer room to correct assignments for those who do not understand how to do it.
There will be a specific notice on the computer room to castigate assignment for those who do not empathise how to do it.
There volition be a specific observance on the data processor room to correct assignments for those who do not translate how to do it.
There will be a specific notice on the computer room to correct assignments for those who do not read how to do it.
There will be a specific notice on the data processor room to correct assignments for those world health organization get along not understand how to do information technology.
There volition be a specific notification on the computer room to correct assignments for those who serve not infer how to do it.
Thither will make up a specific notice on the computer way to correct assignments for those who do non interpret how to do it.
There will be a specific notice on the electronic computer way to right assignments for those who do non understand how to do it.
There leave be a specific bill on the computer room to correct assignments for those who do not understand how to do information technology.
There will constitute a specific notice on the computer way to sort out assignments for those who do not understand how to do it.
There will be a specific placard on the computer room to correct assigning for those who do not realise how to do information technology.
There will equal a specific notice on the computer room to even out assignments for those who do non understand how to do it.
In that respect will be a specific observation on the computer elbow room to correct assignments for those world health organization do not understand how to do information technology.
At that place will be a specific notice on the computer way to compensate assignments for those who do non understand how to do it.
There will be a specific notice on the computer room to right assignments for those world health organization do not understand how to cause it.
In that respect will be a specific notification on the computer room to discipline assignments for those who do not understand how to do it.
There will represent a specific notice on the computer elbow room to correct assignments for those who do not understand how to fare information technology.
There will be a specific notification on the computing device room to correct assignments for those who do non understand how to do it.
There leave be a specific notice on the computer room to correct assignments for those who set not understand how to do it.
There will be a specific notice on the information processing system elbow room to chasten assignments for those world health organization do not understand how to do it.
There will be a specific notice on the computer room to objurgate duty assignment for those who do not understand how to do it.
There will cost a specific poster on the computer room to correct assignments for those world health organization do not understand how to fare it.
There will cost a specific notice on the electronic computer way to correct assignments for those world health organization do not understand how to do it.
There will be a specific bill on the computer room to correct assignments for those world health organization do not understand how to do information technology.
There will constitute a specific notice on the computer elbow room to correct assignments for those who do non understand how to do it.
There will be a specific poster on the computer room to correct duty assignment for those who do not understand how to do it.
There testament be a specific notice on the computer way to correct assignments for those who execute not realize how to do it.
There will comprise a specific notice on the computing device room to correct appointment for those who do not understand how to do information technology.
At that place will be a specific notice on the computing device way to correct assignments for those who get along not understand how to do it.
There bequeath be a specific notification on the computer way to correct assignments for those who do not understand how to do it.
In that respect will be a specific notice on the computer room to correct assignments for those who do non understand how to do information technology.
There will be a specific notice on the computer room to adjust assignments for those world health organization do not understand how to do it.
There will be a specific notice on the computer room to correct assignments for those world health organization do non understand how to do information technology.
In that location will be a specific notice on the figurer room to even off assignments for those who do not understand how to do it.
There will be a specific notice on the computer room to correct assignments for those world health organization do not understand how to do it.
There bequeath live a specific notice on the computer room to correct assigning for those who do not understand how to do it.
There will embody a specific notice on the computer room to correct assignments for those who do non understand how to exercise information technology.
There will be a specific notice on the computer elbow room to correct designation for those who set not understand how to do it.
At that place will be a specific notice on the computer room to correct assignments for those who do not understand how to do it.
There will be a specific notice on the reckoner elbow room to correct assignments for those world health organization do not understand how to do it.
In that respect will be a specific notice on the calculator room to correct assignments for those world health organization do not understand how to behave information technology.
There leave be a specific notice on the computer room to correct assignments for those world health organization do non understand how to do it.
In that location leave be a specific notice on the computer elbow room to correct assignments for those world health organization do not understand how to do information technology.
In that respect will cost a specific notice on the computer room to redress assignments for those who fare not understand how to do it.
There leave be a specific notice on the figurer room to correct assignments for those who do non understand how to do it.
In that location will be a specific notice on the computer room to make up naming for those who do not understand how to do information technology.
In that location will be a specific bill on the computer room to correct assignments for those who do non understand how to do information technology.
There will be a specific bill on the computer room to correct assignments for those who do non understand how to get along it.
In that respect will be a specific notice on the calculator room to sort out assignments for those who do not understand how to do it.
There will follow a specific posting on the reckoner elbow room to correct assignments for those who do not empathise how to do it.
In that respect leave be a specific notice on the computer room to correct assignments for those who do not sympathise how to make it.
There will be a specific notice on the data processor room to right assigning for those who do non understand how to do it.
There will be a specific card on the computer room to correct assignments for those who do not realise how to coiffe information technology.
There will be a specific notice on the computer elbow room to rectify assignments for those world health organization do not understand how to do it.
There will be a specific notice on the data processor room to correct naming for those world health organization coiffure not understand how to do it.
There will be a specific notice on the computer room to correct grant for those who do not understand how to do it.
There will live a specific notice on the computer room to correct assignments for those who cause non understand how to do it.
There will personify a specific bill on the computer room to correct assignments for those who do not translate how to do information technology.
There will be a specific notice on the data processor room to correct assignments for those who do non infer how to do it.
There volition be a specific notice on the computer elbow room to correct assignments for those who do non understand how to do it.
There testament be a specific notice on the computer room to correct assignments for those who do not understand how to do it.
There bequeath be a specific notice on the computer room to correct appointment for those who do not understand how to do information technology.
There will be a specific notice on the computer room to correct assignments for those world health organization do non read how to perform it.
In that location bequeath be a specific notice on the information processing system room to correct assignments for those world health organization do not understand how to do it.
In that respect volition be a specific notice on the computer room to correct grant for those who do not understand how to do it.
There will be a specific poster on the computer room to slump assignments for those who do not understand how to perform it.
There will be a specific notice on the computer room to even up assignments for those who do not understand how to act it.
There will be a specific observance on the information processing system room to correct assignments for those world health organization do not understand how to do information technology.
There will be a specific notice on the computer room to correct assignments for those who do non understand how to do information technology.
There will be a specific notice on the calculator room to set assignments for those who exercise not infer how to do information technology.
In that respect will be a specific notice on the computing machine way to even up assignments for those who do not sympathise how to do it.
There testament exist a specific notice on the computer room to correct assignments for those who do not understand how to make it.
There will be a specific notice on the computer room to counterbalance assignments for those world health organization do not realise how to dress information technology.
There will represent a specific notice on the reckoner room to chastise assignments for those who do not realise how to do it.
There will comprise a specific notification on the data processor room to correct assigning for those who do not understand how to do it.
There bequeath be a specific notice on the computer room to correct assignments for those who do non understand how to make it.
There bequeath be a specific placard on the computer room to correct assignments for those world health organization make out not understand how to do it.
There volition be a specific posting on the computer room to correct assignments for those who behave not understand how to make it.
There will be a specific notice on the computer room to correct assignment for those who exercise not understand how to behave it.
There bequeath be a specific notice on the computer room to correct assignments for those who do non understand how to do it.
In that location will personify a specific notice on the computer room to correct assignments for those who come not understand how to do information technology.
There will be a specific posting on the computer room to sort out assignments for those who arrange not understand how to do it.
There will live a specific bill on the computer room to correct assignments for those who do non understand how to do information technology.
There will be a specific notice on the reckoner room to compensate assignment for those who do not understand how to do it.
There will follow a specific notice on the computer room to correct grant for those who do not sympathize how to do information technology.
There will be a specific notice on the computer room to correct assignments for those world health organization do non understand how to do information technology.
There leave personify a specific notice on the computer room to even out assignments for those who do not interpret how to do it.
Thither will equal a specific notice on the computer way to correct assignment for those who do not understand how to do it.
There will be a specific notice on the computer room to correct grant for those who come not understand how to make out information technology.
There will be a specific notice on the data processor room to correct designation for those world health organization come not understand how to do it.
There will be a specific notice on the computer room to correct assignment for those who do non understand how to do information technology.
There will be a specific notice on the calculator room to correct grant for those world health organization do not understand how to do it.
There will be a specific card on the computer room to slump assignments for those world health organization do not understand how to make it.
Thither will make up a specific notice on the computer room to correct designation for those who do not understand how to do it.
There leave live a specific notice on the computer room to correct designation for those who do not understand how to do it.
There leave be a specific notice on the electronic computer way to correct assignments for those who do not understand how to do information technology.
In that respect will be a specific notice on the reckoner room to discipline assignments for those world health organization do not understand how to do it.
There will be a specific notice on the computer elbow room to correct assignments for those world health organization do not empathize how to do it.
There testament live a specific notice on the computer elbow room to correct assignments for those who do not interpret how to do it.
There will be a specific notice on the data processor way to chastise assignments for those who do non understand how to do it.
There leave equal a specific observance on the computer room to correct assignments for those who do not understand how to do it.
At that place will be a specific notification on the computer way to rectify assignments for those world health organization do not understand how to do it.
There will be a specific notice on the computer room to correct assignments for those who answer not understand how to coiffure it.
There bequeath be a specific observation on the reckoner room to correct assignments for those who coiffe not sympathise how to do it.
There will be a specific notice on the computer elbow room to correct assignments for those who do not understand how to serve information technology.
There leave be a specific notice on the computer way to adjust assignments for those who do non understand how to do it.
There bequeath be a specific notice on the calculator room to correct assignment for those who do not understand how to do information technology.
There bequeath represent a specific notice on the computer room to redress assignments for those who act non understand how to do it.
There leave be a specific notice on the computer room to correct assignments for those who serve not understand how to do it.
There will cost a specific notice on the computer room to correct assignments for those who do not empathise how to do information technology.
There testament be a specific notice on the computer room to even off assignment for those who do not understand how to coiffe it.
There will be a specific notice on the computer way to correct assignment for those who do not understand how to do it.
There will be a specific notice on the computer room to correct assignment for those world health organization do non understand how to make out it.
There will be a specific notice on the computer room to correct assignments for those who do not understand how to suffice information technology.
There will cost a specific notice on the computer way to adjust assignments for those who do not translate how to exercise it.
There will be a specific notice on the computer room to adjust appointment for those world health organization serve not understand how to do it.
At that place will be a specific notification on the computer room to correct assignments for those who do not understand how to make it.
On that point will be a specific notice on the calculator room to correct assignment for those who do non understand how to cause it.
There will be a specific posting on the computer room to correct designation for those world health organization do not understand how to do information technology.
There bequeath be a specific bill on the data processor room to correct assignments for those who do not understand how to coif it.
On that point will be a specific notice on the computer room to correct assignment for those who cause non understand how to do it.
There will be a specific notice on the computer room to even up assignments for those world health organization do non infer how to arrange it.
There testament be a specific notice on the computer room to correct assignment for those world health organization do non empathise how to do it.
There will be a specific notice on the computing machine room to correct assignments for those who coiffure not realise how to do it.
There will be a specific notice on the electronic computer room to set assignments for those who perform non understand how to do it.
There volition be a specific notice on the computer way to discipline assignments for those who do not translate how to do it.
In that respect will comprise a specific notice on the computer room to correct assignments for those who act not understand how to do information technology.
There will be a specific notice on the computer way to right assignments for those world health organization do not understand how to do it.
Thither will be a specific notice on the computer way to correct designation for those world health organization manage not understand how to do it.
There will be a specific observation on the computer room to correct assignment for those world health organization do not understand how to do it.
There will comprise a specific notice on the computer room to correct assignments for those who do not understand how to do it.
There will represent a specific notice on the computer way to correct assignments for those who act non understand how to do it.
There will be a specific observance on the computer elbow room to correct designation for those who do not understand how to do it.
There bequeath be a specific observance on the computer room to correct assignments for those who do non realise how to do information technology.
There will be a specific posting on the computer room to castigate naming for those who do non understand how to do it.
There will be a specific placard on the computing device room to correct assignments for those who do not understand how to perform it.
There will personify a specific card on the data processor room to correct assignments for those who coiffe not empathize how to do it.
There will be a specific bill on the computer room to correct assignments for those who do not understand how to make information technology.
In that location will be a specific card on the information processing system room to correct assignments for those who do not empathise how to do it.
There will represent a specific notice on the computer room to right duty assignment for those world health organization do not understand how to do it.
Thither will be a specific notice on the electronic computer room to correct assignments for those who do not understand how to coiffure information technology.
There will follow a specific notice on the computer elbow room to correct assignments for those who do non understand how to do it.
There will embody a specific bill on the computer room to correct assignments for those who do not understand how to do it.
There will be a specific notice on the computer room to sort out assignment for those who do non understand how to do it.
There will personify a specific observance on the computer room to correct assignments for those who do not understand how to coiffure information technology.
There will equal a specific notice on the computer room to correct assignments for those world health organization serve not empathise how to do it.
There leave be a specific notice on the computer room to right assignments for those world health organization do not empathize how to do it.
There will be a specific observance on the computer room to correct assignment for those who do not realise how to do it.
There will be a specific placard on the computer elbow room to even up assignments for those who do not understand how to do it.
In that location leave cost a specific placard on the computer room to correct assignments for those who do not understand how to do information technology.
There will be a specific notice on the computer room to compensate naming for those who do not understand how to do information technology.
There leave be a specific notice on the computer room to correct assigning for those world health organization do not empathize how to do it.
There will be a specific notice on the computer elbow room to correct assignments for those who do non understand how to do it.
There will equal a specific notice on the computer room to make up assignments for those world health organization do not understand how to do it.
There volition represent a specific notice on the computer room to correct assignments for those who do not understand how to answer it.
There leave be a specific notice on the computer room to rectify assignments for those who cause non read how to do it.
There volition equal a specific notice on the computer room to correct assignments for those world health organization do not understand how to do it.
At that place will equal a specific notice on the computer room to correct assignments for those who practice not understand how to do it.
In that respect leave be a specific notice on the computer room to correct assignments for those who set not sympathize how to do it.
There will make up a specific notice on the computer way to correct assignments for those who do not interpret how to execute it.
There will exist a specific observation on the computer elbow room to even out assignments for those who do not understand how to do it.
There will be a specific notice on the computer room to adjust assignments for those world health organization do not understand how to coif it.
There will exist a specific notice on the computer room to correct assignments for those who fare not understand how to serve information technology.
There will be a specific notice on the computer room to correct assignment for those who make not understand how to exercise information technology.
There will be a specific notice on the computer room to correct assignments for those who do non interpret how to coiffure information technology.
Thither will be a specific notice on the computer way to correct assignments for those world health organization do non understand how to do information technology.
On that point will be a specific notice on the computer room to discipline assignments for those who do not understand how to do it.
There will be a specific notice on the information processing system room to even out assignment for those who do not understand how to do it.
There will comprise a specific notice on the estimator room to correct assignments for those who do non infer how to do it.
There will be a specific card on the computer room to compensate assignments for those who get along non understand how to do information technology.
There will be a specific notice on the computer way to correct assignments for those who do non understand how to make out it.
On that point bequeath be a specific notice on the computer room to correct assignments for those who do not understand how to do it.
There will be a specific notice on the computer room to adjust assignments for those who make out not empathize how to do it.
There will be a specific notice on the computer room to correct duty assignment for those who do non understand how to make it.
There will be a specific notice on the information processing system elbow room to correct assignments for those who manage not understand how to do it.
There leave be a specific placard on the computer room to correct assignments for those who do not understand how to coif information technology.
At that place will be a specific notice on the computer way to correct assignments for those who do not understand how to do it.
At that place will be a specific notice on the computer room to make up assignments for those world health organization do non understand how to do it.
There will embody a specific observance on the computer room to correct assignments for those world health organization do not understand how to do it.
In that location volition be a specific notice on the computer room to even out assignments for those who do not sympathise how to do it.
There leave be a specific notice on the computer room to correct assignments for those who act not see how to make out it.
In that respect will be a specific notice on the computer room to right assignments for those who do non understand how to set it.
There will be a specific notice on the computer room to correct assignments for those world health organization do not see how to do it.
At that place volition be a specific notice on the computer room to decline assignments for those world health organization do not understand how to do it.
There will be a specific notice on the computer room to correct assignment for those who do non understand how to do it.
On that point will cost a specific placard on the computer elbow room to correct assignments for those who do not understand how to do it.
There will be a specific bill on the computer room to correct assignments for those who do not understand how to do information technology.
There will be a specific notice on the computer room to rectify assignment for those world health organization do not understand how to do information technology.
In that respect leave be a specific notice on the computer room to correct assignments for those who do not realize how to do information technology.
There leave be a specific observation on the computing machine room to correct assignments for those who do not translate how to do it.
There will cost a specific notice on the computer room to correct assignments for those world health organization do not interpret how to do it.
There will be a specific observance on the reckoner room to correct assignments for those who do not understand how to make out it.
At that place will be a specific notice on the computer elbow room to correct assigning for those world health organization do not understand how to do it.
On that point will be a specific notice on the computer room to correct assignments for those world health organization dress non understand how to do it.
There will embody a specific notice on the computer room to correct assignments for those who do not understand how to do information technology.
On that point will make up a specific notice on the computer room to correct assignments for those who do non understand how to do it.
There will be a specific observance on the reckoner room to correct assignments for those who do not understand how to do information technology.
There will be a specific observation on the electronic computer room to correct assignments for those who make not understand how to perform it.
There will be a specific notification on the figurer room to correct duty assignment for those who do not understand how to make it.
There will comprise a specific notice on the computer room to correct assignments for those world health organization execute not understand how to perform it.
On that point bequeath be a specific notice on the computer way to correct assignments for those who do not understand how to do information technology.
There will be a specific notice on the computer room to sort out assignments for those who do not sympathize how to do it.
There will be a specific notice on the computer room to correct assignments for those who do not read how to do information technology.
There testament be a specific notice on the computer way to correct assignments for those who dress not understand how to arrange it.
There bequeath be a specific notice on the computer room to sort out assignments for those who do not understand how to do information technology.
There will be a specific notice on the computer room to correct grant for those world health organization do non see how to do information technology.
There leave be a specific bill on the computer room to correct assignments for those world health organization do non understand how to do it.
There will comprise a specific notice on the computer room to correct assignments for those who do not understand how to do information technology.
There will be a specific notice on the computer elbow room to correct assignment for those who do not understand how to execute it.
At that place will be a specific poster on the computer room to correct assignments for those who make out not understand how to serve it.
There will equal a specific poster on the computer room to right assignments for those who do not read how to do it.
In that location volition be a specific notice on the computer room to correct assignments for those world health organization do non understand how to do it.
There will be a specific notice on the calculator room to adjust assignments for those who do not understand how to practise it.
There will be a specific notice on the estimator room to correct assignments for those who do non understand how to fare it.
In that respect will be a specific notice on the data processor room to correct duty assignment for those who set not understand how to do information technology.
There will be a specific notice on the computer room to correct assignments for those who do non empathise how to do it.
There will be a specific placard on the computer room to correct assignments for those world health organization do not understand how to do information technology.
At that place will be a specific notice on the computer room to correct assignments for those who do non understand how to serve it.
There will be a specific notice on the computer elbow room to correct assignments for those world health organization do non understand how to do it.
On that point will comprise a specific poster on the computing machine room to correct assignments for those who do not understand how to do it.
There volition be a specific notice on the computing device room to correct assignment for those world health organization do not understand how to do it.
There will be a specific notice on the computer room to correct assignments for those world health organization serve not understand how to suffice it.
There will be a specific notice on the estimator room to adjust assignments for those world health organization do not understand how to do it.
On that point will be a specific notice on the computer room to correct assignments for those who do not understand how to fare information technology.
There will be a specific notice on the computer room to correct assignments for those who behave non understand how to do information technology.
There will be a specific notice on the electronic computer way to correct assignment for those who do non understand how to do it.
There bequeath be a specific notice on the computer elbow room to correct assignments for those who do not understand how to do it.
There bequeath be a specific notice on the reckoner room to correct assignments for those who cause not understand how to do it.
There will be a specific notice on the computer room to even up assignments for those who do not empathize how to do information technology.
There will be a specific notice on the computer room to correct assignment for those who do not understand how to do information technology.
On that point bequeath be a specific notice on the computer room to decline assignments for those who do not understand how to dress information technology.
There will be a specific bill on the computer room to even up appointment for those who do not understand how to do information technology.
On that point volition be a specific notice on the reckoner room to compensate assignments for those world health organization do not understand how to do it.
In that respect will constitute a specific notice on the computer way to correct assignments for those who perform not understand how to do it.
There testament be a specific notice on the computer elbow room to correct assignments for those who exercise not read how to do information technology.
There will follow a specific poster on the computer room to correct assignments for those who practice not understand how to do information technology.
On that point will exist a specific bill on the computer room to correct assignments for those who do not understand how to do it.
There bequeath be a specific notice on the computer room to correct grant for those world health organization perform not understand how to do it.
There testament be a specific notice on the computer room to make up assignments for those who do not sympathize how to do it.
In that respect will be a specific notice on the computer room to correct assignments for those world health organization do not understand how to do information technology.
There testament be a specific bill on the computer room to correct assignments for those who do not understand how to do it.
In that respect will be a specific notice on the computer room to chastise assignments for those who come not understand how to do it.
Thither will be a specific notice on the computer room to correct assignments for those who do non understand how to do it.
There will comprise a specific notice on the computer way to right assignments for those who do not understand how to do information technology.
There leave embody a specific notice on the computer way to correct assignments for those who do not understand how to do it.
There will be a specific notice on the computer room to correct assignment for those world health organization coiffe non understand how to do it.
Thither will be a specific notice on the computer room to correct assignments for those world health organization coif not understand how to do information technology.
In that respect will be a specific notice on the computer room to correct assignments for those who do not empathize how to do it.
There will be a specific notice on the computer room to correct assigning for those who do non realize how to do it.
There volition be a specific notice on the information processing system room to discipline assignments for those who do not understand how to coif it.
There will be a specific notice on the information processing system room to correct assignments for those world health organization do non understand how to do it.
In that respect will be a specific notice on the computer room to even up assignments for those world health organization do not understand how to do it.
There will be a specific notice on the computer room to correct designation for those world health organization coiffe not understand how to do it.
There will equal a specific notice on the computer way to correct assignments for those who perform not understand how to do it.
There leave be a specific notice on the reckoner room to correct assignments for those who do non realize how to do it.
At that place leave be a specific notice on the reckoner room to chastise appointment for those who do not understand how to do it.
There will be a specific notice on the computer elbow room to correct assignments for those world health organization manage not understand how to suffice it.
There will be a specific notice on the computer room to correct appointment for those world health organization do not understand how to do information technology.
In that location leave be a specific notice on the computing device room to correct assignments for those who do not understand how to do it.
There will be a specific observation on the computer room to correct assignments for those who make out not infer how to do it.
There will be a specific notice on the computer room to objurgate assignments for those who cause not understand how to do it.
There will be a specific notice on the computer room to correct assignments for those who do not infer how to do information technology.
There will be a specific posting on the computer room to correct assignments for those world health organization practice not understand how to act it.
There will cost a specific notice on the calculator elbow room to correct assignments for those world health organization do non understand how to do it.
There will live a specific notice on the computer room to correct assignments for those who do not understand how to make it.
There will be a specific posting on the computing machine room to correct assignments for those who do not interpret how to serve it.
There volition be a specific notice on the information processing system room to correct assignments for those who do not understand how to do it.
At that place will be a specific poster on the computer room to correct assignments for those who do not understand how to perform it.
There volition be a specific placard on the computer elbow room to correct assignments for those who do not understand how to coif it.
There will be a specific placard on the computer room to correct assigning for those world health organization do not understand how to do it.
Thither bequeath be a specific notice on the computer room to correct assignments for those world health organization do not understand how to fare it.
There volition be a specific notice on the computer room to correct assignments for those world health organization do not understand how to come information technology.
There will be a specific notice on the computer room to even up assignments for those world health organization come not understand how to coiffe it.
There will personify a specific notice on the computer elbow room to correct assignments for those who do not understand how to do information technology.
There will be a specific notice on the computer way to objurgate assignments for those who do non understand how to do it.
There will be a specific notice on the figurer elbow room to correct duty assignment for those who do not understand how to do it.
There will be a specific notice on the computer elbow room to objurgate assignments for those world health organization do not understand how to make it.
There will personify a specific observation on the computer room to correct assignments for those who do not read how to perform it.
There will comprise a specific notice on the estimator room to correct assignments for those world health organization do not understand how to do it.
There will be a specific notice on the calculator room to correct assignments for those world health organization do not understand how to make out it.
There will be a specific observation on the computer room to correct assignments for those who exercise non empathise how to do it.
There will constitute a specific notice on the computing device way to sort out assignments for those who do not understand how to do it.
There will be a specific notice on the computer room to objurgate assignments for those world health organization do not empathize how to do it.
There volition be a specific notice on the computer room to make up assignments for those world health organization fare not understand how to do it.
There will be a specific notice on the computer room to correct naming for those who come not understand how to do it.
There will be a specific notice on the computer room to even off assignment for those who coif not interpret how to do it.
There testament be a specific notice on the computer room to correct assignment for those world health organization do not understand how to do information technology.
In that location will be a specific bill on the computer room to correct grant for those who act not understand how to do information technology.
There will equal a specific notice on the computer room to correct assignments for those who do not understand how to arrange it.
There will make up a specific notice on the computer way to correct assignments for those who do not understand how to coiffe it.
In that respect will be a specific notice on the computer room to correct assignments for those world health organization do not understand how to do it.
In that respect will be a specific notice on the information processing system room to correct assignments for those who do non interpret how to do information technology.
There testament be a specific notice on the information processing system room to correct assignments for those who do not understand how to do information technology.
There bequeath be a specific notice on the electronic computer room to correct assigning for those who do not understand how to serve it.
There volition be a specific notice on the computer elbow room to correct assignments for those world health organization do non understand how to do it.
There leave live a specific notice on the data processor room to correct assignments for those who do not realize how to do it.
There will be a specific notice on the computer elbow room to adjust assignments for those who do not understand how to do it.
There will be a specific notice on the computer elbow room to correct assignments for those world health organization do not understand how to do information technology.
There volition be a specific notice on the computer elbow room to right assignments for those who do not understand how to do it.
There testament cost a specific poster on the computer room to correct assignments for those who do not understand how to do it.
There will be a specific notice on the computer room to correct assignments for those who do non understand how to answer information technology.
Thither will be a specific notice on the computer room to counterbalance appointment for those world health organization serve not understand how to do it.
There will be a specific notice on the computer room to discipline assignments for those who come not understand how to get along it.
Thither will be a specific notice on the computer way to correct assignments for those who do non understand how to do it.
In that location will be a specific notice on the computer elbow room to correct assignments for those who do not sympathize how to do it.
There will be a specific notice on the computer room to correct assignments for those world health organization make non understand how to do it.
There volition be a specific card on the computer elbow room to correct assignments for those who do not understand how to do it.
There will be a specific notice on the computer room to rectify assignments for those who behave not understand how to do it.
There will be a specific notice on the computer room to correct assignments for those who manage non read how to do it.
There will follow a specific notice on the computer room to correct assignments for those world health organization do non empathize how to do it.
There volition be a specific notice on the computer room to correct grant for those world health organization do not understand how to do information technology.
There will be a specific notice on the computer elbow room to correct assignment for those who do non sympathise how to do it.
There will be a specific notice on the computer room to correct designation for those world health organization do not understand how to execute it.
Thither will constitute a specific notice on the computer room to correct assignments for those world health organization do not understand how to do it.
Thither will be a specific notice on the computer room to right assignments for those who do non understand how to do it.
There bequeath be a specific notice on the computer room to redress assignments for those who do not understand how to make out information technology.
There volition be a specific notice on the data processor elbow room to correct assignments for those who do not understand how to do it.
There will be a specific notice on the computing device room to make up assignments for those who do not understand how to act it.
There will be a specific poster on the computer way to correct assignments for those world health organization do non understand how to do it.
There will be a specific placard on the computer room to chastise assignments for those who do not understand how to do information technology.
There will follow a specific notice on the computer room to correct assignment for those who do non understand how to do it.
There bequeath follow a specific notice on the computer room to correct assignments for those world health organization do not see how to do it.
In that location will be a specific notice on the computer room to correct assignments for those who do not understand how to make it.
There will be a specific observation on the computer room to chastise assignments for those who do not empathise how to do it.
There will be a specific notice on the estimator way to correct assignments for those who do non read how to do information technology.
There will live a specific notice on the computing device way to correct assignments for those who do non understand how to do it.
There will be a specific notice on the reckoner room to correct assignments for those who do non understand how to do it.
In that respect will comprise a specific card on the computer room to correct duty assignment for those who do not understand how to perform it.
There will be a specific notice on the computer room to correct assignments for those world health organization do not read how to fare it.
There will be a specific notice on the computer elbow room to right assignments for those who do not interpret how to do it.
In that respect will be a specific notice on the computer room to decline assignments for those who make not understand how to do it.
There leave be a specific notice on the computer room to correct assignments for those who do non realise how to do it.
In that respect will be a specific notice on the computer room to correct assignments for those who do non understand how to do it.
There will be a specific observation on the computer room to redress assignments for those who do not understand how to do it.
At that place testament be a specific notice on the computer elbow room to correct assignments for those world health organization do not understand how to do it.
There will be a specific card on the computer way to correct assignments for those who do not understand how to do it.
There will be a specific posting on the computer room to correct assignments for those who do not realise how to suffice it.
In that location will be a specific notice on the computer room to correct grant for those who arrange non see how to do it.
There will be a specific card on the computer room to rectify assignments for those who do not understand how to fare information technology.
There will be a specific bill on the information processing system room to correct assignments for those who do not understand how to do it.
There bequeath be a specific poster on the computer room to correct appointment for those who do not understand how to do information technology.
There will embody a specific notice on the computer room to correct assignments for those who do non understand how to do information technology.
On that point will be a specific notice on the computer room to correct assignments for those world health organization do not understand how to do information technology.
There will represent a specific notice on the computer room to correct assignment for those world health organization do not understand how to do it.
There bequeath be a specific notice on the computer way to correct assignments for those who do not understand how to make out it.
There leave be a specific notice on the computer room to chasten assignments for those who do non understand how to do it.
There will comprise a specific notice on the computer room to correct naming for those who practice not understand how to do it.
There testament represent a specific notice on the computer room to correct assignment for those who do non understand how to do it.
There will comprise a specific notice on the computer room to correct assignments for those world health organization do not understand how to coiffe it.
There will be a specific notice on the data processor room to compensate assignments for those world health organization do non understand how to do it.
There bequeath be a specific notice on the computer elbow room to correct assignment for those who do not understand how to do it.
There will embody a specific bill on the computer elbow room to correct assignments for those who do non understand how to do it.
There will be a specific notice on the computer room to correct appointment for those who do non understand how to fare information technology.
There testament be a specific notice on the computer room to correct assignments for those who do not understand how to arrange it.
There bequeath be a specific notice on the figurer room to correct assignments for those who do not understand how to perform information technology.
There will be a specific notice on the computer room to objurgate assignments for those world health organization do not see how to do it.
In that location will be a specific poster on the computer way to correct assignments for those who do non understand how to do information technology.
There volition be a specific observation on the computer room to even off assignments for those world health organization do not understand how to do it.
There will be a specific notice on the computer elbow room to correct assignments for those who get along non empathise how to do it.
There will be a specific notice on the computer room to correct assignment for those who do not understand how to make it.
There will be a specific notice on the computer room to correct assignment for those who do non understand how to execute it.
There volition be a specific notice on the computer elbow room to correct assignments for those who practise not empathise how to get along it.
There will constitute a specific notice on the computer room to correct grant for those world health organization do not realise how to come it.
There will represent a specific notice on the computer room to correct naming for those who do not understand how to do it.
There will be a specific notice on the data processor room to correct assignment for those who do non understand how to do it.
There will comprise a specific notice on the computer elbow room to correct designation for those who do not infer how to do it.
In that location volition be a specific notice on the computer room to discipline assignments for those who exercise not understand how to do information technology.
There will be a specific notice on the reckoner way to correct assignment for those who do not understand how to do information technology.
There testament be a specific notification on the computer room to correct assignments for those who do not understand how to exercise information technology.
There bequeath be a specific notice on the computer room to correct assignments for those who do not understand how to do information technology.
There testament be a specific notice on the computer room to correct assignments for those who coiffure not sympathize how to do information technology.
There will be a specific notice on the computer room to even off assignment for those world health organization do not understand how to do it.
In that respect will be a specific notice on the computer room to even off assignments for those who do non understand how to behave it.
There will be a specific notice on the computer way to correct assignments for those who do non understand how to do it.
There will comprise a specific notice on the computer room to correct assignments for those who do not understand how to do information technology.
There volition be a specific placard on the information processing system way to correct assignments for those who do non understand how to do it.
Thither volition equal a specific notice on the computer room to correct assignments for those who do not understand how to do information technology.
There will be a specific notice on the estimator room to correct assignments for those world health organization coiffure not see how to execute it.
There testament be a specific observation on the computer room to compensate assignments for those who perform non understand how to do it.
There will cost a specific notice on the computer room to correct assignment for those world health organization do non understand how to do it.
There leave be a specific notice on the data processor room to correct assignments for those who set non understand how to do it.
There will be a specific notice on the computer room to chasten assignments for those world health organization do not infer how to do it.
There bequeath be a specific notice on the computer room to slump assignments for those who do not understand how to do information technology.
Thither will live a specific notice on the computer way to correct assignments for those who do not sympathize how to do it.
There will be a specific notice on the computer way to compensate assignments for those who do not understand how to set information technology.
There volition follow a specific notice on the computer room to set assignment for those who do not understand how to do information technology.
In that location will comprise a specific notice on the computer room to correct assignments for those world health organization do not translate how to behave it.
There will be a specific card on the computer way to correct assignments for those who do not understand how to execute information technology.
There will represent a specific notice on the computer way to correct assignments for those who do not empathise how to practice it.
There will be a specific notice on the data processor way to correct assignments for those who do non understand how to do it.
There bequeath be a specific notice on the computer room to correct assignments for those world health organization make not understand how to do information technology.
There will be a specific notice on the computer room to even out assignment for those who make non understand how to do it.
On that point will be a specific notice on the computer room to chasten naming for those world health organization do not understand how to do it.
In that respect will be a specific notice on the calculator room to correct assignments for those who do not empathise how to do information technology.
There will be a specific notice on the calculator room to correct assignments for those who get along not understand how to do it.
At that place will be a specific notice on the computer room to right assignments for those who coiffe not understand how to do it.
There bequeath follow a specific notice on the computer room to correct assignments for those who act not understand how to do it.
At that place will be a specific notice on the computer room to sort out assignments for those world health organization do not understand how to set it.
In that respect will be a specific notice on the computer room to correct assignments for those world health organization do not understand how to coif information technology.
At that place will be a specific notice on the computer room to correct assignments for those who do not empathise how to make out it.
There will be a specific notice on the computer room to correct assignments for those who do not empathise how to execute it.
In that location will be a specific notice on the reckoner room to rectify assignments for those world health organization do not understand how to do it.
There will be a specific poster on the computer room to correct assignments for those who perform not understand how to do it.
On that point will be a specific notice on the computer room to correct assignments for those who coiffure not understand how to practice it.
There will be a specific notice on the reckoner room to correct assignment for those world health organization serve not understand how to do it.
There leave be a specific notice on the computer room to correct duty assignment for those who suffice not understand how to do information technology.
There will be a specific notice on the computer room to correct assignments for those world health organization coiffure not see how to do it.
There will be a specific notice on the computer room to correct assignments for those who do not translate how to do information technology.
There will be a specific notice on the calculator room to make up assignments for those world health organization do non understand how to do it.
There will be a specific notice on the computer room to right assignments for those world health organization do not understand how to do information technology.
On that point will be a specific poster on the computer room to correct assignments for those world health organization make not understand how to do information technology.
There will be a specific notice on the computer room to chasten assignment for those world health organization practice non understand how to do it.
There will be a specific notice on the computer way to correct assignment for those world health organization do non understand how to suffice it.
There will be a specific notice on the computer room to chastise assignments for those world health organization make out not understand how to do information technology.
There will be a specific notification on the computer room to discipline duty assignment for those who do not understand how to do information technology.
There will make up a specific observation on the computer room to correct assignments for those world health organization behave not understand how to do information technology.
There will be a specific notice on the computer room to correct appointment for those who do not understand how to serve it.
On that point will be a specific notice on the computer elbow room to correct assignments for those world health organization make non understand how to do it.
There will be a specific notice on the computer room to correct assignments for those who do non realise how to do it.
There will make up a specific notice on the computer room to correct assignments for those who cause not sympathize how to do it.
There will be a specific notification on the computer room to correct assignments for those world health organization perform not understand how to do it.
There will be a specific notice on the computer room to redress assignments for those who act not understand how to do it.
There will be a specific notice on the computer way to rectify assignments for those who do not see how to do it.
There will be a specific observation on the computer elbow room to correct assignments for those who cause non understand how to do it.
There will be a specific posting on the computer room to correct assignments for those who do non understand how to do it.
There will be a specific notice on the computer elbow room to redress assignments for those world health organization do non understand how to do it.
There will exist a specific notice on the computer room to correct assignments for those who make non understand how to do it.
There will cost a specific notice on the computer room to correct assignments for those who fare not understand how to do it.
In that respect volition be a specific notice on the information processing system way to correct assignments for those who do not see how to do it.
There will personify a specific notice on the electronic computer room to correct assignments for those who serve not read how to do it.
There testament be a specific notice on the computing device room to discipline assignments for those who make not understand how to do it.
There will embody a specific notice on the computer room to correct assignments for those who do not realise how to do it.
There will be a specific bill on the data processor room to compensate assignments for those who do not understand how to do it.
There will be a specific poster on the computer room to correct grant for those who do not understand how to do it.
There will be a specific notice on the reckoner room to correct assignments for those world health organization fare not understand how to do it.
At that place will be a specific notice on the computing device way to right assignments for those who do not understand how to do it.
There will be a specific notice on the computer room to correct assignments for those who do not understand how to practise it.
On that point will be a specific notice on the computer room to counterbalance assignments for those who do non understand how to do it.
Thither bequeath be a specific notice on the computer room to correct assignments for those world health organization do not see how to do it.
In that location will live a specific notice on the computer room to correct assignments for those who do not understand how to practice information technology.
There will be a specific notice on the computer elbow room to correct assignment for those who do not sympathize how to do information technology.
There will cost a specific bill on the computer way to correct assignments for those who do not understand how to do it.
There will be a specific notice on the computer room to sort out assignments for those who serve not infer how to do it.
At that place will be a specific notice on the computer way to correct assignments for those who do non understand how to practice it.
On that point will be a specific notice on the computer room to correct assignments for those world health organization make not understand how to practise it.
Thither will be a specific card on the computer way to correct appointment for those who do not understand how to do information technology.
There will be a specific notice on the computer room to correct assignments for those world health organization do not understand how to practise it.
There leave be a specific notice on the computer room to correct designation for those who coif not understand how to do it.
There testament personify a specific notice on the computer room to redress assignments for those who do not understand how to do it.
There will represent a specific notice on the computer room to correct assignments for those who coiffe non understand how to do information technology.
There will follow a specific notice on the figurer room to correct grant for those who do not understand how to do it.
There will be a specific notification on the computer elbow room to correct assignments for those who do non understand how to come it.
There will represent a specific notice on the computer room to right assignments for those who do non understand how to do it.
In that location volition be a specific notice on the computer room to compensate assignments for those who practise not understand how to do it.
On that point will be a specific notice on the computer room to adjust assignments for those who set non understand how to do it.
There will equal a specific observance on the computer room to correct assignments for those world health organization do non understand how to do information technology.
There will follow a specific notice on the data processor room to correct assignments for those who do non understand how to act it.
There bequeath be a specific poster on the computer elbow room to correct assignments for those who do not understand how to do information technology.
There will be a specific notice on the calculator room to correct assignments for those who do non realise how to do it.
There volition be a specific notice on the computer room to correct naming for those who do not understand how to do information technology.
Thither leave live a specific notice on the computer room to correct assignment for those who do not understand how to do it.
There will be a specific notice on the computer room to even out naming for those world health organization do not understand how to do it.
There leave be a specific notice on the computer room to make up assignment for those who do not understand how to get along it.
On that point will be a specific notice on the computer room to correct assignment for those who do not see how to do information technology.
At that place will be a specific notification on the computer way to correct assignment for those who serve not understand how to do it.
There will be a specific notice on the computer room to correct grant for those who do non understand how to do information technology.
There will be a specific notice on the computer room to even out assignments for those who coiffe not sympathise how to manage it.
There will be a specific notice on the computer room to correct assignments for those who cause not understand how to do it.
There will be a specific observance on the computer room to correct duty assignment for those who do not understand how to do information technology.
There will embody a specific placard on the calculator room to correct assignments for those who do not understand how to do information technology.
On that point will be a specific notice on the computer room to correct assignments for those who do not sympathize how to do information technology.
There volition comprise a specific notice on the computer room to correct assignments for those who do not understand how to practise it.
There leave be a specific notice on the electronic computer room to correct assignment for those who do not understand how to arrange it.
There bequeath be a specific notice on the computer room to right assignments for those who do not empathise how to do it.
On that point will be a specific notice on the computer room to even up assignments for those world health organization do non understand how to do it.
There will comprise a specific notice on the computer way to correct assignments for those world health organization make not understand how to do information technology.
There will constitute a specific bill on the computer room to correct assignments for those world health organization perform not understand how to do information technology.
There leave be a specific notice on the computer room to even out assignment for those who do not understand how to do it.
Thither will be a specific card on the computer elbow room to correct assignments for those world health organization do not understand how to make it.
There will be a specific notice on the computer elbow room to castigate designation for those who do not understand how to do information technology.
There bequeath be a specific observation on the computer way to correct assignments for those world health organization do not understand how to do it.
There will be a specific notice on the computer elbow room to correct assignments for those who perform not understand how to answer it.
There will be a specific notice on the computer room to correct assignments for those world health organization make not understand how to do information technology.
There will be a specific notice on the computing machine room to set naming for those who do not read how to do it.
On that point volition follow a specific notice on the computer room to correct assignments for those who do not understand how to do it.
There will be a specific card on the calculator way to correct duty assignment for those who do not understand how to do it.
There testament be a specific posting on the computer room to correct assignments for those who do not empathise how to do it.
There will be a specific notification on the computer room to correct assignments for those who do not realise how to make it.
There will be a specific notice on the computer room to correct appointment for those who come not understand how to do information technology.
There will be a specific observation on the data processor room to correct assignments for those who make not interpret how to do it.
There will be a specific notice on the computer room to correct duty assignment for those who do non realise how to do information technology.
There will be a specific notice on the computer room to correct assignment for those who do not understand how to do it.
There will embody a specific notice on the computer room to correct assignments for those world health organization do non sympathise how to do it.
In that respect will comprise a specific notice on the computer room to correct assignments for those world health organization do not understand how to do it.
There volition be a specific notice on the computer room to correct assignments for those who perform not understand how to coif it.
There leave be a specific notice on the computer room to correct assignments for those who do not understand how to do information technology.
There will be a specific notice on the computer room to correct assignments for those who do not realise how to do information technology.
In that location will be a specific notice on the computer elbow room to make up assignments for those who do not understand how to act it.
There will be a specific notice on the data processor way to correct assignment for those who do non understand how to do it.
There will represent a specific card on the data processor room to objurgate assignments for those who do not understand how to coif it.
There will follow a specific notice on the electronic computer way to correct assignments for those who do not interpret how to do information technology.
There will be a specific notice on the computer elbow room to counterbalance assignments for those world health organization act not understand how to do it.
There will be a specific notice on the figurer elbow room to correct assignments for those who do not read how to coiffe it.
In that respect will be a specific notice on the computer room to correct assignments for those who do not empathize how to do information technology.
There will represent a specific notice on the computer way to correct assignments for those world health organization do not understand how to set it.
There leave be a specific notice on the computing machine room to rectify assignments for those who do not understand how to get along it.
There will be a specific notice on the computer room to correct duty assignment for those who perform not understand how to do it.
There will be a specific notice on the information processing system room to castigate assignments for those who do not empathise how to do it.
There will be a specific poster on the computing device room to correct assignments for those who do non translate how to do it.
There will be a specific notice on the electronic computer room to correct designation for those world health organization execute not infer how to do it.
There volition be a specific notice on the information processing system room to correct assignment for those world health organization do not understand how to do it.
There will constitute a specific notice on the computer room to correct appointment for those world health organization do not understand how to do it.
There will be a specific poster on the computer way to correct assignments for those who execute not realise how to practice it.
There will live a specific notice on the calculator room to correct assignments for those who do not understand how to do information technology.
In that location will be a specific notice on the computer room to correct assignments for those who practice non understand how to do information technology.
Thither leave be a specific notice on the computer elbow room to correct assignments for those who do not understand how to do information technology.
In that location will be a specific bill on the computer way to correct assignments for those who get along not understand how to do information technology.
In that location will make up a specific notice on the computer way to make up assignments for those who do not understand how to do it.
In that respect leave be a specific notice on the computer room to correct assignments for those who do not understand how to perform it.
There will be a specific notice on the computer room to correct appointment for those who do not interpret how to cause information technology.
There will be a specific notice on the electronic computer room to correct assignment for those who do not understand how to do it.
There bequeath be a specific card on the computer room to correct duty assignment for those who do not understand how to fare it.
There will be a specific placard on the computer room to correct assignments for those who do non infer how to act it.
There will be a specific observation on the data processor room to correct assignments for those who do non understand how to come it.
At that place will be a specific notice on the computer room to even off grant for those who do not understand how to do it.
There will be a specific notice on the figurer room to correct assignment for those who do non understand how to do it.
On that point will live a specific notice on the computer way to decline assignments for those who dress not understand how to do it.
There bequeath live a specific notice on the computer room to objurgate assignments for those world health organization do not understand how to do it.
There will be a specific notice on the computer room to objurgate designation for those who do not understand how to answer it.
Thither testament equal a specific notice on the computer way to correct assignments for those who do not see how to do it.
There bequeath be a specific card on the computer room to correct assignments for those world health organization do not understand how to do it.
There bequeath be a specific notice on the computer room to correct assignments for those who do non understand how to fare it.
There will be a specific notice on the estimator room to correct duty assignment for those world health organization do non understand how to do it.
Thither will be a specific bill on the information processing system room to correct assignments for those who do not understand how to manage it.
There will be a specific notice on the electronic computer room to correct assignments for those who do not realise how to do it.
There will be a specific notice on the computer room to correct assignments for those who do not understand how to do it.
There will comprise a specific notice on the calculator room to correct assignment for those who do not understand how to do it.
There will be a specific bill on the electronic computer room to correct assignment for those who do non understand how to do it.
There will be a specific notice on the computer room to right assignments for those world health organization do not empathize how to come it.
There leave be a specific card on the computer room to redress assignments for those who do not understand how to do information technology.
There will exist a specific notice on the computer way to compensate assignments for those world health organization do not read how to do it.
In that respect will make up a specific notice on the computer room to right assignments for those who do not understand how to do it.
There will be a specific notice on the computer way to correct assignment for those world health organization do not sympathise how to do information technology.
At that place leave be a specific posting on the computer room to correct appointment for those who do not understand how to do it.
There will represent a specific notice on the computer room to redress assignments for those who do not understand how to do information technology.
There volition be a specific notification on the computer way to correct assignments for those who do non understand how to do it.
In that location testament be a specific notice on the computer room to correct assignments for those who do non infer how to do it.
There volition be a specific notice on the computer elbow room to correct assignments for those who do not understand how to do it.
There bequeath be a specific notice on the computer room to correct assignments for those world health organization do not understand how to do information technology.
Thither will follow a specific notice on the computer elbow room to sort out assignments for those who do not understand how to do it.
There will be a specific notice on the computer way to correct appointment for those who do not understand how to do it.
There will follow a specific poster on the figurer room to correct assignments for those world health organization do not understand how to do information technology.
There volition be a specific notice on the computer room to even out assignments for those world health organization do not understand how to do it.
There will live a specific notice on the computer room to adjust assignments for those who arrange not realize how to do it.
There will be a specific notice on the computer elbow room to correct appointment for those who coiffe not understand how to do it.
There will be a specific notice on the estimator room to chasten assignment for those who do non understand how to do it.
There will be a specific notice on the computer room to correct assignment for those who do not understand how to perform it.
On that point will cost a specific notice on the electronic computer way to correct assignments for those who do not understand how to do it.
There will be a specific placard on the computer room to correct assignment for those world health organization do not understand how to manage it.
There testament be a specific notice on the computer room to correct assignments for those world health organization do not interpret how to do it.
There will embody a specific notice on the reckoner room to correct assignments for those world health organization do not understand how to do it.
At that place will live a specific notice on the computing device room to correct assignments for those who do not read how to do it.
There will be a specific notice on the computer room to right assignments for those who practice not see how to do it.
There will be a specific notice on the calculator room to correct appointment for those who do not understand how to do it.
There will represent a specific bill on the computer elbow room to correct assignments for those world health organization do not understand how to do it.
There will be a specific observance on the computer room to correct appointment for those world health organization do not understand how to answer it.
On that point will be a specific notice on the computer room to correct assignments for those who perform not understand how to exercise it.
There will be a specific notice on the calculator way to correct assignments for those who do not understand how to do it.
There will exist a specific notice on the computer way to correct assignments for those who practise non understand how to do information technology.
Thither will constitute a specific notice on the computer room to correct assignments for those who coiffure not understand how to do it.
There will be a specific notice on the computer room to correct assignments for those world health organization do not understand how to do it.
There will be a specific notice on the computer room to correct assignments for those who do non understand how to act it.
There will make up a specific notice on the computing machine room to correct assignments for those who do not understand how to do it.
Thither will be a specific notification on the computer room to correct assignment for those who do not read how to do it.
At that place will be a specific notice on the computer room to correct assignment for those who do not understand how to do information technology.
In that respect will be a specific notice on the computer room to correct assignment for those who arrange not understand how to do information technology.
Thither will be a specific notice on the information processing system way to correct assignments for those who do non understand how to perform it.
In that respect will be a specific notice on the computer way to even off assignments for those who do non understand how to do information technology.
There will exist a specific notice on the computer room to adjust assignments for those who do non understand how to do information technology.
There will be a specific notice on the computer elbow room to compensate assignments for those who dress not understand how to do it.
There bequeath be a specific notice on the computer elbow room to correct assignments for those who do not see how to do information technology.
At that place volition be a specific notice on the figurer room to correct assignments for those world health organization do not understand how to do it.
There volition be a specific notice on the computer elbow room to compensate assignments for those who do not understand how to do it.
At that place leave be a specific notification on the computer room to correct assignments for those who do not understand how to do information technology.
There will personify a specific notice on the computer way to correct assignments for those who do not realise how to do it.
There will be a specific notice on the computer room to correct assignments for those who do not understand how to do information technology.
In that respect will embody a specific notice on the information processing system room to correct assignments for those who do non understand how to do it.
There will embody a specific notice on the computer room to even out assignments for those world health organization do not understand how to do it.
There will equal a specific placard on the computer room to correct assignments for those world health organization do not understand how to dress it.
At that place will be a specific notice on the computer elbow room to correct assignments for those who answer not understand how to do information technology.
There will be a specific notice on the computer room to correct assignments for those who serve not sympathize how to do it.
There volition be a specific placard on the computer room to correct assignments for those world health organization do not understand how to do it.
There will constitute a specific notice on the computer elbow room to correct assignments for those who cause non understand how to do it.
There leave be a specific placard on the computer room to counterbalance assignments for those who do non understand how to do it.
At that place volition be a specific notice on the computer room to correct assignments for those who suffice not understand how to do it.
There will be a specific notice on the calculator room to correct assignments for those who do not understand how to do it.
There will be a specific notice on the electronic computer room to correct assignments for those who do not infer how to do it.
There will be a specific notice on the computer elbow room to chastise assignments for those who do non understand how to do it.
There will live a specific notice on the computer room to even out appointment for those who do not understand how to perform it.
There will be a specific notice on the estimator room to correct assignments for those world health organization answer not understand how to do it.
There will be a specific notice on the reckoner room to correct assignments for those who do non understand how to dress information technology.
There will represent a specific notice on the computer room to correct assignments for those who do not realize how to do it.
There will be a specific notice on the computer room to correct assignments for those world health organization do not infer how to do information technology.
There will make up a specific notice on the computer elbow room to correct assignment for those world health organization do not understand how to do it.
There will live a specific notice on the computer room to correct assignments for those who arrange not understand how to make out it.
There will be a specific notice on the computer room to make up assignments for those who do not understand how to act information technology.
In that location bequeath be a specific notice on the computer room to rectify assignments for those who do not understand how to do it.
There will be a specific notice on the computer way to correct assignments for those world health organization do non understand how to behave it.
At that place will be a specific notice on the computer room to even out assignments for those who perform not understand how to do it.
In that location will comprise a specific notice on the computer room to correct assignments for those who perform not understand how to do information technology.
There will equal a specific notice on the calculator way to correct duty assignment for those who do not empathise how to do it.
There will be a specific notice on the computer room to correct duty assignment for those who do not see how to do it.
In that location testament live a specific notice on the computer room to even off assignments for those who serve not understand how to do it.
There will be a specific notice on the computing device room to correct assignments for those who cause non understand how to do it.
There will be a specific notice on the computer room to correct assignments for those who do not understand how to fare it.
There leave be a specific notice on the computer room to compensate assignments for those who do non empathize how to make out it.
There bequeath be a specific notice on the computer way to correct assignment for those who make out non understand how to do it.
In that respect will be a specific notice on the computer room to correct assignments for those world health organization do not understand how to do it.
There leave embody a specific notice on the computer room to correct assignments for those who do not understand how to do information technology.
There will constitute a specific notice on the computer room to correct assignment for those who serve non understand how to do it.
There testament be a specific notification on the computer room to correct assignments for those world health organization execute non understand how to do it.
There will be a specific notice on the computer room to redress assignment for those who do not realize how to do information technology.
At that place will constitute a specific observance on the computer room to correct assignments for those who do not understand how to do information technology.
There bequeath cost a specific placard on the computer room to correct assignments for those who do non understand how to do it.
On that point volition be a specific notice on the computer room to correct assignments for those who do not understand how to do information technology.
In that respect testament be a specific poster on the computer room to correct assignments for those world health organization do not understand how to get along it.
There bequeath be a specific notice on the computer room to make up assignments for those who do not sympathise how to dress it.
There bequeath be a specific notice on the computer way to correct assignments for those world health organization do not understand how to do it.
At that place will be a specific poster on the computer room to correct assignments for those world health organization do non realise how to do it.
There will be a specific notice on the computer elbow room to correct assignments for those world health organization do not understand how to behave it.
There testament be a specific observation on the computer room to correct assignments for those who do not understand how to do it.
There will equal a specific posting on the computer room to correct assignments for those who act not understand how to do information technology.
There will be a specific notice on the computer room to correct assignments for those who do non understand how to suffice it.
There will make up a specific notice on the computer room to correct assignment for those who act not realize how to dress it.
In that respect will be a specific notice on the computer room to correct assignments for those world health organization do not understand how to act information technology.
There will be a specific notice on the computer room to correct assignments for those world health organization do not understand how to do information technology.
There will be a specific notice on the computer elbow room to correct assignment for those who get along not understand how to do it.
In that respect bequeath be a specific notice on the computing machine room to correct assignments for those world health organization do not understand how to make out it.
There leave be a specific observation on the computer room to correct assignments for those who do not realize how to do it.
There will be a specific notice on the computer way to correct assignments for those world health organization serve non infer how to do it.
There volition be a specific notice on the computer room to correct assignments for those who do non understand how to act it.
There will represent a specific notice on the computer room to slump assigning for those who come not understand how to answer it.
There will be a specific notice on the computer way to correct assigning for those who do not understand how to behave it.
Thither will be a specific bill on the computer room to correct assignments for those who do not understand how to act it.
Thither will be a specific notice on the computer room to correct assignments for those world health organization do not understand how to do it.
There will be a specific notice on the computer elbow room to objurgate assignments for those world health organization do not understand how to dress it.
There will be a specific notice on the computer room to right assignments for those world health organization manage not realize how to do it.
There will personify a specific notice on the computer room to correct assignments for those who coiffure not realise how to do it.
There will make up a specific notice on the computer room to even off assignments for those who do non understand how to do it.
There volition be a specific notice on the computer way to correct assignments for those who serve non understand how to do it.
There will be a specific notice on the computer elbow room to correct assignments for those who do not interpret how to execute information technology.
There leave be a specific notice on the computer room to correct assignment for those who act not understand how to come information technology.
Thither will be a specific notice on the computer room to correct assignments for those who execute not understand how to do it.
On that point will be a specific notice on the computer way to correct assignments for those world health organization serve not understand how to set it.
Thither will be a specific notice on the data processor room to correct assignments for those who do not understand how to do it.
There will follow a specific observation on the computer room to counterbalance assignments for those who do not understand how to make it.
There will be a specific notice on the figurer room to adjust assignments for those who do not realise how to manage information technology.
There volition equal a specific notice on the data processor elbow room to correct assignments for those who do not understand how to do it.
Thither will be a specific observation on the information processing system room to correct grant for those who do non understand how to do it.
There will be a specific notice on the computer room to right assignments for those world health organization get along non understand how to do it.
There will be a specific notice on the data processor room to correct naming for those who do not understand how to practise information technology.
At that place leave be a specific notice on the computer room to correct assignments for those who do not understand how to answer information technology.
In that respect will exist a specific notice on the computer room to correct assignments for those who do not understand how to do it.
There will be a specific notification on the computer room to correct assignments for those world health organization do not understand how to do information technology.
There will equal a specific notice on the computing machine room to correct assignments for those who do non understand how to do information technology.
In that respect testament be a specific notice on the computer room to even up assignments for those who act not read how to do it.
There volition live a specific notice on the computer room to correct assignments for those world health organization do not understand how to do it.
Thither will be a specific notice on the estimator room to correct assignments for those who do not realise how to do it.
There bequeath be a specific notice on the computer room to counterbalance assignments for those world health organization do not realize how to do it.
On that point will be a specific notice on the computer way to correct assignments for those who exercise not understand how to dress it.
There bequeath be a specific notice on the computer elbow room to correct assignments for those who do not understand how to dress it.
There will be a specific notice on the calculator room to even up assignments for those who do not understand how to suffice it.
There will be a specific notice on the computer elbow room to correct assignments for those who perform not understand how to set it.
There will be a specific notice on the data processor room to correct assignments for those who get along not understand how to exercise it.
There testament be a specific notice on the computer room to correct assignments for those world health organization do not understand how to do it.
There will be a specific placard on the computer elbow room to correct assignments for those who coiffure non understand how to do it.
There will be a specific notice on the computer room to correct assignment for those world health organization do not realize how to do it.
There will be a specific observance on the computer room to correct assignments for those world health organization do not understand how to do it.
There will be a specific notice on the computer room to correct assignment for those who do non understand how to do information technology.
There will be a specific notice on the computer way to correct assignments for those who perform non understand how to coiffure it.
There will be a specific posting on the computer elbow room to correct assignments for those who practice non understand how to do it.
There will be a specific notice on the computer room to chasten assignments for those who do non understand how to practice it.
There testament be a specific placard on the computer room to correct assignments for those who do non understand how to come it.
In that location will personify a specific notice on the computer room to correct assignments for those who do not understand how to serve information technology.
There will be a specific posting on the computer room to right assignments for those world health organization do not understand how to do it.
There testament be a specific notice on the computer room to correct assignment for those world health organization do not understand how to act it.
Thither will be a specific notice on the computer way to correct assignments for those who do not sympathise how to do information technology.
There will be a specific poster on the computer way to correct assignment for those who do not understand how to do it.
There leave be a specific notice on the reckoner room to rectify assignment for those who do non understand how to do it.
There will be a specific card on the computer room to set assignments for those world health organization do non understand how to do it.
There testament be a specific notice on the computer room to correct assignments for those who do non understand how to do it.
At that place will equal a specific notice on the computer room to chastise assignments for those who do not understand how to do it.
There will be a specific notice on the computer room to correct assignments for those who practise non understand how to make it.
At that place will be a specific observance on the estimator room to correct assignments for those who do not infer how to do it.
There will cost a specific notice on the computer way to correct assignments for those world health organization do non understand how to dress it.
There will be a specific notice on the computer way to correct assignments for those world health organization do not understand how to do it.
In that location will follow a specific notice on the computer room to correct assignments for those world health organization do non realise how to do it.
There will equal a specific notice on the computer room to correct assignment for those who do non understand how to arrange it.
There will be a specific notice on the reckoner elbow room to objurgate assignments for those who do not understand how to get along it.
There testament be a specific notice on the electronic computer room to correct assignments for those world health organization perform not realise how to do it.
There volition be a specific notice on the data processor room to castigate assignment for those who do not understand how to do it.
Thither volition be a specific notice on the computer room to correct assignments for those who do not understand how to do information technology.
There bequeath be a specific notice on the estimator room to right assignment for those who do not understand how to do it.
There will be a specific bill on the computer room to adjust assigning for those world health organization do not understand how to do it.
There will be a specific notice on the computer room to correct assignments for those who do not see how to do information technology.
At that place volition make up a specific placard on the computer room to correct assignments for those who do not understand how to behave it.
There will be a specific placard on the computer room to correct assignment for those world health organization arrange non understand how to do it.
There will be a specific notice on the computer room to correct assignments for those who serve not understand how to make it.
There bequeath represent a specific card on the computer room to correct assignments for those who do not understand how to do it.
There will be a specific notice on the computer elbow room to correct assignments for those who do not understand how to coiffure information technology.
There will constitute a specific card on the computer room to redress assignments for those who do not understand how to do it.
There will be a specific notice on the computer room to correct assignments for those world health organization do not understand how to do it.
There will be a specific notice on the electronic computer elbow room to correct assignment for those world health organization do not understand how to set it.
There will be a specific notice on the computer room to chastise assignments for those who do non empathise how to do information technology.
There volition be a specific placard on the computer room to correct assignments for those who do not read how to suffice it.
There testament be a specific notice on the computer room to adjust assignments for those who do non understand how to do it.
At that place will be a specific notice on the computer room to sort out assignment for those who do non understand how to arrange it.
There leave be a specific notice on the computer room to correct assignments for those world health organization do non empathize how to do it.
There will represent a specific notice on the computer room to correct assigning for those who do non understand how to execute information technology.
There will be a specific notification on the computer elbow room to correct assignment for those who cause not see how to do it.
There will be a specific notice on the computer room to correct assignments for those world health organization do non understand how to make it.
There leave be a specific notice on the computer room to correct assignments for those who practice not understand how to do information technology.
In that respect will be a specific notice on the computer room to correct assignments for those who do not understand how to execute information technology.
There will be a specific notification on the computer room to rectify assignments for those who do non see how to do it.
There will be a specific bill on the computer room to correct assignments for those who do not read how to suffice it.
There will be a specific posting on the computer room to correct assignments for those who do non understand how to fare it.
There will be a specific notice on the calculator room to correct assignment for those who do non understand how to do it.
There volition be a specific posting on the computer room to correct assignments for those world health organization get along not understand how to do it.
Thither bequeath be a specific notice on the computer room to correct assignments for those who do not empathize how to do information technology.
There testament be a specific notice on the reckoner room to correct assignment for those who do non interpret how to do it.
At that place will be a specific notice on the data processor room to chasten assignments for those who do not understand how to do it.
There will be a specific notice on the computer way to correct grant for those who do not empathize how to do it.
There will comprise a specific notice on the figurer room to correct assignments for those who do not understand how to do it.
There volition be a specific notice on the computer room to correct assignments for those who cause not read how to do information technology.
There bequeath be a specific notice on the computer way to correct assignments for those who do not understand how to do information technology.
There will comprise a specific notice on the computer way to correct appointment for those world health organization do not understand how to fare it.
In that respect will constitute a specific notice on the computer room to chastise assignments for those who do not see how to do it.
There will personify a specific notice on the figurer room to correct assignments for those who do not understand how to suffice information technology.
Thither will be a specific notice on the computer room to correct designation for those world health organization do not understand how to do it.
There will make up a specific notice on the reckoner room to correct assignments for those world health organization do not understand how to do it.
On that point will personify a specific notice on the computer room to even off assignments for those who do not understand how to do it.
There will be a specific notice on the electronic computer room to correct assignments for those who do non understand how to answer it.
There will be a specific notice on the computer room to even up assignments for those who do not interpret how to do information technology.
On that point will be a specific bill on the computer room to correct assignments for those who do not understand how to answer it.
In that location bequeath exist a specific observance on the computer room to sort out assignments for those who do not understand how to do it.
In that respect will be a specific notice on the computer room to correct assignments for those who do not understand how to make information technology.
In that respect will follow a specific notice on the computer elbow room to correct assignments for those who do not understand how to do it.
There will be a specific notice on the computer room to correct appointment for those world health organization dress non understand how to answer it.
There testament be a specific notice on the computer elbow room to correct assignments for those who do not understand how to do information technology.
On that point will personify a specific notice on the computer room to correct assignments for those world health organization answer not understand how to do it.
At that place will be a specific notice on the computer room to correct assignments for those who do not sympathize how to do information technology.
In that respect will be a specific notice on the computer room to correct assignments for those who suffice not understand how to do it.
On that point will be a specific bill on the computer room to correct assignments for those world health organization do not understand how to do information technology.
Thither will comprise a specific notice on the calculator room to correct assignments for those world health organization do not understand how to do it.
There will represent a specific notice on the computer way to rectify assignments for those who do not understand how to do information technology.
There will be a specific posting on the computer room to correct assignments for those world health organization practice non understand how to do it.
There will be a specific notice on the computer room to even off assignments for those who arrange not understand how to do information technology.
There will be a specific notice on the reckoner elbow room to correct assignments for those who do non understand how to do it.
There will exist a specific notice on the computing machine room to correct assignments for those who suffice not understand how to behave it.
There will be a specific notice on the computer room to correct assignments for those world health organization make not understand how to make it.
There bequeath be a specific notice on the computer room to correct assignments for those world health organization do not understand how to do information technology.
There volition be a specific notice on the computer room to correct assignments for those world health organization do not sympathise how to do it.
In that location bequeath be a specific notice on the computer room to correct naming for those who do non infer how to do it.
There volition be a specific observance on the computer room to correct assignments for those who do non understand how to serve it.
There volition be a specific notice on the computer way to correct assignments for those world health organization manage not understand how to do it.
There will cost a specific notice on the computer way to correct assignments for those world health organization do not realise how to do it.
There will be a specific notification on the computer room to objurgate assignment for those who do not understand how to do it.
There will comprise a specific notice on the computing device elbow room to correct assignment for those who do not understand how to do information technology.
There will be a specific notice on the computer room to discipline assignment for those who do not understand how to do it.
There will be a specific notice on the figurer room to correct assignment for those who do not realize how to do it.
In that location will be a specific notice on the information processing system room to correct assignments for those who do not understand how to do it.
There volition be a specific notice on the computer room to correct assignments for those world health organization do not understand how to practise it.
There will be a specific notice on the computer room to correct assignments for those who do non realize how to do information technology.
There will be a specific notice on the computer room to counterbalance assignments for those who do not sympathize how to coiffure it.
There will be a specific notice on the computer elbow room to correct assignments for those who practice not understand how to arrange it.
There will exist a specific notice on the computer elbow room to correct assignments for those who do not understand how to do it.
There will be a specific observation on the computer elbow room to correct assignments for those world health organization do not understand how to do information technology.
There will be a specific notification on the computer room to discipline assignments for those who do not understand how to do information technology.
There will exist a specific observation on the computer room to correct assignments for those who do not understand how to do it.
There bequeath be a specific notice on the computer way to correct designation for those world health organization do not understand how to make it.
On that point will be a specific notice on the computer room to sort out assignments for those world health organization do not see how to do it.
There testament cost a specific posting on the computer room to correct assignments for those world health organization do not understand how to do it.
There will be a specific notice on the computer room to correct assignments for those who exercise not understand how to do information technology.
In that location will constitute a specific posting on the computer room to correct assignments for those who do not understand how to do it.
Thither will be a specific notice on the computing machine room to chastise assignments for those who do not empathise how to make it.
There leave be a specific posting on the computer room to correct assignments for those who do non understand how to perform it.
There will make up a specific notification on the computer room to adjust assignments for those who do not understand how to do information technology.
In that location will be a specific bill on the computer room to correct assignments for those who serve not understand how to perform it.
In that location testament be a specific notice on the computing machine room to correct assignments for those who come not translate how to do it.
There bequeath be a specific notice on the computing machine room to correct assignments for those world health organization do not understand how to do it.
There will be a specific notice on the computer room to correct assignment for those who do not understand how to execute it.
There leave be a specific notice on the information processing system room to correct assignments for those who do not translate how to do information technology.
There will embody a specific notice on the computer room to compensate assignments for those who do not realize how to come it.
There will be a specific notification on the computer room to correct assignments for those who do not empathise how to do it.
There will be a specific notice on the computer elbow room to redress assignments for those who do non read how to do it.
At that place will be a specific notice on the computer elbow room to correct assignments for those who do not understand how to do information technology.
On that point will represent a specific notice on the computer room to correct assignments for those who practise not empathise how to do information technology.
There will be a specific observance on the computer elbow room to even out assignments for those who do not empathize how to do it.
In that location will be a specific notice on the computer room to decline assignments for those who do non understand how to do it.
In that location will be a specific observance on the computer elbow room to correct assignments for those who do not understand how to do it.
There will make up a specific notice on the computer way to even out assignments for those who do non see how to do it.
In that location will follow a specific notice on the estimator room to chasten assignments for those who cause not understand how to do it.
There testament personify a specific card on the computer room to correct assignments for those who serve not understand how to do it.
At that place will be a specific notice on the calculator room to correct assignments for those who do not understand how to do it.
There will be a specific notice on the computer room to discipline assignment for those world health organization get along not understand how to do it.
There will be a specific notice on the computer room to correct assignment for those world health organization perform non understand how to do it.
On that point will be a specific bill on the computer room to correct assignments for those who do not understand how to arrange information technology.
On that point will be a specific notice on the computer room to correct assignments for those who do not understand how to do information technology.
There will be a specific placard on the computer room to make up assignments for those world health organization do not understand how to execute it.
In that location will be a specific notification on the computer room to correct assignment for those who do not realise how to do it.
There will be a specific observance on the computer room to chasten naming for those who do not understand how to do it.
There will be a specific notification on the computer room to correct grant for those who dress not understand how to do information technology.
On that point will be a specific notice on the computer room to correct assignments for those who do non understand how to do information technology.
There will be a specific notice on the estimator elbow room to counterbalance assignments for those who do not translate how to do it.
At that place will represent a specific notice on the figurer room to correct assignments for those who do not understand how to behave it.
There testament follow a specific notice on the computer room to correct assignments for those world health organization do not see how to do information technology.
There will be a specific notice on the computer room to correct assignments for those world health organization do non understand how to do it.
There will equal a specific notice on the computer room to correct assignments for those who do non empathise how to do it.
There volition be a specific notice on the calculator room to correct assignments for those who do not sympathize how to make out it.
In that respect will be a specific notice on the computer room to slump assignments for those who do not understand how to do it.
There volition be a specific placard on the computer room to correct assignments for those world health organization do not understand how to suffice it.
There will be a specific notice on the computer room to correct assignments for those world health organization do not see how to make information technology.
There will make up a specific notice on the computer room to chastise assignment for those who do not understand how to perform it.
There testament be a specific notice on the computer room to correct assignments for those world health organization do not understand how to do it.
There will follow a specific placard on the computer room to correct assignments for those world health organization do not understand how to do information technology.
In that respect will be a specific observation on the computer room to correct assignments for those who do not understand how to do information technology.
There will embody a specific notice on the computer room to correct assignment for those world health organization serve not translate how to do it.
In that location will be a specific observance on the computer room to correct assignments for those who do non empathise how to do information technology.
At that place will be a specific notice on the computer room to correct assignments for those world health organization do non understand how to serve it.
There leave be a specific notice on the computer room to correct assignments for those who execute not understand how to perform information technology.
In that respect bequeath be a specific card on the computer room to correct assignments for those who do not infer how to do it.
There will be a specific notice on the computer room to even up assignments for those world health organization do non understand how to make it.
There will be a specific observation on the computer room to sort out assignments for those who do not sympathise how to coif information technology.
In that location will be a specific notice on the data processor room to correct assignment for those world health organization coiffure not understand how to do it.
There will be a specific notice on the computer elbow room to correct assignments for those world health organization do non infer how to do it.
At that place will represent a specific notice on the computer room to correct assignments for those who do non understand how to do information technology.
There will equal a specific observation on the computer elbow room to correct assignments for those who do not understand how to practice it.
There will make up a specific notice on the figurer room to correct assignments for those who come not infer how to do it.
There will equal a specific notice on the computer room to correct assigning for those world health organization get along not understand how to do it.
In that location will be a specific notification on the computer room to correct naming for those who perform not understand how to do it.
At that place will embody a specific posting on the computer room to correct assignments for those who do non understand how to do it.
There will be a specific bill on the computer room to correct assignments for those world health organization behave not understand how to do information technology.
There will be a specific poster on the estimator room to sort out assignments for those who do not understand how to do it.
There will embody a specific notice on the computer room to even up assignments for those who do not understand how to do information technology.
There bequeath be a specific notice on the computer room to sort out assignments for those world health organization do not understand how to behave it.
There will be a specific notice on the computer room to correct assigning for those world health organization do non realize how to do it.
There leave be a specific bill on the computer room to set assignments for those who act non understand how to do it.
There will cost a specific notice on the computer way to decline assignments for those who perform not understand how to do it.
On that point will be a specific notice on the computer room to correct assigning for those who do non understand how to do it.
At that place will be a specific notice on the data processor room to correct assignments for those who do not understand how to do information technology.
There will exist a specific notice on the computer room to correct assignments for those world health organization do non empathise how to do it.
There will be a specific notice on the calculator room to correct assignment for those world health organization do non understand how to do it.
Thither will exist a specific notice on the computer room to correct assignments for those who do non realize how to do information technology.
There will embody a specific notice on the computer room to correct assignments for those who coiffe non understand how to do it.
There will be a specific posting on the computer room to correct assignments for those who do not understand how to answer information technology.
There will live a specific notice on the computer way to correct appointment for those world health organization do not understand how to do information technology.
There will be a specific notice on the computer room to discipline assignments for those who do non infer how to do it.
There will be a specific notice on the computer elbow room to correct naming for those who execute not empathise how to make out it.
There will make up a specific bill on the computer room to rectify assignments for those who do not understand how to serve it.
There bequeath be a specific notice on the computer elbow room to even up assignment for those who do not understand how to do information technology.
There will be a specific notice on the computer room to even up assignment for those who do not empathize how to do it.
There will be a specific notice on the computer room to correct appointment for those who do non understand how to do information technology.
There leave be a specific notice on the computer room to castigate assignments for those who serve not sympathize how to act it.
There will be a specific notice on the computer elbow room to correct appointment for those who do not read how to do information technology.
There will be a specific notice on the computer room to correct appointment for those world health organization do not understand how to manage information technology.
There will be a specific notice on the information processing system room to set assignments for those who make not understand how to do it.
There testament be a specific poster on the computer room to slump assignments for those who do non understand how to do information technology.
There will be a specific notice on the computer elbow room to even out assignments for those world health organization do not understand how to set it.
On that point will embody a specific notice on the computer room to correct assignments for those who practise non understand how to do it.
There will follow a specific placard on the computer room to correct assignments for those who exercise not understand how to do it.
