# Supplementary material for: Attention-aware with stacked embedding for sentiment analysis of student feedback through deep learning techniques
Source: PeerJ Comput Sci. 2024 Sep 2;10:e2283. doi: 10.7717/peerj-cs.2283 (PMC11419625; doi:10.7717/peerj-cs.2283)
Supplement: Supplemental Information 2 [file peerj-cs-10-2283-s002.zip › UIT-VSFC/agumented text/test (13).xlsx]

## Sheet: welcome
and in the ending, this is just my own opinion, I put on ' t mean anything, maybe it ' s also a little memory that I keep for this subject, maybe because my telephone number is too black, well I Unity have to endure it, I failed the subject, so sad.
and in the end, this is just my own opinion, Unity don ' t mean anything, mayhap information technology ' s also a little memory that I keep for this subject, maybe because my number be too black, well I I have to endure it, I give way the subject, so sad.
and in the end, this represent simply my own opinion, I don ' t mean anything, maybe information technology ' s also a little memory that I keep for this subject, maybe because my number is too bootleg, well I I have to endure it, I failed the subject, so sad.
and in the end, this is just my own opinion, Ane wear ' t mean anything, maybe it ' s also a piddling memory that I keep for this subject, maybe because my routine is too black, well I I have to endure it, I failed the guinea pig, thus sad.
and in the end, this is just my own opinion, I don ' t mean anything, maybe it ' s also a little remembering that I hold open for this subject, maybe because my number is too black, substantially I Single have to endure it, I failed the subject, so sad.
and in the end, this is just my own opinion, I don ' t mean anything, maybe it ' s also a little memory that 1 keep for this subject, maybe because my number make up overly black, well I One have to endure it, I failed the subject, so distressing.
and in the end, this is just my own opinion, I don ' t mean anything, maybe it ' sec also a little memory that I keep for this subject, maybe because my number is also black, well I I have to support it, I failed the subject, so distressing.
and in the end, this is just my ain opinion, I don ' t mean anything, maybe it ' s also a little memory that I keep for this subject, maybe because my number is too black, well I I have to endure it, I break the study, so deplorable.
and in the end, this comprise just my own opinion, I don ' t mean anything, maybe it ' s as well a little memory that Unity keep for this subject, maybe because my number is as well black, well I I have to brook it, I fail the subject, so sad.
and in the conclusion, this is just my own opinion, I don ' t mean anything, maybe it ' s too a little memory that I keep for this subject, maybe because my number is too black, easily I I have to endure information technology, 1 failed the subject, thusly sad.
and in the end, this equal just my own opinion, I don ' t mean anything, maybe it ' randomness also a little memory that Ace keep for this subject, maybe because my number be too grim, well I I have to endure it, I failed the subject, thus sad.
and in the end, this is scarcely my own opinion, 1 wear ' t mean anything, maybe it ' s as well a picayune memory that I keep for this subject, maybe because my number is too black, well I I have to endure it, I failed the subject, so sad.
and in the end, this is just my ain opinion, One don ' t mean anything, possibly it ' s too a little memory that I keep for this subject, maybe because my number is too black, well I I have to endure it, I failed the subject, so sad.
and in the end, this be just my own opinion, I don ' t mean anything, maybe it ' s also a little memory that One maintain for this subject, maybe because my number is too black, well I I have to endure it, One failed the subject, so sad.
and in the end, this is simply my own opinion, I don ' t mean value anything, perhaps it ' s also a little memory that I observe for this subject, maybe because my number is too black, well I I have to suffer it, One failed the subject, so sad.
and in the end, this is just now my own opinion, I don ' t mean value anything, maybe it ' s also a little memory that I keep for this national, maybe because my number is too black, well I I have to endure it, I failed the subject, therefore sad.
and in the end, this is just my own opinion, I assume ' t mean anything, maybe it ' s also a small memory that One keep for this subject, maybe because my number is likewise black, well Unity I have to endure it, I failed the subject, so sad.
and in the end, this is just my own opinion, I don ' t mean anything, maybe it ' randomness also a little memory that I keep for this subject, maybe because my number comprise too black, intimately I I have to endure it, I flush it the case, so sad.
and in the end, this cost just my own thought, I don ' t mean anything, maybe it ' south also a footling memory that I keep for this subject, maybe because my number is too black, well I Ace have to endure it, I failed the subject, so sad.
and in the end, this is just my own opinion, I don ' t mean anything, maybe it ' s also a little memory that Iodin keep for this subject, perchance because my number is too grim, comfortably I I have to endure it, Ace failed the subject, so sad.
and in the end, this is just my own opinion, I don ' t mean anything, perchance it ' south also a little memory that I keep for this subject, mayhap because my turn is too black, well I I have to brave it, I give out the subject, so sad.
and in the end, this is just my own opinion, I assume ' t mean anything, maybe it ' s also a little memory that Ane keep for this subject, mayhap because my number is too black, well I I have to endure it, I failed the subject, so sad.
and in the end, this is just my own opinion, Unity wear ' t mean anything, maybe it ' s also a little retentivity that I keep for this subject, maybe because my number is besides smuggled, well I I have to endure it, I failed the subject, so sad.
and in the last, this is just my own opinion, I don ' t mean anything, perhaps it ' s also a short memory that I keep for this issue, maybe because my number is besides black, well I I have to endure information technology, I failed the subject, so sad.
and in the end, this is just my own opinion, I don ' t mean anything, mayhap it ' s also a little memory board that I keep for this subject, maybe because my number is too black, well I I have to endure it, I failed the bailiwick, so sad.
and in the end, this is just my ain opinion, I don ' t mean anything, maybe it ' s also a little memory that I keep for this subject, maybe because my number is too black, well I I have to endure it, I failed the subject, so sad.
and in the final stage, this equal just my own opinion, I don ' t mean anything, maybe it ' s also a little storage that I keep for this subject, maybe because my number is too black, well I I get to endure it, I failed the subject, so sad.
and in the end, this is just my own opinion, I don ' t mean anything, maybe it ' s likewise a little remembering that I keep for this subject, maybe because my number equal too black market, well I I have to endure it, I failed the subject, thus sad.
and in the end, this is just my ain opinion, I don ' t mean anything, maybe it ' mho also a little memory that I keep for this subject, maybe because my number is likewise black, well 1 Ace throw to endure it, I failed the subject, so sad.
and in the end, this is just my own opinion, Iodine don ' t mean anything, maybe it ' s also a little memory that I keep for this matter, maybe because my number comprise too black, well I I have to endure it, I failed the subject, thus distressing.
and in the end, this is just my own opinion, I don ' t mean value anything, maybe information technology ' sec also a little memory that I keep for this national, maybe because my number is too black, advantageously I Atomic number 53 have to endure it, I failed the subject, so sad.
and in the end, this is just my own opinion, I don ' t mean anything, maybe it ' s likewise a little memory that One keep for this subject, maybe because my number cost too black, well 1 I have to endure information technology, I failed the subject, so sad.
and in the end, this is just my own opinion, One don ' t mean anything, maybe it ' s also a little memory that I keep for this subject, maybe because my routine be too mordant, well Iodin I have to endure it, I failed the subject, so sad.
and in the end, this is just my own view, I don ' t mean anything, maybe it ' s also a little memory that I hold for this subject, maybe because my telephone number is too black, well I Iodin have to endure it, 1 fail the subject, so sad.
and in the end, this is scarce my ain popular opinion, I don ' t mean anything, maybe it ' s likewise a little memory that I keep for this subject, maybe because my number is too black, good I I have to endure it, I failed the subject, so sad.
and in the end, this is just my own opinion, I put on ' t mean anything, maybe it ' s also a little memory that Atomic number 53 keep for this subject, maybe because my number is excessively black, well Iodine I have to endure information technology, I failed the subject, so sad.
and in the end, this is just my own opinion, I don ' t mean anything, maybe it ' s likewise a little memory that I keep for this subject, maybe because my number is too black, well I I have to endure information technology, I fail the subject, so sad.
and in the end, this be just my own opinion, I don ' t mean value anything, maybe it ' s also a little memory board that I keep for this subject, maybe because my number is too black, well I I have to endure information technology, I failed the subject, so sad.
and in the end, this is just my own opinion, I assume ' t mean value anything, maybe it ' s also a little memory that I keep for this subject, maybe because my number is too opprobrious, well I I have to endure it, I failed the topic, thus sad.
and in the end, this is just my own opinion, I put on ' t mean anything, maybe it ' s also a little computer memory that I keep for this matter, maybe because my number is too black, well Atomic number 53 I have to endure it, I failed the subject, so sad.
and in the end, this is just my own opinion, I don ' t mean anything, maybe it ' s also a little memory that I proceed for this subject, maybe because my issue is too bootleg, well I I have to endure it, I failed the subject, and so sad.
and in the end, this is just my own feeling, I don ' t mean anything, maybe it ' s as well a little storage that I keep for this subject, peradventure because my number is too black, well Ace I have to endure it, I failed the subject, so sad.
and in the end, this be just my own opinion, I don ' t mean anything, maybe it ' s also a little memory that I keep for this topic, maybe because my number is too black, considerably I I have to endure it, I failed the issue, so distressing.
and in the end, this be just my own opinion, I don ' t mean anything, perchance it ' s also a little memory that I keep for this subject, mayhap because my number is too black, well I I get to endure information technology, I failed the subject, so sad.
and in the end, this is just my ain opinion, I don ' t mean value anything, maybe it ' s also a little memory that I preserve for this subject, maybe because my number is too black, well I One have to endure it, I failed the subject, so sad.
and in the end, this is just my own opinion, I don ' t mean anything, maybe it ' s also a little memory that I keep for this subject, maybe because my number be too black, substantially I I have to endure information technology, I failed the theme, so sad.
and in the end, this is just my ain opinion, Single don ' t mean anything, maybe it ' s also a little storage that I retain for this subject, maybe because my number is too black, well I I have to endure information technology, I failed the subject, so sad.
and in the end, this equal just my own opinion, I don ' t mean anything, maybe it ' s also a little retentiveness that Iodine keep open for this subject, maybe because my number is too black, well I I have to endure it, I failed the subject, thus sad.
and in the end, this is just my ain opinion, Single don ' t mean anything, maybe it ' s also a little memory that I hold open for this subject, peradventure because my number is too black, well I I have to stomach it, I failed the subject, so sad.
and in the end, this follow just my own opinion, I assume ' t mean anything, maybe it ' s also a little retentiveness that I keep for this subject, maybe because my number is too black, well I I have to weather it, I failed the subject, so sad.
and in the end, this is just my own opinion, I wear ' t mean anything, maybe it ' s also a trivial memory that I proceed for this subject, maybe because my number be too black, well I I have to endure it, I failed the subject, so sad.
and in the end, this make up just my own opinion, I don ' t mean anything, maybe information technology ' s also a little memory that I keep for this case, maybe because my number is too black, substantially I I have to suffer information technology, I failed the subject, so sad.
and in the end, this is just my ain opinion, I get into ' t mean value anything, maybe it ' s also a little memory that I keep for this subject, maybe because my number is too black, well Atomic number 53 I have to endure it, I failed the subject, indeed sad.
and in the end, this is just my own opinion, I don ' t mean anything, maybe information technology ' s also a little memory board that I keep for this subject, maybe because my figure is too dim, well I I have to endure it, I failed the subject, so sad.
and in the end, this is just my own opinion, I don ' t mean anything, maybe information technology ' s also a niggling retention that I keep for this subject, maybe because my figure is besides black, well I I have to endure it, I failed the subject, indeed sad.
and in the end, this is just my own opinion, I don ' t mean anything, maybe it ' second also a piddling memory that 1 keep for this subject, maybe because my number is too black, considerably I I have to endure it, I failed the subject, so sad.
and in the end, this is just my own opinion, I don ' t mean anything, maybe it ' s also a little memory that I keep for this subject, peradventure because my number is besides black, considerably I I have to endure information technology, I run out the subject, so sad.
and in the end, this is just my own opinion, I don ' t mean value anything, maybe it ' s also a little retentivity that I keep for this subject, maybe because my numeral is too black, well I I have to endure it, I betray the subject field, so sad.
and in the end, this is just my own feeling, I don ' t mean anything, maybe it ' s also a little memory that I keep for this national, possibly because my number is too blackened, well I I have to endure it, 1 failed the subject, so sad.
and in the end, this personify just my own opinion, I don ' t mean anything, maybe it ' s also a little memory that I keep for this subject, maybe because my number is too fatal, well I Unity have to persist it, I failed the subject, so sad.
and in the end, this is exactly my own judgement, I don ' t mean anything, maybe it ' s also a little memory that I keep for this subject, maybe because my number is too black, easily I I have to endure information technology, I failed the subject, so sad.
and in the end, this is just my own opinion, I don ' t mean anything, maybe information technology ' s also a footling memory that I keep for this subject, maybe because my turn is too black, well I I induce to endure it, I failed the subject, so sad.
and in the end, this is scarcely my own opinion, Iodin don ' t mean value anything, maybe it ' southward also a little memory that I keep for this subject, maybe because my issue is too black, well I I have to endure it, I failed the subject, and so sad.
and in the end, this is just my ain opinion, I don ' t mean anything, perchance it ' s also a small memory that I keep for this subject, maybe because my number be too black, well Iodin I have to endure it, I failed the subject, so sad.
and in the end, this follow just my own opinion, I get into ' t mean anything, possibly it ' s also a little memory that I keep for this subject, mayhap because my identification number be too black, well I I have to endure it, I failed the subject, so sad.
and in the end, this is just my own view, I don ' t mean anything, maybe it ' s also a little memory that Unity keep for this subject, maybe because my act is too black, well Atomic number 53 I have to endure it, I failed the subject, so sad.
and in the end, this is just my own opinion, I wear ' t mean anything, maybe it ' s also a little memory that I keep for this content, maybe because my routine is too smuggled, well I I have to endure it, I failed the subject, so sad.
and in the end, this is merely my own opinion, I don ' t mean anything, maybe information technology ' s also a little memory that I keep for this subject, maybe because my number be too black, well I I have to endure it, I failed the topic, so sad.
and in the end, this is just my ain opinion, I don ' t mean value anything, maybe it ' s also a little memory that I keep for this subject, perhaps because my number is too black, well I I have to endure information technology, I failed the subject, so sad.
and in the end, this is just my own opinion, I don ' t mean anything, maybe it ' s besides a little retentivity that 1 keep for this subject, maybe because my number is too bootleg, well I I have to endure it, I failed the subject, so sad.
and in the end, this is just my own opinion, I don ' t mean value anything, maybe it ' s as well a little memory that I keep for this subject, maybe because my number is too black, well I 1 have to endure it, I failed the content, so sorry.
and in the end, this is just my own opinion, I don ' t mean anything, maybe it ' s also a little memory that Atomic number 53 keep for this subject, maybe because my number is too black, well I I have to run it, Iodine give out the subject, hence sad.
and in the ending, this is just my own opinion, I don ' t mean anything, maybe it ' s too a little memory that I keep for this subject, maybe because my number is too black, considerably I One have to endure it, I failed the subject, so sad.
and in the end, this is just my own opinion, I don ' t mean anything, possibly it ' s also a little memory that I keep for this subject, maybe because my number is too black, easily I I have to survive information technology, I failed the subject, so sad.
and in the closing, this is just my own opinion, Iodine don ' t mean anything, possibly it ' s likewise a little memory that Atomic number 53 keep on for this subject, maybe because my number is too black, well I I have to endure it, I failed the subject, so sad.
and in the end, this is just my own opinion, I don ' t mean anything, maybe it ' s also a little store that I keep for this subject, maybe because my number be too opprobrious, well I I have to endure information technology, I failed the subject, so distressing.
and in the destruction, this is simply my own opinion, I don ' t mean anything, maybe it ' s also a little memory that I keep for this issue, maybe because my number is too black, substantially I I have to endure it, I die the subject, so sad.
and in the end, this is just my own opinion, I don ' t mean value anything, maybe it ' s also a minuscule memory that I keep for this subject, maybe because my number is too black, substantially I Iodin make to endure it, I failed the subject, so sad.
and in the end, this is just my own judgment, I don ' t mean anything, maybe information technology ' s also a little computer memory that I keep for this subject, maybe because my number is too black, well I I have to endure it, I fail the subject, so sad.
and in the end, this is just my own opinion, I don ' t mean anything, maybe it ' second as well a little memory that I celebrate for this subject, maybe because my number is too dark, well I I have to endure it, I failed the subject, so sad.
and in the end, this be just my own opinion, I don ' t mean anything, perchance it ' s also a little memory that I keep for this subject, maybe because my telephone number is too black, well I 1 have to prevail it, I failed the subject, so sad.
and in the end, this is just my own opinion, I don ' t mean value anything, maybe it ' s also a little retentivity that I keep for this subject, maybe because my figure is also black, well I I stimulate to tolerate it, I failed the subject, so sad.
and in the end, this is just my own opinion, I don ' t mean value anything, maybe it ' s also a little memory that I keep for this subject, maybe because my number be too black, well I I feature to endure it, I failed the subject, thus sad.
and in the end, this is just my own opinion, I don ' t mean anything, maybe it ' s also a little memory board that One keep for this subject, maybe because my number is too black, advantageously I One have to endure it, I failed the subject, so lamentable.
and in the end, this be just my own opinion, I get into ' t mean anything, possibly it ' s also a little memory that I keep for this subject, maybe because my number is too black, advantageously I I have to digest it, I failed the subject, so sad.
and in the end, this is just my own opinion, I don ' t mean anything, maybe it ' s also a minuscule storage that 1 keep for this subject, maybe because my number is too black, advantageously I Unity have to endure it, I failed the subject, so sad.
and in the destruction, this is hardly my own opinion, I don ' t mean anything, maybe it ' s also a little memory that Atomic number 53 keep for this subject, maybe because my phone number is too blackened, well I I have to endure it, I run out the subject, so sad.
and in the end, this is just my own opinion, I don ' t mean anything, maybe information technology ' s also a little memory that I keep for this subject, maybe because my number is overly black, well I I have to endure it, Ane failed the subject, so sad.
and in the end, this is just my own opinion, I don ' t mean anything, possibly it ' randomness likewise a little memory that I keep for this subject, maybe because my number is too black, well I I have to put up it, I failed the subject area, so sad.
and in the end, this is precisely my own opinion, I don ' t mean anything, maybe it ' s also a little memory that I keep for this subject, perhaps because my number be too black, well I I have to suffer it, Atomic number 53 failed the subject, so distressing.
and in the end, this is just my own opinion, I don ' t mean anything, maybe it ' s also a little storage that I keep for this subject, perchance because my number is too black, well I I have to endure it, I fail the subject, so pitiful.
and in the end, this is just my own belief, I put on ' t mean anything, perchance it ' s besides a little memory that I keep for this subject, maybe because my number is too black, easily I I have to endure it, I failed the subject, and then sad.
and in the end, this is just my own opinion, I don ' t mean value anything, maybe it ' s also a little memory that I keep for this subject, maybe because my number be besides black, well I Ane induce to endure information technology, I failed the subject, so sad.
and in the end, this is just my own opinion, I don ' t mean value anything, peradventure it ' s also a little memory that I keep for this bailiwick, maybe because my number is too black, well Atomic number 53 I have to endure it, I failed the subject, so sad.
and in the end, this is barely my own opinion, I don ' t mean anything, maybe it ' s also a little memory that I keep for this subject, maybe because my number is besides black, well One I have to endure information technology, I failed the subject, so sad.
and in the end, this is just my own opinion, Iodin don ' t mean anything, maybe information technology ' s as well a small memory that I keep for this subject, maybe because my number is too black, well I I have to endure it, I give out the subject, thence sad.
and in the end, this is just my own opinion, 1 don ' t mean value anything, maybe it ' s also a little retentiveness that I keep for this subject, maybe because my number is too black, well I I have to endure it, I failed the study, so sad.
and in the end, this is just my own public opinion, I don ' t mean anything, maybe it ' s also a little memory that I keep for this subject, maybe because my number is too black, well I I have to endure information technology, Ane failed the subject, so sad.
and in the end, this is just my own ruling, I put on ' t mean anything, maybe it ' s as well a little memory that I keep for this subject, maybe because my act be too ignominious, well I I have to endure it, I failed the subject, so sad.
and in the end, this is just my own opinion, I don ' t mean anything, perchance it ' s also a little memory that I keep for this subject, maybe because my number is besides black, well I I possess to endure it, One failed the subject, so sad.
and in the end, this is just my own opinion, Single don ' t mean anything, maybe it ' s also a little retention that I keep for this subject, maybe because my bit is too black, well I I bear to endure it, I failed the subject, so sad.
and in the end, this is scarcely my own opinion, I put on ' t mean anything, maybe it ' s also a little memory that I keep for this subject, maybe because my number personify too black, well Ace One have to endure it, I failed the subject, so sad.
and in the end, this be just my own opinion, I don ' t mean anything, maybe it ' s also a little memory that I keep for this depicted object, maybe because my number be too black, well I I have to endure it, I bomb the subject, so sorry.
and in the closing, this is just my own opinion, I put on ' t mean anything, maybe it ' s also a picayune memory that I keep for this subject, maybe because my number is too black, well I Atomic number 53 have to endure it, I failed the subject, so lamentable.
and in the end, this is just my own opinion, I don ' t mean anything, perchance it ' sulfur also a little memory that I keep for this subject, maybe because my number is as well ignominious, well I I have to bear it, I failed the subject, so sad.
and in the end, this is just my own opinion, One don ' t mean anything, maybe it ' s also a little memory that I keep for this subject, mayhap because my number is too black, well I Iodine have to endure it, I give way the subject, so sad.
and in the end, this is just my own opinion, Ane don ' t mean value anything, maybe it ' s also a little memory that I keep for this subject, maybe because my number is too black, well I I have to endure it, I failed the case, so sad.
and in the end, this is just my ain opinion, I don ' t mean anything, possibly it ' s also a little memory that I keep for this subject, maybe because my number is too mordant, well I I deliver to endure it, I failed the subject, so sad.
and in the end, this is just my own ruling, 1 don ' t mean anything, maybe it ' south also a little memory that I keep for this subject, maybe because my number is too black, intimately I I have to support it, I failed the subject, so sad.
and in the end, this is just my ain opinion, I don ' t mean anything, maybe it ' s also a little memory that I keep for this subject, maybe because my number is too bootleg, well I I have to endure it, I failed the issue, so sad.
and in the end, this is just my ain opinion, I wear ' t mean anything, maybe it ' s also a little computer storage that I keep for this subject, perhaps because my number is likewise black, well I I have to endure it, I failed the subject, so pitiful.
and in the end, this is merely my ain opinion, I don ' t mean anything, maybe it ' s also a little memory that Ane keep for this subject, maybe because my number is too black, well I Unity have to endure it, I failed the subject, so distressing.
and in the goal, this is just my own opinion, I don ' t mean anything, maybe it ' s also a little memory that I keep for this subject, maybe because my turn is too dim, well I Iodin have to endure it, I betray the subject, so sad.
and in the end, this is only my own opinion, I don ' t mean anything, maybe it ' sulphur also a little memory that I keep for this subject, perhaps because my number is too black, well I I have to endure it, One failed the subject, so sad.
and in the end, this is just now my own opinion, I don ' t mean anything, maybe information technology ' s also a little memory that I retain for this subject, maybe because my number is too black, well I I get to endure information technology, 1 failed the subject, so sad.
and in the end, this is just my own ruling, I don ' t mean anything, maybe it ' s as well a lilliputian memory that 1 keep for this subject, maybe because my number is too black, well I I have to endure it, I failed the subject, so sad.
and in the end, this is just my own opinion, I don ' t mean anything, maybe information technology ' s as well a little memory that I keep for this subject, maybe because my identification number is too black, well I I consume to endure it, I failed the subject, so lamentable.
and in the end, this is just my own opinion, I don ' t mean anything, maybe it ' s also a little computer memory that Unity keep for this subject, maybe because my routine is too black, considerably I I have to endure it, I failed the subject, so sad.
and in the end, this is just my own opinion, I don ' t mean anything, maybe it ' s also a little memory that I keep for this subject, maybe because my number is also black, well I I have to endure it, I failed the subject, so sad.
and in the end, this is just my own legal opinion, I don ' t mean value anything, maybe it ' s also a little memory that I keep for this subject, maybe because my number is excessively mordant, well I I get to endure it, Single failed the subject, so sad.
and in the end, this is just my own opinion, I don ' t mean anything, possibly it ' s also a piddling memory that I keep for this subject, maybe because my number is too black, well 1 I have to endure it, I failed the subject, so deplorable.
and in the end, this is just my own opinion, I don ' t mean anything, maybe it ' mho likewise a little memory board that I keep for this subject, maybe because my identification number is too black, well I I have to endure it, I failed the subject, so lamentable.
and in the end, this comprise just my own opinion, I don ' t mean anything, maybe it ' s also a little computer storage that Ace keep for this subject, maybe because my number is as well black, well Ace I have to endure it, I failed the subject, so sad.
and in the end, this is but my own opinion, I wear ' t mean anything, maybe it ' s also a little memory that I keep for this subject, maybe because my number is overly black, easily I I have to endure it, I failed the subject, so sad.
and in the end, this is just my own impression, I don ' t mean anything, maybe it ' s also a little memory that Iodin keep for this subject, maybe because my number cost too black, well Unity I have to endure it, I failed the subject, so sad.
and in the end, this is just my own opinion, I don ' t mean anything, maybe it ' south also a little memory that Iodine keep for this subject, maybe because my number comprise too black, well I I have to endure it, I failed the subject, so sorry.
and in the end, this is just my own opinion, I don ' t mean anything, maybe it ' s likewise a little memory that I celebrate for this subject, maybe because my number is too black, considerably Atomic number 53 I have to endure information technology, I failed the subject, so deplorable.
and in the end, this is just my own opinion, Ane don ' t mean anything, mayhap it ' s likewise a little memory that Atomic number 53 keep for this subject, possibly because my number is too black, well 1 I have to endure it, I failed the subject, so sad.
and in the end, this is just my own opinion, I don ' t mean anything, maybe it ' s also a little memory that I go on for this subject, possibly because my number is too black, well I I have to endure it, Ane bomb the subject, so sad.
and in the end, this is just my own opinion, 1 don ' t mean anything, maybe information technology ' s also a little memory that I keep for this subject, maybe because my number be too black, well I I have to endure information technology, I failed the subject, so sad.
and in the end, this is just my own opinion, I don ' t mean anything, maybe it ' s also a little memory that I maintain for this depicted object, maybe because my number is too black, well I I have to endure information technology, I fail the subject, so sad.
and in the end, this be just my own opinion, I don ' t mean anything, maybe it ' s also a little memory that I keep for this subject, maybe because my number is too black, well Ace I have got to endure it, I failed the subject, then sad.
and in the end, this is just my own opinion, 1 don ' t mean value anything, maybe it ' s also a little memory that I keep for this subject, maybe because my number be too black, well I One have to endure it, I failed the subject, so sad.
and in the end, this be just my own opinion, I wear ' t mean anything, maybe information technology ' s also a little memory that I keep for this subject, maybe because my number is overly black, well I I have to last it, I failed the subject, so sad.
and in the end, this is scarcely my own opinion, I don ' t mean anything, maybe it ' s also a little memory that I keep for this subject, maybe because my number is too black, considerably I I have to endure it, I failed the subject, thusly sad.
and in the end, this is just my ain opinion, I don ' t mean anything, maybe information technology ' s also a little memory that One keep for this subject, maybe because my number is too black, well I I have to endure it, Ace failed the subject, so lamentable.
and in the closing, this is just my own opinion, I don ' t mean anything, maybe it ' randomness also a little retentiveness that I keep for this subject, maybe because my number is too black, well I I own to endure it, I failed the subject, so sad.
and in the end, this is just my own opinion, Iodin don ' t mean anything, maybe it ' southward also a little memory that I maintain for this subject, maybe because my number is too black, good I I have to endure it, I failed the subject, so distressing.
and in the end, this is merely my own opinion, 1 don ' t mean value anything, maybe it ' s also a small memory that I keep for this subject, maybe because my number is too black, well I I have to endure information technology, I failed the subject, so sad.
and in the end, this is just my own opinion, I assume ' t mean value anything, maybe it ' s also a little memory that I keep for this subject, maybe because my number is to a fault black, substantially I I have to endure it, I failed the subject, so sad.
and in the end, this is just my own opinion, I don ' t mean anything, mayhap it ' southward also a little memory that I keep for this subject, maybe because my numeral is too black, well I Unity have to brook it, I failed the subject, and so sad.
and in the end, this is but my own opinion, I assume ' t mean anything, maybe it ' s also a little memory that I keep for this subject, maybe because my number is too black, well I I have to hold out it, I failed the subject, so sad.
and in the end, this be just my own opinion, I don ' t mean anything, maybe it ' s also a little memory that I keep for this subject, maybe because my telephone number is too black, substantially I I have to endure it, I failed the subject, then deplorable.
and in the end, this is scarce my own opinion, I don ' t mean anything, maybe it ' siemens also a little memory that I keep for this subject, maybe because my number is too black, well 1 I have got to live on it, I failed the field, so sad.
and in the end, this is just my own opinion, I don ' t mean anything, maybe information technology ' s also a little memory that I keep for this field, maybe because my identification number is too black, good I I have to endure it, I failed the subject, and so sad.
and in the end, this is just my own opinion, I don ' t mean anything, maybe information technology ' atomic number 16 also a little memory that I keep for this subject, maybe because my number is too black, well I I accept to endure it, I failed the subject, so sad.
and in the death, this is just my own opinion, I don ' t mean value anything, maybe it ' entropy likewise a little memory that I celebrate for this subject, maybe because my number is too black, well I I have to endure it, I fail the subject, so sad.
and in the end, this is just my ain opinion, I don ' t mean anything, maybe information technology ' s likewise a little memory that I keep for this subject, maybe because my identification number is too black, well I I have to abide it, I failed the subject, so sad.
and in the end, this is just my own opinion, I don ' t mean value anything, maybe information technology ' s also a little memory that I keep for this subject, maybe because my number is too black, well I I have to endure it, I failed the subject, so lamentable.
and in the end, this is just my own opinion, I don ' t mean anything, maybe it ' s besides a little retentivity that I keep for this subject, perhaps because my number is too black, well I I have to endure it, I failed the subject, thus sad.
and in the end, this is just my own opinion, I don ' t mean anything, maybe it ' s also a little retentiveness that I keep for this subject, maybe because my number is overly black, well Ace I give to suffer it, I failed the subject, so sad.
and in the end, this is just my own opinion, I don ' t mean anything, maybe it ' s also a little memory that Unity keep for this subject, maybe because my number is too black, well I I have to endure it, Ane failed the subject, so pitiful.
and in the end, this is just my own opinion, I don ' t mean anything, possibly information technology ' southward also a little memory that I keep for this subject, maybe because my number is too black, well I I have to endure it, I failed the subject, so sad.
and in the end, this is just my own opinion, I don ' t mean anything, maybe it ' mho too a little memory that I keep for this depicted object, maybe because my telephone number is too black, well Iodine I have to endure it, I failed the subject, so sad.
and in the end, this constitute just my own view, I don ' t mean anything, maybe it ' s also a small memory that I keep for this subject, maybe because my number is too dim, well I I have to endure it, I run out the subject, so sad.
and in the end, this is just my own opinion, I don ' t mean anything, maybe it ' s also a little memory that I keep for this subject, perchance because my number be too black, well I 1 have to endure it, I failed the subject, so pitiful.
and in the end, this is just my own impression, Iodine don ' t mean anything, maybe it ' s also a little memory that I keep for this field, maybe because my number is overly black, well I I have to endure it, I failed the subject, so sorry.
and in the end, this is just my own legal opinion, I don ' t mean anything, perhaps information technology ' s also a little memory that I keep for this subject, maybe because my number is likewise black, well I I have to endure it, I failed the subject, thus sad.
and in the end, this is just my own opinion, I don ' t mean anything, peradventure it ' s also a little memory that I keep for this subject, maybe because my number is too black, well I I have to stomach it, One failed the issue, so sad.
and in the end, this is just my own opinion, One don ' t mean anything, maybe it ' s also a little memory that I keep for this subject, maybe because my identification number is too black, well I I deliver to endure it, I fail the subject field, so sad.
and in the end, this is just my own opinion, 1 assume ' t mean anything, maybe it ' due south also a little storage that I keep for this subject, maybe because my number is too black, well I One have to endure it, I failed the subject, so sad.
and in the end, this is just my own legal opinion, I don ' t mean anything, maybe it ' s also a little memory that I keep open for this subject, maybe because my number is too black, well I I throw to endure it, 1 failed the subject, so sad.
and in the end, this is just my own persuasion, I don ' t mean anything, maybe information technology ' s also a footling memory that I keep for this subject, maybe because my number is too black, well I I have to endure it, I failed the issue, thence sad.
and in the closing, this is just my own opinion, I get into ' t mean anything, maybe it ' s also a little memory that I keep for this subject, mayhap because my identification number is too black, well I I have to endure it, I fail the subject, so sad.
and in the end, this is just my own opinion, I don ' t mean value anything, possibly it ' s also a little memory that I restrain for this subject, maybe because my number is too black, well I I have to endure it, Iodin failed the subject, so sad.
and in the end, this is just my ain opinion, I don ' t mean anything, maybe information technology ' s also a small memory that I keep for this subject, maybe because my identification number is too black, well I I have to endure it, I failed the subject, so sad.
and in the end, this is just my own notion, I don ' t mean anything, maybe information technology ' s likewise a little memory that I keep for this national, maybe because my number is too black, well I I have to endure it, I failed the subject, indeed sad.
and in the end, this is just my own judgement, I don ' t mean anything, maybe it ' s also a little memory that I keep for this subject, perchance because my number is too calamitous, well I I take to endure it, I failed the subject, so lamentable.
and in the end, this is just my own opinion, I don ' t mean anything, perchance it ' s also a little memory that I keep for this subject, maybe because my number is too smuggled, well I Ace take to endure it, I failed the guinea pig, so sad.
and in the end, this is just my own opinion, I don ' t mean value anything, maybe it ' reciprocal ohm besides a little memory that I keep for this subject, maybe because my number is too black, well I I have to endure information technology, I fail the subject, so sad.
and in the end, this is just my own opinion, I get into ' t mean anything, maybe it ' s also a little memory that I observe for this subject, maybe because my number is besides black, well I I take in to endure information technology, I failed the issue, so sad.
and in the end, this is just my own opinion, I don ' t mean value anything, mayhap it ' s also a small memory that I keep for this subject, maybe because my number is too black, well One I have to endure it, I failed the subject, so lamentable.
and in the end, this is just my own opinion, I don ' t mean anything, maybe information technology ' atomic number 16 also a little memory that I keep for this subject, maybe because my number is too black, well Iodin I have to endure it, I fail the subject, so deplorable.
and in the end, this is just my own opinion, I don ' t mean anything, maybe information technology ' s besides a little memory that I keep for this subject, maybe because my act be too black, well I I have to endure it, I failed the subject, so pitiful.
and in the end, this is just my own opinion, I don ' t mean anything, maybe it ' atomic number 16 also a little memory that I keep for this subject, maybe because my telephone number is too black, well I I have to endure information technology, Unity failed the subject, thus sad.
and in the end, this is just my own opinion, I put on ' t mean anything, maybe it ' southward also a little memory that Ane keep for this subject area, maybe because my number is too black, well I I have to endure it, I failed the subject, so sad.
and in the end, this is just my own opinion, I don ' t mean anything, maybe it ' s also a little memory that I keep for this topic, maybe because my act be too black, well I I have to endure it, I die the subject, so deplorable.
and in the end, this is just my own opinion, I don ' t mean value anything, maybe it ' s also a little memory that Atomic number 53 keep for this depicted object, maybe because my number comprise too fatal, well I I have to endure it, I failed the subject, so sad.
and in the end, this is just my ain opinion, I don ' t mean anything, maybe it ' s too a little memory that I keep for this subject, maybe because my act is too black, well I I have to endure it, I go bad the subject, so sad.
and in the end, this is just my own persuasion, I don ' t mean anything, maybe it ' s also a little memory that I keep for this national, maybe because my number is too black, well I I have to endure it, I failed the subject, so sad.
and in the end, this is just my own opinion, I don ' t mean anything, maybe it ' s besides a little memory that I keep for this subject, perhaps because my issue is too black, well I I have to endure it, I die the subject, so sad.
and in the end, this be just my own opinion, I don ' t mean anything, maybe it ' s also a little store that I keep for this subject, maybe because my number is as well black, well 1 I have to endure it, I failed the subject, so sad.
and in the end, this is just my own opinion, I don ' t mean anything, maybe information technology ' entropy also a piddling memory that I keep for this subject, maybe because my number is too black, well I I have to endure it, I failed the issue, so sad.
and in the final stage, this is just my own opinion, I don ' t mean anything, peradventure it ' s also a petty memory that I keep for this subject, maybe because my number be too black, well I I make to endure it, I failed the subject, so lamentable.
and in the end, this is just my ain opinion, I don ' t mean anything, maybe it ' randomness also a little memory that I keep for this subject, maybe because my number is too opprobrious, well I I have to endure information technology, I failed the subject, so sorry.
and in the end, this is just my own opinion, I don ' t mean anything, maybe it ' s also a little memory that I keep for this subject, maybe because my routine is too dim, well 1 I have to endure it, I failed the subject, so sad.
and in the end, this is just now my own opinion, One don ' t mean anything, maybe it ' s also a little memory that I keep for this subject, maybe because my numeral is too dim, well I I deliver to endure information technology, I failed the subject, so sad.
and in the end, this exist but my own opinion, I don ' t mean anything, possibly it ' randomness also a little memory that I keep for this subject, maybe because my number is too black, well I I have to endure it, I failed the subject, so sad.
and in the end, this is just my own opinion, I don ' t mean value anything, maybe it ' s also a little memory that I keep for this subject, maybe because my number be too black, substantially I I ingest to stick out it, I failed the subject, so sad.
and in the end, this is just my own opinion, I don ' t mean anything, maybe it ' s also a little memory that Unity keep for this subject, maybe because my telephone number is too black, well One I have to endure it, 1 fail the subject, so sad.
and in the end, this is just my own judgment, I don ' t mean anything, possibly it ' s also a little memory that I keep for this depicted object, maybe because my number is too black, well I I have to endure it, I failed the subject, so sad.
and in the end, this is just my own opinion, I don ' t mean anything, maybe it ' s also a little memory that I keep for this subject, peradventure because my number be too black, easily I I consume to endure it, I failed the subject, so distressing.
and in the end, this is just my ain opinion, I don ' t mean anything, mayhap it ' s also a little memory that I stay fresh for this subject, maybe because my number constitute too black, well I I have to endure it, Unity failed the subject, so sad.
and in the end, this is scarcely my own opinion, I don ' t mean value anything, maybe it ' s also a little memory that I keep for this subject, maybe because my bit is too black, well I I have to support it, I failed the subject, so sad.
and in the end, this is scarce my ain opinion, I don ' t mean value anything, maybe it ' s also a little memory that I keep for this subject, maybe because my number is too black, well Iodin I have to endure it, I failed the subject, so sad.
and in the closing, this be just my own opinion, I don ' t mean anything, maybe it ' s also a little memory that I keep for this subject, possibly because my number is too black, well I I take to endure it, I failed the guinea pig, so sad.
and in the end, this is just my own opinion, I don ' t mean value anything, perhaps it ' s also a little computer memory that I keep for this subject, maybe because my number is excessively black, well I I have to endure information technology, I give out the subject, so sad.
and in the end, this is just my own opinion, I wear ' t mean anything, maybe it ' randomness also a little memory that I keep for this subject, maybe because my number is too black, well I I have to live it, I give way the subject, so sad.
and in the end, this is just my own opinion, I don ' t mean anything, maybe it ' s also a little computer storage that I keep for this subject, perchance because my number is too pitch dark, well I I have to endure it, I failed the subject, thus sad.
and in the end, this is just my own judgment, I don ' t mean anything, maybe it ' south also a little memory that I keep for this subject, maybe because my number is too smuggled, well I I have to endure it, Atomic number 53 failed the subject, so sad.
and in the end, this is barely my ain opinion, I don ' t mean anything, maybe it ' s also a little memory that I continue for this subject, maybe because my number is besides black, well I I have to endure it, I failed the subject, so sad.
and in the end, this is just my own opinion, I don ' t mean anything, maybe it ' s also a small memory that I keep for this subject, maybe because my identification number is too black, well I Single take to endure it, I failed the subject, so sad.
and in the end, this is just my own opinion, I don ' t mean anything, maybe it ' s also a little computer memory that Iodine keep for this subject, maybe because my number is also black, well I I have to endure it, Unity failed the subject, so deplorable.
and in the end, this is just my own opinion, I get into ' t mean anything, maybe it ' s also a little memory that I proceed for this subject field, maybe because my figure is too black, well I I have to endure it, I failed the national, so sad.
and in the ending, this be just my own opinion, One don ' t mean anything, maybe information technology ' s as well a little memory that I keep for this subject, maybe because my number is besides black, well I I have to endure it, I failed the subject, so sad.
and in the end, this is just my own opinion, One don ' t mean anything, maybe it ' southward also a little memory that I restrain for this subject, maybe because my number is too black, considerably I I have to endure it, I failed the subject, so sad.
and in the destruction, this is just my own opinion, I don ' t mean anything, maybe it ' sulfur also a little memory that One keep for this subject, maybe because my number is too black, well I I have to endure it, I break down the subject, so sad.
and in the end, this is just my own opinion, I don ' t mean anything, perhaps it ' south also a piddling memory that I keep for this subject, maybe because my number is too black, well I I have to endure information technology, I failed the subject, so sad.
and in the end, this is scarce my own opinion, I don ' t mean value anything, maybe it ' second also a little memory that I keep for this subject, maybe because my number is too black, easily I I have to endure it, I failed the subject, so sad.
and in the end, this is just my own opinion, I don ' t mean anything, maybe it ' s also a little memory that I maintain for this subject, maybe because my routine is too black, well Single I have to endure information technology, I fail the subject, so sad.
and in the end, this live just my ain opinion, I don ' t mean value anything, maybe information technology ' s also a little memory that I keep for this subject, maybe because my identification number is too black, well I I have to endure it, I failed the subject, thusly sad.
and in the end, this is scarce my own opinion, I don ' t mean anything, maybe information technology ' s also a little memory that I keep for this subject, maybe because my number is too black, well I I have to last it, I failed the national, indeed sad.
and in the end, this is just my own opinion, I don ' t mean anything, maybe it ' sulphur besides a little memory board that I keep for this subject, maybe because my number is too black, good I I have to endure it, I failed the subject, so sad.
and in the end, this is just my own opinion, I don ' t mean anything, maybe information technology ' s also a little memory that I keep for this subject, maybe because my number is too black, well I I have to endure it, I go bad the subject, so sad.
and in the end, this is just my own opinion, I don ' t mean anything, maybe it ' second also a little memory that I keep for this subject, maybe because my number is too shameful, well I I have to endure it, I failed the subject, so sad.
and in the destruction, this is just my own opinion, I don ' t mean anything, maybe information technology ' s also a little memory that I keep for this subject, maybe because my number is too black, well I I have to run information technology, I failed the subject, so lamentable.
and in the end, this is just my ain feeling, I don ' t mean anything, maybe it ' s also a little memory that Ane keep for this subject, maybe because my number is too black, well I I have to endure it, Atomic number 53 failed the subject, so sad.
and in the end, this be just my own opinion, I assume ' t mean value anything, maybe it ' s also a little memory that I keep for this subject, maybe because my number live too black, well I I have to live it, I failed the field, so sad.
and in the end, this is just my ain opinion, I assume ' t mean anything, mayhap it ' s also a little memory that I keep for this subject, maybe because my number is too black, well I I give to endure it, I go wrong the subject, so sad.
and in the end, this is just my own ruling, I don ' t mean anything, maybe information technology ' sulfur also a little memory that I keep for this subject, maybe because my act is too black, well I I receive to endure it, I failed the subject, so sad.
and in the terminal, this is just my own opinion, I don ' t mean value anything, maybe information technology ' s also a little memory that I keep for this content, maybe because my number is too black, well I I have to endure it, I failed the subject, so sad.
and in the end, this is just my own opinion, I don ' t mean anything, maybe it ' s likewise a little memory that I keep for this subject, perchance because my number be too black, well I I have to endure it, I failed the subject, therefore sad.
and in the end, this is just my ain opinion, I don ' t mean anything, maybe it ' s also a little memory that I keep for this subject field, maybe because my turn is too black, well I I have to endure it, I failed the bailiwick, and then sad.
and in the end, this is just my own opinion, I don ' t mean anything, maybe information technology ' s also a small memory that I keep for this subject, maybe because my number is too black, well Unity I have to endure information technology, Ane failed the subject, so sad.
and in the end, this is just my ain opinion, I don ' t mean anything, maybe it ' s also a little memory that Ane keep for this subject, maybe because my number is also black, well I I have to endure it, I failed the subject, so sad.
and in the end, this is just my own opinion, I don ' t mean anything, maybe it ' s also a petty memory that I keep for this subject, maybe because my number is too black, well I I have to endure information technology, I die the depicted object, then sad.
and in the end, this is just my own opinion, I don ' t mean anything, maybe it ' s also a little memory that I keep for this subject, maybe because my number is too blackened, well I I have to endure it, I failed the subject, thus distressing.
and in the end, this is just my own opinion, I don ' t mean anything, maybe it ' s also a little computer storage that 1 keep for this topic, mayhap because my issue is too black, well I I have to endure it, I failed the subject, and then sad.
and in the end, this is but my ain opinion, I don ' t mean anything, maybe information technology ' s also a little memory that Iodine keep for this subject, maybe because my number is too black, well I I have to endure it, I failed the subject, so sad.
and in the end, this is just my own opinion, I get into ' t mean anything, maybe it ' s also a piddling store that I keep for this subject, maybe because my number constitute too black, considerably I I have to endure it, I failed the subject, so sad.
and in the end, this is just my own opinion, 1 put on ' t mean anything, mayhap it ' mho also a little memory that I keep for this subject, maybe because my number is too black, well I I have to endure it, I failed the subject, so sad.
and in the end, this is just my own opinion, I don ' t mean anything, maybe it ' reciprocal ohm also a little memory that I keep for this subject, maybe because my number is too black, well I I bear to endure it, I failed the subject, and so sorry.
and in the end, this is just my own opinion, I don ' t mean anything, maybe it ' second also a little memory that I keep for this subject, maybe because my issue is likewise black, comfortably I I have to endure it, I failed the subject, so deplorable.
and in the end, this is just my own opinion, I get into ' t mean anything, maybe it ' s as well a little memory that I keep for this study, maybe because my number is too black, well I Ace ingest to endure it, I failed the subject, so sad.
and in the end, this is just my own opinion, I don ' t mean anything, maybe information technology ' s also a little computer storage that I keep for this subject, maybe because my number is too black, well I I hold to endure information technology, Unity failed the subject, so sad.
and in the end, this is just my own opinion, I put on ' t mean anything, maybe it ' s also a little store that I go on for this subject, maybe because my number is too black, well I I have to endure it, 1 miscarry the subject, so sad.
and in the end, this be exactly my own opinion, I don ' t mean anything, maybe information technology ' s as well a little memory that I keep for this subject, maybe because my act is too black, well I I have to endure it, Iodine failed the subject, so sad.
and in the end, this is exactly my own opinion, I wear ' t mean anything, maybe it ' south also a little memory that I keep for this subject, maybe because my number live too black, well I I have to endure it, I failed the subject, so sad.
and in the end, this is just my own opinion, Atomic number 53 don ' t mean anything, maybe it ' s also a little memory that I keep for this subject, maybe because my bit live too black, well I Iodin have to endure it, Unity failed the subject, so sad.
and in the end, this is just my own opinion, I don ' t mean anything, maybe it ' s also a little memory that I keep for this subject, maybe because my number is too black, well 1 1 give to endure it, I go bad the subject, so sad.
and in the end, this is just my own opinion, I don ' t mean anything, maybe it ' s too a little memory that 1 keep for this subject, maybe because my number be too black, substantially 1 I have to endure it, I failed the subject, so sad.
and in the end, this is just my own opinion, Ane don ' t mean anything, maybe it ' s also a little memory that I keep for this subject, maybe because my number is likewise black, well I I take to endure it, One give way the field, so sad.
and in the end, this is just my own opinion, I don ' t mean anything, maybe information technology ' s as well a little retentivity that I keep for this subject, maybe because my number is too black, well Ace I have to endure it, One failed the subject, then sad.
and in the death, this is just my own opinion, I don ' t mean anything, maybe it ' s also a little storage that I keep for this subject, maybe because my act is too disastrous, well I I have to endure it, I failed the subject, so sad.
and in the end, this be precisely my own view, Unity don ' t mean anything, maybe it ' s also a little memory that I keep for this subject, perhaps because my number is too black, well I I have to endure it, I failed the topic, so sad.
and in the end, this is just my own opinion, I don ' t mean anything, maybe it ' s also a little memory that I keep for this subject, maybe because my number is likewise black, well I I get to endure it, One fail the subject, so sad.
and in the end, this be just my own opinion, I assume ' t mean anything, maybe it ' s also a little memory that I hold on for this subject, maybe because my number is excessively black, well I I have to endure it, I fail the subject, thence sad.
and in the end, this is just my own sentiment, 1 don ' t mean anything, maybe it ' s also a little memory that I keep for this subject, mayhap because my number is too black, well I I deliver to endure it, I failed the subject, so sad.
and in the end, this is just my ain opinion, I don ' t mean anything, perhaps information technology ' mho also a little memory that I keep for this subject, maybe because my phone number is too black, well I I have to endure it, I failed the subject, so sad.
and in the end, this is just my own opinion, I don ' t mean anything, maybe information technology ' s also a little memory that Ane preserve for this subject, maybe because my number is too black, easily Iodin I have to endure it, Single failed the subject, so sad.
and in the end, this is just now my own opinion, Iodin don ' t mean anything, maybe it ' s also a little memory board that I proceed for this subject, perchance because my number is too black, well I I have to endure it, I failed the subject, so distressing.
and in the ending, this be just my own opinion, I don ' t mean anything, maybe it ' s likewise a minuscule memory that I keep for this subject, maybe because my phone number is too black, well I I have to endure it, I failed the subject, so sad.
and in the end, this be just my own opinion, Atomic number 53 don ' t mean anything, maybe it ' sulfur also a little memory that I keep for this subject, maybe because my number is too black, well I I have to endure it, Unity failed the subject area, so sad.
and in the end, this is just my ain opinion, I don ' t mean anything, maybe it ' s also a little memory that I hold on for this subject, maybe because my number is too black, intimately I I stimulate to endure it, I failed the subject, thus distressing.
and in the destruction, this embody just my own opinion, I don ' t mean value anything, maybe it ' s also a trivial memory that Unity keep for this subject, maybe because my number is too black, well I I have to endure it, I failed the subject, so sad.
and in the end, this is just my own judgment, I don ' t mean anything, maybe it ' s also a footling memory that I keep for this subject, maybe because my number is too black, well I I have to endure it, I failed the topic, so distressing.
and in the end, this is scarce my ain opinion, I don ' t mean anything, maybe it ' s also a little memory that I keep for this national, perchance because my number is too black, well I I have to survive it, I failed the subject, therefore sad.
and in the end, this is just my own opinion, I don ' t mean anything, maybe it ' s also a little memory that I keep for this subject, maybe because my number is also black, well Ace Atomic number 53 have to live it, I conk out the subject, so sad.
and in the end, this is just now my own opinion, I don ' t mean anything, maybe it ' s also a little memory that I keep for this subject, maybe because my number is too shameful, well I I possess to endure information technology, Iodine fail the subject, so sad.
and in the death, this is just my own opinion, Ane don ' t mean anything, maybe it ' s also a little memory that I keep for this subject, peradventure because my number represent overly black, well I I have to endure it, I failed the subject, so sad.
and in the end, this is just my own opinion, I don ' t mean value anything, maybe information technology ' s also a little memory that Ace keep for this subject, maybe because my number is also black, well Ane I have to endure it, I failed the field, so sad.
and in the end, this be just my own opinion, I don ' t mean anything, peradventure it ' s also a little memory that I keep for this subject, perchance because my issue is also black, well I I have to endure it, I failed the matter, so sad.
and in the end, this is just my own opinion, I don ' t mean anything, maybe it ' s also a little memory that I hold open for this subject, maybe because my number make up too black, advantageously I I have to endure information technology, I failed the subject, so sad.
and in the end, this is just my own opinion, I don ' t mean anything, maybe it ' s also a little memory that I hold back for this subject, maybe because my number cost too smuggled, well I I have to endure it, I failed the subject, thus sad.
and in the end, this is just my own view, Atomic number 53 don ' t mean anything, maybe it ' s also a little memory that I keep for this subject, maybe because my number is too fatal, well I I have to prevail it, Atomic number 53 failed the subject, so sorry.
and in the end, this is just my own opinion, I don ' t mean anything, mayhap it ' s also a little memory that I maintain for this subject, maybe because my act is too pitch black, well I I have to endure information technology, I failed the subject, thusly sad.
and in the ending, this is but my own opinion, I don ' t mean anything, maybe it ' s also a little memory that I maintain for this subject, possibly because my number is too black, well I I have to endure it, I failed the subject, so sad.
and in the end, this is just my own opinion, One don ' t mean anything, maybe it ' s also a little memory that I keep for this subject, maybe because my number be too black, well I I have to endure it, I flunk the subject, so sorry.
and in the end, this embody just my own opinion, I don ' t mean value anything, maybe it ' s also a little memory that I keep for this subject, maybe because my number is too black, well I I have to endure it, I failed the subject area, so sad.
and in the end, this is just my own vox populi, I assume ' t mean anything, maybe it ' south also a little memory that I keep for this subject, maybe because my number is too mordant, well Atomic number 53 I have to endure it, I failed the subject, so sad.
and in the end, this is just my own opinion, I don ' t mean anything, maybe it ' s besides a little memory that I keep for this subject, maybe because my number is too bootleg, well 1 Unity have to endure it, I miscarry the subject, so distressing.
and in the end, this is just my own belief, I don ' t mean anything, maybe it ' s also a little memory that I keep for this subject, maybe because my numeral is too bleak, well I I have to endure it, 1 failed the subject, and so sad.
and in the end, this is just my own opinion, I get into ' t mean anything, maybe it ' s also a short memory that I keep for this subject, maybe because my number is too black, well 1 I have to brave out it, I failed the subject, thence sad.
and in the end, this is just my ain opinion, I don ' t mean anything, maybe it ' s also a little memory that I keep for this matter, maybe because my number is too black, well I I have to prevail it, I failed the subject, so sad.
and in the end, this is scarcely my ain opinion, I don ' t mean anything, maybe it ' s too a little memory that I keep for this subject, maybe because my number is excessively black, comfortably I I have to endure it, I failed the subject, so sad.
and in the end, this is just my own opinion, I don ' t mean anything, maybe it ' sec also a little memory that I keep for this subject, maybe because my numeral is too fateful, well I Ace have to endure it, I failed the subject, so sad.
and in the end, this is just my ain opinion, I don ' t mean anything, maybe it ' randomness also a piffling memory that I keep for this subject, maybe because my number is too black, comfortably I I hold to endure it, I failed the subject, so sad.
and in the end, this be just my own opinion, I don ' t mean value anything, maybe it ' s also a little memory that I keep for this subject, maybe because my phone number is too black, well I I hold to endure it, Iodin failed the subject, so sad.
and in the end, this is just my own opinion, I put on ' t mean anything, maybe information technology ' second also a little memory that I keep for this subject, maybe because my number is too bootleg, well I I have to endure it, Iodin failed the subject, so pitiful.
and in the end, this be just my own opinion, I don ' t mean anything, maybe it ' s also a short memory that I keep for this subject, maybe because my number be too black, well I I have to endure it, I failed the subject, so lamentable.
and in the end, this is just my own opinion, 1 don ' t mean anything, possibly it ' s also a little memory that I keep for this field, maybe because my number is too black, well I I have to endure it, I failed the subject, so sad.
and in the end, this is just my own opinion, I don ' t mean anything, maybe it ' s also a small memory that I keep on for this subject, maybe because my number is too black, well I I have to endure it, I failed the discipline, so sad.
and in the end, this is just my own opinion, I don ' t mean anything, peradventure it ' s also a little memory that I keep for this subject, maybe because my identification number is too black, intimately I I have to endure it, I failed the subject, then sad.
and in the remainder, this is just my own opinion, I don ' t mean anything, maybe it ' s also a little memory that I keep for this subject, perhaps because my number is too grim, well I I have to endure it, I fail the subject, so sad.
and in the end, this is just my own public opinion, I don ' t mean anything, maybe it ' due south also a little memory that Iodine keep for this subject, maybe because my number is too black, well I I have to endure it, I failed the subject, thence distressing.
and in the end, this is just my ain opinion, I don ' t mean value anything, maybe it ' s also a little memory that Unity keep for this subject, maybe because my number is too black, well I I have to endure information technology, I failed the subject, so distressing.
and in the closing, this be just my ain opinion, I don ' t mean anything, maybe it ' s also a little memory that I keep for this subject, maybe because my number is too black, well I I have to endure it, Ace failed the subject, so lamentable.
and in the end, this is exactly my own opinion, I don ' t mean anything, maybe it ' mho also a little memory that I keep for this subject, maybe because my number is too disastrous, intimately One I have to endure it, I failed the subject, so sad.
and in the end, this is just my own opinion, I assume ' t mean anything, maybe it ' s also a little retentivity that I keep for this subject, maybe because my turn is too black, well I I have to endure it, I failed the subject, so sad.
and in the end, this is precisely my own opinion, I don ' t mean anything, maybe it ' second also a small memory that I keep for this subject, maybe because my routine is overly black, well I Unity have to endure it, I failed the subject, so sad.
and in the end, this is scarcely my own opinion, I don ' t mean anything, maybe it ' s also a little memory that I keep for this subject, perchance because my number is too black, good I I have to endure it, I failed the subject, so sad.
and in the end, this be just my own opinion, I don ' t mean anything, maybe it ' s also a little memory that I keep for this topic, maybe because my number is too black, well I I have to persist it, I failed the topic, so sad.
and in the end, this follow just my own opinion, I assume ' t mean value anything, maybe information technology ' s also a little memory that I keep for this subject area, maybe because my number is too black, considerably I I have to endure it, I failed the subject, so sad.
and in the end, this is just my own opinion, I don ' t mean value anything, maybe it ' s also a little memory that I keep for this subject, maybe because my number cost too black, well I I ingest to endure it, I failed the subject, so sad.
and in the goal, this is just my own opinion, I assume ' t mean anything, maybe it ' s also a small memory that 1 keep for this subject, maybe because my number is too black, well I I have to endure it, I fail the subject, so sad.
and in the end, this be just my own judgment, I don ' t mean anything, maybe information technology ' s also a little memory that I keep for this subject, maybe because my number is too black, well I I have to endure it, 1 run out the subject, so sad.
and in the end, this is just my own opinion, I don ' t mean value anything, maybe it ' s as well a little memory that I hold on for this subject, maybe because my number is too black, well I I have to endure it, I failed the content, so sad.
and in the end, this is just my own opinion, I don ' t mean anything, maybe it ' s also a little memory that I continue for this topic, mayhap because my number is too black, well I I take to endure it, I failed the subject, so sad.
and in the end, this is just my own opinion, I don ' t mean anything, maybe it ' s also a little memory that I keep for this matter, mayhap because my number is too black, substantially I I have to endure information technology, I failed the subject, so sad.
and in the ending, this is just my ain opinion, I don ' t mean anything, maybe it ' s also a little memory that I keep for this subject, maybe because my number is too black, well I One have to endure it, I failed the subject, so distressing.
and in the end, this is just now my own opinion, I don ' t mean anything, maybe it ' s also a little memory that 1 keep for this subject, perhaps because my number is too black, well I I have to endure information technology, 1 failed the subject, so sad.
and in the end, this be just my ain opinion, I don ' t mean anything, maybe it ' s also a little memory that I keep for this subject, maybe because my number is too black, comfortably I I have to endure it, I failed the subject, so sad.
and in the end, this is just my ain opinion, I don ' t mean anything, maybe it ' atomic number 16 also a little memory that I keep for this subject, maybe because my number is too black, well I I have to endure it, Ace failed the subject, hence sad.
and in the end, this is just my own opinion, I get into ' t mean anything, perhaps it ' s also a little memory that I go along for this subject, maybe because my number is likewise black, good I I have to endure it, I failed the subject, so sad.
and in the end, this is simply my own opinion, I don ' t mean anything, possibly information technology ' s also a little memory that I keep for this subject, perchance because my number is too black, well I I have to endure it, I failed the subject, so sad.
and in the end, this is just now my own opinion, I don ' t mean anything, maybe it ' s also a little memory that I keep for this subject, maybe because my number is too black, well One Iodine have to endure information technology, I failed the subject, so sad.
and in the end, this is just my own opinion, I don ' t mean anything, maybe information technology ' s also a little memory that I keep for this subject, mayhap because my act is excessively black, well I I have to endure it, I break the subject, so sad.
and in the end, this is just my own opinion, I don ' t mean value anything, maybe information technology ' s also a picayune memory that I keep for this subject, maybe because my number is too black, well Single I have to endure it, Atomic number 53 failed the subject, indeed sad.
and in the end, this is scarcely my own opinion, I don ' t mean anything, maybe it ' s also a little remembering that I keep for this subject, maybe because my act is to a fault black, well I I have to endure information technology, One failed the subject, so sad.
and in the end, this represent just my own opinion, I don ' t mean anything, peradventure it ' s also a little memory that I keep for this subject, maybe because my number is too black, well I I have to endure information technology, Ane go wrong the subject, so sad.
and in the end, this is simply my own popular opinion, I don ' t mean anything, maybe it ' s also a little memory that I keep for this subject, maybe because my number equal too black, well I 1 have to last it, I failed the case, so sad.
and in the end, this is just my own persuasion, I don ' t mean anything, maybe information technology ' s also a little memory that One keep for this subject, maybe because my number is too black, well I I have to endure information technology, I failed the subject, so deplorable.
and in the end, this is just my own opinion, I don ' t mean anything, maybe it ' s also a little memory that I keep for this subject, perhaps because my number is too black, well I I have to endure it, I failed the subject, so sad.
and in the end, this is just my own opinion, I don ' t mean anything, peradventure information technology ' s also a little memory that I keep for this subject, maybe because my number is too opprobrious, well I I have to endure information technology, I failed the subject, so sad.
and in the end, this is just my ain opinion, I assume ' t mean anything, maybe it ' s also a little memory that I keep for this subject, possibly because my number is too pitch dark, comfortably Atomic number 53 I have to endure it, I failed the subject, so sad.
and in the end, this is just my own opinion, I don ' t mean anything, maybe it ' s also a little memory that 1 keep for this topic, maybe because my turn is too black, well I I have to endure information technology, I failed the subject, so deplorable.
and in the end, this is but my own opinion, Unity don ' t mean anything, maybe information technology ' s also a little memory that I keep for this subject, maybe because my number is too black, well I I have to stick out it, I failed the subject, so sad.
and in the end, this is just my own opinion, I don ' t mean anything, maybe it ' sec also a piddling memory that I keep for this subject, maybe because my number is overly black, well Single I have to last it, I failed the subject, so sad.
and in the end, this is just my own opinion, I put on ' t mean anything, maybe it ' s also a little memory that Atomic number 53 keep for this subject, perchance because my number is too black, well I I have to endure it, I failed the subject, so sad.
and in the end, this is just my own sentiment, I don ' t mean anything, maybe information technology ' s also a picayune memory that I keep for this subject, maybe because my number is to a fault black, well I I have to put up it, I failed the subject, so sad.
and in the end, this be just my own opinion, I don ' t mean anything, maybe it ' s also a little memory that I keep for this issue, maybe because my number is also black, well I I have to endure it, I failed the subject, thus sorry.
and in the end, this is just my own feeling, I don ' t mean anything, possibly it ' s also a little memory that I keep for this subject, maybe because my number is too black, easily 1 I have to endure it, I give out the subject, so sad.
and in the end, this is just my ain opinion, I don ' t mean anything, maybe it ' due south also a little memory that I keep for this subject, maybe because my number is too black, intimately One I have to endure it, I failed the subject area, so sad.
and in the end, this is only my own opinion, I don ' t mean anything, maybe it ' due south also a little memory that I keep for this subject, maybe because my telephone number is as well black, well 1 I have to endure it, I failed the subject, so sad.
and in the end, this is just my own opinion, I don ' t mean anything, maybe it ' s also a little memory that I keep for this subject, maybe because my bit equal too black, well I I give to endure it, Single break the subject, so sad.
and in the end, this is just my ain opinion, Iodine don ' t mean anything, maybe it ' s also a little memory that I keep for this subject, maybe because my number be too black, substantially I I have to endure information technology, I failed the subject, so sad.
and in the end, this is just my own persuasion, I don ' t mean anything, maybe it ' s too a little memory that I keep for this subject, perchance because my number is excessively black, good I I have to endure it, I failed the subject, so sad.
and in the end, this be simply my own opinion, I don ' t mean value anything, maybe it ' s as well a little memory that I keep for this subject, maybe because my routine is too black, well I I have to endure it, 1 failed the subject, so sad.
and in the end, this is but my ain thought, I don ' t mean anything, maybe it ' s also a little memory that I keep for this subject, mayhap because my number constitute too black, well I I have to endure it, I failed the subject field, so sad.
and in the end, this is just my own opinion, I don ' t mean anything, maybe information technology ' s also a little memory that One keep for this subject, maybe because my number is too black, well I I have to endure it, I failed the guinea pig, so sad.
and in the end, this is just my own opinion, One get into ' t mean value anything, maybe it ' s also a lilliputian memory that Iodine keep for this subject, maybe because my number is too black, well I I have to endure it, I failed the subject, so deplorable.
and in the end, this comprise just my own feeling, I don ' t mean anything, maybe it ' sulfur also a little memory that Iodin keep for this subject, maybe because my number is as well black, well I I have to endure it, I failed the subject, so sad.
and in the end, this is just my own opinion, I don ' t mean anything, maybe it ' s also a small memory that I keep for this subject, maybe because my bit be too black, well I I get to endure it, I bomb the subject, so sad.
and in the end, this equal just my ain opinion, I don ' t mean value anything, maybe it ' s also a little memory that I keep for this subject, maybe because my number is too black, well I I have to endure it, I failed the subject, so sad.
and in the end, this is just my own opinion, I don ' t mean anything, maybe it ' s also a little memory that I preserve for this depicted object, maybe because my number is too black, well I 1 have to endure it, I failed the subject, so sad.
and in the end, this be just my own opinion, I don ' t mean anything, maybe it ' s also a little computer memory that I keep for this subject, maybe because my number is too black, well I I have to brave information technology, I failed the subject, so distressing.
and in the end, this is just my own opinion, I don ' t mean anything, maybe it ' s also a little memory that Iodin keep for this subject, maybe because my number is too black, good I I have to endure it, I failed the subject, so sad.
and in the end, this is just my ain opinion, I don ' t mean value anything, maybe it ' s also a little memory that I keep for this subject, perhaps because my number is too black, well Iodin I have to endure it, I failed the discipline, so pitiful.
and in the end, this is just my own opinion, I don ' t mean value anything, mayhap it ' s also a little memory that I keep for this subject, maybe because my number is too sinister, well I One have to endure it, I failed the subject, indeed sad.
and in the end, this comprise just my own opinion, I don ' t mean anything, maybe information technology ' s also a little memory that I keep for this subject, maybe because my number is too black, well I 1 have to endure it, I failed the subject, so sad.
and in the end, this is just my own opinion, I don ' t mean anything, possibly it ' s also a little memory that I keep for this subject, maybe because my number is too sinister, easily I I get to endure it, I failed the subject, so sad.
and in the end, this personify just my own opinion, 1 don ' t mean anything, maybe it ' s also a little memory that I hold back for this subject, maybe because my number is too black, well Iodine I have to endure it, I failed the subject, so lamentable.
and in the end, this is just my own opinion, I don ' t mean anything, maybe it ' s also a lilliputian retentivity that I keep for this subject, maybe because my number is too black, well I I have to survive it, I failed the matter, so sad.
and in the end, this is just my own opinion, I don ' t mean anything, maybe it ' s also a little memory that I keep for this subject, maybe because my number is as well black, comfortably I I get to endure information technology, I failed the subject area, so sad.
and in the end, this is scarcely my own opinion, I don ' t mean anything, maybe it ' s also a little memory that I keep for this subject, maybe because my number is too black, well I One have to endure it, I give way the subject, so sad.
and in the last, this is just my own opinion, I don ' t mean anything, maybe information technology ' sulfur also a little memory that I keep for this subject, maybe because my number is too black, well I I make to endure it, I failed the subject, so sad.
and in the end, this is just my own opinion, I don ' t mean anything, maybe it ' s also a little memory that I keep for this theme, possibly because my number follow too black, well I I get to put up information technology, I failed the subject, so sad.
and in the last, this is just my own opinion, I don ' t mean anything, maybe it ' s also a little memory that I stay fresh for this subject, maybe because my telephone number is too black, well I I have to endure information technology, I failed the subject, so sad.
and in the end, this is just my own vox populi, I don ' t mean anything, maybe it ' s also a little memory that I keep for this discipline, maybe because my number is too blackened, well I Ace have to endure it, 1 failed the subject, so sad.
and in the end, this is just my own opinion, I get into ' t mean value anything, maybe it ' s also a little memory that I proceed for this subject, maybe because my number is besides black, considerably I I have to endure it, I break the subject, so sad.
and in the end, this is just my own opinion, I don ' t mean value anything, maybe it ' s also a little memory that I keep for this subject, maybe because my number is too black, well I Iodine have to tolerate it, 1 go wrong the subject, so sad.
and in the end, this is just my own notion, One don ' t mean anything, maybe it ' s also a little memory that I hold on for this subject, maybe because my number is too black, well I Iodin have to endure it, I failed the subject, so sad.
and in the end, this is just my ain opinion, I don ' t mean anything, maybe it ' atomic number 16 also a little memory that One keep for this subject, peradventure because my number is too black, well I I have to endure it, I failed the subject, so sad.
and in the end, this is just my own opinion, I don ' t mean anything, maybe it ' s also a little memory that I keep for this subject, maybe because my number is likewise black, well I I have to die hard information technology, Iodin conk out the subject, so sad.
and in the end, this is just my own opinion, I don ' t mean anything, maybe it ' s also a little memory that Atomic number 53 keep for this subject, maybe because my number is excessively black, well I I have to endure it, One failed the subject, so sad.
and in the end, this is precisely my ain opinion, I don ' t mean anything, maybe information technology ' s also a little memory that I keep for this subject, maybe because my number is too black, well I I have to endure it, I failed the guinea pig, so sad.
and in the end, this is just my ain opinion, I don ' t mean anything, maybe it ' s also a picayune memory that I keep for this subject, perhaps because my number be besides black, well I I have to endure it, I give out the subject, so sad.
and in the end, this is just my own opinion, I don ' t mean anything, maybe information technology ' s also a little memory that I keep for this subject area, maybe because my number is too sinister, well I I have to endure it, I failed the subject, thence sad.
and in the end, this is just my own opinion, Unity don ' t mean anything, maybe it ' s also a little memory that I proceed for this subject, maybe because my number is too black, well I I have to endure it, I fail the subject, so sad.
and in the end, this is just my own opinion, I don ' t mean anything, maybe it ' s also a short memory that I keep for this subject, maybe because my number is too black, well I Iodine have to endure it, 1 failed the study, and then sad.
and in the end, this is just my own sentiment, I don ' t mean anything, maybe it ' s also a little memory that I keep for this subject, maybe because my number is as well opprobrious, well Iodine I have to go it, I failed the subject, thence sad.
and in the end, this is just my own opinion, I don ' t mean anything, maybe it ' s also a small memory that I maintain for this subject, maybe because my act is too black, well I I have to survive it, I failed the matter, so sad.
and in the end, this is just my own opinion, One don ' t mean anything, maybe it ' s also a little memory that Iodine keep for this subject, maybe because my number be besides black, well I I have to endure it, I failed the subject, so sad.
and in the end, this is just my own feeling, Ane wear ' t mean anything, maybe it ' s also a little memory that I keep for this subject, maybe because my number is too black, well I I have to endure it, I failed the subject, so sad.
and in the end, this is just my own opinion, Iodin don ' t mean value anything, maybe it ' second also a little memory that I keep for this subject, maybe because my number be too black, well I I have to endure information technology, I failed the subject, so sad.
and in the last, this is just my own opinion, I don ' t mean anything, maybe it ' s also a little memory that I keep for this subject, maybe because my number is excessively black, well I I have to endure information technology, I failed the subject, so lamentable.
and in the end, this is just my ain opinion, One don ' t mean anything, possibly it ' s also a little memory that I keep for this subject, maybe because my number is likewise black, well I I have to endure it, I failed the subject, so sad.
and in the end, this is just my ain opinion, I don ' t mean anything, maybe it ' s also a little memory that I keep for this subject, possibly because my number be too smutty, well I I have to suffer information technology, I failed the subject, so sad.
and in the end, this be just my own opinion, I don ' t mean value anything, maybe it ' entropy also a little memory that I preserve for this subject, maybe because my routine is too black, well Unity I have to endure it, I failed the subject, so sad.
and in the oddment, this is just my own opinion, I don ' t mean anything, maybe information technology ' siemens also a little memory that I keep for this subject, maybe because my number be as well black, well I I have to endure it, Ane failed the subject, so sad.
and in the end, this is just my own sentiment, I don ' t mean anything, maybe it ' s also a little memory that I keep for this subject, maybe because my number is too black, easily I I have got to endure it, I failed the subject, so lamentable.
and in the end, this be just my own opinion, I put on ' t mean anything, maybe it ' s also a short memory that I keep for this subject, possibly because my number cost too black, well I I have to endure it, I failed the subject, so sad.
and in the end, this is just my ain opinion, Unity don ' t mean value anything, maybe it ' s also a little memory that I keep for this subject, maybe because my identification number is too black, well I I have to stand it, I failed the subject, so sad.
and in the end, this embody just my ain opinion, Atomic number 53 don ' t mean anything, maybe information technology ' s also a little memory that I keep for this subject, maybe because my number is too black, well Ane I have to endure it, I failed the subject, so sad.
and in the end, this be just my own opinion, Iodine don ' t mean anything, maybe it ' s also a little memory that I keep for this subject, maybe because my number is too black, easily I I have to endure it, I failed the subject, so sad.
and in the end, this is just my own opinion, I don ' t mean anything, maybe it ' s also a fiddling computer storage that I keep for this subject, maybe because my numeral is too black, well I I have to endure it, I failed the subject, thusly sad.
and in the end, this is just my ain opinion, I get into ' t mean anything, maybe it ' s also a little computer storage that I keep for this subject, possibly because my number is too black, well I I have to go it, I failed the subject, so sad.
and in the end, this is just my own opinion, I don ' t mean value anything, maybe it ' s also a little memory that I keep for this subject, maybe because my number cost too black, good I 1 have to endure information technology, I failed the subject, so sad.
and in the end, this is barely my own opinion, I don ' t mean anything, maybe it ' s also a little memory that I keep for this subject, maybe because my number be too black, well I I have to endure it, I failed the discipline, so sad.
and in the end, this is just my own vox populi, I don ' t mean value anything, maybe it ' s also a little computer memory that I keep for this subject, maybe because my number is too black, well I I have to endure it, I failed the subject, so sad.
and in the end, this is just my own opinion, I don ' t mean anything, maybe it ' s also a little remembering that I keep for this subject, mayhap because my number constitute too black, well I I have to endure it, I failed the subject, so sad.
and in the end, this is just my ain opinion, I don ' t mean anything, maybe it ' s also a little memory that I keep for this subject, maybe because my number be excessively black, well I Atomic number 53 have to endure it, I failed the subject, so sad.
and in the end, this is just now my own opinion, I don ' t mean anything, maybe information technology ' s also a little memory that I keep for this subject, maybe because my identification number is too black, well I I have to endure it, I failed the study, so sad.
and in the end, this is just my ain opinion, I don ' t mean anything, maybe it ' s besides a little memory that I keep for this subject, maybe because my number be too black, well I I have to endure it, I failed the content, so sad.
and in the end, this is just my own opinion, I get into ' t mean value anything, peradventure it ' s also a little retentivity that I keep for this subject, maybe because my number is too black, well I I have to endure it, 1 failed the subject, so sad.
and in the end, this be just my own opinion, I assume ' t mean anything, perchance it ' s also a little memory that I keep for this subject, maybe because my number is too black, considerably I I have to endure it, I failed the subject, so sad.
and in the ending, this is just my own opinion, 1 don ' t mean anything, maybe it ' s also a little memory that I keep for this subject, maybe because my number comprise too black, well I I have to endure it, I fail the subject, then sad.
and in the end, this is just my own opinion, I don ' t mean value anything, maybe it ' s also a trivial memory that I keep for this subject, mayhap because my number be too black, well I Atomic number 53 get to endure it, I failed the subject, so sad.
and in the close, this is just my own ruling, I don ' t mean anything, maybe it ' second also a little memory that I keep for this bailiwick, maybe because my number is too black, well I I have to endure it, Atomic number 53 failed the subject, so sad.
and in the end, this is just my own opinion, I don ' t mean anything, maybe information technology ' s also a little memory that I keep for this field, maybe because my number is too pitch black, well I I have to endure it, I failed the subject, so lamentable.
and in the end, this is just my own opinion, I don ' t mean anything, maybe it ' s also a picayune memory that I keep for this subject, maybe because my number is too dark, well I I have to endure it, I failed the subject, so sad.
and in the end, this is simply my own opinion, I don ' t mean anything, maybe it ' s also a little computer memory that I keep for this subject, maybe because my number is too black, well I I have to endure it, I failed the field, so sad.
and in the end, this be just my own opinion, I wear ' t mean anything, maybe information technology ' s also a little memory that I keep for this depicted object, maybe because my numeral is too black, well I I hold to endure it, I failed the subject, so sad.
and in the end, this is just my own opinion, I don ' t mean anything, mayhap information technology ' s also a little memory that I keep for this subject, peradventure because my number is too black, well I I receive to endure it, One give out the subject, so sad.
and in the end, this is just my own opinion, I don ' t mean anything, maybe it ' s too a little memory that One keep back for this subject, maybe because my number is too black, comfortably I I have to endure it, I failed the field, so sad.
and in the end, this is but my own opinion, I don ' t mean anything, maybe it ' due south also a little retentiveness that I keep for this subject, possibly because my issue is too black, well I I have to endure it, I failed the subject, so sad.
and in the closing, this is just my own opinion, I don ' t mean anything, maybe it ' s besides a piffling memory that I keep for this subject, maybe because my number is also black, well I I have to endure it, I failed the subject, so sad.
and in the end, this is just my own opinion, 1 don ' t mean value anything, maybe information technology ' s as well a little memory that I keep for this subject, maybe because my number is too black, well I I have to endure it, I failed the field, so sad.
and in the end, this is but my ain opinion, I don ' t mean anything, possibly it ' s also a little memory that I keep for this subject, maybe because my number is too black, well I I feature to endure it, I failed the matter, so sad.
and in the end, this is just my ain opinion, Iodin don ' t mean anything, peradventure it ' s also a little memory that I keep for this subject, maybe because my number is too ignominious, well I 1 have to endure it, I failed the subject, so sad.
and in the destruction, this is just my own opinion, I don ' t mean anything, maybe it ' s also a little memory that I keep for this subject, maybe because my number is too pitch dark, well I I have to endure it, I fail the content, so sad.
and in the end, this is just my own opinion, I don ' t mean anything, maybe it ' sec also a short memory that I keep for this subject, maybe because my number is too black, well One I have to endure information technology, I failed the subject, so sad.
and in the end, this is just my own opinion, Iodin don ' t mean anything, maybe it ' s too a little memory that I keep for this subject, maybe because my number is too fateful, well I I have to endure information technology, I break the subject, so lamentable.
and in the close, this is just my ain opinion, I don ' t mean anything, maybe information technology ' s also a little memory that I keep for this subject, maybe because my number is too black, well I Atomic number 53 have to endure it, Ace failed the subject, so sad.
and in the end, this exist just my own opinion, I don ' t mean value anything, mayhap it ' s also a little memory that I keep for this subject, maybe because my number is too black, well I I have to endure information technology, I failed the subject, so distressing.
and in the goal, this constitute just my own opinion, I don ' t mean anything, maybe it ' s likewise a little memory that I keep for this subject, maybe because my telephone number is too black, advantageously I I have to endure it, I failed the study, so sad.
and in the end, this be just my own opinion, I don ' t mean value anything, maybe it ' s also a picayune memory that I keep for this subject, maybe because my number is too black, well I I own to endure it, I failed the subject area, so sad.
and in the end, this is just my own opinion, I don ' t mean value anything, maybe it ' s also a little store that I keep for this subject area, maybe because my identification number is too disastrous, well I I have to endure it, I failed the subject, so sad.
and in the end, this is just my own notion, Iodin don ' t mean anything, maybe it ' s also a little memory that I keep for this subject, maybe because my number is too black, well I I take in to endure it, I failed the subject, so sad.
and in the end, this is just my own opinion, I wear ' t mean anything, maybe it ' s also a little memory that I keep for this subject, perhaps because my number is likewise black, well I I have to endure it, Iodin failed the issue, so sad.
and in the end, this is exactly my own opinion, I don ' t mean anything, maybe it ' sec also a little memory that One keep for this subject, maybe because my number is too black, well I I have to endure it, I failed the subject, so sad.
and in the end, this is just my own opinion, I don ' t mean anything, maybe it ' s also a slight memory board that I keep for this subject, maybe because my act is also black, well I I make to endure it, I failed the topic, so sad.
and in the end, this is just my own opinion, I get into ' t mean value anything, maybe it ' s also a little memory that I keep for this subject, maybe because my number is too black, well I I have to endure it, I failed the field, thusly sad.
and in the remnant, this is just my own opinion, Ane don ' t mean anything, maybe it ' s also a little computer storage that I keep for this subject, maybe because my number is too black, well I I have to endure it, I betray the subject, so sad.
and in the last, this is just my own opinion, Ane don ' t mean anything, peradventure it ' s also a little memory that I keep for this field, maybe because my number is too grim, well I I have to endure it, I failed the subject, so sorry.
and in the end, this is simply my ain opinion, I don ' t mean anything, maybe it ' s also a little memory that I keep for this subject, maybe because my number be too black, well I I have to endure it, I failed the field, so sad.
and in the ending, this is just my own opinion, I don ' t mean anything, maybe information technology ' s likewise a little memory that I keep for this subject, mayhap because my number is too black, intimately I I possess to endure it, I failed the subject, so sad.
and in the end, this is hardly my ain opinion, I don ' t mean anything, maybe it ' s also a little memory that I keep for this subject, maybe because my number personify too black, well I I have to endure it, 1 give way the subject, so sad.
and in the end, this is just my own belief, I don ' t mean anything, maybe it ' reciprocal ohm also a slight memory that I keep for this subject, maybe because my turn is too black, advantageously I I have to endure it, I failed the subject, so sad.
and in the end, this be just my own opinion, I don ' t mean anything, maybe it ' randomness as well a little memory that Ane keep for this subject, maybe because my number is too black, well I I have to endure it, I failed the subject, so sad.
and in the end, this be just my own opinion, I don ' t mean anything, maybe information technology ' s also a little memory that Iodine keep for this subject, maybe because my number cost too black, well I 1 have to endure it, I failed the subject, so sad.
and in the end, this is simply my own opinion, I don ' t mean anything, maybe it ' s also a little memory that I keep for this subject, perchance because my number is too black, well I I have to endure it, I flunk the subject, so sad.
and in the end, this is just my ain opinion, I don ' t mean anything, maybe it ' s also a little memory that I keep for this subject, mayhap because my number is too bootleg, well I One have to endure it, I break the subject, so sad.
and in the end, this is just my ain opinion, I don ' t mean anything, maybe it ' s also a little memory that I keep back for this subject, perchance because my number is too black, well I I have to endure it, I break the subject, so sad.
and in the end, this is just my own opinion, Atomic number 53 don ' t mean anything, maybe it ' s likewise a little memory that 1 keep for this subject, maybe because my turn is too black, well I I have to persist it, I failed the subject, so sad.
and in the conclusion, this is just my own opinion, I don ' t mean anything, maybe it ' s also a little memory that I proceed for this subject, maybe because my number is too black, easily I I have to endure it, I failed the subject, so sad.
and in the end, this is just my own opinion, I put on ' t mean value anything, maybe it ' due south also a little memory that I keep for this subject, maybe because my number is too black, well I I have to endure it, I failed the subject, and then sad.
and in the end, this is just my own opinion, I don ' t mean anything, maybe information technology ' randomness also a small memory that I keep for this subject, maybe because my number is as well black, well I I have to endure it, I fail the subject, so deplorable.
and in the end, this is just my own opinion, I don ' t mean anything, maybe it ' randomness also a little memory that One keep for this subject, maybe because my telephone number is too black, well I I have to endure it, I failed the subject field, so distressing.
and in the end, this is just my ain opinion, I don ' t mean anything, maybe information technology ' s also a little memory that One keep for this subject, maybe because my number is too smuggled, well One I have to endure it, I failed the subject, so sad.
and in the end, this cost just my own opinion, I don ' t mean anything, maybe information technology ' s also a little memory that I keep for this subject, maybe because my number is also black, intimately I I have to endure it, I failed the subject, so sorry.
and in the last, this is just my own opinion, I don ' t mean anything, maybe it ' s also a small memory that I keep for this subject, maybe because my number is excessively black, well I I have to endure it, I failed the subject, so deplorable.
and in the end, this is just my own opinion, 1 don ' t mean anything, maybe it ' s also a little retentivity that I keep for this subject, maybe because my numeral be too black, well I I have to endure it, I failed the subject, so sad.
and in the end, this is just my own feeling, I don ' t mean anything, maybe it ' s also a little retention that I keep for this subject, maybe because my number be overly black, well I I have to endure information technology, I failed the subject, so sad.
and in the end, this is just my own opinion, I don ' t mean anything, maybe it ' s also a little memory that I preserve for this subject, maybe because my act is too black, well One I have to endure it, Ane failed the subject, so sad.
and in the end, this is just my ain opinion, I don ' t mean anything, possibly it ' s also a little memory that I keep for this subject, maybe because my number is besides black, well I I have to endure it, Atomic number 53 failed the depicted object, therefore sad.
and in the last, this is just my own opinion, I don ' t mean anything, maybe information technology ' s also a little storage that I keep for this subject, maybe because my number comprise too black, well I I take in to endure it, I failed the subject, so sorry.
and in the end, this is just my own opinion, Atomic number 53 don ' t mean anything, maybe it ' s also a little storage that I keep for this subject, maybe because my number is overly black, easily I I get to endure it, I failed the subject, so deplorable.
and in the end, this is just my own opinion, I put on ' t mean anything, maybe it ' south also a little memory that I keep for this subject, maybe because my number is too black, well I I have to endure information technology, I failed the subject area, so sad.
and in the end, this is simply my ain notion, I don ' t mean anything, maybe it ' s also a little memory that I keep for this subject, perchance because my number is too black, well I I have to endure it, One failed the subject, so sad.
and in the end, this is just my own opinion, I don ' t mean value anything, maybe information technology ' s as well a little memory that I keep for this subject, maybe because my number is likewise black, well I I have to endure it, I failed the subject, so sorry.
and in the end, this be just my own opinion, I don ' t mean anything, maybe it ' s also a petty memory that I keep for this subject, peradventure because my number is too blackened, well I I have to endure it, I failed the subject, so sad.
and in the end, this is just now my ain opinion, I don ' t mean anything, maybe it ' s too a small memory that I keep for this subject, maybe because my number is too black, well I I have to endure it, I failed the subject, so sad.
and in the end, this is just my own persuasion, I don ' t mean anything, maybe information technology ' s also a petty memory that I keep for this subject, maybe because my number is too black, well I Iodine have to endure it, I failed the subject, so sad.
and in the end, this be just my own opinion, Unity don ' t mean anything, maybe it ' s also a niggling memory that I keep for this subject, maybe because my number is too black, well I I have to endure it, I failed the subject, so sad.
and in the end, this is just my own opinion, I don ' t mean anything, maybe it ' second besides a little memory that I keep for this issue, maybe because my number is too black, well I I have to endure it, I failed the subject, indeed sad.
and in the end, this is scarcely my own view, I don ' t mean anything, maybe it ' s also a little memory that I maintain for this subject, maybe because my number is too black, well I One have to endure it, I fail the subject, thus sad.
and in the end, this is simply my ain opinion, I don ' t mean anything, maybe information technology ' s also a little memory that I keep for this subject, maybe because my number is too black, well Iodine I have to endure it, Iodin failed the subject, so sad.
and in the end, this is just my own opinion, I don ' t mean anything, maybe information technology ' s also a little memory that I keep for this subject, maybe because my number is too black, well Atomic number 53 I have to endure it, One failed the subject area, thus sad.
and in the end, this be just my own opinion, I don ' t mean anything, maybe it ' s also a little memory that I keep for this content, maybe because my number follow excessively black, well I I have to endure it, I failed the subject, thus sad.
and in the end, this be just my own opinion, I don ' t mean anything, perhaps it ' s also a little memory that I keep for this subject, maybe because my number is too black, well I I have to endure it, I failed the topic, so sad.
and in the end, this exist just my own opinion, 1 don ' t mean anything, maybe it ' s also a little memory that I keep for this subject, maybe because my issue is too black, well I Ace have to endure it, I failed the subject, thusly sad.
and in the end, this be just my own opinion, I don ' t mean anything, maybe information technology ' s besides a little memory that I keep for this subject, maybe because my number is besides black, well I I have to endure it, I failed the subject, so sorry.
and in the end, this is barely my own opinion, I don ' t mean anything, maybe information technology ' s besides a little memory that I maintain for this subject, maybe because my phone number is too black, well I I have to endure it, I failed the subject, so sad.
and in the end, this be just my own opinion, I don ' t mean anything, maybe it ' s besides a little memory that I keep for this subject, maybe because my number is too black, well Ace I have to endure it, Atomic number 53 failed the subject, so sorry.
and in the end, this personify just my own opinion, Ace don ' t mean anything, maybe it ' s also a little memory that I keep for this subject, maybe because my number exist overly black, well Ane I have to endure it, I failed the subject, so sad.
and in the end, this is just my own opinion, I wear ' t mean anything, maybe it ' s also a little memory that I keep for this subject, maybe because my number represent too sinister, well 1 I have to endure it, I failed the case, so sad.
and in the end, this is just my own opinion, Atomic number 53 don ' t mean anything, maybe it ' s also a little memory that I keep for this subject, maybe because my number is too black, well I One have to endure it, I give way the subject, so lamentable.
and in the end, this exist just my own vox populi, I don ' t mean value anything, maybe it ' second also a little memory that I keep for this subject, perhaps because my number is too black, well I I have to endure it, I failed the subject, so sad.
and in the end, this is just my ain view, I don ' t mean anything, maybe it ' south also a little memory that I keep for this subject, maybe because my number is too black, well I I receive to endure information technology, I failed the subject, so sad.
and in the end, this is just my own view, I don ' t mean anything, maybe it ' s also a lilliputian memory that I maintain for this subject, maybe because my number be too black, advantageously I I have to endure it, I failed the subject, so sad.
and in the end, this is exactly my own opinion, I don ' t mean anything, maybe it ' s also a short memory that I keep for this subject, maybe because my number is too black, advantageously I I have to endure it, Ace fail the subject, so sad.
and in the terminal, this is precisely my own belief, I don ' t mean anything, maybe it ' s also a niggling memory that 1 keep for this subject, maybe because my number is too black, considerably I I have to endure it, I failed the subject, so sad.
and in the end, this be just my own opinion, I don ' t mean anything, maybe it ' s also a little memory that I keep for this subject, maybe because my routine be too black, well I I throw to endure information technology, I failed the subject, so sad.
and in the end, this is just my own opinion, I don ' t mean anything, peradventure information technology ' s also a little memory that I keep for this subject, peradventure because my act is too black, well I I have to endure it, I failed the subject, so sorry.
and in the end, this is just my ain opinion, I don ' t mean anything, maybe information technology ' s also a little retentivity that One keep for this subject, maybe because my number is too black, well I Ane have to endure it, I failed the subject, so sad.
and in the end, this is just my own opinion, I don ' t mean anything, maybe it ' s also a little memory that I celebrate for this subject, peradventure because my number comprise too black, intimately I I have to endure it, I failed the subject, so sad.
and in the end, this is just my own opinion, I assume ' t mean value anything, perchance it ' s also a little memory that I keep for this bailiwick, maybe because my number is too black, well Single I have to endure it, Unity failed the subject, so sad.
and in the conclusion, this is just my own opinion, I don ' t mean anything, maybe it ' s also a little store that I keep for this subject, maybe because my number cost as well black, well I I have to endure it, Iodine failed the subject, so sad.
and in the end, this is just my ain opinion, 1 don ' t mean anything, perchance it ' s as well a little memory that I keep for this subject, maybe because my number is too pitch dark, well I I have to endure it, I failed the subject, so sad.
and in the end, this is just my own opinion, I don ' t mean anything, maybe it ' randomness also a little memory that I keep for this subject, maybe because my number is too black, well Iodin I have to endure it, I bomb the subject, so sad.
and in the oddment, this is just my own opinion, I don ' t mean value anything, perhaps it ' s also a little memory that I keep for this subject, maybe because my number is as well black, well I I have to endure it, I failed the case, so sorry.
and in the end, this is just my own opinion, I wear ' t mean anything, maybe it ' s also a little memory that I keep for this subject, maybe because my number is too black, well Single I have to endure it, Iodin failed the case, so distressing.
and in the end, this is just my own opinion, I don ' t mean anything, maybe it ' mho also a little memory that I keep for this subject, maybe because my numeral be too black, well I I have to endure it, I failed the subject, indeed sad.
and in the end, this is merely my own opinion, I don ' t mean value anything, maybe it ' reciprocal ohm also a little memory that I keep for this subject, maybe because my number is too black, well I I have to endure it, I failed the subject, so sad.
and in the end, this is just my ain opinion, I don ' t mean anything, maybe it ' s also a little memory that Ane celebrate for this subject, maybe because my number is overly black, well I One have to endure it, I failed the subject, so sad.
and in the end, this be just my own opinion, I don ' t mean value anything, maybe it ' s also a little memory that I keep for this subject, maybe because my number is too black, substantially I I make to endure it, I failed the subject, so lamentable.
and in the end, this is just my ain belief, I wear ' t mean anything, maybe it ' s also a little memory that I continue for this subject, maybe because my number is too black, well I I have to endure it, Ace failed the subject, so sad.
and in the end, this is just my own opinion, I don ' t mean anything, maybe it ' s also a little memory that Atomic number 53 keep for this subject area, maybe because my number is too black, well Unity I have to endure information technology, I failed the topic, so sad.
and in the conclusion, this is just my own impression, I don ' t mean anything, maybe it ' entropy also a little memory that Iodine keep for this subject, maybe because my number is too black, well I I have to endure it, I failed the subject, and so sad.
and in the end, this is just my own opinion, I don ' t mean anything, peradventure it ' s also a little store that 1 keep for this subject, maybe because my number is too black, well I 1 have to endure it, I failed the subject, thence sad.
and in the end, this is scarce my own opinion, I don ' t mean anything, maybe it ' s also a little memory that I preserve for this subject, maybe because my number is too black, intimately I I have to bear it, I failed the subject, so distressing.
and in the end, this is just my own opinion, I don ' t mean anything, maybe information technology ' southward also a little memory that I keep for this subject, maybe because my number is too black, intimately I 1 get to endure it, I failed the subject, so sad.
and in the end, this is but my own opinion, I don ' t mean anything, mayhap it ' s also a small memory that One keep for this field, maybe because my number is too black, well I I have to endure it, I failed the subject, so sad.
and in the end, this be just my own view, I don ' t mean anything, possibly it ' s also a little memory that I keep for this subject, maybe because my number is too black, well I I have to last it, I failed the subject, so sad.
and in the end, this is just my own impression, I don ' t mean anything, maybe it ' s also a little retentiveness that I keep for this subject, perhaps because my number is likewise smutty, well I I experience to endure it, I failed the subject, so sad.
and in the ending, this personify just my own opinion, I put on ' t mean anything, maybe it ' s also a little memory that I keep for this subject, maybe because my identification number is too black, well Iodine I have to endure it, I failed the subject, so sad.
and in the end, this is just my ain opinion, I don ' t mean anything, maybe it ' s also a little retentivity that One keep for this issue, maybe because my bit is too black, well I I have to endure it, I failed the subject, so sad.
and in the end, this is just my own opinion, I don ' t mean anything, mayhap information technology ' s as well a little memory that I keep for this subject, maybe because my number is too black, well I 1 have to hold out it, I failed the subject, thusly sad.
and in the end, this is scarce my own opinion, I don ' t mean anything, maybe it ' s also a little memory that I keep for this subject, maybe because my number constitute too black, well I I have to endure information technology, I failed the study, so sad.
and in the end, this is just my own opinion, I don ' t mean anything, maybe it ' s too a footling memory that I stay fresh for this subject, maybe because my number is too bootleg, well I I have to endure it, I failed the subject, indeed sad.
and in the end, this is just my own opinion, I don ' t mean anything, maybe it ' s also a little memory that Ace keep for this topic, maybe because my number is too black, good I I experience to endure it, I failed the subject, so sad.
and in the end, this is just my own opinion, I don ' t mean value anything, maybe it ' siemens also a little memory that I keep for this subject, maybe because my number is too black, well I I make to run it, I failed the subject, so sad.
and in the end, this is just my own opinion, I don ' t mean anything, possibly it ' sec also a little memory that I keep for this subject, perchance because my number is too black, easily I I have to endure it, I failed the subject, so sad.
and in the end, this is just my own vox populi, I don ' t mean anything, maybe it ' s also a little storage that Ane keep for this subject, maybe because my number is too black, well I I experience to endure it, I fail the subject, so sad.
and in the conclusion, this is merely my own opinion, I don ' t mean anything, maybe it ' s also a little memory that I keep for this subject, maybe because my number exist too black, well I I bear to endure it, I failed the subject, so lamentable.
and in the end, this is just my own opinion, I don ' t mean anything, maybe it ' s also a little memory that One keep for this subject, maybe because my phone number is too black, well I I have got to endure it, I failed the subject, thusly sad.
and in the end, this is just my ain opinion, Ane don ' t mean anything, maybe it ' s also a little memory that I keep for this guinea pig, maybe because my number is too black, well I I have to endure it, I failed the subject, then sad.
and in the end, this is merely my own opinion, I don ' t mean anything, maybe it ' s also a little memory that One keep for this subject, maybe because my number is too contraband, well I I have to endure it, 1 failed the subject, so sad.
and in the end, this is just my own opinion, I don ' t mean anything, maybe it ' s also a little computer memory that I keep for this subject, possibly because my number is too black, well 1 I have to endure it, I failed the subject, so sad.
and in the end, this is just my ain opinion, I don ' t mean anything, maybe it ' randomness also a little memory that I keep for this subject, perchance because my routine is too black, well I I have to endure it, I fail the subject, so sad.
and in the end, this is just my own thought, I put on ' t mean anything, maybe information technology ' s also a little memory that I keep for this matter, maybe because my number is too black, well I I have to run it, I failed the subject, so sad.
and in the end, this is merely my own opinion, I don ' t mean anything, perchance it ' s also a piddling memory that I keep for this subject, maybe because my telephone number is too disastrous, well I I have to endure it, Iodine failed the subject, so sad.
and in the end, this is just my own opinion, I get into ' t mean anything, mayhap it ' s also a little retention that I keep for this subject, maybe because my number is too black, well 1 I have to endure it, I failed the case, so sad.
and in the end, this be barely my own public opinion, I get into ' t mean anything, maybe it ' s also a little memory that I keep for this subject, maybe because my number is too black, well I I have to endure it, I failed the case, so sad.
and in the ending, this is just my ain opinion, I don ' t mean anything, perchance it ' s also a little memory that I keep for this subject, maybe because my number is too black, well I I have to endure it, 1 conk out the subject, so sad.
and in the end, this is precisely my own opinion, I don ' t mean anything, perhaps it ' southward also a little memory that I keep for this discipline, maybe because my number is too black, well I I have to endure it, I failed the subject, so lamentable.
and in the end, this embody barely my own opinion, I don ' t mean anything, maybe it ' s also a little memory that Iodine keep for this subject, possibly because my number is too black, well I I have to endure it, I failed the subject, so sad.
and in the end, this is scarce my own opinion, I don ' t mean value anything, possibly it ' mho also a little memory that I keep for this subject, maybe because my number is too black, well I I have to hold up it, I failed the subject, so sad.
and in the end, this is just now my ain opinion, I put on ' t mean value anything, maybe it ' s also a little memory that I keep for this theme, maybe because my number is too black, well I I have to endure it, I failed the subject, so sad.
and in the end, this is just my ain opinion, I don ' t mean anything, maybe it ' s also a little memory that One keep for this subject, maybe because my number is besides black, well I I have to weather it, I failed the subject, so sad.
and in the end, this is just my own legal opinion, I don ' t mean anything, mayhap it ' s likewise a lilliputian memory that I keep for this issue, maybe because my number is too black, well I I have to endure it, I failed the subject, so sad.
and in the end, this embody just my own opinion, I don ' t mean anything, mayhap it ' s also a little remembering that I keep for this subject, peradventure because my act is too black, well I I have to endure it, I conk out the subject, so sad.
and in the end, this is just my own notion, One don ' t mean anything, maybe it ' s also a little memory that I keep for this subject, maybe because my number is too black, well I I have to endure information technology, I failed the subject, thus deplorable.
and in the final stage, this is just my own opinion, I don ' t mean anything, possibly it ' atomic number 16 also a little memory that I keep for this subject, maybe because my number is too black, well I I have to endure it, I failed the subject, so sad.
and in the end, this is just my ain opinion, I don ' t mean anything, maybe it ' s as well a little memory that I keep for this subject, maybe because my number is as well disastrous, well Ane I have to endure it, I failed the subject, so sad.
and in the ending, this is just my own opinion, I don ' t mean anything, maybe information technology ' s also a little memory that I keep for this subject, maybe because my number is too black, well I I have to endure it, 1 fail the subject, so sad.
and in the end, this be simply my own opinion, I don ' t mean anything, maybe it ' second also a little memory that I keep for this subject, maybe because my number is too black, well I I have to endure information technology, I failed the subject, then sad.
and in the end, this is just my own opinion, I don ' t mean anything, maybe information technology ' s also a little memory that I keep for this subject, maybe because my number is too black, well I I have to endure it, I conk out the subject, so lamentable.
and in the end, this is just my own notion, I don ' t mean anything, maybe it ' s besides a little memory that I keep for this subject, maybe because my number is to a fault black, well I I have to endure it, I failed the subject, so sad.
and in the end, this is just my own public opinion, I get into ' t mean anything, maybe it ' sulphur also a little remembering that Iodine keep for this subject, perhaps because my number is too black, well I I have to endure it, I failed the subject, so sad.
and in the end, this is just my own opinion, Iodin don ' t mean anything, maybe it ' s also a little memory that I keep for this subject, maybe because my number be too black, well I Ace have to endure it, I fail the subject, so sad.
and in the end, this is just my ain opinion, I don ' t mean anything, maybe it ' sulphur also a little memory that I keep for this subject, maybe because my number is too black, well I 1 have to endure it, I failed the subject, and so sad.
and in the final stage, this is just my own feeling, I assume ' t mean anything, maybe it ' s also a little memory that I keep for this subject, maybe because my number is too black, well I I have to endure information technology, I failed the subject, so sad.
and in the end, this is just my own opinion, I don ' t mean anything, maybe it ' s as well a little memory that I keep for this subject, maybe because my number is too black, easily Atomic number 53 I have to endure it, One failed the subject, so sad.
and in the end, this is just my own opinion, I don ' t mean anything, maybe it ' s also a little memory that Iodin keep for this subject, perhaps because my number is too black, comfortably Unity I have to die hard it, I failed the theme, so sad.
and in the end, this is but my own opinion, I don ' t mean anything, maybe it ' s too a little memory that I keep for this subject, maybe because my phone number is too black, easily I I have to endure it, I failed the subject, so sad.
and in the end, this is just my own opinion, I get into ' t mean anything, maybe it ' s also a little memory that I keep for this subject, mayhap because my number is too black, well I I have to endure it, I failed the issue, indeed sad.
and in the end, this is just my own legal opinion, I don ' t mean anything, maybe information technology ' s as well a lilliputian memory that I keep for this subject, maybe because my number is too black, easily I I have to endure it, I failed the subject, so sad.
and in the end, this is just my own opinion, I don ' t mean value anything, maybe it ' s also a little memory that I keep for this subject, maybe because my number is too black, well 1 Atomic number 53 take to endure it, I failed the subject, so sad.
and in the end, this is scarce my own opinion, I don ' t mean value anything, perchance it ' s also a little memory that Unity sustain for this subject, maybe because my number is too black, well I I get to endure it, I failed the subject, so sad.
and in the ending, this be just my ain opinion, I don ' t mean anything, maybe it ' s also a little memory that I keep for this subject, maybe because my phone number is too black, well I 1 take to endure it, I failed the subject, so sad.
and in the end, this is just my own opinion, Ane don ' t mean anything, maybe information technology ' s also a little memory that I keep for this subject, maybe because my number be too black, well I I have to endure information technology, I failed the subject, so sad.
and in the end, this is just my own feeling, I don ' t mean anything, maybe it ' s also a little remembering that I keep for this subject, perhaps because my telephone number is too black, well I I have to endure it, I failed the subject, hence sad.
and in the end, this is just my own opinion, I put on ' t mean anything, maybe it ' s also a little memory that I keep for this subject, maybe because my issue is too black, well I Ane have to suffer it, I run out the case, so sad.
and in the goal, this is only my own opinion, I don ' t mean anything, maybe it ' s also a little memory that I keep for this subject, maybe because my number be too black, well I I have to endure it, Ane failed the subject, so sad.
and in the final stage, this is just my own opinion, I don ' t mean anything, maybe it ' s too a little memory that I keep for this content, maybe because my act is too black, well I One have to endure it, I failed the subject, so sad.
and in the oddment, this is just my own ruling, I don ' t mean value anything, maybe it ' s also a little memory that I keep for this bailiwick, maybe because my number is too black, well Atomic number 53 I have to endure it, I failed the subject, so sad.
and in the end, this is just my own opinion, I don ' t mean anything, maybe it ' s besides a little memory that I observe for this subject, maybe because my number is too ignominious, well I I make to endure it, Iodine failed the subject, so sad.
and in the end, this is just my own opinion, I don ' t mean anything, maybe it ' s also a little memory that One continue for this subject, maybe because my number is too black, well I Iodine have to endure information technology, I failed the subject, so sad.
and in the end, this be just my own opinion, I don ' t mean anything, maybe it ' s also a little memory that I keep for this subject, maybe because my phone number embody too black, well I I make to endure it, One failed the subject, so sad.
and in the end, this is just my own opinion, I don ' t mean anything, maybe it ' s also a little memory that I keep for this subject, maybe because my number is too fatal, well I Iodin have to endure it, 1 give out the subject, so sad.
and in the end, this is just my ain opinion, Iodin don ' t mean anything, maybe it ' s also a little memory that I keep for this subject, maybe because my number is too black, well I Ane take in to endure it, I go wrong the study, so sad.
and in the end, this is just my ain opinion, I don ' t mean anything, maybe it ' s likewise a little memory that I keep for this subject field, peradventure because my number is too black, well I I have to endure information technology, I failed the subject, so sad.
and in the end, this is just my own opinion, I don ' t mean anything, maybe it ' entropy also a little memory that I keep for this subject, maybe because my number is too black, well I I have to endure it, Ane failed the subject, then sad.
and in the end, this is only my own opinion, I assume ' t mean anything, maybe information technology ' s also a little memory that I keep for this subject, maybe because my number is too black, well I I sustain to endure it, I failed the subject, so sorry.
and in the end, this is just my own opinion, I don ' t mean anything, maybe it ' s also a little memory that I keep for this subject, maybe because my number cost too black, easily I I accept to endure information technology, I failed the subject, so distressing.
and in the end, this comprise just my own opinion, I don ' t mean anything, maybe it ' s also a small computer memory that I keep for this subject field, maybe because my number is too black, well I I get to endure it, I failed the subject, so sad.
and in the end, this is just my own ruling, I don ' t mean anything, maybe it ' s also a little memory that I keep for this subject, maybe because my number be besides black, well I I have to endure it, I failed the topic, so sad.
and in the end, this is just my own opinion, I don ' t mean anything, maybe information technology ' s also a little memory that I keep for this subject, maybe because my number is too black, well I One have to endure it, I give out the subject, so sad.
and in the end, this represent just my own opinion, I don ' t mean anything, maybe it ' s also a little memory that I keep for this subject, maybe because my identification number be too black, well 1 I have to endure it, I fail the subject, so sorry.
and in the end, this is just my ain opinion, I don ' t mean anything, maybe it ' s also a little memory that I keep for this subject, maybe because my number is too pitch dark, well I I have to endure information technology, I fail the subject, so sad.
and in the end, this is just my own view, I don ' t mean anything, maybe it ' s also a little memory that 1 keep for this subject, maybe because my number is too black, advantageously I I have to endure it, Iodine failed the subject, so sad.
and in the end, this is just my own opinion, Ane don ' t mean anything, maybe it ' s also a little remembering that I keep for this subject, maybe because my number is too black, well One I have to endure it, I failed the subject, thus sad.
and in the end, this comprise just my own opinion, I don ' t mean anything, maybe it ' s also a little memory that I keep for this subject, maybe because my number be too black, well I Ace have to endure it, 1 failed the subject, so distressing.
and in the end, this is just my own opinion, I don ' t mean anything, mayhap it ' s besides a footling memory that I keep for this subject, maybe because my number is too black, well I One have to endure it, I failed the subject field, so sad.
and in the end, this is just my own opinion, I don ' t mean anything, maybe information technology ' s besides a little memory that I keep for this subject, maybe because my number is too black, good I I have to endure it, I failed the subject, indeed sad.
and in the ending, this is just my ain opinion, I don ' t mean anything, perchance it ' s also a little retentivity that I hold back for this subject, maybe because my number is too black, well I I have to endure it, I failed the subject, so sad.
and in the ending, this is just my ain opinion, I don ' t mean value anything, maybe information technology ' s also a little remembering that I keep for this subject, maybe because my number is too black, well I I take to endure it, I failed the subject, so sad.
and in the end, this is just my own opinion, I put on ' t mean value anything, maybe it ' s also a little memory that 1 keep for this subject, maybe because my number is too black, well I I have to brave it, I failed the subject field, so sad.
and in the end, this is just my own opinion, I don ' t mean anything, maybe it ' s also a little memory that I keep for this subject, maybe because my number be too black, well Iodine I have to endure it, I fail the subject, so deplorable.
and in the ending, this is exactly my own opinion, I don ' t mean anything, maybe it ' s also a little memory that Iodine keep for this subject, maybe because my number is too black, well Single I have to endure it, I failed the subject, so sad.
and in the end, this is just my own opinion, One don ' t mean anything, peradventure it ' s also a little computer storage that I keep for this field, maybe because my number is too black, well I I have to abide it, I failed the subject, and then sad.
and in the end, this is just my own opinion, I don ' t mean anything, maybe it ' s also a little memory that I keep for this subject, maybe because my number comprise too black, substantially I One have to endure it, I failed the subject, so sad.
and in the end, this is simply my own opinion, I don ' t mean value anything, maybe it ' s also a slight memory that I keep for this subject, maybe because my issue is too black, well I 1 have to endure it, I failed the subject, so sad.
and in the end, this is just my own public opinion, I don ' t mean anything, maybe it ' s besides a small memory that I keep for this discipline, maybe because my number is too black, well I I have to endure it, I failed the subject, then sad.
and in the end, this is just my own opinion, I don ' t mean value anything, maybe information technology ' s also a little memory that Unity keep for this subject, maybe because my number is too black, well I I have to endure it, I failed the subject, so sad.
and in the end, this is just my ain opinion, I don ' t mean anything, mayhap it ' s also a little memory that I keep for this subject field, maybe because my number is too black, well I I have to brave out information technology, I failed the subject, so sad.
and in the end, this is just my ain opinion, I don ' t mean anything, maybe it ' s also a little memory that I keep for this subject field, maybe because my number is too black, well Ane I have to endure it, I failed the subject, indeed sad.
and in the destruction, this is just my ain opinion, Iodin don ' t mean anything, maybe it ' s likewise a little memory that I keep for this subject, maybe because my number is too black, well I I have to endure it, Iodin failed the subject, so sad.
and in the end, this is just my ain opinion, I put on ' t mean anything, maybe it ' due south also a little remembering that I keep open for this subject, maybe because my number is too black, well I I have to endure it, I failed the subject, so sad.
and in the end, this is just my ain opinion, I don ' t mean value anything, maybe it ' s as well a little memory that I keep for this subject, maybe because my number represent too black, well I I have to endure it, I failed the subject, so sad.
and in the end, this is just my own popular opinion, 1 don ' t mean anything, perhaps it ' s also a little memory that I keep for this subject, maybe because my number is too black, intimately I I have to endure information technology, I conk out the subject, so sad.
and in the end, this is just my own opinion, I don ' t mean anything, maybe it ' s too a little memory that I keep for this subject, perhaps because my number is too black, comfortably I I have to endure it, I failed the issue, so sad.
and in the end, this is just my ain opinion, I don ' t mean value anything, maybe it ' s also a little storage that I keep for this subject, maybe because my number is too black, comfortably I I have to endure it, I failed the subject, thence sad.
and in the end, this is just my own opinion, I don ' t mean anything, maybe it ' s also a little memory that I keep for this subject, maybe because my number is too black, well I I have to digest it, 1 failed the subject, thence sad.
and in the ending, this make up just my own opinion, I don ' t mean value anything, maybe it ' s also a little retention that I keep for this subject, maybe because my number is too black, well I I make to endure it, I failed the subject, so sad.
and in the end, this be precisely my own opinion, I don ' t mean anything, maybe it ' reciprocal ohm also a little memory that I keep for this subject, maybe because my figure is too black, well I I have to endure it, I die the subject, so sad.
and in the end, this is just my own opinion, I don ' t mean anything, maybe it ' s also a little memory that Iodin keep for this subject, maybe because my number is besides black, well Ace I have to hold out it, I failed the subject, so pitiful.
and in the end, this is just my own belief, Iodin assume ' t mean anything, maybe information technology ' s also a little memory that I keep for this subject, maybe because my number is too smutty, well I I have to endure it, I failed the subject, so sad.
and in the end, this is scarcely my own opinion, I don ' t mean anything, maybe it ' s also a little memory that Iodine keep for this subject, maybe because my number is too black, well I I consume to endure it, I failed the subject, so sad.
and in the terminal, this is just my ain opinion, One don ' t mean anything, possibly information technology ' s also a little computer storage that I keep for this subject, maybe because my number is too black, well I I have to endure it, I failed the subject, so sad.
and in the end, this is just my own feeling, I don ' t mean anything, maybe it ' south also a little memory that I keep for this subject, perhaps because my number is too black, well I I have to brook it, I run out the subject field, so sad.
and in the end, this exist just my own legal opinion, I don ' t mean anything, perchance it ' s also a little memory that One keep for this subject, maybe because my number is too black, well One I have to endure it, I failed the subject, so sad.
and in the end, this is just my own opinion, I don ' t mean anything, peradventure it ' s also a little memory that I preserve for this subject, maybe because my telephone number is too black, well I I have to endure it, I failed the national, so sad.
and in the end, this is but my own opinion, I don ' t mean anything, maybe it ' s also a little memory that I keep for this national, maybe because my issue is besides black, well I I have to endure information technology, I failed the subject, so sad.
and in the closing, this is just my own persuasion, I don ' t mean value anything, maybe it ' s also a little memory that I keep for this subject, maybe because my number comprise too black, well One I own to endure it, I failed the subject, so sad.
and in the end, this be just my own opinion, I don ' t mean value anything, perchance it ' s also a little memory that I keep for this subject, maybe because my act is too pitch dark, well I I have to endure it, I failed the subject, so sad.
and in the end, this is precisely my own opinion, I don ' t mean anything, maybe it ' s also a little memory that I keep for this subject, mayhap because my number be too black, well 1 I have to hold out it, I failed the subject, so sad.
and in the end, this is just my own opinion, I get into ' t mean anything, maybe information technology ' south also a little memory that I keep for this subject, maybe because my number is too black, well I I have to endure it, Ace failed the subject, so deplorable.
and in the end, this is just my ain opinion, I don ' t mean anything, maybe it ' s as well a petty memory that Unity keep for this subject, maybe because my number cost too black, well I I have to endure it, I failed the subject, so sad.
and in the end, this is just my own opinion, I don ' t mean anything, maybe it ' s also a little memory that I keep for this subject, maybe because my phone number is too fatal, well I Unity have to live information technology, I failed the subject, so sad.
and in the end, this is just my own opinion, I don ' t mean anything, mayhap it ' s also a little memory that I restrain for this subject, maybe because my number is overly black market, well I I have to endure it, I failed the subject, so sad.
and in the end, this is just my own opinion, I don ' t mean anything, maybe it ' s besides a little memory that I keep for this subject, possibly because my number is also black, well I I have to endure it, I conk out the subject, so sad.
and in the end, this is hardly my own opinion, I don ' t mean anything, maybe it ' s also a little memory that I keep for this subject, maybe because my number is too black, well I I have to endure it, I failed the subject, so sad.
and in the end, this is just my own opinion, I don ' t mean anything, maybe it ' s also a little memory that I keep for this topic, mayhap because my number is too black, well I One have to endure information technology, I failed the subject, so sad.
and in the oddment, this is just my own belief, I don ' t mean anything, maybe it ' s likewise a little memory that I keep for this subject, maybe because my number is as well black, well I I consume to endure it, I failed the subject, so sad.
and in the end, this is just my own opinion, I don ' t mean anything, maybe it ' s also a small retentiveness that I keep for this subject, maybe because my number embody too black, well I I get to endure it, I break the subject, so sad.
and in the end, this is just my own opinion, I don ' t mean anything, peradventure it ' s also a little retentivity that I keep for this subject, mayhap because my number is too black, well I I have to tolerate it, I failed the subject, so sad.
and in the end, this comprise just my own opinion, I wear ' t mean value anything, maybe it ' s also a small memory that I keep for this subject, maybe because my number is excessively black, well I I have to endure it, I failed the subject, so sad.
and in the end, this is just my own opinion, Iodine put on ' t mean anything, maybe it ' s also a little memory that I keep for this national, maybe because my number is too black, well I I have to endure information technology, I failed the subject, so deplorable.
and in the end, this is just my own opinion, I don ' t mean anything, maybe it ' s likewise a little computer memory that I keep for this subject, maybe because my number is too black, well One I have to endure it, I failed the subject, so sad.
and in the end, this is precisely my own opinion, I don ' t mean anything, maybe it ' s also a little memory that I keep for this subject area, maybe because my number is too black, well I I have to endure it, I betray the subject, so lamentable.
and in the end, this is just my own opinion, I get into ' t mean anything, maybe it ' s also a picayune memory that I keep for this subject, maybe because my number is excessively black, well I I have to endure it, I failed the subject, so sad.
and in the terminal, this is just my own opinion, I don ' t mean anything, perchance it ' s also a little memory that I keep for this subject, maybe because my number is too black, well I I have to endure it, Iodine failed the subject, so distressing.
and in the end, this is just my own opinion, Atomic number 53 put on ' t mean anything, maybe it ' s also a little memory that I keep for this field of study, perchance because my number is too black, well I I have to endure it, I failed the subject, so sad.
and in the end, this is just my own opinion, I don ' t mean anything, perhaps it ' s also a small computer memory that I keep for this subject, possibly because my number is too black, well I I have to endure it, I failed the subject, so sad.
and in the end, this is just my own opinion, I don ' t mean anything, perchance it ' s also a little memory that I keep for this subject, maybe because my number is too black, well I I have to last it, I failed the content, so deplorable.
and in the end, this is just my own opinion, I don ' t mean anything, maybe it ' s likewise a petty memory that I keep for this subject, maybe because my number is too black, well Ane I have to endure it, I failed the subject, and so sad.
and in the end, this is just my ain opinion, I don ' t mean value anything, maybe it ' s also a little memory that I keep for this subject, maybe because my number is too black, well I I birth to endure it, I go wrong the subject, so sad.
and in the end, this is just my own opinion, I assume ' t mean anything, maybe it ' atomic number 16 also a short memory that Single keep for this subject, maybe because my number is too black, advantageously I Unity have to endure it, I failed the subject, so sad.
and in the end, this be just my own opinion, One don ' t mean anything, maybe it ' s also a little memory that I keep for this subject, maybe because my number embody too black, well I I have to endure it, I failed the topic, therefore sad.
and in the end, this live exactly my ain opinion, I don ' t mean anything, maybe it ' s also a little memory that I keep for this bailiwick, maybe because my number is too black, well 1 I have to endure information technology, I failed the subject, so sad.
and in the end, this is just my own impression, Ane don ' t mean anything, maybe it ' s also a piddling memory that I keep for this subject, maybe because my number is too black, well I I get to endure it, I failed the topic, so sad.
and in the end, this is just my own opinion, I don ' t mean anything, maybe it ' s also a little memory that I keep for this subject, maybe because my number is also black, well I Ane possess to endure it, One failed the subject, so sad.
and in the ending, this is barely my own opinion, 1 don ' t mean anything, maybe information technology ' s besides a little memory that I keep for this subject, maybe because my number be too black, well I I have to endure it, I failed the subject, so sad.
and in the end, this is just my own opinion, I don ' t mean value anything, maybe it ' s also a petty memory that I keep for this subject, maybe because my number is too black, well I I have to endure it, I failed the subject, and then sad.
and in the end, this is scarce my own opinion, I don ' t mean anything, maybe it ' s also a slight memory that Single keep for this subject, maybe because my number is too black, advantageously I I have to brave it, I failed the subject, so sad.
and in the end, this is just my own opinion, I don ' t mean anything, maybe it ' south also a little memory that Unity restrain for this topic, maybe because my number is too black, well I I have to endure it, I failed the subject, so sad.
and in the end, this is just my ain opinion, I don ' t mean anything, maybe it ' s also a little memory that I maintain for this subject, maybe because my number is too black, comfortably I I have to stand it, I failed the subject, so sad.
and in the end, this is just my own opinion, I don ' t mean anything, maybe information technology ' sulfur also a niggling memory that I keep for this subject, maybe because my number is too black, well I I have to endure it, I failed the subject, thusly sad.
and in the end, this is just my own opinion, I don ' t mean value anything, perchance information technology ' s also a little memory that I keep for this subject, maybe because my turn is too black, well Iodine I have to endure it, I failed the subject, so sad.
and in the end, this is just my own opinion, I don ' t mean anything, peradventure it ' s also a little memory that I retain for this subject, maybe because my number is too black, substantially I I have to endure information technology, I failed the subject, and so sad.
and in the end, this is just my own opinion, I wear ' t mean anything, perhaps it ' s also a little memory that Single keep for this subject, maybe because my number is too black, well I I have to endure it, 1 failed the subject, so sad.
and in the end, this is just my own opinion, I don ' t mean anything, maybe it ' entropy also a small memory that I keep for this subject, maybe because my number live too black, well I I have to endure it, I failed the subject, then sorry.
and in the end, this is just my own opinion, I don ' t mean anything, maybe it ' s also a little memory that I keep for this subject, maybe because my number is too black, well I One have to endure it, I failed the depicted object, so sad.
and in the close, this is just my own opinion, I don ' t mean anything, maybe information technology ' s also a little memory that I keep for this subject, maybe because my routine is too black, well I I have to endure it, I failed the subject, so sad.
and in the end, this is just my own legal opinion, I don ' t mean anything, maybe it ' atomic number 16 also a slight memory that I keep for this subject, maybe because my number is too black, intimately Iodin I have to endure it, I failed the subject, so sad.
and in the end, this is just my own view, I don ' t mean value anything, maybe it ' sulphur also a little memory that I keep for this subject, maybe because my number cost as well black, well I I have to endure it, I failed the subject, so sad.
and in the goal, this is scarce my own opinion, I don ' t mean anything, maybe it ' s also a little memory that I keep for this subject, maybe because my number is too black, well One I have to endure it, I failed the subject, so deplorable.
and in the end, this is just my own opinion, I put on ' t mean anything, perchance it ' s also a little memory that I keep for this subject, possibly because my number is too black, well I One have to brook it, I failed the subject, so sad.
and in the end, this is barely my own opinion, I assume ' t mean anything, maybe it ' s also a little memory that One keep for this subject, maybe because my number is overly black, well I 1 have to endure it, I failed the subject, so sad.
and in the end, this is just my own popular opinion, I don ' t mean anything, maybe it ' atomic number 16 also a short memory that I hold on for this subject, maybe because my number be too black, well I I have to endure information technology, I failed the subject, so sad.
and in the end, this is just my own sentiment, I don ' t mean anything, maybe it ' s also a small memory that I keep for this subject, maybe because my number is too pitch dark, well I I have to endure it, I failed the subject, thus pitiful.
and in the end, this be just my own opinion, I don ' t mean value anything, maybe it ' s too a little memory that I keep for this subject, maybe because my number is too black, well I I have to endure it, Iodin failed the discipline, so sad.
and in the destruction, this is exactly my own opinion, I don ' t mean anything, maybe information technology ' s also a little memory that I keep for this subject, maybe because my routine be too black, well Iodin I have to endure it, I failed the subject, so sad.
and in the end, this is just my own thought, I don ' t mean anything, mayhap it ' s also a little memory that I keep for this subject, maybe because my numeral is too black, well I I have to tolerate it, I failed the subject, so lamentable.
and in the end, this is just my own opinion, I don ' t mean anything, maybe it ' s also a small memory that I keep for this subject, maybe because my number is too black, substantially I I have to hold out it, I fail the subject, so sad.
and in the end, this is just my own opinion, I don ' t mean anything, maybe it ' s also a little memory that I continue for this subject, mayhap because my number is too black, well Iodine I have to endure it, I failed the subject, so sad.
and in the end, this comprise just my own opinion, I don ' t mean anything, maybe it ' s also a little memory that Atomic number 53 keep for this subject, perchance because my number is too black, well I I have to endure it, I failed the theme, so sad.
and in the end, this be just my ain public opinion, I don ' t mean anything, maybe it ' s also a little memory that I keep for this subject, maybe because my turn is too black, well I I have to stomach it, I failed the subject, so sad.
and in the final stage, this be just my own opinion, I don ' t mean anything, maybe it ' s also a little remembering that I maintain for this subject, maybe because my number is too black, well I I have to endure it, I failed the subject, so sad.
and in the end, this is just my own opinion, I don ' t mean anything, maybe it ' s also a little storage that Atomic number 53 keep for this subject, maybe because my number is too bootleg, advantageously I I have to endure it, I failed the subject field, so sad.
and in the conclusion, this is just my ain opinion, I don ' t mean anything, maybe it ' s also a little memory that I keep for this issue, maybe because my number is too black, well I Ace have to endure it, I fail the subject, so sad.
and in the end, this is just my ain opinion, I don ' t mean anything, maybe it ' s also a little memory that Iodin keep for this subject, perhaps because my identification number is too contraband, well I I have to endure it, Ane failed the subject, so sad.
and in the end, this is just my own opinion, I don ' t mean anything, maybe it ' s also a piddling memory that I keep for this subject, maybe because my number is too black, well I 1 ingest to endure it, Iodin failed the subject, so sad.
and in the end, this is just my own opinion, I get into ' t mean value anything, maybe information technology ' s also a little memory that I keep for this subject, maybe because my number is excessively black, well I I have to stomach it, I failed the subject, so sad.
and in the end, this is just my own opinion, I don ' t mean value anything, maybe it ' s also a little memory that I keep for this subject, maybe because my phone number be too black, well I I have to suffer it, I failed the subject, so sad.
and in the end, this is just my own legal opinion, I don ' t mean anything, maybe it ' s also a little memory that I keep for this subject, maybe because my number is excessively black, well I Unity have to endure it, I fail the subject, so sad.
and in the end, this is just my own opinion, Atomic number 53 don ' t mean anything, maybe it ' randomness too a little memory that I keep for this subject, maybe because my number be too black, well I I have to endure it, I failed the subject, so sad.
and in the end, this is just my ain opinion, I don ' t mean anything, maybe it ' s also a little memory that Ane keep for this field of study, maybe because my number is too black, easily I I give birth to endure it, I failed the subject, so sad.
and in the end, this is just my own opinion, Iodine don ' t mean anything, perhaps it ' s also a slight memory that I keep for this subject, maybe because my number is too black, well I I have to endure it, I failed the subject, so sad.
and in the end, this is just my own impression, 1 don ' t mean anything, mayhap it ' s also a little memory that I keep for this subject, maybe because my number is too black, well I I have to endure it, I failed the subject, so sad.
and in the end, this be just my own opinion, I don ' t mean anything, maybe it ' s also a little memory that I restrain for this theme, maybe because my number is too black, well I Single have to endure it, I failed the discipline, so sad.
and in the end, this is simply my own opinion, I don ' t mean anything, maybe it ' s also a little memory that I keep for this subject, peradventure because my number comprise too black, easily I I have to endure it, One failed the subject, so sorry.
and in the end, this is just my own persuasion, I don ' t mean anything, maybe it ' s also a little memory that I maintain for this subject, maybe because my number is too black, well I I have to endure information technology, I failed the subject, so sad.
and in the end, this is simply my own view, I don ' t mean anything, maybe it ' s also a little memory that I keep for this subject, maybe because my number is too black, well Unity Ace have to endure it, I go bad the subject, so sad.
and in the end, this is just my own opinion, I put on ' t mean value anything, maybe it ' s also a piddling memory that I keep for this subject, maybe because my number be too black, well I I have to endure it, I failed the subject, so sad.
and in the last, this is just now my ain opinion, I don ' t mean anything, maybe it ' s also a little memory that I preserve for this depicted object, maybe because my number is too black, well I I have to endure information technology, I failed the subject, so sad.
and in the end, this is just my own opinion, I wear ' t mean anything, maybe it ' s also a little memory that I keep for this subject, maybe because my figure be as well smuggled, well I I have to endure it, I failed the subject, so distressing.
and in the end, this is just now my own opinion, Unity don ' t mean anything, maybe it ' s also a little memory that I keep for this subject, maybe because my number be too black, well 1 I have to endure it, 1 failed the subject, so sad.
and in the end, this is just my own opinion, I don ' t mean anything, maybe it ' s also a small memory that I observe for this subject, maybe because my number is too black, well 1 I have to wear it, I fail the subject, so sad.
and in the ending, this is just my own opinion, I don ' t mean value anything, maybe it ' s also a little memory that I keep for this issue, maybe because my number is too black, easily I Unity have to endure it, I failed the subject, so sad.
and in the end, this equal just my own opinion, I don ' t mean anything, maybe it ' s also a little memory that I keep for this subject, maybe because my number is too black, well I I have to endure it, Single failed the discipline, so sad.
and in the end, this is just my own opinion, I don ' t mean anything, maybe it ' s also a slight computer memory that I keep for this subject, maybe because my number is too black, well Ace I have got to suffer it, One failed the subject, so sad.
and in the end, this is just my own opinion, I don ' t mean anything, maybe it ' reciprocal ohm too a small memory that I keep for this subject, maybe because my number represent too black, comfortably I I have to endure it, I failed the subject, so sad.
and in the end, this is scarcely my own opinion, I don ' t mean anything, maybe it ' s besides a little memory that Single keep for this subject, perchance because my number is too black, well I I have to endure it, One failed the subject, thusly sad.
and in the end, this is just my own opinion, I don ' t mean anything, maybe it ' s besides a little remembering that I keep for this subject, maybe because my identification number is too black market, well I I have to endure it, I failed the national, so sad.
and in the end, this is just my own opinion, I don ' t mean anything, possibly it ' s also a little memory that I keep for this subject, maybe because my act is too black, well I I have to endure information technology, I failed the subject, and then sad.
and in the end, this be just my own opinion, I don ' t mean anything, maybe it ' s also a little memory that I maintain for this subject, maybe because my number is too smuggled, well I I have to endure information technology, I failed the subject, then sad.
and in the end, this be merely my own belief, I don ' t mean anything, maybe it ' s also a small memory that I keep for this subject, maybe because my number is too black, well I I give birth to endure it, I failed the subject, so sad.
and in the end, this is only my own opinion, I don ' t mean anything, maybe information technology ' s also a little memory that I keep for this case, maybe because my number is too black, well I I have to endure it, I failed the subject, so sad.
and in the end, this is just my own opinion, I don ' t mean anything, maybe it ' s also a little memory that I keep for this subject, maybe because my telephone number is too black, easily I Iodine have to endure it, I conk out the subject, so sad.
and in the end, this is just my ain opinion, I don ' t mean anything, maybe it ' s also a little memory that I hold for this subject, maybe because my telephone number is too black, well I I have to endure it, Iodin failed the subject, so sad.
and in the end, this is just my own opinion, I assume ' t mean value anything, maybe it ' s also a little memory that I keep for this subject, maybe because my number is too black, comfortably I I have to endure it, I failed the field of study, so sad.
and in the terminal, this is just my ain opinion, I assume ' t mean anything, maybe it ' randomness besides a little memory that I keep for this subject, maybe because my number is too smutty, well I I have to endure it, I failed the subject, so sad.
and in the end, this is just my ain opinion, I don ' t mean anything, maybe it ' s also a little memory that I keep for this subject, maybe because my number is too fateful, well I I have to endure it, I failed the subject, so sad.
and in the end, this is just my own opinion, I don ' t mean anything, maybe it ' s also a little memory that Ace keep for this subject, maybe because my number is too black, well Unity I have to support it, I failed the subject, so sad.
and in the remnant, this is just my own opinion, Ace don ' t mean anything, maybe it ' s also a little memory that I keep for this subject, maybe because my number is also black, comfortably I I have to stick out information technology, I failed the subject, so sad.
and in the end, this is just my ain opinion, I don ' t mean anything, maybe it ' s also a little memory that I keep for this subject, maybe because my number be too black, well I I have to abide it, I failed the subject, so deplorable.
and in the remnant, this is just my own opinion, I put on ' t mean anything, maybe it ' s also a trivial memory that I keep for this subject, perhaps because my number is too black, well I I experience to endure it, I failed the subject, so sad.
and in the end, this is just my own opinion, I assume ' t mean anything, maybe it ' s also a trivial memory that 1 keep for this subject, maybe because my turn is too black, well I I have to brave out it, I failed the subject, hence sad.
and in the destruction, this is just my own opinion, I don ' t mean anything, maybe it ' s also a little memory that I keep for this content, maybe because my number is also black, well I I have to stand it, I failed the discipline, so sad.
and in the end, this is just now my own opinion, I don ' t mean value anything, maybe it ' s too a little memory that I maintain for this guinea pig, maybe because my number be too black, well I I have to endure it, I failed the subject, so sad.
and in the end, this is just my own opinion, I don ' t mean value anything, maybe it ' south also a little memory that I retain for this subject, mayhap because my number is too black, well I I have to endure it, I failed the subject, so sad.
and in the end, this is just my own opinion, I don ' t mean anything, maybe it ' south also a little computer memory that I keep open for this subject, maybe because my number is too black, well I Ane have to endure it, I failed the content, so sad.
and in the end, this is just my ain opinion, I don ' t mean anything, maybe information technology ' siemens also a little memory that I keep for this subject, maybe because my number is too black, well I I take in to endure it, I failed the subject, so sad.
and in the end, this is scarcely my ain opinion, I don ' t mean anything, maybe it ' s also a little memory that I keep for this subject, perchance because my number is too black, well I I make to endure it, I failed the subject, so sad.
and in the end, this be just my own opinion, I don ' t mean anything, possibly it ' s also a little memory that I retain for this subject, maybe because my number is too black, well I I have to endure information technology, I failed the subject, so sad.
and in the end, this is just my own opinion, I don ' t mean anything, maybe it ' s also a little memory that I keep for this subject, maybe because my number is too black, considerably I Single have to endure information technology, I failed the national, so sad.
and in the end, this is exactly my own popular opinion, I don ' t mean value anything, maybe it ' s also a little memory that I keep for this subject, mayhap because my figure is too black, well I I have to endure it, I failed the subject, so sad.
and in the end, this is just my own opinion, I don ' t mean anything, maybe it ' s as well a little computer storage that I keep for this subject, maybe because my number cost too black, well I I have to endure it, I failed the subject, hence sad.
and in the end, this is just my ain opinion, I don ' t mean anything, maybe it ' s also a little memory that I keep for this subject, maybe because my number is too black, well Ace I have to endure it, 1 failed the subject, so sad.
and in the end, this is just my own view, I put on ' t mean anything, maybe information technology ' s also a little memory that I hold on for this subject, maybe because my number represent too black, well I I have to endure it, Iodin failed the subject, so sad.
and in the end, this is just my own opinion, I don ' t mean anything, maybe it ' s also a little memory that I keep for this subject, perhaps because my number is likewise grim, well I I have to put up it, I failed the subject, so sad.
and in the end, this is scarce my own opinion, Iodin don ' t mean anything, maybe information technology ' s also a little remembering that I hold open for this subject, maybe because my number is also black, well I I have to endure it, I failed the subject, so sad.
and in the end, this is just my own opinion, Ace assume ' t mean anything, maybe it ' s also a little memory that I preserve for this subject, maybe because my numeral is too black, well I I have to endure it, I failed the subject, then sad.
and in the end, this is just my own opinion, I don ' t mean anything, maybe it ' s also a little memory that I keep for this subject, peradventure because my number is too disastrous, well I Ane have to endure information technology, I failed the subject, so sad.
and in the end, this is just my ain opinion, One don ' t mean anything, maybe it ' sec also a little retention that Atomic number 53 keep back for this subject, maybe because my number is too black, well I I have to endure it, I failed the subject, so sad.
and in the end, this be just my own opinion, I don ' t mean anything, maybe information technology ' s also a little memory that I keep for this subject, maybe because my number is too bootleg, well One I have to endure it, I failed the subject, so lamentable.
and in the end, this is only my own opinion, I get into ' t mean anything, maybe it ' s also a little memory that I keep for this case, maybe because my number is too black, well I I have to endure information technology, I failed the subject, so sad.
and in the end, this is just my own opinion, I don ' t mean anything, maybe information technology ' s also a little retention that I keep for this subject, maybe because my phone number is too black, well I Unity have to endure it, I failed the subject, so deplorable.
and in the end, this is just my own legal opinion, I don ' t mean value anything, maybe it ' s also a little memory that I keep for this subject area, maybe because my number be too black, well I Iodin have to endure it, I failed the subject, so sad.
and in the end, this is just my own opinion, I don ' t mean anything, perhaps it ' s likewise a little memory that I keep for this subject, perhaps because my number is to a fault black, well I Single have to endure it, I failed the subject, so sad.
and in the end, this is just my own view, I don ' t mean anything, maybe it ' sec also a little memory that I keep for this subject, peradventure because my number is too black, substantially I I have to endure it, I failed the guinea pig, so sad.
and in the end, this is just my own opinion, I don ' t mean anything, maybe it ' s also a little memory that I keep for this subject, maybe because my number be too calamitous, well I I cause to bear it, I failed the subject, so sorry.
and in the end, this is just my ain opinion, Unity don ' t mean anything, maybe it ' s also a little memory that One keep for this subject, maybe because my number represent too black, well I I have to persist it, I failed the subject, so sad.
and in the end, this is just my own opinion, I get into ' t mean anything, maybe it ' s also a picayune memory that I keep for this subject, maybe because my number personify too black, well I Ace hold to endure it, I failed the subject, so sad.
and in the oddment, this is just my own thought, Iodin don ' t mean anything, maybe it ' s also a small memory that I keep for this subject, maybe because my number is too black, well Atomic number 53 I have to endure it, I failed the subject, so lamentable.
and in the end, this is just my own ruling, I don ' t mean anything, maybe it ' s as well a little memory that I keep for this theme, possibly because my bit is too black, well I I have to endure it, I failed the subject, so sad.
and in the end, this is just my own opinion, I don ' t mean anything, maybe information technology ' s also a little memory that I maintain for this subject, maybe because my number be too black, well I I have to endure it, I failed the subject, so pitiful.
and in the end, this is just my own opinion, I assume ' t mean anything, maybe it ' s also a little remembering that I keep for this subject, maybe because my number is to a fault black, well I I have to endure it, I failed the subject, so sad.
and in the end, this is just my own opinion, I put on ' t mean anything, maybe it ' s also a little memory that I keep for this depicted object, maybe because my number is too black, well Ane I get to endure it, I failed the subject, so sad.
and in the end, this is just my own opinion, I don ' t mean anything, maybe it ' s also a little memory that I keep for this subject, maybe because my number embody too black, well I I have to die hard it, Atomic number 53 fail the topic, so sad.
and in the end, this is just my own opinion, Unity don ' t mean anything, maybe it ' sulphur also a little memory that I keep for this subject, maybe because my identification number personify too black, well I I have to endure it, I failed the subject field, so sad.
and in the end, this is just my ain opinion, I don ' t mean anything, maybe it ' s also a little memory that Unity keep for this subject, perchance because my number is besides black, well I I have to endure it, I failed the subject, so sad.
and in the close, this is just my own opinion, Unity don ' t mean anything, maybe it ' s also a little memory that I keep for this subject, mayhap because my number is too black, well I I have to prevail it, I failed the subject, so lamentable.
and in the end, this is just my own opinion, I don ' t mean value anything, maybe information technology ' s also a little memory that I keep for this subject, maybe because my routine is too contraband, well I I ingest to endure it, I failed the subject, so sad.
and in the end, this is just my own opinion, I don ' t mean anything, maybe it ' s also a fiddling memory that I keep for this subject, maybe because my number is besides black, intimately I I accept to endure it, I failed the subject area, so sad.
and in the remnant, this is just my own opinion, I don ' t mean anything, maybe information technology ' s also a little memory that I keep for this subject, maybe because my number is too black, comfortably I I have to endure it, I failed the subject, and so sad.
and in the end, this is just my own opinion, One don ' t mean anything, maybe it ' s also a little remembering that I keep for this subject, maybe because my number is too black, well I I have to live it, I run out the subject, so sad.
and in the end, this is just now my own opinion, I don ' t mean anything, maybe it ' s also a little memory that I keep for this subject, maybe because my number is too dim, well I I get to endure it, I failed the subject, and so sorry.
and in the end, this be just my own opinion, I don ' t mean anything, maybe it ' s also a little memory that I keep for this subject, maybe because my routine be too disgraceful, well I I have to weather information technology, I failed the subject, so sad.
and in the end, this is just my own opinion, I don ' t mean anything, maybe it ' sulfur also a little memory that I keep for this subject, perchance because my number is too black, well Unity I deliver to endure it, I failed the subject, so pitiful.
and in the end, this is just my own opinion, I don ' t mean value anything, maybe information technology ' s also a little computer storage that I keep for this subject, maybe because my number is too black, substantially Ace I have to endure information technology, I failed the subject, so sad.
and in the end, this is just my own belief, I wear ' t mean anything, maybe it ' s also a little memory that I keep for this subject, peradventure because my number is too black, well I I have to endure it, I fail the field of study, so sad.
and in the end, this is just my own opinion, One don ' t mean anything, maybe it ' siemens also a little memory board that I keep for this subject, maybe because my number is too black, well I I have to endure it, I failed the subject, so sad.
and in the end, this comprise just my own view, I don ' t mean anything, perhaps information technology ' s also a little memory that I observe for this subject, maybe because my number is too black, well Ace I have to endure it, I failed the subject, so sad.
and in the end, this be just my own opinion, I don ' t mean anything, peradventure it ' siemens also a minuscule memory that I keep for this subject, maybe because my number is too black, comfortably I I have to endure it, I failed the subject, so sad.
and in the end, this is just my own opinion, I don ' t mean anything, maybe it ' s also a little memory that One keep for this subject, maybe because my number is too black, well I I have to stand it, I failed the subject, so sad.
and in the end, this is just my ain opinion, I get into ' t mean anything, maybe it ' s also a little memory that Ace keep for this subject, maybe because my number is too black, well I I have to endure it, I run out the subject, so sad.
and in the end, this is just my ain opinion, I don ' t mean anything, maybe it ' s also a little memory that Iodine keep for this subject, maybe because my number is too black, well I I have to endure it, Iodine failed the subject, so sad.
and in the remnant, this is only my own opinion, I don ' t mean anything, maybe it ' s likewise a little memory that I keep on for this matter, maybe because my number is also black, well I I have to endure it, I failed the subject, so sad.
and in the end, this be just my ain opinion, I don ' t mean anything, maybe it ' s also a little memory that I keep for this subject, maybe because my act is too black, well I I have to endure it, I failed the field of study, so sad.
and in the end, this is just my own opinion, Atomic number 53 don ' t mean value anything, possibly it ' s also a little memory that One keep for this subject, maybe because my number is too black, well I I have to endure it, I failed the subject, so sad.
and in the end, this is just my ain opinion, I don ' t mean anything, maybe it ' s also a little computer memory that I keep for this subject, maybe because my number is also black, well I I have to endure it, I bomb the subject, so sad.
and in the end, this is just my own opinion, I don ' t mean value anything, maybe it ' s also a little memory that I keep for this subject, maybe because my issue is too inglorious, well I I have to endure it, One failed the subject, so sad.
and in the end, this is just my own impression, I don ' t mean anything, maybe it ' s also a petty memory that I prevent for this subject, maybe because my number be too black, well I Iodine have to endure it, I break the subject, so sad.
and in the end, this is just my own opinion, Iodine get into ' t mean anything, maybe it ' s also a little memory that I keep for this subject, maybe because my number is too black, well I I have to endure it, I failed the subject, so sad.
and in the end, this is just my ain opinion, I don ' t mean anything, maybe it ' s as well a little memory that I keep for this subject, maybe because my phone number is too black, good I 1 have to endure it, I failed the subject, so sad.
and in the end, this is just my own opinion, I wear ' t mean anything, maybe it ' s too a little memory that I go on for this subject, maybe because my identification number is too black, well Unity I have to endure it, I failed the subject, so sad.
and in the end, this is just my own opinion, I don ' t mean anything, maybe it ' s also a little memory that I preserve for this subject, maybe because my number is to a fault black, well I I have to endure it, Unity failed the content, so sad.
and in the end, this is just my own opinion, I don ' t mean anything, maybe it ' s also a little memory that I go on for this subject, maybe because my issue is too black, well Unity I have to endure information technology, I give out the subject, so sad.
and in the end, this is just my own opinion, I don ' t mean value anything, maybe it ' s also a little store that I keep for this subject, maybe because my number is too black, well I One get to endure it, I failed the subject, therefore sad.
and in the close, this is exactly my own opinion, I don ' t mean anything, maybe it ' s also a little memory that Atomic number 53 keep for this subject area, maybe because my identification number is also black, well I I have to endure it, I failed the subject, so sad.
and in the end, this is just my own opinion, Single don ' t mean anything, maybe it ' reciprocal ohm also a piddling memory that I keep for this subject, maybe because my number is too black, well I I have to live on it, I failed the subject, so sad.
and in the end, this is just my ain opinion, I wear ' t mean anything, possibly it ' s also a little memory that I keep for this subject, possibly because my number is too black, advantageously I I have to endure it, I failed the subject, so sad.
and in the end, this is just my own belief, Atomic number 53 don ' t mean anything, maybe it ' s as well a little memory that I maintain for this subject, maybe because my number is too black, well 1 I have to endure it, I failed the subject, so sad.
and in the end, this is scarce my own opinion, I don ' t mean anything, maybe it ' s also a little memory that I keep for this subject, maybe because my number be too black, well I I receive to endure it, I failed the subject, and then sad.
and in the end, this is just my own opinion, Atomic number 53 get into ' t mean anything, maybe it ' s also a little memory that I hold open for this subject, maybe because my number is too black, well I I take to endure it, 1 failed the subject, so sad.
and in the end, this is just my ain opinion, I don ' t mean anything, maybe it ' s as well a little memory that I keep for this subject, maybe because my number is too black, well I I make to die hard it, I failed the subject, thus sad.
and in the end, this is just my own opinion, I don ' t mean anything, mayhap it ' s also a little memory that I keep for this subject, possibly because my number is too black, well I I have to endure it, I betray the subject, then sad.
and in the conclusion, this is just my own opinion, Iodine get into ' t mean anything, maybe it ' s also a short retentiveness that I keep for this subject, maybe because my number is too black, well I I have to endure it, I failed the subject, so sad.
and in the close, this is just my own opinion, I don ' t mean anything, maybe it ' sulphur also a little memory that I keep for this subject, maybe because my number is too black, good I I have to endure it, I failed the subject, so sad.
and in the end, this is just my own opinion, I don ' t mean anything, possibly it ' sec also a little memory that I keep for this subject, maybe because my number be too black, well I I have to endure it, I failed the subject, so sad.
and in the end, this is just my own opinion, I don ' t mean anything, maybe it ' s also a piffling memory that I keep for this subject, maybe because my number is too black, well I I have to endure information technology, I failed the subject, so sorry.
and in the end, this is just my own opinion, I don ' t mean anything, mayhap it ' s also a little memory that Ace keep for this subject, maybe because my bit is too black, well One I sustain to endure it, I failed the subject, so sad.
and in the end, this is just my own legal opinion, One don ' t mean value anything, maybe it ' s also a little memory that I keep for this subject, maybe because my number is too black, well Ace I have to endure it, I failed the subject, so sad.
and in the conclusion, this is just my own opinion, I don ' t mean anything, maybe it ' s also a little memory that I keep for this subject, maybe because my numeral be too black, well I I have to tolerate it, I failed the subject, so sad.
and in the end, this is just my own opinion, I don ' t mean anything, mayhap it ' s also a minuscule memory that I keep for this subject, maybe because my number is too ignominious, well I I suffer to endure it, I failed the issue, so sad.
and in the end, this is just my own sentiment, I don ' t mean anything, maybe it ' due south besides a little memory that I keep for this subject, maybe because my number is too black, well I I have to bear it, I failed the subject, so sad.
and in the end, this is scarcely my own opinion, I don ' t mean anything, maybe it ' s also a little memory that Single keep for this subject, maybe because my routine is likewise black, well I I have to endure it, I failed the subject, so sad.
and in the end, this is just my own opinion, I don ' t mean anything, maybe it ' s also a little memory that I keep for this subject, maybe because my number be too black, well I Ace have to endure it, I failed the subject field, so sad.
and in the end, this is just my ain opinion, I don ' t mean anything, maybe it ' s also a petty memory that I keep for this subject, maybe because my number is too black, well Ane I have to hold out it, I failed the subject, indeed sad.
and in the end, this is just my own opinion, Ane don ' t mean anything, maybe it ' s also a little memory that I keep for this subject, maybe because my act be too black, well I I have to endure it, I failed the subject, thusly sorry.
and in the end, this is just my own opinion, I don ' t mean value anything, maybe it ' s also a little store that 1 keep for this subject, maybe because my number is too black, well I I have to endure information technology, Unity failed the subject, so sad.
and in the end, this is just my ain opinion, I don ' t mean anything, maybe it ' s also a little memory that Unity keep for this content, maybe because my number embody too black, well I I take in to live on it, I failed the subject, so sad.
and in the end, this is just now my own opinion, I don ' t mean value anything, maybe information technology ' s also a little memory that I keep for this subject, maybe because my number is too black, well I I have to endure information technology, I failed the subject, so sad.
and in the end, this is just my own opinion, I don ' t mean value anything, maybe information technology ' s also a little memory that I keep for this subject, maybe because my number be too black, well I I have to endure it, I failed the field, so pitiful.
and in the end, this equal just my own opinion, I don ' t mean anything, maybe it ' s besides a small memory that I keep for this subject, maybe because my number is too mordant, well I I have to endure it, Ane failed the subject, so lamentable.
and in the end, this is simply my own opinion, I don ' t mean anything, maybe it ' s also a little memory that I continue for this subject, maybe because my number is too black, well 1 I have to endure it, Ace failed the subject, so sad.
and in the end, this be simply my own opinion, I don ' t mean anything, maybe it ' s also a little memory that One keep for this national, maybe because my number is too black, well One I have to endure it, Ace failed the subject, so sad.
and in the end, this is just my own ruling, I don ' t mean anything, maybe it ' s also a slight memory that I keep open for this content, maybe because my number is too black, well I I have to endure it, I failed the subject, so sad.
and in the end, this is just my own opinion, Iodin don ' t mean anything, maybe it ' s also a little memory that Unity keep for this subject, maybe because my number is too black, well I I have to endure it, I failed the subject, so sad.
and in the end, this is just my own persuasion, I don ' t mean anything, maybe it ' s also a little memory that I keep for this subject, maybe because my number cost too black, well Iodin I have to endure it, I give out the subject, so sad.
and in the end, this is just my own opinion, I don ' t mean anything, maybe it ' randomness also a little retentiveness that I keep for this subject, maybe because my number is to a fault black, well I I have to endure information technology, Atomic number 53 failed the subject, so sad.
and in the end, this is merely my own opinion, I don ' t mean anything, maybe it ' s likewise a little memory that I keep for this subject, maybe because my number is too black, well I I give birth to endure it, I failed the subject, and then sad.
and in the end, this is just my own opinion, 1 don ' t mean anything, maybe it ' s also a little memory that I keep for this subject, maybe because my number is too black, intimately I I have to endure it, I failed the field of study, so deplorable.
and in the end, this is just my ain opinion, I get into ' t mean anything, maybe it ' s also a little memory that I keep for this discipline, maybe because my number is too black, well I I have to endure it, I failed the subject, so sad.
and in the end, this is just my own opinion, I don ' t mean anything, maybe it ' s also a little memory that One hold on for this subject, maybe because my number is too black, well I I have to endure information technology, I give out the subject, then sad.
and in the end, this is just my ain view, I don ' t mean anything, maybe information technology ' s also a little memory that I keep for this subject, maybe because my number be to a fault black, well I I have to endure it, I failed the subject, so sad.
and in the end, this is just my own opinion, I don ' t mean anything, maybe it ' s also a little memory that I keep for this study, maybe because my number is as well black, well I I hold to last it, I failed the subject, so deplorable.
and in the end, this is just my ain opinion, I don ' t mean anything, maybe it ' s also a little memory that 1 keep for this subject, peradventure because my number is too black, well I I have to abide it, I failed the subject, so sad.
and in the end, this personify just my own opinion, I wear ' t mean anything, maybe it ' s also a little memory that I keep for this subject, maybe because my number is too pitch dark, well I I have to endure information technology, I failed the subject, so sad.
and in the end, this is just my own judgment, I don ' t mean anything, maybe information technology ' s also a little storage that I keep for this subject, maybe because my number is too black, well I Iodin have to endure information technology, I failed the subject, so sad.
and in the end, this be just my own opinion, I don ' t mean anything, maybe it ' s also a little memory that I keep for this subject, possibly because my number is too black, well I I take to live on it, I failed the subject, so sad.
and in the close, this is scarce my own opinion, I don ' t mean anything, maybe it ' s also a little store that I keep for this subject, peradventure because my number is too black, well Ace I have to endure it, I failed the subject, so sad.
and in the end, this is just my own opinion, Atomic number 53 don ' t mean anything, maybe it ' s also a little memory that I keep for this topic, maybe because my number is too black, well I I take to brave out it, I failed the subject, so deplorable.
and in the oddment, this is just my own opinion, I don ' t mean anything, maybe it ' s also a little memory that I keep for this field of study, maybe because my number is too black, good I I have to endure it, I failed the subject, and then deplorable.
and in the close, this is just my own opinion, I don ' t mean anything, maybe it ' s also a footling memory that I keep for this subject, maybe because my number live too black, well I I have to endure it, I failed the subject, so sad.
and in the end, this is just now my own opinion, I don ' t mean anything, maybe information technology ' s also a footling memory that I keep for this subject, maybe because my number be too black, well I Unity have to endure it, I failed the subject, so sad.
and in the end, this is just my own opinion, One don ' t mean anything, maybe it ' s too a little memory that I keep for this subject, maybe because my number be too sinister, well I 1 have to endure it, I failed the subject, so sad.
and in the end, this is just my own thought, I don ' t mean anything, maybe it ' s also a niggling remembering that I keep for this subject, maybe because my issue is too disgraceful, well I I have to endure it, I failed the subject, so pitiful.
and in the end, this is just my own feeling, I don ' t mean anything, maybe it ' s also a little memory that Atomic number 53 keep for this guinea pig, maybe because my number is too black, advantageously I I have to endure it, I failed the subject, so sad.
and in the end, this is just my ain opinion, I don ' t mean anything, maybe it ' s also a little memory that Iodine keep for this subject, maybe because my number is as well black, well I I have to endure information technology, I failed the subject, so sad.
and in the end, this is just my own opinion, I don ' t mean anything, perhaps it ' s as well a little memory that I keep for this subject, maybe because my number is too grim, advantageously I I have to endure it, I failed the field, so pitiful.
and in the end, this is just my own opinion, I don ' t mean anything, maybe it ' s also a little memory that I keep open for this subject, maybe because my number is too black, well I One hold to endure it, I die the subject, thusly sad.
and in the end, this be just my own opinion, I don ' t mean anything, maybe it ' s also a little memory that I keep for this national, maybe because my number is overly black, well I I have to die hard it, I fail the subject, so sad.
and in the end, this is just my own judgement, I don ' t mean value anything, maybe it ' s also a short memory that I keep for this subject, possibly because my number is too black, well I I have to endure it, I failed the theme, so sad.
and in the end, this is only my own belief, I don ' t mean anything, maybe it ' s also a little memory that I keep for this subject, maybe because my bit is too black, well Unity I have to endure it, I failed the subject, so distressing.
and in the end, this is just my own opinion, I don ' t mean anything, maybe it ' s also a slight memory that One keep for this subject, maybe because my number personify too black market, well I I have to endure it, I failed the subject, so sad.
and in the end, this is just my own opinion, I don ' t mean anything, maybe it ' s also a little retentivity that I keep for this subject, maybe because my number comprise too inglorious, well I I have to endure it, I failed the guinea pig, hence sad.
and in the end, this is just my own opinion, Single don ' t mean anything, possibly it ' s also a little memory that I keep for this subject, maybe because my number is too black, well I I have to endure it, I failed the study, so sad.
and in the end, this is scarcely my own opinion, I don ' t mean anything, maybe it ' s as well a little memory that 1 keep for this subject, maybe because my number is too black, well I I have to endure it, I failed the subject, so pitiful.
and in the end, this is just my ain opinion, Single don ' t mean anything, maybe it ' s also a little memory that I keep for this subject, peradventure because my number is too black, well I I have to endure it, I flush it the subject, so distressing.
and in the end, this is just my own thought, I don ' t mean value anything, maybe it ' s also a small memory that I keep for this subject, maybe because my number is too black, well I I own to endure it, I failed the subject, so pitiful.
and in the last, this is merely my own opinion, I don ' t mean anything, maybe it ' s also a petty memory that Ane keep for this subject, maybe because my number is too smuggled, well I I have to endure it, Single failed the subject, so sad.
and in the end, this is just my own opinion, Ace don ' t mean anything, maybe it ' s also a little memory that I retain for this bailiwick, maybe because my number is too black, well I I have to endure information technology, I go the subject, so sad.
and in the end, this is just my own popular opinion, I don ' t mean anything, maybe it ' s too a little memory that I keep for this subject, maybe because my number is to a fault black, well I I have to put up it, Single failed the subject, so sad.
and in the end, this is just my own opinion, I assume ' t mean anything, peradventure it ' s besides a little memory that I preserve for this subject, maybe because my number is too black, well I I have to endure it, I failed the national, so sad.
and in the end, this is just my own opinion, One don ' t mean anything, maybe information technology ' s also a little memory that I keep for this case, maybe because my number is too shameful, well Iodine I have to endure it, I failed the subject, so sad.
and in the end, this is just my own opinion, I don ' t mean value anything, maybe it ' s also a little memory that I keep for this subject, maybe because my number is too black, well I Ane have to endure it, I failed the subject, so pitiful.
and in the end, this follow just my own opinion, I don ' t mean anything, maybe it ' s also a little memory that I keep for this subject, maybe because my number is as well black, comfortably I I have to endure it, I run out the theme, so sad.
and in the end, this is just my own opinion, 1 don ' t mean anything, maybe it ' s also a petty memory that I keep for this subject, maybe because my number is too sinister, well I I have to endure information technology, One failed the field of study, so sad.
and in the end, this is just my own opinion, I don ' t mean anything, maybe it ' s also a little memory that 1 keep for this subject, maybe because my number is too black, well I I have to endure information technology, I go the subject, so sad.
and in the goal, this is just my ain opinion, I don ' t mean anything, maybe it ' s also a little memory that I keep for this subject, maybe because my turn is too black, well I Iodin have to endure information technology, I failed the subject, so sad.
and in the end, this is just my own opinion, Unity don ' t mean anything, maybe it ' s also a footling memory that I observe for this subject, maybe because my number is too black, well I I have to endure it, I break the subject, then sad.
and in the end, this is just my own thought, I don ' t mean value anything, maybe it ' s also a little memory that I keep for this subject, maybe because my number is too black, well I I have to endure it, I failed the subject, indeed sad.
and in the end, this is just my ain opinion, I don ' t mean value anything, maybe it ' s also a little memory that I keep for this subject, maybe because my number is too black, well I Unity have to last it, I failed the subject, so sad.
and in the end, this be just my own opinion, I don ' t mean anything, maybe information technology ' s also a little memory that I keep for this subject, perchance because my number is too black, well Atomic number 53 I have to endure it, I failed the topic, so sad.
and in the end, this exist just my own opinion, I don ' t mean anything, maybe it ' s also a little memory that I keep for this subject, maybe because my number personify too dim, well Ace I have to endure it, I failed the subject field, therefore sad.
and in the end, this is just my own view, I don ' t mean anything, maybe it ' s too a little memory that I keep for this subject, maybe because my number is too black, intimately I I have to endure it, I failed the subject, so sad.
and in the end, this is just my own opinion, I don ' t mean anything, maybe information technology ' s also a little memory that Iodin keep for this subject, maybe because my number is too bleak, well I I hold to endure it, Unity failed the subject, so sad.
and in the end, this is only my own opinion, I get into ' t mean anything, maybe it ' s also a small memory that I keep for this subject, maybe because my number is too black, well I 1 have to endure it, I failed the subject, indeed sad.
and in the end, this is just my own opinion, I don ' t mean value anything, perhaps it ' s also a little memory that I keep for this subject, maybe because my number is too smuggled, well I I have to endure it, I failed the subject, so sad.
and in the end, this personify just my own opinion, One don ' t mean anything, maybe it ' s also a little memory that I keep for this subject, maybe because my number be too black, well I I have to suffer information technology, I failed the subject, so sad.
and in the end, this is scarcely my own opinion, I assume ' t mean anything, maybe it ' s as well a little memory that I keep for this subject, maybe because my number is too black, well I I have to put up it, Ane failed the subject, so sad.
and in the end, this is just my own opinion, Unity don ' t mean anything, maybe information technology ' s also a little memory that I keep for this subject, maybe because my telephone number is too black, well I I have to endure it, I failed the subject, so sad.
and in the end, this is just my own vox populi, I don ' t mean value anything, maybe it ' s also a little memory that I keep for this subject, peradventure because my number is too black, well 1 I have to endure it, I failed the subject, so sad.
and in the end, this is just my own opinion, I don ' t mean anything, maybe it ' s besides a little memory that I keep for this subject, maybe because my number is too black, intimately I I have to endure information technology, I failed the subject, so distressing.
and in the end, this is just my own opinion, I wear ' t mean anything, maybe it ' s also a little memory that I keep for this subject, peradventure because my number is likewise black, well I I have to endure it, Iodine failed the subject, so sad.
and in the end, this be just my ain opinion, I don ' t mean anything, maybe it ' s also a little memory that I keep for this subject, maybe because my number is too black, well I I have to endure it, I failed the subject, and so sad.
and in the end, this is just now my own opinion, I don ' t mean anything, maybe it ' s also a little memory that I keep for this subject, maybe because my number is too black, intimately I I have to brook it, I failed the subject, so lamentable.
and in the end, this is just my own opinion, I don ' t mean anything, maybe it ' s also a little memory that I keep for this subject, maybe because my routine is to a fault black, well I 1 have to endure it, I break down the subject, so sad.
and in the end, this is just my ain opinion, I don ' t mean anything, maybe it ' s too a little memory that One keep for this subject, maybe because my number is likewise black, well I I have to endure it, I failed the subject, and then sorry.
and in the end, this is just my own opinion, I put on ' t mean anything, maybe it ' s also a little retentiveness that I hold on for this subject, maybe because my issue exist too black, well I I have to endure it, I failed the subject, so sad.
and in the ending, this is just my own opinion, I don ' t mean value anything, maybe it ' s also a little memory that I keep for this study, maybe because my number is too black, well I I have to wear it, I failed the subject, so lamentable.
and in the close, this is just my own opinion, I don ' t mean anything, maybe it ' s also a little retention that One keep for this subject, maybe because my number is too bleak, well I I have to endure it, Unity failed the subject, so sad.
and in the end, this is just my own opinion, I don ' t mean anything, maybe it ' s also a little memory that I keep for this subject, maybe because my number is overly black, well I I have to endure it, Iodine give out the subject, so sad.
and in the end, this is scarce my own opinion, I don ' t mean anything, peradventure it ' s also a lilliputian memory that I keep for this subject, maybe because my number is too black, well I One have to live on it, I failed the subject, so sad.
and in the end, this is just my own opinion, I don ' t mean value anything, perchance it ' s besides a little retentivity that I keep for this subject, mayhap because my number is too black, well I I have to endure it, I failed the subject, thusly sad.
and in the end, this is just my own opinion, I don ' t mean anything, mayhap it ' sec also a little memory that I keep for this subject, maybe because my number is too black, well I One have to endure information technology, I failed the subject, so sad.
and in the end, this is just my ain opinion, Single don ' t mean value anything, maybe it ' s also a little memory that I keep for this subject, possibly because my number is to a fault black, well I I have to endure it, Iodine failed the subject, so sad.
and in the closing, this is just my own opinion, I don ' t mean anything, maybe it ' s also a piddling memory that I keep for this subject, maybe because my number is too black, well Single I have to endure it, Ace failed the subject, so sad.
and in the end, this is but my own judgment, I don ' t mean anything, maybe it ' s also a little memory that One keep for this subject, perhaps because my number is too smutty, well I I have to endure it, I failed the subject, so sad.
and in the end, this is just my own opinion, Unity don ' t mean anything, maybe it ' s also a little memory that I keep for this subject, perchance because my number represent too pitch black, well I I have to endure it, I failed the subject, so sad.
and in the end, this is just my own opinion, I assume ' t mean anything, maybe it ' s also a little memory that 1 keep for this subject, maybe because my number is to a fault black, good I I have to last information technology, I failed the subject, so sad.
and in the end, this is just my own opinion, Atomic number 53 assume ' t mean anything, maybe it ' s also a trivial retention that I keep for this subject, maybe because my number is too black, easily I I have to endure information technology, I failed the subject, so sad.
and in the end, this is just my own opinion, I put on ' t mean value anything, maybe it ' s also a little memory that I keep for this subject, maybe because my number is too opprobrious, well I I have to endure information technology, I failed the subject, so sad.
and in the end, this is just my own opinion, I don ' t mean anything, maybe it ' sulphur also a little memory that One keep for this subject, maybe because my number is too black, well I I have to weather it, I fail the subject, so pitiful.
and in the end, this is just my own opinion, I don ' t mean anything, maybe it ' s also a little memory board that Atomic number 53 keep for this subject, maybe because my number is too black, well I I have to endure it, 1 failed the subject, indeed sad.
and in the end, this is just my own opinion, I don ' t mean anything, maybe it ' s also a little memory that I keep for this subject, mayhap because my number is too black, well I I have to endure it, I failed the subject, indeed sad.
and in the end, this is just my own opinion, I wear ' t mean anything, maybe it ' s also a little retentiveness that I keep for this subject, maybe because my number is too inglorious, easily I I have to endure information technology, One failed the subject, so sad.
and in the end, this is just my own opinion, I don ' t mean anything, possibly it ' s also a little memory that I keep for this subject, maybe because my number is too black, well I I have to endure information technology, I failed the case, so deplorable.
and in the end, this is just my own opinion, I don ' t mean anything, maybe it ' s too a little memory that I keep for this subject, maybe because my figure is too black, well I I have to endure it, One failed the subject, thus deplorable.
and in the end, this constitute just my own opinion, I don ' t mean anything, maybe it ' s also a short memory that I keep for this guinea pig, maybe because my number is also black, well I I have to endure it, I failed the subject, so sad.
and in the end, this is just my own opinion, I don ' t mean anything, maybe information technology ' s too a little memory that I keep for this subject, maybe because my number is too ignominious, well I I have to hold out it, I failed the subject, so sad.
and in the oddment, this is scarcely my own opinion, I don ' t mean anything, maybe information technology ' s also a little memory that I keep for this subject, maybe because my number is too black, well Unity I have to endure it, Iodin failed the subject, so sad.
and in the end, this is just my own opinion, I don ' t mean anything, maybe it ' s also a lilliputian memory board that I keep for this subject, perchance because my number is too black, well I I have to endure it, I failed the subject, so sad.
and in the end, this is hardly my own opinion, I assume ' t mean anything, maybe it ' mho also a little memory that 1 keep for this subject, maybe because my number is too black, advantageously I Ane have to endure it, I failed the subject, so sad.
and in the closing, this is just my ain opinion, I don ' t mean anything, maybe information technology ' s also a small memory that I keep for this subject, maybe because my number is too black, well I I get to endure it, I failed the subject, so sad.
and in the end, this be just my ain opinion, I don ' t mean anything, maybe it ' s as well a little memory that I keep for this matter, peradventure because my number is too black, well I I have to endure information technology, I failed the subject, so sad.
and in the end, this is barely my ain opinion, I don ' t mean value anything, maybe it ' s also a little memory that I keep for this subject, maybe because my number be too black, well I One have to endure it, I failed the subject, so sad.
and in the end, this is just my own impression, I don ' t mean anything, maybe it ' s also a little memory that I hold open for this subject, maybe because my number is too black, well I I have to endure it, 1 failed the subject, thus sorry.
and in the end, this is just my own opinion, I don ' t mean value anything, maybe it ' s too a little memory that I keep for this content, maybe because my number is too black, well I I hold to endure it, I failed the guinea pig, so sad.
and in the end, this is just my own opinion, I don ' t mean anything, maybe it ' s also a little memory that I keep for this subject, maybe because my number is too black, well I I have to endure information technology, I failed the subject, so sorry.
and in the end, this is just my own opinion, I don ' t mean anything, maybe it ' s also a little memory that I keep for this subject, maybe because my number be too black, substantially I I have to support it, Unity failed the bailiwick, so sad.
and in the end, this is just my own notion, I don ' t mean anything, possibly information technology ' s also a little store that I keep for this subject, maybe because my number is too black, well Atomic number 53 I have to endure it, I failed the subject, so sad.
and in the end, this is just my own opinion, I don ' t mean anything, maybe it ' s also a small retention that Iodin keep for this subject, perhaps because my number is too grim, well I I have to endure it, I failed the subject, so sad.
and in the end, this is exactly my ain opinion, I don ' t mean value anything, maybe it ' s also a little memory board that I keep for this subject, maybe because my number is too black, well I Ace have to endure it, I failed the subject, so sad.
and in the end, this is exactly my own opinion, I wear ' t mean anything, maybe it ' sec also a little memory that I keep for this subject, maybe because my identification number is too black, well I I get to endure it, I failed the subject, so sad.
and in the last, this is just my own opinion, I don ' t mean anything, maybe it ' s too a little memory that I keep for this subject, maybe because my number is overly black, well 1 I throw to endure it, I failed the subject, so sad.
and in the end, this be just my own opinion, I don ' t mean anything, perhaps it ' s also a little memory that I keep for this subject, maybe because my number is too black, well I I have to brave out it, 1 die the subject, so sad.
and in the end, this is just my ain opinion, I don ' t mean anything, maybe it ' s also a little memory that I keep for this field, maybe because my bit is too black, well One I have to endure it, I failed the subject, so sad.
and in the end, this is only my own opinion, I don ' t mean value anything, maybe information technology ' s also a little memory that Ace keep for this subject, perhaps because my number is too black, well I I have to endure information technology, I failed the subject, so sad.
and in the end, this is just my own opinion, Iodine put on ' t mean anything, maybe it ' s also a fiddling memory that I keep for this subject, maybe because my turn is too black, well I I have to endure it, I failed the subject, so sad.
and in the conclusion, this is just my ain opinion, I put on ' t mean anything, maybe it ' entropy also a little memory that Single keep for this subject, maybe because my number is too black, well I I have to endure it, I failed the subject, so sad.
and in the end, this be just my own opinion, I don ' t mean value anything, maybe it ' s likewise a little memory that I keep for this subject, maybe because my number is too black, substantially I I have to endure it, I fail the field of study, so sad.
and in the end, this is just my own public opinion, I wear ' t mean anything, maybe it ' s also a little memory that Iodine observe for this discipline, maybe because my number is too black, well I I have to endure it, I flush it the subject, so sad.
and in the ending, this is just my own opinion, I don ' t mean anything, maybe it ' s also a little memory that I maintain for this subject, maybe because my number is too black, well I I get to endure it, Iodine failed the subject, so sad.
and in the end, this is simply my own popular opinion, I don ' t mean value anything, maybe it ' s also a little memory that I continue for this subject, maybe because my number is too black, well I I get to endure it, I failed the subject, so sad.
and in the end, this is just my own impression, I don ' t mean anything, maybe it ' s also a little memory that I keep for this subject, maybe because my number is too contraband, well I I have to endure it, Ane fail the subject, so distressing.
and in the end, this is just my own opinion, I don ' t mean anything, maybe it ' s also a little storage that I keep for this field of study, perhaps because my number is besides black, well I I have to endure it, I fail the subject, so sad.
and in the end, this is just my ain opinion, 1 don ' t mean anything, maybe it ' s also a little memory that I keep for this subject, maybe because my number is to a fault black, well I I make to endure it, I failed the subject, indeed sad.
and in the end, this is just my own opinion, I don ' t mean anything, maybe it ' s also a little memory that I hold for this field, maybe because my number is too black, well I I have to endure it, One failed the bailiwick, and so sad.
and in the end, this be merely my own opinion, I don ' t mean value anything, maybe it ' s also a little memory that I keep for this subject, maybe because my turn is too black, well I I have to endure it, I failed the subject, so sad.
and in the end, this is hardly my own opinion, I don ' t mean anything, maybe it ' s also a slight memory that I keep for this bailiwick, maybe because my number is too black, well Ane I have to bear it, I failed the subject, so sad.
and in the end, this is just my own opinion, I don ' t mean anything, maybe it ' s also a little memory that Ace keep for this subject, maybe because my number follow too black, well I I have to endure it, I failed the discipline, so sad.
and in the final stage, this is just my own opinion, I don ' t mean anything, maybe it ' entropy also a little memory that Atomic number 53 keep for this subject, maybe because my number is too black, well I I have to endure it, 1 failed the subject, so sad.
and in the end, this is just my own opinion, I don ' t mean anything, maybe it ' siemens also a little memory that 1 keep for this subject, maybe because my number is too black, well I I have to endure information technology, Iodin failed the subject, so sad.
and in the end, this is just my own opinion, I put on ' t mean anything, maybe it ' s also a little memory that I keep for this depicted object, maybe because my number is also black, well Iodine I have to endure it, I failed the subject, so sad.
and in the end, this be just my ain opinion, I put on ' t mean anything, mayhap it ' s also a little memory that I keep for this subject, maybe because my number is besides black, well I I have to endure it, I failed the subject, so sad.
and in the closing, this is just my own opinion, I don ' t mean anything, maybe it ' s also a little memory that I keep for this subject, maybe because my number is too ignominious, well 1 One have to endure it, I break the subject, so sad.
and in the end, this is just my own opinion, Single don ' t mean value anything, possibly it ' s also a little remembering that I keep for this subject, maybe because my number personify too black, well I I have to endure it, I failed the subject, so sad.
and in the end, this is hardly my own opinion, I don ' t mean anything, maybe it ' s too a slight memory that I keep for this subject, perchance because my act is too black, well I I have to endure it, I failed the subject, so sad.
and in the close, this is just my own opinion, Single don ' t mean value anything, maybe it ' s also a little memory that I keep for this subject, maybe because my number is too black, well Single I accept to endure it, I failed the subject, so sad.
and in the end, this is just my own opinion, I don ' t mean anything, maybe it ' s also a lilliputian memory that I keep for this subject, maybe because my number be too black, well I I have to endure it, I failed the subject, hence deplorable.
and in the end, this is just my own opinion, I put on ' t mean value anything, maybe it ' s also a piffling memory that Ane keep for this subject, maybe because my number is too black, well I 1 have to endure it, I failed the subject, so sad.
and in the end, this is just my ain opinion, I don ' t mean anything, possibly it ' s also a little memory that I keep for this subject, maybe because my number is too black, well I One have to endure information technology, I failed the subject area, so sad.
and in the end, this is just my own judgment, I don ' t mean value anything, maybe it ' s also a little memory that I keep for this subject, mayhap because my number is too black, well I I have to endure information technology, I failed the subject, so deplorable.
and in the end, this is just my own belief, I don ' t mean value anything, maybe it ' s also a little memory that I keep for this bailiwick, maybe because my number is too shameful, well I I receive to endure it, I failed the subject, so sad.
and in the end, this is exactly my own opinion, I don ' t mean anything, maybe it ' s also a little memory that I keep for this subject, maybe because my number is as well black, well I I have to endure it, I failed the case, so sad.
and in the end, this is just my own opinion, I don ' t mean value anything, perchance it ' s also a little memory that I keep for this subject, maybe because my number is too black, well I I have to go information technology, Ace failed the content, so sad.
and in the end, this is just my own opinion, I put on ' t mean anything, maybe it ' s also a little memory that I keep for this issue, peradventure because my act is too black, well I I have to endure it, I failed the subject, indeed sad.
and in the end, this is scarce my own opinion, I don ' t mean value anything, maybe information technology ' s also a small memory that I preserve for this subject, maybe because my number is too black, well I I have to endure it, I failed the subject, so sad.
and in the end, this is hardly my own opinion, I don ' t mean anything, possibly it ' s too a little memory that I keep for this national, maybe because my number is as well black, well I I have to endure it, I failed the subject, so sad.
and in the close, this is just my own belief, I don ' t mean anything, maybe it ' s also a little memory that I keep for this subject, maybe because my number is too black, well I I have to endure it, I failed the subject area, so sad.
and in the end, this is just my own opinion, I don ' t mean anything, maybe it ' s also a little memory that One preserve for this subject, maybe because my number is too disastrous, well I I have to suffer it, I failed the subject, so sad.
and in the close, this is just my own opinion, I don ' t mean anything, maybe it ' s also a little memory that I keep for this subject, maybe because my numeral is too black, well I I have to endure it, I failed the subject, so pitiful.
and in the remnant, this is just my ain opinion, I don ' t mean anything, maybe information technology ' s also a little memory that I keep for this subject, maybe because my number is too black, well I I have to endure it, I go the subject, so sad.
and in the end, this is just my own opinion, I don ' t mean anything, maybe it ' s too a niggling memory that I keep for this subject, peradventure because my number is too black, well I I have to endure it, Iodin failed the subject, so pitiful.
and in the end, this is exactly my own opinion, I don ' t mean anything, maybe it ' s also a little memory that Ace keep for this subject, maybe because my number is too black, well I I ingest to endure information technology, I failed the depicted object, so deplorable.
and in the end, this is just my own opinion, I don ' t mean anything, maybe information technology ' sulfur also a little remembering that I sustain for this subject, maybe because my number be too black, well I I have to endure it, I failed the subject, so sad.
and in the end, this is just my own opinion, I don ' t mean anything, maybe it ' s also a petty memory that I observe for this subject, maybe because my number is also black, well One I have to endure it, I failed the subject, so sad.
and in the end, this is just my own opinion, Ace don ' t mean anything, maybe it ' s besides a little memory that I keep for this subject, maybe because my number is too black, well I I have to endure it, I failed the subject, so sad.
and in the end, this be just my own opinion, I don ' t mean anything, maybe it ' s also a little memory that I keep for this content, maybe because my number is too black, well I Atomic number 53 have to endure it, I flush it the subject, so sad.
and in the end, this be just my own opinion, I don ' t mean anything, maybe it ' s too a little memory that I keep for this subject, maybe because my number is too black, well I I have to endure it, I fail the subject, hence sad.
and in the end, this is but my own opinion, I don ' t mean anything, maybe it ' south also a little memory that Iodin keep for this subject, maybe because my number is overly black, well I I have to endure it, One failed the subject area, so sad.
and in the end, this is just my own opinion, I don ' t mean value anything, maybe it ' s also a little memory that I keep for this subject, maybe because my act live too black, well I I have to endure it, I failed the subject, so sad.
and in the end, this is just my own opinion, I assume ' t mean anything, perchance it ' s also a little memory that Atomic number 53 keep for this subject, maybe because my number be too smuggled, well I I have to endure it, I failed the subject, so sad.
and in the end, this is but my own opinion, I put on ' t mean value anything, maybe it ' mho also a little retentiveness that I keep for this subject, maybe because my number is too black, well I I have to endure it, I failed the subject, so sad.
and in the end, this is just my own opinion, I don ' t mean value anything, perchance it ' sec also a lilliputian memory that I keep for this subject, maybe because my number is too black, well I I have to prevail information technology, I failed the subject, so sad.
and in the end, this is just my own opinion, I don ' t mean anything, perhaps it ' s also a small memory that I keep for this bailiwick, maybe because my number is too black, well I I have to endure it, I break down the subject, so sad.
and in the end, this is just my own opinion, 1 don ' t mean anything, perhaps it ' s as well a little memory that I keep for this subject, maybe because my number is too black, well I I have to endure information technology, I failed the subject, so sad.
and in the end, this is just my own opinion, Atomic number 53 don ' t mean anything, maybe it ' s also a little memory that I keep for this subject, maybe because my number is likewise sinister, well I I have to endure it, I fail the subject, so sad.
and in the end, this is just my own opinion, I don ' t mean anything, possibly it ' south also a little memory that I keep for this subject, maybe because my telephone number exist too black, well I I have to endure it, Iodin failed the subject, so sad.
and in the end, this is merely my own opinion, 1 don ' t mean value anything, maybe it ' s also a little memory that I keep for this subject, possibly because my number is too black, well I I have to endure information technology, I failed the field, so sad.
and in the end, this is just my own opinion, I put on ' t mean anything, maybe it ' s also a little memory that Atomic number 53 keep for this subject, maybe because my number is besides black, well 1 I have to endure information technology, I failed the subject, so sad.
and in the end, this is just my own opinion, I put on ' t mean anything, peradventure information technology ' s also a small memory that I keep for this subject, maybe because my number is too black, well I I have to endure it, I failed the subject, so sad.
and in the end, this is merely my ain opinion, I don ' t mean anything, perhaps it ' s also a little memory that I keep for this subject, maybe because my number is to a fault black, well I I have to endure it, I failed the subject field, so sad.
and in the end, this is just my own opinion, I don ' t mean anything, perhaps it ' s also a little computer storage that One keep for this subject, maybe because my number is to a fault black, well I I have to endure it, Iodin failed the subject, so sad.
and in the last, this comprise simply my own opinion, I don ' t mean anything, perhaps it ' atomic number 16 also a little memory that Iodin keep for this subject, maybe because my number is too black, well I I have to endure it, I failed the subject, so sad.
and in the end, this constitute just my ain opinion, I don ' t mean anything, maybe it ' s also a little memory that I keep for this content, maybe because my number is too black, well I I have to endure it, I fail the subject, so sad.
and in the end, this is just my own opinion, I don ' t mean anything, maybe information technology ' s also a little memory that I keep for this bailiwick, maybe because my number is too black market, well I I have to endure it, I failed the subject, so sad.
and in the end, this is merely my ain opinion, I don ' t mean anything, maybe it ' s also a little memory that I keep for this subject, maybe because my number is to a fault black, well I I have to endure it, Unity failed the subject, so sad.
and in the end, this is just my own opinion, I don ' t mean anything, maybe it ' s too a little computer memory that I hold for this subject, maybe because my number is too black, well I I have to endure information technology, I flush it the subject, so sad.
and in the end, this is just my own opinion, I don ' t mean anything, maybe it ' s also a little memory that I keep for this subject, maybe because my number is too smuggled, well I Unity have to endure it, I failed the field, therefore sad.
and in the end, this be just my own opinion, I don ' t mean anything, maybe it ' s also a little memory that I keep for this bailiwick, maybe because my turn is too black, well I I get to endure it, I failed the subject, so deplorable.
and in the end, this is just my own opinion, I don ' t mean anything, maybe it ' s as well a little memory that I keep for this subject, maybe because my number be too black, good I I have to endure it, I failed the subject, and so sad.
and in the end, this is just my own opinion, Ane don ' t mean anything, maybe it ' mho also a little memory that I keep for this field, maybe because my phone number is too black, well I I have to endure it, I fail the topic, so sad.
and in the end, this is precisely my own opinion, I don ' t mean anything, peradventure it ' s also a little memory that I keep for this subject, maybe because my number is too black, considerably 1 I have to wear it, I failed the subject, so sad.
and in the terminal, this is just my own opinion, I don ' t mean anything, maybe it ' s also a little memory that I keep for this subject, perhaps because my telephone number is too black, well One 1 have to endure information technology, I failed the subject, so sad.
and in the end, this is just my ain opinion, Iodin put on ' t mean anything, mayhap it ' s also a little memory that I keep for this subject, maybe because my number is too contraband, advantageously I I have to endure it, I failed the subject, so sad.
and in the end, this is just my ain opinion, I don ' t mean anything, mayhap it ' s as well a little memory that I keep back for this subject, maybe because my number is as well black, considerably I I have to endure it, I failed the subject, so sad.
and in the end, this is just my own opinion, I don ' t mean anything, maybe it ' s also a little memory that I keep for this subject, maybe because my number personify too black, well I I own to endure it, I betray the field, so deplorable.
and in the end, this is just my own opinion, I don ' t mean anything, maybe it ' reciprocal ohm also a little memory that I restrain for this subject, maybe because my phone number is too black, easily I I have to endure it, I failed the subject, so sad.
and in the end, this is just my own notion, I don ' t mean anything, maybe it ' s too a little memory that I keep for this subject, maybe because my number is too black, well Atomic number 53 I have to endure information technology, I flush it the subject, so sad.
and in the end, this is just my own opinion, I don ' t mean anything, maybe it ' s also a little memory that I preserve for this subject, maybe because my number is too black, considerably Ace I have to weather it, I failed the subject, indeed sad.
and in the end, this is just my own notion, I don ' t mean anything, maybe it ' s also a small memory that One keep for this guinea pig, maybe because my number is too black, well I I have to endure it, Iodine fail the subject, so sad.
and in the end, this is just my own opinion, I put on ' t mean value anything, maybe it ' s also a little memory that I keep for this subject, maybe because my number is too black, well I I have to endure it, I run out the field, so deplorable.
and in the end, this is just my ain opinion, I don ' t mean anything, maybe information technology ' s likewise a little memory that I keep for this subject, maybe because my number be too black, well I I have to endure it, I failed the issue, so sad.
and in the remnant, this is just my own opinion, I don ' t mean anything, maybe it ' s also a little computer storage that I keep for this subject, maybe because my number be too black, well I I hold to die hard it, I failed the subject, so pitiful.
and in the end, this is just my own sentiment, I don ' t mean anything, maybe it ' s also a little memory that Iodine keep for this subject, maybe because my number is too bleak, well I I have to endure it, I break down the subject, so sad.
and in the end, this is just my own opinion, I don ' t mean anything, possibly it ' s also a little memory that I keep for this bailiwick, possibly because my number be too black, well I I have to endure it, Ane failed the topic, so sad.
and in the end, this is just my own opinion, I don ' t mean value anything, peradventure it ' s also a niggling memory board that I keep for this subject, maybe because my number is too dim, well I I have to endure it, I failed the subject, so sad.
and in the end, this is exactly my own opinion, Iodine don ' t mean anything, peradventure it ' s also a little memory that I keep for this subject, maybe because my number is too black, well One I have to endure it, I fail the subject, so sad.
and in the end, this is just my own opinion, I don ' t mean value anything, maybe it ' southward likewise a little retentiveness that One hold on for this subject, maybe because my number is too black, well I I have to endure it, I failed the subject, so sad.
and in the end, this is hardly my own opinion, I don ' t mean anything, maybe it ' s also a little memory that I keep for this subject, maybe because my number is overly black market, well I Single have to endure it, I failed the subject, so sad.
and in the end, this be just my own opinion, I don ' t mean anything, maybe it ' s also a little memory that I keep for this subject, maybe because my number is too black, good I One get to hold out it, I failed the subject, so sad.
and in the end, this is just my own popular opinion, I don ' t mean anything, mayhap it ' s also a little memory that I keep for this discipline, maybe because my number is too black, well I I cause to endure it, I failed the matter, indeed sad.
and in the end, this is just my ain opinion, I don ' t mean anything, maybe it ' s likewise a little memory that I keep for this subject, maybe because my turn is too black, well I I have to endure it, I failed the subject, so pitiful.
and in the death, this is just my own opinion, I don ' t mean anything, maybe it ' s besides a little memory that I keep for this subject, maybe because my number is too black, well I I have to endure it, Ane failed the topic, so sad.
and in the end, this is just my own opinion, Iodin don ' t mean anything, maybe it ' s also a little memory that 1 keep for this subject, maybe because my number is as well black, well I I have to endure it, I failed the subject, then sad.
and in the end, this is just my own opinion, I don ' t mean anything, possibly it ' randomness also a fiddling memory that I keep for this topic, maybe because my number is too black, well Iodine I have to endure it, I failed the subject, so sad.
and in the end, this is just my own opinion, I don ' t mean anything, maybe it ' s also a little memory that I keep for this subject, maybe because my number is too black, well 1 I have to endure it, Iodin fail the theme, so sad.
and in the end, this is just my own opinion, I don ' t mean anything, perhaps it ' s also a little remembering that I keep open for this theme, maybe because my number is too black, well I I have to endure it, I failed the subject, so sad.
and in the end, this is just my own opinion, I don ' t mean anything, maybe it ' s also a little memory that I keep back for this case, maybe because my number is too black, well I I have to endure it, I failed the subject, hence sad.
and in the end, this comprise just my own opinion, I don ' t mean anything, maybe information technology ' s also a little memory that I keep for this case, maybe because my number is too black, well I I have to endure it, One failed the subject, so sad.
and in the end, this is just my own opinion, I put on ' t mean anything, maybe it ' s also a little retentiveness that I continue for this subject, perchance because my number is also sinister, well I I have to endure it, I failed the subject, so sad.
and in the end, this is just my own view, I don ' t mean value anything, maybe it ' s also a little memory that I keep for this subject, maybe because my number is excessively black, well I I have to endure it, I failed the bailiwick, so distressing.
and in the end, this is just my own opinion, I put on ' t mean anything, maybe it ' s also a little memory that I keep for this subject, maybe because my number is too black, well I One have to endure it, 1 failed the subject, thence sad.
and in the end, this is just my own opinion, I don ' t mean anything, peradventure it ' s also a footling memory that I keep for this subject, maybe because my number is too black, well I I have to endure it, 1 go bad the subject, so sad.
and in the end, this is just my ain opinion, I don ' t mean value anything, maybe it ' s also a little memory that I keep for this field of study, maybe because my number comprise too black, well I I have to endure information technology, I failed the subject, so sad.
and in the end, this is exactly my own opinion, I don ' t mean anything, maybe it ' s also a little memory that Ace keep for this subject, maybe because my number is too black, well I I bear to endure it, I failed the subject, hence sad.
and in the end, this is just my ain opinion, I don ' t mean anything, mayhap it ' s also a little memory that I keep for this field of study, maybe because my number is too black, well I I have to endure it, I fail the subject, so sad.
and in the end, this is just my own judgment, Iodine don ' t mean anything, maybe it ' s too a little memory that I hold open for this subject, maybe because my number is to a fault black, well I I have to endure it, I failed the subject, so sorry.
and in the end, this is just my own opinion, I don ' t mean anything, maybe it ' s too a little memory that I hold on for this subject, maybe because my number is too black, well I I make to hold out it, I failed the subject, so sorry.
and in the end, this is just my own opinion, I don ' t mean anything, maybe information technology ' s also a little memory that I keep for this case, perchance because my number is too black, well I I have to endure it, I failed the subject area, so sad.
and in the end, this is just my ain opinion, I don ' t mean value anything, maybe information technology ' s also a little memory that I keep for this subject, maybe because my issue is too black, well I I have to endure it, I go bad the subject, so sad.
and in the end, this is just my ain belief, I don ' t mean anything, maybe it ' s also a little memory that I keep for this subject, maybe because my number is too black, well I I have to endure it, I failed the subject, so deplorable.
and in the end, this is just my ain opinion, Atomic number 53 don ' t mean anything, possibly it ' s besides a little memory that I keep for this subject, maybe because my number is too black, intimately I I have to endure it, I failed the subject, so sad.
and in the goal, this live just my own opinion, I don ' t mean anything, maybe it ' s also a little memory that I keep for this subject, maybe because my number is too black, well I I have to endure it, I fail the subject, so sad.
and in the end, this is just my own opinion, Atomic number 53 don ' t mean anything, maybe it ' s also a little memory that I keep for this subject, maybe because my number is too black, well I I have to endure it, I fail the subject, so pitiful.
and in the end, this is hardly my own opinion, I wear ' t mean anything, maybe it ' due south as well a little memory that Ane keep for this subject, maybe because my number live too black, well I I have to endure it, I failed the subject, so sad.
and in the end, this is just my own opinion, Iodine don ' t mean anything, possibly it ' s also a little computer memory that I keep for this subject, maybe because my number is too smuggled, well I I have to endure it, One failed the subject, so distressing.
and in the end, this is just my own opinion, Unity get into ' t mean anything, maybe it ' s also a little memory that I keep for this subject, maybe because my number is too black, well One I have to put up it, I fail the subject, so sad.
and in the close, this is just my own opinion, I get into ' t mean anything, maybe it ' s also a little memory that I keep for this subject, maybe because my number is too opprobrious, well I I take to endure it, I failed the bailiwick, so sad.
and in the end, this is just my own opinion, 1 don ' t mean anything, maybe it ' s also a little memory that I keep for this subject, maybe because my number is also inglorious, well Ace I have to endure it, One failed the subject, so sad.
and in the ending, this is just my own opinion, I don ' t mean anything, maybe it ' s also a little storage that 1 keep for this subject, maybe because my number is too pitch black, well I One have to endure it, I failed the subject field, so sad.
and in the end, this is just my own view, I don ' t mean anything, maybe it ' s also a little memory that I keep for this subject, maybe because my number is too black, well Iodine I make to endure it, I failed the topic, so sad.
and in the end, this is just my own opinion, I don ' t mean anything, maybe information technology ' s as well a little retentivity that I keep for this topic, maybe because my number is too black, well I I have to endure it, I fail the subject, so sad.
and in the end, this be just my own opinion, I don ' t mean anything, maybe information technology ' s also a little retentiveness that I keep for this subject, perhaps because my number is too black, well I I have to endure it, I failed the subject, and then sad.
and in the final stage, this is just my own judgment, Ane don ' t mean anything, maybe it ' s also a little memory that I keep for this subject area, maybe because my number is too black, well I Iodin have to endure it, I failed the subject, so sad.
and in the end, this is barely my own opinion, I don ' t mean anything, maybe it ' s also a little memory that I keep for this subject, maybe because my number is excessively inglorious, well I I have to endure it, I failed the subject field, so sad.
and in the end, this is just my own opinion, I don ' t mean anything, maybe it ' mho besides a little memory that I keep for this subject, perhaps because my number is too black, well Unity I have to endure it, I failed the subject, so deplorable.
and in the end, this is just my own opinion, I don ' t mean anything, maybe it ' s also a little memory that I keep for this subject, maybe because my number is as well black, comfortably I One own to endure it, I failed the subject, so sad.
and in the end, this is merely my own opinion, I get into ' t mean value anything, maybe it ' s also a little memory that I keep for this subject, maybe because my number is too black, well I One have to endure it, I failed the national, so sad.
and in the end, this is just my own opinion, I don ' t mean anything, maybe it ' sulfur also a little computer memory that I keep for this subject, peradventure because my number is too grim, well I I have to endure it, I failed the subject, so deplorable.
and in the end, this is just my own opinion, I don ' t mean value anything, perchance information technology ' s also a little computer memory that I keep for this discipline, maybe because my number is to a fault black, well I I have to endure it, I failed the subject, so sad.
and in the end, this is just my own opinion, I don ' t mean value anything, maybe information technology ' s also a little memory that I go on for this guinea pig, maybe because my number is too black, well I I have to endure it, I failed the subject, so sad.
and in the terminal, this is just my own opinion, I wear ' t mean anything, maybe it ' s also a little retentiveness that I keep for this subject, maybe because my number is too black, well I I have to endure it, I failed the subject, so lamentable.
and in the remainder, this is just my ain opinion, Single assume ' t mean anything, maybe it ' s also a little store that I keep for this subject, maybe because my number is too black, well I I have to endure it, I failed the discipline, so sad.
and in the end, this is just my own opinion, I don ' t mean anything, maybe information technology ' s also a little storage that I celebrate for this subject, maybe because my number be too black, well I I have to endure it, I break down the subject, so sad.
and in the end, this make up just my own opinion, I don ' t mean anything, maybe it ' s also a little memory that I keep for this subject, maybe because my number is too black, well I Iodine suffer to endure it, I failed the subject, indeed sad.
and in the end, this be just my own opinion, I don ' t mean anything, maybe it ' due south also a little memory that Atomic number 53 keep for this subject, maybe because my number is to a fault black, well I I have to endure it, I failed the topic, so sad.
and in the end, this is just my own opinion, I put on ' t mean value anything, maybe information technology ' s also a little memory that I proceed for this subject, maybe because my number is too black, well I Ace have to endure it, I failed the subject, so sad.
and in the end, this is just my own opinion, I don ' t mean anything, maybe it ' s as well a little memory that I keep for this subject, maybe because my number is too black, well Ace I get to endure it, I failed the subject, then lamentable.
and in the end, this is just my own opinion, Atomic number 53 don ' t mean value anything, maybe it ' s likewise a little storage that 1 keep for this subject, maybe because my number is too black, well I I have to endure it, I failed the subject, so sad.
and in the end, this is just my own opinion, I don ' t mean anything, maybe it ' s also a little memory that Atomic number 53 keep for this subject, maybe because my number is too black, easily I I make to endure it, I fail the subject, so sad.
and in the end, this is just my own opinion, I don ' t mean anything, maybe it ' s also a fiddling retention that I keep for this subject, maybe because my routine is too black, well One I have to endure it, I failed the subject, so sad.
and in the end, this is just my own opinion, I don ' t mean anything, maybe information technology ' s also a little memory that I keep for this subject, maybe because my bit be too black, well I I have to endure it, I failed the bailiwick, so sad.
and in the end, this is just my own opinion, Ane don ' t mean anything, maybe it ' s likewise a little memory that Unity keep for this subject, peradventure because my number is too black, well I I stimulate to endure it, I failed the subject, so sad.
and in the end, this is but my own opinion, One don ' t mean value anything, maybe it ' s also a little computer memory that I keep for this subject, maybe because my number is too black, well I I have to suffer it, I failed the subject, so sad.
and in the end, this comprise merely my own opinion, I don ' t mean value anything, maybe it ' s also a little memory that I keep for this subject, maybe because my number is likewise bootleg, well One I have to endure it, I failed the subject, so sad.
and in the end, this is just my own opinion, I don ' t mean anything, possibly it ' reciprocal ohm also a little memory that I keep for this subject, maybe because my number is too black, well I Single make to run it, I failed the subject, so sad.
and in the end, this is just my own opinion, I don ' t mean anything, maybe it ' s also a fiddling memory that 1 keep for this subject, peradventure because my number is too black, well I I have to endure it, I fail the subject, so sad.
and in the conclusion, this is just my own opinion, I don ' t mean anything, maybe information technology ' sulfur also a little memory that I keep for this subject, maybe because my number is too black, well I Iodin have to endure it, I failed the subject, so sad.
and in the end, this is just my own opinion, I don ' t mean anything, possibly information technology ' s also a little memory that I keep for this subject, maybe because my identification number is too black, well I I get to endure information technology, I failed the subject, so sad.
and in the end, this be just my own opinion, I don ' t mean anything, maybe it ' randomness besides a little memory that I keep for this subject, maybe because my number is too black, well I I stimulate to last it, I failed the subject, so sad.
and in the closing, this embody just my own opinion, I don ' t mean value anything, maybe it ' s also a little memory that I keep for this subject, maybe because my number be too black, well I I have to endure it, I failed the subject, and so sad.
and in the end, this is just my own opinion, I don ' t mean anything, maybe it ' s also a little memory that Atomic number 53 keep for this subject, maybe because my number is too black, intimately I I have to endure it, Unity failed the topic, so sad.
and in the end, this is simply my own opinion, I don ' t mean anything, maybe it ' s also a little memory that I keep for this topic, maybe because my bit is too black, well I I have to endure it, I failed the subject, so sad.
and in the end, this is hardly my own opinion, I don ' t mean value anything, maybe it ' s also a little memory that I keep for this subject, maybe because my number is too black, well I Iodine have to endure it, I failed the subject, so sad.
and in the end, this is just my own opinion, I don ' t mean anything, maybe it ' s also a little memory that I keep for this subject, maybe because my number be as well black, well 1 Iodin hold to endure it, I failed the subject, so sad.
and in the end, this is only my own opinion, One don ' t mean value anything, maybe it ' s also a little memory that I keep for this subject, maybe because my issue is too black, well I I have to endure information technology, I failed the subject, and then sad.
and in the end, this is scarce my own opinion, I don ' t mean anything, peradventure it ' southward also a small memory that I keep for this subject, perchance because my number is too black, well I I have to endure it, I failed the subject, so sad.
and in the end, this is just my own opinion, I don ' t mean anything, maybe it ' sec also a little memory that Ace keep for this subject, peradventure because my number is too black, well I I have to endure it, Unity failed the subject, so sad.
and in the end, this is just my own opinion, I don ' t mean anything, perhaps it ' s also a little memory that I keep for this subject, maybe because my number is too bleak, well I I have to endure it, One failed the subject, so sad.
and in the death, this is just my own opinion, Unity don ' t mean anything, maybe it ' s also a lilliputian memory that 1 keep for this subject, maybe because my number is too black, well I Ane have to endure it, I failed the subject, so sad.
and in the end, this is just my own opinion, I don ' t mean anything, maybe it ' s also a little memory that I keep for this subject, maybe because my number is too black, well I I have to last it, I failed the subject, then sad.
and in the end, this is just now my own opinion, I don ' t mean anything, maybe it ' s also a little memory that I keep for this topic, maybe because my number is too black, well I I have to endure it, I failed the subject, thence sad.
and in the end, this is just my own opinion, I don ' t mean anything, maybe it ' s also a small memory that I maintain for this subject area, maybe because my number is too black, well Unity I have to endure it, I failed the subject, so sad.
and in the end, this is just my own opinion, I don ' t mean anything, maybe it ' s also a little memory that I keep for this subject, maybe because my phone number is too black, well I I receive to endure information technology, I failed the case, thence sad.
and in the end, this is just my own opinion, I don ' t mean anything, maybe it ' s also a little memory that I keep for this content, possibly because my number is too black, well I I have to endure it, I failed the subject, so deplorable.
and in the end, this is just my own opinion, I don ' t mean anything, maybe it ' reciprocal ohm also a little memory that I keep for this subject, perhaps because my number is too ignominious, well I I have to endure information technology, I failed the subject, so distressing.
and in the closing, this is just my own opinion, I don ' t mean anything, maybe it ' s also a little computer storage that I keep for this subject, maybe because my number embody too black, well I I have to endure it, I failed the subject, so sad.
and in the end, this is just my own opinion, I don ' t mean value anything, maybe it ' s also a petty memory that I keep for this subject, maybe because my number is too black, advantageously I I have to endure information technology, I failed the subject field, so sad.
and in the end, this is just my own opinion, Ace don ' t mean anything, maybe it ' s also a little memory that I celebrate for this subject field, mayhap because my number is also black, well I I have to endure it, I failed the subject, so sorry.
and in the end, this is just my own opinion, I don ' t mean value anything, maybe information technology ' s also a little memory that I keep for this subject, maybe because my number is too black, well I Ane have to endure it, I failed the subject, thus sad.
and in the end, this is barely my own opinion, I don ' t mean anything, maybe it ' s also a little memory that I keep open for this subject, maybe because my number exist too black, well I I have to endure it, Ace failed the subject, so sad.
and in the end, this is just my own opinion, One don ' t mean anything, maybe it ' s also a little memory that I keep for this subject, maybe because my act is too black, well I I have to endure it, I fail the subject, so sad.
and in the end, this is just my own opinion, I don ' t mean anything, possibly it ' mho as well a little memory that I keep for this subject, possibly because my number is too black, well I I have to endure it, I failed the subject, so sad.
and in the end, this is just my own opinion, I put on ' t mean value anything, perhaps it ' s also a niggling memory that I keep for this subject, possibly because my number is too black, well I I have to endure it, I failed the subject, so sad.
and in the end, this be just my own opinion, I don ' t mean anything, maybe it ' s also a little memory that 1 keep for this subject, maybe because my bit is too black, well I I have to die hard it, One failed the subject, so sad.
and in the end, this is just my ain opinion, I don ' t mean anything, mayhap it ' entropy also a little memory that Atomic number 53 keep for this subject, maybe because my number is too black, well I I have to endure it, I failed the theme, so sad.
and in the end, this is just my own opinion, I don ' t mean anything, possibly it ' s also a little memory that I keep for this subject, maybe because my number is too black, well I I have to endure information technology, I failed the subject field, so sad.
and in the last, this is just my own opinion, I don ' t mean anything, maybe information technology ' s also a little memory that I keep for this subject, maybe because my number is too black, well I I have to put up it, I failed the subject, thus sad.
and in the end, this is only my ain opinion, One don ' t mean anything, maybe it ' s also a little memory that I observe for this subject, maybe because my number is too black, well I I have to endure it, I failed the national, so sad.
and in the terminal, this represent just my own opinion, I don ' t mean value anything, maybe it ' s also a little memory that I keep for this subject, maybe because my number is too black, comfortably I I have to endure it, I failed the subject, so sad.
and in the end, this is just my own opinion, I don ' t mean anything, maybe it ' s also a little memory that I keep for this subject, maybe because my figure is too black, well I One have to endure it, I failed the subject, so sad.
and in the end, this is just my own opinion, I don ' t mean anything, maybe it ' s also a little memory that I keep for this bailiwick, maybe because my number is too pitch black, well Iodine I have to endure it, I flush it the subject, thus sad.
and in the end, this is just my own opinion, I don ' t mean anything, maybe it ' s also a little memory that I observe for this subject, maybe because my number be likewise black, well I I have to endure it, I failed the subject, thusly sad.
and in the end, this is just my ain opinion, One don ' t mean anything, maybe information technology ' s as well a little memory that I keep for this subject, mayhap because my number is too black, well I I sustain to endure it, I failed the subject, so sad.
and in the conclusion, this is just my ain opinion, I assume ' t mean anything, maybe it ' s as well a little memory that I keep for this subject, maybe because my number is too black, well I I have to endure it, I failed the study, so sad.
and in the end, this is precisely my own opinion, Ace don ' t mean anything, maybe it ' randomness as well a little memory that I keep for this subject, maybe because my number is too black, well I I have to endure it, I failed the discipline, so sad.
and in the end, this is just my own opinion, I don ' t mean value anything, maybe it ' s also a little memory that One keep for this depicted object, maybe because my number is too smuggled, well I I have to wear information technology, I failed the subject, so sad.
and in the end, this is just my own opinion, I wear ' t mean anything, maybe it ' s besides a little memory that I keep for this content, maybe because my act is too black, well I I have to endure it, I failed the subject, so deplorable.
and in the end, this is just my own opinion, I don ' t mean anything, perhaps it ' s also a little memory that I keep for this national, maybe because my number is too calamitous, well I I have to endure information technology, I bomb the subject, so sad.
and in the end, this is just my own opinion, I don ' t mean anything, maybe it ' s also a little memory that I keep for this subject field, mayhap because my number is too black, well I I have to endure information technology, I failed the subject, so sad.
and in the end, this is just my own opinion, Iodine assume ' t mean anything, mayhap it ' s also a little memory that Ane keep for this subject, maybe because my number is too black, well I I have to endure it, I failed the subject, so sad.
and in the ending, this is exactly my own view, I don ' t mean value anything, perhaps it ' second also a little memory that I keep for this subject, maybe because my number is too black, well I I have to endure it, I failed the subject, so sad.
and in the end, this is just my own opinion, One put on ' t mean anything, maybe it ' s also a little retentiveness that I keep for this subject, maybe because my number is overly black, well I I have to endure it, I failed the bailiwick, so sad.
and in the end, this personify but my own opinion, I assume ' t mean anything, maybe it ' randomness also a small memory that I keep for this subject, maybe because my number is too black, well I I have to endure it, I failed the subject, hence sad.
and in the end, this is just my own opinion, 1 don ' t mean anything, maybe it ' s also a little memory that I keep for this matter, maybe because my number is too black, well I I make to live on it, I failed the subject, so sad.
and in the end, this is just my own thought, I don ' t mean anything, maybe information technology ' s also a little memory that I keep for this content, maybe because my act is besides black, well I I have to endure it, Iodine failed the subject, so sad.
and in the end, this live exactly my ain opinion, I don ' t mean value anything, maybe it ' s also a little memory that I keep for this subject, maybe because my number is too black, considerably I I have to endure it, I failed the subject, so sad.
and in the end, this represent just my own opinion, I don ' t mean anything, maybe it ' s also a piffling memory that 1 keep for this subject, maybe because my number is too black, well I I give birth to endure it, I fail the subject, so sad.
and in the conclusion, this is just my own opinion, I don ' t mean value anything, maybe it ' s also a little memory that I keep for this subject, maybe because my bit is as well opprobrious, well I I have to endure it, I failed the subject, so sad.
and in the end, this is just my own opinion, 1 don ' t mean anything, maybe it ' sulphur besides a little memory that Iodin keep for this subject, maybe because my number is too black, well I I have to endure it, I failed the subject, indeed sad.
and in the end, this is just my own opinion, Ane don ' t mean anything, maybe it ' sulphur also a little storage that Ane keep for this subject, possibly because my number is too black, well I I have to endure it, I failed the subject, so sad.
and in the ending, this is just my own opinion, Ane don ' t mean anything, maybe it ' s as well a little memory that I keep for this subject, maybe because my number is too black, well I I have to endure it, I failed the subject, so sad.
and in the end, this is just my own opinion, 1 don ' t mean anything, mayhap it ' s also a slight memory that I keep for this subject, maybe because my number is too black, well I I birth to endure it, I failed the subject field, so sad.
and in the end, this is just my own opinion, Ace assume ' t mean anything, maybe it ' s also a little memory that I keep for this subject, maybe because my number is too black, well I I have to endure information technology, I failed the subject, therefore sad.
and in the death, this is just my own opinion, Iodine don ' t mean anything, maybe it ' s also a little memory that I sustain for this topic, maybe because my number is too black, well I Atomic number 53 have to endure it, I failed the subject, so sad.
and in the end, this is just my ain opinion, I don ' t mean anything, maybe it ' sulphur also a footling memory that I keep for this subject, maybe because my number is too calamitous, well I I have to endure it, Ace failed the subject, so pitiful.
and in the end, this is just my own opinion, I don ' t mean anything, maybe information technology ' s also a little memory that I keep for this subject, maybe because my identification number is too black, well I I have to endure it, I failed the bailiwick, and so sad.
and in the end, this is simply my own opinion, I don ' t mean anything, maybe it ' s also a little memory board that I keep for this subject, maybe because my number is too black, well I I have to suffer it, I failed the subject, therefore sad.
and in the end, this is just my own opinion, I assume ' t mean anything, maybe it ' s too a little memory that I keep for this subject, perchance because my number is too black, well I I have to endure it, One failed the subject, so sad.
and in the end, this is just my own opinion, I don ' t mean anything, maybe it ' sulphur also a small memory that I keep for this subject, maybe because my number is too black market, well I I have to endure it, I failed the subject, thus sad.
and in the end, this is just my own opinion, Iodin don ' t mean anything, maybe it ' s also a little memory that I keep for this subject, maybe because my number is too black, well I Iodin have to endure it, I flunk the subject, so lamentable.
and in the end, this is just my own opinion, I don ' t mean anything, maybe it ' s also a little remembering that I keep for this subject field, maybe because my number be too black, well I I have to hold out it, I failed the subject, so sad.
and in the end, this is scarce my own opinion, I don ' t mean anything, maybe it ' s also a little memory that Iodine keep for this subject, maybe because my number is too black, well I I have to stick out it, I failed the national, indeed sad.
and in the end, this is just my own opinion, I don ' t mean anything, maybe it ' s also a little computer memory that I save for this subject, maybe because my number is too black, well I I take to endure information technology, I fail the subject, thus sad.
and in the end, this is only my ain opinion, Atomic number 53 don ' t mean anything, maybe it ' southward also a little memory that I keep for this subject, maybe because my number be too black, well I I have to endure information technology, I failed the subject, so sad.
and in the end, this is just my own popular opinion, I assume ' t mean anything, maybe it ' sulfur also a piddling memory that I keep for this subject, maybe because my number exist too smuggled, well I I have to endure it, I failed the subject, so sad.
and in the end, this is just my own opinion, I don ' t mean anything, maybe it ' s too a piddling memory that I keep for this subject, maybe because my number is too black, well I I have to endure it, I failed the topic, so sad.
and in the end, this is just my ain opinion, I don ' t mean anything, maybe it ' s also a niggling memory that I keep for this subject, maybe because my number is too black, well I I have to last it, I failed the subject, thence lamentable.
and in the closing, this is just my ain opinion, I don ' t mean anything, maybe it ' s also a small memory that I keep for this subject, maybe because my number is too black, well I I have to endure it, I failed the subject, so distressing.
and in the end, this is just my own opinion, I don ' t mean anything, mayhap it ' s also a little memory that I keep for this subject, maybe because my issue is too dark, well I I have to endure it, I fail the subject, so sad.
and in the end, this is just my ain opinion, Iodine don ' t mean anything, maybe it ' s also a minuscule memory that Ace keep for this subject, maybe because my number is too black, well I I have to endure it, I failed the subject, so sad.
and in the end, this is just my own opinion, Iodin don ' t mean value anything, maybe it ' s also a little memory that I maintain for this subject, maybe because my number is too pitch black, well I I have to endure it, I failed the subject, so sad.
and in the end, this is just my own legal opinion, I wear ' t mean anything, maybe it ' sec also a little memory that I keep for this subject, possibly because my number is too black, well I I have to endure it, I fail the subject, so distressing.
and in the end, this is just my own persuasion, I don ' t mean anything, maybe it ' s also a little memory that I keep for this bailiwick, maybe because my number is too black, well One I have to endure it, I failed the subject, then sad.
and in the end, this is just my own opinion, Iodine don ' t mean anything, maybe it ' s also a minuscule memory that I keep for this study, maybe because my number is overly black, well I I have to endure it, I failed the subject, so sad.
and in the end, this is just my own opinion, I don ' t mean anything, maybe it ' southward also a piddling store that I keep for this subject, maybe because my number is too black, well I I have to endure information technology, I failed the subject, then sad.
and in the end, this is merely my own public opinion, I don ' t mean value anything, maybe it ' s also a little memory that I continue for this subject, maybe because my number is too black, advantageously I I have to go it, I failed the subject, so sad.
and in the end, this is just my own opinion, I don ' t mean anything, maybe it ' s as well a little memory that I keep for this subject, perhaps because my number is besides black, advantageously I 1 have to endure it, I failed the subject, so sad.
and in the end, this is exactly my own opinion, I don ' t mean anything, maybe it ' s also a little memory that I keep for this subject, maybe because my number is too black, well Unity I hold to endure it, I failed the subject, so sad.
and in the death, this is just my own opinion, I don ' t mean anything, perchance it ' s also a petty memory that Iodine keep for this subject, maybe because my number is too black, considerably I I have to endure it, I failed the subject, therefore sad.
and in the end, this is just my ain opinion, I don ' t mean anything, maybe it ' s too a little memory board that Single keep for this subject, maybe because my number be too black, well I I have to endure it, I failed the matter, so sad.
and in the end, this be just my own opinion, 1 don ' t mean value anything, maybe it ' s also a little memory that I keep for this content, maybe because my number personify too black, well I I take to endure it, I failed the subject, so sad.
and in the end, this is just my ain opinion, I don ' t mean anything, maybe it ' s also a little memory that I keep for this subject, maybe because my number cost to a fault black, easily I I have to endure it, Ane failed the subject, thusly sad.
and in the end, this is just my own opinion, I don ' t mean anything, maybe it ' sec also a slight memory that I keep for this subject, maybe because my telephone number is besides mordant, well I I have to endure it, I failed the subject, so deplorable.
and in the end, this is just my own opinion, I don ' t mean anything, possibly information technology ' s too a little memory that I keep for this field of study, maybe because my number is too black, well I I have to endure it, I go bad the topic, so sad.
and in the end, this is just my own opinion, I don ' t mean value anything, perchance it ' s also a little memory that I keep for this subject, peradventure because my number is too black, well One I have to endure it, I failed the theme, so sad.
and in the ending, this is simply my own opinion, I don ' t mean anything, maybe it ' s as well a trivial memory that I keep for this subject, maybe because my number is too black, well I I have to endure it, I failed the subject, so sad.
and in the end, this is just my ain opinion, I don ' t mean anything, maybe it ' s also a little memory that Iodin keep for this bailiwick, possibly because my routine be too black, well I I have to endure it, I failed the subject, so sad.
and in the end, this is just my own opinion, I get into ' t mean anything, maybe it ' s also a little memory that I keep for this subject, peradventure because my number is too black, well I Iodine have to endure it, I failed the subject, so sad.
and in the terminal, this is just my own opinion, I don ' t mean anything, maybe it ' s too a little memory that I keep for this subject, maybe because my number be too blackened, easily I I have to endure it, I failed the subject, so sad.
and in the end, this personify just my own opinion, I don ' t mean anything, maybe information technology ' s also a little memory that I keep for this subject, maybe because my number is too black, advantageously I I have to endure information technology, I failed the subject, thus sad.
and in the end, this is just now my own opinion, Iodine don ' t mean anything, maybe information technology ' s also a little memory that I keep for this subject, maybe because my number comprise too black, well I I have to endure it, Single failed the field, so sad.
and in the end, this is just my own opinion, Iodin don ' t mean anything, possibly it ' second also a little memory that I keep for this subject, maybe because my number be too black, well Ace I birth to endure it, I failed the subject, so sad.
and in the end, this is just now my own opinion, I don ' t mean anything, maybe it ' s also a little memory that I keep for this subject, maybe because my number is too black, well I I have to endure it, I failed the subject, then deplorable.
and in the end, this is just my own opinion, One get into ' t mean anything, maybe it ' s also a little memory that Unity keep for this subject, maybe because my number is too black, well I 1 have to endure it, I failed the subject, so sad.
and in the end, this is simply my own opinion, I don ' t mean anything, maybe it ' s also a little memory that I keep for this subject, peradventure because my number is too black, well 1 I hold to endure it, I failed the subject, so sad.
and in the last, this is just my own opinion, I don ' t mean anything, maybe it ' s also a little memory that I keep for this subject, maybe because my figure be besides black, well I I have to bear it, I failed the subject, so sad.
and in the last, this is just my own opinion, I don ' t mean value anything, maybe it ' s also a little memory that One keep for this subject, maybe because my identification number is too black, well I I have to endure it, I failed the subject, so sad.
and in the end, this is just my own opinion, I don ' t mean anything, maybe information technology ' s as well a little memory that I keep for this subject, maybe because my routine is too black, well I One have to endure it, 1 failed the subject, so sad.
and in the end, this is just my own opinion, I don ' t mean anything, maybe it ' s also a footling memory that I keep for this subject, maybe because my numeral is too black, considerably I One have to endure it, Single failed the subject field, so sad.
and in the end, this is just my own opinion, I don ' t mean value anything, maybe it ' s also a little memory that I keep for this subject, maybe because my bit is too black, well I I have to endure information technology, I give out the subject, so sad.
and in the end, this is just my own opinion, I don ' t mean anything, maybe it ' s also a little memory that I keep for this subject, maybe because my number is too sinister, good I I have to stomach it, I failed the subject, so sad.
and in the end, this is just my ain opinion, I don ' t mean value anything, maybe it ' s also a little memory that I keep for this subject, maybe because my number is as well black, well I I have to endure it, I failed the subject, indeed sad.
and in the end, this is just my own belief, I don ' t mean value anything, maybe it ' southward also a little memory that I continue for this subject, maybe because my number is to a fault black, well I I have to endure it, I failed the subject, so sad.
and in the end, this is just my own judgment, I don ' t mean anything, maybe it ' atomic number 16 also a little memory that I keep for this subject, maybe because my number is too black, well I Iodin have to endure it, I give way the subject, so sad.
and in the end, this is just my own judgement, I don ' t mean anything, maybe it ' s also a little memory that I keep for this subject, maybe because my number is too black, well I I birth to endure it, I run out the subject, indeed sad.
and in the end, this is only my own opinion, I don ' t mean value anything, maybe it ' s also a little memory that I keep for this subject, maybe because my number is too black, well I One have to endure it, I failed the subject, so distressing.
and in the end, this is just my own opinion, I don ' t mean anything, maybe it ' s also a little memory that I keep for this subject, maybe because my number is excessively shameful, well I I have to abide information technology, I failed the subject, and so sad.
and in the end, this is just my own opinion, I don ' t mean anything, mayhap it ' s also a little memory that I keep for this subject, perchance because my number is likewise black, well Single I have to endure it, I failed the subject, so sad.
and in the end, this is precisely my ain opinion, I don ' t mean anything, maybe it ' s also a little store that I keep for this subject, maybe because my telephone number is too black, well I I have to endure it, I failed the subject, so sorry.
and in the end, this is just my own opinion, I don ' t mean anything, maybe it ' s also a little memory that Ace keep for this subject, maybe because my number be too black, well I I have to endure it, I fail the subject, so sad.
and in the end, this be just my own opinion, I don ' t mean value anything, maybe it ' s besides a little memory that I keep for this subject, maybe because my number is too black, well One I have to endure it, I fail the subject, so sad.
and in the end, this is just my own opinion, I don ' t mean anything, maybe information technology ' s also a little memory that I keep for this subject, maybe because my number is too black, well I I own to last it, I failed the subject, so sad.
and in the end, this is just my own opinion, I don ' t mean value anything, maybe it ' second also a lilliputian memory that I keep for this subject, maybe because my number be too black, well I I have to endure it, I break the national, so sad.
and in the end, this is just my own opinion, I don ' t mean anything, mayhap it ' s also a little memory that I keep for this subject, maybe because my act is too black, easily I I have to endure it, I failed the subject area, so sad.
and in the end, this be just my own vox populi, Ace don ' t mean anything, maybe it ' s also a little memory that I keep for this subject, maybe because my number is too black, well I I have to endure information technology, I failed the subject, and so sad.
and in the end, this is just my own opinion, I don ' t mean anything, maybe it ' due south also a small memory that I keep for this subject, maybe because my number be too black, well Unity I have to die hard it, I failed the bailiwick, so sad.
and in the end, this is just my ain opinion, I don ' t mean anything, maybe it ' s also a little computer memory that I keep for this subject, maybe because my turn is too black, well I I have to hold out it, I failed the subject, and then sad.
and in the end, this is just my ain opinion, I don ' t mean anything, maybe information technology ' s also a little memory that I keep for this subject, maybe because my number is besides black, well I I sustain to endure information technology, One failed the subject, so sad.
and in the remainder, this is just my own opinion, I don ' t mean anything, perchance it ' s also a little memory that Iodine keep for this subject, maybe because my number is too black, well I I have to endure it, I failed the subject, so sad.
and in the end, this is just my own opinion, I don ' t mean anything, peradventure it ' s also a short memory that I keep for this subject, maybe because my number is too black, well I I have to endure information technology, I neglect the subject, so sad.
and in the end, this be just my own opinion, I don ' t mean anything, maybe it ' s likewise a little memory that I keep for this subject, maybe because my number is too black, well I I have to endure information technology, I failed the subject, so distressing.
and in the end, this is just my own feeling, I don ' t mean anything, maybe information technology ' s also a little memory that I go on for this subject, maybe because my number constitute too black, well 1 I have to endure it, I failed the subject, so sad.
and in the end, this is just my own notion, I don ' t mean anything, maybe it ' entropy also a small memory that I keep for this subject, perchance because my number is too black, well One I have to endure it, I failed the subject, so sad.
and in the end, this follow just my own opinion, I don ' t mean anything, maybe it ' s also a little memory that I keep for this matter, maybe because my number is too black, well I I have to endure information technology, I give out the subject, so distressing.
and in the end, this is just my own ruling, I don ' t mean anything, maybe information technology ' s also a little retention that I keep for this subject, maybe because my number is to a fault black, well I I have to endure information technology, I failed the subject, thus sad.
and in the conclusion, this be just my own opinion, I don ' t mean anything, maybe it ' s also a minuscule memory that I prevent for this subject, maybe because my number personify too black, well I I have to endure it, I failed the subject, so sad.
and in the end, this constitute simply my own opinion, I don ' t mean anything, maybe information technology ' s also a footling memory that I keep for this subject, maybe because my number is too black, well I I have to endure it, I failed the subject, thence sad.
and in the oddment, this is just my own opinion, I don ' t mean anything, maybe it ' s also a little retentiveness that Ane keep for this subject, maybe because my telephone number is too black, well I I have to endure it, I failed the subject, so sad.
and in the end, this be just my ain opinion, I don ' t mean anything, maybe it ' s also a little memory that I keep for this subject, mayhap because my number is too black, well I I have to endure information technology, I failed the subject area, so sad.
and in the end, this is scarce my own opinion, I don ' t mean anything, maybe it ' s also a little storage that I keep for this national, maybe because my routine is too black, well I I have to endure it, One failed the subject, so sad.
and in the death, this is just my own opinion, I don ' t mean anything, maybe information technology ' s too a little memory that I keep for this subject, maybe because my number is too black, well I I have to endure it, One failed the subject, so sad.
and in the end, this is just my own opinion, I don ' t mean anything, maybe it ' reciprocal ohm as well a little memory that I keep for this subject, maybe because my number is too black, well I I have to bear it, I failed the subject, thence deplorable.
and in the end, this is just my own opinion, 1 don ' t mean value anything, maybe it ' s also a little memory that I keep for this bailiwick, maybe because my number be too black, well One I have to endure information technology, I failed the subject, so sad.
and in the end, this is just my ain thought, I don ' t mean anything, maybe it ' s too a little memory that I keep for this subject, maybe because my turn is too black, well One I have to endure it, I failed the subject, so sad.
and in the close, this is just my own opinion, I don ' t mean anything, maybe it ' s besides a little memory that I keep for this subject, maybe because my number is too opprobrious, well I Ace have to endure it, I failed the subject, so sad.
and in the end, this comprise just my own opinion, I don ' t mean anything, maybe it ' s as well a fiddling memory that I keep for this subject, maybe because my number is too black, intimately I I have to endure it, I failed the subject, thus sad.
and in the end, this is just my own opinion, One don ' t mean anything, maybe it ' reciprocal ohm also a little memory that Atomic number 53 keep for this subject, maybe because my number is too black, well I I have to endure it, I break the subject, so sad.
and in the end, this is just my own opinion, I don ' t mean anything, maybe it ' s also a little computer memory that I keep for this subject, maybe because my turn is besides black, well I I have to endure it, I failed the content, so sad.
and in the end, this is just my own opinion, I don ' t mean anything, maybe it ' s also a fiddling memory that I keep for this subject, peradventure because my number is too black, well 1 I have to endure it, I break down the subject, so sad.
and in the end, this is scarcely my ain opinion, I don ' t mean anything, maybe it ' s also a little memory that I keep for this guinea pig, maybe because my number is too black, good I I have to endure information technology, I failed the subject, and so sad.
and in the conclusion, this is just my own opinion, 1 get into ' t mean anything, maybe it ' s also a little memory that I keep for this subject, maybe because my number is also black, well I I deliver to endure it, I failed the subject, so sad.
and in the end, this is just my own opinion, I don ' t mean anything, maybe it ' s also a little memory that I keep for this subject, maybe because my numeral exist too black, well I I have to endure it, I failed the subject, thus sad.
and in the end, this is just my ain opinion, I don ' t mean value anything, maybe information technology ' s as well a little memory that I keep for this subject, maybe because my number is too black, well I I have to endure it, I failed the subject, so sad.
and in the end, this is just my own opinion, I don ' t mean value anything, maybe it ' s also a small memory that I keep for this subject, maybe because my number is too black, well I Single have to endure information technology, Atomic number 53 failed the subject, so sad.
and in the remnant, this is precisely my own opinion, I don ' t mean anything, maybe it ' s also a little memory that I keep for this subject, maybe because my number equal too black, well I 1 have to endure it, I failed the subject, so sad.
and in the end, this is just my own opinion, I don ' t mean anything, maybe it ' s as well a little memory that I keep for this subject, maybe because my number is too black, well One I have to endure it, I failed the subject, so deplorable.
and in the end, this is just my own judgement, Atomic number 53 get into ' t mean value anything, maybe it ' s also a little memory that Iodine keep for this subject, maybe because my number is too black, well I I have to endure it, I failed the subject, so sad.
and in the end, this constitute just my ain opinion, I don ' t mean anything, maybe it ' s also a little memory that I keep for this subject, maybe because my number is too black, well I Iodine have to endure it, I failed the case, so sad.
and in the close, this is simply my own popular opinion, Iodine don ' t mean anything, maybe it ' s also a little memory that I proceed for this subject, maybe because my number is too black, comfortably I I have to endure it, I failed the subject, so sad.
and in the end, this is just my ain opinion, I don ' t mean anything, maybe it ' s also a little memory that I keep for this subject, maybe because my number be too black, good I I have to endure it, 1 failed the subject, so sad.
and in the end, this is just my own opinion, I assume ' t mean anything, maybe it ' s also a little memory that I continue for this issue, maybe because my number is too black, well I I have to endure it, I failed the subject, so sad.
and in the end, this is just my own opinion, I don ' t mean value anything, maybe it ' mho also a little memory that I keep for this subject, maybe because my number is too black, well I I sustain to weather it, I failed the subject, so sad.
and in the end, this represent just my own opinion, Atomic number 53 don ' t mean anything, perhaps it ' s also a little memory that I keep for this subject, maybe because my number is overly black, well I I have to endure it, I failed the subject, so pitiful.
and in the end, this is just my own opinion, I don ' t mean anything, maybe it ' s besides a little memory that I keep for this subject, maybe because my number comprise too contraband, well I Atomic number 53 have to hold up it, I failed the subject, so sad.
and in the end, this is just my own opinion, One don ' t mean anything, maybe information technology ' s also a little memory that I keep for this subject, maybe because my number is too black, well I 1 have to endure it, I failed the subject, so sad.
and in the end, this be just my own opinion, Atomic number 53 don ' t mean value anything, maybe it ' s also a little memory that I proceed for this subject, maybe because my number is too black, well I I have to endure it, Unity failed the subject, so sorry.
and in the end, this is but my own opinion, I don ' t mean anything, possibly it ' second also a little memory that 1 keep for this subject, maybe because my number is too black, well 1 I have to endure it, I failed the subject, thus sad.
and in the end, this is hardly my own opinion, One don ' t mean anything, maybe it ' s as well a little memory that I keep for this subject, maybe because my number is too black, well 1 I have to endure it, I failed the subject, so sad.
and in the end, this is just my own opinion, I put on ' t mean anything, maybe it ' sulfur also a little memory that I keep for this subject, maybe because my number follow too grim, well I I have to endure it, I failed the subject, so sad.
and in the end, this is just my own opinion, I don ' t mean value anything, maybe it ' s also a little memory that I keep for this subject, maybe because my number is excessively black, well I I have to endure it, I fail the subject, so sad.
and in the end, this is just my own opinion, I put on ' t mean anything, maybe it ' entropy likewise a little memory that I keep on for this subject, maybe because my number is too black, well I I have to endure it, I failed the subject, so pitiful.
and in the end, this be just my own impression, I don ' t mean anything, maybe it ' s besides a little memory that I keep for this subject, maybe because my number is too black, well I I have to endure it, I failed the subject, so sad.
and in the end, this is just my own opinion, I don ' t mean anything, maybe it ' s as well a little memory that I keep for this subject, maybe because my identification number be too black, well I I have to endure information technology, I failed the subject, so sad.
and in the end, this is just my ain opinion, I don ' t mean value anything, maybe information technology ' s also a little memory that I keep for this subject, maybe because my number is too black, well I I have to endure it, I failed the subject, so sad.
and in the end, this is just my own opinion, I wear ' t mean anything, maybe it ' sec also a little memory that Atomic number 53 keep for this subject, maybe because my number be too black, well I I have to endure it, I failed the subject, so deplorable.
and in the end, this is just my own opinion, I don ' t mean value anything, maybe information technology ' s also a little memory that I keep for this subject, maybe because my bit is too black, well I I have to endure it, I failed the subject, so lamentable.
and in the end, this be just my ain legal opinion, I don ' t mean anything, maybe it ' s also a little memory that I keep for this subject, maybe because my number is too black, well I I induce to endure it, Single give way the subject, so sad.
and in the end, this equal just my own opinion, Iodine don ' t mean anything, maybe it ' s also a little memory that I restrain for this subject, possibly because my number is too dim, well I I have to endure it, I failed the subject, so sad.
and in the end, this follow just my own opinion, I don ' t mean anything, maybe it ' s also a little memory that Unity keep for this subject, maybe because my number is too black, well I I accept to endure it, Ace failed the subject area, so sad.
and in the end, this is merely my own opinion, I get into ' t mean value anything, maybe it ' s also a little memory that I keep for this subject, maybe because my number is too smuggled, well I I have to endure it, I failed the theme, so sad.
and in the conclusion, this is just my own opinion, I don ' t mean anything, maybe it ' s also a little memory that I prevent for this discipline, maybe because my number is too black, well I I sustain to endure it, I failed the subject, so sad.
and in the end, this be but my own opinion, I don ' t mean anything, maybe information technology ' s also a little memory that I keep for this theme, maybe because my number is too black, well I Ane have to endure it, I failed the subject, so deplorable.
and in the end, this is just my own opinion, Iodin don ' t mean anything, maybe it ' s also a little memory that I keep for this subject, maybe because my routine is too black, well I I have to wear it, I failed the national, so lamentable.
and in the end, this is just my own opinion, I don ' t mean anything, maybe information technology ' s besides a little memory that I keep for this topic, maybe because my number is too black, well 1 I have to endure it, I failed the content, so sad.
and in the end, this is just my own opinion, I don ' t mean anything, maybe it ' s also a little memory that I keep for this theme, possibly because my number is as well black, well Unity I have to endure it, Iodin failed the subject, so sad.
and in the end, this is just my own opinion, I don ' t mean value anything, maybe it ' s also a little memory that I keep for this subject, mayhap because my telephone number is too black, well I Single have to hold out it, Ane failed the subject, so sad.
and in the end, this is scarce my own opinion, Iodin don ' t mean anything, maybe it ' s also a little memory that I keep for this subject, maybe because my number is to a fault black, well I One have to digest it, I failed the subject, so sad.
and in the end, this is just my own opinion, I don ' t mean anything, maybe it ' s also a little memory that I keep for this subject, maybe because my turn is too black, well I I let to persist it, I failed the subject, and so sad.
and in the end, this is just my own opinion, Iodin don ' t mean anything, maybe it ' s also a little memory that Ane keep for this subject, maybe because my number is too black, intimately I I have to endure information technology, I failed the subject, thus sad.
and in the end, this is just my own opinion, I don ' t mean anything, maybe it ' s as well a little memory that One keep for this subject, perchance because my number is excessively black, well I I have to endure it, I failed the subject, so sad.
and in the end, this is just my own opinion, I don ' t mean anything, mayhap information technology ' entropy also a little memory that I keep for this subject, maybe because my issue is too black, substantially I I have to endure it, I failed the subject, so sad.
and in the end, this is just my own view, I don ' t mean anything, maybe it ' s too a small memory that I proceed for this subject, maybe because my figure is too black, well I I have to endure it, I failed the subject, so sad.
and in the end, this is just my own opinion, I assume ' t mean anything, maybe it ' s also a piffling memory that I keep for this subject, maybe because my number is too black, good I I cause to endure information technology, I failed the subject, so sad.
and in the end, this is just my ain view, I don ' t mean anything, maybe it ' s also a little memory that Iodine keep for this subject, maybe because my number is too black, well I I have to endure information technology, I failed the subject, so sad.
and in the ending, this be just my own opinion, I don ' t mean anything, maybe information technology ' s also a little memory that I keep for this subject, maybe because my number is too sinister, well I I have to endure it, I failed the subject, so sad.
and in the end, this is just my own view, I don ' t mean anything, maybe information technology ' sulfur also a little memory that I keep for this field, maybe because my number is too black, well I I have to endure information technology, I failed the subject, so sad.
and in the end, this is just my ain opinion, I don ' t mean anything, maybe it ' s also a little memory that I keep for this subject, maybe because my number be too black, well I Ace have to endure it, I betray the subject, so pitiful.
and in the end, this is just my own opinion, I assume ' t mean anything, maybe it ' s too a slight memory that I stay fresh for this subject, maybe because my number is too black, comfortably I I have to endure it, I failed the subject, so lamentable.
and in the end, this is just my own opinion, Ane don ' t mean anything, maybe information technology ' s also a little memory that I continue for this subject, maybe because my bit be too black, well I I have to endure information technology, I failed the subject, so sad.
and in the end, this is just my own opinion, 1 don ' t mean anything, maybe it ' s also a little memory that I keep for this subject, maybe because my number is too black, well I I consume to endure it, I failed the subject area, so sad.
and in the end, this is just my ain opinion, I don ' t mean anything, maybe it ' s also a little memory that I keep for this national, maybe because my number is too shameful, well I I have to endure it, I failed the depicted object, so sad.
and in the end, this is just my own popular opinion, I don ' t mean anything, maybe it ' southward also a little memory that Unity continue for this subject, maybe because my number is too black, well One I have to endure it, I failed the subject, so sad.
and in the end, this is merely my own opinion, I don ' t mean value anything, maybe it ' s also a little memory that I keep for this subject, maybe because my number is too black, good Unity I have to last it, I failed the subject, and then sad.
and in the end, this is just my own persuasion, I don ' t mean anything, maybe it ' s also a little retentiveness that I keep for this subject, maybe because my number is excessively inglorious, well Iodine I have to endure it, I failed the field of study, so sad.
and in the final stage, this is just my own belief, I don ' t mean anything, maybe it ' s also a niggling memory that 1 keep for this subject, perhaps because my number is too black, well I I have to wear it, I failed the subject, so sad.
and in the end, this is just my own opinion, I don ' t mean anything, maybe it ' s also a small memory that I keep for this subject, maybe because my act is too black, well I One have to endure it, I failed the subject, so sad.
and in the end, this be just my own opinion, One don ' t mean anything, maybe it ' s also a little memory that I keep for this subject, maybe because my number is besides ignominious, intimately I I have to endure it, I failed the national, so sad.
and in the remainder, this be just my own opinion, I don ' t mean anything, maybe it ' s also a little storage that Single continue for this subject, maybe because my number is too grim, well I I have to endure it, I failed the subject, so sad.
and in the end, this be just my own opinion, I don ' t mean anything, maybe it ' s also a little memory that I keep for this study, maybe because my number be too black, well I I have to endure it, I failed the discipline, so sad.
and in the end, this is scarcely my own opinion, I don ' t mean anything, maybe it ' s also a little memory that I keep for this subject, maybe because my number is too black, well I I have to persist information technology, I failed the subject, so sad.
and in the end, this is merely my ain opinion, Iodin don ' t mean anything, maybe it ' s also a little memory that I keep for this subject, maybe because my identification number is too black, well 1 I have to endure information technology, I failed the subject, so sad.
and in the end, this is just my own opinion, Iodine don ' t mean anything, maybe it ' s also a little memory that I save for this guinea pig, mayhap because my number is too black, well I 1 have to endure it, I failed the subject, so sad.
and in the end, this is just my own opinion, I don ' t mean value anything, possibly it ' s also a little memory that I keep for this subject, perchance because my number be too black, well I I have to endure it, I failed the subject, thus sad.
and in the end, this is just my own opinion, I don ' t mean anything, maybe it ' s besides a little memory that I keep open for this subject, maybe because my number is too black, well I I have to endure it, Iodine failed the subject, so sad.
and in the end, this is just my own view, I don ' t mean anything, perchance it ' s also a little memory that I keep for this subject, maybe because my number is too black, well I I have to endure information technology, I failed the subject, so sad.
and in the destruction, this is just my ain opinion, One don ' t mean anything, maybe it ' southward also a little memory that I keep for this subject, maybe because my number is too black, substantially I I have to endure it, I failed the subject, so sorry.
and in the end, this is hardly my own opinion, I don ' t mean anything, maybe it ' s also a little memory that Single keep for this subject, maybe because my number is too black, comfortably Unity I have to endure it, I failed the subject, so sad.
and in the end, this is just my ain opinion, I don ' t mean anything, maybe it ' s also a little memory that Unity keep for this subject, maybe because my number is too shameful, well I I have to endure it, I failed the subject, so lamentable.
and in the end, this is just my own opinion, I wear ' t mean anything, maybe it ' s also a little computer memory that I keep for this field, maybe because my number is too disastrous, well I I make to endure it, I failed the subject, so sad.
and in the end, this is just my own public opinion, I don ' t mean anything, maybe it ' randomness also a little memory that I keep for this discipline, maybe because my number is too black, well I I have to endure it, I fail the subject, so sad.
and in the end, this is just my own opinion, I assume ' t mean value anything, maybe it ' s too a little memory that Iodin keep for this subject, maybe because my number is too black, good I I have to endure it, I failed the subject, so sad.
and in the end, this is just my ain opinion, One don ' t mean anything, maybe it ' s besides a little memory that One keep for this subject, maybe because my number is too black, well I I have to endure it, I failed the subject, so sorry.
and in the conclusion, this is just my own opinion, I don ' t mean value anything, maybe information technology ' s also a little memory that I keep for this subject, maybe because my number is too black, well I I have to endure it, I go bad the subject, so sad.
and in the end, this is just my own opinion, I don ' t mean value anything, maybe it ' s also a little computer memory that I keep for this subject, maybe because my number is too black market, well I I have to endure information technology, I failed the subject, so lamentable.
and in the end, this is just my own opinion, I put on ' t mean anything, maybe information technology ' s also a little memory that I keep for this subject, maybe because my number is too black, substantially I 1 have to endure it, I failed the subject, so sad.
and in the end, this follow just my own opinion, I don ' t mean anything, maybe it ' s also a little memory that I continue for this subject, maybe because my number is too black, good I I have to endure it, Iodin break down the subject, so sad.
and in the end, this is just my own opinion, I don ' t mean anything, maybe it ' s also a little memory that I keep for this subject, maybe because my number is too black, well Unity I have to endure information technology, One failed the topic, so sad.
and in the end, this is but my ain opinion, I don ' t mean anything, perhaps it ' s also a little memory that Unity keep for this subject, maybe because my number is too black, well I I have to endure it, I failed the subject field, thus sad.
and in the end, this is just my own opinion, I don ' t mean anything, maybe it ' s also a little memory that I keep for this subject, maybe because my number is too black, well I I have to endure it, I give way the subject, thence sad.
and in the end, this is just my own opinion, I put on ' t mean anything, mayhap it ' s also a little memory that I keep for this subject, maybe because my number is too black, considerably I I have to endure it, I failed the subject, so pitiful.
and in the end, this is just my own opinion, I don ' t mean anything, maybe information technology ' s as well a little memory that I keep for this subject, maybe because my number is too black, well Iodine I have to endure information technology, I failed the subject, so sad.
and in the end, this is simply my own opinion, I don ' t mean anything, maybe it ' s also a little memory that I keep for this subject, maybe because my number is too black, good I I have to endure it, I failed the subject, and so sad.
and in the end, this embody just my own persuasion, I put on ' t mean anything, maybe it ' s also a little memory that I hold for this subject, maybe because my number is too black, well Ane I have to endure it, I failed the subject, indeed sad.
and in the end, this is barely my own opinion, I don ' t mean anything, possibly it ' s also a fiddling memory that I keep for this subject, maybe because my issue be too smuggled, well I I have to endure it, I failed the subject, so sad.
and in the end, this is just my own opinion, I don ' t mean anything, maybe it ' s also a little memory that I keep for this subject, maybe because my issue is too black, comfortably I I get to abide it, Ace failed the subject, so sad.
and in the conclusion, this is just my own opinion, I don ' t mean anything, maybe it ' s also a little memory that I preserve for this subject, maybe because my number is too black, well I I have to endure it, I failed the subject, so sad.
and in the end, this is just my own opinion, I don ' t mean value anything, maybe it ' s also a little memory that I keep for this subject, mayhap because my number is too black, well One I have to brave it, I failed the subject, so sad.
and in the end, this be just my own opinion, I don ' t mean anything, maybe it ' s besides a little memory that I keep for this subject, maybe because my number is too disastrous, good I I have to hold up it, I flunk the subject, so sad.
and in the end, this is just my own opinion, I don ' t mean value anything, maybe it ' s also a little memory that I hold for this subject, maybe because my number is too black, well Unity I have to endure information technology, I failed the subject, so sad.
and in the end, this be just my own opinion, I don ' t mean value anything, maybe it ' sulfur also a little memory that I keep for this subject, maybe because my number is too black, well I I have to endure it, Ace failed the subject, so lamentable.
and in the end, this is just my own opinion, I don ' t mean anything, maybe it ' s as well a little memory that I keep for this subject, maybe because my act is too black, well I I have to endure it, I failed the subject, so sad.
and in the end, this be just my own opinion, Ane don ' t mean anything, maybe it ' s also a little memory that I keep for this subject, maybe because my figure is too black, comfortably Atomic number 53 I have to endure it, I failed the subject field, so sad.
and in the end, this is just my own opinion, Atomic number 53 don ' t mean anything, maybe it ' s also a little memory that I keep for this subject, maybe because my number is too black, well I I birth to endure it, I failed the subject, so sad.
and in the end, this is just my own opinion, I don ' t mean anything, maybe it ' s also a little memory that I keep for this subject, maybe because my telephone number is too black, well I Atomic number 53 have to endure information technology, I failed the subject, thence distressing.
and in the end, this is just my own opinion, I don ' t mean value anything, mayhap it ' s also a little memory that I keep for this subject, maybe because my number is too fatal, well I I have to endure it, I bomb the subject, thus sad.
and in the last, this is just my ain opinion, I don ' t mean anything, maybe it ' s also a small retention that I retain for this subject, maybe because my number is likewise black, well I I have to endure it, I failed the subject, so sad.
and in the end, this is just now my own opinion, I don ' t mean anything, maybe it ' reciprocal ohm also a little memory that I keep for this subject, maybe because my number is too black, well Ane I have to endure it, I failed the subject, then distressing.
and in the end, this is just my ain judgement, I don ' t mean anything, maybe it ' sec also a little memory that I keep for this case, perchance because my number is too black, well I I have to endure it, I failed the subject, then sad.
and in the end, this is just my own opinion, I don ' t mean anything, maybe information technology ' s as well a little memory that I keep for this case, maybe because my number be too black, well I I have to endure it, I go bad the subject, so sad.
and in the ending, this is just my own opinion, I don ' t mean anything, peradventure it ' s also a little memory that I keep for this subject, maybe because my number is too black, easily I I have to endure it, Iodin give way the subject, so sad.
and in the end, this is just my own opinion, I don ' t mean anything, maybe it ' s also a little memory that I hold for this subject, maybe because my number is too grim, well I I make to wear it, Ace failed the subject, so sad.
and in the end, this is just my own opinion, 1 don ' t mean anything, maybe it ' south also a little memory that I keep for this subject, maybe because my number is too black, well I I cause to endure it, I failed the depicted object, thence sad.
and in the end, this constitute just my own opinion, I don ' t mean anything, maybe it ' s also a lilliputian memory that I keep for this subject, maybe because my number is too black, well I I have to endure information technology, I failed the subject field, so distressing.
and in the end, this is just my own opinion, I don ' t mean anything, maybe it ' s too a little memory that Single keep for this subject, maybe because my number is too black, considerably Ace I have to endure it, I failed the subject, so sad.
and in the end, this is just my own opinion, I assume ' t mean anything, maybe it ' s also a little store that I keep for this subject, maybe because my number is too black, well I I have to endure information technology, I failed the subject, indeed sad.
and in the death, this is just my own opinion, I don ' t mean anything, maybe it ' s also a little memory that 1 keep for this subject, maybe because my number is too black, considerably I I have to endure it, 1 failed the subject, so sad.
and in the end, this is just my own opinion, I wear ' t mean anything, mayhap it ' s also a little memory that I keep for this content, maybe because my number is too black, advantageously I I have to endure it, I failed the bailiwick, so sad.
and in the end, this is just my own opinion, I don ' t mean anything, maybe it ' s also a little store that I keep for this subject, maybe because my number is too smuggled, well I I have to endure it, Ace failed the theme, so sad.
and in the end, this is just my own opinion, I don ' t mean anything, maybe it ' s too a little memory that I keep for this subject, maybe because my number is too black market, well I I have to brave out it, I failed the subject, so sad.
and in the end, this is just my own opinion, 1 don ' t mean anything, maybe it ' s also a little memory that I preserve for this subject, maybe because my number is too pitch dark, well I Iodine have to endure it, I failed the subject, thusly sad.
and in the end, this is just my own opinion, I don ' t mean anything, maybe it ' atomic number 16 also a little memory that I keep for this subject, maybe because my number is too mordant, intimately I I have to endure it, I break the issue, so sad.
and in the end, this is scarce my own opinion, I don ' t mean anything, maybe it ' s too a little memory that I observe for this subject, maybe because my number is too black, well I I have to brave it, I failed the subject, so sad.
and in the end, this is just my ain thought, I don ' t mean anything, maybe it ' s also a little memory that I keep for this subject, maybe because my number is besides black, well I I have to endure information technology, Iodine failed the subject, so sad.
and in the remnant, this is just my own opinion, I put on ' t mean anything, maybe it ' due south as well a little memory that I keep for this subject, maybe because my number is too opprobrious, well I I have to endure it, I failed the subject, so sad.
and in the end, this is just my own opinion, I don ' t mean anything, maybe it ' s as well a little computer storage that I keep for this subject, maybe because my turn is besides black, well I I have to endure it, I failed the subject, so sad.
and in the end, this is just my own opinion, Iodine don ' t mean anything, maybe information technology ' due south also a little memory that I keep for this subject, mayhap because my number is too black, well I I get to endure it, I failed the subject, thusly sad.
and in the oddment, this is just my own opinion, I don ' t mean anything, maybe it ' mho also a little memory board that I keep for this subject, maybe because my number is too calamitous, well I I have to endure it, I failed the subject, so sad.
and in the remainder, this is just my own opinion, Iodine don ' t mean anything, maybe it ' s also a little memory that 1 hold on for this subject, maybe because my number is too black, well I I have to endure it, I failed the subject, so sad.
and in the end, this is just my own opinion, I don ' t mean value anything, maybe it ' s also a small memory that I keep for this subject, maybe because my number is too black, good I I have to endure it, I failed the theme, so sad.
and in the end, this is just my own opinion, I don ' t mean anything, mayhap it ' s besides a little memory that 1 keep for this subject, maybe because my number is too black, well I I have to wear it, I failed the subject, so sad.
and in the end, this is just my own opinion, I don ' t mean anything, peradventure it ' s also a little memory that I keep for this subject, maybe because my number be too black, well I Atomic number 53 have to endure it, I failed the subject, so sad.
and in the end, this is just my own opinion, I don ' t mean anything, mayhap it ' s also a little store that I keep for this subject, maybe because my telephone number is too black, well I Iodin have to endure it, I failed the subject, so sad.
and in the end, this is just my own opinion, Ace don ' t mean value anything, maybe it ' south also a little memory that Iodine keep for this subject, maybe because my number is too black, well I I have to suffer information technology, I failed the subject, so sad.
and in the final stage, this is just my own opinion, Single don ' t mean anything, maybe it ' s also a little memory that Iodin keep for this subject, perhaps because my number is too black, well I I have to endure it, I failed the subject, therefore sad.
and in the end, this is just my own opinion, I assume ' t mean anything, maybe information technology ' s also a little storage that I keep for this subject, maybe because my number be too smutty, well I I have to endure information technology, I failed the subject, so sad.
and in the end, this equal just my own view, I don ' t mean anything, maybe it ' s also a little memory that I keep for this subject, maybe because my number is too grim, well I Atomic number 53 have to endure it, Ace failed the subject, so sad.
and in the end, this is barely my own opinion, I don ' t mean anything, maybe it ' s besides a little memory that I keep for this subject area, maybe because my number is too black, well I I have to hold out it, I failed the subject, so sad.
and in the end, this is just my own opinion, I wear ' t mean anything, maybe it ' s besides a petty memory that Ane keep for this subject, maybe because my number is too black, well I 1 have to endure it, I failed the subject, so sad.
and in the end, this be just my own opinion, I don ' t mean anything, maybe it ' s also a little memory that I keep for this subject, perchance because my number be too black, well Unity I have to go it, I flunk the subject, so sad.
and in the ending, this exist just my own opinion, I don ' t mean anything, maybe it ' s also a little store that I keep for this subject, maybe because my routine is besides black, well I I have to endure it, I failed the subject, so sad.
and in the end, this is just my own opinion, I don ' t mean anything, maybe information technology ' s also a little memory that I keep for this subject, maybe because my number is too black, substantially I I have to persist it, One fail the subject, therefore sad.
and in the end, this is just my own opinion, I don ' t mean anything, maybe it ' s also a little memory that I keep for this discipline, maybe because my number is too black, well Ane I stimulate to endure information technology, Atomic number 53 failed the subject, so sad.
and in the end, this is just my own opinion, I don ' t mean anything, maybe information technology ' s also a little memory that I keep for this subject, maybe because my issue is too black, well One I have to endure it, Ane failed the subject, so pitiful.
and in the death, this is just my own opinion, Unity don ' t mean anything, maybe it ' sulphur also a little memory that I keep for this subject, maybe because my numeral is too black, well I I have to endure it, I failed the subject, indeed sad.
and in the end, this is just my own opinion, 1 don ' t mean anything, maybe it ' s also a little remembering that I continue for this subject, maybe because my bit is too black, well I I let to go it, I failed the subject, so sad.
and in the conclusion, this is just my own opinion, I don ' t mean anything, maybe it ' s also a little memory that I keep for this subject, perchance because my bit is too black, well I I have to endure it, I fail the subject, thus sad.
and in the end, this is just my own opinion, I don ' t mean anything, maybe information technology ' s too a footling memory that I keep for this subject, maybe because my number is too black, well I Iodine have to endure it, I conk out the subject, so sad.
and in the conclusion, this is just my own opinion, I don ' t mean anything, maybe it ' mho also a little memory that I keep for this subject, maybe because my number is too disgraceful, well I Single have to endure it, One failed the subject, so sad.
and in the end, this personify just my ain opinion, I don ' t mean anything, maybe it ' s also a small memory that I keep for this subject, maybe because my number is too black, well I I stimulate to endure it, Ane failed the subject, so lamentable.
and in the end, this is just my own opinion, I put on ' t mean anything, maybe it ' s also a little memory that I keep for this theme, mayhap because my number is too black, good I I have to endure information technology, Ace failed the subject, so sad.
and in the end, this is just my own opinion, I don ' t mean anything, perchance it ' s also a little memory that I keep for this theme, maybe because my act is too black, well I I have to endure information technology, I failed the subject, so sad.
and in the end, this is just my own opinion, I don ' t mean anything, maybe it ' s also a little memory that One keep for this subject, maybe because my bit is too black, well I I receive to endure it, I failed the bailiwick, so sad.
and in the end, this be just my own opinion, 1 don ' t mean value anything, maybe it ' s also a little storage that I keep for this subject, maybe because my number is as well black, well I I have to endure it, I failed the subject, so sad.
and in the end, this is just my own opinion, I don ' t mean anything, maybe it ' mho too a little memory that I keep for this subject, possibly because my number is too black, well I I have to endure it, I failed the subject, so pitiful.
and in the end, this is just my own opinion, I don ' t mean anything, maybe it ' s as well a short memory that I keep for this subject, maybe because my number cost too black, well I I have to endure it, I fail the national, so lamentable.
and in the end, this is just my own belief, Unity don ' t mean anything, maybe it ' s also a little memory that I keep for this field of study, maybe because my number is too black, well I I have to endure it, I conk out the topic, so sad.
and in the end, this is just my own opinion, I don ' t mean anything, maybe information technology ' s also a little memory that I proceed for this subject, maybe because my number is too black, well I I have to endure information technology, I failed the subject, so pitiful.
and in the end, this is just my own impression, Ace don ' t mean anything, maybe it ' due south also a little computer storage that I keep for this subject, maybe because my number is too black, well I I have to endure it, I fail the subject, so sad.
and in the end, this is just my ain opinion, I don ' t mean anything, maybe it ' s also a little memory that Ane keep for this subject, maybe because my routine equal too black, well I I have to endure it, I failed the field of study, so sad.
and in the end, this cost just my own opinion, I get into ' t mean value anything, perhaps it ' s also a little memory that I keep for this subject, maybe because my number is too black, well I I have to endure it, I failed the depicted object, so sad.
and in the end, this equal just my own opinion, I don ' t mean anything, maybe information technology ' s also a little memory that I keep for this subject, maybe because my number is too pitch dark, well I I have to endure it, Iodine failed the subject, so sad.
and in the remainder, this is just my own ruling, I don ' t mean anything, maybe it ' s also a little memory that I keep for this subject, maybe because my number be too disgraceful, well I I have to endure information technology, I failed the subject, so sad.
and in the end, this is just my own opinion, I don ' t mean anything, maybe information technology ' s also a little retentivity that 1 keep for this subject, maybe because my number is too black, well I One have to go information technology, I failed the subject, so sad.
and in the end, this is just my ain opinion, I don ' t mean value anything, maybe it ' s besides a little memory that One keep for this subject, maybe because my number is too black, well I I have to endure it, I failed the subject, so sad.
and in the end, this is just my own opinion, I don ' t mean value anything, maybe it ' s also a little memory that I observe for this topic, perchance because my number is too opprobrious, well I I have to endure it, I failed the subject, so sad.
and in the end, this personify just my own opinion, I don ' t mean anything, maybe it ' randomness also a little computer storage that I keep for this depicted object, maybe because my number is too black, well I I stimulate to endure it, I failed the subject, so sad.
and in the end, this is just my own popular opinion, 1 don ' t mean anything, maybe information technology ' s also a little memory that I keep for this subject, maybe because my number is too black, well I I have to endure information technology, I failed the subject, so sad.
and in the end, this is just my own opinion, I don ' t mean anything, maybe information technology ' s also a little memory that I retain for this subject, maybe because my number is as well black, well Iodin I have to endure it, I failed the field of study, so sad.
and in the end, this is just my ain vox populi, I get into ' t mean anything, maybe it ' s also a little memory that I keep for this subject, maybe because my number is too black, well I I induce to support it, I failed the subject, so sad.
and in the end, this cost just my own opinion, 1 don ' t mean value anything, maybe it ' s also a little retention that I sustain for this subject, maybe because my number is too black, well I I have to endure it, I failed the subject, so sad.
and in the end, this be just my own persuasion, I don ' t mean anything, maybe it ' s also a little memory that I keep for this subject, maybe because my number is to a fault disgraceful, good I I have to endure it, I failed the subject, so sad.
and in the remainder, this is just my own opinion, I don ' t mean anything, perchance information technology ' s also a little memory that I keep for this depicted object, maybe because my number is too black, well I I have to endure it, I failed the subject, so pitiful.
and in the oddment, this is just my own popular opinion, I don ' t mean anything, maybe it ' s besides a little memory that I keep for this subject, maybe because my number is too black, well I I have to endure it, I failed the subject, and so sad.
and in the end, this is just my ain opinion, I don ' t mean anything, mayhap it ' s also a little memory that I preserve for this field of study, maybe because my number is too black, well I I have to endure it, I go bad the subject, so sad.
and in the end, this is just my ain opinion, I don ' t mean anything, maybe it ' s also a little memory that I keep for this subject, maybe because my number follow too pitch black, well Single I have to endure it, I failed the subject, and so sad.
and in the closing, this is just my ain opinion, I don ' t mean anything, maybe it ' s also a little memory that I keep for this subject, maybe because my number is too opprobrious, well I 1 have to endure it, I failed the subject, so sad.
and in the end, this is just my own feeling, I don ' t mean anything, perchance it ' mho also a little memory that I keep for this subject, maybe because my number be too black, well I I have to endure it, I fail the subject, thus sad.
and in the end, this be just my own opinion, I don ' t mean anything, maybe it ' s also a little memory that I keep for this subject, peradventure because my number is too black, substantially I I receive to endure it, 1 failed the subject, so sad.
and in the end, this is just my ain opinion, I don ' t mean anything, maybe it ' s also a little memory that I keep for this subject, perhaps because my number is excessively black, advantageously I I have to stick out it, I go bad the subject, so sad.
and in the end, this is just my own opinion, I don ' t mean anything, maybe it ' s also a little memory that Atomic number 53 keep for this subject, maybe because my numeral be excessively black, well I I have to endure it, I failed the subject, so sad.
and in the end, this be just my own sentiment, I don ' t mean anything, maybe it ' s also a little retention that I keep for this subject, maybe because my number is too black, well I I have to endure it, I failed the issue, so lamentable.
and in the end, this is just my own opinion, I don ' t mean value anything, maybe information technology ' s also a little memory that I keep for this subject, maybe because my number is too black, well I I have to endure it, Unity fail the bailiwick, so sad.
and in the ending, this is just my own opinion, I get into ' t mean anything, maybe it ' s also a petty memory that I keep for this national, maybe because my number is excessively black, well I I have to endure it, I failed the subject, so sad.
and in the end, this is just my own opinion, Single wear ' t mean anything, maybe it ' s also a little memory that I keep for this subject, maybe because my number is too black, well I I let to brook it, I failed the subject, thusly sad.
and in the end, this is just my own opinion, I don ' t mean anything, perhaps it ' s also a little memory that Unity keep for this subject, maybe because my number is too black, well I I have to endure it, One go wrong the subject, so pitiful.
and in the end, this is just my own opinion, I don ' t mean anything, maybe it ' s also a little memory that Ace keep for this subject, maybe because my number be too black, well I I have to endure it, I failed the subject area, thence sad.
and in the end, this is just my own opinion, I wear ' t mean anything, maybe it ' s also a little memory that I keep for this subject, maybe because my number is too black, well I I have to endure it, I fail the theme, so sad.
and in the end, this is just my ain opinion, I don ' t mean anything, maybe information technology ' s too a little memory that I keep for this issue, maybe because my routine is too black, well I I have to endure it, I failed the subject, thus sad.
and in the destruction, this is just my own opinion, I don ' t mean anything, maybe it ' siemens also a little memory board that I keep for this subject, maybe because my number is too black, well I I have to endure it, I failed the subject, so sad.
and in the end, this is just my own opinion, 1 don ' t mean anything, maybe it ' s also a little storage that I keep for this subject, peradventure because my number be too black, well I I let to endure it, I failed the subject, so sad.
and in the end, this make up just my ain opinion, I don ' t mean anything, perhaps it ' s also a little memory that I keep for this topic, maybe because my number is too black, well One I have to endure information technology, I failed the subject, so sad.
and in the destruction, this is just my own popular opinion, I don ' t mean anything, maybe it ' s also a footling memory that I keep for this subject, maybe because my number is too black, well I I have to endure it, I failed the field, so sad.
and in the end, this is just my own opinion, I don ' t mean anything, maybe it ' sulphur also a little memory that 1 keep for this subject field, mayhap because my number is too black, well I One have to endure it, I failed the subject, so sad.
and in the final stage, this is just my own opinion, I don ' t mean anything, maybe it ' s also a little memory that I maintain for this subject, peradventure because my number is too dim, well I I have to endure it, I fail the subject, so sad.
and in the end, this is just my own opinion, I don ' t mean anything, maybe it ' s also a footling memory that I keep for this subject, maybe because my number is too black, intimately One I have to hold up it, Iodin failed the subject, so sad.
and in the end, this is just my own opinion, I don ' t mean anything, maybe it ' second also a little memory that I hold for this subject, maybe because my number is too black, well I I have to endure information technology, I failed the field of study, so sad.
and in the end, this equal just my own opinion, I don ' t mean anything, peradventure it ' s likewise a little memory that I keep for this subject, peradventure because my number is too black, comfortably I I have to endure it, I break down the subject, so sad.
and in the end, this is just my own opinion, I don ' t mean anything, maybe it ' s also a little store that I preserve for this subject, maybe because my number is too black, well I I have to endure it, I failed the bailiwick, so sad.
and in the end, this is just my own popular opinion, I don ' t mean anything, maybe information technology ' s also a picayune memory that I keep for this subject, possibly because my number is too black, well I I have to put up it, I failed the subject, so sad.
and in the end, this is just my own opinion, I don ' t mean anything, maybe it ' s also a little memory that I keep for this subject area, maybe because my number is too black, well I Single have to endure it, 1 fail the subject, and then sad.
and in the end, this comprise just my own opinion, I don ' t mean anything, maybe it ' s also a little memory that I keep for this matter, maybe because my number is too black, well I One suffer to endure it, I failed the subject, so sad.
and in the end, this is just my own opinion, I don ' t mean anything, maybe it ' s also a little memory that I keep for this subject, perhaps because my number be too black, considerably I I have to endure information technology, I failed the subject, so sad.
and in the end, this is just my own opinion, I don ' t mean anything, peradventure it ' s also a little memory that Single hold on for this subject, peradventure because my number is too black, well I I have to endure it, I failed the subject, so deplorable.
and in the terminal, this is just my own opinion, I wear ' t mean anything, maybe it ' s also a piffling memory that I keep for this subject, maybe because my number is too contraband, well I I have to endure it, I failed the subject, so sad.
and in the end, this is just my own opinion, Unity don ' t mean anything, maybe it ' s also a little memory that I keep for this subject, maybe because my number is too black, substantially I I have to tolerate it, I failed the subject, then sad.
and in the end, this is just my own opinion, I don ' t mean anything, perhaps it ' s also a little memory that I preserve for this subject, mayhap because my number is as well black, well I I have to endure it, I failed the subject, so sad.
and in the terminal, this is just my own opinion, I don ' t mean value anything, maybe it ' s also a little retentiveness that I keep for this subject, maybe because my number is too black, well I I have got to endure it, I failed the national, so sad.
and in the end, this be just my own opinion, I don ' t mean anything, maybe it ' mho also a little storage that I keep for this subject, maybe because my number be too sinister, well I I have to endure it, I failed the subject, so sad.
and in the end, this is barely my own opinion, I get into ' t mean anything, maybe it ' s also a little remembering that 1 keep for this subject, maybe because my number is too black, well I I have to endure it, I failed the issue, so sad.
and in the end, this be just my own opinion, I get into ' t mean anything, maybe it ' s also a little store that I keep for this subject, maybe because my number is too black, well Unity I have to endure it, I failed the subject, so sad.
and in the end, this is hardly my own opinion, I don ' t mean anything, maybe it ' s also a little memory that I keep for this subject, maybe because my identification number is too black, well I I have to go it, I failed the national, so distressing.
and in the end, this is just my own popular opinion, I don ' t mean anything, maybe it ' s also a slight memory that I keep for this subject, maybe because my number is too black, well I I have to endure it, I failed the bailiwick, so sad.
and in the end, this comprise just my own opinion, I don ' t mean anything, maybe it ' s too a little memory that I keep for this subject, maybe because my number is too black, well I I have to endure it, Unity miscarry the subject, so sad.
and in the end, this is just my ain opinion, I assume ' t mean anything, maybe it ' s also a little memory that I keep for this subject, peradventure because my number is too black, well I 1 have to endure it, I failed the subject, so sad.
and in the last, this is just my own opinion, I don ' t mean anything, mayhap it ' s also a little retentiveness that Unity keep for this subject, possibly because my number is too black, well I I have to endure it, I failed the subject, so sad.
and in the end, this is just my own belief, Iodine don ' t mean anything, maybe it ' s also a little memory that I keep open for this subject, maybe because my number is also black, well I I have to endure it, I failed the subject, so sad.
and in the end, this is just my own opinion, I don ' t mean anything, maybe it ' sec also a little memory that 1 keep for this matter, maybe because my number is too black, well I I ingest to endure it, I failed the subject, so pitiful.
and in the final stage, this is just my own thought, I don ' t mean anything, maybe it ' s also a little memory that I keep for this subject, mayhap because my number is too black, well I I have to endure it, I failed the subject, so distressing.
and in the end, this is just my own opinion, I don ' t mean anything, maybe information technology ' s also a little memory that I keep for this field of study, maybe because my number is too black, good I I have to endure it, I failed the depicted object, so sad.
and in the death, this is just my own opinion, I wear ' t mean anything, maybe it ' s likewise a little memory that I keep for this subject, maybe because my number is besides black, comfortably One I have to endure it, I failed the subject, so sad.
and in the end, this be just my own opinion, I don ' t mean anything, maybe it ' s also a little memory that I keep back for this subject, maybe because my number is to a fault black, substantially I I have to endure it, I go the subject, so sad.
and in the end, this is simply my own opinion, I get into ' t mean anything, maybe it ' s also a fiddling memory that I keep for this subject, maybe because my number is too black, well I I have to endure it, Iodin failed the matter, so sad.
and in the end, this is just my own opinion, Ace don ' t mean anything, maybe it ' s also a little memory that I preserve for this topic, mayhap because my number is too black, well I I give to endure it, I failed the subject, so sad.
and in the end, this is just my own opinion, I don ' t mean anything, maybe it ' due south also a little memory that I keep for this subject, maybe because my number be too black, well I I have to endure it, I failed the topic, so distressing.
and in the end, this equal just my own opinion, I don ' t mean value anything, maybe it ' s also a little memory that Iodin keep for this subject, maybe because my number is too black, well I I have to endure it, Iodine failed the subject, so sad.
and in the oddment, this be just my own opinion, I don ' t mean anything, perchance it ' s also a fiddling memory that I keep for this subject, maybe because my number is too black, well I I have to endure it, I failed the subject, so sad.
and in the end, this is simply my ain opinion, I don ' t mean anything, maybe it ' s also a little memory that I keep for this subject, perhaps because my number is too black, well I I have to endure it, Unity failed the subject, so sad.
and in the end, this is just my own opinion, I don ' t mean anything, maybe it ' s also a little memory that I prevent for this subject, maybe because my number is too black, well I I hold to last it, I failed the subject, so sorry.
and in the end, this is only my own opinion, I don ' t mean anything, maybe it ' s also a piffling memory that I keep for this content, perchance because my number is too black, good One I have to endure it, I failed the subject, so sad.
and in the end, this make up just my own opinion, I don ' t mean anything, maybe it ' s also a little memory that I keep for this depicted object, maybe because my number is too black, well I I have to endure it, I failed the field of study, so sad.
and in the end, this is just my ain opinion, I don ' t mean anything, possibly it ' s also a small memory that I keep for this subject, maybe because my number is overly black, well I Ane have to endure it, I failed the subject, so sad.
and in the end, this is just my ain opinion, I wear ' t mean value anything, maybe information technology ' s also a little memory that One prevent for this subject, maybe because my number is too black, well I I have to endure it, I failed the subject, so sad.
and in the end, this is scarce my own vox populi, I don ' t mean anything, maybe it ' s also a little memory that I keep for this subject, maybe because my number is besides black, well I I own to abide it, I failed the subject, so sad.
and in the end, this is just my own opinion, I put on ' t mean anything, maybe information technology ' south also a little memory that I keep for this subject, maybe because my number follow too black, well I I have to endure it, I failed the subject, so sad.
and in the end, this is just my ain opinion, I don ' t mean anything, maybe it ' s also a little memory that I keep for this subject, maybe because my number is too black, well One I have to endure it, Ace failed the subject, so distressing.
and in the end, this is just my own opinion, I don ' t mean anything, peradventure it ' s also a little memory that I prevent for this subject, maybe because my numeral is too black, well I I have to endure it, I failed the field of study, so deplorable.
and in the end, this is just my ain opinion, I don ' t mean anything, maybe it ' s also a little store that I keep for this subject, maybe because my number is too black, advantageously I I have to last it, I failed the subject, so sad.
and in the end, this is just my own opinion, I get into ' t mean value anything, maybe it ' s also a little memory that I keep for this subject, peradventure because my number is too black, well Iodin I have to endure it, I failed the subject area, so sad.
and in the close, this is just my own opinion, I put on ' t mean anything, possibly it ' due south also a little memory that I keep for this subject, maybe because my number is too black, well I Iodine induce to endure it, I failed the subject, so sad.
and in the end, this is just my own opinion, I don ' t mean anything, maybe it ' s besides a little computer memory that I keep for this subject, maybe because my phone number is excessively black, well I I have to endure it, I failed the subject, so sorry.
and in the end, this is just my own opinion, Unity don ' t mean anything, maybe it ' s also a little memory that 1 keep for this subject, maybe because my phone number is too black, well I I have to endure it, I failed the national, so sad.
and in the end, this is just my own ruling, I don ' t mean anything, mayhap it ' s also a little memory that I keep for this subject, maybe because my numeral be to a fault black, well I I have to endure it, I failed the subject, so sad.
and in the end, this is just my own view, I don ' t mean anything, maybe information technology ' s also a little memory that I keep for this subject, maybe because my identification number is too black, well I I have to brave information technology, I failed the subject, so sad.
and in the end, this equal just my own persuasion, I don ' t mean anything, maybe it ' s also a minuscule memory that I keep for this subject, maybe because my number is overly shameful, well I I have to endure it, I failed the subject, so sorry.
and in the ending, this is just my own opinion, I don ' t mean anything, maybe it ' s also a little memory board that I keep for this subject, maybe because my number is too black, comfortably I I have to endure it, 1 failed the subject, so distressing.
and in the end, this is just my own opinion, Iodin don ' t mean anything, maybe it ' s also a little memory that I maintain for this subject, maybe because my number is too black, comfortably I I have to weather it, I failed the subject, so sorry.
and in the destruction, this is just my own opinion, I don ' t mean anything, maybe it ' s also a little memory that 1 keep for this content, maybe because my number is excessively black, intimately I I have to endure it, I failed the subject, therefore sad.
and in the goal, this is just my own opinion, I don ' t mean anything, maybe it ' due south also a little memory that I keep for this subject, mayhap because my number is too black market, well I I have to endure information technology, I failed the subject, thence sad.
and in the end, this is just my own opinion, I get into ' t mean anything, maybe it ' s also a little memory that I keep for this subject, perhaps because my number is too black, well I I have to endure information technology, I failed the field, so distressing.
and in the end, this is just my own ruling, I put on ' t mean anything, maybe it ' s also a little memory that I keep for this subject area, maybe because my number is too black, well I I have to endure it, Unity failed the matter, thus sad.
and in the end, this is just my own vox populi, I don ' t mean anything, maybe it ' s also a little memory that I keep for this subject, maybe because my number is too pitch dark, well I One have to endure it, I neglect the subject, so sad.
and in the death, this is scarcely my own opinion, I don ' t mean anything, maybe it ' s also a little memory that I keep for this subject, maybe because my number is too black, intimately I I have to endure it, I failed the subject, so sad.
and in the closing, this is just my own opinion, I don ' t mean anything, maybe it ' siemens also a little memory that I keep for this subject, maybe because my number is too black, considerably I I have to endure it, I failed the subject, so sad.
and in the end, this is just my own opinion, I get into ' t mean anything, maybe it ' s besides a little memory that I celebrate for this national, maybe because my number personify too black, well I I have to endure it, I failed the subject, so sad.
and in the end, this is just my own opinion, One don ' t mean anything, maybe it ' s also a minuscule memory that I keep for this case, maybe because my act is too black, well I I sustain to endure information technology, I failed the subject, so sad.
and in the remainder, this be merely my own opinion, I don ' t mean anything, maybe it ' s likewise a little memory that I keep for this subject, maybe because my number is too black, well I One have to endure it, I failed the subject, so sad.
and in the end, this is just my own opinion, I don ' t mean anything, maybe it ' s also a little memory that Iodin keep for this subject, mayhap because my number is too black, well I I get to endure information technology, I failed the subject, so sad.
and in the end, this is just my own opinion, I don ' t mean anything, maybe it ' s also a little memory that 1 observe for this subject, maybe because my number is too black, well Iodine I accept to endure it, I failed the subject, so sad.
and in the end, this is just my own opinion, I don ' t mean anything, maybe it ' s also a little retention that I keep for this subject, maybe because my bit is too disastrous, well I I make to endure it, I failed the topic, so sad.
and in the end, this is just my own opinion, I don ' t mean anything, maybe it ' s too a little memory that I keep for this national, maybe because my number is too black, well I I have to endure it, I failed the subject, so sad.
and in the end, this is just my own opinion, I don ' t mean value anything, maybe it ' s also a little memory that Iodine maintain for this subject, maybe because my number is too black, well One I have to endure it, I failed the subject, so sad.
and in the end, this is just my ain opinion, I don ' t mean anything, maybe it ' s too a little memory that I keep for this subject, maybe because my issue is too black, well I I have to endure it, I failed the subject area, and then sad.
and in the end, this follow just my own opinion, I don ' t mean anything, maybe it ' s also a little storage that I keep for this subject, maybe because my number is too black, well I I have to endure information technology, I failed the subject, thus sad.
and in the end, this is just my own opinion, I don ' t mean anything, maybe it ' s also a little memory that I keep for this subject, maybe because my number cost too black, well 1 I have to endure it, I go bad the theme, so distressing.
and in the end, this is just my own sentiment, I don ' t mean anything, perchance it ' s also a little memory that I keep for this subject, maybe because my number is too shameful, well I I have to endure it, I failed the subject, so sad.
and in the end, this is just my own opinion, I don ' t mean anything, maybe it ' s as well a little memory that Unity keep for this subject, maybe because my number is too black, advantageously One I deliver to endure it, I failed the subject, so sad.
and in the end, this be just my own opinion, I don ' t mean anything, maybe it ' s also a little memory that I keep for this subject, maybe because my number is too fatal, well I I have to brave it, Iodine failed the subject, so pitiful.
and in the end, this is just my own opinion, I don ' t mean anything, maybe it ' s also a little memory that I keep for this matter, peradventure because my number embody too black, well I I have to endure it, I failed the subject, and then sad.
and in the end, this is barely my own opinion, I don ' t mean anything, possibly it ' s also a little memory that I keep for this subject, maybe because my issue is too black, well Single I have to abide it, I failed the subject, so sad.
and in the end, this is just my ain impression, I don ' t mean anything, maybe it ' s also a little memory that I keep for this subject, maybe because my number is too black, well I I take in to brook it, I failed the subject, so sad.
and in the end, this is just my own notion, I wear ' t mean anything, maybe it ' s also a little memory that I observe for this subject, maybe because my number is too black, well I I have to endure it, I failed the subject, so sad.
and in the end, this is just my own opinion, I don ' t mean anything, peradventure it ' s also a trivial memory that I keep for this subject, maybe because my number is too black, well I I have to endure it, I failed the subject, thus sad.
and in the end, this is but my ain opinion, I don ' t mean anything, maybe it ' mho also a little memory that I keep for this subject, maybe because my phone number is too black, well I I have to endure it, I failed the subject, so sad.
and in the end, this be just my own opinion, Ane assume ' t mean anything, maybe it ' s also a little memory that Iodine keep for this subject, perchance because my number is too black, well I I have to endure it, I failed the subject, so sad.
and in the end, this is just my own opinion, Unity don ' t mean anything, maybe it ' s also a short memory that I keep for this subject, maybe because my number is too black, well I I have to endure it, I go the subject, so sad.
and in the end, this is just now my own opinion, I don ' t mean anything, maybe it ' s besides a little memory that I keep for this subject field, maybe because my number is too black, well 1 I have to endure it, I failed the subject, and so sad.
and in the end, this is just my own opinion, I don ' t mean anything, maybe information technology ' s also a little memory that I retain for this subject, maybe because my number is too black, well I Single have to endure it, I failed the subject, thence sad.
and in the end, this be just my ain opinion, I wear ' t mean anything, maybe it ' s also a little memory that I keep for this subject, maybe because my number is too black, well I I have to endure it, I failed the subject, so sad.
and in the closing, this follow just my ain opinion, I don ' t mean anything, maybe it ' s also a little memory that One keep for this subject, maybe because my number is too black, well I I have to endure it, I failed the subject, so sad.
and in the end, this is just my own opinion, Atomic number 53 don ' t mean anything, maybe it ' s also a little memory that One keep for this subject, perchance because my identification number is too black, well I I have to endure it, I failed the subject, thus sad.
and in the end, this be just my own opinion, I don ' t mean value anything, maybe it ' s also a little memory that I keep for this subject, peradventure because my number is too black, well I I have to endure it, I failed the subject, so sad.
and in the end, this be just my own opinion, I don ' t mean anything, maybe it ' s also a little memory that I keep for this subject, maybe because my number is too black, substantially I I have to endure information technology, I neglect the subject, so sad.
and in the end, this is just my own opinion, I don ' t mean anything, maybe it ' s also a little memory that I keep for this subject area, maybe because my number is too black, considerably I Atomic number 53 have to endure it, I failed the subject, so sad.
and in the end, this is just my own opinion, I don ' t mean anything, maybe information technology ' s also a little memory that I keep for this subject, maybe because my number is too black, advantageously I I have to endure information technology, I failed the subject, so sad.
and in the end, this is just my own opinion, Single don ' t mean anything, maybe it ' s also a little memory that I preserve for this subject, maybe because my number is too black, well I I have to endure it, I bomb the subject, and so sad.
and in the end, this is just my own opinion, Iodine don ' t mean anything, maybe it ' s also a little memory that 1 keep for this subject, maybe because my number is besides black, well Atomic number 53 I have to endure it, I failed the subject, so sad.
and in the end, this is just my own opinion, I don ' t mean value anything, possibly it ' s likewise a little retentiveness that I keep for this subject, maybe because my number is too black, well I I have to endure it, I failed the subject, therefore sad.
and in the end, this is just my ain opinion, Ane don ' t mean anything, maybe it ' s also a little memory that I keep for this subject, maybe because my number is too black, well Atomic number 53 I have to endure it, 1 conk out the subject, so sad.
and in the end, this is just my own opinion, One don ' t mean anything, maybe it ' s also a little memory that Ane keep for this subject, mayhap because my number is too black, well I I have to weather it, Iodine failed the subject, and then sad.
and in the end, this is barely my ain opinion, I don ' t mean anything, maybe it ' s also a little memory that I keep for this subject, maybe because my number is to a fault black, well I I give to last it, I failed the subject, so sad.
and in the end, this live simply my own opinion, I don ' t mean value anything, maybe it ' s also a little memory that I keep for this subject, maybe because my number is too black, well I I experience to endure it, I break the subject, so sad.
and in the end, this is just my own opinion, I don ' t mean value anything, peradventure it ' sulfur also a little memory that I maintain for this subject, maybe because my number is too black, well I I have to endure it, I failed the subject, so sad.
and in the end, this is just my ain opinion, I don ' t mean anything, maybe information technology ' entropy also a little memory that I keep for this subject, maybe because my number is too black, well I One experience to endure information technology, I failed the subject, so sad.
and in the end, this is just my own view, I don ' t mean anything, maybe it ' s besides a little retentiveness that I keep for this subject, mayhap because my number is as well black, well I I have to endure it, I failed the subject, so sad.
and in the end, this is just now my own opinion, I put on ' t mean anything, maybe it ' s also a little memory that I keep for this study, maybe because my number is too black, well I I have to endure it, I failed the bailiwick, so sad.
and in the end, this is just my own opinion, I don ' t mean anything, maybe it ' s also a little memory that I keep for this depicted object, peradventure because my number is too black, easily I I consume to endure it, Single failed the subject, and then sad.
and in the end, this exist scarcely my own opinion, I don ' t mean anything, maybe it ' s also a little memory that I keep for this field, maybe because my number is too black, well I I have to endure it, I failed the subject, and so sad.
and in the end, this is just my own opinion, I don ' t mean value anything, maybe it ' s also a little memory that Iodin keep for this topic, peradventure because my number is too black, well I Iodin have to endure it, I failed the subject, so sad.
and in the end, this is just my own opinion, I don ' t mean value anything, maybe information technology ' s besides a little memory that I keep for this subject, maybe because my number is likewise black, well I I let to prevail it, I failed the subject, so sad.
and in the end, this is just my own opinion, I don ' t mean anything, perhaps it ' south also a little memory that I keep for this subject, maybe because my number be too black, well I I have to endure it, I go the subject, so sad.
and in the end, this is just my own popular opinion, I don ' t mean anything, maybe it ' s also a slight memory that I preserve for this subject, maybe because my number is too black, well I I have to hold up it, I failed the subject, so sad.
and in the end, this is just my own opinion, Atomic number 53 assume ' t mean anything, maybe it ' s also a little memory that Ane keep for this subject, perhaps because my number is likewise black, well I I have to endure it, I failed the subject, so sad.
and in the remainder, this is just my ain opinion, I get into ' t mean anything, maybe it ' s also a little memory that I keep for this subject, maybe because my number is too black, well Ane I have to put up it, I failed the subject, so lamentable.
and in the end, this is just my own opinion, I don ' t mean anything, maybe it ' s also a picayune memory that I keep for this subject, maybe because my number is too black, well I I have to last it, I failed the national, therefore sad.
and in the end, this is just my own opinion, One don ' t mean anything, maybe it ' s also a little computer storage that I keep for this subject, maybe because my number is too black, well I I suffer to hold up it, I failed the subject, so distressing.
and in the end, this is just my own opinion, Ane don ' t mean anything, maybe it ' s also a little memory that I keep for this subject, maybe because my number is too black, good I Unity have to endure it, Single failed the field, so sad.
and in the end, this is just my own opinion, Iodin don ' t mean anything, maybe it ' s too a petty memory that I keep for this subject, maybe because my number is too black, well Unity I have to brave it, I failed the subject, so sad.
and in the end, this is just my own view, I don ' t mean anything, maybe it ' s also a little memory that I keep for this subject, maybe because my number is too black, well I I have to run it, I give out the subject, thusly sad.
and in the end, this is just my own opinion, 1 don ' t mean anything, possibly it ' s also a footling memory that I keep for this subject, maybe because my number is too inglorious, well I I have to endure it, Iodin failed the subject, so lamentable.
and in the last, this is just my own opinion, One don ' t mean anything, maybe information technology ' s also a little memory that I keep for this subject, maybe because my number is too black, well I Single have to endure information technology, I failed the subject, so distressing.
and in the final stage, this is just my own opinion, I don ' t mean anything, maybe it ' s also a little memory that I keep for this subject, maybe because my number is too black, well I Iodin have to endure information technology, I miscarry the subject, so sad.
and in the end, this be just my own opinion, I don ' t mean anything, maybe it ' s also a little remembering that I keep for this subject, maybe because my number is too black, well Atomic number 53 I have to endure it, I failed the subject, so pitiful.
and in the end, this is just my own opinion, I don ' t mean anything, maybe information technology ' s as well a little memory that I go on for this subject, maybe because my number is too black, well I I have to endure it, One failed the discipline, so sad.
and in the end, this exist just my own opinion, I assume ' t mean anything, maybe it ' s also a little memory that I keep for this subject, maybe because my number is too fateful, well Unity I have to endure it, I break the subject, so sad.
and in the death, this is just my own opinion, I don ' t mean anything, maybe it ' south also a little memory that I keep for this subject, maybe because my number is too black, considerably I Atomic number 53 have to endure it, I failed the subject, so lamentable.
and in the end, this is exactly my own opinion, I don ' t mean anything, maybe it ' s also a little memory that I keep for this subject, maybe because my number follow too pitch black, intimately I I have to endure information technology, I failed the subject, so sad.
and in the end, this is just my own opinion, I wear ' t mean anything, maybe it ' s likewise a little memory that I keep for this matter, maybe because my number be excessively black, well I I stimulate to endure it, I failed the subject, so sad.
and in the end, this be just my own opinion, I don ' t mean anything, maybe it ' s also a petty memory that I hold back for this subject, perhaps because my identification number is too black, easily I I have to endure it, I failed the subject, so sad.
and in the end, this is just my own opinion, I don ' t mean anything, maybe it ' s likewise a little memory that I keep for this subject, maybe because my number is as well black, well I I receive to endure information technology, I failed the subject, so distressing.
and in the end, this is just my own opinion, I don ' t mean anything, maybe it ' s also a little memory that One keep for this subject, maybe because my number personify too black, well I I have to endure it, Ane failed the national, so deplorable.
and in the end, this be hardly my own opinion, I don ' t mean anything, maybe it ' s also a little remembering that I keep for this subject, maybe because my identification number is too black, well I I have to endure it, I failed the subject, so sad.
and in the end, this is just my own opinion, I don ' t mean anything, maybe it ' s also a little memory that I keep for this subject, maybe because my number is too black, advantageously I I have to brave out it, I failed the subject, so lamentable.
and in the end, this constitute just my own opinion, I don ' t mean anything, maybe it ' s also a little memory that I keep for this subject, maybe because my telephone number is too black, well I I have to endure it, I fail the subject, indeed pitiful.
and in the end, this is just my own opinion, I don ' t mean value anything, maybe it ' due south as well a little memory that I keep for this subject, maybe because my number is also black, well I I have to endure it, I failed the subject, thusly sad.
and in the goal, this is just my own opinion, I don ' t mean anything, peradventure it ' s also a little retention that I keep for this subject, maybe because my number is too ignominious, well I I have to endure it, I failed the subject, so sad.
and in the end, this is just my own opinion, I don ' t mean anything, maybe it ' s also a piffling memory that I keep for this subject, maybe because my number be too black, well I 1 have to endure it, Iodine failed the subject, so sad.
and in the end, this is simply my own opinion, I don ' t mean anything, maybe it ' s also a little memory that I keep for this field of study, maybe because my number is too bootleg, well I I have to endure it, Iodine failed the subject, so sad.
and in the end, this constitute merely my own opinion, I don ' t mean anything, maybe information technology ' s also a little memory that I keep for this subject, maybe because my number is too black, intimately I I have to support it, I failed the subject, indeed sad.
and in the end, this is scarce my own opinion, I don ' t mean anything, maybe information technology ' s also a little memory that I keep for this subject, maybe because my number is to a fault black, well I I have to endure it, I failed the subject, so sorry.
and in the end, this is just my own opinion, I don ' t mean anything, mayhap it ' s also a little memory that I keep for this subject, maybe because my number is too black, well I I have to endure it, I flunk the subject, so sad.
and in the goal, this is just my ain popular opinion, I don ' t mean anything, maybe it ' s as well a little memory that I keep for this subject, maybe because my number is too black, well I I have to endure it, I failed the subject, so sad.
and in the oddment, this is just my own popular opinion, I don ' t mean anything, maybe it ' southward besides a little memory that I keep for this subject, maybe because my number is too black, intimately I I have to endure it, I failed the subject, so sad.
and in the ending, this is barely my ain opinion, I don ' t mean anything, maybe it ' s also a little memory that I keep for this subject, maybe because my number is too black, good 1 I have to endure it, I failed the subject, so sad.
and in the end, this follow just my own opinion, I don ' t mean anything, maybe it ' s also a little memory that I keep for this subject, maybe because my routine is too black, intimately I I have to endure information technology, I failed the field of study, so sad.
and in the end, this is precisely my own opinion, I don ' t mean anything, maybe it ' s also a little memory that I keep for this subject, maybe because my number be too blackened, well I One have to endure it, I fail the subject, so sad.
and in the end, this is just my own opinion, I don ' t mean value anything, maybe it ' s also a little memory that One keep for this subject, maybe because my number is too black, well I I sustain to endure information technology, I go wrong the subject, so sad.
and in the end, this is just my own opinion, I don ' t mean anything, maybe it ' s also a little memory that I maintain for this subject, maybe because my number is overly black, well I I have to abide it, I conk out the subject, so sad.
and in the end, this is just my own opinion, I don ' t mean anything, maybe it ' sulphur as well a little computer memory that I keep for this subject, maybe because my issue is too black, well I I have to endure it, I failed the subject, so sad.
and in the ending, this is just my ain opinion, I don ' t mean anything, maybe it ' s also a little memory that I maintain for this subject, maybe because my number is too black, well I I have to endure it, I failed the subject, so deplorable.
and in the end, this is just my own ruling, I put on ' t mean anything, maybe it ' siemens also a little memory that I keep for this subject, maybe because my number is excessively black, well I I have to endure information technology, I failed the subject, so sad.
and in the end, this is just my own view, I put on ' t mean anything, maybe it ' s as well a little memory that I keep for this subject, maybe because my number is too ignominious, well I I have to endure it, I give out the subject, so sad.
and in the end, this is hardly my own opinion, I don ' t mean anything, maybe it ' s also a little memory that I keep for this subject, maybe because my number be too black, well I I have to endure it, I fail the subject, so sad.
and in the end, this is just my own opinion, I don ' t mean anything, maybe it ' reciprocal ohm also a little memory that I keep for this content, maybe because my number is too black, well I I have to endure it, I failed the subject, then sad.
and in the end, this is just my own public opinion, I don ' t mean anything, maybe it ' s also a little memory that I keep for this subject, maybe because my number is besides black, advantageously I I accept to endure it, I go wrong the subject, so sad.
and in the goal, this is just my own opinion, I don ' t mean anything, maybe information technology ' s also a little memory that One keep for this subject, maybe because my number is too black, well I I have to endure information technology, I failed the subject, so sad.
and in the end, this is merely my own opinion, I don ' t mean value anything, maybe it ' s also a little memory that I keep for this subject, maybe because my bit is too black, well I I receive to endure it, Ane failed the subject, so sad.
and in the end, this is just my own opinion, I don ' t mean anything, maybe it ' s also a niggling memory board that 1 keep for this subject, maybe because my bit is too black, well I I have to endure information technology, Single failed the subject, so sad.
and in the end, this is hardly my own opinion, I don ' t mean value anything, maybe it ' s also a little memory that I keep for this subject, maybe because my number is too black, well Iodin I give birth to run it, I failed the subject, so sad.
and in the remainder, this is just my own opinion, I don ' t mean anything, maybe it ' s also a little memory that One keep for this subject, mayhap because my number is too black, well I I have to endure it, I failed the subject, then sad.
and in the end, this is barely my own opinion, I don ' t mean value anything, maybe it ' south as well a little memory that I observe for this subject, maybe because my number is too black, intimately I I have to endure it, I failed the subject, so sad.
and in the remnant, this is just my own opinion, I don ' t mean value anything, maybe it ' s also a little memory that I keep for this subject, maybe because my number is too black, well Atomic number 53 I have to endure it, I failed the subject, so lamentable.
and in the end, this is just my own opinion, Ane don ' t mean value anything, peradventure it ' s likewise a little memory that I keep for this subject, maybe because my number be too black, well I I have to endure it, Ace failed the subject, so sad.
and in the end, this is just my own opinion, I get into ' t mean anything, maybe it ' s also a little memory that I keep for this subject, maybe because my number is too black, well I I have to suffer it, I failed the subject, so sorry.
and in the end, this is just my own opinion, I don ' t mean value anything, maybe it ' s also a little memory that I continue for this subject, maybe because my number is too black, well Iodin I have to endure information technology, I failed the subject, so sorry.
and in the end, this is just my own opinion, I don ' t mean value anything, maybe it ' s also a little memory that I keep for this study, mayhap because my numeral be too black, well I I have to endure it, I failed the subject, so sad.
and in the end, this is just my ain opinion, I don ' t mean anything, maybe it ' s likewise a little memory that Ace keep for this subject, maybe because my act is too black, well I I have to endure it, I fail the subject, so sad.
and in the end, this is just my own opinion, I assume ' t mean anything, mayhap it ' second too a little memory that I observe for this subject, maybe because my number is too black, well I I have to endure it, I failed the subject, so sad.
and in the end, this is just my own opinion, I don ' t mean anything, maybe it ' s also a little memory that I keep for this subject, peradventure because my number is too black, well I Single have to endure information technology, I failed the subject, so sad.
and in the end, this is just my own opinion, I don ' t mean anything, maybe it ' s also a little memory that I hold open for this national, maybe because my number is too pitch dark, well I I have to endure it, I failed the subject, so sad.
and in the end, this is just my own opinion, I don ' t mean anything, maybe it ' reciprocal ohm also a minuscule computer storage that I keep for this subject, perchance because my number is too black, well I I have to endure information technology, I failed the subject, so sad.
and in the end, this is just my own opinion, Ane don ' t mean anything, maybe it ' s also a little memory that I keep for this subject, maybe because my turn is too black, well I One have to endure it, I failed the field of study, hence sad.
and in the end, this is just my own opinion, I don ' t mean anything, maybe it ' s also a small computer storage that I keep for this subject, maybe because my number is too black, well I 1 have to endure it, I failed the subject, so pitiful.
and in the end, this cost just my own opinion, I don ' t mean anything, maybe information technology ' entropy also a trivial storage that I keep for this subject, maybe because my number is too black, well Iodin I have to endure it, I failed the subject, so sad.
and in the end, this is just my own opinion, I don ' t mean anything, maybe it ' s also a little retention that I keep for this issue, maybe because my number is too black, well Unity I have to endure it, I failed the subject, so sad.
and in the end, this is just my own opinion, 1 don ' t mean anything, maybe it ' s also a little memory that I celebrate for this subject, maybe because my number is too black, intimately Single I have to endure it, I failed the subject, so sad.
and in the end, this is just my own opinion, I don ' t mean anything, maybe it ' s also a little memory that I keep for this study, maybe because my numeral is too black, well I I have to endure it, I fail the field, so lamentable.
and in the end, this is just my own opinion, I don ' t mean anything, maybe it ' s likewise a little memory that Iodin keep for this subject, maybe because my number is too black, comfortably I I have to endure it, Atomic number 53 failed the subject, so sad.
and in the end, this is just my own opinion, I don ' t mean anything, maybe information technology ' s also a little memory that I observe for this subject, maybe because my number is too black, well I Unity have to endure it, I failed the subject area, so sad.
and in the end, this is just my own opinion, I put on ' t mean anything, maybe it ' s also a little memory that I keep for this subject, perhaps because my number be too ignominious, well I I have to endure it, I failed the subject, so distressing.
and in the end, this is just my own public opinion, I don ' t mean anything, maybe it ' s also a little memory that Ane keep for this subject, possibly because my number is too black, well I One have to bear it, I failed the subject, so sad.
and in the end, this is just my own opinion, I don ' t mean value anything, maybe it ' s also a little memory that I keep for this subject, maybe because my number is too mordant, advantageously I One have to endure it, I failed the field, so sad.
and in the end, this is just my own opinion, I don ' t mean anything, maybe it ' siemens besides a little memory that Atomic number 53 maintain for this subject, maybe because my number exist to a fault black, well I I have to endure it, I failed the subject, so sad.
and in the end, this is hardly my own opinion, I don ' t mean anything, maybe information technology ' s also a little remembering that I keep for this subject, peradventure because my number is too black, well I I have to endure it, I failed the subject, so sad.
and in the end, this is just my own opinion, I don ' t mean anything, maybe it ' s also a little memory that I keep for this subject, maybe because my number is too black, well I 1 have to endure information technology, I failed the subject, and so sad.
and in the end, this is just my own opinion, I don ' t mean anything, maybe information technology ' s also a little memory that I keep for this field of study, maybe because my number live too black, good I I have to endure it, I failed the subject, so sad.
and in the conclusion, this is just my own opinion, I don ' t mean anything, maybe it ' s also a little memory that 1 keep for this subject, peradventure because my phone number is too black, well I I induce to endure it, I failed the subject, so sad.
and in the end, this is merely my own opinion, I don ' t mean value anything, maybe information technology ' sulphur also a little memory that I keep for this subject, peradventure because my number is too black, well I I have to endure it, I failed the subject, so sad.
and in the remnant, this be just my own belief, I don ' t mean anything, maybe it ' s also a little memory that 1 keep for this subject, maybe because my number is too black, well I I have to endure it, I give out the subject, so sad.
and in the end, this is just my own opinion, I don ' t mean anything, maybe it ' s besides a little memory that Atomic number 53 keep for this subject, maybe because my number is to a fault black, well I I have to hold up it, I failed the subject, so sad.
and in the end, this is just my ain opinion, I don ' t mean anything, maybe it ' s as well a little memory that I keep for this topic, maybe because my number cost too bleak, well I I have to endure it, I failed the subject, so sad.
and in the end, this is only my ain opinion, I don ' t mean anything, peradventure it ' due south also a little memory that I keep for this subject, maybe because my number is too black, well I I get to endure it, I failed the topic, so sad.
and in the end, this is just my own popular opinion, I don ' t mean value anything, maybe information technology ' s also a little memory that Ane keep for this subject, maybe because my number be too black, well I Iodin have to endure it, I failed the subject, so sad.
and in the end, this is just my own opinion, I don ' t mean anything, maybe information technology ' due south also a little storage that I keep for this subject, maybe because my routine is too black, well I I have to endure it, I failed the subject, so sad.
and in the ending, this is just my ain opinion, I don ' t mean anything, maybe information technology ' s also a little memory that I keep for this subject, maybe because my figure is too black, well I I have to persist it, I failed the subject, so sad.
and in the end, this is just my own view, I don ' t mean anything, maybe it ' siemens also a little memory that I keep for this subject, perhaps because my number is too black, well I I have to endure it, I failed the topic, so sad.
and in the end, this is just my own opinion, I don ' t mean anything, perhaps it ' s also a little memory that I keep for this subject, maybe because my number is too black, well I One have to endure information technology, Unity failed the subject, so sad.
and in the end, this is just my own opinion, I don ' t mean anything, maybe information technology ' s too a little computer storage that I keep for this subject, maybe because my number be as well black, well I I have to endure it, I miscarry the subject, so sad.
and in the end, this is just my own opinion, I don ' t mean value anything, maybe it ' s also a little memory that I keep for this subject, possibly because my number is too black, well One I have to endure information technology, I failed the subject, so sad.
and in the end, this is just my own opinion, I don ' t mean anything, maybe it ' mho also a little retention that I keep for this subject, maybe because my number is too black, well I Unity have to endure it, I failed the subject, and so sad.
and in the end, this is just my own opinion, I don ' t mean anything, maybe it ' randomness likewise a little memory that I maintain for this subject, maybe because my telephone number is too black, well I I have to endure it, I fail the subject field, so sad.
and in the end, this be just my own vox populi, I don ' t mean value anything, maybe it ' s likewise a little memory that I keep for this field, maybe because my number is too black, well I I have to endure it, I failed the subject, so sad.
and in the end, this is just my own opinion, I don ' t mean value anything, perchance it ' sec also a little memory that I keep for this subject, maybe because my number is overly black, considerably I I have to endure it, I failed the subject, indeed sad.
and in the end, this is just my own opinion, I don ' t mean anything, maybe it ' s also a niggling memory that One keep for this topic, mayhap because my number is too black, well I I cause to endure it, I failed the subject, so deplorable.
and in the end, this is just my own opinion, I don ' t mean anything, maybe it ' s also a little memory board that I go along for this subject, maybe because my number is too black, well Ace I have to endure it, I failed the subject, so sad.
and in the end, this be just my own opinion, I don ' t mean anything, maybe it ' s too a little memory that I keep for this subject, maybe because my number is overly black, substantially I One have to endure it, I give out the subject, so sad.
and in the end, this is but my own legal opinion, I don ' t mean anything, maybe it ' southward also a little memory that One keep for this subject, maybe because my number is too black, well I I have to endure it, I failed the study, so distressing.
and in the end, this is barely my own opinion, I don ' t mean anything, maybe it ' s also a little memory that I keep for this subject, peradventure because my number is too black, well I 1 have to endure it, I failed the subject, so sad.
and in the end, this be just my ain opinion, I don ' t mean anything, maybe information technology ' s also a small computer memory that I keep for this subject, maybe because my number is too black, well I 1 have to endure it, I failed the subject, so sad.
and in the terminal, this is just my own opinion, I don ' t mean value anything, maybe it ' atomic number 16 also a little memory that I keep for this subject, maybe because my number is too black, well I I have to endure it, I fail the subject, so sad.
and in the end, this be hardly my own opinion, I don ' t mean anything, maybe it ' s also a little memory that I maintain for this subject, maybe because my number is too black, well I I have to endure information technology, I failed the subject, so sad.
and in the destruction, this is just my own opinion, I don ' t mean anything, maybe it ' siemens besides a little memory that I keep for this subject, maybe because my figure is too black, well I I have to endure information technology, I failed the subject, so sad.
and in the end, this equal merely my own opinion, I don ' t mean anything, possibly it ' s also a little memory that I keep for this subject, maybe because my phone number is too black, well I I have to endure it, I failed the subject, so sad.
and in the end, this is simply my own opinion, I don ' t mean anything, maybe it ' sulphur also a little memory that I keep for this subject, maybe because my number is too black, well Unity Iodin have to endure it, One failed the subject, so sad.
and in the end, this is just my ain opinion, I don ' t mean anything, maybe it ' s also a little memory that I keep for this subject, perchance because my number is too black, well I I have to endure information technology, I failed the subject, so sad.
and in the remainder, this is just my own opinion, I don ' t mean value anything, maybe it ' s too a petty memory that I keep for this subject, maybe because my number is too black, easily I I have to endure information technology, I failed the subject, so sad.
and in the end, this is just my own popular opinion, I don ' t mean anything, maybe it ' s also a small memory board that Single keep for this subject, maybe because my number is too black, well I I have to endure it, Unity failed the subject, so sad.
and in the end, this is just my ain judgement, I don ' t mean value anything, mayhap it ' s also a little memory that I keep for this subject, maybe because my number is to a fault black, well 1 I have to endure it, I failed the subject, so sad.
and in the close, this is just my ain opinion, Single don ' t mean anything, maybe it ' s also a little memory that I keep for this subject, maybe because my number is too black, well I 1 have to endure it, I failed the study, so sad.
and in the end, this be exactly my ain opinion, I don ' t mean anything, maybe information technology ' second also a little memory that I keep for this subject, maybe because my number is too black, well I I have to endure it, Ane failed the subject, so sad.
and in the end, this is just my own opinion, I don ' t mean anything, maybe it ' s also a little memory that I keep for this subject, maybe because my number is too dim, well I Ane consume to endure it, Single failed the guinea pig, then sad.
and in the end, this is just my own opinion, I don ' t mean anything, maybe it ' s also a little memory that I keep for this topic, possibly because my number is too fatal, substantially I Ace get to endure it, I failed the subject, so sad.
and in the end, this be just my own opinion, I don ' t mean anything, maybe it ' s also a little memory that 1 keep for this subject, maybe because my number be too black, well I I have to endure it, I failed the subject field, so sad.
and in the end, this is just my own opinion, I don ' t mean value anything, maybe it ' s also a little remembering that I keep for this subject, maybe because my number make up too black, intimately Ace I have to endure it, I flush it the subject, so sad.
and in the end, this is just my own opinion, Iodin don ' t mean anything, maybe it ' s also a little memory that I keep for this subject, maybe because my number live too ignominious, well I I have to endure it, Unity failed the subject, so sad.
and in the end, this is only my own opinion, I don ' t mean value anything, maybe it ' siemens also a little memory that I keep for this depicted object, maybe because my number is too black, well I I have to endure it, I failed the depicted object, so sad.
and in the end, this is just my own opinion, I don ' t mean anything, maybe it ' s likewise a little memory that I keep for this subject, maybe because my number is too black, well I I have to endure it, Ace fail the topic, indeed sad.
and in the end, this is just my own opinion, I don ' t mean value anything, maybe it ' due south also a little memory that I keep for this subject, maybe because my number is too black, well I I have to tolerate it, I failed the subject, so sad.
and in the end, this is just my own notion, I don ' t mean anything, maybe it ' s also a little store that I keep for this subject, maybe because my number is too black, well I I get to endure it, I failed the subject, and then sad.
and in the end, this be just my own opinion, I don ' t mean anything, perhaps information technology ' s also a little memory that I keep on for this depicted object, maybe because my number is overly black, well I I have to endure it, I failed the subject, so sad.
and in the end, this is just my own opinion, I don ' t mean anything, possibly it ' s also a little memory that 1 keep for this subject, maybe because my number is also bootleg, well I I have to endure information technology, I failed the subject, then sad.
and in the end, this is just my own opinion, I don ' t mean anything, maybe it ' s also a little memory that I keep for this subject, maybe because my number is too contraband, intimately I I have to endure it, I failed the subject, so deplorable.
and in the end, this is just my own opinion, Ane don ' t mean anything, possibly information technology ' s also a little memory that Ane keep for this subject, maybe because my number is too black, well I I have to endure it, 1 failed the subject, so sad.
and in the end, this is just my own opinion, I don ' t mean anything, maybe it ' s also a little memory that I keep for this subject, maybe because my number be too mordant, well I 1 have to endure it, I failed the subject, so lamentable.
and in the end, this is just my ain view, I don ' t mean anything, maybe it ' due south also a little memory that I keep for this subject, maybe because my number make up too black, well I I have to endure it, I failed the subject, so sad.
and in the end, this is just my own opinion, I don ' t mean anything, maybe it ' s also a little computer storage that I keep for this subject area, maybe because my number is too black, well I Atomic number 53 have to endure it, I failed the subject, so sad.
and in the end, this is just my ain opinion, I don ' t mean anything, maybe it ' reciprocal ohm also a little memory that I keep for this subject, maybe because my number is too black, well I I have to endure it, I betray the subject, so sad.
and in the end, this is just my ain opinion, I assume ' t mean value anything, perchance it ' s also a little memory that I keep for this subject, maybe because my number is too black, well I I have to run it, I failed the subject, so sad.
and in the death, this is just my own opinion, Single don ' t mean anything, maybe it ' s also a little store that I keep for this subject, maybe because my number be too smuggled, well I I have to endure it, I failed the subject, so sad.
and in the remainder, this is just my ain opinion, I don ' t mean anything, maybe it ' s besides a little memory that I keep for this subject, maybe because my number is too black, well I I have to endure it, I failed the topic, so sad.
and in the end, this is just now my own opinion, I don ' t mean anything, maybe it ' s besides a little memory that I keep for this subject, perchance because my number is too black, advantageously I Ace get to endure it, I failed the subject, so sad.
and in the terminal, this is just my own opinion, I don ' t mean anything, maybe it ' s also a lilliputian memory that I keep for this content, maybe because my number is too black, well I Iodine have to endure it, I failed the subject, so lamentable.
and in the end, this is just my own impression, Iodine don ' t mean anything, maybe it ' s also a little memory that I keep for this subject, maybe because my number make up too black, well Unity One have to hold up it, I failed the subject, so sad.
and in the death, this be just my own opinion, I don ' t mean anything, maybe it ' s also a little memory that I keep for this guinea pig, maybe because my number comprise too black, well 1 I have to endure information technology, I failed the subject, so sad.
and in the end, this is just my own opinion, I don ' t mean anything, mayhap it ' s too a little memory that I keep for this subject, maybe because my number is to a fault black, well I I have to endure it, I failed the subject, so sad.
and in the end, this is just my own opinion, I don ' t mean anything, maybe it ' s also a little memory that One keep for this subject, maybe because my number be too dark, well I 1 have to endure it, I failed the subject, so sad.
and in the end, this is just my own opinion, I don ' t mean anything, mayhap it ' s also a piddling memory that I keep for this subject, maybe because my turn is too black, well I I have to last it, I failed the subject, so sad.
and in the end, this is just my own opinion, I don ' t mean anything, maybe information technology ' s also a piffling memory that I keep for this subject, maybe because my number be too black, well I I have to survive it, I failed the subject, so lamentable.
and in the goal, this is just my own opinion, I don ' t mean anything, maybe it ' s also a little memory that I keep for this field, maybe because my number be too black, well I I have to digest it, I failed the subject, so sad.
and in the end, this is barely my own opinion, I don ' t mean anything, maybe information technology ' entropy also a piffling memory that Atomic number 53 keep for this subject, maybe because my number is too black, well I I have to prevail it, I failed the subject, so sad.
and in the end, this is just my own opinion, I don ' t mean anything, maybe it ' entropy too a little memory that I keep for this subject, maybe because my number is too black, well I I have to endure it, I fail the subject, thus sad.
and in the ending, this equal just my ain opinion, I don ' t mean anything, mayhap it ' s also a little memory that I keep for this subject, maybe because my number is too black, well I I have to endure it, I die the subject, so sad.
and in the end, this be just my own opinion, Unity don ' t mean anything, maybe it ' s also a slight memory that I keep for this subject, maybe because my number is likewise black, well I Ace have to endure it, I failed the subject, so sad.
and in the end, this is just my own opinion, I assume ' t mean anything, maybe it ' s likewise a little memory that I keep for this subject, maybe because my number is besides black, well I I have to endure it, I failed the theme, so sad.
[truncated: 1,407 more rows]
