# Supplementary material for: Attention-aware with stacked embedding for sentiment analysis of student feedback through deep learning techniques
Source: PeerJ Comput Sci. 2024 Sep 2;10:e2283. doi: 10.7717/peerj-cs.2283 (PMC11419625; doi:10.7717/peerj-cs.2283)
Supplement: Supplemental Information 2 [file peerj-cs-10-2283-s002.zip › UIT-VSFC/agumented text/test (37).xlsx]

## Sheet: welcome
The reader should give specific examples of the important parts, so that they can comprise explained carefully thence that they buns cost illustrated with examples to avoid repeating over and all over again, which will create a feeling of tedium for students.
The lecturer should give specific examples of the important office, so that they can constitute explained carefully so that they give the axe be illustrated with examples to obviate repeating over and o'er again, which will create a feeling of boredom for students.
The lector should present specific examples of the important parts, so that they can be explicate carefully so that they hind end be illustrated with examples to avoid repeating terminated and all over once more, which volition create a feeling of boredom for student.
The lecturer should give specific examples of the of import parts, so that they can cost explained carefully thusly that they can be illustrate with examples to avoid repetition over and over again, which will create a feeling of boredom for students.
The lecturer should give specific examples of the of import part, so that they can make up excuse carefully so that they can be illustrated with examples to avoid repeating over and all over again, which will create a feeling of boredom for students.
The reader should give specific examples of the important persona, so that they keister be explained carefully so that they can be illustrated with examples to avoid repeating over and over once again, which will make a feeling of boredom for students.
The lecturer should give specific examples of the important persona, so that they lav be explained carefully so that they can be illustrated with examples to avoid repeating over and over over again, which will create a feeling of boredom for students.
The lecturer should give specific examples of the important portion, so that they can be explain carefully so that they can be illustrated with illustration to fend off repetition concluded and over again, which will create a feeling of tedium for students.
The reader should gift specific examples of the important character, so that they can be explained carefully so that they can be illustrated with examples to avoid repeating complete and over again, which will create a feeling of tedium for students.
The lecturer should give specific model of the important parts, so that they can be explained carefully so that they can be illustrate with examples to avoid repeating over and over again, which bequeath create a spirit of boredom for students.
The lecturer should give specific exercise of the important parts, so that they can exist explained carefully then that they prat be illustrated with examples to avoid repetition over and over again, which will create a feeling of boredom for students.
The lecturer should give specific examples of the important share, so that they can be explained cautiously so that they displace constitute illustrated with examples to avoid repeating over and all over again, which will create a feeling of boredom for educatee.
The lector should give specific examples of the important parts, so that they can be explained carefully so that they can comprise illustrated with good example to avoid repeating ended and over again, which volition make a feeling of boredom for student.
The lector should give specific lesson of the crucial parts, so that they ass be explained carefully so that they can be illustrated with examples to avoid repeating over and over once again, which will create a tactual sensation of ennui for students.
The lecturer should pass on specific examples of the important parts, so that they butt be explicate carefully thus that they can be illustrated with examples to ward off repeating over and all over again, which will create a smell of boredom for students.
The lecturer should give specific exemplar of the important parts, so that they can be explained cautiously thus that they tooshie be illustrated with examples to avoid repeating over and all over once more, which will create a feeling of boredom for students.
The lecturer should contribute specific exemplar of the of import parts, so that they can be explained cautiously so that they can be illustrated with examples to avoid repetition over and all over again, which testament create a feeling of boredom for students.
The lecturer should give specific examples of the important parts, so that they can be explained carefully and then that they can be illustrated with examples to head off repeating complete and over again, which will make a feeling of ennui for students.
The lector should cave in specific examples of the important office, so that they can be explained cautiously so that they derriere be illustrated with example to avoid repeating over and over again, which will create a feeling of boredom for students.
The lecturer should give specific model of the important part, so that they can be explained carefully so that they can be instance with examples to avoid repeating over and o'er again, which will create a feeling of boredom for scholarly person.
The reader should give specific examples of the important parts, so that they can be explain carefully so that they can be illustrated with examples to avoid repeating over and over again, which will make a tactual sensation of tedium for students.
The lector should make specific instance of the important parts, so that they lavatory embody explained carefully and so that they can be illustrated with examples to avoid repeating over and over again, which will create a feeling of boredom for students.
The lecturer should give specific examples of the important part, so that they canful be explained cautiously so that they can be illustrated with examples to avoid repeating concluded and over again, which will create a feeling of boredom for students.
The lecturer should apply specific examples of the important parts, so that they can be explained carefully so that they can be illustrated with examples to avoid repeating ended and over over again, which will produce a feeling of ennui for scholarly person.
The lecturer should give specific examples of the important parts, so that they can make up excuse carefully so that they buttocks be illustrated with examples to avoid repetition over and over once again, which will create a feeling of boredom for pupil.
The lecturer should give specific examples of the important parts, so that they toilet be explained carefully and then that they can be illustrated with examples to invalidate repeating over and all over once more, which will create a feeling of tedium for bookman.
The lector should throw specific examples of the important parts, so that they can be explain carefully so that they can comprise illustrated with good example to keep off repeating concluded and over again, which will create a intuitive feeling of boredom for students.
The reader should give specific examples of the important parts, so that they fire be explain carefully so that they can be illustrated with examples to avoid repeating all over and over once again, which bequeath create a feeling of boredom for students.
The lecturer should give specific examples of the important parts, so that they can be explained carefully then that they can equal exemplify with examples to avoid repeating over and over again, which will create a tone of tedium for scholarly person.
The reader should feed specific examples of the important parts, so that they terminate represent explained carefully so that they can comprise illustrated with examples to void repeating over and over again, which will produce a feeling of boredom for scholarly person.
The lecturer should give specific examples of the important share, so that they can buoy exist explained carefully indeed that they can be illustrated with examples to avoid repeating over and over once again, which will create a feeling of tedium for students.
The lecturer should give specific examples of the important parts, so that they can be explained carefully therefore that they can be illustrate with examples to avoid repetition over and over once again, which will make a feeling of boredom for student.
The lecturer should fall in specific examples of the important parts, so that they can be explicate carefully so that they can represent illustrated with deterrent example to avoid repeating all over and over again, which will make a look of boredom for students.
The lecturer should give specific good example of the important parts, so that they toilet live explained carefully so that they can be illustrated with examples to debar repeating over and over over again, which will make a feeling of boredom for scholar.
The lecturer should give specific examples of the important parts, so that they tail exist excuse carefully so that they can be illustrated with instance to avoid repetition over and over again, which will create a intuitive feeling of boredom for educatee.
The reader should give specific examples of the important parts, so that they can make up explained carefully so that they can be illustrated with examples to keep off repeating over and over once more, which will produce a feeling of boredom for students.
The lecturer should give specific good example of the important portion, so that they bottom be explained cautiously so that they can be illustrated with examples to avoid repeating over and o'er over again, which will create a feeling of boredom for students.
The lecturer should give specific examples of the important portion, so that they can be explained carefully so that they posterior exist illustrated with examples to avoid repeating over and over again, which will create a smell of boredom for students.
The lecturer should give specific examples of the important parts, so that they seat be explained carefully hence that they can be illustrated with examples to avoid repetition over and over again, which will create a feeling of boredom for student.
The lecturer should give specific examples of the important parts, so that they can buoy be explained carefully so that they fire personify illustrated with good example to avoid repeating terminated and o'er again, which will create a notion of boredom for students.
The lecturer should give specific examples of the important parts, so that they hindquarters be explain cautiously so that they can be illustrated with examples to avoid repeating over and over again, which will create a smell of boredom for students.
The lecturer should give specific examples of the important office, so that they can be explained carefully so that they dismiss be instance with representative to avoid repeating over and over again, which volition create a feeling of boredom for students.
The lecturer should give specific examples of the important parts, so that they can be explained carefully so that they toilet follow illustrated with examples to avoid repeating over and o'er again, which bequeath make a feeling of boredom for students.
The lecturer should give specific examples of the important parts, so that they buttocks personify explained cautiously and then that they can be illustrated with examples to avoid repeating over and over again, which will create a feeling of boredom for students.
The lecturer should give specific examples of the of import role, so that they crapper be explained carefully so that they can be illustrate with examples to avoid repeating all over and over again, which will create a feeling of boredom for students.
The lector should kick in specific model of the important parts, so that they can be explained carefully thus that they can represent illustrated with examples to deflect repeating terminated and over again, which will create a flavour of boredom for students.
The lecturer should give specific illustration of the important parts, so that they can be explained cautiously so that they can cost illustrated with examples to avoid repetition over and o'er again, which will make a feeling of boredom for students.
The lecturer should give specific examples of the important parts, so that they can be explained carefully so that they can constitute illustrated with examples to avoid repetition ended and over once more, which will create a flavour of boredom for students.
The reader should give specific examples of the crucial portion, so that they can be explained carefully so that they can be illustrated with examples to avoid repetition over and over again, which leave create a feeling of tedium for students.
The lecturer should pay specific instance of the important parts, so that they can be explained cautiously so that they can be illustrated with example to avoid repetition over and o'er again, which will create a feeling of boredom for students.
The lecturer should render specific examples of the important part, so that they can be explained carefully so that they can be illustrate with examples to avoid repetition terminated and over again, which leave create a feeling of boredom for students.
The lecturer should give specific example of the important parts, so that they can be explained cautiously therefore that they can be illustrated with examples to avoid repeating terminated and over again, which will create a belief of ennui for students.
The lecturer should leave specific examples of the important parts, so that they pot be explained cautiously so that they can be illustrate with examples to debar repeating over and over again, which bequeath create a spirit of boredom for students.
The lecturer should ease up specific instance of the important parts, so that they can be explained carefully so that they ass embody illustrated with examples to avoid repeating over and over again, which will produce a feeling of boredom for students.
The reader should feed specific examples of the of import parts, so that they can be explained carefully thence that they butt be illustrate with examples to avoid repeating over and over again, which will create a feeling of boredom for students.
The lecturer should give specific examples of the significant parts, so that they can personify excuse carefully so that they can be instance with examples to avoid repeating concluded and over again, which will produce a feeling of tedium for students.
The lecturer should give specific lesson of the important share, so that they can be explained carefully so that they can constitute illustrated with examples to nullify repeating over and over again, which will create a feeling of boredom for student.
The lecturer should give specific examples of the important parts, so that they can exist explained cautiously so that they dismiss be illustrated with examples to avoid repeating over and all over over again, which will create a feeling of boredom for pupil.
The lector should give specific examples of the important parts, so that they can be explained carefully so that they can constitute illustrated with example to avoid repeating over and all over again, which will create a feeling of boredom for educatee.
The reader should give specific examples of the important parts, so that they can be explain carefully so that they can be illustrated with examples to avoid repeating over and over once more, which testament make a feeling of boredom for students.
The lecturer should give specific example of the important parts, so that they nates be explained carefully and so that they can be illustrated with examples to avoid repeating over and o'er again, which will produce a tactile sensation of boredom for students.
The lecturer should give specific examples of the important parts, so that they can be explained carefully so that they can be instance with good example to avoid repetition over and over once again, which will create a feeling of boredom for students.
The reader should give specific examples of the crucial parts, so that they ass be explain carefully so that they lav be illustrated with examples to avoid repeating over and o'er again, which will create a feeling of boredom for pupil.
The lecturer should establish specific examples of the important parts, so that they can comprise explain carefully therefore that they can be illustrated with examples to keep off repetition over and over again, which will create a feeling of boredom for pupil.
The lecturer should give specific examples of the important character, so that they can be explicate carefully so that they ass be illustrated with examples to avoid repeating over and over again, which volition make a feeling of boredom for students.
The lecturer should contribute specific examples of the important parts, so that they can buoy be explained carefully so that they can be illustrated with examples to avoid repetition over and over once again, which will create a flavor of boredom for students.
The lecturer should afford specific examples of the significant theatrical role, so that they can be explain carefully so that they can be illustrated with examples to keep off repeating over and over again, which will create a feeling of boredom for students.
The lecturer should cave in specific exemplar of the important parts, so that they can make up explained carefully so that they can be illustrated with examples to avoid repeating complete and over once again, which will create a feeling of tedium for students.
The lecturer should give specific example of the important parts, so that they can be explained carefully so that they can be illustrated with case to avoid repeating over and over once more, which leave create a feeling of tedium for students.
The lecturer should give specific examples of the authoritative parts, so that they hindquarters be explained cautiously so that they can be illustrated with examples to ward off repetition over and over over again, which will create a feeling of boredom for students.
The lecturer should give specific illustration of the important parts, so that they tin be explicate carefully so that they can be illustrate with examples to avoid repeating over and o'er over again, which will make a feeling of boredom for students.
The lecturer should give specific examples of the important parts, so that they can be explained carefully so that they can equal illustrated with examples to avert repetition over and over once again, which will create a feeling of boredom for students.
The lecturer should give specific examples of the of import role, so that they can be explained carefully so that they can be illustrated with example to avoid repetition over and over again, which will produce a feeling of boredom for students.
The lecturer should give specific examples of the important parts, so that they toilet be explained carefully thence that they can follow illustrated with good example to avoid repeating over and over again, which will create a feeling of tedium for scholarly person.
The lecturer should afford specific examples of the important parts, so that they can follow explained carefully so that they can make up illustrated with examples to avoid repeating over and over again, which will create a feeling of boredom for educatee.
The lector should give specific examples of the important percentage, so that they rump be explained carefully thus that they crapper be illustrate with examples to avoid repeating over and over again, which will produce a feeling of boredom for students.
The lecturer should give specific examples of the significant parts, so that they can be explained carefully so that they can be illustrated with examples to avoid repeating over and over again, which bequeath make a tactual sensation of ennui for students.
The lecturer should give specific lesson of the important part, so that they can be explicate cautiously so that they can be illustrated with instance to avoid repeating over and over over again, which will create a feeling of boredom for students.
The lecturer should give specific example of the important parts, so that they tooshie be explained carefully so that they potty equal illustrated with examples to avoid repeating over and over again, which volition create a feeling of boredom for students.
The lector should give specific examples of the of import parts, so that they can be explain carefully so that they dismiss be illustrated with examples to avoid repetition over and o'er again, which will create a feeling of boredom for students.
The reader should give specific examples of the important part, so that they can be explained carefully so that they can be exemplify with deterrent example to avoid repeating over and all over again, which will create a feeling of boredom for pupil.
The lecturer should give specific examples of the crucial parts, so that they can be explained carefully so that they can buoy be illustrate with example to avoid repeating all over and over again, which will create a feeling of boredom for students.
The lecturer should give specific examples of the important parts, so that they can cost explained carefully so that they can be illustrated with example to avoid repeating ended and o'er again, which will create a feeling of boredom for bookman.
The lecturer should give specific lesson of the important piece, so that they hindquarters be explained carefully so that they nates follow illustrated with examples to avoid repeating over and over again, which will make a feeling of boredom for students.
The lecturer should impart specific illustration of the important parts, so that they can be explained carefully so that they can be illustrated with examples to avoid repetition over and all over once again, which testament make a feeling of boredom for students.
The lecturer should pay specific examples of the important voice, so that they can embody explained carefully so that they can be illustrated with examples to avoid repeating ended and over again, which bequeath produce a feeling of boredom for students.
The reader should give specific examples of the important theatrical role, so that they lav be explained carefully and so that they can be illustrated with examples to avoid repeating over and over again, which will create a feeling of tedium for students.
The lecturer should give specific examples of the important parts, so that they can be explained carefully so that they can personify illustrated with examples to avoid repeating all over and o'er again, which will create a tone of boredom for pupil.
The lecturer should contribute specific examples of the important parts, so that they can live explained cautiously and so that they can be illustrated with examples to avoid repeating all over and over over again, which will create a feeling of boredom for student.
The reader should give specific examples of the important parts, so that they can be explained carefully so that they can comprise illustrated with examples to avoid repeating concluded and over over again, which testament create a look of boredom for educatee.
The lecturer should give specific examples of the significant parts, so that they can make up explained cautiously so that they can be illustrated with examples to avoid repeating over and over again, which will create a feeling of boredom for bookman.
The reader should give specific instance of the important parts, so that they can be explained cautiously so that they buns be illustrated with examples to avoid repeating over and over again, which will create a flavor of boredom for students.
The lecturer should give specific examples of the important parts, so that they can live explain cautiously indeed that they can be illustrated with examples to avoid repetition over and over again, which will make a feeling of boredom for students.
The lecturer should give specific examples of the important parts, so that they can be explained carefully so that they can make up illustrated with examples to avoid repeating all over and o'er again, which will make a feeling of boredom for bookman.
The lecturer should give specific examples of the important parts, so that they can cost explain carefully so that they can be illustrated with examples to avoid repetition ended and over over again, which will create a feeling of tedium for students.
The lecturer should establish specific examples of the of import parts, so that they tooshie be explained cautiously so that they can be illustrated with examples to avoid repeating over and o'er again, which leave create a feeling of boredom for students.
The lecturer should give specific representative of the important part, so that they can be explained cautiously thus that they can be illustrated with examples to avoid repetition over and over again, which will create a feeling of boredom for students.
The lector should give specific examples of the important parts, so that they behind be explained cautiously so that they can be illustrated with examples to avert repeating over and over again, which will create a feeling of ennui for bookman.
The reader should afford specific example of the important parts, so that they can be explained carefully so that they tush be illustrated with examples to nullify repeating over and all over once again, which will create a feeling of boredom for students.
The lecturer should move over specific examples of the of import parts, so that they can follow explained carefully thus that they can be illustrate with examples to avoid repetition over and over again, which will create a feeling of boredom for students.
The lecturer should give specific model of the important region, so that they throne be explained carefully so that they can be illustrate with model to avoid repeating over and all over again, which will create a feeling of boredom for students.
The lecturer should give specific examples of the crucial parts, so that they can be explained cautiously and so that they can cost illustrated with examples to stave off repetition over and over again, which will create a feeling of tedium for students.
The lecturer should give specific example of the important parts, so that they can be explained carefully hence that they can be illustrated with examples to avoid repeating over and o'er again, which testament make a feeling of boredom for students.
The lecturer should give specific examples of the important parts, so that they can be explain carefully so that they tin can be illustrated with examples to forefend repeating terminated and over once more, which will create a feeling of boredom for students.
The lector should pay specific examples of the important parts, so that they can make up explicate cautiously so that they can be exemplify with examples to avoid repeating over and o'er again, which will create a feeling of tedium for students.
The lecturer should give specific examples of the important parts, so that they can be explain cautiously so that they rear end be illustrated with examples to avoid repeating over and o'er once again, which volition create a flavor of boredom for students.
The reader should founder specific examples of the crucial parts, so that they can be explained carefully so that they can be illustrated with examples to avoid repeating over and over again, which leave create a feeling of boredom for bookman.
The lector should give specific examples of the crucial parts, so that they can be explained carefully so that they can be illustrated with example to avoid repeating ended and all over again, which leave create a smell of boredom for students.
The lecturer should give specific example of the important parts, so that they force out be explained carefully so that they can equal illustrated with examples to avert repeating over and over again, which will create a tone of tedium for students.
The lecturer should give specific instance of the important persona, so that they can represent explained carefully so that they can make up illustrated with exercise to avoid repeating over and all over again, which will produce a impression of boredom for students.
The lecturer should give specific examples of the authoritative parts, so that they stool be explained carefully so that they tail be illustrated with illustration to avoid repeating over and over again, which will make a feeling of ennui for students.
The lector should give specific examples of the important share, so that they toilet be explained carefully so that they can be illustrated with examples to avert repeating over and over again, which volition make a belief of ennui for students.
The lecturer should give specific examples of the important part, so that they fire be explained carefully so that they can be illustrate with examples to avoid repeating over and all over again, which testament create a feeling of ennui for scholar.
The lector should give specific object lesson of the important parts, so that they can cost explained carefully so that they can buoy be instance with examples to avoid repeating over and over again, which will create a feeling of boredom for students.
The lecturer should give specific examples of the significant part, so that they tin be explicate carefully so that they stool make up illustrated with examples to avoid repetition over and over again, which will create a feeling of boredom for students.
The lecturer should give specific examples of the crucial parts, so that they displace be excuse carefully so that they give the axe constitute illustrated with examples to avoid repeating over and over again, which volition create a feeling of boredom for students.
The lecturer should devote specific examples of the important part, so that they can be explained carefully thence that they rear be illustrated with illustration to avoid repeating over and over over again, which will create a feeling of boredom for students.
The lecturer should give specific illustration of the important parts, so that they can be explained carefully so that they can be illustrated with examples to avoid repetition ended and over again, which will make a feeling of tedium for students.
The lecturer should yield specific examples of the important parts, so that they bum be explained cautiously so that they can be illustrated with examples to nullify repetition over and over again, which will create a tone of ennui for students.
The lecturer should give specific examples of the important parts, so that they can personify explained carefully so that they can represent illustrated with examples to obviate repeating over and over again, which will make a touch sensation of boredom for students.
The lecturer should make specific examples of the important parts, so that they can represent explicate cautiously so that they stern be illustrated with examples to avoid repeating over and over again, which will make a feeling of boredom for students.
The lecturer should give specific case of the important parts, so that they can be explain carefully so that they hindquarters be illustrated with illustration to avoid repetition over and over again, which will create a touch of boredom for students.
The lecturer should give specific example of the authoritative section, so that they can be explained carefully so that they can make up illustrated with example to avoid repeating over and over again, which will create a feeling of boredom for students.
The lecturer should give specific examples of the significant parts, so that they can be explained carefully and then that they tooshie live illustrate with examples to avoid repeating over and o'er again, which will create a tactile sensation of boredom for students.
The lecturer should give specific examples of the important parts, so that they can be explained cautiously so that they can be illustrated with example to avoid repetition over and over again, which will create a touch sensation of boredom for educatee.
The lecturer should give specific examples of the important parts, so that they can be excuse carefully so that they can cost illustrated with examples to void repeating terminated and over again, which will create a belief of boredom for students.
The lecturer should yield specific examples of the important parts, so that they can embody explained cautiously so that they can make up illustrated with examples to avoid repeating over and over again, which testament make a feeling of tedium for students.
The lecturer should give specific instance of the important parts, so that they can exist explain carefully so that they sack be instance with examples to void repeating over and over again, which will make a feeling of boredom for students.
The lecturer should give specific examples of the authoritative parts, so that they keister comprise explained cautiously so that they can be instance with examples to avoid repeating over and over again, which will create a feeling of boredom for students.
The reader should give specific examples of the important parts, so that they canful make up explained carefully so that they can be illustrated with examples to avoid repeating over and over over again, which will create a feeling of boredom for student.
The lector should give specific examples of the important parts, so that they can personify explained carefully so that they can be illustrated with examples to avoid repeating over and over again, which will produce a feeling of boredom for pupil.
The lecturer should give specific good example of the important parts, so that they crapper be explained carefully therefore that they can be illustrate with examples to avoid repetition over and over again, which will make a feeling of boredom for students.
The lecturer should chip in specific model of the important parts, so that they can be explained cautiously so that they bum be illustrated with examples to avoid repeating over and over again, which will make a feeling of ennui for student.
The lecturer should afford specific examples of the of import component part, so that they can be excuse cautiously so that they can be illustrated with examples to obviate repeating over and over over again, which will create a feeling of boredom for student.
The lecturer should give specific model of the important parts, so that they can be excuse carefully thence that they can be exemplify with examples to avoid repeating complete and over again, which will produce a feeling of ennui for students.
The reader should give specific examples of the important parts, so that they send away be explained carefully so that they can be illustrate with examples to avoid repetition over and over again, which will create a tone of boredom for students.
The reader should give specific examples of the important parts, so that they can be explained carefully so that they can constitute illustrate with examples to avoid repetition over and over again, which will create a smell of boredom for students.
The reader should give specific examples of the important parts, so that they seat be explained carefully so that they can be illustrated with examples to debar repeating over and over again, which will create a feeling of boredom for students.
The lecturer should give specific examples of the important parts, so that they tin can be explained carefully so that they can be illustrated with examples to avoid repetition over and all over again, which will create a intuitive feeling of boredom for educatee.
The lecturer should feed specific examples of the important parts, so that they rear end comprise explained carefully so that they can be illustrated with examples to annul repetition terminated and o'er again, which will create a feeling of tedium for students.
The lecturer should give specific examples of the authoritative parts, so that they can be explained cautiously so that they can be illustrated with examples to avoid repetition over and over again, which volition make a feeling of boredom for students.
The lecturer should ease up specific examples of the important voice, so that they can be excuse carefully so that they put up be illustrated with examples to avoid repeating over and over again, which testament create a feeling of boredom for students.
The lecturer should kick in specific examples of the of import parts, so that they can be explain carefully thusly that they can be illustrated with examples to avoid repeating over and o'er again, which will create a feeling of boredom for students.
The reader should give specific examples of the important parts, so that they can exist explained carefully thusly that they can be illustrated with object lesson to avoid repeating over and over again, which testament create a feeling of boredom for students.
The lecturer should give specific examples of the important parts, so that they tin can be explained cautiously so that they can be illustrated with examples to stave off repeating complete and over once again, which will create a feeling of boredom for students.
The lecturer should give specific examples of the important parts, so that they can represent explained carefully so that they potty be illustrated with representative to avoid repetition over and over again, which will create a feeling of boredom for students.
The lecturer should give specific examples of the important parts, so that they can be explain cautiously thus that they put up be illustrated with examples to debar repeating over and o'er again, which will create a feeling of ennui for scholar.
The reader should give specific examples of the important parts, so that they fanny be explain carefully thus that they can be illustrated with examples to avoid repeating over and over once more, which will create a feeling of boredom for students.
The lecturer should give specific examples of the crucial parts, so that they can exist excuse carefully so that they can be illustrate with examples to avoid repeating over and over again, which will create a feeling of ennui for students.
The lecturer should give way specific example of the important parts, so that they can be explained carefully so that they can be illustrated with example to avoid repeating over and over again, which bequeath create a notion of boredom for students.
The lector should give specific illustration of the important parts, so that they sack be explained cautiously so that they can be illustrated with deterrent example to avoid repeating over and over again, which bequeath create a feeling of boredom for students.
The lecturer should give specific examples of the important parts, so that they can be explained carefully thusly that they can be illustrated with examples to avoid repeating over and all over once more, which bequeath create a feeling of boredom for pupil.
The lecturer should give specific examples of the important parts, so that they can be explain cautiously so that they can be illustrated with examples to avoid repetition over and all over again, which will create a feeling of boredom for students.
The lector should give specific examples of the important part, so that they can be explained carefully so that they can be illustrated with examples to avoid repetition over and over again, which will create a tone of tedium for students.
The lecturer should give specific examples of the important parts, so that they can be explained carefully indeed that they can comprise instance with examples to avoid repetition ended and o'er again, which will create a feeling of boredom for students.
The lecturer should give specific examples of the important parts, so that they can comprise explained cautiously so that they can constitute illustrate with examples to avoid repeating over and all over again, which will create a opinion of boredom for students.
The lecturer should chip in specific examples of the important office, so that they can be explained cautiously indeed that they fundament be illustrated with examples to ward off repeating over and over again, which will make a feeling of boredom for students.
The lecturer should give specific examples of the crucial parts, so that they can be explained carefully so that they can personify illustrated with examples to avoid repeating complete and o'er again, which bequeath create a feeling of tedium for students.
The reader should pass on specific examples of the important region, so that they can be explicate carefully so that they can be illustrate with examples to avoid repeating over and o'er again, which will create a feeling of boredom for students.
The lecturer should give specific examples of the important parts, so that they can live explained carefully so that they sack be illustrated with case to avoid repetition over and o'er again, which will make a feeling of boredom for educatee.
The lecturer should give specific examples of the important region, so that they send away be explain carefully so that they can be illustrated with examples to annul repeating over and o'er once more, which will create a feeling of boredom for students.
The lecturer should contribute specific examples of the important parts, so that they can comprise explain carefully so that they can comprise illustrate with exemplar to avoid repeating over and over again, which will create a feeling of boredom for students.
The lecturer should give specific examples of the authoritative parts, so that they can be explain cautiously so that they can be illustrated with examples to avoid repeating over and over again, which will create a feeling of boredom for students.
The lecturer should give specific examples of the crucial parts, so that they can constitute explained carefully hence that they can be illustrated with examples to avoid repeating over and over again, which bequeath create a feeling of ennui for students.
The lecturer should give specific exercise of the important parts, so that they can be explained carefully so that they can be illustrated with example to avoid repeating over and over again, which will create a feeling of boredom for student.
The lecturer should give specific examples of the important part, so that they can be explain carefully so that they can be illustrated with illustration to avoid repeating complete and o'er once again, which will create a feeling of boredom for students.
The lecturer should give specific examples of the important parting, so that they can be explain carefully so that they can equal illustrate with examples to avoid repeating over and over again, which will create a feeling of boredom for students.
The lecturer should give specific examples of the important parts, so that they can be explained carefully so that they can be illustrated with example to avoid repeating all over and o'er again, which bequeath create a feeling of boredom for students.
The lecturer should sacrifice specific examples of the important parts, so that they can be explained carefully so that they give the axe be illustrated with examples to avoid repeating over and over once again, which will create a touch of tedium for students.
The lecturer should give specific examples of the significant parts, so that they can be explained cautiously so that they can be illustrated with examples to avoid repeating all over and o'er once again, which will create a feeling of tedium for students.
The lector should give specific examples of the important parts, so that they throne be explained carefully so that they can be illustrated with examples to avoid repeating over and over once again, which will produce a notion of boredom for students.
The lector should give specific examples of the important part, so that they sack be explained carefully thusly that they can be illustrated with illustration to avoid repeating over and over once again, which will create a look of boredom for students.
The lecturer should give specific examples of the important parts, so that they can be explained carefully so that they can be illustrated with examples to stave off repetition over and over again, which volition produce a look of ennui for student.
The lecturer should give specific examples of the crucial parts, so that they can be explained cautiously so that they can be illustrated with examples to avoid repeating over and all over again, which will make a feeling of boredom for student.
The lecturer should give specific examples of the important component, so that they rump be excuse carefully indeed that they can exist illustrate with examples to ward off repetition over and over again, which testament create a feeling of boredom for students.
The lecturer should give specific examples of the important parts, so that they can be explain carefully thence that they can be illustrated with example to avoid repeating concluded and over again, which will make a flavour of boredom for students.
The lecturer should ease up specific examples of the significant parts, so that they can be explained cautiously therefore that they can be illustrated with examples to avoid repeating over and over again, which volition create a feeling of boredom for students.
The lecturer should give specific examples of the important component, so that they can be explained carefully thusly that they seat be illustrated with examples to avert repeating over and over again, which testament make a feeling of tedium for students.
The lecturer should give specific examples of the crucial parts, so that they can be explain carefully so that they can be illustrated with examples to ward off repeating over and over again, which will produce a belief of boredom for students.
The lecturer should give specific example of the important parts, so that they can be explained carefully so that they can personify illustrated with examples to avoid repeating terminated and all over again, which will produce a feeling of boredom for students.
The lecturer should give specific examples of the significant parts, so that they can be explained carefully so that they backside be illustrated with examples to avoid repeating terminated and over once again, which will create a feeling of boredom for pupil.
The lector should give specific examples of the of import parts, so that they can be explained carefully hence that they can be illustrated with examples to fend off repeating over and over once again, which will create a touch sensation of boredom for scholarly person.
The lecturer should give specific examples of the important parts, so that they toilet make up explained cautiously so that they tush be illustrated with examples to avoid repeating over and o'er again, which will create a feeling of boredom for students.
The lecturer should give specific lesson of the important parts, so that they can be explain carefully so that they can exist illustrated with examples to avoid repeating over and over again, which will create a feeling of boredom for bookman.
The lector should give specific examples of the important parts, so that they can equal excuse carefully so that they can be instance with examples to avoid repetition over and over again, which testament create a feeling of boredom for students.
The lecturer should give specific examples of the significant portion, so that they can be explained cautiously so that they can be illustrated with examples to quash repeating over and all over again, which will create a feeling of boredom for students.
The lecturer should give specific examples of the important section, so that they can be explain carefully so that they can represent illustrated with examples to avoid repeating complete and o'er again, which will create a tactual sensation of boredom for students.
The reader should give specific examples of the crucial section, so that they rear end be explained carefully so that they can be illustrated with examples to avoid repeating over and over once again, which will create a intuitive feeling of tedium for student.
The lector should give specific instance of the important parts, so that they can be explained carefully so that they can be illustrated with example to avoid repetition over and over again, which testament create a feeling of boredom for students.
The lecturer should sacrifice specific examples of the important part, so that they can be explain carefully so that they tooshie be illustrated with examples to avoid repeating over and over again, which will create a feeling of boredom for students.
The lecturer should give specific example of the authoritative parts, so that they can be explained carefully and then that they can embody illustrate with examples to avoid repeating over and o'er again, which will create a feeling of boredom for students.
The lecturer should give specific exercise of the important parts, so that they can embody explained cautiously so that they can be illustrated with examples to avoid repeating over and over again, which will create a tone of boredom for students.
The lecturer should give specific examples of the important parts, so that they can be explicate carefully so that they john personify illustrated with examples to avoid repeating all over and over again, which will create a feeling of boredom for bookman.
The lecturer should give specific examples of the important parts, so that they can comprise explained carefully thus that they can comprise illustrated with examples to avoid repetition over and o'er again, which will create a feeling of boredom for students.
The lector should give specific examples of the important share, so that they can be explained carefully thence that they lav be illustrate with examples to avoid repeating complete and over again, which will create a feeling of ennui for scholarly person.
The reader should give specific examples of the crucial parts, so that they can represent explained carefully so that they can be illustrated with examples to avoid repeating over and over again, which leave create a feeling of boredom for students.
The lecturer should pass on specific instance of the important part, so that they can be explained cautiously so that they give notice be illustrated with examples to avoid repeating over and over again, which bequeath create a feeling of boredom for students.
The reader should give specific examples of the important part, so that they can personify explained carefully so that they can be illustrated with examples to avoid repetition over and over again, which volition create a feeling of boredom for students.
The lecturer should give specific examples of the important parts, so that they can be explained carefully so that they can be illustrated with examples to deflect repeating concluded and over again, which will make a feeling of boredom for students.
The reader should afford specific examples of the important parts, so that they can be explain carefully so that they ass be illustrate with example to avoid repetition over and o'er again, which testament create a feeling of boredom for students.
The lector should give specific examples of the important parts, so that they can be excuse cautiously so that they arse be illustrated with example to avoid repeating over and over again, which will produce a feeling of boredom for bookman.
The lecturer should give specific representative of the important parts, so that they can follow explained carefully indeed that they can be exemplify with examples to avoid repeating over and over again, which will create a feeling of boredom for bookman.
The lecturer should give specific example of the crucial parts, so that they can be explained cautiously so that they can buoy be illustrated with examples to avoid repeating over and over again, which will create a feeling of boredom for student.
The lecturer should devote specific examples of the important parts, so that they can be explained cautiously so that they can be illustrated with representative to avoid repeating over and over again, which testament create a feeling of tedium for students.
The lecturer should give specific examples of the important parts, so that they can equal explained carefully hence that they tin can be illustrated with examples to avoid repeating over and all over again, which will create a feeling of boredom for students.
The lecturer should give specific examples of the significant parts, so that they can be explained carefully so that they can be illustrated with instance to head off repeating over and over again, which will make a feeling of tedium for students.
The lecturer should give specific examples of the important parts, so that they prat be explained carefully so that they can constitute illustrated with examples to ward off repeating ended and o'er again, which leave make a feeling of ennui for students.
The reader should sacrifice specific examples of the important parts, so that they can be explained carefully and so that they can be illustrated with examples to invalidate repeating over and over again, which will make a feeling of boredom for scholar.
The lecturer should give specific example of the important parts, so that they can live explained carefully so that they can be illustrated with examples to avoid repetition over and over again, which will make a tactual sensation of boredom for students.
The lector should give specific examples of the significant parts, so that they can be explained carefully so that they rump be illustrated with model to avoid repeating over and o'er again, which will create a impression of boredom for pupil.
The lecturer should give specific examples of the significant parts, so that they sack be excuse carefully so that they can be illustrated with case to avoid repeating over and o'er again, which will create a feeling of tedium for pupil.
The lector should give specific instance of the important parts, so that they can be excuse cautiously so that they potty be exemplify with examples to avoid repeating over and over once more, which will create a feeling of boredom for bookman.
The lecturer should give specific examples of the important parts, so that they can equal explained carefully so that they pot be illustrated with examples to avoid repeating over and over again, which bequeath make a touch sensation of boredom for students.
The lecturer should give specific representative of the important parts, so that they can be explained cautiously so that they fanny be illustrated with examples to avoid repeating all over and over over again, which will create a feeling of boredom for students.
The lecturer should give specific good example of the important parts, so that they hind end be explained carefully so that they tin can be illustrated with examples to avoid repeating over and over again, which will create a touch of tedium for students.
The lecturer should give specific model of the important part, so that they can be explained carefully so that they can exist illustrated with examples to avoid repetition over and over once more, which will create a feeling of boredom for students.
The lector should give specific examples of the important parts, so that they can be excuse cautiously hence that they can be illustrated with model to avoid repeating concluded and over over again, which testament create a feeling of boredom for students.
The reader should give specific model of the of import function, so that they can be explained carefully so that they can be illustrated with examples to avoid repeating all over and over again, which will create a feeling of boredom for students.
The reader should pass specific examples of the important part, so that they can be explained carefully thus that they can be illustrated with lesson to avoid repetition over and o'er again, which will create a feeling of boredom for student.
The lecturer should give specific examples of the of import parts, so that they can be explained cautiously so that they can be illustrated with instance to avoid repetition over and o'er over again, which will create a feeling of tedium for students.
The lecturer should give specific examples of the important contribution, so that they can be explained carefully so that they displace be illustrate with examples to avoid repetition over and over once more, which will create a touch of boredom for students.
The lecturer should give specific example of the significant parts, so that they can be explicate carefully so that they can be instance with examples to avoid repeating over and over again, which will create a feeling of boredom for students.
The lecturer should give specific examples of the authoritative parts, so that they can equal explained carefully so that they dismiss be illustrate with examples to avoid repeating over and all over again, which will create a touch of ennui for students.
The lecturer should give specific object lesson of the of import parts, so that they can equal explained carefully so that they crapper be instance with examples to avoid repeating over and over once more, which testament create a feeling of boredom for students.
The lecturer should give specific examples of the important parts, so that they rump be explain carefully so that they can be illustrated with exemplar to avoid repeating over and over once more, which will create a touch of boredom for students.
The lecturer should commit specific examples of the significant parts, so that they can be explained carefully thence that they hindquarters constitute illustrated with examples to avoid repeating over and over again, which will create a intuitive feeling of boredom for educatee.
The reader should give specific model of the important parts, so that they can be explained carefully so that they can be illustrated with example to avoid repeating over and o'er again, which will produce a feeling of boredom for students.
The lecturer should give specific examples of the important parts, so that they can be explain carefully so that they can be illustrate with examples to avoid repeating concluded and over again, which will make a feeling of boredom for bookman.
The lecturer should give specific examples of the important parts, so that they can be explained cautiously so that they can be illustrated with example to forfend repeating over and over again, which testament create a tone of boredom for students.
The lecturer should give specific examples of the important parts, so that they stool be explain carefully so that they can be instance with examples to avoid repeating ended and over again, which volition create a belief of boredom for students.
The lecturer should give specific examples of the important parts, so that they can be explained carefully then that they can be illustrated with model to avoid repeating over and o'er again, which will make a tactual sensation of boredom for students.
The lecturer should afford specific examples of the important parts, so that they can be explained cautiously so that they can be illustrated with object lesson to avoid repeating over and over again, which will create a feeling of ennui for educatee.
The lecturer should fall in specific examples of the important part, so that they can embody explained carefully so that they can constitute illustrated with examples to avoid repeating over and over again, which will produce a feeling of boredom for student.
The lecturer should give specific examples of the important parts, so that they can cost explained carefully so that they give the sack be illustrated with examples to invalidate repeating ended and all over once again, which leave create a feeling of boredom for students.
The lecturer should give specific examples of the important character, so that they can be explained cautiously so that they can make up illustrated with examples to void repeating over and over over again, which will create a feeling of boredom for students.
The reader should give specific examples of the important parts, so that they can be explained cautiously thus that they can be illustrated with examples to avoid repeating over and over again, which volition create a feeling of boredom for students.
The lector should move over specific examples of the significant parts, so that they can be explained carefully so that they potty be illustrated with instance to debar repetition all over and over again, which will create a feeling of boredom for students.
The lecturer should give specific examples of the important parts, so that they can embody explained cautiously so that they can be illustrated with examples to avoid repetition complete and all over again, which will create a feeling of boredom for students.
The lecturer should establish specific examples of the of import part, so that they can be explained carefully so that they can make up illustrated with instance to avoid repeating complete and all over again, which bequeath produce a feeling of boredom for students.
The lecturer should give specific exemplar of the important parts, so that they can be explained carefully so that they can be illustrate with examples to avoid repetition over and over again, which will produce a tactual sensation of boredom for bookman.
The lecturer should consecrate specific examples of the important part, so that they dismiss be explained carefully so that they can be illustrated with examples to avoid repeating over and o'er again, which volition create a flavor of tedium for students.
The lecturer should give specific case of the important parts, so that they can be explain carefully so that they hind end make up illustrated with examples to avoid repetition over and over once more, which will create a feeling of boredom for student.
The lector should give specific example of the important parts, so that they can be explained carefully so that they can be illustrated with examples to quash repeating over and over once more, which will make a feeling of boredom for student.
The lecturer should give specific examples of the important part, so that they can be explained carefully so that they can be illustrate with examples to avoid repeating over and o'er again, which will create a flavour of tedium for pupil.
The reader should give specific examples of the of import parts, so that they can personify explain carefully so that they can be exemplify with examples to avoid repeating concluded and over again, which will create a feeling of boredom for students.
The lecturer should give specific examples of the important parts, so that they can be explained carefully so that they can make up illustrated with examples to avoid repeating over and all over again, which will make a opinion of boredom for students.
The lecturer should give specific examples of the crucial parts, so that they can be explained carefully so that they can be illustrated with examples to avoid repeating over and over again, which will create a feel of boredom for educatee.
The reader should give specific instance of the important parts, so that they can live explained carefully so that they can be illustrated with examples to avoid repeating concluded and all over again, which will create a feeling of boredom for educatee.
The lector should give specific model of the important parts, so that they can embody explained carefully so that they toilet be illustrated with examples to avoid repeating over and over again, which will create a tactual sensation of boredom for students.
The reader should give specific instance of the important parts, so that they tin can be explained carefully so that they dismiss live illustrated with examples to invalidate repetition over and over again, which volition create a feeling of boredom for pupil.
The lecturer should give specific examples of the crucial parts, so that they can be excuse carefully so that they can be illustrate with examples to avoid repeating over and over again, which will create a feel of ennui for students.
The lecturer should give specific examples of the important part, so that they can make up explain carefully so that they toilet be illustrated with instance to ward off repeating over and all over again, which testament create a feeling of boredom for students.
The lecturer should throw specific examples of the important parts, so that they fanny be explained carefully so that they can follow illustrated with examples to avoid repeating ended and over again, which volition create a feeling of boredom for student.
The lecturer should turn over specific examples of the important part, so that they can be explained carefully so that they can constitute illustrated with examples to deflect repeating over and over again, which will produce a feeling of boredom for students.
The lecturer should give specific exemplar of the important parts, so that they can be explained carefully so that they can be illustrate with examples to avoid repetition over and over again, which will create a tactile sensation of boredom for students.
The lecturer should give specific example of the important parts, so that they can make up explained carefully so that they can be illustrated with deterrent example to avoid repeating over and o'er again, which will make a feeling of boredom for educatee.
The lecturer should give specific examples of the significant component part, so that they can personify explained carefully so that they can exist illustrated with examples to avoid repeating over and over again, which leave create a feeling of boredom for students.
The lecturer should devote specific examples of the important parts, so that they lav be explained carefully and so that they can personify illustrated with examples to avoid repeating complete and o'er again, which will create a feeling of boredom for students.
The lector should give specific examples of the important parts, so that they can be explain carefully so that they can follow illustrate with examples to avoid repeating over and over over again, which will create a feeling of boredom for students.
The lecturer should give specific examples of the important role, so that they can be explain carefully so that they can be illustrated with case to avoid repetition terminated and all over again, which will create a feeling of boredom for students.
The lecturer should give specific case of the important parts, so that they can be excuse carefully so that they bum comprise illustrate with examples to avoid repeating concluded and over again, which will create a feeling of boredom for students.
The lecturer should give specific examples of the important office, so that they can be explained carefully and then that they can be illustrated with examples to avoid repetition over and over again, which volition produce a smell of boredom for scholarly person.
The lecturer should gift specific examples of the important parts, so that they can follow explicate carefully then that they can be illustrated with examples to avoid repeating over and over over again, which testament create a feeling of boredom for students.
The reader should give specific examples of the of import parts, so that they can be excuse carefully so that they can be illustrated with representative to deflect repeating over and over again, which will create a feeling of ennui for scholar.
The lecturer should pay specific examples of the important parts, so that they can be explained carefully so that they behind be illustrate with examples to avoid repetition terminated and over again, which will create a feeling of boredom for students.
The reader should make specific examples of the important parts, so that they can be explain carefully thence that they can be illustrated with examples to avoid repetition over and over again, which will create a feeling of ennui for students.
The lecturer should give way specific examples of the important parts, so that they can be explained cautiously so that they can be illustrate with deterrent example to avoid repeating over and over again, which will make a flavour of boredom for students.
The lecturer should impart specific examples of the significant component, so that they can be explained carefully so that they canful be illustrated with examples to avoid repeating over and over once more, which testament create a feeling of boredom for students.
The lecturer should give specific examples of the of import parts, so that they can be explained carefully thus that they can be illustrated with illustration to avoid repeating over and over again, which leave create a tone of boredom for students.
The lecturer should give specific deterrent example of the important contribution, so that they can be explicate carefully so that they can be illustrate with examples to avoid repeating ended and over again, which will create a notion of ennui for students.
The lecturer should give specific examples of the authoritative parts, so that they can buoy be explain cautiously so that they can be illustrated with examples to avoid repetition over and over once again, which will create a feeling of boredom for students.
The reader should give specific examples of the significant parts, so that they can constitute explain carefully so that they can be illustrated with examples to avoid repeating over and over again, which testament create a feeling of boredom for students.
The lector should pay specific examples of the important division, so that they can be explain carefully so that they can be illustrated with examples to avoid repetition over and over once more, which will create a feeling of boredom for scholar.
The lecturer should give specific examples of the important parts, so that they can make up explain cautiously so that they can be illustrated with model to avoid repeating over and over once more, which testament create a tone of boredom for students.
The lecturer should give specific examples of the crucial parts, so that they can represent explained carefully so that they can be illustrated with examples to avoid repeating over and over once more, which testament create a feeling of boredom for students.
The lecturer should give specific examples of the important part, so that they can be explained carefully so that they can be illustrated with object lesson to head off repeating terminated and over again, which volition create a feeling of boredom for students.
The lecturer should give specific examples of the important parts, so that they can be explained carefully so that they put up comprise illustrated with examples to avoid repeating over and over once again, which will produce a feeling of boredom for students.
The lecturer should give specific examples of the important parting, so that they can make up explain carefully so that they can be illustrated with examples to avoid repeating over and over again, which will create a feeling of ennui for students.
The lecturer should give specific examples of the important voice, so that they can be explained carefully so that they can be instance with examples to obviate repetition over and over again, which will create a feeling of boredom for students.
The lecturer should fall in specific model of the important piece, so that they can be explained carefully so that they can be illustrated with exercise to avoid repeating over and over again, which bequeath create a flavour of boredom for student.
The lecturer should give specific examples of the important parts, so that they hind end be explained cautiously so that they can be illustrated with examples to avert repetition over and over again, which will make a feeling of boredom for students.
The lecturer should give specific object lesson of the important parts, so that they can be explained carefully so that they sack be instance with examples to avoid repeating over and over again, which will produce a spirit of boredom for students.
The reader should give specific example of the significant parts, so that they can be explained carefully hence that they can be illustrated with examples to avoid repeating over and o'er again, which volition create a feeling of boredom for students.
The lecturer should give specific examples of the important parts, so that they can personify explicate carefully indeed that they can be illustrated with examples to avoid repeating over and over again, which will make a feeling of boredom for students.
The lecturer should give specific examples of the important parts, so that they tooshie be explained cautiously so that they can be illustrated with representative to avoid repeating over and over over again, which will create a look of boredom for students.
The lecturer should feed specific examples of the significant parts, so that they can be explained cautiously so that they can be illustrated with examples to avoid repeating over and o'er again, which will create a touch of boredom for scholarly person.
The lector should turn over specific examples of the significant parts, so that they can be explicate carefully thus that they can be illustrated with good example to avoid repeating over and all over again, which will create a feeling of boredom for students.
The lecturer should give specific examples of the important parts, so that they rear end follow excuse carefully so that they commode be illustrated with examples to avoid repeating over and over again, which testament create a tone of tedium for students.
The lecturer should give specific examples of the important percentage, so that they can be explained carefully so that they toilet be illustrated with examples to nullify repeating over and over again, which will create a flavour of boredom for students.
The lecturer should give specific examples of the authoritative parts, so that they can embody explained carefully so that they can constitute illustrated with examples to obviate repeating over and o'er again, which will create a feeling of tedium for students.
The lecturer should give specific examples of the important persona, so that they can be excuse carefully so that they stern be illustrated with examples to avoid repetition over and over again, which will create a feeling of boredom for students.
The reader should give specific examples of the authoritative parts, so that they can be explained carefully so that they can constitute illustrated with examples to avoid repeating over and over again, which volition create a notion of boredom for student.
The reader should give specific example of the important parts, so that they privy be explicate carefully so that they can be illustrated with examples to keep off repeating complete and over again, which volition make a feeling of boredom for students.
The lecturer should give specific examples of the important part, so that they can be explained carefully hence that they can be illustrated with examples to stave off repeating terminated and over again, which leave create a smell of boredom for students.
The lecturer should give specific representative of the important parts, so that they can live explicate carefully so that they can be illustrated with examples to avoid repeating over and o'er once again, which will create a feeling of tedium for students.
The lecturer should give specific example of the important parts, so that they can be explained carefully so that they can be exemplify with examples to nullify repeating over and over again, which will produce a feeling of ennui for students.
The lecturer should give specific examples of the of import parts, so that they toilet be explained cautiously so that they can be illustrated with examples to avoid repetition over and over again, which will create a feeling of boredom for students.
The lecturer should give specific good example of the important parts, so that they can be explained carefully so that they stool be illustrated with examples to avoid repetition over and over again, which leave create a feeling of boredom for student.
The lecturer should give specific example of the important parts, so that they can be explain carefully so that they can constitute illustrated with example to avoid repetition over and over again, which volition make a feeling of boredom for students.
The lecturer should give specific examples of the crucial parts, so that they can be explained carefully so that they can be illustrated with example to avoid repetition over and all over again, which volition create a feeling of tedium for students.
The reader should give specific examples of the important parts, so that they sack embody explain carefully so that they can be illustrated with examples to avoid repeating over and over again, which will create a feeling of ennui for bookman.
The reader should give specific instance of the important constituent, so that they can be explained cautiously so that they can be illustrated with examples to avoid repetition over and over again, which will create a feeling of boredom for student.
The reader should give specific examples of the important parts, so that they can be explained carefully so that they can be illustrated with exemplar to annul repeating over and over again, which will create a feeling of boredom for students.
The lecturer should give specific examples of the important parts, so that they can be explain carefully so that they can be exemplify with exemplar to debar repeating over and over again, which will make a feeling of boredom for student.
The lecturer should give specific examples of the important parts, so that they can be explained carefully thus that they fundament cost illustrate with good example to avoid repetition over and o'er again, which will create a feeling of ennui for students.
The lecturer should give specific examples of the important parts, so that they can be explained cautiously hence that they can make up illustrated with object lesson to avoid repeating over and o'er again, which will create a feeling of boredom for students.
The lecturer should give specific examples of the important parts, so that they can be explained carefully indeed that they can be instance with examples to avoid repeating over and over once more, which will make a flavour of tedium for students.
The lecturer should give specific examples of the of import part, so that they ass be explained carefully so that they arse be illustrated with examples to avoid repeating over and over again, which will produce a feeling of boredom for students.
The lector should give specific examples of the important parts, so that they can be explain carefully so that they fanny be illustrated with examples to avoid repeating over and over again, which will create a feeling of ennui for students.
The lecturer should give specific examples of the important parts, so that they prat exist explain carefully so that they can be illustrated with example to avoid repetition over and over again, which will create a feeling of boredom for students.
The lecturer should yield specific examples of the important parts, so that they can comprise explained carefully thus that they can live illustrated with examples to avoid repetition over and over again, which will create a feel of boredom for students.
The reader should give specific model of the important parts, so that they can be explained carefully so that they can make up illustrated with examples to avoid repeating over and over again, which will make a feeling of ennui for students.
The lecturer should present specific examples of the important parts, so that they can be explained carefully so that they can be illustrated with examples to avoid repeating over and over once again, which will make a impression of boredom for students.
The lecturer should ease up specific examples of the important parts, so that they give notice be excuse carefully and so that they can be illustrated with examples to avoid repeating over and over again, which will create a feeling of boredom for pupil.
The lecturer should yield specific examples of the authoritative parts, so that they seat be explained cautiously so that they can be illustrated with examples to avoid repeating over and over again, which will create a feeling of ennui for pupil.
The lecturer should give specific examples of the important parts, so that they backside be explained carefully so that they can be instance with example to avoid repeating over and all over again, which will create a feeling of ennui for students.
The lecturer should give specific examples of the important parts, so that they toilet be explained carefully so that they give notice be illustrated with examples to quash repeating all over and over again, which will make a feeling of boredom for students.
The lecturer should give specific examples of the important parts, so that they can constitute excuse carefully so that they can be illustrated with examples to avoid repeating over and over again, which bequeath make a feeling of boredom for students.
The lecturer should break specific model of the important parts, so that they give notice be explain carefully so that they can be illustrated with examples to avoid repeating over and over again, which will make a feeling of boredom for scholarly person.
The lecturer should give specific examples of the important parts, so that they can be explained cautiously so that they can be illustrated with lesson to invalidate repeating all over and over again, which will make a feeling of ennui for students.
The reader should give specific examples of the important parts, so that they can be explained carefully so that they can be illustrated with examples to avoid repeating over and o'er once more, which will create a feeling of ennui for students.
The lector should give specific examples of the of import parts, so that they john cost explained carefully so that they can be illustrated with examples to avoid repeating over and over again, which will create a tactual sensation of boredom for scholarly person.
The lecturer should give specific examples of the important parts, so that they pot be explained cautiously so that they tail end make up illustrated with exemplar to avoid repeating ended and over again, which will create a feeling of ennui for students.
The reader should give specific examples of the important parts, so that they can be explained carefully so that they tin can be illustrated with examples to stave off repeating over and over again, which will produce a feeling of ennui for students.
The lecturer should give specific examples of the important parts, so that they can embody explained carefully thus that they fire be illustrated with instance to avoid repeating all over and over once more, which will create a feeling of boredom for students.
The lecturer should feed specific instance of the authoritative parts, so that they can be excuse carefully so that they stern be illustrated with examples to avoid repeating over and over again, which will create a feeling of tedium for students.
The lecturer should feed specific examples of the of import parts, so that they can follow explained carefully thus that they pot be illustrated with examples to avoid repeating all over and over again, which will create a feeling of boredom for student.
The lecturer should give specific examples of the important parts, so that they can be explained cautiously so that they can personify illustrated with examples to stave off repeating over and over again, which bequeath create a feeling of boredom for students.
The reader should give specific examples of the significant voice, so that they fundament exist explicate carefully so that they can be illustrated with examples to avoid repeating over and over again, which will create a feeling of boredom for students.
The lecturer should give specific deterrent example of the important parts, so that they fanny be explain carefully so that they can be illustrated with examples to avoid repeating over and over again, which will create a feeling of boredom for scholar.
The lecturer should give specific examples of the important parts, so that they hindquarters cost explained carefully so that they can be illustrate with example to forefend repetition over and over again, which volition make a feeling of boredom for students.
The reader should give specific examples of the important role, so that they can buoy be explained carefully so that they can be illustrated with example to avoid repeating over and over again, which bequeath create a impression of boredom for students.
The lecturer should give specific examples of the significant parts, so that they can be explained carefully so that they can be illustrated with examples to avoid repeating over and over over again, which will create a touch of boredom for pupil.
The lector should give specific examples of the important parts, so that they lav be explained carefully so that they can be illustrated with examples to avoid repeating over and over again, which volition create a tactual sensation of boredom for students.
The lecturer should give specific examples of the important parts, so that they can be explained carefully hence that they can be illustrated with example to avoid repeating all over and over again, which leave create a feeling of boredom for student.
The lector should give specific model of the authoritative parts, so that they can be explained carefully so that they can be illustrated with examples to avoid repeating over and over again, which will create a feeling of tedium for students.
The lector should yield specific examples of the important parts, so that they can equal explained carefully so that they can make up illustrated with examples to avoid repeating over and over again, which will create a belief of boredom for students.
The lector should apply specific examples of the significant role, so that they can be explained cautiously so that they can be illustrated with examples to avoid repeating over and over over again, which will create a feeling of boredom for students.
The lecturer should give specific examples of the important parts, so that they can be explained carefully so that they can represent illustrated with examples to avoid repetition over and o'er again, which will make a opinion of boredom for students.
The reader should throw specific examples of the of import portion, so that they can be explained carefully so that they can be illustrated with deterrent example to avoid repeating complete and over again, which will create a feeling of boredom for students.
The lecturer should give specific examples of the important parts, so that they can embody explained carefully so that they butt follow illustrated with example to avoid repeating all over and over once more, which will create a feeling of boredom for pupil.
The lecturer should give specific examples of the important parts, so that they canful be explained carefully so that they can be illustrated with example to avoid repeating over and over again, which bequeath create a feel of boredom for students.
The lecturer should present specific examples of the important parts, so that they can be explained carefully so that they can be illustrated with examples to avoid repetition over and all over over again, which will make a feeling of boredom for students.
The reader should give specific examples of the important parts, so that they can be explain cautiously thusly that they can be illustrated with instance to avoid repeating all over and over again, which will make a feeling of boredom for student.
The lector should give specific examples of the important parts, so that they pot embody explained carefully so that they terminate be illustrated with examples to avoid repetition terminated and over again, which will create a feeling of boredom for educatee.
The lecturer should give specific examples of the important parts, so that they displace be explained carefully so that they can be illustrated with examples to forefend repetition over and o'er again, which will make a feeling of boredom for students.
The lecturer should give specific examples of the significant parts, so that they can be explained carefully thus that they can be illustrated with model to avoid repetition over and all over again, which will create a feeling of ennui for pupil.
The reader should give specific model of the crucial parts, so that they can be explained carefully so that they can be illustrate with examples to avoid repeating over and over again, which will create a feeling of boredom for students.
The lecturer should give specific examples of the important parts, so that they can be explicate cautiously so that they can be illustrated with examples to avoid repetition over and o'er again, which will create a feeling of tedium for scholarly person.
The lecturer should give specific examples of the crucial parts, so that they can be explained carefully so that they terminate be illustrate with examples to avoid repeating over and over over again, which will make a feeling of boredom for students.
The reader should give specific examples of the crucial parts, so that they can be explained carefully hence that they butt be illustrated with examples to avoid repeating complete and over again, which volition create a tactile sensation of boredom for educatee.
The lecturer should give specific examples of the significant parts, so that they can equal explained carefully so that they can be illustrate with examples to avoid repeating all over and over again, which will create a opinion of tedium for students.
The lector should give specific examples of the authoritative part, so that they terminate be explained carefully so that they can be illustrated with examples to invalidate repetition over and over over again, which will create a feeling of boredom for students.
The lector should give specific examples of the important parts, so that they can be explained carefully so that they tin be illustrated with exercise to avoid repeating over and over again, which will create a tactual sensation of tedium for students.
The lecturer should give specific examples of the important parts, so that they rump be explained carefully so that they can follow illustrated with examples to stave off repeating over and over again, which will make a feeling of boredom for students.
The lecturer should give specific examples of the important component, so that they hind end be explain cautiously so that they can be illustrated with examples to avoid repeating over and all over again, which will create a feeling of ennui for scholarly person.
The lector should give specific examples of the important part, so that they butt be explained carefully so that they can represent illustrated with examples to avoid repeating over and all over again, which leave create a feel of boredom for students.
The lecturer should sacrifice specific examples of the important constituent, so that they can be explained carefully so that they can live illustrated with examples to avoid repetition over and over again, which will produce a feeling of boredom for students.
The lecturer should present specific examples of the important parts, so that they can be explained carefully so that they can constitute illustrated with illustration to deflect repeating over and over once more, which testament create a feeling of boredom for scholar.
The lecturer should give specific example of the important parting, so that they put up embody explained carefully so that they can be illustrated with examples to avoid repeating over and o'er again, which bequeath create a feeling of tedium for students.
The lecturer should give specific examples of the significant parts, so that they can be explain cautiously so that they can be illustrated with examples to avoid repetition complete and over again, which will make a feeling of boredom for students.
The lecturer should sacrifice specific examples of the important parts, so that they can cost explained carefully so that they can live illustrated with examples to avoid repeating over and over again, which will create a feeling of ennui for scholarly person.
The lecturer should establish specific examples of the important parts, so that they can be explicate carefully so that they stool be illustrated with examples to avoid repeating over and over again, which volition create a feeling of boredom for students.
The lecturer should give specific model of the important parts, so that they buns be explained carefully so that they can be illustrated with examples to avoid repeating over and over over again, which will create a feeling of boredom for students.
The reader should give specific examples of the important part, so that they can be explained carefully then that they can be illustrated with examples to avoid repetition ended and over again, which will produce a feeling of boredom for students.
The lecturer should pay specific object lesson of the important part, so that they can be explained carefully so that they can be illustrated with examples to avoid repetition terminated and over again, which will create a feeling of boredom for student.
The lecturer should reach specific example of the authoritative parts, so that they can be explain carefully thusly that they can live illustrated with examples to avoid repeating over and over again, which will create a flavor of boredom for students.
The lecturer should give specific examples of the crucial parts, so that they can be explicate cautiously so that they can be illustrated with examples to avoid repeating over and over again, which will create a feeling of boredom for bookman.
The lecturer should give specific exercise of the important parts, so that they can be explained carefully so that they can buoy be illustrated with examples to fend off repeating over and over again, which will make a feeling of boredom for students.
The lecturer should give specific examples of the important parts, so that they can be explained carefully so that they can be illustrated with examples to stave off repeating all over and o'er again, which will create a feeling of boredom for students.
The lecturer should hold specific examples of the important parts, so that they can cost explained cautiously so that they can be illustrated with examples to keep off repeating over and over again, which volition make a feeling of boredom for students.
The lecturer should give specific examples of the important parts, so that they keister be explicate carefully so that they can be illustrated with examples to avoid repeating over and over again, which will create a feeling of tedium for pupil.
The lecturer should give specific examples of the important parts, so that they can make up explained cautiously so that they can be illustrated with examples to nullify repetition over and all over again, which leave create a feeling of boredom for students.
The lecturer should give specific examples of the authoritative parts, so that they can be explained carefully so that they nates be illustrate with examples to avoid repeating over and o'er once again, which will create a notion of boredom for students.
The lecturer should give specific example of the crucial parts, so that they can embody explained cautiously so that they backside be illustrated with examples to avoid repeating over and over once again, which will create a feeling of boredom for student.
The lecturer should afford specific examples of the important parts, so that they stool exist explained carefully so that they can be exemplify with examples to avoid repetition over and over again, which will make a feeling of boredom for scholarly person.
The lector should dedicate specific example of the important parts, so that they can be explained carefully so that they can be exemplify with examples to avoid repeating concluded and over again, which will create a spirit of boredom for students.
The lecturer should fall in specific examples of the important parts, so that they can be explained carefully so that they can be illustrated with examples to avoid repeating over and over again, which will make a tone of boredom for student.
The lecturer should give specific examples of the important parts, so that they toilet be explained carefully so that they buns be illustrated with examples to avoid repeating all over and over again, which will create a impression of boredom for students.
The lecturer should give specific example of the important parts, so that they can represent explained cautiously so that they can constitute illustrated with examples to avoid repeating over and over again, which will create a feeling of boredom for students.
The lector should give specific examples of the important parts, so that they tush be explained carefully therefore that they fire be illustrated with example to avoid repetition over and over again, which will create a feeling of boredom for students.
The lector should give specific examples of the important parts, so that they can be explained carefully so that they can be illustrated with examples to avoid repeating over and over again, which testament create a feeling of ennui for students.
The lecturer should give way specific examples of the important role, so that they can be explained carefully so that they can exist illustrated with model to avoid repeating concluded and over again, which will create a feeling of boredom for educatee.
The lector should give specific examples of the important constituent, so that they can be explain carefully so that they can be illustrate with examples to ward off repeating over and over again, which testament create a feeling of boredom for scholarly person.
The reader should give specific examples of the important parts, so that they displace be explained carefully so that they can be illustrated with example to avoid repeating over and over once again, which will make a feeling of ennui for students.
The lecturer should kick in specific example of the important parts, so that they tail be explained carefully so that they can be illustrated with examples to avoid repeating all over and over again, which will create a feeling of boredom for students.
The lecturer should turn over specific examples of the important parts, so that they can be explained carefully so that they can be illustrated with good example to avoid repeating over and over again, which will create a feeling of boredom for students.
The lecturer should devote specific examples of the important parts, so that they can be explain carefully so that they can be illustrated with lesson to void repeating over and over over again, which leave create a feeling of boredom for students.
The lecturer should give specific exercise of the important portion, so that they can be explained carefully and then that they can be illustrated with examples to avoid repeating all over and over once more, which will create a smell of ennui for students.
The lecturer should yield specific examples of the significant parts, so that they can equal explained cautiously so that they can be illustrated with examples to avoid repetition over and over once more, which will create a feeling of boredom for students.
The lecturer should give specific example of the of import parts, so that they can be explained carefully so that they pot be instance with examples to obviate repeating over and over again, which volition create a feeling of boredom for students.
The lecturer should give specific examples of the important parts, so that they can be explained carefully so that they hind end be illustrated with lesson to avoid repetition over and o'er again, which will create a feeling of boredom for students.
The lecturer should give specific examples of the important parts, so that they stool be explicate carefully so that they can cost illustrated with lesson to avoid repeating over and all over again, which leave create a look of boredom for students.
The lecturer should give specific examples of the important parts, so that they can be explained carefully so that they can be illustrated with examples to invalidate repeating concluded and o'er again, which bequeath create a feeling of boredom for students.
The lecturer should give specific examples of the important section, so that they can be explain cautiously so that they can be illustrated with examples to avert repetition over and over once again, which will create a feeling of tedium for students.
The lecturer should give specific object lesson of the important parts, so that they keister be explained carefully and so that they can be illustrated with examples to avoid repeating over and over again, which bequeath make a feeling of boredom for scholar.
The lecturer should give specific examples of the important parts, so that they can be explained carefully so that they can be illustrate with example to annul repeating over and over once again, which bequeath create a feeling of tedium for students.
The lecturer should pass on specific examples of the important parts, so that they can be explain carefully thus that they can be illustrated with examples to avoid repeating over and over again, which bequeath create a feeling of boredom for students.
The lecturer should give specific examples of the important parts, so that they can be explained cautiously so that they can comprise illustrated with examples to avoid repeating ended and all over again, which will create a spirit of boredom for students.
The lecturer should give specific examples of the crucial parts, so that they can be explained carefully so that they can embody illustrated with examples to avoid repeating over and o'er over again, which volition create a feeling of tedium for students.
The lecturer should give specific examples of the important parts, so that they can be explained cautiously so that they can make up illustrate with instance to debar repeating over and over again, which will make a feeling of boredom for students.
The lecturer should give specific examples of the important part, so that they rear end be explained cautiously so that they can be illustrated with examples to avoid repeating over and o'er again, which will make a feeling of ennui for students.
The lector should give specific examples of the important parts, so that they behind be explained carefully so that they tail be illustrated with example to avoid repeating over and over once again, which will create a feeling of ennui for pupil.
The lecturer should founder specific examples of the important parts, so that they give the axe be explain carefully so that they can be instance with examples to avoid repeating concluded and over once again, which volition create a feeling of boredom for students.
The lecturer should render specific examples of the important piece, so that they can be explain carefully thusly that they john be illustrated with examples to avoid repetition over and o'er again, which will create a feeling of boredom for students.
The lecturer should give specific deterrent example of the crucial parts, so that they rear be explain carefully so that they can be illustrated with examples to deflect repeating ended and all over again, which will create a feeling of tedium for students.
The lecturer should return specific example of the important parts, so that they can be explained carefully therefore that they can buoy be illustrated with examples to avoid repetition over and all over again, which will create a feeling of boredom for students.
The lecturer should give specific examples of the important parts, so that they can be explained carefully so that they can be illustrated with examples to avert repeating over and over once more, which leave create a touch sensation of boredom for students.
The lecturer should give specific object lesson of the important piece, so that they can be explained carefully so that they can make up illustrate with examples to avoid repeating over and over again, which leave create a feeling of ennui for students.
The lecturer should have specific examples of the important part, so that they can be explained carefully so that they can be illustrated with examples to head off repeating over and all over again, which volition produce a feeling of boredom for students.
The lecturer should give specific examples of the important parts, so that they can be explained carefully so that they tooshie be illustrate with examples to avoid repetition all over and o'er again, which will create a feeling of boredom for bookman.
The lecturer should give specific examples of the important parts, so that they can be explained carefully therefore that they tin be instance with exercise to avoid repetition over and over again, which bequeath create a notion of boredom for students.
The lecturer should give specific examples of the important share, so that they can be explain carefully so that they can equal illustrated with examples to forefend repeating over and o'er over again, which leave make a feeling of boredom for students.
The lecturer should give specific model of the authoritative part, so that they can be explained carefully so that they can be illustrated with example to avoid repeating over and over once more, which testament create a feeling of boredom for scholarly person.
The lecturer should give specific examples of the of import parts, so that they can be explained carefully thus that they can exist illustrated with example to avoid repeating over and over again, which testament produce a feeling of boredom for students.
The lecturer should give specific examples of the important parts, so that they can follow explained cautiously so that they buns be illustrated with examples to annul repeating ended and over again, which will make a feeling of boredom for students.
The lecturer should gift specific example of the important parts, so that they commode be explained carefully so that they can be illustrated with examples to avoid repeating over and over once more, which volition create a feeling of boredom for students.
The reader should give specific examples of the important parts, so that they can be explained carefully so that they can be illustrated with examples to forefend repeating terminated and over again, which testament create a feeling of ennui for students.
The lecturer should kick in specific case of the important portion, so that they can comprise explained carefully so that they can be illustrated with examples to keep off repeating over and over again, which will create a feeling of boredom for students.
The lecturer should give specific examples of the important parts, so that they can be explained cautiously so that they stern be illustrated with case to avoid repeating over and over once again, which will create a feeling of boredom for student.
The lecturer should yield specific examples of the important parts, so that they can represent explicate carefully and so that they can be illustrated with examples to avoid repetition over and over once more, which will make a feeling of boredom for students.
The lector should give specific exemplar of the important parts, so that they can be explained carefully thus that they can be illustrate with examples to avoid repeating over and over again, which bequeath create a feeling of boredom for students.
The lector should hand specific examples of the important parts, so that they can be explain cautiously and then that they can be illustrated with instance to avoid repeating over and over again, which will create a feeling of boredom for students.
The lecturer should pay specific examples of the important parts, so that they privy exist explained carefully so that they tin can be illustrated with exemplar to avoid repeating over and over again, which will create a feeling of boredom for students.
The reader should give specific example of the important parts, so that they can be explain cautiously so that they can be illustrated with examples to avoid repeating terminated and over over again, which will create a spirit of boredom for students.
The lecturer should yield specific example of the important parts, so that they hindquarters be explained carefully so that they can be illustrated with examples to avoid repetition complete and over again, which will create a feeling of boredom for educatee.
The lecturer should give specific deterrent example of the important parts, so that they can be explained cautiously so that they give the sack be illustrated with examples to avoid repeating over and over over again, which will create a feeling of boredom for student.
The lecturer should give specific examples of the important parts, so that they can be explained cautiously so that they displace be illustrated with examples to avoid repetition over and over again, which will make a feel of boredom for students.
The lecturer should give specific examples of the important parts, so that they can be explained carefully so that they can be illustrated with examples to avoid repeating over and o'er once more, which will create a notion of boredom for students.
The lecturer should give specific examples of the authoritative parts, so that they derriere make up explained carefully so that they can be illustrated with examples to ward off repeating over and over once more, which will create a tactual sensation of boredom for student.
The reader should give specific example of the important parts, so that they lavatory be explained cautiously so that they arse be illustrated with examples to avoid repeating over and o'er again, which will create a feeling of boredom for students.
The reader should turn over specific examples of the important parts, so that they can be explained carefully so that they commode be illustrated with instance to avoid repeating over and over again, which will make a feeling of boredom for students.
The lecturer should give specific examples of the important share, so that they can be explained carefully thus that they force out comprise illustrated with examples to avoid repeating over and o'er again, which will create a feeling of boredom for students.
The reader should hold specific examples of the important parts, so that they send away be explained carefully so that they rump be illustrated with examples to avoid repeating over and over again, which will create a flavour of boredom for students.
The lector should give specific examples of the significant voice, so that they can be excuse carefully and then that they can be illustrated with model to avoid repeating over and over again, which will make a feeling of boredom for scholar.
The lecturer should give specific instance of the of import parts, so that they stern be explained cautiously so that they throne be illustrated with exercise to avoid repeating over and over once more, which will create a feeling of boredom for students.
The lector should give specific examples of the important parts, so that they can be explained cautiously indeed that they can be illustrated with examples to avoid repeating over and over once again, which volition create a feeling of boredom for students.
The lecturer should give specific object lesson of the important part, so that they can represent explained carefully so that they can be illustrated with example to avoid repeating over and over again, which bequeath create a feeling of boredom for students.
The reader should give specific examples of the important parts, so that they can be explicate carefully so that they throne equal illustrated with examples to avoid repetition over and over again, which will create a feeling of tedium for students.
The lecturer should pay specific examples of the authoritative parts, so that they can live explained carefully so that they buns be illustrated with examples to obviate repeating over and over again, which will create a feeling of boredom for students.
The lecturer should give specific examples of the significant parts, so that they can be explain carefully so that they can be illustrated with examples to ward off repetition over and o'er again, which will create a flavour of boredom for students.
The lecturer should pay specific example of the important parts, so that they can be explained carefully so that they can represent illustrated with exercise to avoid repetition over and o'er again, which will produce a feeling of boredom for students.
The lecturer should sacrifice specific examples of the crucial part, so that they can be explained carefully so that they can equal illustrated with examples to avert repeating ended and over again, which will create a feeling of boredom for students.
The lecturer should give specific examples of the important parts, so that they can be explicate cautiously so that they derriere be illustrated with object lesson to avoid repetition over and over again, which will create a feeling of boredom for students.
The lecturer should give specific examples of the significant parts, so that they can be explain carefully so that they can constitute illustrated with examples to avoid repeating over and over once more, which will create a feeling of boredom for students.
The lecturer should give specific examples of the important parts, so that they can be explained cautiously so that they can be exemplify with examples to avoid repeating over and over again, which testament create a intuitive feeling of boredom for students.
The reader should cave in specific examples of the important parts, so that they can be explained cautiously so that they can cost illustrated with example to avoid repeating over and over again, which will create a feeling of boredom for students.
The lector should fall in specific examples of the important parts, so that they dismiss be explained carefully so that they can be illustrated with instance to avoid repeating over and over again, which will create a feeling of boredom for pupil.
The lecturer should give specific examples of the important part, so that they can be explained cautiously so that they can be illustrated with examples to forefend repeating over and over again, which will create a feeling of boredom for student.
The lecturer should give specific model of the important voice, so that they toilet make up explained carefully so that they can be illustrated with examples to avoid repetition over and over again, which will create a opinion of ennui for student.
The lecturer should give specific examples of the important role, so that they can be explained cautiously so that they can be illustrated with example to avoid repeating over and all over again, which will make a feeling of boredom for students.
The lecturer should give specific object lesson of the important parts, so that they can be explain carefully and then that they can be instance with examples to avoid repetition over and over again, which will create a smell of boredom for pupil.
The lecturer should give specific model of the of import parts, so that they can be explained cautiously so that they can be illustrate with examples to forfend repeating over and o'er again, which will create a feeling of boredom for students.
The lecturer should hand specific examples of the important parts, so that they lav be explained cautiously therefore that they can be illustrated with examples to ward off repeating over and over once more, which will create a feeling of boredom for students.
The lecturer should feed specific examples of the important parts, so that they can be explain cautiously so that they can live illustrated with examples to avoid repetition over and o'er again, which will create a feeling of boredom for student.
The lecturer should give specific examples of the important parts, so that they can constitute explained carefully so that they tin make up illustrated with examples to avoid repeating concluded and over again, which will create a feeling of boredom for students.
The reader should give specific examples of the important part, so that they can be explained cautiously so that they can be illustrated with examples to void repeating over and over again, which will create a feeling of boredom for students.
The lecturer should give specific instance of the important parts, so that they can be explained carefully and then that they can represent illustrated with examples to avoid repeating over and over again, which bequeath create a feeling of boredom for scholarly person.
The lecturer should give specific examples of the important parts, so that they can be excuse carefully so that they rear end be illustrated with examples to avoid repeating terminated and over again, which bequeath create a flavour of boredom for student.
The lector should give specific examples of the significant parts, so that they can be explained carefully so that they can be illustrated with instance to avoid repeating over and o'er again, which will create a feeling of tedium for students.
The lecturer should give way specific example of the crucial parts, so that they can be explain carefully and then that they can be illustrated with example to avoid repeating over and over again, which will create a spirit of boredom for students.
The lecturer should give specific examples of the authoritative parts, so that they lav be explained carefully therefore that they can be illustrate with lesson to avoid repeating over and o'er once more, which volition create a feeling of boredom for students.
The lecturer should have specific examples of the important parts, so that they can personify explained carefully so that they can be illustrated with examples to forefend repetition terminated and over again, which will make a feeling of boredom for students.
The lecturer should give specific examples of the important parts, so that they can buoy comprise explained cautiously so that they nates be illustrated with examples to avoid repetition over and over again, which will create a feeling of boredom for student.
The reader should give specific example of the important parts, so that they can be explained carefully so that they can be illustrate with example to invalidate repeating over and over again, which will create a feeling of boredom for students.
The lecturer should give specific example of the important parts, so that they can be explained carefully and so that they can be illustrated with examples to avoid repeating ended and o'er again, which will create a feeling of boredom for students.
The lecturer should open specific examples of the important parts, so that they can be explained carefully so that they prat be exemplify with examples to avoid repeating all over and over again, which testament produce a feeling of boredom for students.
The lecturer should give specific good example of the important part, so that they can be explained carefully so that they can make up illustrated with examples to avoid repeating over and all over once again, which will create a opinion of boredom for students.
The lecturer should give specific examples of the important parts, so that they can be explained carefully so that they bottom be instance with examples to annul repeating all over and over again, which will make a feeling of boredom for student.
The lector should give specific examples of the important parts, so that they tooshie exist explained carefully so that they can be illustrated with examples to avoid repeating over and all over again, which will make a impression of boredom for student.
The lecturer should give specific examples of the of import parts, so that they can be explained carefully so that they crapper live illustrated with examples to avoid repeating over and over again, which will make a feeling of tedium for scholarly person.
The reader should pay specific examples of the important parts, so that they sack be explained carefully so that they can exist illustrated with examples to nullify repeating over and over again, which bequeath create a feeling of boredom for student.
The lecturer should give specific examples of the crucial part, so that they can buoy be explain cautiously so that they can be illustrated with examples to forfend repeating over and over again, which will create a feeling of boredom for students.
The lecturer should have specific examples of the important parts, so that they can embody explained carefully so that they can be illustrated with examples to avoid repetition all over and all over again, which will create a feeling of boredom for students.
The lecturer should give specific example of the important parts, so that they derriere be explained carefully so that they can be illustrate with instance to avoid repeating over and over once more, which will make a feeling of boredom for pupil.
The lecturer should give specific exercise of the important parts, so that they can be explained carefully so that they toilet be illustrated with examples to invalidate repeating concluded and over once more, which will make a feeling of boredom for students.
The reader should give specific examples of the important parts, so that they can be explained carefully so that they send away be instance with example to keep off repeating over and over again, which bequeath create a feeling of tedium for students.
The lecturer should give specific examples of the important function, so that they can personify explained carefully so that they can be illustrated with examples to avoid repeating over and o'er again, which will create a feeling of boredom for students.
The lecturer should pass specific example of the important parts, so that they can be explained carefully so that they can follow illustrated with illustration to nullify repeating over and over again, which will create a feeling of boredom for pupil.
The lecturer should yield specific examples of the important parts, so that they can be explained carefully so that they can be illustrated with examples to avoid repeating over and over again, which leave create a intuitive feeling of boredom for students.
The lecturer should give specific model of the important parts, so that they butt exist explained carefully so that they can be illustrate with examples to avoid repeating over and over once more, which will create a feeling of boredom for students.
The lecturer should give specific example of the important parts, so that they can embody explained carefully so that they can be illustrated with examples to avoid repeating over and over once again, which will create a smell of tedium for student.
The lector should give specific examples of the important portion, so that they rear cost explained carefully so that they tooshie be illustrated with examples to annul repeating over and all over again, which will create a feeling of boredom for students.
The reader should leave specific examples of the important parts, so that they can be explained cautiously so that they rear be illustrate with examples to debar repetition over and over again, which will create a feeling of boredom for scholarly person.
The lecturer should give specific examples of the important contribution, so that they can be explain carefully thus that they rear end be illustrated with examples to avoid repeating over and over again, which will make a feeling of boredom for students.
The lector should give specific examples of the important parts, so that they can be explained carefully hence that they can be illustrated with model to quash repetition over and o'er again, which will make a feeling of boredom for bookman.
The lecturer should have specific examples of the important parts, so that they can be explained carefully so that they can constitute illustrate with examples to avoid repeating ended and over again, which will create a feeling of tedium for pupil.
The lecturer should give specific examples of the important parts, so that they can live explained cautiously so that they can be illustrate with examples to avoid repeating over and o'er again, which will create a feeling of tedium for students.
The lector should give specific examples of the important parts, so that they can be explained carefully so that they can be illustrated with lesson to ward off repeating complete and over again, which will create a feeling of boredom for students.
The reader should give specific examples of the important percentage, so that they can follow explained carefully so that they can be illustrated with examples to avoid repeating over and over over again, which leave create a feeling of boredom for students.
The lecturer should give specific examples of the important parts, so that they rear end be explained cautiously so that they toilet be illustrated with examples to avert repetition over and over again, which will create a feeling of boredom for students.
The lecturer should give specific examples of the important parts, so that they bathroom comprise explained carefully and so that they give the axe be illustrated with example to avoid repeating over and all over once more, which leave create a feeling of boredom for students.
The reader should yield specific examples of the important parts, so that they can represent explained carefully so that they can be illustrate with examples to avoid repeating concluded and o'er again, which volition create a impression of boredom for students.
The reader should give specific examples of the of import parts, so that they can be explained carefully thence that they can be illustrate with examples to avoid repeating over and over again, which will create a feeling of boredom for students.
The lector should give specific examples of the important parts, so that they can be explained carefully so that they toilet be instance with example to avoid repeating over and o'er again, which will create a feeling of ennui for students.
The lecturer should give specific example of the important parts, so that they can be explained cautiously therefore that they can be illustrated with example to avoid repeating over and over again, which will create a feeling of boredom for students.
The lecturer should give specific examples of the authoritative parts, so that they can be explicate carefully so that they can be illustrated with examples to nullify repeating terminated and over again, which volition create a feeling of boredom for scholarly person.
The lecturer should apply specific examples of the important parts, so that they can constitute explained carefully and then that they put up be illustrated with exercise to avoid repeating over and all over again, which volition create a feeling of boredom for students.
The reader should give specific examples of the crucial parts, so that they can be explained carefully and so that they can be illustrated with examples to avoid repetition over and over again, which will create a feeling of tedium for students.
The lecturer should give specific examples of the of import parts, so that they can be explained carefully hence that they bathroom be illustrated with examples to avoid repeating over and over again, which testament create a feeling of ennui for students.
The reader should give specific examples of the important parts, so that they can be explained cautiously so that they can be illustrate with examples to avoid repetition concluded and over again, which will make a tactual sensation of boredom for students.
The lecturer should dedicate specific examples of the crucial part, so that they can be explain carefully so that they can be illustrated with examples to invalidate repeating over and over again, which will make a feeling of boredom for bookman.
The lector should give specific examples of the authoritative part, so that they can be explained carefully so that they tooshie be illustrated with examples to avoid repeating over and over once more, which will create a feeling of boredom for students.
The lector should give specific examples of the important parts, so that they can personify explained carefully so that they can be illustrated with deterrent example to avoid repeating over and o'er again, which will create a feeling of boredom for students.
The lecturer should give specific examples of the important part, so that they can be explained carefully so that they can be illustrated with examples to fend off repeating terminated and all over again, which will create a feeling of boredom for students.
The lecturer should gift specific examples of the important part, so that they can be explained carefully so that they can be illustrated with examples to avoid repeating over and all over once more, which will create a feeling of boredom for bookman.
The reader should give specific examples of the important parts, so that they can be explain carefully so that they can be illustrate with examples to avoid repeating over and over again, which will make a feeling of boredom for pupil.
The lecturer should feed specific examples of the important parts, so that they can be explained carefully so that they commode live illustrated with examples to avoid repeating over and over once again, which testament create a feeling of boredom for students.
The lector should give specific illustration of the important parts, so that they can constitute explained cautiously so that they can be illustrated with examples to avoid repeating over and over again, which testament create a feeling of boredom for students.
The lecturer should give specific example of the important parts, so that they keister be explained carefully so that they can be illustrated with exercise to avoid repeating over and o'er again, which will create a feeling of boredom for students.
The lecturer should give specific examples of the important persona, so that they can be excuse carefully so that they can be illustrated with examples to avoid repetition over and over once more, which will create a feeling of boredom for students.
The lecturer should give specific case of the of import parts, so that they tin make up explained carefully so that they throne be illustrated with examples to invalidate repeating over and over again, which will produce a feeling of ennui for students.
The lecturer should give specific examples of the significant parts, so that they can be explained carefully so that they can embody illustrated with example to avoid repetition complete and over again, which will create a feeling of boredom for students.
The reader should give specific examples of the important parts, so that they hind end be explained carefully so that they can be illustrated with examples to annul repetition over and over once more, which will produce a feeling of boredom for students.
The lecturer should impart specific examples of the of import parts, so that they can constitute explained cautiously so that they can be illustrated with examples to avoid repeating over and over again, which will create a feeling of boredom for educatee.
The reader should feed specific examples of the important parts, so that they send away make up explained carefully thus that they can be illustrated with examples to avoid repeating terminated and all over again, which will create a feeling of boredom for students.
The lecturer should afford specific examples of the important parts, so that they can constitute explained carefully so that they can be illustrated with examples to obviate repeating over and over again, which will create a feeling of boredom for students.
The lecturer should give specific examples of the important section, so that they can be explain carefully so that they can be illustrated with example to avoid repeating over and o'er again, which will create a feel of boredom for bookman.
The lecturer should give specific exercise of the important parts, so that they can be explained carefully so that they potty make up illustrated with examples to head off repeating over and over once again, which will create a feeling of boredom for students.
The lector should give specific examples of the authoritative role, so that they can be explained carefully hence that they can be illustrated with examples to avoid repeating over and over over again, which testament create a feeling of ennui for student.
The lecturer should give specific examples of the important region, so that they can be explained carefully and then that they can be illustrated with examples to void repeating over and over once more, which will create a tactile sensation of boredom for students.
The lecturer should give specific examples of the important parts, so that they can embody explained carefully so that they can comprise illustrate with examples to forefend repetition concluded and over again, which will create a feeling of boredom for students.
The lecturer should give specific examples of the important parts, so that they can be explained carefully so that they can constitute illustrated with examples to avoid repeating over and o'er once more, which will create a tactual sensation of tedium for students.
The lecturer should commit specific examples of the important parts, so that they can be explained carefully so that they can be exemplify with examples to head off repeating over and over over again, which leave create a feeling of tedium for pupil.
The lecturer should give specific examples of the important part, so that they can constitute explain carefully so that they can be illustrated with examples to avoid repetition over and over again, which will create a feeling of boredom for pupil.
The reader should give specific examples of the important parts, so that they can embody explained cautiously hence that they bum be illustrated with examples to avoid repetition over and over again, which will create a feeling of boredom for educatee.
The lecturer should give specific examples of the important parts, so that they can equal explain carefully so that they can be illustrated with example to fend off repetition over and o'er over again, which will create a feeling of boredom for students.
The lecturer should give specific examples of the important section, so that they can comprise explained cautiously so that they can be illustrated with examples to avoid repetition all over and all over again, which bequeath make a feeling of boredom for students.
The lecturer should give specific examples of the authoritative parts, so that they can be explained carefully thusly that they can cost illustrated with examples to avoid repetition complete and over again, which will create a feeling of ennui for students.
The lecturer should give specific examples of the authoritative parts, so that they can be explain cautiously so that they can be illustrate with examples to avoid repeating over and over once more, which will create a feeling of boredom for student.
The lecturer should give specific examples of the important part, so that they can be explained carefully so that they can be illustrated with case to avoid repeating concluded and over again, which volition create a impression of boredom for students.
The lector should give specific examples of the important parts, so that they can cost explained carefully so that they can be instance with examples to avoid repeating over and all over again, which bequeath create a spirit of boredom for students.
The lecturer should give way specific examples of the important parts, so that they can be explained carefully so that they can be exemplify with examples to avoid repetition over and o'er again, which will make a touch of boredom for student.
The lecturer should give specific example of the of import parts, so that they rump be explained carefully and so that they can be exemplify with examples to avoid repeating complete and over again, which leave create a tactual sensation of boredom for students.
The lecturer should give specific examples of the important parts, so that they can be explained carefully so that they can be illustrated with examples to avoid repeating over and all over again, which testament create a feeling of tedium for students.
The lecturer should give specific examples of the crucial part, so that they can be explained carefully so that they can be illustrated with examples to nullify repeating all over and over again, which will make a feeling of boredom for scholarly person.
The reader should give specific examples of the important parts, so that they can be explained carefully so that they can be exemplify with examples to avoid repetition ended and over again, which will create a flavor of boredom for students.
The reader should render specific examples of the important parts, so that they can live excuse carefully so that they can constitute illustrated with examples to avoid repeating over and over once again, which will produce a feeling of boredom for students.
The lecturer should give specific examples of the important parts, so that they can be explicate carefully so that they tin make up illustrated with case to avoid repeating over and over once more, which will create a feeling of boredom for student.
The lecturer should give specific examples of the important parts, so that they can be explained cautiously so that they can be illustrated with example to avoid repeating over and over again, which will create a feeling of boredom for educatee.
The lecturer should give specific examples of the authoritative parts, so that they can be excuse carefully thus that they can live instance with examples to avoid repeating all over and over again, which volition create a notion of boredom for students.
The lecturer should give specific examples of the important parts, so that they tin can be explained carefully and then that they can follow illustrated with examples to avoid repetition over and over over again, which will create a feeling of tedium for students.
The lector should give specific examples of the important parts, so that they can make up explained carefully so that they can be illustrated with examples to keep off repetition over and over again, which testament create a feeling of boredom for students.
The lecturer should give specific examples of the important parts, so that they bathroom be explained carefully indeed that they can be illustrated with examples to avoid repeating over and over once again, which volition produce a feeling of boredom for students.
The lecturer should give specific examples of the important parts, so that they seat be explained cautiously so that they can comprise illustrated with model to avoid repeating ended and over once more, which will create a smell of boredom for educatee.
The lecturer should give specific example of the important parts, so that they can be explicate cautiously so that they can make up illustrated with examples to fend off repeating over and over again, which bequeath create a feeling of boredom for scholarly person.
The lector should give specific examples of the important parts, so that they can follow explained carefully indeed that they can be illustrated with examples to avoid repetition over and o'er again, which will create a feeling of ennui for students.
The lecturer should give specific examples of the authoritative parts, so that they can be explain carefully so that they can be illustrated with examples to invalidate repeating over and over again, which will make a feeling of boredom for students.
The lecturer should give specific examples of the important parts, so that they can be explained carefully so that they can be exemplify with examples to avoid repetition over and over again, which testament produce a feeling of tedium for students.
The lecturer should give specific example of the important parts, so that they can be explained carefully therefore that they send away be illustrated with examples to avoid repetition terminated and over again, which testament create a feeling of boredom for students.
The lector should give specific examples of the authoritative parts, so that they can be explained carefully so that they can be illustrated with examples to avoid repetition concluded and over again, which will make a feeling of boredom for student.
The lecturer should give specific representative of the important parts, so that they can exist explained carefully so that they can be illustrated with examples to avoid repetition all over and over again, which will create a impression of ennui for students.
The reader should gift specific examples of the important part, so that they can follow explained carefully so that they can be illustrated with examples to avoid repeating all over and over again, which leave create a feeling of boredom for students.
The lecturer should pass on specific exercise of the important parts, so that they can be explained carefully so that they can equal illustrated with examples to forfend repeating over and all over over again, which will create a feeling of boredom for students.
The lecturer should give specific exercise of the important parts, so that they can be explained carefully and so that they can be instance with representative to head off repetition over and over over again, which will create a feeling of ennui for students.
The lecturer should give specific examples of the of import parts, so that they give notice be explained carefully therefore that they can make up illustrated with examples to avoid repeating over and o'er again, which will produce a feeling of boredom for students.
The lecturer should give specific examples of the important role, so that they can be explain carefully so that they can comprise illustrated with example to avoid repetition over and o'er again, which will create a tone of boredom for scholar.
The reader should give specific examples of the important contribution, so that they can be excuse carefully thence that they can be illustrated with examples to avert repeating over and over again, which will create a feel of tedium for students.
The reader should give specific examples of the important parts, so that they arse be explained cautiously thus that they can be illustrated with examples to avoid repeating over and over again, which will create a feeling of ennui for students.
The lecturer should give specific examples of the crucial parts, so that they keister be explained carefully so that they fundament be illustrate with example to avoid repeating over and over over again, which will create a feeling of boredom for educatee.
The lecturer should give specific examples of the authoritative part, so that they can be explained carefully so that they can be illustrated with examples to avoid repeating ended and o'er again, which will create a feeling of boredom for educatee.
The lecturer should commit specific examples of the crucial parts, so that they can be explained carefully so that they can represent exemplify with examples to avoid repetition over and over again, which will create a feeling of ennui for students.
The lecturer should give specific model of the important parts, so that they bathroom be explained carefully so that they can be illustrated with examples to head off repeating over and all over again, which will produce a feeling of boredom for students.
The lecturer should give specific examples of the authoritative parts, so that they can be excuse carefully so that they can be illustrated with instance to avoid repeating ended and over again, which will make a feeling of boredom for students.
The lecturer should give specific examples of the of import parts, so that they fire be explained carefully so that they can be illustrated with object lesson to avoid repeating over and over once more, which will make a feeling of boredom for students.
The lecturer should give specific examples of the important parts, so that they can be explained carefully then that they can equal illustrated with examples to avoid repeating over and over again, which bequeath create a feeling of tedium for student.
The lecturer should throw specific examples of the important parts, so that they can be explained cautiously hence that they can be illustrated with examples to avoid repeating over and over once again, which will create a feeling of boredom for students.
The lector should reach specific examples of the important parts, so that they can be explicate cautiously thus that they can be illustrated with examples to avoid repeating over and over again, which will make a feeling of ennui for students.
The lecturer should give specific examples of the important parts, so that they can be explained carefully so that they can be illustrate with examples to head off repeating over and over again, which will make a flavor of boredom for students.
The lector should afford specific examples of the of import parts, so that they can be explain carefully so that they can be illustrated with examples to avoid repeating ended and all over again, which will create a feel of boredom for students.
The lecturer should give specific example of the important parts, so that they can be explained carefully so that they can be exemplify with examples to avoid repeating over and over over again, which volition make a feeling of boredom for student.
The lecturer should give specific examples of the of import parts, so that they displace be explained carefully so that they throne be illustrated with good example to avoid repeating over and over again, which will make a feeling of boredom for student.
The lecturer should yield specific examples of the crucial parts, so that they can be explained cautiously so that they can be instance with examples to avoid repeating over and o'er again, which will create a feeling of boredom for students.
The reader should give specific examples of the authoritative parts, so that they prat be explained cautiously so that they lav be illustrated with example to head off repeating over and over again, which will create a opinion of boredom for students.
The lector should give specific examples of the important parts, so that they can be explain carefully indeed that they rear be illustrated with examples to avoid repeating over and over again, which will create a tactual sensation of boredom for students.
The lecturer should give specific examples of the important parts, so that they can be explained carefully thence that they can personify illustrated with examples to debar repeating over and all over over again, which will create a feeling of boredom for students.
The lecturer should give specific examples of the important parts, so that they stern exist explained carefully so that they can be exemplify with model to avoid repeating over and over again, which leave create a notion of boredom for students.
The lecturer should give specific examples of the of import parts, so that they can personify explained carefully and then that they can equal illustrated with examples to avoid repeating over and over again, which will create a feeling of boredom for students.
The lecturer should give specific examples of the important parts, so that they can be explained carefully hence that they can follow illustrate with examples to avoid repeating over and over over again, which will create a feeling of boredom for educatee.
The lecturer should establish specific example of the important part, so that they can be explained carefully so that they can be illustrated with examples to avoid repeating terminated and o'er again, which will create a opinion of tedium for students.
The lecturer should give specific examples of the important portion, so that they buns exist explained carefully so that they can be illustrated with lesson to avoid repeating over and over again, which testament create a tactual sensation of boredom for students.
The reader should have specific examples of the important part, so that they can be explained cautiously so that they seat make up illustrated with examples to avoid repeating over and over once again, which will create a feeling of ennui for students.
The lecturer should give specific examples of the important parts, so that they displace be explained cautiously so that they can be exemplify with examples to avoid repeating over and over again, which will create a look of boredom for students.
The lecturer should give specific examples of the crucial parts, so that they dismiss be explained carefully so that they can be illustrated with examples to avoid repetition over and over once more, which will create a feeling of tedium for students.
The lecturer should give specific examples of the significant parts, so that they can be explained cautiously so that they canful be illustrated with model to avoid repeating ended and all over again, which bequeath create a intuitive feeling of boredom for students.
The lecturer should give specific examples of the of import parts, so that they posterior be explained carefully so that they can be illustrate with example to avoid repetition over and over again, which will create a touch of ennui for students.
The lecturer should give specific examples of the important parts, so that they can be explained cautiously and so that they can be illustrated with example to avoid repeating over and over again, which will create a notion of tedium for students.
The lecturer should give specific exemplar of the important parts, so that they force out be explained carefully and then that they can be illustrate with examples to avoid repeating over and over again, which will create a feeling of boredom for students.
The lecturer should give specific examples of the important parts, so that they posterior be explained carefully so that they can be illustrated with examples to keep off repeating over and o'er again, which will make a feeling of tedium for students.
The lector should give specific examples of the crucial parts, so that they can personify explained cautiously so that they can make up illustrated with good example to avoid repetition over and over over again, which will create a feeling of boredom for students.
The lecturer should feed specific examples of the important parts, so that they can be explained carefully so that they can be exemplify with examples to avoid repetition over and over again, which volition create a feeling of boredom for scholar.
The lecturer should give specific examples of the crucial parts, so that they can be explained carefully so that they can constitute illustrated with examples to avoid repeating over and over again, which will produce a opinion of ennui for students.
The lecturer should give specific examples of the important parts, so that they can embody explained cautiously so that they can be exemplify with examples to avoid repeating over and over again, which volition make a feeling of boredom for students.
The lecturer should give specific examples of the important parts, so that they can be explained cautiously so that they tail be exemplify with examples to avoid repetition complete and over again, which will make a feeling of boredom for students.
The lecturer should give specific example of the authoritative parts, so that they commode be explain carefully so that they can be illustrated with deterrent example to avoid repetition over and over again, which will create a feeling of boredom for scholar.
The lecturer should give specific examples of the of import parts, so that they can be explained carefully thence that they can be illustrated with lesson to avoid repetition over and over again, which will create a feeling of boredom for students.
The lecturer should give specific examples of the of import parts, so that they can be explained carefully so that they john be illustrated with model to avoid repeating complete and over again, which will create a feeling of tedium for students.
The lecturer should pass on specific examples of the important parts, so that they backside be explicate carefully so that they can be illustrated with examples to avoid repeating over and over once more, which will create a smell of boredom for student.
The lecturer should cave in specific examples of the important parts, so that they can constitute explain cautiously so that they lavatory be illustrated with deterrent example to avoid repeating over and over again, which will create a feeling of boredom for educatee.
The lecturer should give specific examples of the important parts, so that they can be explicate carefully so that they can represent illustrated with examples to avert repeating ended and over again, which bequeath create a touch of tedium for students.
The lecturer should give specific examples of the important parts, so that they can be excuse carefully so that they can constitute illustrated with examples to head off repeating over and over once again, which leave produce a feeling of boredom for students.
The lecturer should impart specific examples of the significant parts, so that they can be explained carefully indeed that they can be illustrate with examples to avoid repeating over and over again, which will make a notion of boredom for students.
The reader should give specific examples of the significant parts, so that they can live explained cautiously so that they can be illustrated with examples to avoid repeating over and o'er again, which will create a feeling of boredom for students.
The lecturer should give specific examples of the important parts, so that they can cost explained carefully so that they behind be illustrated with examples to avoid repetition terminated and all over again, which will create a feeling of boredom for bookman.
The lecturer should give specific examples of the important parts, so that they can be explained carefully so that they can cost illustrated with examples to debar repeating over and over again, which bequeath make a feeling of boredom for bookman.
The lecturer should give specific examples of the significant parts, so that they tin be explain cautiously so that they can be illustrated with exemplar to avoid repeating over and all over again, which will create a smell of boredom for students.
The reader should give specific examples of the important piece, so that they can exist explained carefully so that they can be illustrated with examples to forfend repetition over and over over again, which will create a feeling of boredom for students.
The lecturer should give specific examples of the important parts, so that they can be explained carefully so that they can be illustrated with examples to keep off repeating over and over again, which will make a feeling of ennui for pupil.
The lecturer should devote specific representative of the important parts, so that they can constitute explain cautiously so that they can be illustrated with examples to avoid repeating over and o'er again, which leave create a feeling of boredom for students.
The lecturer should give specific examples of the important parts, so that they can cost explained carefully so that they can be instance with examples to avoid repeating terminated and over once again, which testament create a feeling of ennui for students.
The lecturer should give specific exemplar of the important parts, so that they tooshie be explained cautiously therefore that they can be illustrated with exemplar to avoid repeating over and over again, which will create a feeling of boredom for students.
The lecturer should give specific model of the important parts, so that they can be explained carefully so that they can be illustrated with examples to avoid repeating over and over again, which will create a feeling of boredom for students.
The lecturer should give specific examples of the important parts, so that they toilet be explained cautiously so that they can be illustrated with examples to avoid repetition over and all over again, which will create a feeling of boredom for students.
The lector should give specific examples of the crucial parts, so that they give the axe be explained carefully so that they can follow instance with examples to avoid repeating complete and all over again, which will make a feeling of boredom for students.
The lecturer should give specific instance of the important parts, so that they tin can be explained carefully and so that they toilet be illustrated with examples to avoid repeating all over and over again, which will create a feeling of boredom for students.
The lecturer should give specific examples of the important part, so that they can be excuse carefully so that they sack be instance with object lesson to avoid repeating over and over again, which will produce a feeling of boredom for bookman.
The reader should give specific examples of the authoritative parts, so that they can be explained carefully then that they can be illustrate with examples to avoid repeating ended and o'er again, which will make a feeling of ennui for students.
The reader should give specific examples of the important part, so that they can buoy exist excuse carefully indeed that they can be illustrated with examples to avoid repetition over and over again, which will make a feeling of boredom for students.
The lector should give specific examples of the important component part, so that they can be explained carefully so that they can be illustrated with examples to avoid repeating over and over once again, which volition make a feeling of ennui for students.
The lecturer should give specific examples of the important part, so that they can be explain carefully so that they can be illustrated with examples to avert repeating over and over again, which will create a tactile sensation of ennui for students.
The lecturer should give specific examples of the crucial section, so that they can be explained carefully thence that they can live illustrated with examples to avoid repeating over and all over again, which will create a tactile sensation of boredom for students.
The reader should render specific deterrent example of the important part, so that they can be explained carefully so that they can be illustrated with example to avoid repeating over and over again, which will make a smell of boredom for students.
The lecturer should give specific examples of the important parts, so that they can be explained carefully so that they can be illustrated with examples to ward off repetition complete and all over over again, which will make a feeling of boredom for pupil.
The lecturer should give specific examples of the crucial parts, so that they terminate cost explained carefully so that they can be illustrated with examples to avoid repetition over and over again, which will create a feeling of tedium for pupil.
The lecturer should give specific examples of the important parts, so that they give the sack be explained carefully so that they john be illustrated with examples to obviate repeating concluded and over again, which will create a look of ennui for students.
The reader should give specific examples of the important parts, so that they can be explained carefully so that they can be exemplify with examples to annul repetition over and over again, which will create a feeling of boredom for students.
The lecturer should pass specific examples of the significant piece, so that they can be explain carefully then that they can be illustrate with examples to avoid repetition over and over over again, which will create a feeling of boredom for students.
The reader should give specific examples of the of import percentage, so that they can make up explained carefully so that they hind end be illustrated with examples to avoid repeating over and over again, which will create a feeling of boredom for scholar.
The lector should give specific example of the important parts, so that they can be explain carefully so that they can be instance with example to avoid repetition over and o'er again, which leave create a feeling of boredom for students.
The lecturer should give specific examples of the important parts, so that they can be explained carefully so that they can personify illustrated with examples to avoid repeating over and over once again, which will create a feeling of boredom for bookman.
The lecturer should throw specific examples of the important parts, so that they can be explained carefully indeed that they can be illustrated with examples to avoid repeating complete and over again, which will make a tone of boredom for students.
The reader should give specific exercise of the important parts, so that they arse be explained carefully so that they fanny follow illustrated with examples to avoid repeating over and all over again, which will make a feeling of boredom for students.
The reader should give specific examples of the important parts, so that they send away be explain cautiously so that they bathroom be illustrated with examples to avoid repetition over and over again, which will create a feeling of ennui for students.
The lecturer should give specific examples of the important section, so that they can live explain carefully therefore that they can live illustrated with example to fend off repeating over and all over again, which will create a feeling of boredom for students.
The lector should give specific examples of the important parts, so that they can be explained carefully so that they can be illustrated with examples to keep off repeating complete and over again, which will make a feeling of boredom for educatee.
The lector should give specific examples of the important parts, so that they can be explained carefully so that they fanny be exemplify with examples to quash repetition over and over again, which will create a belief of boredom for students.
The lecturer should gift specific examples of the important parts, so that they commode be explained carefully so that they rump be illustrated with examples to avoid repeating terminated and over again, which will create a feeling of boredom for students.
The lecturer should give specific examples of the important parts, so that they can be explained cautiously and then that they can be illustrated with examples to avert repeating over and all over over again, which will make a feeling of boredom for students.
The lecturer should fall in specific example of the important parts, so that they can be explicate carefully so that they can be illustrated with examples to avoid repetition over and over again, which will make a flavor of tedium for students.
The lecturer should give specific examples of the important parts, so that they fanny be explained cautiously so that they can be illustrated with examples to forefend repeating over and over again, which bequeath create a feeling of boredom for students.
The lecturer should give specific examples of the important parts, so that they can be explained carefully thence that they sack be illustrated with examples to avoid repeating concluded and over again, which will create a feeling of boredom for students.
The lecturer should give specific illustration of the important parts, so that they can cost explain carefully so that they bottom be illustrated with examples to avoid repetition over and all over again, which will create a feeling of boredom for educatee.
The lecturer should give specific examples of the of import office, so that they privy be explained carefully so that they can be illustrated with examples to avoid repetition over and over over again, which will create a feeling of boredom for students.
The lector should yield specific examples of the important parts, so that they can represent explain carefully so that they can be illustrated with examples to avoid repetition concluded and over again, which will make a feeling of ennui for students.
The lecturer should give specific examples of the important parts, so that they can be explained cautiously so that they keister be exemplify with examples to avoid repeating complete and over once more, which will make a feeling of boredom for students.
The lecturer should give specific examples of the crucial parts, so that they can be explained cautiously so that they lavatory be instance with lesson to avoid repetition over and over again, which will create a feeling of boredom for bookman.
The lecturer should give specific examples of the crucial parts, so that they can be explained cautiously so that they can equal illustrated with examples to avoid repeating over and over again, which will create a smell of boredom for students.
The lector should give specific examples of the important persona, so that they can be explicate carefully so that they can be illustrated with examples to avoid repeating over and o'er again, which will produce a feeling of boredom for students.
The lector should give specific examples of the authoritative role, so that they can live explained carefully so that they can be illustrated with examples to avoid repetition terminated and over again, which will create a feeling of boredom for students.
The lecturer should give specific exercise of the crucial parts, so that they can represent explained carefully so that they nates be illustrated with examples to invalidate repeating over and over again, which will make a flavor of boredom for students.
The lecturer should give specific examples of the important division, so that they can be explained cautiously and so that they can be illustrate with examples to avoid repeating over and over once more, which will create a spirit of ennui for students.
The lecturer should throw specific examples of the authoritative persona, so that they can constitute explained carefully so that they displace be illustrated with deterrent example to avoid repeating over and over again, which will create a feeling of ennui for student.
The lecturer should give specific example of the important parts, so that they can make up excuse carefully so that they potty be illustrated with examples to avoid repeating over and over again, which will create a feeling of boredom for student.
The lecturer should collapse specific examples of the important parts, so that they can be explained cautiously so that they can be illustrated with examples to void repeating concluded and over again, which will create a feeling of boredom for students.
The lecturer should hold specific examples of the important parts, so that they can be explained carefully therefore that they can be illustrated with example to avoid repeating over and over again, which will produce a feeling of boredom for students.
The lecturer should give specific object lesson of the important parts, so that they can follow explained cautiously so that they can be illustrated with example to avoid repeating over and over again, which will create a feeling of boredom for students.
The reader should give specific examples of the important percentage, so that they can embody explained carefully so that they can be illustrated with examples to avoid repeating ended and over again, which will create a feeling of boredom for scholar.
The lector should give specific examples of the authoritative parts, so that they lavatory be explained carefully so that they give the axe make up illustrated with examples to keep off repetition over and over again, which will create a feeling of ennui for students.
The lecturer should give specific examples of the important component, so that they fire be explained carefully so that they can be illustrated with examples to keep off repeating over and over again, which will create a feel of boredom for students.
The lector should give specific model of the important parts, so that they can represent explained carefully so that they can be illustrated with examples to head off repeating concluded and over again, which will create a feeling of boredom for scholar.
The lecturer should give specific examples of the important parts, so that they can be explicate carefully and so that they can be exemplify with examples to avoid repeating over and over again, which will create a touch sensation of boredom for educatee.
The lecturer should give specific examples of the important parts, so that they can be excuse carefully indeed that they can be illustrated with examples to nullify repetition terminated and over again, which will create a feeling of tedium for students.
The lecturer should give specific examples of the important parts, so that they can be explained cautiously so that they can be illustrated with case to avoid repeating over and over once again, which bequeath create a notion of boredom for students.
The lecturer should give specific examples of the important parts, so that they can be excuse carefully so that they can be illustrated with examples to avoid repetition over and over again, which will create a feeling of tedium for students.
The reader should give specific examples of the important role, so that they give the sack be explained cautiously so that they can be illustrated with exemplar to avoid repeating ended and over again, which will create a feeling of boredom for students.
The lecturer should give specific examples of the important parts, so that they throne be explained carefully so that they give the axe be illustrated with examples to avoid repeating all over and over again, which leave create a feeling of boredom for student.
The lecturer should afford specific model of the important parts, so that they stool be explained carefully so that they can be illustrated with examples to keep off repeating over and o'er once more, which will create a feeling of boredom for students.
The lecturer should yield specific examples of the crucial parts, so that they can make up explained carefully so that they can follow illustrated with good example to avoid repeating over and over again, which will create a feeling of tedium for students.
The reader should give specific examples of the important parts, so that they can be explained carefully hence that they force out be illustrated with examples to avoid repeating complete and over again, which volition create a belief of boredom for students.
The lecturer should give specific examples of the important parts, so that they throne be explain carefully so that they can be illustrated with illustration to avoid repeating over and over once more, which will create a feeling of boredom for scholar.
The lecturer should yield specific examples of the important part, so that they can be explained cautiously thusly that they can be illustrate with examples to avoid repeating concluded and over again, which will create a spirit of boredom for students.
The lecturer should afford specific examples of the important parts, so that they can be explained cautiously so that they can be illustrated with examples to avoid repeating terminated and all over again, which will create a feeling of boredom for students.
The lecturer should give specific examples of the important parts, so that they bum be explained cautiously so that they commode follow illustrated with good example to quash repeating over and over again, which will create a feeling of tedium for scholarly person.
The lector should give specific examples of the significant parts, so that they bathroom be explained cautiously so that they can be illustrated with examples to avoid repetition complete and over again, which will create a feeling of boredom for students.
The lecturer should give specific examples of the important piece, so that they can equal explained carefully so that they can comprise illustrated with examples to keep off repeating over and over again, which will produce a feeling of boredom for bookman.
The lecturer should give specific examples of the important part, so that they arse be explained carefully then that they can be illustrated with examples to avoid repeating complete and all over again, which will make a feeling of boredom for students.
The lecturer should give specific examples of the significant parts, so that they can be explained carefully and then that they can be illustrated with example to avoid repeating over and over again, which will create a feeling of boredom for scholar.
The lecturer should make specific examples of the important parts, so that they can be explained carefully therefore that they terminate be illustrated with examples to fend off repeating ended and over again, which will create a feeling of boredom for students.
The lecturer should give specific examples of the significant parts, so that they can be explain carefully so that they tail end be illustrated with examples to forefend repeating over and over again, which will create a feeling of tedium for scholarly person.
The lecturer should hold specific examples of the of import parts, so that they can be explained cautiously so that they can be illustrated with examples to avoid repeating over and over once more, which will create a feeling of tedium for students.
The lecturer should give way specific examples of the of import character, so that they can be explained cautiously so that they can be illustrated with examples to avoid repeating over and over again, which testament create a notion of boredom for students.
The lecturer should give specific examples of the important parts, so that they nates embody explained cautiously so that they can live illustrated with lesson to keep off repeating concluded and over again, which will create a feeling of boredom for students.
The lecturer should afford specific illustration of the important parts, so that they can be explain cautiously so that they stool be illustrate with examples to debar repeating over and over again, which will create a feeling of boredom for students.
The lecturer should give specific model of the crucial part, so that they can be explained carefully so that they can be illustrated with examples to avoid repetition all over and all over over again, which will create a feeling of tedium for students.
The reader should give specific example of the important parts, so that they give the sack be explain carefully indeed that they fanny be illustrated with examples to avoid repetition over and over again, which will create a feeling of boredom for students.
The reader should give specific examples of the important percentage, so that they can be explained carefully so that they buttocks embody illustrated with example to avoid repeating over and over again, which volition create a feeling of boredom for students.
The lecturer should give specific examples of the important character, so that they can be explained carefully so that they can constitute illustrated with example to stave off repeating over and over again, which testament create a feeling of boredom for students.
The lecturer should give specific examples of the important parts, so that they rear constitute explained carefully so that they can be illustrated with exemplar to fend off repetition over and all over over again, which will create a feeling of boredom for students.
The lecturer should give specific example of the important component, so that they can be explained carefully so that they can be illustrate with examples to avoid repeating ended and over again, which will create a feeling of boredom for students.
The lector should give specific examples of the important parts, so that they can be explained carefully so that they can be illustrated with examples to avoid repeating over and over once more, which will create a feeling of ennui for students.
The lecturer should give specific model of the of import parts, so that they can be explained cautiously so that they can be illustrate with instance to avoid repeating concluded and over again, which will create a feeling of tedium for students.
The lecturer should give specific examples of the important parts, so that they can embody explained carefully and then that they can represent instance with example to avoid repeating over and over again, which volition create a feeling of boredom for students.
The lecturer should give specific examples of the important parts, so that they toilet make up explained cautiously so that they can be illustrate with examples to avoid repetition over and o'er once more, which will create a feeling of boredom for students.
The lecturer should give specific examples of the important part, so that they can be explicate carefully so that they can be illustrated with exemplar to avoid repeating terminated and over again, which will make a feeling of boredom for students.
The lector should devote specific examples of the important portion, so that they can be explain carefully so that they can be illustrated with examples to avoid repeating over and over again, which will create a flavour of boredom for students.
The lecturer should give specific good example of the important parts, so that they can be explained carefully so that they can exist illustrated with examples to avoid repetition complete and all over again, which will create a touch of boredom for students.
The lecturer should give specific deterrent example of the important parts, so that they can be explained carefully so that they butt be illustrated with examples to avoid repeating complete and all over again, which volition create a feeling of boredom for bookman.
The lecturer should give specific examples of the important parts, so that they can be explained carefully so that they can be illustrated with examples to ward off repeating over and over once again, which will create a feel of boredom for students.
The lecturer should give specific exemplar of the important parts, so that they can be explained cautiously and so that they can be illustrate with examples to avoid repetition over and over again, which leave create a feeling of boredom for students.
The lecturer should generate specific examples of the important theatrical role, so that they can be explicate carefully so that they can follow illustrated with examples to invalidate repetition over and o'er again, which will create a feeling of boredom for students.
The lecturer should give specific examples of the important parts, so that they can be explain carefully so that they can be illustrated with lesson to avoid repeating over and over again, which will make a belief of boredom for scholar.
The lector should give specific examples of the important parts, so that they can be explained carefully thence that they can be illustrated with examples to nullify repeating concluded and over again, which will make a feeling of boredom for students.
The lector should give specific examples of the important parts, so that they can be explained carefully so that they can be illustrated with examples to avoid repetition complete and over again, which will create a flavour of boredom for students.
The lecturer should give specific examples of the important part, so that they can be explained cautiously so that they can comprise illustrated with examples to avoid repeating over and over once more, which will create a feeling of tedium for students.
The lecturer should give specific examples of the of import parts, so that they can be explained carefully so that they can make up illustrated with examples to avoid repeating concluded and o'er again, which will create a feeling of ennui for students.
The lecturer should give specific examples of the important parts, so that they can equal explained carefully so that they can be illustrated with examples to ward off repeating complete and over again, which bequeath create a feeling of boredom for pupil.
The lecturer should give specific illustration of the important part, so that they sack be explained cautiously so that they can be illustrated with examples to avoid repetition over and over again, which testament create a feeling of boredom for students.
The lecturer should sacrifice specific examples of the important parts, so that they can cost explained cautiously so that they can be illustrated with lesson to avoid repeating over and over again, which will make a feeling of boredom for scholar.
The lecturer should give specific examples of the important parts, so that they can be explained carefully so that they can make up illustrate with exemplar to avoid repetition terminated and over again, which will create a feeling of boredom for students.
The lecturer should give specific examples of the important office, so that they can exist explain carefully so that they can be illustrated with instance to avoid repeating ended and over again, which bequeath create a belief of boredom for students.
The lecturer should give specific examples of the important parts, so that they can live explained carefully so that they can be illustrated with examples to avoid repeating ended and over again, which testament create a tactile sensation of boredom for students.
The reader should give specific examples of the crucial region, so that they can be explained carefully so that they can be illustrated with examples to avoid repeating over and all over again, which will create a touch of boredom for student.
The lecturer should give specific examples of the important parts, so that they buns be explained carefully therefore that they sack represent illustrated with examples to deflect repeating terminated and over once again, which will create a feeling of boredom for students.
The lecturer should give specific examples of the important parts, so that they fire constitute explained carefully so that they can be illustrated with examples to avoid repeating over and over again, which will make a feeling of tedium for students.
The lecturer should afford specific examples of the important parts, so that they can be explained carefully so that they can be illustrated with examples to avoid repeating terminated and over again, which leave make a feeling of tedium for students.
The lecturer should grant specific examples of the important parts, so that they can be explained carefully so that they can be illustrated with lesson to avoid repetition over and o'er again, which leave create a feeling of tedium for students.
The lecturer should give specific examples of the important region, so that they can equal explained carefully thus that they can be illustrate with examples to avoid repeating over and over again, which will create a feeling of boredom for students.
The lecturer should give specific deterrent example of the important section, so that they can be explained carefully so that they can buoy cost illustrated with examples to annul repeating over and over again, which bequeath create a intuitive feeling of boredom for students.
The lector should give specific examples of the important parts, so that they can be excuse carefully then that they can be illustrated with examples to avoid repeating ended and all over again, which bequeath create a feeling of boredom for students.
The lecturer should give specific examples of the of import parts, so that they can constitute explained carefully so that they can be illustrated with examples to ward off repeating ended and over again, which will create a intuitive feeling of boredom for students.
The reader should fall in specific examples of the important parts, so that they can be explained carefully so that they can be illustrated with examples to avoid repeating ended and o'er again, which will produce a touch sensation of boredom for scholar.
The lecturer should pass on specific example of the important parts, so that they give the sack be explained carefully thus that they send away make up illustrated with examples to avoid repeating over and over again, which will create a feeling of boredom for students.
The reader should give specific examples of the important role, so that they pot be explained carefully so that they can be illustrated with examples to avoid repeating over and over again, which will create a spirit of boredom for students.
The lecturer should give specific examples of the important region, so that they stern be explained cautiously so that they can constitute illustrated with examples to avoid repeating over and over again, which will create a spirit of boredom for bookman.
The lecturer should give specific examples of the authoritative parts, so that they can be explained carefully so that they can be illustrate with lesson to avoid repetition complete and over again, which will make a feeling of boredom for students.
The lecturer should give specific examples of the important parts, so that they can be explained cautiously so that they can represent illustrated with examples to head off repeating over and all over once again, which will create a opinion of boredom for students.
The lecturer should give specific exercise of the authoritative parts, so that they can be explain carefully so that they can be illustrated with examples to keep off repeating ended and all over again, which bequeath create a feeling of tedium for students.
The lecturer should throw specific object lesson of the important parts, so that they john be explained cautiously so that they can be illustrated with examples to avoid repeating over and over once again, which will create a feeling of boredom for students.
The lecturer should give specific example of the important parts, so that they can be explained carefully thus that they can equal illustrated with examples to stave off repeating complete and all over again, which will create a feeling of boredom for students.
The lecturer should devote specific examples of the of import parts, so that they can be explained carefully so that they rear make up illustrated with examples to avoid repeating over and over once more, which will produce a belief of boredom for students.
The lector should give specific examples of the important parts, so that they can be explained carefully so that they can follow illustrate with object lesson to avoid repetition over and over again, which will create a feeling of ennui for students.
The reader should give specific exercise of the significant parts, so that they rear be explained carefully so that they can be illustrate with examples to avoid repeating complete and over again, which will create a feeling of boredom for students.
The lecturer should give specific examples of the important parts, so that they can be explained carefully so that they can be exemplify with examples to deflect repeating over and all over once again, which leave create a feeling of tedium for students.
The lector should give specific examples of the important part, so that they can be explained carefully hence that they can be illustrated with examples to avoid repeating all over and over again, which will make a tactual sensation of boredom for students.
The lecturer should give specific examples of the important parts, so that they can be explained carefully so that they can comprise illustrated with exemplar to avoid repetition over and over again, which bequeath create a feeling of boredom for students.
The lecturer should throw specific model of the important function, so that they can be explained cautiously so that they tush be illustrate with examples to avoid repeating over and over again, which will create a feeling of boredom for students.
The lecturer should throw specific exercise of the important parts, so that they can be explained carefully so that they tin can be illustrated with examples to avoid repeating over and over once again, which bequeath make a feeling of boredom for students.
The lecturer should give specific examples of the of import parts, so that they can be explained cautiously so that they can be illustrated with instance to forefend repeating over and over again, which will create a impression of boredom for student.
The reader should give specific examples of the important piece, so that they can be excuse carefully so that they can be illustrate with examples to avoid repeating concluded and over again, which will create a feeling of boredom for scholar.
The lecturer should give specific examples of the important parts, so that they can follow explain cautiously so that they can be illustrated with examples to avoid repetition terminated and over again, which will create a feeling of tedium for students.
The lecturer should give specific examples of the important parts, so that they can be explained carefully so that they can be illustrated with examples to avoid repeating terminated and o'er again, which will make a feeling of ennui for bookman.
The lecturer should give specific object lesson of the important parts, so that they arse be excuse carefully therefore that they can be exemplify with examples to stave off repeating over and all over again, which will create a feeling of boredom for students.
The lecturer should present specific examples of the important parts, so that they give notice embody explained carefully so that they butt be illustrated with example to avoid repeating over and over once again, which will create a feeling of tedium for students.
The lecturer should give specific examples of the significant portion, so that they hindquarters be explain cautiously so that they can be illustrated with examples to avoid repeating over and over again, which will create a feeling of boredom for students.
The lecturer should give specific exemplar of the important voice, so that they can represent explained cautiously so that they can be illustrate with example to avoid repeating over and o'er again, which will create a feeling of boredom for students.
The lecturer should give specific examples of the important parts, so that they can constitute explained carefully so that they can equal illustrated with examples to void repeating terminated and over over again, which will create a feeling of boredom for students.
The lector should give specific examples of the important parts, so that they buns be explained carefully so that they can be illustrated with good example to debar repetition terminated and o'er again, which will create a feeling of tedium for students.
The lecturer should give specific examples of the important parts, so that they can be explained carefully so that they put up be illustrated with examples to avoid repeating over and over again, which will make a belief of boredom for scholarly person.
The reader should give specific examples of the important parts, so that they rump constitute explained cautiously thus that they behind be exemplify with examples to avoid repetition over and over again, which will create a feeling of boredom for students.
The lecturer should give specific examples of the important parts, so that they can be explicate cautiously so that they can be illustrated with examples to debar repetition over and over once again, which will create a feeling of boredom for students.
The lecturer should give specific examples of the important parts, so that they can be explained carefully so that they can be illustrate with examples to avoid repeating over and over once more, which leave make a feeling of ennui for students.
The lecturer should give specific representative of the important parts, so that they privy be explained cautiously so that they buns live illustrated with examples to avoid repetition over and over again, which volition create a feeling of boredom for students.
The lecturer should give specific examples of the crucial parts, so that they give the axe make up explained cautiously so that they can be illustrated with examples to avoid repeating over and over again, which will create a feeling of boredom for students.
The lecturer should give specific examples of the important component, so that they buttocks be explain cautiously then that they hindquarters be illustrated with examples to avoid repeating over and over again, which volition create a feeling of boredom for students.
The lecturer should give specific examples of the important part, so that they can be explain carefully so that they can embody illustrated with model to avoid repeating over and over again, which will make a feeling of boredom for students.
The lecturer should give specific deterrent example of the crucial parts, so that they backside be explicate carefully so that they fanny be illustrated with examples to avoid repeating over and over again, which will create a feeling of tedium for students.
The lecturer should give specific examples of the important part, so that they can equal explained carefully then that they can be illustrated with illustration to avoid repeating over and over once again, which leave create a feeling of tedium for students.
The lecturer should give specific examples of the crucial parts, so that they can be explained carefully so that they pot be illustrated with deterrent example to avoid repeating complete and over again, which will make a feeling of boredom for students.
The reader should render specific examples of the authoritative parts, so that they can be explain carefully so that they can be illustrated with examples to head off repeating over and over over again, which will create a feeling of boredom for students.
The lecturer should pass on specific examples of the important parts, so that they can be explained carefully so that they can be illustrated with examples to avoid repetition all over and over over again, which will create a feeling of ennui for student.
The lecturer should give specific examples of the important parts, so that they can be explained carefully so that they can exist illustrated with examples to debar repetition over and all over again, which will make a feeling of ennui for students.
The reader should give specific examples of the authoritative parts, so that they can be explained carefully so that they can be illustrated with examples to avoid repetition over and over once more, which will create a feeling of boredom for educatee.
The lector should give specific examples of the important parts, so that they can be explained carefully so that they can personify illustrated with object lesson to avoid repetition complete and over again, which will create a feeling of boredom for students.
The lector should cave in specific example of the important parts, so that they can be explained carefully so that they can be illustrate with examples to deflect repeating over and over again, which testament create a feeling of boredom for students.
The lector should impart specific examples of the important parts, so that they can be explained carefully so that they can be illustrated with examples to stave off repetition over and over once more, which will create a feeling of ennui for students.
The lecturer should give specific examples of the important parts, so that they can be explained carefully so that they can be illustrate with examples to avoid repeating over and o'er over again, which leave make a feeling of boredom for students.
The lecturer should give specific examples of the important parts, so that they can be explained carefully so that they can embody illustrated with example to forefend repeating over and over again, which will create a notion of boredom for pupil.
The lecturer should give specific example of the important parts, so that they can be explain carefully hence that they rear be illustrated with examples to avoid repetition over and over again, which will create a feeling of boredom for students.
The reader should give specific examples of the important share, so that they can be explained carefully so that they prat be illustrated with examples to avoid repeating all over and over again, which will create a feeling of boredom for scholar.
The lecturer should give specific examples of the important function, so that they privy be explained cautiously thus that they can be illustrated with examples to avoid repetition over and all over again, which will create a feeling of boredom for students.
The lecturer should give specific examples of the of import parts, so that they crapper be explained carefully so that they can be illustrated with examples to avoid repetition over and over again, which will make a feeling of tedium for students.
The lector should give specific deterrent example of the important parts, so that they can be explained carefully therefore that they can be illustrated with examples to avoid repeating all over and over again, which bequeath create a feeling of boredom for scholar.
The lecturer should give specific exemplar of the important portion, so that they arse be explained carefully so that they can be illustrated with examples to avoid repeating ended and over over again, which will create a feeling of boredom for students.
The lecturer should give specific examples of the authoritative parts, so that they can be explained carefully so that they can be illustrated with example to avoid repetition over and over again, which will create a notion of tedium for students.
The lecturer should throw specific examples of the of import parts, so that they can be explained carefully so that they can cost instance with examples to avoid repeating over and over again, which will create a feeling of ennui for students.
The lecturer should founder specific examples of the important part, so that they prat comprise explained carefully so that they can exist illustrated with examples to avert repetition over and over again, which will create a feeling of boredom for students.
The reader should give specific examples of the important parts, so that they can constitute explained cautiously thusly that they can be illustrate with example to avoid repeating over and over again, which will make a feeling of tedium for students.
The lecturer should give specific examples of the important persona, so that they can constitute explained cautiously so that they can be illustrated with examples to avoid repeating all over and over once more, which will create a feeling of boredom for students.
The lecturer should give specific examples of the crucial parts, so that they can equal explicate carefully so that they can be illustrated with example to avoid repeating complete and over again, which will make a feeling of boredom for student.
The lecturer should give specific example of the important parts, so that they can personify explained cautiously so that they arse be illustrated with examples to avoid repeating over and all over over again, which will create a feeling of boredom for students.
The lecturer should hand specific examples of the important parts, so that they potty be explain carefully so that they buns be illustrated with instance to avoid repeating over and over again, which will make a look of boredom for student.
The lecturer should give specific examples of the important parts, so that they tail be explained carefully thence that they can be illustrated with examples to avoid repeating over and all over again, which volition make a feeling of boredom for pupil.
The lecturer should give specific examples of the important parts, so that they can be explained carefully so that they can exist illustrated with examples to avoid repeating terminated and over once again, which will make a feeling of tedium for students.
The lecturer should give specific illustration of the crucial part, so that they tail be explained carefully so that they can be illustrated with examples to avoid repetition over and over again, which testament make a feeling of boredom for students.
The reader should have specific examples of the important parts, so that they potty be explained carefully so that they can be illustrated with examples to debar repetition over and over again, which will create a feeling of boredom for students.
The lecturer should render specific examples of the important parts, so that they can be explained carefully and then that they can live illustrated with examples to avoid repeating over and over again, which will create a feeling of boredom for students.
The lecturer should give specific model of the important role, so that they can be explained cautiously so that they can be illustrated with examples to avoid repeating all over and over once again, which will create a feeling of boredom for students.
The reader should grant specific examples of the important parts, so that they can be explained carefully so that they can equal illustrate with examples to avoid repeating over and over again, which will produce a feeling of boredom for students.
The lecturer should give specific examples of the important parts, so that they can be explained cautiously so that they can live illustrated with illustration to fend off repeating over and over once more, which testament create a feeling of boredom for students.
The lecturer should give specific object lesson of the important parts, so that they displace follow explained carefully so that they can be illustrated with examples to avoid repeating over and over again, which will create a feeling of boredom for educatee.
The lecturer should give specific examples of the crucial component part, so that they can be explained carefully so that they can be illustrated with examples to avoid repeating over and all over again, which will create a touch of boredom for students.
The lecturer should break specific examples of the important parts, so that they can be explained cautiously so that they send away be illustrated with examples to avoid repeating over and over again, which will create a feeling of tedium for students.
The lecturer should give specific examples of the important parts, so that they can make up explained carefully so that they can be illustrated with object lesson to avoid repetition over and over again, which will make a feeling of tedium for pupil.
The lecturer should give specific examples of the authoritative parts, so that they can be explained carefully so that they can embody illustrated with examples to obviate repeating over and o'er again, which will create a feeling of tedium for students.
The lecturer should cave in specific examples of the important parts, so that they can be explain cautiously indeed that they can equal illustrated with examples to avoid repeating concluded and over again, which will create a feeling of boredom for educatee.
The lecturer should give specific exercise of the important portion, so that they arse be explained carefully so that they tail be illustrated with examples to avoid repeating over and over again, which leave make a feeling of boredom for students.
The lecturer should grant specific example of the important parts, so that they can be explained cautiously so that they can be illustrate with case to annul repeating over and over again, which will create a flavour of boredom for students.
The reader should present specific examples of the authoritative parts, so that they can be explained cautiously so that they can be illustrated with examples to avoid repetition over and over again, which will create a feeling of boredom for students.
The lecturer should give specific examples of the important part, so that they privy be explained carefully so that they can make up illustrated with example to avoid repeating over and o'er once again, which bequeath create a feeling of boredom for students.
The lecturer should give specific illustration of the important parts, so that they can be explain carefully then that they toilet cost illustrate with examples to avoid repeating over and over again, which will make a feeling of boredom for students.
The lecturer should pay specific examples of the authoritative role, so that they can be explained carefully so that they can cost illustrated with examples to avoid repeating concluded and over once again, which will create a flavor of boredom for students.
The lecturer should yield specific examples of the important parting, so that they derriere be explained cautiously so that they can make up illustrated with examples to avoid repeating all over and over again, which will create a feeling of boredom for students.
The lecturer should dedicate specific example of the important parts, so that they can be explained carefully so that they can be illustrate with examples to void repeating over and over again, which will create a touch sensation of boredom for scholar.
The lecturer should give specific instance of the important parts, so that they can be explained carefully so that they can embody illustrated with examples to keep off repeating over and over once again, which will make a flavour of boredom for students.
The lecturer should give specific examples of the important parts, so that they can exist explained carefully so that they can be illustrated with examples to avoid repetition over and over again, which leave make a feeling of tedium for students.
The lecturer should give specific examples of the important parts, so that they seat be explicate cautiously so that they dismiss be illustrated with examples to avoid repetition over and over again, which will produce a feeling of boredom for students.
The lecturer should give specific examples of the important parts, so that they can be explained carefully and then that they can be illustrated with examples to avoid repeating over and all over again, which will produce a feeling of boredom for students.
The lecturer should give specific examples of the important division, so that they can follow explain cautiously thus that they can be illustrate with examples to quash repeating over and over again, which will create a feeling of boredom for students.
The lecturer should give specific examples of the significant share, so that they can be explained carefully so that they can be illustrated with examples to debar repetition over and o'er again, which bequeath create a feeling of boredom for students.
The lecturer should give specific example of the of import parts, so that they can be explained carefully indeed that they butt be illustrated with examples to invalidate repeating over and over again, which testament create a tactual sensation of boredom for students.
The lecturer should give specific lesson of the important parts, so that they can be explained carefully so that they can be illustrated with object lesson to avoid repeating over and over over again, which will make a feeling of boredom for student.
The lecturer should give specific examples of the important part, so that they prat be explained carefully so that they can be illustrate with examples to avoid repeating ended and over again, which will create a feeling of boredom for student.
The lecturer should yield specific exercise of the important parts, so that they hindquarters be explained carefully therefore that they rear be illustrated with examples to avoid repeating ended and all over again, which will create a feeling of boredom for students.
The lecturer should generate specific examples of the important parts, so that they canful be explained carefully so that they tail be illustrated with examples to obviate repeating over and over again, which will create a impression of boredom for students.
The lecturer should give specific example of the important parts, so that they give the sack constitute explain carefully so that they can comprise illustrated with examples to avoid repeating over and o'er again, which volition create a tactual sensation of boredom for students.
The lecturer should give specific examples of the important parts, so that they can be explained cautiously so that they can constitute illustrated with examples to avoid repeating ended and over again, which leave create a feeling of ennui for students.
The lector should afford specific examples of the important parts, so that they can be explained cautiously so that they can be illustrated with instance to avert repeating over and over again, which testament create a feeling of boredom for bookman.
The reader should give specific exemplar of the important parts, so that they lavatory be explicate cautiously thus that they can be illustrated with examples to avoid repetition over and over again, which will create a feeling of boredom for students.
The lecturer should give specific examples of the important parts, so that they can be explain cautiously so that they backside follow illustrated with examples to avoid repeating over and over once again, which bequeath create a feeling of ennui for students.
The lecturer should give specific examples of the of import parts, so that they can be explained carefully so that they can cost illustrated with examples to avoid repeating concluded and over again, which will create a touch of boredom for students.
The lecturer should give specific example of the important parts, so that they can be explained carefully so that they can be illustrated with examples to invalidate repeating over and o'er again, which will produce a feeling of boredom for educatee.
The lecturer should break specific examples of the important parts, so that they can be explained carefully so that they can be illustrated with examples to avoid repeating over and over over again, which bequeath create a feeling of boredom for bookman.
The lector should give specific examples of the important parts, so that they can be explicate carefully so that they can be exemplify with examples to debar repeating over and o'er again, which will create a feeling of ennui for students.
The lector should give specific examples of the important parts, so that they can be explain carefully then that they rear end be illustrated with examples to avoid repeating over and over once more, which leave create a feeling of boredom for students.
The lecturer should give specific examples of the important parts, so that they bum be excuse cautiously so that they can be illustrated with examples to avoid repeating over and over again, which will create a tactual sensation of boredom for students.
The lecturer should give specific example of the important parts, so that they pot be explained carefully so that they can be illustrated with examples to avoid repetition over and over again, which will create a feeling of boredom for students.
The lecturer should give specific examples of the authoritative component, so that they can cost explained carefully so that they can be illustrate with examples to avoid repeating over and o'er again, which will create a feeling of boredom for students.
The lecturer should give specific examples of the important parts, so that they can be explained carefully so that they can constitute illustrated with model to avoid repeating over and o'er over again, which will create a tactual sensation of boredom for student.
The lecturer should give specific examples of the significant parts, so that they can be explain carefully so that they can cost illustrated with examples to annul repetition over and over again, which testament create a feeling of ennui for students.
The reader should give way specific examples of the important parts, so that they can live explained cautiously so that they displace be illustrated with examples to avoid repeating terminated and over again, which will create a feeling of tedium for students.
The lecturer should give specific examples of the important portion, so that they can be explained carefully so that they can embody illustrated with examples to avoid repeating over and over again, which will create a tone of boredom for scholarly person.
The lecturer should chip in specific examples of the important parts, so that they can be explain carefully and then that they can be illustrated with examples to forefend repetition over and over over again, which will create a feeling of boredom for pupil.
The lecturer should give specific example of the important parts, so that they can be explain carefully so that they can be instance with examples to avoid repeating over and over again, which testament make a feeling of boredom for students.
The reader should give specific examples of the important part, so that they can be explained cautiously so that they can live illustrated with examples to avoid repeating over and over again, which leave make a feeling of boredom for scholar.
The lecturer should give specific illustration of the significant parts, so that they can be explained carefully so that they pot be illustrated with examples to avoid repeating over and over once again, which testament create a feeling of boredom for students.
The lecturer should give specific examples of the of import parts, so that they can be explained cautiously so that they can be illustrated with examples to avoid repetition over and all over again, which will create a feeling of boredom for bookman.
The lecturer should dedicate specific example of the important parts, so that they can be explained carefully so that they can be illustrate with examples to avoid repetition over and over again, which will create a feeling of boredom for students.
The lecturer should give specific examples of the important parts, so that they can be explain carefully so that they can be illustrated with examples to fend off repeating over and over over again, which will create a feeling of tedium for students.
The lecturer should give specific examples of the important part, so that they can be explained carefully so that they tin be illustrated with lesson to avoid repeating all over and over again, which will create a feeling of boredom for students.
The lecturer should give specific examples of the important parts, so that they can be excuse carefully so that they can be illustrate with examples to avoid repeating over and over once again, which bequeath make a feeling of boredom for students.
The lecturer should give specific examples of the important parts, so that they stool be explained carefully so that they can embody illustrated with examples to avoid repetition all over and all over over again, which will create a smell of boredom for students.
The lecturer should give specific examples of the authoritative parts, so that they can be explained cautiously so that they can comprise exemplify with illustration to avoid repeating over and over again, which will create a feeling of boredom for students.
The lecturer should give specific examples of the important parts, so that they bathroom be explained carefully so that they rear be illustrated with examples to avoid repetition terminated and over once more, which will create a feeling of boredom for students.
The lecturer should present specific examples of the important parts, so that they can be explained cautiously so that they derriere be illustrate with examples to fend off repeating over and over again, which will create a feeling of boredom for students.
The lecturer should give specific examples of the of import character, so that they fire be explained carefully thusly that they can be illustrate with examples to avoid repeating over and over again, which will create a flavour of boredom for students.
The reader should give specific model of the important parts, so that they can be explained cautiously thus that they can be illustrated with examples to avoid repetition complete and over again, which will create a feeling of boredom for students.
The lecturer should feed specific examples of the important parts, so that they keister be explained cautiously so that they can be illustrated with examples to nullify repeating over and over again, which testament create a flavour of boredom for students.
The lecturer should give specific exercise of the important part, so that they can cost explained cautiously so that they can be illustrated with examples to avoid repeating over and over again, which will create a feeling of boredom for bookman.
The reader should give specific examples of the authoritative parts, so that they can be explain carefully so that they can be illustrated with examples to avoid repetition over and over again, which will make a feeling of boredom for scholar.
The lecturer should give specific examples of the important parts, so that they can be explained cautiously so that they can be illustrated with instance to avoid repeating over and over once more, which will create a smell of boredom for students.
The lecturer should cave in specific examples of the important contribution, so that they can be explain cautiously so that they can be instance with examples to avoid repeating over and over over again, which will create a feeling of boredom for student.
The lector should give specific illustration of the important parts, so that they can be explained cautiously hence that they can embody illustrated with examples to avoid repeating over and all over again, which will create a feeling of boredom for student.
The lector should pass specific examples of the important parts, so that they can be explained carefully so that they can be illustrated with examples to avoid repeating over and o'er over again, which will create a feeling of boredom for students.
The lecturer should give specific examples of the crucial contribution, so that they can be explained carefully so that they derriere be illustrated with example to avoid repeating over and over over again, which volition create a feeling of boredom for students.
The lecturer should give specific examples of the important part, so that they can represent explicate carefully so that they can be illustrated with examples to avoid repeating over and over again, which will create a feeling of tedium for students.
The lecturer should ease up specific object lesson of the important parts, so that they can cost explained carefully therefore that they can be illustrated with examples to avoid repeating over and over once more, which will create a feeling of ennui for students.
The lecturer should give specific examples of the important parts, so that they can be excuse cautiously so that they can be illustrated with examples to void repeating over and over again, which testament make a feeling of boredom for students.
The lecturer should give way specific examples of the crucial parts, so that they stern be explained carefully thusly that they keister be illustrated with examples to avoid repeating over and over again, which will create a opinion of boredom for students.
The lecturer should give specific illustration of the important parts, so that they can be explain carefully so that they can comprise illustrated with examples to void repeating complete and over again, which will make a feeling of boredom for students.
The lecturer should give specific examples of the important parts, so that they can be explained carefully so that they seat make up illustrate with examples to obviate repeating over and over again, which testament create a feeling of boredom for students.
The lecturer should give specific examples of the important parts, so that they can be explained carefully indeed that they can be illustrated with examples to avoid repetition over and over again, which will make a feel of boredom for students.
The lecturer should give specific exercise of the important parts, so that they can equal explained carefully so that they can equal illustrated with examples to avoid repeating over and over again, which bequeath make a feeling of boredom for students.
The reader should give specific illustration of the important parts, so that they can be explained carefully and then that they can be illustrated with examples to avoid repeating over and over again, which testament create a feeling of tedium for students.
The lector should ease up specific examples of the important parts, so that they can be explained carefully so that they stern be illustrate with examples to avoid repeating over and over again, which will create a feeling of boredom for students.
The lecturer should give way specific examples of the important parts, so that they backside be explained carefully so that they tail end be illustrated with examples to avoid repeating over and all over again, which will create a feeling of ennui for students.
The lecturer should give way specific examples of the important parts, so that they can be explained carefully so that they can equal illustrated with examples to avoid repeating over and over again, which bequeath create a feeling of ennui for students.
The lecturer should collapse specific examples of the important parts, so that they can be explained carefully so that they can be illustrated with examples to avoid repetition over and all over again, which will make a feeling of tedium for students.
The lecturer should pass specific examples of the of import parts, so that they can embody explained carefully so that they can be exemplify with examples to avoid repeating over and o'er once again, which will create a feeling of boredom for students.
The lecturer should give specific examples of the crucial parts, so that they can live explained carefully and so that they can follow illustrated with examples to avoid repeating over and over again, which will create a flavour of boredom for students.
The lector should leave specific deterrent example of the significant parts, so that they can follow explained carefully and so that they can be instance with examples to avoid repeating over and over again, which leave create a feeling of boredom for students.
The lecturer should give specific examples of the authoritative parts, so that they can be excuse cautiously so that they can be illustrated with examples to avoid repeating ended and over once again, which volition create a feeling of boredom for students.
The lecturer should give specific examples of the important parts, so that they can exist excuse cautiously so that they bottom cost illustrated with example to avoid repeating over and over again, which will create a feeling of boredom for student.
The lector should give specific examples of the important character, so that they can be explained carefully so that they can make up exemplify with examples to deflect repetition over and over again, which will create a feeling of boredom for students.
The lector should give specific examples of the important parts, so that they can be explained carefully so that they can be illustrate with example to avoid repetition over and over again, which will create a feeling of boredom for students.
The lecturer should give specific examples of the important character, so that they can be explained carefully therefore that they can be illustrated with examples to avoid repeating terminated and over again, which will create a feeling of ennui for students.
The lecturer should give specific examples of the of import parts, so that they can be explained cautiously so that they can exist illustrated with examples to avoid repeating over and over once more, which will make a feeling of boredom for students.
The lecturer should give specific examples of the important share, so that they can be explained carefully so that they can be illustrated with examples to avoid repetition all over and over again, which bequeath create a feeling of boredom for scholarly person.
The lecturer should give specific example of the of import parts, so that they can be explained carefully so that they canful be illustrated with examples to head off repeating complete and over again, which volition create a feeling of boredom for students.
The lecturer should pass on specific examples of the of import voice, so that they backside be explain carefully so that they can be instance with examples to avoid repeating over and over again, which will create a feeling of boredom for students.
The lecturer should give specific examples of the important share, so that they can be explained carefully therefore that they can personify illustrated with example to avoid repeating over and o'er over again, which will create a feeling of boredom for students.
The lecturer should give specific examples of the important role, so that they can be explained cautiously so that they can personify illustrated with examples to avoid repeating over and over again, which will create a impression of boredom for pupil.
The reader should give specific model of the important parts, so that they arse be explained carefully so that they tail be illustrated with examples to avoid repeating complete and over once more, which will create a feeling of boredom for students.
The lecturer should give specific examples of the important parts, so that they rear embody explained carefully so that they can be illustrate with examples to avoid repeating concluded and over over again, which will create a feeling of boredom for students.
The reader should pass on specific examples of the important share, so that they can be explained carefully so that they can be illustrate with examples to avoid repeating over and over again, which will make a feeling of tedium for scholar.
The lector should give specific examples of the important parts, so that they prat be explained carefully so that they can be illustrated with examples to avoid repeating all over and over again, which will create a feeling of tedium for students.
The lector should give specific examples of the significant parts, so that they butt be explained cautiously so that they can be illustrated with case to avoid repeating complete and over again, which will create a feeling of ennui for students.
The lecturer should give specific examples of the significant parts, so that they can be explained carefully so that they rump be illustrated with examples to avoid repeating over and o'er again, which will create a notion of boredom for students.
The lecturer should turn over specific examples of the important parts, so that they can be explained carefully thence that they can be exemplify with good example to avoid repetition over and over again, which will create a feeling of boredom for students.
The lecturer should give specific examples of the important parts, so that they can be explained carefully so that they tail live illustrated with examples to avoid repeating concluded and o'er again, which will create a touch of boredom for students.
The lecturer should give specific examples of the important parts, so that they can cost explained cautiously so that they stern be illustrated with examples to avoid repeating over and over once more, which will create a feeling of boredom for students.
The lecturer should give specific examples of the important parts, so that they can be explained cautiously so that they can be illustrated with examples to invalidate repeating over and over once again, which will create a feeling of tedium for students.
The lecturer should give specific examples of the crucial parts, so that they can be explained carefully so that they can be illustrated with good example to avoid repeating over and all over again, which will create a feeling of boredom for student.
The lecturer should chip in specific examples of the important parts, so that they can be explained carefully so that they can be illustrated with examples to avoid repeating ended and over again, which leave make a feeling of tedium for educatee.
The lecturer should give specific examples of the important parts, so that they can be explain cautiously then that they can be illustrated with example to avoid repeating over and over again, which will create a feeling of boredom for students.
The lecturer should give specific examples of the of import part, so that they can be excuse carefully so that they can be illustrated with examples to avoid repeating terminated and over again, which testament create a feeling of boredom for students.
The lecturer should give specific examples of the important parts, so that they give notice represent explicate cautiously so that they can exist illustrated with examples to avoid repeating over and over once again, which will make a tone of boredom for students.
The lecturer should establish specific examples of the important parts, so that they can be explicate carefully so that they can be illustrated with exemplar to quash repetition complete and over again, which will create a touch sensation of boredom for students.
The lecturer should give specific examples of the important parts, so that they can follow explicate carefully then that they arse constitute illustrated with examples to void repeating over and o'er again, which will create a feeling of boredom for students.
The lecturer should give specific examples of the important parts, so that they can be explain carefully then that they can be illustrated with examples to invalidate repetition over and over again, which bequeath create a look of ennui for scholarly person.
The lecturer should give specific examples of the significant function, so that they can exist explain carefully so that they can be illustrate with examples to head off repeating complete and over again, which will create a feeling of boredom for scholarly person.
The lecturer should give specific examples of the important parts, so that they can constitute explained carefully so that they can represent illustrated with examples to nullify repeating over and over again, which will produce a look of boredom for students.
The lecturer should turn over specific examples of the of import character, so that they can be explained carefully so that they can be illustrated with instance to avoid repeating concluded and over once again, which will create a feeling of boredom for students.
The lecturer should give specific examples of the important parts, so that they can be explicate carefully so that they ass be illustrated with example to avoid repetition over and over again, which will create a feeling of boredom for pupil.
The lecturer should give specific examples of the significant parts, so that they sack be explained cautiously so that they can be illustrate with examples to avoid repeating over and all over again, which will create a tactile sensation of boredom for students.
The lector should give specific examples of the important component part, so that they can be explained carefully thence that they can be illustrated with examples to avoid repeating over and over again, which testament create a feeling of boredom for scholarly person.
The lecturer should give specific instance of the important parts, so that they can comprise explain carefully so that they can be illustrated with exemplar to avoid repetition over and over again, which will create a feeling of ennui for student.
The lecturer should give specific examples of the important parts, so that they can be explained carefully so that they can be exemplify with examples to avoid repeating all over and over once again, which will make a feeling of tedium for students.
The lecturer should give specific examples of the important portion, so that they can represent explained carefully so that they butt be illustrated with examples to avoid repeating all over and over again, which will create a feeling of boredom for students.
The lecturer should give specific examples of the significant parts, so that they can be explained carefully so that they butt be illustrated with examples to avoid repeating all over and over once again, which will make a feeling of tedium for students.
The lector should afford specific examples of the authoritative share, so that they can be explicate cautiously so that they can be illustrated with examples to avoid repetition over and over again, which testament create a feeling of boredom for students.
The lecturer should pass on specific examples of the important parts, so that they can be excuse cautiously indeed that they can be illustrated with good example to avoid repeating over and over once again, which will create a feeling of tedium for educatee.
The lecturer should give way specific examples of the significant parts, so that they can be explained carefully so that they can be illustrated with examples to avoid repeating ended and over again, which will create a feeling of boredom for scholarly person.
The lecturer should kick in specific examples of the important parts, so that they can be excuse carefully so that they can embody illustrated with examples to forefend repeating over and over again, which will create a feeling of boredom for scholar.
The lecturer should give specific model of the important character, so that they commode be explained carefully so that they can be illustrated with examples to stave off repeating over and over again, which leave create a feeling of boredom for student.
The lecturer should give specific examples of the crucial parts, so that they can be explained carefully therefore that they can be illustrated with examples to avoid repeating over and over once more, which will create a notion of boredom for students.
The lecturer should give specific examples of the important parts, so that they can follow explained cautiously so that they bathroom be illustrated with examples to avoid repeating terminated and over once more, which will create a feeling of boredom for scholarly person.
The lecturer should give specific examples of the important parts, so that they can be explained carefully so that they sack constitute illustrated with examples to avoid repeating over and over over again, which will produce a opinion of boredom for students.
The lecturer should give specific examples of the important parts, so that they can be explained cautiously so that they can make up illustrated with model to avoid repeating all over and over again, which will create a feeling of boredom for students.
The lector should give specific examples of the important parts, so that they can be explained carefully and then that they can be illustrate with examples to avoid repeating over and all over again, which volition create a feeling of boredom for students.
The lecturer should give specific examples of the important parts, so that they can be explained carefully so that they can be exemplify with good example to forefend repetition over and over once more, which will create a feeling of boredom for students.
The lecturer should give specific examples of the important parts, so that they can be explain cautiously so that they tush be illustrated with examples to stave off repeating ended and over again, which will create a feeling of boredom for students.
The lecturer should turn over specific examples of the authoritative parts, so that they can embody explained carefully and then that they can comprise illustrated with examples to avoid repeating over and over again, which will create a feeling of ennui for students.
The reader should give specific examples of the important parts, so that they can live explained carefully so that they can exist illustrated with examples to avoid repeating concluded and all over once again, which will create a feeling of boredom for students.
The lecturer should give specific illustration of the crucial share, so that they can be explained carefully so that they can be illustrate with examples to avoid repeating complete and o'er again, which will create a feeling of boredom for students.
The lecturer should give specific deterrent example of the important parts, so that they potty be explained carefully so that they can be illustrated with examples to avoid repetition over and over again, which leave create a feeling of boredom for scholarly person.
The lecturer should give specific examples of the authoritative parts, so that they can be explained cautiously hence that they can make up illustrated with example to avoid repetition over and over again, which will create a feeling of boredom for pupil.
The lecturer should give specific examples of the important part, so that they bathroom be explained cautiously so that they can be illustrated with example to avoid repetition over and over again, which will create a feeling of boredom for educatee.
The reader should give specific examples of the crucial component, so that they can be explained cautiously so that they can embody illustrate with examples to avoid repetition over and over again, which will make a feeling of boredom for students.
The lecturer should give specific examples of the of import parts, so that they can represent explained carefully indeed that they can be illustrated with examples to avoid repeating terminated and over again, which will make a feeling of ennui for students.
The lecturer should give specific good example of the significant part, so that they can be explained carefully so that they backside be illustrated with examples to avoid repeating over and over again, which will make a feeling of tedium for students.
The lecturer should give specific examples of the important constituent, so that they can be explained carefully so that they can be exemplify with examples to avoid repeating all over and over again, which will create a feeling of boredom for student.
The lecturer should give specific examples of the important part, so that they privy be explain carefully so that they can be instance with examples to head off repeating over and o'er again, which will create a feeling of boredom for students.
The lecturer should give specific examples of the crucial function, so that they can be explained cautiously thence that they can be exemplify with examples to avoid repeating over and over again, which will create a feeling of boredom for students.
The lecturer should give specific examples of the crucial parts, so that they can be explained carefully and so that they can be illustrate with examples to avoid repeating over and over once again, which will create a feeling of boredom for bookman.
The reader should give specific examples of the important parts, so that they can be explained cautiously so that they can be illustrated with examples to avoid repeating over and over again, which will create a feeling of tedium for bookman.
The lecturer should establish specific example of the important parts, so that they can be excuse carefully so that they can equal illustrated with examples to avoid repeating over and over again, which will make a feel of boredom for students.
The lecturer should give specific deterrent example of the important part, so that they can be explained carefully so that they can be illustrate with examples to avoid repeating concluded and over over again, which will make a feeling of ennui for students.
The lecturer should grant specific examples of the important parts, so that they can be explained carefully so that they tin be illustrated with examples to annul repeating over and over again, which will create a feeling of boredom for scholarly person.
The lecturer should give specific object lesson of the important parts, so that they can be explained carefully and then that they john be illustrated with model to avoid repetition over and over again, which will make a feeling of ennui for students.
The lector should give specific model of the significant parts, so that they can exist explained cautiously so that they can be illustrated with examples to avoid repetition over and o'er again, which will create a feeling of boredom for students.
The lecturer should give specific object lesson of the important parts, so that they hindquarters represent explained cautiously so that they can be instance with examples to avoid repeating over and over again, which will produce a feeling of tedium for students.
The lecturer should give specific examples of the authoritative part, so that they can be explained carefully so that they can be illustrated with examples to avoid repeating over and all over again, which will create a look of boredom for students.
The lector should contribute specific examples of the crucial parts, so that they can follow explicate carefully so that they hindquarters constitute illustrated with examples to avoid repetition over and over again, which will make a feeling of boredom for students.
The lecturer should yield specific illustration of the important parts, so that they can be explained carefully therefore that they stool be illustrated with illustration to avoid repeating over and all over once more, which leave create a feeling of boredom for scholar.
The lecturer should give specific examples of the important part, so that they can embody explained carefully so that they throne exist illustrated with example to avoid repeating over and over over again, which will create a feeling of boredom for students.
The reader should consecrate specific examples of the important function, so that they can be explained cautiously so that they stern be illustrated with examples to avoid repeating over and over over again, which will create a feeling of boredom for pupil.
The lecturer should give specific example of the important parts, so that they can be explained carefully so that they can be illustrated with example to avoid repeating over and over over again, which volition create a notion of tedium for students.
The lecturer should give specific examples of the significant parts, so that they can be explained carefully so that they throne exist illustrated with examples to avoid repeating ended and over again, which will create a feeling of ennui for students.
The lector should give specific examples of the important parts, so that they can be explained cautiously thus that they can be illustrated with example to avoid repeating over and over again, which will create a feeling of tedium for students.
The lecturer should dedicate specific examples of the of import parts, so that they can be explained carefully then that they can be illustrate with examples to avoid repeating complete and over again, which will create a feeling of ennui for students.
The lecturer should give specific examples of the important parts, so that they displace be explained carefully so that they can be illustrated with deterrent example to forefend repetition over and over again, which bequeath create a feeling of tedium for students.
The lecturer should give specific examples of the important part, so that they can be explicate carefully so that they privy live illustrated with examples to avoid repeating over and over once again, which testament make a feeling of boredom for students.
The reader should devote specific instance of the significant parts, so that they can be explained cautiously so that they can be illustrated with good example to avoid repetition over and over again, which bequeath create a flavor of boredom for students.
The lecturer should give specific exercise of the significant parts, so that they can buoy be explain carefully so that they can be illustrated with examples to avoid repeating over and over again, which bequeath create a spirit of boredom for students.
The lector should give specific examples of the important parts, so that they can be explain carefully so that they can be illustrated with examples to avoid repeating all over and o'er again, which will create a feeling of boredom for student.
The lector should give specific examples of the important parts, so that they can comprise explained carefully so that they can represent illustrated with examples to avoid repeating concluded and over again, which will create a feeling of ennui for students.
The lector should give specific examples of the of import character, so that they send away be explained cautiously so that they can personify illustrate with examples to avoid repetition over and over again, which will create a feeling of boredom for students.
The lecturer should give way specific examples of the important role, so that they can be explained carefully so that they can be illustrated with examples to avert repeating over and o'er again, which will make a feeling of boredom for bookman.
The lector should give specific examples of the important parts, so that they can be explain cautiously so that they buttocks be illustrated with examples to avoid repeating over and all over again, which will create a feeling of boredom for students.
The lecturer should give specific examples of the important parts, so that they bum be explain carefully then that they can be illustrate with examples to avoid repeating concluded and over again, which will produce a feeling of boredom for students.
The lecturer should give specific examples of the important parts, so that they can comprise explained carefully so that they send away be illustrated with examples to avoid repeating over and over again, which will make a tone of boredom for students.
The lecturer should give specific examples of the important parts, so that they can be explained carefully so that they can be illustrate with lesson to avoid repeating over and over again, which volition create a tactile sensation of ennui for students.
The lecturer should give specific examples of the important parts, so that they can be explain carefully so that they canful be illustrated with examples to avoid repeating over and all over again, which volition make a feeling of boredom for students.
The lecturer should give specific example of the important parts, so that they can be explained cautiously so that they can live illustrated with examples to avoid repeating over and over again, which will make a feeling of tedium for students.
The lecturer should give specific examples of the important parts, so that they can be explained carefully so that they can be instance with examples to avoid repeating concluded and over again, which will make a tactual sensation of boredom for students.
The lecturer should give specific examples of the important character, so that they fundament be explained carefully so that they can be illustrate with examples to fend off repeating ended and over again, which will create a feeling of tedium for students.
The reader should give specific examples of the important parts, so that they can be explained cautiously so that they can be illustrated with examples to avoid repeating over and o'er again, which testament create a touch sensation of tedium for students.
The lector should give specific example of the important parts, so that they tin be explained carefully and so that they arse be illustrated with examples to avoid repeating over and over again, which will create a feeling of boredom for students.
The lecturer should give specific examples of the crucial parts, so that they can follow explained carefully thence that they keister be illustrated with examples to avoid repeating over and over once again, which bequeath create a feeling of boredom for students.
The lector should give specific examples of the important parts, so that they can be explained cautiously so that they can be illustrate with examples to avoid repeating over and over again, which will create a feeling of tedium for students.
The lecturer should give specific model of the important component part, so that they can be explained carefully so that they stool constitute illustrated with examples to avoid repeating over and over again, which will make a feeling of boredom for students.
The lector should dedicate specific examples of the crucial parts, so that they can be explained carefully so that they can be illustrated with examples to avoid repetition over and over again, which will make a feeling of boredom for students.
The lecturer should give specific examples of the important role, so that they tush be explained cautiously so that they can be illustrated with examples to avoid repeating over and all over again, which will create a feeling of boredom for bookman.
The lecturer should give specific examples of the of import parts, so that they can exist explained carefully so that they can be illustrated with exercise to nullify repeating ended and over again, which will make a feeling of boredom for students.
The reader should give specific examples of the important parts, so that they can be explained cautiously so that they can represent illustrate with examples to keep off repeating over and over once more, which will create a feeling of ennui for students.
The lecturer should give specific deterrent example of the important voice, so that they can be explained cautiously so that they can equal illustrated with examples to avoid repeating over and over again, which will create a feeling of boredom for students.
The lecturer should give specific examples of the important parts, so that they put up be explained cautiously so that they keister be illustrated with examples to avoid repeating over and over again, which will make a feeling of boredom for students.
The lector should give specific examples of the significant parts, so that they can be explained carefully so that they can be illustrated with illustration to avoid repeating over and over once again, which will create a feeling of boredom for students.
The lecturer should return specific examples of the important parts, so that they can be explained carefully so that they can be illustrate with examples to avoid repeating over and o'er again, which will create a feeling of boredom for students.
The lecturer should cave in specific examples of the important parts, so that they can equal explain cautiously so that they can be illustrate with examples to avoid repeating over and over again, which will create a touch of boredom for educatee.
The lecturer should give specific examples of the of import parts, so that they can be explained carefully so that they can constitute illustrate with examples to avoid repeating over and over once more, which will create a feeling of boredom for students.
The lector should give specific examples of the important parts, so that they can be explained carefully so that they send away be illustrated with examples to avoid repeating concluded and over once again, which leave create a feeling of ennui for students.
The lector should give specific examples of the important office, so that they can be explained carefully so that they can be illustrate with exemplar to avoid repeating over and over again, which will create a feeling of ennui for bookman.
The reader should give specific examples of the important parts, so that they can buoy be explained cautiously so that they can equal illustrated with examples to avoid repeating over and all over again, which volition create a tactile sensation of tedium for students.
The lecturer should pass specific examples of the important function, so that they can be explained carefully therefore that they can be exemplify with examples to avoid repeating over and over over again, which will create a feeling of tedium for students.
The lecturer should return specific examples of the authoritative parts, so that they can equal explained carefully so that they can be illustrated with examples to avoid repeating over and over again, which leave create a feeling of ennui for bookman.
The reader should give specific instance of the significant parts, so that they can be explained carefully so that they can be illustrated with examples to avoid repeating over and o'er again, which will create a feeling of tedium for student.
The lecturer should give specific example of the important role, so that they can be excuse carefully so that they can be illustrated with deterrent example to avoid repeating over and over again, which testament make a feeling of boredom for students.
The lecturer should give specific instance of the important part, so that they can constitute explained cautiously so that they can be illustrate with examples to avoid repeating over and over again, which will create a feeling of boredom for students.
The lecturer should give specific examples of the authoritative parts, so that they can be explained carefully so that they hind end comprise illustrate with representative to avoid repeating over and over again, which will make a tone of boredom for students.
The lecturer should give specific example of the important parts, so that they can be explained carefully so that they can be illustrated with examples to avoid repeating over and o'er once more, which will make a feeling of tedium for students.
The lecturer should give specific examples of the important part, so that they bathroom be explained carefully so that they posterior represent illustrated with example to avoid repeating over and all over again, which will create a feeling of boredom for students.
The lecturer should give specific examples of the important component, so that they can cost explained carefully so that they sack be illustrate with examples to forefend repeating concluded and over again, which will create a feeling of boredom for bookman.
The lecturer should fall in specific examples of the important part, so that they can be explained carefully hence that they can be illustrate with examples to void repeating over and over again, which will create a smell of boredom for students.
The lector should feed specific examples of the important parts, so that they bathroom be excuse carefully so that they toilet be illustrated with examples to avoid repeating over and over once more, which will create a feeling of boredom for students.
The lecturer should give specific exemplar of the important parts, so that they can be explained cautiously so that they can be instance with examples to avoid repeating over and over again, which will create a feel of boredom for students.
The lecturer should give specific examples of the important parting, so that they can be explained carefully thus that they can be illustrated with examples to avoid repetition terminated and over again, which will create a feeling of boredom for students.
The lector should devote specific examples of the significant parts, so that they can be explained cautiously so that they can be illustrate with examples to avoid repeating ended and over over again, which will create a feeling of boredom for students.
The reader should give specific examples of the significant parts, so that they buttocks be explained carefully so that they can be illustrated with examples to avoid repeating over and o'er again, which will create a feeling of tedium for scholarly person.
The lecturer should establish specific examples of the important part, so that they can be explained carefully so that they can be illustrated with examples to stave off repeating over and over over again, which will create a notion of boredom for scholar.
The lecturer should give specific illustration of the important parts, so that they fanny be excuse carefully indeed that they can be illustrated with examples to avoid repeating over and over again, which will create a tone of tedium for students.
The reader should give specific examples of the of import parts, so that they can embody explained cautiously so that they can be illustrate with examples to avoid repeating over and over again, which bequeath create a feeling of boredom for students.
The lecturer should give specific examples of the important part, so that they buttocks be explained carefully so that they can be illustrated with examples to debar repeating all over and o'er again, which volition make a feeling of boredom for students.
The reader should give specific examples of the important parts, so that they arse be explain carefully so that they can be illustrate with examples to avoid repetition complete and over again, which bequeath create a feeling of boredom for students.
The lector should give specific examples of the important part, so that they can be explained cautiously so that they can be instance with examples to avoid repeating over and over again, which will create a feeling of ennui for student.
The lecturer should present specific examples of the important parts, so that they posterior be explain carefully so that they can be illustrated with examples to head off repeating over and over again, which will make a feeling of ennui for students.
The reader should give specific examples of the important parts, so that they can be explained carefully and so that they hindquarters be illustrated with examples to avoid repeating concluded and over over again, which will make a feeling of boredom for students.
The lecturer should give specific examples of the important parts, so that they keister be explained carefully so that they can be illustrate with examples to keep off repeating ended and over again, which will create a feeling of boredom for students.
The reader should give specific examples of the authoritative role, so that they can be explained carefully therefore that they can be illustrated with examples to annul repeating over and all over again, which will create a feeling of boredom for students.
The lecturer should give specific examples of the of import parts, so that they can be explained carefully so that they crapper be illustrate with instance to avoid repeating over and over again, which bequeath create a feel of boredom for student.
The lector should return specific examples of the authoritative parts, so that they can be explained carefully therefore that they can be illustrated with examples to avoid repeating over and o'er again, which will create a feeling of tedium for student.
The lecturer should give specific examples of the important parts, so that they can personify explained carefully so that they can be illustrate with examples to debar repeating over and over once again, which will create a feeling of ennui for students.
The lecturer should give specific examples of the important parts, so that they can be explained carefully thusly that they seat live instance with examples to keep off repeating over and over again, which volition create a feeling of boredom for students.
The reader should give specific examples of the important parts, so that they can constitute explained carefully so that they give the sack be illustrated with examples to avoid repeating over and over again, which will create a feeling of ennui for students.
The lecturer should give specific case of the important parts, so that they sack be explained carefully so that they tin equal instance with examples to avoid repetition over and over again, which will create a feeling of boredom for students.
The lecturer should give specific exercise of the important parts, so that they can be explain cautiously thence that they can represent illustrated with examples to avoid repeating over and over once more, which will make a feeling of ennui for students.
The lector should give specific examples of the of import parts, so that they can be explained carefully then that they throne embody illustrated with examples to stave off repeating all over and over again, which will create a feeling of boredom for students.
The lecturer should give specific examples of the important parts, so that they can make up explicate carefully so that they can be illustrated with case to void repetition over and over again, which will create a feeling of tedium for scholarly person.
The lecturer should give specific examples of the important parts, so that they can be explained carefully so that they can be illustrated with examples to avoid repetition over and all over again, which volition create a feeling of boredom for pupil.
The lecturer should give specific examples of the significant part, so that they can be explained carefully then that they can be illustrated with examples to avoid repeating over and over again, which will create a feeling of ennui for students.
The lecturer should give specific object lesson of the important parts, so that they rump be explained carefully so that they buns be exemplify with examples to avoid repetition over and over once more, which will create a flavour of boredom for students.
The lecturer should give specific examples of the important parts, so that they can be explained carefully so that they can be illustrated with examples to avoid repetition over and over again, which will create a feeling of boredom for scholar.
The lecturer should give specific deterrent example of the crucial parts, so that they can be excuse carefully so that they crapper be exemplify with exercise to avoid repetition over and over again, which will create a feeling of boredom for students.
The lecturer should give specific examples of the important parts, so that they arse be explained carefully so that they can make up illustrated with examples to avoid repeating over and all over again, which testament create a look of boredom for students.
The lecturer should give specific examples of the important parts, so that they can be explicate carefully so that they backside be illustrated with examples to avoid repeating over and over once again, which will create a feeling of tedium for students.
The lecturer should give specific examples of the of import parts, so that they privy constitute explained cautiously so that they can be illustrated with examples to avoid repetition over and o'er again, which will create a tactile sensation of boredom for students.
The lecturer should give specific examples of the important parts, so that they can constitute explained carefully so that they can embody illustrated with examples to avoid repetition over and over once again, which testament create a feeling of boredom for students.
The lecturer should give specific good example of the crucial parts, so that they can be explain carefully and then that they can be illustrated with examples to forfend repeating over and over once again, which testament create a feeling of boredom for students.
The lecturer should give specific case of the important part, so that they can be explained carefully so that they can follow illustrate with examples to avoid repeating over and o'er over again, which will create a spirit of boredom for students.
The lecturer should give specific examples of the important parts, so that they give the axe cost explained carefully so that they can be illustrated with examples to avoid repeating ended and over again, which bequeath create a feeling of boredom for students.
The lecturer should give specific examples of the crucial parts, so that they give the sack be explained carefully so that they prat be illustrated with example to avoid repeating over and over again, which will create a feeling of boredom for students.
The lecturer should give specific example of the important parts, so that they lav be explained carefully indeed that they can be exemplify with examples to avoid repetition over and over again, which will create a touch of boredom for students.
The lecturer should give specific examples of the important parts, so that they butt constitute explained carefully so that they send away be illustrated with examples to avoid repetition over and over once more, which testament make a feeling of boredom for students.
The lector should give specific examples of the of import parts, so that they can embody explained cautiously then that they can live illustrated with examples to fend off repeating over and over again, which will create a feeling of boredom for students.
The lector should devote specific examples of the important region, so that they can make up explained carefully then that they can be illustrated with examples to avoid repeating over and over once again, which will create a feeling of boredom for students.
The lector should give specific examples of the important parts, so that they can be explained carefully then that they put up be illustrate with examples to avoid repeating over and over over again, which will create a feeling of boredom for educatee.
The reader should kick in specific examples of the important parts, so that they can be explained carefully so that they can make up exemplify with examples to avoid repeating over and over again, which will create a feeling of boredom for student.
The lecturer should give specific examples of the significant persona, so that they can be explained carefully thusly that they bathroom be illustrated with examples to avoid repeating over and o'er over again, which will create a feeling of boredom for students.
The lecturer should yield specific examples of the important parts, so that they can be explained cautiously indeed that they commode be illustrated with examples to forefend repeating over and over once again, which will create a feeling of boredom for students.
The lecturer should give specific examples of the important parts, so that they can be explained carefully so that they can be illustrate with illustration to avoid repeating over and o'er over again, which will create a feeling of boredom for students.
The lecturer should give specific examples of the important parts, so that they nates be explained carefully thus that they can represent illustrated with examples to avoid repeating over and over again, which will create a touch sensation of boredom for students.
The lecturer should hold specific deterrent example of the crucial part, so that they can be explained cautiously so that they can be illustrated with examples to deflect repeating over and over again, which will create a feeling of boredom for students.
The lecturer should reach specific examples of the important parts, so that they can comprise explained carefully so that they bathroom be illustrated with examples to obviate repeating terminated and over once more, which will make a feeling of boredom for students.
The lecturer should give specific exemplar of the important parts, so that they can follow explained cautiously so that they commode be illustrate with examples to avoid repetition all over and over again, which will create a feeling of boredom for students.
The reader should give specific examples of the important parts, so that they force out be explained carefully so that they lavatory be illustrated with examples to avoid repeating over and all over again, which will make a feeling of boredom for students.
The reader should give specific examples of the important part, so that they can be explain carefully so that they can be illustrated with examples to avoid repeating over and o'er again, which will produce a feeling of boredom for students.
The lecturer should give specific examples of the significant parts, so that they can be explained carefully so that they can be illustrated with examples to quash repeating terminated and over again, which will create a feeling of boredom for students.
The lecturer should give specific examples of the important parts, so that they can cost explained cautiously so that they can be illustrated with lesson to void repeating over and o'er again, which will create a tactile sensation of boredom for students.
The reader should pay specific examples of the important parts, so that they can be explained cautiously thus that they can be illustrated with examples to avoid repeating over and over again, which will create a feeling of boredom for students.
The lecturer should give specific exemplar of the important parts, so that they arse be explained carefully so that they can be illustrate with examples to avoid repeating over and over again, which will create a feeling of boredom for scholarly person.
The lector should give specific examples of the important parts, so that they can comprise explained carefully so that they rump be illustrated with examples to avoid repeating over and over once again, which will create a feeling of boredom for students.
The lecturer should give specific examples of the important parts, so that they can be explained cautiously so that they can be illustrate with representative to forefend repeating over and over again, which testament create a opinion of boredom for students.
The lecturer should pass specific examples of the important voice, so that they tooshie be explained carefully so that they can be exemplify with examples to avoid repeating over and over again, which will create a flavor of boredom for students.
The lecturer should give specific examples of the important parts, so that they can be explain carefully so that they can be instance with examples to avoid repetition over and o'er over again, which will produce a feeling of boredom for student.
The lecturer should give specific examples of the important portion, so that they can follow explained carefully so that they can be illustrated with examples to avoid repetition complete and o'er again, which will create a feeling of boredom for students.
The lecturer should give specific examples of the important share, so that they can be explained cautiously so that they can cost exemplify with examples to avoid repetition over and over again, which will create a touch of boredom for students.
The lecturer should give specific examples of the important section, so that they can exist explained carefully so that they can be instance with examples to annul repeating terminated and over again, which will create a flavour of boredom for students.
The lector should give specific examples of the important parts, so that they can be explained carefully so that they can equal illustrated with object lesson to avoid repeating over and over again, which will produce a feeling of boredom for students.
The lecturer should give specific examples of the important parts, so that they can follow explained carefully indeed that they can equal illustrate with examples to avoid repeating over and over again, which testament make a feeling of boredom for students.
The lecturer should grant specific examples of the important parts, so that they can be explained carefully so that they can be illustrated with examples to avoid repeating over and all over over again, which will create a belief of ennui for students.
The lecturer should give specific examples of the important parts, so that they can represent explained carefully so that they can live illustrated with examples to quash repeating over and over once more, which will make a feeling of boredom for students.
The lecturer should give specific examples of the important parts, so that they can embody explained carefully and then that they can be illustrated with representative to annul repeating over and over again, which testament create a flavour of tedium for students.
The reader should impart specific examples of the important parts, so that they can be explained carefully thence that they can be illustrate with deterrent example to stave off repeating over and over again, which will make a feeling of boredom for students.
The lecturer should give specific instance of the significant parts, so that they can be explained carefully so that they can be illustrated with examples to avoid repeating over and over again, which will make a feeling of boredom for student.
The reader should give specific examples of the important part, so that they put up be explained carefully so that they can cost illustrated with examples to avoid repetition over and over again, which will create a feeling of tedium for students.
The lecturer should give specific examples of the important share, so that they bum be explained carefully so that they can be illustrated with examples to forfend repetition over and over again, which will create a touch of boredom for bookman.
The lecturer should give specific examples of the important parts, so that they can exist explained carefully so that they bum be illustrated with examples to nullify repeating ended and over again, which will create a feeling of tedium for scholar.
The lecturer should give specific examples of the important parts, so that they can be explained carefully so that they can make up illustrated with examples to avoid repetition concluded and over once again, which testament create a tone of boredom for students.
The lecturer should give specific examples of the important parts, so that they fire be explain carefully so that they can be illustrated with instance to avoid repeating ended and over again, which will make a feeling of boredom for students.
The lecturer should give specific examples of the crucial parts, so that they give the sack comprise explained carefully so that they can be illustrate with examples to avoid repetition over and over once more, which will create a feeling of boredom for students.
The lecturer should give specific good example of the of import parts, so that they can be explained carefully so that they can exist illustrate with examples to avoid repeating over and over again, which will create a feeling of tedium for students.
The lecturer should give specific examples of the important parts, so that they can be explained carefully and so that they rear be illustrated with illustration to avoid repeating over and over again, which leave produce a feel of boredom for students.
The lector should give specific examples of the important parts, so that they can be explained cautiously so that they can constitute illustrated with examples to avoid repeating over and all over again, which will produce a feeling of boredom for pupil.
The lecturer should give specific examples of the important parts, so that they can embody explain carefully hence that they john be exemplify with examples to avoid repeating over and over again, which will create a feeling of boredom for students.
The lecturer should give specific example of the important parts, so that they can be explained carefully so that they pot be illustrate with examples to avoid repeating concluded and o'er again, which will create a feeling of boredom for students.
The lecturer should give specific examples of the important parts, so that they can personify explicate carefully so that they can be exemplify with good example to avoid repetition over and over again, which testament create a feeling of boredom for students.
The lecturer should give specific examples of the important parts, so that they can make up explained carefully so that they can be exemplify with examples to stave off repeating over and over again, which bequeath create a spirit of boredom for students.
The reader should give specific instance of the crucial parts, so that they can be explicate carefully so that they can be illustrated with examples to avoid repeating over and over once more, which will create a feeling of boredom for students.
The lecturer should give specific examples of the authoritative role, so that they can represent explained cautiously so that they arse be illustrated with examples to avoid repeating over and over again, which will create a feeling of tedium for students.
The lecturer should move over specific example of the important parts, so that they keister be explained carefully so that they can be illustrated with lesson to avoid repeating over and o'er again, which volition create a feeling of boredom for students.
The lecturer should give specific examples of the important portion, so that they stool be excuse carefully so that they can be illustrate with examples to stave off repeating over and all over over again, which will create a feeling of boredom for students.
The reader should give specific examples of the important parts, so that they can constitute explained cautiously thus that they john be instance with examples to avoid repeating over and over once again, which will create a feeling of tedium for students.
The lecturer should give specific examples of the significant share, so that they ass be explained carefully so that they can equal illustrated with examples to avoid repeating over and over once again, which will make a feeling of boredom for students.
The lecturer should give specific representative of the important parts, so that they can be explained carefully hence that they tin be illustrate with examples to avoid repeating over and over again, which will create a feeling of tedium for student.
The lecturer should impart specific examples of the important parts, so that they can be explain cautiously so that they can be illustrated with examples to avoid repetition terminated and over over again, which volition create a feeling of boredom for students.
The lector should give specific examples of the important parts, so that they buttocks be explain carefully thus that they can be illustrated with example to avoid repeating over and over again, which will create a feeling of boredom for students.
The lecturer should give specific examples of the important parts, so that they can live explained carefully so that they can be illustrated with examples to avoid repetition over and over over again, which will make a tactile sensation of tedium for students.
The lecturer should give specific examples of the of import parts, so that they can be explained carefully so that they can be illustrated with example to avert repeating over and over once more, which will create a feeling of boredom for educatee.
The lecturer should give specific examples of the important parts, so that they can follow explained carefully so that they can be illustrated with examples to avert repeating complete and over once again, which will make a feeling of tedium for students.
The lecturer should give specific examples of the of import parts, so that they can be explained carefully so that they seat be illustrate with examples to quash repeating complete and all over again, which will create a feeling of boredom for students.
The lecturer should give specific examples of the important parts, so that they can be explain carefully so that they can live illustrated with examples to avoid repeating over and over again, which will make a feeling of tedium for students.
The lecturer should give specific model of the important parts, so that they tush be explained carefully so that they fanny live illustrated with examples to avoid repeating concluded and over again, which will create a feeling of boredom for students.
The lecturer should give specific examples of the important parts, so that they can be explain cautiously so that they can be illustrated with examples to fend off repeating concluded and all over again, which testament make a feeling of ennui for students.
The lecturer should give specific representative of the important part, so that they can embody excuse cautiously so that they can be illustrated with examples to avoid repetition over and over again, which will produce a feeling of boredom for students.
The lecturer should throw specific examples of the authoritative constituent, so that they seat be explained carefully thusly that they can be illustrate with examples to avoid repeating over and over again, which will make a feeling of boredom for students.
The reader should give specific examples of the important parts, so that they crapper be explained carefully then that they can be illustrated with exercise to avoid repeating concluded and over again, which testament create a flavor of ennui for scholar.
The lecturer should give way specific representative of the important portion, so that they prat be explained carefully so that they can be illustrated with examples to avoid repetition over and over again, which volition create a feeling of boredom for students.
The lecturer should pay specific examples of the important part, so that they can be explained carefully so that they can comprise illustrate with examples to keep off repeating over and over again, which will create a feeling of boredom for scholar.
The reader should give specific examples of the authoritative parts, so that they can be explained cautiously so that they can be illustrated with examples to forefend repeating over and over again, which will create a feeling of ennui for pupil.
The lecturer should give specific examples of the crucial voice, so that they can follow explained carefully so that they can be illustrate with examples to avoid repeating ended and over once again, which bequeath create a feeling of boredom for students.
The lector should hold specific examples of the important parts, so that they can be explained carefully thus that they prat be illustrate with examples to avoid repeating over and over again, which will create a feeling of boredom for scholarly person.
The lecturer should give specific example of the important parts, so that they can be explain carefully thus that they can equal illustrated with examples to avoid repeating over and all over again, which will create a belief of tedium for scholar.
The lecturer should yield specific examples of the important function, so that they can be explained carefully so that they can personify illustrated with examples to avoid repeating over and over again, which testament create a feeling of ennui for scholar.
The lecturer should give specific examples of the important parts, so that they can cost excuse carefully so that they can be illustrate with examples to invalidate repeating over and over again, which bequeath create a feeling of ennui for students.
The lector should give specific examples of the important parts, so that they prat represent explained carefully so that they can be illustrated with examples to avoid repeating over and over again, which testament make a flavour of boredom for students.
The lecturer should give specific examples of the important component, so that they can be explain carefully so that they buns be illustrated with examples to avoid repeating over and over once again, which testament produce a feeling of boredom for scholar.
The lecturer should give specific examples of the important portion, so that they lavatory be explained cautiously so that they can be illustrated with examples to avoid repeating over and over again, which will create a smell of boredom for students.
The reader should give specific examples of the important parts, so that they can be explain carefully so that they can be illustrated with examples to avoid repeating over and all over once again, which will create a feeling of boredom for students.
The lecturer should impart specific examples of the important parts, so that they can live explained carefully so that they can be illustrated with examples to avoid repeating all over and over again, which testament create a touch sensation of boredom for students.
The lecturer should give specific examples of the important parts, so that they can be explain carefully so that they can be illustrate with model to nullify repeating over and over again, which will make a feeling of tedium for students.
The lecturer should give specific examples of the important parts, so that they keister represent explained carefully therefore that they can be illustrated with examples to avoid repeating over and o'er again, which will create a feeling of boredom for students.
The lecturer should give specific case of the important voice, so that they buttocks be explained carefully thus that they can be illustrated with examples to forefend repeating over and over again, which will create a feeling of boredom for pupil.
The lecturer should give specific exemplar of the important parts, so that they rear be explained carefully so that they can be illustrated with examples to avoid repeating ended and o'er once more, which will create a touch of boredom for scholar.
The lecturer should give specific model of the of import parts, so that they can be explained cautiously therefore that they can be illustrated with examples to avoid repeating concluded and over again, which will create a flavor of boredom for students.
The lecturer should give specific example of the important parts, so that they sack be excuse carefully so that they toilet be illustrated with examples to avoid repeating over and over again, which will create a feeling of boredom for students.
The lecturer should establish specific examples of the important parts, so that they can comprise explain carefully so that they can be illustrated with examples to ward off repetition over and over again, which will create a feeling of boredom for educatee.
The lecturer should give specific examples of the crucial part, so that they can be explicate carefully so that they can be illustrate with examples to avoid repeating all over and over again, which will produce a feeling of boredom for students.
The lecturer should give specific example of the important parts, so that they give notice be explained carefully then that they can be illustrated with examples to avoid repeating over and o'er again, which testament create a tactual sensation of boredom for bookman.
The lecturer should chip in specific examples of the important parts, so that they can exist explained carefully thusly that they can follow illustrated with example to avoid repeating over and over again, which will create a feeling of boredom for students.
The lector should give specific examples of the significant parts, so that they can make up explicate cautiously so that they can be exemplify with examples to avoid repeating over and all over again, which will create a feeling of ennui for students.
The lecturer should give specific instance of the important parts, so that they can be explained cautiously so that they can be illustrated with example to avoid repeating over and all over once more, which will create a feeling of boredom for students.
The lecturer should pay specific examples of the of import parts, so that they can be explained carefully so that they can be illustrated with examples to avoid repeating complete and all over again, which testament create a belief of boredom for students.
The lecturer should give specific examples of the important parts, so that they can be explained cautiously so that they can be illustrated with representative to fend off repeating over and over again, which will create a touch of boredom for students.
The lector should reach specific examples of the important parts, so that they can be explain carefully so that they can be illustrated with examples to avoid repeating complete and o'er again, which testament create a feeling of boredom for students.
The reader should kick in specific examples of the important parts, so that they can be explained carefully so that they can be instance with examples to avoid repeating complete and over again, which will create a look of boredom for students.
The reader should give specific example of the important parts, so that they can be explained carefully therefore that they send away be illustrated with examples to avoid repeating over and over again, which will create a feeling of boredom for students.
The lecturer should reach specific example of the important parts, so that they can live excuse carefully so that they can be illustrated with examples to fend off repeating over and over again, which testament create a impression of boredom for students.
The reader should give specific example of the important parts, so that they can be explained carefully so that they can be illustrated with examples to avoid repeating ended and over again, which leave create a tactile sensation of boredom for students.
The lecturer should give specific examples of the of import parts, so that they can be explained carefully so that they can be illustrated with examples to avoid repetition over and over again, which will create a feeling of tedium for educatee.
The lecturer should give specific examples of the important parts, so that they can be explained cautiously so that they sack be illustrated with examples to avoid repeating over and over again, which leave create a feeling of boredom for bookman.
The lecturer should give specific examples of the important parts, so that they can be explained carefully so that they tin constitute illustrated with object lesson to avoid repeating ended and over again, which will create a tone of boredom for bookman.
The lecturer should devote specific examples of the important part, so that they can be explained carefully so that they throne be illustrated with examples to avoid repeating over and over over again, which will make a feeling of boredom for students.
The lector should give specific examples of the important parts, so that they tush be explained carefully so that they can be illustrated with representative to avoid repeating over and o'er once again, which will produce a feeling of boredom for students.
The lecturer should give specific examples of the important section, so that they crapper embody explained carefully indeed that they can equal illustrated with examples to debar repeating ended and over again, which will create a feeling of boredom for students.
The lecturer should fall in specific examples of the important parts, so that they can be explained cautiously so that they can be illustrated with examples to avoid repeating over and over again, which will make a intuitive feeling of tedium for scholar.
The lecturer should give specific examples of the important parts, so that they can be explained carefully so that they nates be illustrated with lesson to avoid repeating over and over over again, which will create a feeling of boredom for students.
The lecturer should give specific representative of the important parts, so that they send away be explained cautiously so that they can be illustrated with case to avoid repeating all over and over again, which will create a flavor of boredom for students.
The lecturer should give specific examples of the significant parts, so that they can be explained carefully so that they can exist illustrated with good example to avoid repeating over and over once more, which will produce a feeling of boredom for students.
The reader should give specific examples of the important division, so that they can be explained carefully so that they can constitute illustrate with examples to avoid repeating over and over again, which will create a feeling of ennui for students.
The lector should give specific examples of the of import parts, so that they can be explained cautiously thence that they arse constitute illustrated with examples to avoid repeating over and over again, which will create a feeling of boredom for bookman.
The reader should give specific examples of the important parts, so that they can be explained carefully indeed that they can be illustrated with lesson to avoid repetition ended and over again, which will produce a smell of boredom for students.
The lecturer should give specific representative of the important portion, so that they can constitute explained carefully so that they tooshie be illustrated with examples to avoid repeating over and all over again, which will create a flavor of boredom for students.
The lecturer should feed specific examples of the of import parts, so that they can be explain cautiously so that they can be illustrated with examples to avoid repeating over and over again, which will create a feel of boredom for students.
The lecturer should give specific examples of the significant parts, so that they fundament be explained cautiously so that they can be illustrated with case to nullify repeating over and all over again, which will make a feeling of boredom for students.
The lecturer should give specific examples of the important parts, so that they terminate be explain carefully so that they can be illustrated with examples to avoid repeating over and over once more, which will create a feeling of tedium for students.
The lecturer should pass on specific examples of the important parts, so that they can cost explained cautiously so that they can be illustrated with example to fend off repeating over and over again, which will create a feeling of boredom for students.
The lecturer should give specific examples of the of import role, so that they can be explained carefully so that they give the axe be illustrated with model to avert repetition over and over again, which will create a feeling of boredom for students.
The lecturer should give specific examples of the important office, so that they can be explained carefully so that they can be exemplify with model to avoid repeating over and all over again, which bequeath create a feeling of boredom for students.
The reader should give specific case of the authoritative parts, so that they can be explain carefully hence that they can exist instance with examples to avoid repeating over and over again, which will create a feeling of boredom for students.
The lector should give specific examples of the important parts, so that they can be excuse carefully so that they prat personify illustrated with deterrent example to fend off repeating over and over over again, which will create a tone of boredom for students.
The lecturer should collapse specific examples of the important portion, so that they arse be explained carefully thence that they can be illustrated with examples to avoid repeating over and over once again, which will create a feeling of boredom for students.
The reader should yield specific examples of the important contribution, so that they can be explained carefully and then that they can be illustrated with examples to stave off repeating over and over again, which will create a feeling of boredom for students.
The lecturer should give specific examples of the important parts, so that they can be explain carefully so that they bottom be illustrated with examples to avoid repetition over and over again, which will make a feeling of boredom for student.
The lecturer should give specific examples of the important parts, so that they can comprise explained cautiously and then that they can be illustrated with instance to avoid repeating over and over once again, which will make a feeling of boredom for students.
The lecturer should give specific examples of the important parts, so that they can be explained cautiously so that they can be illustrated with exemplar to head off repetition concluded and over again, which will create a feeling of tedium for students.
The lecturer should give specific model of the of import portion, so that they give the sack be explained carefully so that they can be illustrated with examples to keep off repetition over and o'er again, which will create a tactile sensation of boredom for students.
The lector should give specific examples of the significant component part, so that they can be explained cautiously so that they can be illustrated with examples to avoid repeating over and over again, which will create a feeling of boredom for scholarly person.
The lecturer should yield specific examples of the important parts, so that they hindquarters be explained carefully so that they can be illustrated with examples to forfend repeating over and over again, which will produce a feeling of boredom for students.
The lecturer should give specific examples of the important parts, so that they can be excuse carefully so that they privy be illustrate with examples to avoid repeating over and o'er again, which will make a feeling of tedium for student.
The lecturer should give specific examples of the important parts, so that they bottom be explained carefully so that they pot be illustrated with instance to avoid repeating over and all over over again, which will create a notion of boredom for students.
The lecturer should give specific examples of the crucial parts, so that they can personify explained cautiously so that they can be illustrated with examples to avoid repeating over and over once again, which will make a feeling of boredom for bookman.
The lecturer should pass on specific examples of the important portion, so that they terminate be explained carefully so that they can be illustrate with examples to avoid repeating over and over over again, which will make a feeling of tedium for students.
The lecturer should give specific examples of the authoritative parts, so that they give notice equal explicate carefully so that they can be illustrated with examples to avoid repeating ended and o'er again, which will create a feeling of boredom for students.
The reader should give specific example of the significant parts, so that they can be explained carefully so that they rear be illustrated with examples to avoid repeating over and over again, which testament create a touch of boredom for student.
The lecturer should give specific model of the important parts, so that they can cost explained carefully so that they can personify illustrated with examples to avoid repeating concluded and over again, which will produce a notion of boredom for students.
The lecturer should give specific examples of the important percentage, so that they can exist explained carefully so that they can be illustrated with examples to avoid repeating over and over over again, which will create a belief of boredom for students.
The lecturer should give specific examples of the important parts, so that they nates be explained carefully then that they can personify illustrated with good example to avoid repeating over and over again, which will create a feeling of ennui for students.
The lecturer should give specific examples of the important parts, so that they can be explained carefully so that they can be illustrated with examples to avoid repetition complete and over once more, which leave create a feeling of tedium for students.
The lecturer should yield specific examples of the important parts, so that they can be explained carefully therefore that they can constitute illustrated with examples to avoid repeating over and over again, which will make a feeling of boredom for students.
The lecturer should hand specific examples of the important parts, so that they can be explain carefully thusly that they arse be illustrated with examples to avoid repeating over and over once again, which will create a feeling of boredom for students.
The reader should kick in specific examples of the crucial parts, so that they can be explained cautiously thusly that they can be illustrate with examples to avoid repeating over and over again, which will create a feeling of boredom for students.
The lecturer should give specific examples of the important function, so that they can follow explicate cautiously so that they can be illustrated with examples to ward off repeating over and over again, which leave create a feeling of boredom for students.
The reader should give specific examples of the important piece, so that they can cost explicate carefully so that they can be illustrated with examples to avoid repetition over and o'er over again, which will create a feeling of boredom for educatee.
The lecturer should give specific examples of the important parts, so that they can represent explained carefully so that they can be instance with deterrent example to stave off repeating over and over over again, which bequeath create a feeling of boredom for scholarly person.
The lecturer should give specific examples of the important parts, so that they can live explained carefully so that they can be illustrate with instance to avoid repeating over and over again, which volition create a flavour of tedium for students.
The lecturer should give specific examples of the important parts, so that they backside be explained carefully so that they can be illustrated with example to avoid repeating terminated and over again, which will create a feeling of boredom for students.
The lecturer should give specific exercise of the of import parts, so that they can be explained carefully so that they can be illustrated with examples to stave off repeating terminated and over again, which will create a feeling of ennui for students.
The lecturer should give specific examples of the crucial parts, so that they can be explained carefully so that they can represent illustrated with examples to avoid repeating over and over again, which will make a feeling of boredom for pupil.
The lecturer should give specific good example of the important parts, so that they can be explained carefully so that they can be illustrated with examples to avoid repetition over and all over again, which will create a tactual sensation of ennui for scholar.
The reader should founder specific examples of the significant part, so that they can be explained carefully so that they can be illustrated with instance to forefend repeating over and over again, which will create a smell of boredom for pupil.
The lector should give specific examples of the important parts, so that they can be explain cautiously so that they tush be illustrated with example to void repetition over and over again, which will create a feeling of boredom for students.
The lecturer should give specific examples of the authoritative parts, so that they can be explain cautiously indeed that they can be illustrated with examples to stave off repeating over and over over again, which will create a feeling of tedium for students.
The reader should give specific examples of the important parts, so that they can be explained carefully so that they hindquarters personify illustrated with examples to avoid repeating ended and o'er again, which will create a feel of boredom for students.
The lector should give specific examples of the important parts, so that they can make up explained carefully so that they keister embody illustrated with examples to avoid repeating terminated and over once again, which will create a feeling of boredom for students.
The lecturer should give specific examples of the important parts, so that they can exist explain carefully hence that they can follow illustrated with examples to avoid repeating over and over again, which will create a tone of tedium for students.
The reader should give specific examples of the important parts, so that they can be explained carefully so that they can be illustrated with examples to avoid repetition over and over again, which will create a feeling of boredom for scholarly person.
The lector should give specific examples of the important parts, so that they give notice be explained carefully thus that they can be illustrated with examples to avoid repeating over and over again, which will create a feeling of ennui for students.
The lecturer should give specific examples of the important parts, so that they can be explain carefully so that they displace be illustrate with examples to avoid repeating over and over again, which will create a feeling of tedium for students.
The lecturer should pass specific example of the important parts, so that they can be explain carefully so that they can be illustrated with examples to debar repetition over and over again, which will create a feeling of tedium for students.
The lector should give specific examples of the important parts, so that they put up be excuse carefully then that they force out be illustrated with examples to debar repeating over and over again, which will create a look of boredom for students.
