# Supplementary material for: Attention-aware with stacked embedding for sentiment analysis of student feedback through deep learning techniques
Source: PeerJ Comput Sci. 2024 Sep 2;10:e2283. doi: 10.7717/peerj-cs.2283 (PMC11419625; doi:10.7717/peerj-cs.2283)
Supplement: Supplemental Information 2 [file peerj-cs-10-2283-s002.zip › UIT-VSFC/agumented text/test (8).xlsx]

## Sheet: welcome
leslie townes hope the facility management can help u, thank you!
promise the facility management seat help us, thank you!
hope the facility direction can help america, give thanks you!
hope the facility management give notice help u, thank you!
bob hope the facility management can help atomic number 92, thank you!
bob hope the adroitness management can facilitate us, thank you!
hope the facility direction can help oneself us, give thanks you!
hope the facility direction terminate avail us, thank you!
hope the facility direction can assist us, thank you!
leslie townes hope the facility management can help us, give thanks you!
hope the adeptness direction can help us, give thanks you!
hope the facility management tail end facilitate america, thank you!
promise the quickness management can facilitate us, thank you!
bob hope the adroitness direction can help us, thank you!
promise the quickness management can avail us, thank you!
leslie townes hope the facility direction can help us, thank you!
hope the facility direction can avail us, thank you!
bob hope the facility direction can help us, give thanks you!
hope the facility management can aid us, give thanks you!
hope the facility management stool help u.s.a., thank you!
hope the facility management can help atomic number 92, give thanks you!
hope the facility direction sack help us, give thanks you!
leslie townes hope the facility management can help united states, give thanks you!
hope the facility management can help atomic number 92, give thanks you!
leslie townes hope the facility management dismiss assist us, thank you!
promise the installation management rear end help us, thank you!
hope the installation management stool help oneself us, thank you!
hope the deftness management can aid us, thank you!
hope the facility management can serve u, thank you!
hope the facility management can aid the states, thank you!
hope the facility direction can help u, thank you!
promise the quickness management can help us, thank you!
leslie townes hope the facility direction can help us, thank you!
hope the readiness management sack help u.s., thank you!
hope the installation management can assist usa, thank you!
hope the adroitness management can avail america, thank you!
leslie townes hope the facility direction can help us, thank you!
hope the facility direction can help u, thank you!
promise the facility management can help u, thank you!
promise the quickness management can help us, give thanks you!
hope the readiness direction can help us, thank you!
hope the readiness management can help u, give thanks you!
promise the installation management can help us, give thanks you!
bob hope the facility management behind avail us, thank you!
hope the facility management nates avail us, thank you!
leslie townes hope the facility management can help usa, thank you!
hope the facility direction can aid u, thank you!
leslie townes hope the deftness direction can help us, thank you!
hope the facility management can help usa, give thanks you!
hope the adeptness management commode help uracil, thank you!
hope the adroitness direction can help united states, thank you!
hope the readiness management give the sack help the states, thank you!
hope the facility direction throne avail us, thank you!
hope the facility management can help u.s.a., give thanks you!
hope the facility management potty aid us, thank you!
hope the facility management john help us, give thanks you!
promise the facility management can help us, give thanks you!
promise the facility direction can help us, thank you!
hope the facility management can avail us, give thanks you!
hope the facility management fundament help america, thank you!
hope the installation direction can help us, give thanks you!
bob hope the facility management rump aid us, thank you!
leslie townes hope the facility direction force out help us, thank you!
bob hope the facility management can help oneself us, give thanks you!
hope the facility management toilet help atomic number 92, give thanks you!
hope the readiness management can help u.s., give thanks you!
promise the readiness direction can help us, thank you!
hope the facility management butt help us, give thanks you!
hope the installation direction throne help us, thank you!
bob hope the facility management can serve uracil, thank you!
hope the facility direction can help u, thank you!
hope the facility management tail aid u, thank you!
hope the facility direction can aid us, thank you!
leslie townes hope the deftness management john help us, thank you!
leslie townes hope the deftness management can help uranium, thank you!
promise the quickness management can help us, thank you!
leslie townes hope the facility management can help oneself u, thank you!
promise the deftness management can help us, thank you!
hope the facility direction can help us, give thanks you!
bob hope the facility direction seat help us, thank you!
hope the facility management can serve u.s., thank you!
hope the facility direction can help oneself us, give thanks you!
leslie townes hope the adroitness management can help us, thank you!
hope the installation management posterior serve us, thank you!
leslie townes hope the facility direction can help us, thank you!
promise the facility management can help uranium, give thanks you!
hope the quickness management fire help oneself us, thank you!
hope the installation management can help us, give thanks you!
promise the readiness direction can help us, thank you!
hope the quickness management can aid us, give thanks you!
hope the installation management pot help u, thank you!
promise the facility management can help us, give thanks you!
hope the installation management can help u.s.a., give thanks you!
hope the facility management hindquarters serve us, give thanks you!
hope the facility direction can help us, give thanks you!
leslie townes hope the facility direction can help united states of america, thank you!
hope the facility management bottom assist us, thank you!
hope the facility direction can serve america, thank you!
hope the adroitness management nates serve us, thank you!
hope the readiness direction give the sack help us, thank you!
bob hope the adeptness management can help oneself us, thank you!
bob hope the facility management can help united states, give thanks you!
hope the facility management potty aid united states, thank you!
hope the installation direction tooshie help us, thank you!
leslie townes hope the facility direction can serve us, thank you!
hope the facility management terminate help us, give thanks you!
promise the readiness management can help u.s., thank you!
hope the deftness direction can help u, thank you!
hope the adeptness direction can aid us, thank you!
hope the facility management can aid us, give thanks you!
leslie townes hope the adroitness management can help united states, thank you!
hope the facility management john help uracil, thank you!
hope the readiness direction tin help us, thank you!
leslie townes hope the deftness management can serve us, thank you!
hope the installation direction can help u, thank you!
hope the facility management can avail u, give thanks you!
promise the facility management give the axe help usa, thank you!
hope the adeptness management tush help us, give thanks you!
hope the facility direction can aid the states, thank you!
hope the facility management give the sack aid us, give thanks you!
leslie townes hope the facility management tin can aid us, thank you!
leslie townes hope the facility management can help united states, thank you!
hope the readiness direction can help u, thank you!
hope the installation direction can help us, give thanks you!
hope the facility management can aid u, give thanks you!
hope the quickness direction can help us, give thanks you!
hope the facility direction can help usa, thank you!
hope the facility direction can aid us, thank you!
hope the readiness management can help uranium, give thanks you!
leslie townes hope the quickness management stool help us, thank you!
hope the facility direction force out help united states of america, thank you!
promise the facility management can aid us, thank you!
bob hope the facility management can help us, give thanks you!
hope the adroitness direction can help uracil, thank you!
leslie townes hope the facility management rear help u, thank you!
hope the facility management can buoy assist uracil, thank you!
leslie townes hope the facility management can help u, give thanks you!
promise the facility management can help uranium, thank you!
bob hope the deftness management can help us, give thanks you!
hope the facility management can serve u.s., give thanks you!
promise the facility direction nates help us, thank you!
hope the facility management toilet aid us, thank you!
promise the facility management can help us, give thanks you!
hope the facility direction can help u.s.a., give thanks you!
bob hope the facility direction can help us, give thanks you!
hope the deftness management can aid us, give thanks you!
leslie townes hope the facility management throne assist us, thank you!
promise the installation management bottom help us, thank you!
hope the facility direction seat help america, thank you!
hope the facility direction lavatory help us, thank you!
hope the facility management can help oneself u.s., thank you!
hope the adroitness management canful help us, give thanks you!
hope the adroitness management can facilitate us, give thanks you!
hope the facility management toilet help oneself u, thank you!
hope the installation management can aid u, thank you!
hope the deftness management can help u, thank you!
hope the quickness management can facilitate us, thank you!
hope the installation management can help us, give thanks you!
hope the facility direction can aid atomic number 92, thank you!
hope the facility management can help the states, give thanks you!
hope the adeptness direction lavatory help us, thank you!
leslie townes hope the quickness management canful help us, thank you!
bob hope the facility direction behind help us, thank you!
hope the installation direction can help us, give thanks you!
hope the adroitness management rear end aid us, thank you!
bob hope the facility management keister help us, give thanks you!
hope the facility management can aid us, give thanks you!
hope the facility management can facilitate u, thank you!
hope the facility management can facilitate us, give thanks you!
hope the facility management can help oneself u, give thanks you!
hope the facility management can avail u, thank you!
promise the adroitness management can help america, thank you!
hope the quickness direction can help us, thank you!
hope the adeptness direction can help the states, thank you!
hope the adroitness management tooshie help us, thank you!
bob hope the facility management stool help us, give thanks you!
hope the facility direction can help oneself us, thank you!
hope the facility management force out help the states, thank you!
hope the readiness direction can avail us, thank you!
hope the facility direction can serve us, thank you!
bob hope the facility management can serve us, thank you!
hope the deftness direction can help us, give thanks you!
hope the readiness direction can help us, give thanks you!
hope the facility management can serve u.s., thank you!
bob hope the facility management can help us, give thanks you!
hope the facility direction can help uranium, thank you!
hope the adeptness direction can help us, give thanks you!
hope the deftness direction buns help us, thank you!
leslie townes hope the facility direction can aid us, thank you!
hope the facility management can avail united states, thank you!
hope the facility direction buttocks help us, thank you!
hope the facility management can aid uranium, give thanks you!
bob hope the deftness management seat help us, thank you!
hope the quickness direction can help u, thank you!
leslie townes hope the facility management can serve us, thank you!
promise the facility management can help united states, thank you!
hope the adeptness direction canful help us, thank you!
bob hope the facility direction can help us, give thanks you!
hope the deftness direction canful help us, thank you!
hope the facility direction can help oneself us, give thanks you!
hope the deftness management rear help u, thank you!
hope the facility direction can aid us, give thanks you!
hope the facility direction tin help u.s.a., thank you!
promise the facility direction can help u, thank you!
bob hope the facility management privy help u.s.a., thank you!
promise the facility direction can avail us, thank you!
hope the deftness management can help america, give thanks you!
hope the facility management tooshie assist us, thank you!
promise the facility management give notice help us, give thanks you!
hope the adeptness direction can facilitate us, thank you!
hope the deftness management can help oneself us, give thanks you!
hope the facility management displace help us, give thanks you!
promise the adroitness management can help us, thank you!
hope the quickness direction can help u, thank you!
hope the deftness management can help u.s., thank you!
hope the facility direction can help uranium, give thanks you!
hope the facility management can assist uranium, thank you!
hope the readiness management privy help u.s., thank you!
bob hope the facility management can aid the states, thank you!
hope the readiness direction lav help us, thank you!
hope the facility management can assist u, thank you!
hope the readiness management can help us, give thanks you!
leslie townes hope the facility management can aid atomic number 92, thank you!
hope the facility direction bum help oneself us, thank you!
hope the facility management can assist us, give thanks you!
promise the facility direction can help usa, thank you!
promise the facility management can help uranium, thank you!
hope the facility management sack help atomic number 92, give thanks you!
bob hope the installation management can help us, thank you!
leslie townes hope the facility management can help u, thank you!
hope the deftness management can assist us, thank you!
promise the facility direction can help united states, thank you!
bob hope the facility direction can help us, give thanks you!
hope the facility management displace aid u.s.a., thank you!
hope the facility management can aid u.s.a., give thanks you!
promise the facility management can aid us, give thanks you!
hope the readiness direction can help us, thank you!
hope the facility direction can assist us, thank you!
bob hope the facility management keister help us, give thanks you!
hope the facility direction can aid us, give thanks you!
hope the adroitness management seat help us, give thanks you!
hope the installation management can help oneself u, thank you!
hope the facility direction can assist the states, thank you!
hope the deftness direction can help us, give thanks you!
hope the deftness management can avail us, give thanks you!
promise the adroitness management can help u, thank you!
hope the deftness management hindquarters aid us, thank you!
bob hope the facility direction can help us, thank you!
hope the facility management can help u, give thanks you!
hope the facility direction can assist u, thank you!
hope the adeptness management bathroom help us, thank you!
hope the facility direction backside help us, give thanks you!
hope the deftness management can help u, thank you!
hope the installation management throne help u, thank you!
hope the facility direction tush help oneself us, thank you!
bob hope the facility management commode facilitate us, thank you!
promise the deftness management can help america, thank you!
hope the facility direction tin help us, give thanks you!
hope the facility direction can serve united states, thank you!
hope the quickness management send away help us, thank you!
hope the facility direction bum help america, thank you!
hope the deftness direction can help us, give thanks you!
leslie townes hope the facility management can help atomic number 92, thank you!
hope the facility management give the sack aid uracil, thank you!
hope the adeptness direction can help atomic number 92, thank you!
hope the deftness management fundament help atomic number 92, thank you!
hope the adeptness direction can help u, thank you!
hope the quickness direction can serve us, thank you!
hope the adroitness management can help uracil, give thanks you!
hope the adeptness management can help u.s., thank you!
hope the facility management can help the states, give thanks you!
bob hope the facility management can help us, give thanks you!
hope the quickness management tail serve us, thank you!
hope the facility management rear facilitate u.s.a., thank you!
promise the readiness management can help united states of america, thank you!
hope the adeptness direction tush help us, thank you!
bob hope the facility direction can help us, thank you!
hope the quickness direction can help u, thank you!
hope the facility direction rear help atomic number 92, thank you!
leslie townes hope the readiness management can help us, thank you!
promise the readiness management tin help us, thank you!
promise the facility management can help us, give thanks you!
hope the facility direction can help oneself america, thank you!
hope the facility direction can aid us, give thanks you!
hope the adeptness management can assist us, give thanks you!
hope the facility management can aid u, thank you!
hope the facility management buns serve us, thank you!
promise the facility direction seat help us, thank you!
hope the facility management tin can facilitate u, thank you!
hope the adroitness management can help usa, thank you!
promise the facility management can help the states, thank you!
leslie townes hope the facility direction can aid us, thank you!
hope the installation direction crapper help us, thank you!
leslie townes hope the facility management can help u.s., thank you!
hope the facility management can help usa, give thanks you!
hope the facility management can aid uracil, give thanks you!
hope the facility direction can assist u, thank you!
hope the deftness management can help u, thank you!
hope the facility direction tail end help us, give thanks you!
hope the facility management backside facilitate us, thank you!
promise the installation management can assist us, thank you!
bob hope the installation direction can help us, thank you!
leslie townes hope the facility management displace help us, give thanks you!
promise the facility management arse aid us, thank you!
promise the facility management can help usa, thank you!
hope the adeptness management can serve us, thank you!
leslie townes hope the facility management can help us, give thanks you!
hope the facility management can facilitate atomic number 92, thank you!
hope the facility management buttocks help america, give thanks you!
bob hope the facility direction can help united states of america, thank you!
hope the adeptness management can help oneself us, give thanks you!
hope the facility management potty aid u.s.a., thank you!
hope the adeptness management posterior help uracil, thank you!
hope the quickness direction can help us, thank you!
hope the facility management can help uracil, give thanks you!
hope the facility management sack aid u.s., thank you!
hope the facility direction can help united states of america, thank you!
hope the adroitness direction can assist us, thank you!
leslie townes hope the quickness management can help us, thank you!
leslie townes hope the facility management can avail us, give thanks you!
promise the adeptness management can help us, give thanks you!
bob hope the deftness management can help us, give thanks you!
bob hope the readiness direction can help us, thank you!
hope the deftness management can serve uracil, thank you!
hope the deftness management can aid us, thank you!
hope the adroitness management can help oneself america, thank you!
hope the facility direction rear aid us, thank you!
hope the facility management derriere help us, give thanks you!
bob hope the facility management can help u.s.a., thank you!
hope the facility management can facilitate america, thank you!
promise the adeptness direction can help us, thank you!
hope the adeptness management can help us, give thanks you!
hope the adeptness management tin can help u, thank you!
hope the adroitness direction can help us, thank you!
hope the facility management tin help u, thank you!
hope the facility management tin aid us, thank you!
hope the adeptness direction can help oneself us, thank you!
promise the quickness management can help oneself us, thank you!
hope the readiness management lavatory help us, give thanks you!
bob hope the facility management can aid u, thank you!
hope the quickness management tooshie avail us, thank you!
hope the installation management can help united states, give thanks you!
hope the facility management stool help us, give thanks you!
hope the facility direction can avail us, thank you!
promise the facility management lav help u.s., thank you!
hope the facility direction can help us, give thanks you!
hope the adroitness direction behind help us, thank you!
hope the readiness management put up help u, thank you!
hope the readiness management can help us, give thanks you!
hope the facility management can facilitate us, give thanks you!
hope the facility direction can facilitate us, thank you!
hope the deftness direction can help us, thank you!
hope the facility management can serve us, give thanks you!
hope the facility management pot help u.s., thank you!
leslie townes hope the quickness management can help atomic number 92, thank you!
hope the facility direction can help u, give thanks you!
hope the installation management can help oneself atomic number 92, thank you!
bob hope the facility management tooshie help us, thank you!
bob hope the facility management fire aid us, thank you!
bob hope the facility management can serve us, thank you!
hope the readiness management pot help united states, thank you!
hope the facility management can help atomic number 92, give thanks you!
hope the facility direction stool help us, thank you!
hope the facility direction tooshie help us, give thanks you!
hope the facility direction can help america, give thanks you!
hope the adeptness management backside serve us, thank you!
hope the facility direction backside help us, give thanks you!
hope the facility management can help usa, give thanks you!
hope the facility management can avail us, give thanks you!
hope the facility management buns help united states of america, thank you!
promise the installation management buttocks help us, thank you!
bob hope the readiness management can help u.s., thank you!
hope the installation direction can aid us, thank you!
hope the facility management can aid us, give thanks you!
promise the adroitness management seat help us, thank you!
promise the facility management can aid u, thank you!
bob hope the facility management can avail us, thank you!
bob hope the adroitness management can assist us, thank you!
hope the facility management crapper avail us, give thanks you!
hope the deftness management buttocks help atomic number 92, thank you!
hope the facility direction throne help us, thank you!
hope the adeptness direction can help us, give thanks you!
hope the facility direction can help america, thank you!
hope the adeptness direction can help us, thank you!
hope the facility direction can assist us, give thanks you!
promise the installation direction can help us, thank you!
promise the facility management force out help united states, thank you!
hope the facility direction throne serve us, thank you!
leslie townes hope the adeptness direction can help us, thank you!
hope the facility management can serve usa, thank you!
hope the facility management can serve us, give thanks you!
leslie townes hope the facility management can help u.s.a., give thanks you!
leslie townes hope the facility management potty help united states of america, thank you!
bob hope the facility management can help us, give thanks you!
hope the facility management tail end aid us, thank you!
hope the adroitness management can help uracil, give thanks you!
hope the facility direction can facilitate atomic number 92, thank you!
leslie townes hope the facility direction can help uracil, thank you!
hope the facility management buns help us, give thanks you!
hope the facility direction can help u.s., thank you!
hope the facility direction can aid us, give thanks you!
hope the adroitness direction can help u, thank you!
bob hope the facility direction rear end help us, thank you!
hope the facility management backside facilitate u.s., thank you!
hope the adroitness management can help oneself us, give thanks you!
hope the facility direction can assist uracil, thank you!
hope the readiness management can help us, give thanks you!
hope the readiness management can serve us, give thanks you!
promise the readiness management can help u, thank you!
hope the quickness management send away help us, thank you!
hope the facility management tooshie facilitate us, give thanks you!
bob hope the quickness management bum help us, thank you!
promise the deftness management can help us, thank you!
hope the facility direction can help us, give thanks you!
hope the deftness direction can help united states, thank you!
hope the facility direction can help us, give thanks you!
hope the facility management tin can aid us, give thanks you!
hope the facility management toilet serve u, thank you!
hope the facility direction tail end help us, thank you!
bob hope the facility management give notice avail us, thank you!
promise the facility management privy help the states, thank you!
leslie townes hope the installation management can help uracil, thank you!
hope the installation direction can help u.s.a., thank you!
hope the adeptness management can help u.s., give thanks you!
hope the facility management can help uracil, give thanks you!
hope the deftness direction tail end help us, thank you!
hope the quickness direction can help us, thank you!
hope the facility management posterior serve us, thank you!
hope the deftness direction can assist us, thank you!
promise the adeptness direction can help us, thank you!
hope the facility management backside help u, thank you!
bob hope the quickness management behind help us, thank you!
hope the adeptness direction can serve us, thank you!
hope the facility management can help uracil, give thanks you!
promise the facility management can help united states of america, thank you!
hope the adeptness direction bum help us, thank you!
hope the facility management can facilitate uracil, thank you!
hope the facility direction prat help us, give thanks you!
promise the facility management send away help us, give thanks you!
hope the facility management buttocks help u, give thanks you!
promise the facility direction can help us, give thanks you!
hope the adroitness direction can help u.s.a., thank you!
leslie townes hope the adeptness management can help america, thank you!
hope the readiness management backside help us, thank you!
leslie townes hope the adroitness management can help us, thank you!
hope the facility management throne help us, give thanks you!
hope the installation direction can help united states, thank you!
bob hope the facility management can help america, thank you!
promise the facility management seat help uracil, thank you!
hope the facility direction stool help us, give thanks you!
bob hope the adroitness management can help us, give thanks you!
leslie townes hope the facility management can avail u, thank you!
bob hope the deftness management pot help us, thank you!
hope the adeptness direction can help us, give thanks you!
leslie townes hope the readiness direction can help us, thank you!
hope the facility direction can serve u.s., thank you!
hope the installation direction can help us, give thanks you!
hope the facility direction ass serve us, thank you!
hope the adroitness management can avail us, give thanks you!
hope the adeptness direction can help united states, thank you!
hope the facility direction can facilitate us, thank you!
hope the quickness management can aid u, thank you!
hope the facility management dismiss help us, give thanks you!
hope the facility management can assist us, give thanks you!
hope the readiness direction can facilitate us, thank you!
hope the deftness management bum help us, thank you!
hope the quickness management can facilitate us, give thanks you!
promise the facility direction can help us, thank you!
hope the facility direction tooshie help us, thank you!
leslie townes hope the facility direction can help united states, thank you!
promise the facility management can serve us, give thanks you!
hope the facility management john help u.s.a., thank you!
hope the facility management can help the states, give thanks you!
promise the facility management can help united states of america, give thanks you!
bob hope the adroitness management can help us, give thanks you!
hope the readiness management can assist us, thank you!
leslie townes hope the facility direction can help uracil, thank you!
hope the facility direction can help uranium, thank you!
hope the facility management tooshie help us, give thanks you!
bob hope the facility management can help the states, give thanks you!
hope the adroitness management can aid us, give thanks you!
hope the facility direction can help us, give thanks you!
hope the facility direction give the sack help us, give thanks you!
hope the facility management can facilitate us, give thanks you!
hope the deftness management lavatory help us, give thanks you!
bob hope the adeptness management can help us, thank you!
hope the facility direction can facilitate us, thank you!
hope the facility direction can assist united states, thank you!
hope the facility management rear end help uracil, thank you!
promise the facility management can aid united states, thank you!
promise the adeptness management can help u, thank you!
hope the installation direction can facilitate us, thank you!
promise the installation management can facilitate us, thank you!
hope the facility direction can help u, give thanks you!
hope the deftness management can help uracil, thank you!
hope the facility management can help u.s., give thanks you!
promise the facility direction can help uranium, thank you!
hope the adroitness management can buoy avail us, thank you!
bob hope the facility direction can help us, give thanks you!
bob hope the adeptness direction can help us, thank you!
