# Supplementary material for: Attention-aware with stacked embedding for sentiment analysis of student feedback through deep learning techniques
Source: PeerJ Comput Sci. 2024 Sep 2;10:e2283. doi: 10.7717/peerj-cs.2283 (PMC11419625; doi:10.7717/peerj-cs.2283)
Supplement: Supplemental Information 2 [file peerj-cs-10-2283-s002.zip › UIT-VSFC/agumented text/roberta.ipynb]

# %% [code]
!pip install tokenizers

# %% [code]
pip install transformers

# %% [code]
import numpy as np
import regex as re
import pandas as pd
import matplotlib.pyplot as plt
import seaborn as sns
import statistics
import math
import os

from sklearn.model_selection import StratifiedKFold
from sklearn.metrics import accuracy_score
from sklearn.model_selection import train_test_split

import tensorflow as tf
import tensorflow.keras.backend as K
import tokenizers
from transformers import RobertaTokenizer, TFRobertaModel

from collections import Counter

import warnings
warnings.filterwarnings("ignore")

# %% [code]

try:
    tpu = tf.distribute.cluster_resolver.TPUClusterResolver()
    tf.config.experimental_connect_to_cluster(tpu)
    tf.tpu.experimental.initialize_tpu_system(tpu)
    strategy = tf.distribute.experimental.TPUStrategy(tpu)
    print('Running on TPU ', tpu.master())
except ValueError:
    strategy = tf.distribute.get_strategy()

print('Number of replicas:', strategy.num_replicas_in_sync)

# %% [code]
MODEL_NAME = 'roberta-base'
MAX_LEN = 256
ARTIFACTS_PATH = '../artifacts/'

BATCH_SIZE = 8 * strategy.num_replicas_in_sync
EPOCHS = 3

if not os.path.exists(ARTIFACTS_PATH):
    os.makedirs(ARTIFACTS_PATH)

# %% [code]
df = pd.read_excel('/content/drive/MyDrive/Colab Notebooks-20220918T085435Z-002/Colab Notebooks/UIT-VSFC/full-translated-to-eng-dataset.xlsx')
df.head()

# %% [code]
X_data = df[['sents']].to_numpy().reshape(-1)
y_data = df[['sentiments']].to_numpy().reshape(-1)

# %% [code]
categories = df[['sentiments']].values.reshape(-1)

counter_categories = Counter(categories)
category_names = counter_categories.keys()
category_values = counter_categories.values()

y_pos = np.arange(len(category_names))

plt.figure(1, figsize=(10, 5))
plt.bar(y_pos, category_values, align='center', alpha=0.5)
plt.xticks(y_pos, category_names)
plt.ylabel('Number of texts')
plt.title('Distribution of texts per category')
plt.gca().yaxis.grid(True)
plt.show()

print(counter_categories)

# %% [code]
def calculate_stats(df, split_char=' '):
    categories = df['sentiments'].unique()
    
    all_lengths = []
    per_category = {
        'lengths': {c:[] for c in categories},
        'mean': {c:0 for c in categories},
        'stdev': {c:0 for c in categories}
    }

    for index, row in df.iterrows():
        text = row['text']
        text = re.sub(r"\s+", ' ', text) # Normalize
        text = text.split(split_char)
        l = len(text)
        
        category = row['sentiments']
        
        all_lengths.append(l)
        per_category['lengths'][category].append(l)
    
    for c in categories:
        per_category['mean'][c] = statistics.mean(per_category['lengths'][c])
        per_category['stdev'][c] = statistics.stdev(per_category['lengths'][c])
    
    global_stats = {
        'mean': statistics.mean(all_lengths),
        'stdev': statistics.stdev(all_lengths),
        'lengths': all_lengths
    }
    
    return {
        'global': global_stats,
        'per_category': pd.DataFrame(per_category)
    }


def display_lengths_histograms(df_stats, n_cols=3):
    categories = df['sentiments'].unique()
    n_rows = math.ceil(len(categories) / n_cols)
    
    plt.figure(figsize=(15, 8))
    plt.suptitle('Distribution of lengths')
    
    # Subplot of all lengths
    plt.subplot(n_rows, n_cols, 1)
    plt.title('All categories')
    lengths = df_stats['global']['lengths']
    plt.hist(lengths, color='r')

    # Subplot of each category
    index_subplot = 2
    for c in categories:
        plt.subplot(n_rows, n_cols, index_subplot)
        plt.title('Category: %s' % c)
        
        lengths = df_stats['per_category']['lengths'][c]
        plt.hist(lengths, color='b')

        index_subplot += 1

    plt.show()

# %% [code]
n_texts = len(X_data)
print('Texts in dataset: %d' % n_texts)

categories = df['sents'].unique()
n_categories = len(categories)
print('Number of categories: %d' % n_categories)

print('Done!')

# %% [code]
def roberta_encode(texts, tokenizer):
    ct = len(texts)
    input_ids = np.ones((ct, MAX_LEN), dtype='int32')
    attention_mask = np.zeros((ct, MAX_LEN), dtype='int32')
    token_type_ids = np.zeros((ct, MAX_LEN), dtype='int32') # Not used in text classification

    for k, text in enumerate(texts):
        # Tokenize
        tok_text = tokenizer.tokenize(text)
        
        # Truncate and convert tokens to numerical IDs
        enc_text = tokenizer.convert_tokens_to_ids(tok_text[:(MAX_LEN-2)])
        
        input_length = len(enc_text) + 2
        input_length = input_length if input_length < MAX_LEN else MAX_LEN
        
        # Add tokens [CLS] and [SEP] at the beginning and the end
        input_ids[k,:input_length] = np.asarray([0] + enc_text + [2], dtype='int32')
        
        # Set to 1s in the attention input
        attention_mask[k,:input_length] = 1

    return {
        'input_word_ids': input_ids,
        'input_mask': attention_mask,
        'input_type_ids': token_type_ids
    }

# %% [code]
# Transform categories into numbers
category_to_id = {}
category_to_name = {}

for index, c in enumerate(y_data):
    if c in category_to_id:
        category_id = category_to_id[c]
    else:
        category_id = len(category_to_id)
        category_to_id[c] = category_id
        category_to_name[category_id] = c
    
    y_data[index] = category_id

# Display dictionary
category_to_name

# %% [code]
# Split into train and test datasets
X_train, X_test, y_train, y_test = train_test_split(X_data, y_data, test_size=0.3, random_state=777) # random_state to reproduce results

# %% [code]
tokenizer = RobertaTokenizer.from_pretrained(MODEL_NAME)

# %% [code]
X_train = roberta_encode(X_train, tokenizer)
X_test = roberta_encode(X_test, tokenizer)

y_train = np.asarray(y_train, dtype='int32')
y_test = np.asarray(y_test, dtype='int32')

# %% [code]
def build_model(n_categories):
    with strategy.scope():
        input_word_ids = tf.keras.Input(shape=(MAX_LEN,), dtype=tf.int32, name='input_word_ids')
        input_mask = tf.keras.Input(shape=(MAX_LEN,), dtype=tf.int32, name='input_mask')
        input_type_ids = tf.keras.Input(shape=(MAX_LEN,), dtype=tf.int32, name='input_type_ids')

        # Import RoBERTa model from HuggingFace
        roberta_model = TFRobertaModel.from_pretrained(MODEL_NAME)
        x = roberta_model(input_word_ids, attention_mask=input_mask, token_type_ids=input_type_ids)
        x = x[0]

        x = tf.keras.layers.Dropout(0.1)(x)
        x = tf.keras.layers.Flatten()(x)
        x = tf.keras.layers.Dense(256, activation='relu')(x)
        x = tf.keras.layers.Dense(n_categories, activation='softmax')(x)

        model = tf.keras.Model(inputs=[input_word_ids, input_mask, input_type_ids], outputs=x)
        model.compile(
            optimizer=tf.keras.optimizers.Adam(lr=1e-5),
            loss='sparse_categorical_crossentropy',
            metrics=['accuracy'])

        return model

# %% [code]
with strategy.scope():
    model = build_model(n_categories)
    model.summary()

# %% [code]
with strategy.scope():
    print('Training...')
    history = model.fit(X_train,
                        y_train,
                        epochs=EPOCHS,
                        batch_size=BATCH_SIZE,
                        verbose=1,
                        validation_data=(X_test, y_test))

# %% [code]
plt.figure(figsize=(10, 10))
plt.title('Accuracy')

xaxis = np.arange(len(history.history['accuracy']))
plt.plot(xaxis, history.history['accuracy'], label='Train set')
plt.plot(xaxis, history.history['val_accuracy'], label='Validation set')
plt.legend()

# %% [code]
def plot_confusion_matrix(X_test, y_test, model):
    y_pred = model.predict(X_test)
    y_pred = [np.argmax(i) for i in model.predict(X_test)]

    con_mat = tf.math.confusion_matrix(labels=y_test, predictions=y_pred).numpy()

    con_mat_norm = np.around(con_mat.astype('float') / con_mat.sum(axis=1)[:, np.newaxis], decimals=2)
    label_names = list(range(len(con_mat_norm)))

    con_mat_df = pd.DataFrame(con_mat_norm,
                              index=label_names, 
                              columns=label_names)

    figure = plt.figure(figsize=(10, 10))
    sns.heatmap(con_mat_df, cmap=plt.cm.Blues, annot=True)
    plt.ylabel('True label')
    plt.xlabel('Predicted label')

# %% [code]
scores = model.evaluate(X_test, y_test, verbose=0)
print("Accuracy: %.2f%%" % (scores[1] * 100))

# %% [code]
plot_confusion_matrix(X_test, y_test, model)
