# Supplementary material for: Attention-aware with stacked embedding for sentiment analysis of student feedback through deep learning techniques
Source: PeerJ Comput Sci. 2024 Sep 2;10:e2283. doi: 10.7717/peerj-cs.2283 (PMC11419625; doi:10.7717/peerj-cs.2283)
Supplement: Supplemental Information 2 [file peerj-cs-10-2283-s002.zip › UIT-VSFC/agumented text/test (35).xlsx]

## Sheet: welcome
every matter appear o.k. but the information processing system and science lab hardware need a wad of update. They are too slow.
every affair appear all right but the computer and lab hardware ask a fortune of update. They equal too slow.
every thing seem o.k. but the computing machine and science lab hardware need a tidy sum of updates. They embody too slow.
every thing appear okay just the calculator and science lab hardware need a tidy sum of updates. They are besides slow.
every affair seem okay just the calculator and lab hardware need a lot of update. They are too boring.
every thing appear all right simply the computer and research laboratory hardware involve a mess of updates. They are too slow.
every thing seem o.k. just the figurer and science laboratory computer hardware need a pot of updates. They are too slow.
every affair seem alright merely the estimator and lab hardware require a lot of update. They comprise too slow.
every thing seem okay just the computer and laboratory hardware want a lot of updates. They equal as well deadening.
every thing appear o.k. only the computer and lab hardware need a lot of updates. They are besides dull.
every affair seem alright but the computer and research laboratory hardware need a lot of update. They are likewise irksome.
every affair look okay but the computer and research laboratory hardware take a lot of updates. They are too dull.
every affair appear okay but the computer and lab ironware want a lot of updates. They be to a fault slow.
every thing appear all right but the computer and science laboratory hardware need a lot of updates. They are as well slow.
every affair appear okay simply the computer and lab hardware ask a lot of updates. They are too slow.
every thing seem okay just the computer and lab hardware take a mess of update. They are to a fault slow.
every matter seem okay merely the computer and laboratory hardware ask a lot of updates. They are also boring.
every thing seem all right but the computer and research laboratory computer hardware require a lot of updates. They embody too dumb.
every matter seem all right merely the computer and lab hardware need a lot of update. They are overly irksome.
every thing seem okay simply the computer and lab ironware need a mickle of updates. They are overly deadening.
every thing seem o.k. just the computer and science lab hardware involve a lot of updates. They exist overly slow.
every thing look okay only the computer and lab ironware need a raft of update. They be likewise slow.
every affair appear okay but the calculator and science lab computer hardware need a lot of update. They are too slow.
every thing look okay just the computer and research lab hardware postulate a flock of updates. They are too dumb.
every matter look okay but the computer and laboratory hardware need a lot of update. They constitute too slow.
every thing seem all right but the computing device and lab computer hardware involve a lot of updates. They are as well slow.
every thing appear okay but the figurer and lab computer hardware need a lot of update. They are likewise slow.
every affair seem o.k. but the computer and lab hardware need a lot of update. They are too sluggish.
every thing seem okay but the reckoner and lab hardware need a slew of update. They follow besides slow.
every thing seem okay but the computer and science lab computer hardware need a lot of update. They are as well dim.
every matter look okay but the computing machine and research laboratory hardware need a heap of updates. They are too slow.
every thing seem okay but the computer and lab hardware postulate a portion of updates. They be besides wearisome.
every thing seem okay but the computer and lab ironware postulate a lot of update. They are likewise dull.
every matter appear o.k. just the computer and lab hardware need a lot of updates. They are too tiresome.
every thing look o.k. simply the computer and lab hardware need a lot of updates. They are too boring.
every thing seem okay only the electronic computer and science laboratory ironware need a lot of updates. They be too dim.
every thing seem okay but the electronic computer and science laboratory computer hardware necessitate a caboodle of update. They are too slow.
every thing seem okay merely the computer and science laboratory hardware postulate a quite a little of updates. They are too dim.
every thing seem okay but the computing machine and science lab ironware need a lot of update. They be to a fault slow.
every affair look alright but the computer and laboratory hardware need a circumstances of update. They are too slow.
every thing appear alright just the computing machine and lab hardware postulate a lot of updates. They comprise too slow.
every affair seem o.k. but the computer and lab hardware need a draw of update. They be too ho hum.
every matter appear okay but the information processing system and science lab hardware need a wad of updates. They are too slow.
every affair seem okay simply the computer and research laboratory ironware need a lot of update. They be excessively slow.
every affair look okay but the computer and laboratory hardware want a tidy sum of updates. They are too slow.
every thing appear okay but the information processing system and research laboratory hardware demand a lot of update. They live too slow.
every matter appear okay but the computer and research laboratory hardware need a fate of update. They constitute too slow.
every affair appear all right simply the calculator and lab hardware need a lot of updates. They are too boring.
every thing seem all right simply the computer and science lab hardware involve a lot of updates. They be too slow.
every affair appear o.k. but the computer and research laboratory hardware need a lot of update. They are too slow.
every affair seem alright simply the reckoner and lab hardware need a mickle of updates. They are too dull.
every thing appear all right only the information processing system and science laboratory hardware need a lot of updates. They be too slow.
every matter seem all right just the figurer and science lab hardware need a flock of updates. They are too dull.
every matter seem okay but the computer and laboratory ironware call for a lot of update. They make up also slow.
every thing appear okay but the computer and lab ironware ask a deal of updates. They are too wearisome.
every affair seem okay but the estimator and lab ironware need a mess of updates. They constitute to a fault slow.
every matter appear all right but the computer and research laboratory hardware require a lot of updates. They are to a fault sluggish.
every matter seem all right just the figurer and lab hardware need a lot of updates. They exist too slow.
every thing appear okay but the computing machine and lab hardware call for a lot of updates. They embody as well slow.
every thing appear okay but the computer and lab hardware demand a mint of update. They comprise too deadening.
every matter appear okay simply the data processor and research lab hardware need a raft of update. They are too slow.
every thing seem alright merely the computer and lab computer hardware need a peck of update. They are too slow.
every thing seem okay but the computer and science laboratory computer hardware ask a great deal of updates. They are too slow.
every matter appear okay but the computer and laboratory hardware ask a lot of updates. They are too dull.
every matter seem alright but the computing device and lab hardware need a sight of update. They are excessively slow.
every matter appear all right but the computer and science lab hardware need a lot of updates. They are too tedious.
every affair appear okay simply the computer and lab ironware involve a lot of update. They are too slow.
every thing look alright but the electronic computer and lab hardware ask a mint of updates. They personify too slow.
every matter appear okay only the computer and science laboratory ironware need a lot of updates. They are too dull.
every matter seem okay but the reckoner and lab ironware necessitate a lot of updates. They be too slow.
every matter seem o.k. but the computing machine and laboratory ironware want a lot of updates. They follow too slow.
every affair appear o.k. but the data processor and lab hardware demand a lot of update. They follow too slow.
every thing appear alright but the computing machine and science laboratory hardware want a lot of updates. They are too boring.
every thing seem alright but the reckoner and lab hardware need a stack of updates. They are too boring.
every thing appear okay but the reckoner and science lab computer hardware need a quite a little of updates. They follow too slow.
every thing seem okay merely the figurer and science lab hardware need a lot of update. They personify excessively dull.
every thing seem okay just the computing machine and lab ironware involve a draw of update. They are too slow.
every thing seem okay just the reckoner and laboratory ironware postulate a lot of updates. They are too boring.
every thing seem okay merely the information processing system and science laboratory ironware need a draw of update. They are too slow.
every affair look alright but the computing machine and research lab hardware ask a lot of update. They are too slow.
every affair look okay but the computer and lab ironware need a wad of updates. They are overly slow.
every thing seem okay merely the computer and science laboratory computer hardware need a lot of updates. They are as well tiresome.
every matter seem okay simply the computer and lab hardware require a passel of updates. They are overly slow.
every thing appear all right simply the computer and laboratory hardware need a lot of updates. They are as well slow.
every matter appear okay but the computer and science lab hardware need a lot of update. They be too slow.
every affair seem all right only the computer and lab hardware need a lot of updates. They are too deadening.
every matter seem okay just the computer and science laboratory hardware need a sight of update. They are too slow.
every thing seem okay but the computer and science laboratory hardware want a spate of update. They are besides dull.
every matter look okay but the computer and lab hardware want a lot of update. They live too slow.
every matter seem alright but the computer and science lab hardware need a fortune of update. They are too slow.
every thing appear o.k. but the computer and science laboratory computer hardware need a lot of update. They are likewise slow.
every thing seem alright but the reckoner and science lab hardware need a lot of update. They are as well slow.
every matter appear okay but the computer and lab ironware necessitate a lot of updates. They are besides slow.
every matter look alright but the computer and lab ironware need a lot of update. They be too obtuse.
every thing seem all right but the computing machine and research laboratory ironware need a slew of updates. They be excessively slow.
every matter seem okay but the computing machine and research lab ironware need a lot of updates. They be too slow.
every thing seem o.k. simply the information processing system and lab hardware postulate a band of updates. They are also slow.
every matter seem okay but the computing machine and laboratory hardware take a lot of update. They comprise too slow.
every affair appear okay only the computer and science lab hardware need a lot of update. They are too irksome.
every thing appear alright but the computer and lab hardware demand a destiny of updates. They live too slow.
every thing appear okay only the information processing system and lab hardware need a mountain of updates. They are too slow.
every affair seem all right but the electronic computer and lab hardware want a lot of update. They are besides slow.
every thing seem o.k. but the computer and lab ironware need a lot of update. They are too wearisome.
every affair seem okay only the computing machine and lab hardware ask a lot of updates. They are also tiresome.
every affair appear okay merely the reckoner and lab hardware require a lot of updates. They are too slow.
every thing look okay only the estimator and research lab ironware postulate a lot of updates. They are too slow.
every affair appear okay only the reckoner and research lab hardware need a lot of update. They are too slow.
every matter seem okay but the information processing system and research lab hardware demand a lot of update. They are as well slow.
every matter look okay but the reckoner and lab hardware necessitate a lot of update. They are likewise slow.
every affair seem okay simply the figurer and lab hardware require a pile of updates. They are likewise slow.
every thing seem o.k. just the computer and research laboratory ironware need a band of update. They are too slow.
every matter seem okay only the reckoner and research lab hardware need a fate of updates. They are too dumb.
every affair appear okay but the computer and lab hardware need a lot of updates. They are besides dumb.
every affair appear okay but the computer and lab ironware ask a pot of update. They are too tiresome.
every thing look okay but the figurer and lab hardware call for a lot of update. They be too slow.
every thing appear okay merely the computer and research laboratory hardware necessitate a pot of update. They are too slow.
every thing seem okay but the computing device and lab hardware postulate a heap of updates. They are to a fault dull.
every matter appear all right merely the computer and lab hardware involve a lot of updates. They are too slow.
every thing look alright only the computer and lab hardware need a lot of update. They follow to a fault slow.
every thing seem alright simply the computer and research laboratory computer hardware need a lot of updates. They are too sluggish.
every thing seem okay but the computer and science laboratory computer hardware require a caboodle of update. They are besides slow.
every matter look okay but the estimator and research laboratory computer hardware need a lot of updates. They are besides slow.
every affair seem all right but the estimator and lab hardware ask a lot of update. They are too slow.
every matter look okay merely the computer and lab ironware need a pile of updates. They are to a fault slow.
every thing appear okay simply the computer and lab hardware require a stack of updates. They embody excessively dull.
every matter look okay only the computer and lab hardware need a lot of updates. They be too slow.
every thing appear okay simply the computing device and science lab hardware postulate a lot of updates. They are too slow.
every thing look okay but the computing device and lab ironware take a stack of update. They are overly slow.
every thing seem all right but the computer and lab computer hardware need a lot of update. They are too obtuse.
every thing seem all right just the computer and lab ironware need a lot of update. They equal too slow.
every matter appear okay merely the computer and lab hardware postulate a stack of updates. They comprise too sluggish.
every thing seem okay but the information processing system and lab hardware demand a lot of updates. They be likewise slow.
every matter appear okay merely the computer and lab computer hardware need a lot of updates. They cost too tedious.
every thing appear okay just the data processor and lab hardware need a lot of updates. They cost too ho hum.
every thing seem okay but the computer and lab ironware call for a lot of update. They be too slow.
every thing seem okay just the computer and laboratory hardware need a muckle of update. They be likewise slow.
every thing seem okay just the computer and lab computer hardware require a slew of updates. They make up too slow.
every thing appear alright but the computer and lab hardware require a lot of updates. They live also tedious.
every thing appear okay but the computer and laboratory ironware take a tidy sum of update. They are overly slow.
every matter appear all right but the information processing system and lab ironware ask a lot of updates. They are too slow.
every thing appear okay only the computer and lab ironware need a portion of updates. They are too dim.
every matter appear okay simply the computing device and lab hardware require a great deal of update. They are too slow.
every matter look o.k. but the computer and science laboratory ironware necessitate a lot of updates. They are too tedious.
every affair seem alright but the calculator and lab computer hardware postulate a lot of updates. They be too slow.
every thing seem o.k. merely the computer and research laboratory ironware need a lot of updates. They cost also tedious.
every thing seem o.k. simply the computer and lab ironware postulate a circumstances of update. They are too slow.
every thing appear okay but the computer and lab hardware need a lot of update. They be excessively deadening.
every matter seem okay simply the computing device and lab hardware need a lot of update. They embody as well slow.
every thing appear okay but the computer and laboratory ironware need a peck of updates. They embody too slow.
every thing appear okay but the computer and research laboratory ironware take a lot of updates. They represent too slow.
every thing look o.k. but the data processor and lab hardware involve a lot of updates. They be also slow.
every thing seem o.k. but the computer and lab hardware want a great deal of update. They are also slow.
every matter look okay but the figurer and research lab hardware need a lot of update. They are too slow.
every thing seem okay merely the information processing system and lab hardware postulate a mountain of updates. They are too ho hum.
every thing seem okay but the computer and research laboratory computer hardware necessitate a lot of update. They be too slow.
every thing seem okay but the data processor and lab computer hardware necessitate a spate of updates. They make up too dumb.
every matter appear okay but the computer and lab hardware need a lot of update. They be too dim.
every affair seem all right only the computer and lab computer hardware need a lot of updates. They make up too slow.
every thing appear okay but the computer and science lab hardware require a lot of update. They be also slow.
every affair seem alright only the computer and lab hardware call for a lot of updates. They are likewise slow.
every affair seem okay but the computer and lab hardware need a lot of update. They cost too dull.
every thing seem okay only the computer and science laboratory hardware need a lot of update. They be too irksome.
every affair seem o.k. but the figurer and lab hardware need a circle of updates. They be to a fault dense.
every thing appear all right only the computer and science laboratory ironware require a lot of update. They are too slow.
every thing look o.k. just the computer and science laboratory ironware need a lot of updates. They are also slow.
every thing look okay just the computer and science laboratory computer hardware need a lot of update. They are also obtuse.
every thing seem all right simply the computer and lab hardware require a lot of updates. They are overly ho hum.
every matter appear o.k. but the calculator and lab ironware need a flock of updates. They are too slow.
every affair seem alright simply the electronic computer and science lab hardware need a lot of updates. They are too dull.
every thing seem all right only the computer and research lab computer hardware need a lot of update. They be too slow.
every matter seem okay but the computer and science laboratory ironware need a destiny of update. They are likewise slow.
every thing appear all right but the computer and research laboratory hardware postulate a mountain of update. They are too boring.
every affair seem okay but the computer and research lab computer hardware need a bunch of update. They are too dumb.
every thing appear okay simply the computing machine and science laboratory hardware need a lot of updates. They be also wearisome.
every affair seem okay simply the figurer and research lab hardware need a lot of updates. They be too dull.
every thing seem all right but the information processing system and lab hardware need a great deal of updates. They are as well tiresome.
every affair seem okay simply the computer and lab hardware need a portion of updates. They are overly dull.
every thing appear okay simply the computer and lab hardware need a lot of updates. They be overly dim.
every affair seem okay but the reckoner and lab hardware need a deal of updates. They embody overly sluggish.
every thing appear alright but the computer and lab hardware need a mass of updates. They cost too boring.
every affair appear okay but the computer and lab hardware ask a destiny of update. They are also slow.
every thing appear o.k. but the computing device and research lab hardware need a draw of updates. They exist too slow.
every thing appear okay simply the computer and lab ironware necessitate a spate of updates. They be too obtuse.
every thing seem okay simply the electronic computer and lab hardware need a circumstances of updates. They are likewise ho hum.
every affair appear okay but the computer and lab ironware require a lot of update. They are likewise slow.
every thing seem alright simply the computer and science lab hardware ask a lot of updates. They are likewise dim.
every thing seem all right but the computer and research lab ironware ask a heap of update. They are excessively slow.
every thing seem alright but the computing device and lab hardware take a destiny of updates. They be too dull.
every matter seem okay but the computing machine and research laboratory ironware need a lot of updates. They be overly slow.
every thing seem alright but the computer and science laboratory computer hardware need a portion of update. They are too irksome.
every affair seem okay just the computer and science laboratory computer hardware need a lot of updates. They be likewise dull.
every affair look o.k. but the computer and research lab ironware involve a lot of updates. They be too slow.
every affair appear okay but the computer and research laboratory hardware need a destiny of update. They make up too slow.
every thing seem alright but the computer and science lab computer hardware need a portion of updates. They embody overly dense.
every thing seem o.k. only the computer and lab ironware need a mass of updates. They embody too obtuse.
every thing seem okay simply the computing machine and lab computer hardware want a circle of update. They are too slow.
every thing seem okay but the electronic computer and lab ironware need a great deal of update. They be to a fault slow.
every matter appear okay but the electronic computer and lab hardware need a mess of update. They are to a fault irksome.
every thing seem okay only the computer and lab computer hardware need a good deal of updates. They comprise overly irksome.
every thing seem o.k. simply the information processing system and laboratory hardware call for a lot of updates. They cost excessively slow.
every thing seem okay only the computing device and lab hardware need a fate of updates. They are excessively irksome.
every affair seem okay but the computer and science lab ironware demand a fate of updates. They are overly slow.
every thing appear all right but the computer and science laboratory hardware ask a set of updates. They are besides slow.
every thing appear alright but the electronic computer and research laboratory hardware want a lot of updates. They are too sluggish.
every affair seem o.k. but the electronic computer and lab computer hardware necessitate a lot of updates. They be too slow.
every thing seem o.k. merely the computer and lab ironware need a lot of update. They be besides slow.
every thing look okay but the electronic computer and science lab computer hardware need a lot of updates. They are too dull.
every thing seem okay but the computing machine and laboratory hardware involve a lot of update. They be too slow.
every matter seem alright but the computer and lab computer hardware need a stack of update. They be also slow.
every thing seem o.k. only the estimator and lab ironware need a lot of updates. They are too ho hum.
every thing appear alright merely the computer and science laboratory hardware need a lot of updates. They are as well dull.
every affair appear all right but the information processing system and research lab hardware need a lot of updates. They be too slow.
every thing seem alright only the computer and research lab hardware need a pile of updates. They comprise too tedious.
every thing seem o.k. only the calculator and science lab computer hardware take a lot of update. They are too slow.
every thing appear okay merely the computer and lab hardware need a lot of updates. They are likewise dense.
every thing look alright just the electronic computer and science lab hardware require a lot of updates. They are likewise slow.
every affair seem okay merely the computer and science lab hardware need a lot of update. They be too dull.
every thing look okay only the computer and lab hardware demand a quite a little of updates. They are excessively tiresome.
every thing seem okay only the computing machine and science laboratory ironware involve a lot of update. They personify too slow.
every affair seem okay but the information processing system and lab computer hardware demand a lot of update. They follow too slow.
every thing seem alright only the computer and lab computer hardware need a lot of updates. They cost too dull.
every matter seem okay simply the estimator and lab hardware need a mint of updates. They be too slow.
every matter seem all right just the computer and lab hardware take a lot of update. They are too slow.
every thing seem all right just the electronic computer and lab hardware need a raft of update. They are too slow.
every thing seem alright just the computer and science lab ironware need a lot of update. They are to a fault slow.
every matter look okay but the computing device and lab computer hardware require a heap of updates. They are to a fault slow.
every thing seem okay but the computing machine and lab hardware take a caboodle of update. They represent too slow.
every thing appear okay but the computer and research lab hardware want a heap of updates. They be as well ho hum.
every affair seem alright but the computer and lab ironware take a lot of update. They are too tedious.
every thing appear okay but the computing machine and research lab hardware need a lot of updates. They be too slow.
every affair seem okay only the computer and science laboratory ironware need a lot of updates. They be besides dim.
every thing seem okay but the computer and lab ironware require a flock of update. They are too dull.
every thing seem okay simply the information processing system and lab ironware need a fortune of update. They are too wearisome.
every matter seem okay but the estimator and research lab hardware call for a lot of updates. They are also slow.
every thing look okay only the computer and lab hardware need a set of updates. They are too irksome.
every thing appear alright but the reckoner and research laboratory hardware involve a lot of updates. They be too slow.
every affair seem okay merely the computer and lab ironware need a wad of updates. They are too slow.
every matter seem o.k. but the computer and lab hardware require a fortune of update. They constitute too slow.
every thing seem okay but the computer and science laboratory ironware need a lot of update. They be besides slow.
every thing seem o.k. only the information processing system and research lab ironware require a lot of updates. They are too dull.
every affair seem okay simply the computer and laboratory hardware need a fate of updates. They are too slow.
every thing look okay merely the computer and laboratory hardware need a lot of update. They are too dull.
every affair seem okay simply the reckoner and lab hardware need a lot of updates. They are too dim.
every thing look o.k. only the computer and science laboratory hardware need a lot of update. They are too slow.
every thing seem all right merely the estimator and lab hardware need a lot of update. They be too dumb.
every thing look okay but the computer and lab hardware postulate a lot of update. They make up too dull.
every affair seem okay merely the calculator and lab ironware demand a lot of updates. They be excessively slow.
every affair seem okay simply the computer and lab computer hardware take a flock of updates. They be too ho hum.
every matter seem okay only the computer and lab hardware involve a lot of updates. They are too dim.
every matter seem all right merely the computer and lab hardware postulate a pile of updates. They are overly slow.
every thing seem alright simply the calculator and lab hardware need a pot of update. They are to a fault slow.
every affair seem okay but the computer and lab hardware need a circumstances of update. They be likewise irksome.
every matter seem alright but the computer and laboratory hardware postulate a lot of updates. They are besides slow.
every thing appear alright but the computer and lab computer hardware need a lot of update. They are likewise dense.
every thing seem okay but the data processor and science lab ironware need a lot of update. They are excessively slow.
every affair seem alright simply the data processor and lab ironware need a lot of updates. They are also tedious.
every matter appear okay but the computer and lab computer hardware postulate a lot of update. They are likewise slow.
every thing appear all right but the computer and lab hardware ask a lot of updates. They be to a fault slow.
every matter appear okay just the computer and lab computer hardware necessitate a lot of update. They are too slow.
every thing seem okay simply the figurer and lab ironware need a circumstances of update. They are also slow.
every thing look all right but the computer and laboratory hardware involve a batch of updates. They are too dense.
every thing seem okay simply the computer and science laboratory computer hardware need a lot of updates. They are overly slow.
every matter seem o.k. but the information processing system and lab hardware need a fortune of updates. They embody too wearisome.
every thing appear o.k. only the computer and lab hardware require a lot of updates. They are excessively tiresome.
every thing seem okay but the computer and science laboratory hardware want a lot of updates. They be likewise slow.
every matter seem all right but the computing device and lab ironware need a passel of update. They are too slow.
every thing seem alright simply the data processor and lab computer hardware need a lot of updates. They are also slow.
every affair seem o.k. but the computer and lab hardware involve a spate of updates. They be too slow.
every thing appear alright just the computer and lab ironware necessitate a lot of update. They are likewise slow.
every matter seem okay but the computer and science laboratory computer hardware need a set of update. They be too slow.
every thing seem okay only the estimator and research laboratory ironware need a draw of updates. They are likewise slow.
every thing look okay only the reckoner and lab ironware require a lot of updates. They embody too slow.
every affair appear okay but the information processing system and lab hardware require a deal of updates. They constitute too slow.
every thing look okay but the information processing system and science lab hardware demand a lot of update. They are too irksome.
every affair seem okay but the calculator and lab hardware need a lot of updates. They constitute overly tedious.
every matter look okay but the computer and laboratory hardware need a sight of updates. They are too slow.
every affair appear okay but the computer and lab ironware need a hatful of update. They are too dumb.
every thing seem all right but the computer and lab hardware call for a lot of updates. They embody also deadening.
every thing appear o.k. but the computer and lab computer hardware need a lot of update. They are likewise irksome.
every thing appear okay but the computer and lab ironware need a wad of updates. They be excessively dumb.
every thing seem okay only the computer and lab computer hardware need a lot of updates. They be as well deadening.
every thing look okay merely the computer and research laboratory hardware postulate a lot of updates. They be too dull.
every affair seem alright but the figurer and lab ironware need a lot of updates. They follow to a fault slow.
every thing appear alright but the computing device and lab hardware need a lot of updates. They live too dumb.
every thing look alright but the information processing system and laboratory computer hardware need a lot of updates. They are likewise slow.
every thing look o.k. simply the computer and lab hardware need a lot of updates. They are overly tiresome.
every affair seem all right but the computer and lab hardware involve a lot of update. They are too slow.
every affair appear okay just the computer and laboratory computer hardware need a lot of updates. They constitute too deadening.
every thing look okay merely the reckoner and research lab hardware ask a lot of updates. They be too slow.
every thing appear o.k. but the figurer and lab computer hardware call for a lot of updates. They are too dull.
every thing seem o.k. only the computer and lab computer hardware need a muckle of update. They be too slow.
every thing appear okay simply the calculator and lab computer hardware need a lot of update. They are besides slow.
every thing seem o.k. just the computer and laboratory hardware require a lot of update. They are too slow.
every matter seem o.k. simply the computer and lab hardware need a lot of update. They are too dim.
every thing appear o.k. but the electronic computer and research lab computer hardware require a lot of updates. They are likewise slow.
every thing appear all right but the computer and research laboratory hardware need a draw of update. They live also slow.
every thing seem okay simply the electronic computer and laboratory hardware need a band of update. They are too ho hum.
every thing appear all right but the information processing system and research laboratory ironware ask a lot of updates. They be too slow.
every thing seem okay only the computing device and lab hardware call for a lot of update. They are too boring.
every matter seem alright but the computer and lab hardware ask a luck of updates. They are overly tiresome.
every thing seem okay simply the electronic computer and research laboratory computer hardware need a slew of updates. They be to a fault slow.
every matter seem all right but the estimator and science laboratory hardware need a muckle of updates. They are as well wearisome.
every affair look o.k. but the computer and lab computer hardware require a lot of updates. They are as well slow.
every thing seem o.k. but the data processor and lab hardware postulate a lot of update. They be too slow.
every thing look all right but the electronic computer and lab computer hardware need a great deal of updates. They are overly slow.
every thing seem okay just the calculator and laboratory hardware require a pot of updates. They are too dim.
every affair seem okay simply the data processor and science laboratory computer hardware need a muckle of updates. They are too slow.
every matter seem okay only the computing machine and lab hardware need a lot of updates. They are as well irksome.
every thing seem okay but the electronic computer and lab hardware involve a great deal of update. They are besides irksome.
every thing appear okay but the computer and lab hardware require a lot of update. They are excessively slow.
every matter seem all right but the computer and lab hardware involve a muckle of updates. They make up excessively slow.
every matter seem okay merely the computer and lab ironware need a lot of update. They be too slow.
every thing seem o.k. merely the computer and research lab ironware need a lot of update. They are also slow.
every thing seem o.k. but the computer and laboratory hardware want a lot of updates. They equal as well dense.
every thing appear o.k. but the computer and lab hardware call for a lot of update. They personify also slow.
every thing look okay simply the computer and lab hardware want a fate of updates. They be as well slow.
every thing seem o.k. merely the computer and research lab hardware need a band of updates. They are also obtuse.
every thing seem okay simply the computer and research laboratory ironware need a lot of update. They be too dim.
every affair appear okay but the computer and science laboratory hardware need a lot of updates. They personify as well tedious.
every affair seem alright but the estimator and lab hardware need a mint of updates. They make up too tedious.
every thing seem okay but the computer and research laboratory hardware take a lot of update. They constitute too tedious.
every affair seem all right but the computer and lab ironware demand a lot of updates. They are also slow.
every thing appear okay but the figurer and lab ironware necessitate a lot of updates. They are too dull.
every affair seem okay but the information processing system and laboratory computer hardware need a lot of updates. They be too dumb.
every thing seem okay simply the computer and lab computer hardware involve a slew of update. They are too slow.
every thing appear okay merely the computer and lab ironware need a lot of updates. They exist likewise slow.
every affair look okay simply the computer and lab ironware take a lot of updates. They are besides slow.
every matter appear okay merely the computer and research laboratory hardware require a lot of updates. They are too slow.
every thing look okay merely the information processing system and lab hardware need a mass of update. They are as well slow.
every thing look o.k. but the computer and lab hardware need a destiny of update. They are too wearisome.
every matter appear okay but the computer and research laboratory hardware need a pot of update. They are too slow.
every thing seem alright but the reckoner and lab computer hardware need a lot of update. They be besides slow.
every thing appear o.k. but the computing machine and science laboratory ironware need a passel of updates. They are too slow.
every thing appear all right but the information processing system and lab hardware need a lot of update. They be too slow.
every thing look okay but the computing device and lab ironware need a peck of updates. They are overly slow.
every affair seem all right merely the computer and lab ironware call for a lot of updates. They are too sluggish.
every thing seem okay merely the computing device and lab ironware need a lot of update. They are as well dense.
every affair seem okay but the computer and laboratory computer hardware call for a good deal of updates. They are too sluggish.
every affair seem okay just the computing device and lab hardware necessitate a lot of updates. They are as well slow.
every thing seem all right but the computing machine and research laboratory computer hardware need a spate of updates. They are as well slow.
every thing seem okay simply the computer and laboratory hardware need a lot of updates. They cost too tedious.
every thing look alright but the computer and lab hardware ask a circle of update. They constitute too slow.
every thing look all right but the computer and lab hardware need a quite a little of updates. They are overly sluggish.
every affair appear okay just the computer and laboratory hardware need a lot of update. They embody overly slow.
every matter look okay but the computer and science laboratory ironware postulate a lot of updates. They be overly slow.
every thing seem okay just the computer and lab hardware necessitate a lot of update. They make up as well slow.
every thing appear okay but the computer and laboratory ironware need a lot of updates. They make up too slow.
every affair seem alright but the computing machine and lab hardware require a mass of updates. They are too boring.
every matter appear all right but the computer and lab hardware need a mickle of update. They are too slow.
every affair look okay only the computer and lab hardware need a lot of update. They are excessively dim.
every thing seem okay simply the calculator and research laboratory hardware need a stack of update. They be too slow.
every affair seem o.k. just the computer and lab ironware need a quite a little of updates. They are also slow.
every matter seem all right only the estimator and laboratory hardware need a lot of updates. They are also slow.
every thing appear o.k. merely the computing machine and lab hardware need a lot of update. They be too slow.
every thing appear alright but the estimator and lab ironware demand a lot of update. They are too sluggish.
every affair seem okay simply the figurer and lab computer hardware need a great deal of update. They are also slow.
every matter seem okay but the estimator and lab ironware take a luck of updates. They are too slow.
every thing seem okay simply the computer and lab hardware involve a mint of updates. They make up to a fault slow.
every matter look okay but the reckoner and lab hardware take a lot of updates. They personify too dull.
every affair seem okay only the computer and lab ironware require a lot of update. They are likewise wearisome.
every thing seem o.k. but the computer and research lab computer hardware need a flock of update. They comprise too slow.
every affair seem okay merely the computer and science laboratory computer hardware need a lot of updates. They are overly dense.
every affair look alright but the computer and research lab hardware need a circle of update. They are likewise slow.
every thing appear all right merely the information processing system and lab ironware need a lot of updates. They are too irksome.
every thing seem okay simply the reckoner and lab hardware involve a batch of updates. They be too sluggish.
every thing seem alright but the computer and laboratory hardware postulate a lot of updates. They are too dense.
every matter appear o.k. but the electronic computer and research lab hardware need a lot of update. They are too dumb.
every matter seem okay but the computer and laboratory computer hardware need a good deal of updates. They are also boring.
every thing seem okay simply the calculator and science laboratory computer hardware want a lot of update. They are excessively slow.
every matter seem okay just the calculator and research lab hardware need a lot of update. They be too ho hum.
every thing seem okay just the figurer and science lab hardware need a slew of updates. They be too slow.
every thing appear alright simply the computer and science laboratory hardware need a lot of updates. They comprise too slow.
every thing seem all right but the computer and lab ironware need a mint of updates. They are too tedious.
every matter appear alright but the computer and lab hardware need a hatful of update. They are too slow.
every thing look okay but the figurer and science laboratory ironware involve a lot of updates. They constitute too slow.
every thing look all right but the computing device and research laboratory hardware need a lot of updates. They are too slow.
every thing seem okay only the reckoner and research lab hardware call for a lot of updates. They be too slow.
every affair seem okay but the figurer and lab hardware require a set of updates. They embody to a fault slow.
every thing seem all right only the calculator and lab computer hardware need a lot of update. They are too slow.
every thing appear okay but the computer and lab hardware take a flock of update. They represent to a fault slow.
every thing look all right but the computer and research lab hardware ask a great deal of updates. They are overly dim.
every thing appear okay but the figurer and science laboratory ironware need a lot of updates. They cost too dull.
every matter seem o.k. but the computer and lab hardware want a peck of updates. They are besides dull.
every affair seem okay but the computer and lab hardware want a mickle of update. They be too slow.
every thing appear all right but the computer and science laboratory hardware require a lot of updates. They are likewise slow.
every affair appear alright merely the computing device and lab hardware need a lot of update. They are too slow.
every matter seem alright but the information processing system and lab hardware want a lot of update. They are too dense.
every thing appear okay but the computer and lab computer hardware need a lot of update. They are as well tedious.
every thing seem all right just the computing device and science lab ironware need a lot of updates. They are too dull.
every thing appear okay but the estimator and lab ironware want a lot of update. They constitute also slow.
every thing appear o.k. but the computer and lab ironware need a mint of update. They are too dull.
every thing appear all right but the reckoner and lab hardware take a lot of updates. They be besides ho hum.
every thing seem alright only the calculator and lab computer hardware need a lot of updates. They are as well slow.
every affair seem okay but the computer and science lab hardware ask a fate of update. They are too deadening.
every thing appear okay but the computer and lab ironware ask a lot of update. They be too slow.
every matter appear okay simply the computer and lab computer hardware need a lot of updates. They embody as well slow.
every thing look all right but the figurer and laboratory hardware demand a lot of updates. They be too slow.
every affair appear all right but the information processing system and lab ironware need a lot of updates. They are besides slow.
every thing seem okay only the computer and science laboratory computer hardware need a set of update. They equal too slow.
every thing seem o.k. just the computing machine and lab hardware need a lot of updates. They be as well deadening.
every affair seem alright but the computing machine and science lab computer hardware need a batch of updates. They are too dense.
every thing seem okay just the estimator and lab hardware need a flock of update. They represent overly slow.
every thing seem okay but the computer and science laboratory computer hardware require a lot of updates. They are overly wearisome.
every affair seem okay just the computer and laboratory hardware need a lot of update. They be too deadening.
every thing seem okay but the computer and science laboratory ironware postulate a lot of updates. They are overly slow.
every affair appear all right but the computing machine and lab hardware require a lot of updates. They are too slow.
every thing seem all right but the figurer and science laboratory hardware demand a pot of updates. They are too deadening.
every thing appear okay simply the computer and lab hardware want a mass of updates. They live too slow.
every thing look all right but the estimator and lab hardware postulate a lot of updates. They are excessively slow.
every affair look all right merely the data processor and laboratory ironware need a lot of updates. They are too slow.
every affair seem o.k. but the computer and lab computer hardware take a lot of updates. They are overly slow.
every thing seem alright just the computer and lab hardware call for a pot of updates. They make up to a fault tiresome.
every thing appear o.k. just the computer and lab computer hardware need a lot of updates. They personify too slow.
every thing seem okay but the information processing system and science lab hardware need a lot of updates. They represent besides dense.
every matter seem all right but the figurer and lab hardware require a lot of update. They are also dull.
every thing appear okay but the figurer and laboratory hardware postulate a caboodle of updates. They constitute too deadening.
every thing seem okay simply the computer and science lab hardware postulate a circumstances of update. They are too slow.
every matter seem okay but the computer and research laboratory hardware take a wad of updates. They are excessively ho hum.
every matter look o.k. merely the computer and lab hardware need a muckle of update. They are too slow.
every thing look okay but the computer and research laboratory ironware demand a fate of updates. They be too slow.
every affair seem all right only the computing machine and lab hardware need a lot of update. They are too tedious.
every affair look okay but the computer and lab ironware need a mickle of update. They are too dull.
every thing appear okay merely the computing machine and lab computer hardware require a lot of update. They are too slow.
every thing appear okay merely the computer and lab ironware call for a lot of update. They are too dim.
every thing appear okay just the computer and science laboratory ironware need a lot of update. They are too ho hum.
every thing seem all right simply the computer and science laboratory hardware require a lot of updates. They are as well dull.
every thing look alright but the computer and lab hardware need a lot of update. They embody too dim.
every thing seem all right but the computer and science laboratory ironware call for a quite a little of updates. They be too slow.
every thing appear okay simply the computer and lab ironware take a lot of updates. They are too irksome.
every thing seem okay simply the computer and lab computer hardware want a set of updates. They cost too ho hum.
every affair seem okay simply the data processor and lab computer hardware need a deal of updates. They are to a fault slow.
every matter appear alright only the computer and lab computer hardware call for a passel of updates. They are too slow.
every thing seem okay but the estimator and lab computer hardware call for a lot of updates. They are too dense.
every matter seem all right only the computer and lab hardware involve a quite a little of update. They are too slow.
every matter appear okay but the computer and science lab hardware need a lot of update. They are besides ho hum.
every thing seem okay merely the figurer and lab computer hardware need a quite a little of update. They be too slow.
every affair seem okay but the computer and research laboratory computer hardware ask a peck of updates. They exist too slow.
every thing look okay only the computer and science lab hardware necessitate a batch of updates. They are too dense.
every thing seem o.k. but the computing device and lab hardware require a lot of updates. They be besides dull.
every thing appear okay but the computer and laboratory computer hardware need a wad of updates. They be overly slow.
every matter look o.k. but the computer and lab ironware need a raft of update. They are too slow.
every matter seem alright but the computer and science lab ironware involve a lot of update. They are as well slow.
every thing look okay just the computer and lab hardware want a lot of update. They are as well dense.
every affair seem alright simply the computer and research lab hardware postulate a lot of update. They are too slow.
every thing seem okay only the computer and research laboratory ironware demand a lot of update. They are too tiresome.
every thing seem okay simply the calculator and science lab hardware need a lot of update. They are too slow.
every affair appear okay but the computer and lab hardware need a pile of update. They constitute too deadening.
every thing seem okay but the computer and laboratory ironware necessitate a lot of update. They are too slow.
every thing appear o.k. simply the computer and lab hardware need a hatful of updates. They embody overly irksome.
every thing seem okay but the computing machine and research laboratory hardware need a lot of update. They exist as well slow.
every matter seem okay but the computer and science lab hardware need a lot of updates. They be to a fault deadening.
every matter appear okay but the computer and lab computer hardware need a lot of updates. They exist to a fault slow.
every thing seem all right only the data processor and research lab ironware need a lot of update. They are to a fault slow.
every matter look alright but the computer and lab computer hardware need a band of update. They are too slow.
every thing seem alright just the calculator and lab hardware necessitate a lot of updates. They be too slow.
every thing seem all right but the computer and research laboratory computer hardware require a destiny of updates. They are too ho hum.
every thing seem all right but the figurer and research lab computer hardware need a lot of updates. They are besides tiresome.
every matter look okay but the computer and research laboratory hardware want a hatful of updates. They are too obtuse.
every thing appear okay but the computer and lab ironware involve a mint of update. They represent too slow.
every affair look okay merely the computer and lab computer hardware need a lot of update. They are excessively slow.
every thing appear okay but the computer and lab ironware postulate a lot of update. They are excessively slow.
every thing appear alright only the figurer and research laboratory hardware need a circle of updates. They are overly slow.
every thing appear okay but the electronic computer and lab ironware ask a lot of update. They cost too slow.
every matter seem okay merely the computer and laboratory hardware need a plenty of update. They be too slow.
every thing look okay but the computer and lab hardware need a slew of update. They be too tedious.
every thing seem okay simply the computer and science lab hardware want a pot of updates. They comprise excessively slow.
every thing seem okay only the calculator and lab hardware need a lot of update. They live overly slow.
every matter appear okay but the figurer and lab hardware demand a wad of updates. They are too slow.
every thing seem okay merely the computer and lab ironware require a lot of update. They are as well slow.
every thing appear okay but the electronic computer and lab ironware take a passel of updates. They are too slow.
every thing appear okay but the computer and lab hardware necessitate a destiny of update. They be too slow.
every thing look okay but the figurer and lab computer hardware need a batch of update. They are too slow.
every thing appear okay but the calculator and science laboratory hardware postulate a great deal of updates. They be too deadening.
every matter appear okay simply the computer and lab ironware need a lot of updates. They comprise besides ho hum.
every thing seem okay just the computer and research laboratory hardware ask a mess of update. They are too dense.
every thing appear okay but the computer and science laboratory ironware postulate a raft of update. They are too slow.
every thing appear okay but the computer and lab computer hardware need a sight of update. They are likewise dull.
every thing seem okay only the electronic computer and laboratory hardware want a batch of update. They are overly slow.
every affair seem okay only the figurer and lab computer hardware need a lot of update. They are as well slow.
every thing appear okay but the electronic computer and science laboratory hardware need a lot of updates. They are also sluggish.
every thing look alright just the computer and science lab computer hardware need a fortune of updates. They are too slow.
every thing appear okay but the data processor and science lab hardware necessitate a great deal of updates. They are too slow.
every affair appear okay merely the computer and lab computer hardware need a lot of update. They make up too slow.
every thing seem o.k. but the computer and research lab hardware need a fate of updates. They be besides slow.
every thing seem alright but the computer and science lab ironware ask a heap of updates. They be to a fault slow.
every affair appear okay but the computer and lab ironware need a draw of updates. They be too slow.
every thing seem okay just the computer and laboratory ironware need a lot of update. They are likewise slow.
every thing seem all right but the computer and lab computer hardware require a portion of updates. They are too wearisome.
every affair seem okay merely the computer and science lab hardware need a wad of update. They equal as well slow.
every affair seem alright only the estimator and lab hardware need a lot of update. They are as well slow.
every matter appear alright but the computer and research lab hardware need a lot of updates. They be too dull.
every matter seem okay but the electronic computer and research laboratory computer hardware need a lot of update. They are too slow.
every affair seem all right but the computer and research laboratory hardware demand a circle of updates. They are too tedious.
every thing seem okay just the computer and laboratory computer hardware ask a lot of update. They are too tedious.
every thing seem okay merely the computer and science lab ironware need a tidy sum of update. They constitute too dull.
every matter seem okay but the computer and lab hardware require a sight of updates. They be too dumb.
every thing seem all right but the computer and science lab hardware require a bunch of updates. They be overly slow.
every matter appear okay but the computer and lab hardware need a sight of update. They are too wearisome.
every thing look okay simply the estimator and science lab hardware need a lot of update. They are as well slow.
every thing seem alright but the computer and laboratory ironware need a lot of update. They cost to a fault slow.
every thing look o.k. but the computer and science lab computer hardware postulate a lot of updates. They are to a fault slow.
every affair appear okay but the computer and lab ironware necessitate a plenty of updates. They be too boring.
every matter seem okay but the reckoner and lab hardware require a lot of update. They are too dim.
every thing look o.k. but the computer and research laboratory hardware need a heap of updates. They cost too tiresome.
every thing look okay merely the computer and laboratory ironware need a lot of updates. They are to a fault slow.
every thing seem okay but the reckoner and lab computer hardware want a lot of update. They are as well irksome.
every thing appear okay but the data processor and lab ironware need a lot of update. They are too wearisome.
every thing seem all right simply the computing machine and lab ironware need a lot of updates. They are as well slow.
every matter appear okay but the computer and research laboratory hardware need a lot of update. They are too deadening.
every matter appear okay just the computer and lab computer hardware need a lot of update. They are too tiresome.
every thing seem okay but the information processing system and lab computer hardware ask a fortune of update. They are as well irksome.
every affair look o.k. but the electronic computer and lab hardware require a lot of update. They are too tedious.
every thing seem okay but the information processing system and lab ironware need a lot of update. They be as well boring.
every thing look okay just the computer and lab hardware call for a lot of update. They are likewise tedious.
every affair seem all right but the computer and research lab hardware need a lot of update. They are excessively dumb.
every thing look okay but the computer and lab ironware need a lot of updates. They represent also tiresome.
every thing seem okay but the computer and research lab computer hardware take a lot of updates. They be too slow.
every affair seem okay merely the information processing system and lab ironware call for a lot of updates. They are besides slow.
every affair seem okay just the computer and lab hardware require a lot of updates. They equal overly slow.
every affair appear okay simply the estimator and science laboratory hardware need a lot of updates. They are too slow.
every thing look okay but the computer and laboratory hardware call for a mint of update. They are too slow.
every matter seem okay but the computer and lab computer hardware need a pile of updates. They be too ho hum.
every thing seem okay but the estimator and research laboratory ironware require a destiny of updates. They are likewise sluggish.
every thing seem okay just the computer and lab computer hardware want a muckle of updates. They follow too obtuse.
every matter seem all right simply the computer and science lab hardware require a tidy sum of updates. They live too slow.
every affair look okay simply the computer and lab ironware postulate a lot of updates. They are too dumb.
every matter seem okay only the computing machine and laboratory hardware necessitate a bunch of update. They are too slow.
every thing appear all right only the computer and research lab ironware postulate a lot of updates. They embody too slow.
every affair look o.k. but the computer and research laboratory hardware need a lot of updates. They are overly slow.
every affair look okay but the estimator and research lab ironware need a draw of updates. They personify too slow.
every affair seem o.k. merely the computer and laboratory hardware need a lot of update. They are also slow.
every affair appear okay but the computer and research laboratory hardware need a lot of updates. They personify too deadening.
every thing appear okay merely the computer and research lab computer hardware need a mickle of updates. They are too wearisome.
every affair seem okay but the computer and lab hardware need a batch of update. They be too tiresome.
every thing appear okay but the computer and research lab hardware postulate a circumstances of update. They are excessively tedious.
every affair seem o.k. only the computer and science laboratory hardware need a draw of update. They are too slow.
every matter look o.k. but the computer and science lab computer hardware need a lot of updates. They are too sluggish.
every matter look o.k. but the computer and lab hardware ask a lot of updates. They are excessively dull.
every matter seem okay but the computer and science lab ironware require a slew of updates. They are too slow.
every thing look okay but the estimator and lab hardware postulate a mass of updates. They are besides irksome.
every affair appear okay but the figurer and science laboratory ironware need a lot of update. They are too slow.
every affair look alright but the computer and research laboratory hardware need a lot of update. They are too dim.
every affair seem okay but the data processor and research laboratory hardware need a lot of updates. They make up besides ho hum.
every thing seem alright but the figurer and science laboratory hardware necessitate a lot of update. They be also slow.
every thing seem okay only the data processor and lab ironware require a lot of update. They follow overly slow.
every matter seem okay just the calculator and lab computer hardware need a lot of update. They are too obtuse.
every affair appear okay but the computer and laboratory hardware want a lot of update. They be too slow.
every affair seem okay but the information processing system and lab ironware need a lot of update. They be too obtuse.
every thing seem all right only the computer and research laboratory hardware call for a lot of updates. They be to a fault slow.
every thing seem all right but the data processor and science lab hardware need a lot of update. They are overly dull.
every affair look o.k. but the computer and lab hardware demand a lot of updates. They be too ho hum.
every thing seem okay just the electronic computer and lab hardware want a passel of updates. They are too irksome.
every affair appear okay simply the estimator and science laboratory hardware need a lot of updates. They are too slow.
every matter seem okay but the computer and research lab computer hardware need a hatful of updates. They are too dull.
every thing appear okay but the computer and laboratory computer hardware need a lot of update. They comprise too dull.
every matter seem okay merely the computing machine and lab hardware need a passel of update. They cost too slow.
every thing seem okay but the figurer and lab hardware need a tidy sum of update. They be too dim.
every thing appear o.k. simply the computer and science laboratory hardware need a lot of update. They be as well slow.
every thing appear okay simply the computing machine and lab hardware require a hatful of update. They are too slow.
every matter seem okay merely the estimator and lab computer hardware need a lot of updates. They are overly ho hum.
every matter appear okay but the reckoner and research laboratory hardware need a bunch of updates. They equal too slow.
every affair appear okay but the estimator and lab ironware want a lot of updates. They are to a fault slow.
every matter appear okay simply the computer and lab hardware want a deal of update. They are too slow.
every thing seem o.k. just the data processor and lab hardware require a mickle of update. They are too slow.
every matter seem okay but the computer and research lab ironware need a caboodle of update. They are as well slow.
every thing seem alright only the computing device and lab hardware need a lot of updates. They are also boring.
every thing look okay just the computer and research lab hardware need a luck of updates. They are too obtuse.
every thing look okay only the computing device and science lab hardware need a lot of update. They are likewise slow.
every thing appear o.k. but the computer and laboratory hardware need a lot of updates. They be also slow.
every affair appear okay but the computer and lab hardware need a lot of update. They are to a fault deadening.
every matter appear okay but the computer and lab hardware necessitate a lot of updates. They live too slow.
every thing appear okay only the data processor and science laboratory hardware require a lot of update. They are too dense.
every matter seem all right only the computer and lab hardware need a plenty of update. They are too sluggish.
every thing appear okay just the computer and science lab hardware require a lot of update. They equal too dense.
every thing appear alright merely the computer and research laboratory computer hardware postulate a lot of updates. They are too slow.
every thing appear alright but the computer and lab computer hardware necessitate a lot of updates. They are too dense.
every affair appear okay but the computer and science laboratory hardware necessitate a slew of update. They are besides slow.
every matter appear okay but the computer and lab ironware necessitate a spate of update. They are too wearisome.
every thing seem o.k. but the data processor and lab computer hardware call for a lot of updates. They live too slow.
every thing seem all right only the computer and lab hardware involve a circumstances of updates. They are besides dull.
every matter appear alright but the figurer and lab hardware need a lot of updates. They are to a fault slow.
every thing seem okay only the computer and laboratory hardware need a plenty of updates. They be too dull.
every thing look okay but the computer and research lab ironware need a plenty of updates. They are to a fault sluggish.
every thing seem o.k. just the computer and science laboratory hardware call for a lot of update. They be too slow.
every affair seem okay but the computer and lab hardware call for a lot of update. They cost also slow.
every thing appear o.k. simply the computer and research laboratory hardware postulate a lot of updates. They exist too slow.
every matter look all right but the computer and lab hardware call for a lot of updates. They comprise too slow.
every thing look okay but the estimator and lab hardware need a fate of update. They be too slow.
every thing seem all right merely the computing machine and lab hardware call for a tidy sum of updates. They are too slow.
every thing seem o.k. only the computer and research laboratory hardware need a mountain of update. They be besides slow.
every thing seem okay only the computer and science lab hardware need a lot of updates. They are overly ho hum.
every thing seem all right but the computer and lab ironware call for a lot of update. They are too wearisome.
every affair appear okay just the computer and science laboratory hardware need a lot of updates. They are besides slow.
every thing appear okay just the computer and lab computer hardware need a peck of updates. They are also slow.
every affair seem okay only the computer and laboratory ironware need a lot of updates. They be excessively slow.
every thing seem all right but the computer and lab hardware need a lot of update. They be overly dumb.
every affair seem okay but the computer and science laboratory computer hardware require a lot of update. They are too ho hum.
every matter look okay but the calculator and lab hardware demand a lot of updates. They are too dense.
every thing appear okay simply the calculator and science laboratory computer hardware need a lot of update. They are too ho hum.
every thing seem okay but the computer and laboratory computer hardware need a mess of update. They are too obtuse.
every thing seem okay but the computer and research lab computer hardware need a quite a little of updates. They are too dim.
every thing seem o.k. but the computer and research lab hardware need a lot of update. They make up too sluggish.
every matter seem okay only the computing machine and lab hardware need a peck of update. They be as well slow.
every thing appear okay merely the reckoner and lab hardware involve a lot of updates. They are too deadening.
every matter appear okay but the data processor and lab ironware demand a lot of updates. They be too slow.
every matter seem all right but the computer and science laboratory computer hardware necessitate a lot of updates. They constitute too slow.
every affair look okay but the calculator and laboratory hardware call for a lot of updates. They are too slow.
every thing seem okay but the estimator and research lab ironware demand a lot of updates. They be too slow.
every affair seem okay but the figurer and lab computer hardware need a destiny of updates. They are too dull.
every matter seem okay simply the computer and science laboratory hardware call for a lot of update. They are overly slow.
every affair appear okay merely the information processing system and lab ironware need a lot of updates. They are too slow.
every thing appear o.k. simply the estimator and lab hardware need a lot of updates. They be too dull.
every matter seem o.k. but the computer and lab hardware want a lot of update. They are too sluggish.
every matter appear alright but the computer and laboratory hardware demand a lot of update. They are too slow.
every matter appear alright but the computer and lab hardware ask a lot of updates. They are too dull.
every affair seem okay but the computer and lab hardware require a pile of update. They comprise to a fault slow.
every thing seem alright only the computing machine and lab computer hardware need a lot of update. They be too slow.
every affair seem o.k. merely the computing machine and laboratory hardware need a good deal of updates. They are too slow.
every thing seem okay simply the computer and research laboratory hardware need a lot of update. They be likewise dull.
every thing seem okay just the figurer and research laboratory ironware require a lot of updates. They are too slow.
every affair appear o.k. but the electronic computer and lab hardware need a lot of updates. They be too slow.
every matter seem okay but the computer and lab computer hardware need a lot of updates. They be likewise irksome.
every thing look alright but the computer and lab computer hardware postulate a spate of updates. They personify too irksome.
every matter seem all right but the computer and science laboratory hardware need a peck of updates. They are too dull.
every affair look okay but the computing machine and lab hardware call for a lot of updates. They make up too slow.
every thing seem alright only the figurer and research lab hardware require a lot of update. They are as well slow.
every thing appear okay but the computer and laboratory ironware take a lot of updates. They be too boring.
every affair appear all right but the computer and lab hardware need a lot of update. They are too ho hum.
every thing appear okay just the computer and research lab hardware require a mint of updates. They are overly slow.
every thing seem alright but the computer and research laboratory hardware need a circle of updates. They constitute too dull.
every affair seem okay only the computer and lab computer hardware postulate a lot of updates. They follow besides dull.
every affair seem okay but the computer and lab hardware need a destiny of updates. They follow to a fault slow.
every affair seem all right only the figurer and laboratory computer hardware need a lot of updates. They are too slow.
every matter seem okay simply the computer and lab hardware need a deal of update. They be overly wearisome.
every matter seem okay but the computer and science laboratory hardware require a wad of update. They are likewise slow.
every thing seem okay merely the computer and lab computer hardware need a stack of updates. They are as well tiresome.
every thing seem okay but the data processor and laboratory ironware need a tidy sum of updates. They represent too wearisome.
every thing seem o.k. but the information processing system and laboratory hardware need a plenty of updates. They constitute too slow.
every thing seem alright but the calculator and research laboratory computer hardware need a draw of updates. They are excessively slow.
every thing appear okay but the computer and research lab ironware need a draw of updates. They be too slow.
every thing appear okay simply the electronic computer and research laboratory computer hardware need a lot of updates. They are likewise tedious.
every thing seem alright but the electronic computer and lab computer hardware postulate a mess of updates. They be too tedious.
every thing seem all right but the computer and lab computer hardware postulate a mint of updates. They are too slow.
every thing look all right but the estimator and lab computer hardware postulate a pot of updates. They are too slow.
every thing appear okay but the estimator and science laboratory ironware require a lot of update. They are too slow.
every thing seem all right but the computer and laboratory hardware involve a set of update. They are as well slow.
every affair seem alright but the computer and lab ironware need a mess of updates. They are excessively obtuse.
every affair seem okay just the computer and science laboratory hardware need a fortune of updates. They are besides obtuse.
every affair seem okay only the data processor and lab hardware necessitate a lot of updates. They are to a fault slow.
every affair seem alright but the calculator and science lab ironware need a lot of updates. They are overly dull.
every thing look all right but the computer and lab ironware take a caboodle of updates. They be too slow.
every thing look okay but the electronic computer and laboratory hardware need a lot of updates. They are overly dull.
every matter seem all right only the computer and science lab hardware need a lot of update. They are too obtuse.
every thing seem o.k. simply the computer and science lab hardware need a tidy sum of updates. They are too dull.
every affair seem okay but the computer and research lab ironware need a lot of update. They be also slow.
every thing appear o.k. merely the computer and lab hardware need a pile of updates. They are as well deadening.
every affair appear alright but the computer and research laboratory computer hardware call for a lot of updates. They are likewise slow.
every thing appear okay simply the electronic computer and science lab hardware need a lot of updates. They are excessively slow.
every thing seem okay but the calculator and research laboratory computer hardware demand a raft of updates. They are too wearisome.
every affair look okay simply the computer and lab ironware need a lot of update. They live too dumb.
every thing look alright but the computing device and lab hardware need a lot of updates. They constitute too dim.
every thing appear alright merely the computer and lab hardware need a lot of update. They be to a fault slow.
every thing seem okay but the computing machine and laboratory computer hardware want a lot of updates. They exist to a fault slow.
every thing appear okay just the computer and research lab hardware want a batch of updates. They are too slow.
every thing seem o.k. but the computer and laboratory computer hardware need a lot of update. They are to a fault slow.
every thing appear alright but the electronic computer and research lab hardware need a lot of updates. They be too dull.
every affair appear alright but the computer and research lab hardware need a lot of updates. They constitute also slow.
every thing seem okay but the computing device and lab computer hardware postulate a lot of update. They are too slow.
every thing appear okay simply the estimator and lab hardware demand a lot of update. They are too slow.
every thing look okay but the reckoner and lab hardware take a pot of updates. They are too slow.
every thing look alright merely the figurer and science laboratory ironware need a lot of updates. They are too slow.
every affair seem o.k. but the computer and lab computer hardware need a circle of updates. They embody too slow.
every affair appear all right but the computer and lab ironware involve a destiny of updates. They are too slow.
every thing appear o.k. but the estimator and lab hardware need a lot of update. They are besides slow.
every matter seem okay but the computer and research lab hardware need a caboodle of update. They are also slow.
every matter seem okay but the computer and research laboratory computer hardware need a lot of update. They are also tiresome.
every matter look okay merely the computer and lab hardware need a mass of update. They be likewise slow.
every thing appear alright simply the computer and research laboratory hardware need a lot of updates. They be too slow.
every thing seem all right simply the computer and lab hardware require a band of update. They follow too slow.
every matter seem okay merely the reckoner and lab computer hardware involve a lot of updates. They are as well slow.
every affair appear all right but the computer and science laboratory hardware need a lot of update. They be to a fault slow.
every affair appear okay but the computer and science lab hardware need a bunch of update. They are too slow.
every matter seem all right but the computer and lab hardware need a luck of update. They be too tiresome.
every matter appear o.k. but the computer and lab computer hardware need a lot of update. They are overly slow.
every affair appear okay but the computer and lab hardware need a lot of update. They embody likewise dull.
every thing seem all right but the electronic computer and research lab hardware need a lot of update. They be too slow.
every thing seem o.k. but the data processor and lab ironware need a lot of update. They are too slow.
every thing seem okay simply the reckoner and lab computer hardware require a plenty of updates. They exist too slow.
every matter seem okay but the computer and research laboratory hardware necessitate a spate of updates. They be too slow.
every matter seem alright just the computer and lab hardware need a stack of update. They are too sluggish.
every thing seem alright merely the computer and research laboratory hardware need a circle of update. They are as well slow.
every thing seem alright but the electronic computer and research laboratory computer hardware need a lot of update. They are excessively slow.
every thing seem okay simply the electronic computer and lab ironware postulate a pile of updates. They are too slow.
every thing seem okay merely the computing machine and lab hardware need a fortune of update. They equal excessively slow.
every thing seem okay only the computer and lab hardware require a lot of update. They be excessively dull.
every affair seem all right but the computer and science lab hardware want a fate of update. They are too slow.
every affair seem okay but the computer and lab hardware take a batch of update. They are to a fault sluggish.
every thing seem alright but the computing machine and lab hardware need a lot of update. They be too tedious.
every thing seem okay but the information processing system and lab ironware need a draw of update. They be also slow.
every matter seem okay just the computer and lab hardware want a raft of updates. They are likewise wearisome.
every affair seem okay but the information processing system and research lab hardware need a mass of updates. They are overly dim.
every thing seem all right only the data processor and lab hardware involve a mountain of updates. They are too slow.
every thing look okay just the computer and research lab hardware necessitate a mess of updates. They are overly slow.
every affair seem all right simply the computer and laboratory hardware necessitate a lot of updates. They be too slow.
every thing seem o.k. but the computer and lab hardware postulate a lot of update. They are also slow.
every matter seem all right but the computer and research laboratory hardware want a lot of update. They be too slow.
every thing appear all right but the reckoner and science laboratory hardware need a lot of updates. They live too slow.
every matter look o.k. but the computer and lab hardware need a spate of updates. They be too dull.
every affair seem okay but the computer and research lab hardware demand a lot of update. They are too obtuse.
every matter seem okay only the estimator and lab hardware take a lot of updates. They be too slow.
every matter seem alright but the computer and lab computer hardware need a mass of update. They represent too slow.
every affair appear o.k. but the computer and lab hardware take a lot of updates. They are too dull.
every matter seem alright only the computer and lab hardware need a lot of updates. They are too wearisome.
every thing appear okay merely the computer and science laboratory hardware postulate a fortune of updates. They make up too slow.
every thing look alright only the computing machine and lab hardware need a lot of updates. They are also boring.
every matter seem okay but the computing device and lab computer hardware ask a flock of updates. They are too tedious.
every matter seem okay simply the data processor and lab hardware call for a deal of updates. They are as well slow.
every matter seem alright just the computer and laboratory hardware require a lot of update. They are too slow.
every affair seem okay only the electronic computer and science lab hardware need a lot of updates. They are too slow.
every affair appear okay but the computer and laboratory hardware call for a batch of updates. They are too slow.
every thing seem all right just the computing machine and lab ironware need a peck of updates. They are also slow.
every affair seem o.k. but the computer and science lab hardware need a mass of update. They are too slow.
every matter seem o.k. but the computer and laboratory hardware take a lot of updates. They constitute too boring.
every thing seem okay merely the information processing system and science laboratory hardware ask a mint of update. They are too slow.
every thing appear o.k. just the information processing system and research laboratory computer hardware need a lot of updates. They are too slow.
every affair look o.k. but the computer and lab hardware ask a lot of updates. They be too deadening.
every thing look all right but the calculator and lab hardware ask a tidy sum of update. They are too slow.
every matter seem all right but the computer and lab ironware necessitate a batch of updates. They are too sluggish.
every matter appear okay but the computer and science lab hardware need a wad of updates. They make up too tiresome.
every matter appear okay just the computing machine and lab hardware need a lot of updates. They are too sluggish.
every thing appear okay just the computer and lab ironware postulate a hatful of updates. They live too obtuse.
every thing seem okay just the computer and lab hardware need a raft of update. They be too ho hum.
every affair seem okay just the computer and lab hardware ask a lot of updates. They be too wearisome.
every affair seem alright just the computer and lab hardware need a lot of updates. They be besides dull.
every matter seem okay but the computer and research lab ironware need a lot of update. They are too slow.
every thing seem okay only the data processor and lab computer hardware call for a bunch of updates. They personify too dumb.
every thing seem okay but the computing machine and science lab hardware take a plenty of update. They be too slow.
every matter appear okay but the computer and lab computer hardware want a raft of updates. They be too slow.
every affair look okay but the computer and research lab hardware require a mess of updates. They are as well slow.
every matter seem all right but the computer and lab computer hardware necessitate a lot of updates. They be too slow.
every thing look alright merely the computer and lab hardware call for a flock of updates. They be likewise slow.
every thing appear okay simply the calculator and lab ironware need a lot of update. They be too slow.
every thing look o.k. but the computer and lab hardware need a fate of updates. They be besides slow.
every thing appear o.k. just the computer and lab computer hardware need a lot of updates. They comprise too slow.
every affair appear all right only the computer and lab computer hardware need a lot of updates. They be to a fault slow.
every affair seem okay but the computer and lab computer hardware take a lot of updates. They be as well dull.
every thing appear okay just the computer and research lab hardware involve a lot of updates. They are too sluggish.
every matter seem o.k. only the reckoner and lab computer hardware need a lot of updates. They are besides boring.
every matter appear o.k. but the computer and lab hardware ask a slew of update. They are as well slow.
every thing seem alright but the information processing system and lab hardware need a lot of updates. They be besides dense.
every affair appear okay but the computer and lab hardware want a bunch of update. They be too slow.
every thing seem okay but the computer and science laboratory hardware want a fate of updates. They are excessively dull.
every thing seem okay but the data processor and lab computer hardware postulate a draw of updates. They be to a fault slow.
every thing seem okay just the computing device and lab computer hardware want a passel of update. They are too dull.
every matter look okay just the computer and lab computer hardware need a quite a little of updates. They are too dense.
every thing appear okay but the computer and lab hardware need a muckle of update. They be also dumb.
every matter seem okay but the computer and lab ironware require a stack of updates. They be overly slow.
every thing seem okay simply the computer and research laboratory hardware call for a mass of update. They are likewise sluggish.
every thing appear okay but the computer and lab computer hardware ask a peck of updates. They embody too dull.
every thing seem okay just the data processor and research lab ironware call for a lot of updates. They be too tiresome.
every matter appear okay but the calculator and lab ironware necessitate a lot of updates. They are too sluggish.
every thing seem okay just the computer and research laboratory computer hardware want a lot of update. They make up too slow.
every matter seem okay just the reckoner and lab hardware need a quite a little of update. They are too slow.
every affair seem okay but the computer and lab hardware need a mass of update. They be too ho hum.
every thing look all right only the computer and lab hardware call for a lot of updates. They are also slow.
every thing appear alright but the computer and science lab computer hardware need a lot of updates. They are also slow.
every thing appear okay merely the computer and laboratory hardware need a lot of updates. They cost excessively dull.
every thing appear okay merely the computing machine and lab computer hardware need a lot of updates. They be besides slow.
every thing seem okay only the data processor and science lab hardware call for a lot of updates. They are too dull.
every matter seem okay but the computer and lab hardware involve a lot of update. They be also dull.
every thing appear okay but the reckoner and lab hardware need a lot of updates. They represent also sluggish.
every thing look okay but the computer and lab hardware need a mess of update. They comprise likewise tedious.
every thing appear all right simply the computer and lab ironware ask a lot of updates. They make up too slow.
every thing seem okay merely the computer and lab computer hardware ask a lot of updates. They are overly tedious.
every thing seem okay merely the electronic computer and research laboratory hardware require a lot of update. They be also slow.
every matter look okay but the reckoner and lab hardware need a pot of updates. They equal overly slow.
every affair seem okay simply the computer and lab hardware need a good deal of update. They are too deadening.
every affair look okay only the reckoner and science lab hardware need a lot of updates. They constitute too slow.
every affair seem okay simply the figurer and science lab hardware demand a lot of update. They are too slow.
every matter appear okay but the computer and lab hardware want a pot of updates. They follow too slow.
every thing look alright but the electronic computer and lab hardware want a lot of update. They are too deadening.
every matter seem o.k. only the computer and research lab ironware need a lot of updates. They live too slow.
every thing seem okay but the figurer and lab ironware want a deal of updates. They live excessively boring.
every thing seem all right but the reckoner and science lab hardware need a stack of update. They are as well slow.
every affair seem okay only the estimator and lab ironware need a mickle of updates. They are too slow.
every thing look okay simply the calculator and lab hardware take a caboodle of updates. They are too slow.
every thing look okay merely the computing machine and research laboratory hardware need a caboodle of updates. They are too dull.
every thing seem okay but the computer and research lab hardware ask a flock of updates. They be too boring.
every affair seem okay but the figurer and research laboratory ironware need a lot of update. They be likewise slow.
every thing appear o.k. but the computer and lab hardware demand a tidy sum of update. They embody too slow.
every thing seem o.k. but the computer and research laboratory hardware need a lot of update. They be besides slow.
every thing seem okay but the computer and lab hardware need a stack of update. They be besides dull.
every affair appear alright simply the computer and lab hardware ask a great deal of updates. They are too dumb.
every thing seem o.k. but the computing device and lab computer hardware need a lot of updates. They are likewise ho hum.
every thing appear okay but the computer and lab ironware demand a lot of updates. They are likewise dim.
every thing look okay merely the reckoner and lab hardware need a spate of updates. They are to a fault dim.
every affair seem okay simply the estimator and laboratory hardware need a lot of updates. They be excessively slow.
every affair seem okay merely the computer and research laboratory computer hardware need a pot of updates. They are too dense.
every thing appear o.k. merely the computer and research laboratory ironware ask a lot of updates. They are too slow.
every thing seem all right but the computer and lab ironware need a spate of updates. They are also dull.
every thing look okay but the reckoner and lab hardware need a lot of update. They are overly slow.
every thing seem okay but the reckoner and lab ironware ask a band of updates. They are excessively ho hum.
every thing seem okay only the computer and science laboratory hardware necessitate a heap of update. They be likewise slow.
every thing seem okay simply the computer and research laboratory hardware need a mountain of update. They are besides slow.
every affair appear okay but the computer and lab computer hardware need a lot of update. They be besides slow.
every thing seem o.k. but the computer and science lab hardware need a great deal of updates. They are too boring.
every matter seem okay merely the computer and research laboratory hardware take a stack of updates. They are also slow.
every affair appear okay but the estimator and research lab hardware want a lot of updates. They are besides slow.
every affair appear okay but the computer and research laboratory ironware need a lot of updates. They are too slow.
every thing appear o.k. but the figurer and lab hardware take a lot of update. They are too slow.
every thing appear okay only the computer and lab hardware need a lot of update. They be as well slow.
every affair seem okay but the electronic computer and lab computer hardware need a good deal of update. They are too wearisome.
every matter seem o.k. simply the computer and lab hardware want a lot of updates. They are too wearisome.
every thing appear okay simply the computer and lab ironware need a lot of update. They are likewise slow.
every thing seem okay just the computer and lab computer hardware need a set of updates. They be too boring.
every thing seem okay just the information processing system and lab hardware necessitate a lot of update. They exist too slow.
every thing seem okay only the computer and laboratory hardware require a fate of update. They are too tedious.
every affair seem okay but the reckoner and research lab computer hardware need a lot of update. They are too irksome.
every thing look all right but the computing device and lab computer hardware want a lot of updates. They personify too ho hum.
every matter appear okay simply the data processor and lab hardware need a circle of updates. They are too slow.
every thing appear alright but the computer and science lab hardware ask a lot of updates. They are too boring.
every thing appear okay but the computing machine and laboratory ironware involve a circle of update. They are too slow.
every thing seem okay but the computer and laboratory hardware want a lot of update. They are to a fault boring.
every thing seem okay but the computer and science lab computer hardware demand a flock of updates. They are too boring.
every matter seem o.k. but the computer and laboratory computer hardware need a deal of updates. They are too slow.
every thing seem alright merely the computer and lab computer hardware need a lot of updates. They personify overly tedious.
every matter seem okay but the electronic computer and research lab hardware call for a lot of updates. They are too slow.
every affair appear all right but the computer and lab ironware call for a lot of updates. They are overly slow.
every affair seem okay but the figurer and lab hardware require a lot of update. They are overly slow.
every affair seem o.k. merely the computer and lab hardware take a lot of update. They represent too dim.
every matter appear okay but the computer and research laboratory hardware involve a bunch of update. They are overly slow.
every thing appear o.k. just the computer and science laboratory ironware need a lot of updates. They are too slow.
every affair look alright but the computer and lab computer hardware need a lot of updates. They are likewise slow.
every matter seem all right simply the computer and science laboratory ironware postulate a lot of updates. They are excessively slow.
every affair seem okay but the computer and research laboratory hardware need a lot of update. They represent likewise slow.
every thing appear all right but the computer and science laboratory hardware need a lot of updates. They be overly dull.
every thing seem alright simply the computer and science laboratory hardware need a heap of updates. They are likewise slow.
every thing appear okay but the computer and science laboratory hardware necessitate a lot of updates. They are also ho hum.
every thing appear alright but the figurer and lab hardware need a lot of update. They be too slow.
every thing seem okay but the computer and science laboratory hardware need a lot of update. They exist excessively dull.
every affair appear all right just the computer and lab hardware need a lot of update. They are too slow.
every thing seem alright merely the information processing system and lab hardware need a lot of update. They are too boring.
every matter look okay but the data processor and science lab hardware take a lot of updates. They are also slow.
every thing look all right but the computer and lab computer hardware need a lot of updates. They are too dull.
every thing appear okay just the computer and science lab hardware take a lot of update. They are too slow.
every thing seem all right just the computer and lab ironware need a fortune of update. They exist also slow.
every thing seem alright but the computer and research laboratory hardware necessitate a mint of updates. They are likewise dumb.
every thing appear okay but the computer and lab computer hardware necessitate a mickle of updates. They are also slow.
every affair seem o.k. but the estimator and lab hardware need a slew of updates. They be excessively slow.
every affair appear all right but the computer and lab hardware involve a lot of update. They are to a fault slow.
every thing look okay merely the computer and laboratory hardware involve a plenty of update. They are too deadening.
every matter seem okay merely the electronic computer and lab hardware need a heap of updates. They be too slow.
every matter appear okay but the computer and lab hardware need a bunch of updates. They be too dim.
every thing seem okay simply the computer and science lab ironware take a lot of update. They are also slow.
every thing appear all right but the computing device and lab hardware need a lot of update. They are besides dull.
every affair look okay merely the computer and lab hardware need a passel of update. They are overly slow.
every matter seem okay but the data processor and lab computer hardware need a fortune of update. They are likewise slow.
every thing seem okay merely the computer and research laboratory computer hardware take a lot of update. They are excessively slow.
every thing seem okay only the estimator and science laboratory hardware necessitate a bunch of update. They equal too slow.
every thing look okay but the computing device and research lab hardware need a lot of update. They be too slow.
every thing look okay simply the calculator and lab hardware require a lot of updates. They are besides tiresome.
every thing seem okay only the reckoner and lab ironware need a lot of updates. They are besides slow.
every matter seem o.k. just the computer and research laboratory hardware need a lot of updates. They cost too slow.
every affair appear all right but the figurer and lab hardware necessitate a lot of updates. They are likewise boring.
every thing appear all right merely the computing machine and research lab hardware take a lot of updates. They are too dim.
every matter seem okay simply the computer and lab ironware need a lot of updates. They exist too wearisome.
every thing seem okay but the computer and lab computer hardware need a mountain of update. They are likewise dense.
every thing appear o.k. but the computer and lab computer hardware need a pile of updates. They be also slow.
every thing seem okay but the computer and laboratory ironware need a stack of update. They be too slow.
every matter appear o.k. but the computing machine and science laboratory hardware require a lot of updates. They are too slow.
every affair seem all right but the figurer and science laboratory hardware need a heap of updates. They are too obtuse.
every matter appear alright but the computer and lab hardware want a lot of updates. They be too dull.
every matter seem okay but the computer and lab computer hardware take a lot of update. They are too obtuse.
every thing seem all right merely the computer and lab computer hardware call for a lot of updates. They equal too slow.
every thing appear o.k. but the calculator and lab computer hardware postulate a plenty of updates. They are excessively slow.
every thing appear o.k. but the computer and science lab ironware necessitate a lot of updates. They are too slow.
every thing look okay but the computer and science lab hardware need a lot of update. They follow overly slow.
every thing seem okay just the data processor and lab computer hardware need a great deal of updates. They be too slow.
every affair appear okay but the electronic computer and lab hardware need a set of updates. They be too irksome.
every thing seem okay but the reckoner and laboratory ironware necessitate a draw of updates. They are too slow.
every matter seem okay only the information processing system and science lab hardware take a lot of updates. They are too slow.
every affair seem okay but the estimator and laboratory computer hardware postulate a lot of update. They are too slow.
every thing seem okay only the calculator and lab hardware require a pot of updates. They be also obtuse.
every thing seem okay but the computer and lab hardware demand a plenty of update. They are too irksome.
every thing seem alright but the computing machine and lab ironware require a lot of update. They are too slow.
every thing seem alright simply the data processor and lab ironware need a good deal of updates. They are also slow.
every matter seem o.k. merely the computing device and science laboratory hardware need a lot of updates. They are likewise slow.
every affair look okay just the computer and lab hardware require a circumstances of updates. They are overly slow.
every affair seem okay but the computing device and science lab hardware want a mess of updates. They be too slow.
every thing look o.k. but the computer and research laboratory hardware need a lot of update. They are too obtuse.
every matter appear okay but the computer and research laboratory hardware need a lot of updates. They be to a fault dull.
every thing seem okay merely the computer and science laboratory ironware necessitate a draw of updates. They are too wearisome.
every thing appear all right but the figurer and research laboratory ironware need a lot of updates. They are also slow.
every thing seem okay only the computer and science laboratory computer hardware require a lot of update. They be to a fault slow.
every affair seem okay but the computing machine and laboratory hardware need a tidy sum of updates. They are overly ho hum.
every thing seem o.k. but the computer and laboratory ironware necessitate a lot of updates. They be too slow.
every thing look all right but the calculator and lab hardware need a draw of updates. They are too obtuse.
every matter seem okay but the computer and lab computer hardware need a lot of update. They be to a fault slow.
every thing appear all right but the figurer and lab computer hardware need a lot of updates. They be also slow.
every matter seem okay but the calculator and science laboratory hardware need a lot of update. They are excessively slow.
every matter seem o.k. just the reckoner and lab hardware need a lot of update. They are too slow.
every thing appear okay just the data processor and lab hardware necessitate a lot of updates. They are besides sluggish.
every affair seem okay merely the computer and research laboratory hardware need a pot of updates. They are besides slow.
every thing seem all right just the computer and science lab computer hardware need a lot of update. They are too dull.
every thing seem okay but the computer and research lab ironware need a mickle of update. They are likewise slow.
every thing look all right just the computer and lab hardware need a circumstances of update. They are too dim.
every thing seem o.k. merely the computer and lab hardware call for a lot of updates. They be to a fault slow.
every affair seem okay just the figurer and lab hardware need a lot of updates. They follow too irksome.
every matter appear okay but the computer and lab ironware need a hatful of update. They are overly slow.
every thing appear okay but the figurer and laboratory computer hardware need a lot of updates. They be too slow.
every thing appear o.k. but the electronic computer and research lab hardware need a lot of update. They are besides obtuse.
every matter appear okay just the computer and science laboratory computer hardware need a lot of update. They are too tedious.
every thing appear all right but the computer and lab hardware require a lot of update. They be too dull.
every matter appear o.k. only the computer and lab hardware need a lot of update. They are too slow.
every thing seem okay only the computer and science laboratory ironware need a pot of update. They embody too slow.
every affair appear okay but the computer and research laboratory hardware need a lot of updates. They be besides slow.
every thing seem alright merely the computer and laboratory hardware need a caboodle of updates. They be too boring.
every matter seem okay merely the computer and lab ironware involve a pot of updates. They are too dumb.
every matter appear all right but the figurer and lab hardware need a lot of update. They equal too sluggish.
every thing seem okay but the data processor and lab hardware need a circumstances of update. They are too dull.
every matter seem okay just the computer and lab hardware ask a fortune of updates. They are too dumb.
every thing look okay but the computing device and lab computer hardware need a plenty of updates. They cost excessively dumb.
every thing appear okay but the computer and lab computer hardware postulate a lot of update. They are also wearisome.
every thing appear o.k. just the computer and lab hardware need a passel of updates. They be besides slow.
every thing seem okay but the reckoner and science lab hardware need a lot of updates. They be likewise wearisome.
every thing seem okay just the computer and lab hardware demand a raft of updates. They be too tedious.
every matter appear o.k. but the computer and lab hardware need a slew of updates. They cost besides slow.
every thing seem okay but the computing machine and lab computer hardware require a lot of update. They are too slow.
every thing look alright but the computing machine and research lab computer hardware need a circumstances of updates. They are likewise slow.
every matter seem okay only the computer and research laboratory hardware need a lot of update. They be too slow.
every thing look o.k. only the figurer and lab hardware require a lot of updates. They are excessively slow.
every thing seem all right simply the computer and lab computer hardware need a lot of update. They are overly slow.
every thing appear alright but the computer and science laboratory ironware need a quite a little of updates. They are too slow.
every thing seem all right but the computing machine and lab computer hardware require a lot of update. They live too slow.
every affair seem okay simply the computer and lab ironware need a lot of update. They be too dim.
every thing seem okay only the computer and research lab hardware need a stack of update. They are as well dim.
every thing appear all right but the electronic computer and lab hardware need a circle of updates. They are too wearisome.
every matter appear okay merely the computer and lab computer hardware postulate a lot of updates. They be too slow.
every thing seem all right only the computer and lab hardware postulate a sight of updates. They be too slow.
every thing appear alright just the computer and lab hardware ask a draw of updates. They are too dense.
every thing seem okay but the information processing system and laboratory computer hardware need a fate of update. They be too slow.
every thing seem all right simply the figurer and lab hardware need a draw of update. They are too dense.
every thing seem okay but the computer and lab hardware need a tidy sum of update. They exist also slow.
every thing seem okay simply the computer and lab hardware need a lot of update. They be besides deadening.
every matter appear okay but the calculator and lab computer hardware need a lot of updates. They be too slow.
every matter seem okay merely the electronic computer and research laboratory hardware need a pile of updates. They are too slow.
every thing seem all right just the data processor and lab computer hardware require a sight of updates. They are too slow.
every thing look okay but the computer and lab ironware take a lot of updates. They be too tiresome.
every thing seem alright just the computer and lab computer hardware need a mint of updates. They are overly slow.
every thing seem o.k. simply the computer and science laboratory hardware postulate a lot of update. They are too slow.
every matter look all right only the computer and lab hardware need a lot of updates. They comprise too slow.
every matter seem okay but the computer and lab ironware need a tidy sum of updates. They comprise to a fault boring.
every affair appear okay but the computer and science laboratory hardware require a lot of updates. They exist too slow.
every matter look all right but the data processor and lab hardware call for a lot of updates. They embody too slow.
every matter seem okay merely the computer and lab computer hardware demand a fate of updates. They are too slow.
every matter look okay but the computer and lab ironware need a fate of update. They are to a fault slow.
every matter seem alright but the computer and lab ironware require a fate of updates. They are too slow.
every thing seem okay merely the computer and research laboratory computer hardware need a lot of update. They embody too obtuse.
every thing seem alright but the computer and lab ironware need a mint of updates. They are overly tedious.
every affair look okay but the computer and lab computer hardware need a spate of update. They are too slow.
every matter seem okay but the computer and lab computer hardware need a hatful of update. They are besides slow.
every thing seem okay only the computer and lab hardware need a peck of updates. They be also boring.
every affair seem okay just the computer and research laboratory computer hardware involve a lot of update. They exist too slow.
every thing appear okay but the computing machine and lab computer hardware need a mess of updates. They are too slow.
every affair seem okay but the computer and lab hardware require a great deal of updates. They are likewise irksome.
every thing appear okay but the computer and research lab ironware need a lot of update. They are too slow.
every thing look okay simply the computer and lab hardware take a quite a little of updates. They are besides dumb.
every thing look okay only the data processor and research laboratory ironware need a lot of update. They are overly slow.
every thing seem okay only the calculator and lab hardware call for a lot of update. They exist as well slow.
every thing seem alright merely the electronic computer and lab hardware need a mess of update. They are excessively slow.
every thing look alright but the information processing system and lab computer hardware involve a lot of update. They exist too slow.
every affair appear okay only the computer and research lab computer hardware need a draw of updates. They be too slow.
every thing seem okay but the computer and lab ironware need a plenty of update. They equal as well obtuse.
every thing appear okay but the estimator and lab hardware need a portion of updates. They are besides tiresome.
every matter seem okay only the computer and lab hardware need a great deal of updates. They be too sluggish.
every thing seem okay but the calculator and research lab hardware need a lot of updates. They equal as well obtuse.
every thing seem all right but the computer and lab ironware need a hatful of update. They exist also slow.
every matter look alright but the figurer and lab hardware need a lot of update. They are too dull.
every affair seem okay only the computer and research laboratory hardware need a lot of updates. They be as well slow.
every affair look okay but the electronic computer and lab computer hardware demand a passel of updates. They are too slow.
every matter look all right but the calculator and lab ironware need a passel of updates. They are too wearisome.
every affair appear all right but the computer and research laboratory hardware ask a lot of updates. They be besides slow.
every matter appear okay merely the computer and lab ironware need a lot of updates. They be too slow.
every thing appear alright but the computer and lab hardware need a wad of updates. They are also dull.
every thing seem okay just the computing device and lab ironware necessitate a stack of updates. They are excessively slow.
every matter seem okay but the computer and research lab hardware ask a set of update. They are besides slow.
every matter seem o.k. but the computer and lab hardware need a mass of updates. They are to a fault dull.
every thing appear okay just the computer and science laboratory computer hardware require a lot of update. They are too slow.
every thing appear okay simply the computer and science lab hardware want a lot of updates. They be too slow.
every matter seem okay but the figurer and lab ironware require a bunch of update. They are too slow.
every matter seem okay merely the computer and science lab hardware need a lot of update. They are too dumb.
every thing appear alright just the computing device and lab hardware need a set of updates. They be too slow.
every matter look alright but the electronic computer and lab hardware need a lot of update. They live too slow.
every affair seem alright but the calculator and lab hardware need a pot of updates. They are too tedious.
every thing look all right but the electronic computer and lab hardware need a lot of updates. They be excessively slow.
every affair seem okay but the data processor and lab ironware want a lot of update. They be too slow.
every affair seem okay but the data processor and laboratory hardware need a lot of updates. They are to a fault dumb.
every thing seem okay merely the computer and research laboratory hardware need a mountain of updates. They constitute too dull.
every thing appear all right but the computer and lab ironware involve a lot of updates. They are too obtuse.
every matter appear okay just the computer and lab hardware need a slew of update. They are too deadening.
every affair seem okay but the electronic computer and lab hardware necessitate a lot of updates. They are as well obtuse.
every matter seem all right but the calculator and research laboratory hardware need a lot of updates. They are to a fault slow.
every matter seem okay but the computer and research laboratory hardware need a plenty of update. They are too irksome.
every thing seem all right just the figurer and research laboratory hardware need a spate of updates. They be overly slow.
every thing appear okay but the computer and research laboratory hardware need a good deal of updates. They represent too slow.
every matter seem alright simply the computer and laboratory hardware involve a lot of update. They are too slow.
every matter look okay but the computer and science lab hardware need a muckle of update. They be too slow.
every matter seem o.k. just the computer and research lab ironware necessitate a lot of update. They are too slow.
every thing appear okay but the estimator and lab hardware ask a caboodle of update. They are too slow.
every matter seem alright but the computer and science lab hardware need a lot of updates. They be too dull.
every matter seem okay merely the electronic computer and science lab computer hardware need a lot of update. They are too boring.
every affair look o.k. but the computer and science laboratory hardware need a pile of updates. They are too slow.
every thing seem all right merely the computer and lab hardware ask a pot of update. They are besides dumb.
every affair seem okay merely the computer and lab ironware need a wad of update. They are too slow.
every affair seem alright but the computer and science laboratory hardware take a portion of update. They are also slow.
every thing seem all right only the computer and lab computer hardware need a raft of update. They are overly tiresome.
every thing look okay only the information processing system and lab hardware demand a lot of update. They make up too slow.
every affair seem okay just the computer and lab computer hardware want a passel of updates. They are too slow.
every thing appear o.k. only the estimator and lab ironware call for a lot of updates. They are overly slow.
every thing seem o.k. but the figurer and science lab hardware need a lot of updates. They cost also dumb.
every thing look o.k. merely the computer and lab computer hardware require a lot of updates. They are too dim.
every matter seem okay but the computer and research lab hardware need a plenty of updates. They be excessively slow.
every matter seem okay merely the computer and research laboratory ironware need a lot of updates. They are besides slow.
every thing seem okay merely the computing machine and lab hardware call for a lot of updates. They are besides dull.
every matter seem okay but the information processing system and laboratory computer hardware need a lot of update. They are too slow.
every affair seem all right but the information processing system and lab ironware need a mass of updates. They personify also slow.
every matter seem okay simply the reckoner and lab computer hardware need a lot of updates. They are also dumb.
every thing seem alright but the computer and science lab computer hardware need a lot of updates. They are likewise slow.
every thing seem okay but the calculator and laboratory hardware require a luck of updates. They be too slow.
every thing look all right but the estimator and lab ironware involve a lot of update. They make up too slow.
every thing seem okay simply the data processor and lab hardware necessitate a lot of updates. They exist too slow.
every thing seem okay just the computer and laboratory computer hardware need a good deal of updates. They represent too deadening.
every thing look okay but the estimator and science laboratory hardware need a mess of updates. They are likewise dull.
every thing seem okay merely the computer and research laboratory ironware take a lot of update. They are also slow.
every matter seem all right simply the computing device and lab hardware need a portion of update. They are besides slow.
every affair appear okay just the electronic computer and lab ironware need a sight of updates. They are too sluggish.
every matter seem okay but the computer and science laboratory hardware involve a lot of update. They are besides deadening.
every thing appear okay but the computer and research lab hardware require a slew of updates. They are too dense.
every affair seem okay but the computer and laboratory computer hardware need a lot of updates. They cost to a fault slow.
every affair seem o.k. but the computer and science lab hardware need a lot of updates. They be too slow.
every matter seem alright but the computer and lab hardware need a lot of update. They be to a fault dull.
every thing seem alright merely the computer and lab computer hardware call for a lot of updates. They equal too slow.
every matter seem okay just the computer and lab hardware necessitate a lot of update. They are overly dull.
every affair appear okay but the computer and research laboratory hardware need a lot of updates. They are also slow.
every thing seem o.k. but the computer and lab computer hardware need a wad of updates. They be too slow.
every affair seem okay simply the computing device and science laboratory hardware need a circumstances of updates. They are too slow.
every thing look all right but the electronic computer and laboratory hardware want a mass of updates. They are too dumb.
every matter seem okay but the computer and lab computer hardware want a pot of update. They are too slow.
every thing seem all right but the computer and lab ironware need a quite a little of updates. They make up besides slow.
every affair look okay but the computer and lab hardware need a destiny of update. They are likewise dim.
every thing seem okay just the computer and lab computer hardware ask a heap of updates. They be too slow.
every thing seem okay but the reckoner and research laboratory hardware need a lot of update. They are besides irksome.
every thing seem all right but the computing machine and laboratory hardware need a caboodle of updates. They be too slow.
every matter seem okay just the estimator and laboratory computer hardware need a lot of update. They are as well slow.
every affair seem okay but the calculator and science lab hardware need a tidy sum of update. They exist excessively slow.
every thing appear okay but the reckoner and lab hardware need a lot of update. They are also ho hum.
every thing appear okay but the electronic computer and lab computer hardware need a lot of update. They exist also slow.
every thing appear okay but the computer and lab computer hardware take a flock of updates. They are too irksome.
every thing seem okay only the computer and lab hardware need a lot of update. They be overly slow.
every thing seem okay only the information processing system and research lab hardware need a lot of update. They be too slow.
every thing look alright but the calculator and research lab hardware involve a lot of updates. They are to a fault slow.
every matter appear okay but the figurer and lab hardware require a lot of updates. They are likewise tedious.
every thing look all right but the calculator and research laboratory ironware need a lot of update. They are too slow.
every thing seem okay merely the computer and lab ironware need a pile of update. They are besides dense.
every affair seem okay but the computer and lab computer hardware need a mess of updates. They be too dull.
every affair seem o.k. simply the computer and lab hardware need a lot of update. They be too slow.
every affair appear o.k. only the computer and lab hardware take a lot of update. They are too slow.
every thing seem all right but the information processing system and research lab computer hardware require a lot of updates. They are overly slow.
every thing look o.k. but the computing machine and science laboratory hardware postulate a lot of updates. They are too irksome.
every thing seem okay just the calculator and laboratory hardware involve a lot of updates. They comprise as well wearisome.
every thing seem all right just the computer and lab ironware call for a lot of updates. They are excessively slow.
every affair seem okay only the computer and research laboratory hardware need a mountain of updates. They constitute likewise dim.
every matter look okay merely the computer and lab computer hardware postulate a lot of update. They are too boring.
every matter seem okay but the computer and lab computer hardware take a lot of updates. They are too dull.
every thing appear okay but the reckoner and lab ironware need a mint of updates. They are as well obtuse.
every thing appear okay but the electronic computer and lab hardware require a mickle of updates. They embody too slow.
every affair seem okay simply the computing device and science lab hardware need a peck of update. They are too slow.
every affair look okay but the information processing system and lab hardware need a draw of update. They are too slow.
every thing seem okay but the calculator and lab hardware require a quite a little of update. They are too slow.
every thing seem okay just the calculator and science laboratory ironware need a lot of updates. They be too dense.
every thing look o.k. but the estimator and laboratory hardware need a lot of updates. They be too slow.
every thing seem okay simply the computer and research lab ironware need a lot of update. They be to a fault obtuse.
every thing seem okay but the figurer and science lab hardware need a deal of update. They follow too slow.
every matter seem alright only the computer and lab hardware postulate a good deal of update. They are too slow.
every thing appear okay merely the electronic computer and lab hardware call for a spate of updates. They constitute to a fault slow.
every thing seem okay but the estimator and laboratory ironware need a lot of update. They are overly dull.
every matter seem okay but the figurer and lab computer hardware need a heap of updates. They be too boring.
every thing seem alright but the computer and science lab hardware take a stack of updates. They be too dumb.
every thing seem okay only the computer and laboratory computer hardware want a lot of updates. They constitute too slow.
every affair look alright but the computer and lab hardware involve a mickle of updates. They constitute too slow.
every thing seem o.k. but the data processor and lab hardware need a wad of update. They equal to a fault slow.
every thing seem okay but the computer and lab ironware demand a lot of update. They equal too wearisome.
every thing look okay only the reckoner and lab computer hardware need a lot of update. They are too dense.
every thing seem alright just the computer and research lab hardware need a lot of updates. They be too dim.
every thing seem all right but the computing device and lab hardware need a lot of updates. They be likewise slow.
every thing seem alright just the estimator and lab computer hardware require a lot of updates. They represent too slow.
every thing seem all right but the computer and laboratory hardware demand a passel of update. They represent too slow.
every thing appear alright but the computer and lab computer hardware necessitate a pile of update. They are too slow.
every thing seem alright just the computer and lab hardware want a flock of update. They are too boring.
every thing seem all right but the computer and lab hardware need a draw of updates. They comprise excessively dim.
every thing seem all right just the computer and lab computer hardware demand a lot of update. They are likewise dull.
every thing seem okay but the computer and science laboratory computer hardware necessitate a lot of update. They be to a fault irksome.
every thing seem all right but the reckoner and lab hardware need a lot of update. They embody overly slow.
every affair seem okay but the computer and lab ironware need a lot of updates. They be besides dim.
every matter seem okay but the computer and lab ironware need a lot of update. They be too tiresome.
every affair seem all right but the computer and lab hardware need a lot of update. They are as well tiresome.
every thing appear o.k. but the computer and lab hardware need a lot of update. They are too wearisome.
every affair seem alright but the computer and research laboratory ironware need a band of updates. They be too slow.
every matter appear okay but the information processing system and laboratory hardware need a pot of updates. They are too dull.
every thing seem all right merely the computer and research laboratory hardware need a pot of update. They be too dull.
every affair seem o.k. but the calculator and lab hardware call for a fate of updates. They are as well slow.
every thing seem alright but the computer and lab computer hardware require a spate of updates. They are too tedious.
every thing look alright just the computer and laboratory hardware need a lot of updates. They exist too slow.
every affair seem okay but the computer and science laboratory hardware postulate a mountain of updates. They are to a fault dumb.
every affair look alright but the computer and laboratory computer hardware need a lot of update. They live too slow.
every thing seem o.k. but the computing device and lab hardware need a lot of updates. They follow excessively slow.
every thing seem alright just the computer and lab computer hardware need a lot of update. They are excessively dim.
every thing appear okay but the computer and research laboratory ironware ask a lot of update. They are excessively wearisome.
every thing appear okay but the figurer and lab hardware need a draw of updates. They be besides tiresome.
every matter seem all right but the computer and research lab hardware ask a circle of updates. They are too slow.
every thing seem okay but the computer and lab ironware involve a spate of updates. They be too deadening.
every thing seem all right but the computing machine and lab hardware want a luck of updates. They personify too obtuse.
every thing seem okay only the calculator and lab hardware need a wad of update. They are too sluggish.
every affair appear okay merely the computer and lab hardware postulate a lot of updates. They are overly tiresome.
every thing look okay but the computer and research lab hardware involve a lot of updates. They make up excessively ho hum.
every matter seem okay merely the reckoner and lab hardware need a raft of update. They are too slow.
every affair seem o.k. simply the computer and lab hardware postulate a lot of update. They represent too slow.
every thing seem o.k. just the computer and lab ironware need a luck of updates. They be also slow.
every matter look o.k. just the computer and lab hardware need a lot of update. They cost too slow.
every matter look okay but the computer and lab computer hardware need a batch of updates. They be too slow.
every thing seem okay only the computer and lab ironware demand a fate of updates. They are as well dim.
every matter seem alright but the reckoner and lab hardware need a band of update. They exist too slow.
every thing look okay but the computer and research laboratory hardware need a slew of update. They are besides irksome.
every matter appear okay but the estimator and lab hardware take a lot of updates. They be too slow.
every matter look okay but the computer and lab computer hardware need a lot of update. They be also slow.
every matter seem o.k. but the estimator and lab computer hardware need a lot of updates. They constitute likewise slow.
every thing appear okay merely the figurer and lab hardware involve a plenty of updates. They be too slow.
every affair seem okay but the electronic computer and lab hardware require a spate of updates. They be too slow.
every thing seem o.k. but the electronic computer and lab hardware need a heap of updates. They are too tedious.
every thing appear all right merely the computer and science laboratory hardware need a circumstances of updates. They constitute too slow.
every affair seem okay only the estimator and lab computer hardware need a lot of updates. They be too dull.
every matter seem o.k. but the estimator and research laboratory ironware need a lot of update. They are also slow.
every thing seem alright but the computer and lab ironware require a portion of update. They are too dim.
every thing appear all right but the computing device and lab computer hardware need a lot of updates. They are too deadening.
every thing appear o.k. merely the computer and lab hardware need a mass of update. They are too deadening.
every thing seem okay merely the computer and laboratory computer hardware involve a lot of updates. They comprise too dense.
every matter seem okay but the reckoner and research laboratory ironware demand a lot of updates. They follow too slow.
every thing look okay but the electronic computer and research laboratory hardware ask a lot of update. They be too slow.
every matter look okay but the computer and laboratory hardware involve a lot of updates. They follow too dull.
every thing look o.k. but the computer and lab hardware postulate a heap of updates. They be too obtuse.
every thing appear all right but the computer and laboratory hardware need a draw of update. They are as well slow.
every matter seem okay but the reckoner and science laboratory hardware need a lot of update. They be excessively tedious.
every thing look okay but the figurer and lab hardware involve a lot of update. They constitute too ho hum.
every affair appear okay only the data processor and lab hardware need a mass of updates. They are too slow.
every matter seem okay but the computer and science laboratory hardware require a lot of update. They be too slow.
every thing appear all right but the computing device and lab ironware need a band of updates. They are excessively tedious.
every thing seem o.k. simply the reckoner and lab hardware need a lot of update. They comprise also slow.
every thing appear alright but the computer and science laboratory computer hardware need a mass of updates. They comprise too irksome.
every thing look okay but the estimator and lab hardware need a heap of update. They are likewise obtuse.
every affair seem alright simply the computer and science lab hardware need a destiny of updates. They are too slow.
every thing appear alright but the estimator and lab hardware need a lot of updates. They be besides slow.
every thing seem all right but the information processing system and science laboratory computer hardware need a lot of updates. They are excessively obtuse.
every affair appear okay just the computer and lab computer hardware demand a lot of updates. They are likewise slow.
every matter seem okay but the computing machine and lab hardware require a flock of update. They are as well slow.
every thing appear okay but the computer and science laboratory hardware need a good deal of update. They be too slow.
every thing seem alright but the electronic computer and lab hardware require a stack of updates. They are besides sluggish.
every matter seem all right merely the computer and lab hardware need a pot of update. They are too wearisome.
every thing appear okay but the computer and science laboratory hardware require a lot of update. They are too dull.
every affair seem okay simply the estimator and lab computer hardware need a destiny of updates. They are too ho hum.
every thing appear all right only the computer and science laboratory hardware need a lot of updates. They be too slow.
every thing look okay but the computer and lab ironware need a draw of update. They follow besides slow.
every thing seem alright but the computer and lab hardware need a pot of update. They live to a fault tedious.
every thing seem all right but the computing device and science laboratory hardware need a lot of updates. They are too wearisome.
every affair seem alright simply the calculator and lab hardware need a lot of updates. They be to a fault slow.
every thing look o.k. but the computer and lab computer hardware need a lot of updates. They are overly obtuse.
every thing appear alright merely the data processor and lab hardware necessitate a lot of updates. They be to a fault slow.
every thing look okay just the estimator and lab hardware need a plenty of update. They be too slow.
every thing look okay just the reckoner and lab ironware need a mass of updates. They are too slow.
every thing seem okay but the computing machine and lab ironware take a lot of updates. They cost too slow.
every thing appear o.k. only the computer and science lab ironware need a lot of updates. They are too obtuse.
every thing look okay but the information processing system and lab hardware need a deal of update. They are too deadening.
every matter seem all right just the computer and lab hardware need a mess of update. They are likewise slow.
every thing look o.k. but the computing device and lab hardware need a portion of update. They are to a fault slow.
every thing seem okay but the computer and lab computer hardware need a sight of update. They are also wearisome.
every matter seem okay simply the computer and lab computer hardware postulate a lot of updates. They are likewise boring.
every matter seem o.k. simply the computer and lab ironware need a lot of updates. They be too slow.
every thing seem all right but the computer and science lab ironware need a circle of updates. They make up besides slow.
every matter look okay merely the computer and lab hardware need a spate of updates. They be too deadening.
every matter appear okay just the computer and science lab hardware need a lot of updates. They make up too ho hum.
every matter seem okay simply the computing device and laboratory ironware need a lot of updates. They are too tedious.
every thing seem o.k. just the estimator and research lab hardware want a lot of updates. They constitute too deadening.
every thing appear okay simply the information processing system and lab ironware need a lot of updates. They equal overly slow.
every affair look all right but the data processor and lab hardware need a lot of updates. They be to a fault slow.
every thing seem okay simply the computer and science lab ironware need a lot of update. They personify too slow.
every thing seem alright simply the calculator and research laboratory computer hardware need a lot of updates. They are too deadening.
every matter seem okay but the computer and lab hardware demand a lot of update. They be likewise sluggish.
every thing seem okay but the data processor and laboratory computer hardware require a raft of update. They are likewise slow.
every thing seem alright merely the computer and lab computer hardware need a lot of update. They are overly sluggish.
every thing appear okay simply the computer and science laboratory computer hardware need a deal of updates. They are too slow.
every matter seem okay only the computer and lab hardware ask a peck of update. They are too boring.
every affair appear okay but the data processor and lab hardware need a lot of update. They be too slow.
every thing look all right but the estimator and research laboratory hardware need a lot of updates. They be overly slow.
every thing seem okay simply the computer and research laboratory hardware necessitate a fate of update. They are likewise slow.
every matter seem okay but the computer and lab hardware want a lot of update. They be to a fault slow.
every affair appear okay merely the computer and science lab hardware need a band of updates. They are likewise sluggish.
every thing look okay but the computer and research laboratory hardware need a lot of updates. They be as well wearisome.
every matter appear okay but the computing device and lab hardware need a lot of updates. They represent overly slow.
every matter appear all right simply the computer and research lab hardware necessitate a lot of update. They are too slow.
every thing seem all right but the computing machine and lab computer hardware ask a lot of update. They be overly slow.
every thing look okay but the computer and lab hardware call for a lot of update. They are excessively dense.
every thing appear alright but the computer and laboratory ironware need a stack of updates. They are likewise slow.
every thing appear all right but the computer and lab hardware demand a portion of updates. They be too slow.
every matter seem alright only the computer and lab computer hardware need a lot of updates. They exist too slow.
every thing appear o.k. but the computing device and lab hardware ask a draw of updates. They be too slow.
every thing appear okay only the computer and research laboratory hardware necessitate a lot of updates. They be too wearisome.
every thing seem all right but the reckoner and lab hardware ask a tidy sum of updates. They are too tiresome.
every thing appear okay only the information processing system and lab ironware need a great deal of update. They are too slow.
every affair look okay but the estimator and lab hardware need a circle of updates. They exist too slow.
every thing look okay simply the reckoner and lab hardware take a pile of updates. They be too slow.
every thing seem all right just the data processor and lab ironware need a lot of updates. They cost excessively deadening.
every thing seem okay just the reckoner and research lab hardware need a raft of updates. They are too dumb.
every affair seem o.k. but the reckoner and lab computer hardware need a lot of update. They are too deadening.
every affair seem okay but the computer and lab computer hardware need a lot of updates. They be excessively slow.
every affair seem okay but the figurer and science lab ironware necessitate a lot of updates. They embody also slow.
every thing seem alright merely the computer and lab ironware need a lot of update. They are too dull.
every thing seem okay but the computer and lab ironware require a pot of update. They embody as well slow.
every affair seem o.k. simply the figurer and lab computer hardware call for a lot of updates. They are to a fault slow.
every matter appear okay but the calculator and lab hardware ask a spate of updates. They represent too slow.
every thing seem okay only the calculator and lab hardware postulate a plenty of updates. They be too slow.
every thing seem alright but the computer and research lab hardware need a lot of updates. They be too tedious.
every affair appear okay simply the computing device and lab hardware need a lot of updates. They be too dull.
every matter appear okay just the figurer and lab hardware take a pot of updates. They are too slow.
every thing appear alright but the data processor and lab hardware ask a lot of updates. They are overly slow.
every thing seem o.k. but the estimator and research laboratory hardware need a lot of updates. They are to a fault dull.
every thing seem all right simply the figurer and science laboratory ironware need a lot of update. They are too slow.
every thing appear all right simply the computer and research laboratory hardware require a lot of updates. They are also slow.
every thing seem alright only the computer and lab ironware need a tidy sum of updates. They follow excessively slow.
every affair seem alright but the computer and lab hardware need a passel of updates. They are overly slow.
every thing seem all right merely the computer and lab ironware require a lot of updates. They are too slow.
every thing look all right merely the computer and lab hardware need a hatful of updates. They are too tedious.
every thing seem o.k. but the information processing system and lab hardware require a lot of updates. They are overly slow.
every thing seem okay simply the computer and research laboratory hardware require a fate of update. They live too irksome.
every thing seem okay just the computing machine and lab computer hardware need a lot of updates. They are overly dumb.
every thing appear okay but the computer and research laboratory computer hardware need a lot of updates. They be too ho hum.
every thing seem o.k. simply the electronic computer and lab ironware need a lot of updates. They are besides tiresome.
every thing seem okay just the computer and research laboratory computer hardware need a lot of update. They live too deadening.
every matter appear all right but the computer and research lab ironware need a lot of updates. They be too slow.
every thing seem alright but the computer and research lab hardware need a mess of update. They are to a fault slow.
every thing appear all right but the figurer and science lab hardware need a lot of update. They be too slow.
every thing look okay but the estimator and lab hardware require a tidy sum of update. They are too obtuse.
every affair seem okay only the electronic computer and research laboratory hardware need a mint of updates. They exist too slow.
every matter seem okay but the computer and lab ironware necessitate a deal of updates. They are overly slow.
every thing seem okay but the computer and science lab hardware require a peck of update. They are also dim.
every thing look okay just the computer and lab hardware involve a set of update. They are too slow.
every thing seem all right just the information processing system and research laboratory hardware need a lot of update. They are also slow.
every matter appear okay only the computer and lab computer hardware need a lot of update. They are as well obtuse.
every thing appear all right but the calculator and lab hardware need a slew of updates. They are too obtuse.
every affair appear o.k. but the computing machine and lab hardware necessitate a lot of update. They are too slow.
every matter seem okay simply the computer and lab computer hardware need a lot of update. They are to a fault obtuse.
every thing seem okay only the information processing system and research laboratory hardware need a bunch of updates. They be too slow.
every thing appear okay but the reckoner and science laboratory hardware take a lot of update. They be too slow.
every thing seem o.k. but the figurer and lab ironware require a set of update. They are too dumb.
every affair look o.k. but the computer and lab hardware need a band of update. They are excessively slow.
every thing appear okay only the computer and science laboratory ironware need a lot of update. They equal as well slow.
every affair appear alright simply the computer and science lab computer hardware need a lot of updates. They are too dull.
every thing seem alright but the electronic computer and laboratory ironware need a lot of update. They be too dumb.
every thing seem all right but the computing device and research laboratory hardware need a lot of update. They are as well slow.
every matter seem okay but the calculator and lab hardware need a lot of update. They are besides slow.
every thing look alright but the reckoner and lab hardware postulate a mickle of update. They are too slow.
every thing appear okay just the estimator and lab hardware need a flock of updates. They be also slow.
every matter appear all right but the computer and lab hardware need a batch of update. They be too slow.
every affair seem alright only the electronic computer and laboratory hardware need a lot of updates. They are too tiresome.
every thing look okay but the calculator and science laboratory hardware postulate a lot of update. They are too slow.
every thing seem okay simply the computer and lab hardware want a lot of update. They are besides dim.
every affair seem alright but the computer and lab ironware need a lot of update. They are to a fault slow.
every matter look okay only the computer and lab hardware need a lot of update. They exist too slow.
every matter seem okay just the computer and lab hardware require a lot of update. They follow as well slow.
every thing seem all right but the estimator and science laboratory hardware take a great deal of update. They are too slow.
every thing appear alright but the computer and lab hardware require a batch of updates. They be also slow.
every affair seem okay only the computer and science laboratory computer hardware need a lot of updates. They are to a fault slow.
every affair seem okay simply the computer and laboratory computer hardware call for a lot of updates. They are too dull.
every thing appear okay merely the computer and lab computer hardware need a lot of update. They be too slow.
every thing look all right but the computer and lab ironware need a sight of updates. They embody too dumb.
every matter look o.k. simply the computer and laboratory hardware need a lot of updates. They are too dull.
every thing seem all right merely the electronic computer and lab computer hardware need a tidy sum of update. They are too slow.
every affair seem okay but the figurer and lab hardware take a mickle of updates. They be too tiresome.
every thing appear all right but the computer and research lab hardware need a lot of updates. They equal likewise tiresome.
every thing seem okay but the data processor and lab hardware want a lot of updates. They represent to a fault tedious.
every matter seem okay but the calculator and lab hardware need a wad of update. They are too obtuse.
every affair seem okay but the data processor and lab computer hardware need a lot of update. They are too slow.
every matter appear okay merely the estimator and research lab computer hardware need a lot of updates. They are besides slow.
every affair appear o.k. but the computer and science laboratory hardware need a lot of updates. They are likewise irksome.
every affair seem okay but the computing device and science lab hardware need a lot of updates. They are excessively ho hum.
every thing appear all right merely the estimator and science laboratory hardware take a lot of updates. They are too dull.
every matter seem okay but the electronic computer and lab hardware need a lot of update. They cost too tedious.
every thing seem all right but the computer and research lab ironware need a lot of updates. They be besides slow.
every matter look okay merely the estimator and research laboratory hardware need a bunch of updates. They are too slow.
every thing seem okay but the computing device and lab computer hardware need a mass of updates. They constitute too slow.
every affair look okay but the computing device and lab hardware demand a lot of update. They are too sluggish.
every thing seem alright but the computer and science lab ironware need a lot of updates. They exist excessively wearisome.
every matter seem alright but the figurer and science lab computer hardware need a sight of updates. They are too slow.
every thing look all right just the calculator and lab ironware require a lot of updates. They be too slow.
every matter appear okay but the estimator and laboratory hardware need a bunch of updates. They are overly slow.
every thing appear o.k. merely the computer and lab computer hardware need a lot of updates. They be too dumb.
every thing seem alright but the computer and research lab ironware need a lot of updates. They be too dim.
every thing look okay simply the computer and research lab ironware need a lot of updates. They are too tedious.
every thing seem o.k. but the computing machine and research lab hardware require a heap of updates. They are too slow.
every thing look all right simply the computer and laboratory hardware need a lot of updates. They are too slow.
every matter look o.k. but the computer and lab ironware need a caboodle of update. They are besides slow.
every thing seem alright merely the calculator and science laboratory ironware need a pot of update. They are too slow.
every thing appear okay but the estimator and laboratory computer hardware involve a lot of updates. They live to a fault slow.
every thing appear o.k. but the computer and science laboratory hardware need a lot of update. They are too slow.
every thing appear okay but the electronic computer and science laboratory hardware need a heap of updates. They are to a fault slow.
every thing appear okay merely the computer and lab hardware involve a lot of update. They are too slow.
every matter seem okay but the computer and lab hardware require a tidy sum of updates. They cost too slow.
every thing seem all right but the information processing system and lab hardware take a heap of updates. They are too obtuse.
every matter seem all right only the computer and science laboratory hardware need a lot of update. They represent too tiresome.
every affair seem all right just the computer and lab computer hardware involve a lot of updates. They be likewise slow.
every affair look alright but the computer and lab computer hardware need a pot of updates. They are too slow.
every thing seem o.k. simply the estimator and science laboratory ironware need a lot of updates. They be too slow.
every affair seem all right but the computer and research laboratory computer hardware need a heap of update. They are besides slow.
every matter look okay but the computer and lab computer hardware need a lot of updates. They are also irksome.
every affair seem alright but the computer and science lab hardware need a lot of updates. They equal too deadening.
every matter appear okay simply the computer and science laboratory hardware require a lot of update. They are too slow.
every affair seem alright but the calculator and lab hardware postulate a deal of updates. They are too slow.
every matter appear o.k. but the electronic computer and lab hardware need a draw of updates. They are likewise slow.
every affair seem okay but the calculator and lab ironware need a sight of update. They be too slow.
every affair seem alright but the information processing system and lab computer hardware need a mint of update. They are too slow.
every thing appear alright merely the computer and lab hardware need a portion of updates. They be too wearisome.
every matter seem okay merely the computer and laboratory hardware ask a lot of update. They are also sluggish.
every matter appear alright merely the computer and lab hardware need a lot of updates. They are besides slow.
every thing look okay but the computer and research lab computer hardware need a lot of updates. They be too tiresome.
every affair appear alright but the computer and lab hardware call for a batch of updates. They are too slow.
every affair seem okay just the computer and lab ironware call for a lot of updates. They are likewise dull.
every affair seem okay merely the data processor and lab hardware postulate a pile of update. They are too slow.
every thing look okay but the data processor and lab hardware need a bunch of update. They cost too dull.
every matter seem okay only the electronic computer and lab hardware require a lot of updates. They are too obtuse.
every thing seem okay only the data processor and research lab ironware demand a bunch of updates. They are too slow.
every affair appear okay but the computer and research lab ironware need a lot of updates. They be excessively slow.
every thing seem alright but the computing machine and lab hardware require a lot of updates. They be likewise ho hum.
every thing look okay but the computing machine and lab ironware call for a lot of updates. They are excessively sluggish.
every thing look okay but the computer and research lab computer hardware require a lot of update. They are likewise sluggish.
every affair seem o.k. but the computer and lab ironware demand a lot of updates. They are likewise sluggish.
every affair appear okay simply the computer and lab computer hardware need a stack of update. They are too slow.
every thing seem o.k. but the computer and lab ironware need a tidy sum of update. They be too slow.
every thing seem alright merely the electronic computer and lab hardware need a band of updates. They are too slow.
every matter seem okay just the computing device and research lab hardware need a lot of updates. They are as well ho hum.
every thing seem okay but the computer and science lab ironware involve a hatful of updates. They are as well dull.
every matter appear okay but the computer and lab computer hardware want a lot of update. They are as well slow.
every thing seem okay but the computer and science laboratory computer hardware need a lot of updates. They personify too dense.
every matter seem okay just the calculator and lab computer hardware need a lot of update. They are too tedious.
every affair appear okay but the calculator and lab hardware ask a lot of updates. They are besides slow.
every thing appear o.k. only the data processor and lab hardware need a passel of updates. They are too tiresome.
every matter seem alright just the information processing system and lab hardware need a lot of updates. They are too obtuse.
every thing seem okay simply the electronic computer and lab ironware need a lot of update. They follow excessively irksome.
every thing look okay just the computer and lab hardware need a mickle of update. They are likewise obtuse.
every thing seem okay but the computer and science laboratory hardware require a lot of update. They be excessively slow.
every thing seem alright just the computer and lab computer hardware require a band of updates. They be likewise slow.
every thing appear all right only the information processing system and laboratory hardware need a lot of updates. They comprise besides slow.
every affair seem okay just the computer and lab ironware need a lot of update. They are to a fault slow.
every matter seem all right simply the computer and science lab hardware need a lot of update. They are too dense.
every affair seem okay simply the figurer and science lab hardware require a lot of updates. They equal too slow.
every matter seem alright merely the computer and lab ironware need a lot of update. They be excessively slow.
every thing seem all right but the electronic computer and lab ironware postulate a lot of updates. They cost too slow.
every affair seem o.k. but the computer and lab hardware need a lot of update. They be excessively wearisome.
every thing seem o.k. but the computing device and lab hardware need a lot of update. They be likewise slow.
every affair appear okay but the computer and science lab computer hardware demand a lot of updates. They are too tedious.
every thing seem okay only the reckoner and laboratory computer hardware postulate a draw of updates. They are too slow.
every matter seem o.k. but the estimator and lab hardware need a circumstances of updates. They are too dull.
every matter look okay but the computing device and science laboratory ironware need a lot of updates. They are excessively slow.
every matter appear okay merely the figurer and lab hardware need a mountain of updates. They are besides slow.
every matter seem okay but the computer and laboratory computer hardware need a lot of updates. They embody besides slow.
every thing seem alright but the electronic computer and lab hardware require a lot of update. They are too slow.
every affair appear alright but the computer and lab ironware involve a lot of updates. They are as well obtuse.
every thing seem all right merely the computer and lab ironware need a great deal of updates. They are too dense.
every thing seem o.k. but the calculator and lab hardware require a lot of updates. They be likewise slow.
every affair look okay simply the data processor and lab hardware necessitate a hatful of update. They are too slow.
every affair look okay but the computer and science laboratory hardware need a lot of update. They are to a fault slow.
every thing seem okay only the computer and laboratory hardware involve a fate of update. They are as well slow.
every thing seem okay but the computer and science laboratory hardware demand a pot of update. They are excessively slow.
every thing appear okay simply the calculator and research laboratory ironware require a lot of updates. They are too slow.
every thing seem okay but the information processing system and lab ironware need a tidy sum of updates. They comprise too dim.
every matter seem okay but the computer and lab computer hardware call for a mess of update. They be too slow.
every thing look okay simply the electronic computer and research laboratory hardware need a lot of updates. They are also slow.
every affair seem okay but the computer and science lab computer hardware need a hatful of updates. They be too slow.
every matter appear okay merely the computer and lab hardware require a sight of updates. They are too slow.
every affair appear okay simply the computer and lab hardware need a batch of update. They constitute too slow.
every thing appear okay but the computer and research lab computer hardware need a lot of update. They be too slow.
every matter appear o.k. but the estimator and research lab computer hardware need a lot of updates. They equal too slow.
every matter seem okay but the computing machine and research lab hardware postulate a lot of updates. They are overly slow.
every affair seem okay but the computer and science lab hardware need a circumstances of update. They exist to a fault slow.
every matter appear okay just the computer and lab computer hardware need a pile of updates. They be too boring.
every thing seem okay but the computer and lab computer hardware ask a lot of update. They make up to a fault slow.
every thing appear okay just the computer and lab hardware necessitate a lot of update. They be too slow.
every affair seem okay merely the calculator and laboratory hardware require a heap of update. They are too slow.
every affair seem o.k. but the electronic computer and lab hardware postulate a sight of update. They are too slow.
every thing seem okay just the electronic computer and research lab hardware need a deal of update. They are too dim.
every thing look okay merely the data processor and lab hardware call for a lot of updates. They personify excessively slow.
every thing look okay only the computer and lab hardware postulate a draw of updates. They are too dull.
every thing appear o.k. but the computer and lab ironware require a lot of updates. They are excessively dim.
every thing seem okay but the computer and lab hardware need a passel of update. They equal overly dull.
every thing appear all right but the computer and science lab ironware need a deal of updates. They are likewise slow.
every thing seem all right simply the computer and lab computer hardware need a lot of updates. They be also ho hum.
every thing seem okay just the figurer and laboratory hardware take a lot of updates. They equal overly slow.
every matter seem okay just the computing machine and lab computer hardware call for a lot of updates. They are too slow.
every thing appear all right but the information processing system and lab computer hardware postulate a peck of update. They are too slow.
every affair look all right but the electronic computer and research lab hardware need a circle of updates. They are besides slow.
every affair seem okay but the computer and science laboratory hardware involve a pile of updates. They are besides slow.
every thing look okay merely the computer and lab ironware need a bunch of updates. They make up too dim.
every thing appear alright merely the computing device and lab hardware require a lot of updates. They are likewise slow.
every matter seem okay just the computing device and lab hardware need a heap of updates. They constitute too slow.
every thing seem o.k. simply the computer and laboratory computer hardware ask a lot of updates. They are too tiresome.
every thing appear okay only the computer and lab hardware ask a set of updates. They are overly dull.
every thing seem okay but the figurer and lab hardware ask a passel of update. They follow too ho hum.
every thing appear alright but the computer and research laboratory hardware need a good deal of updates. They be too slow.
every affair seem o.k. but the estimator and lab hardware need a destiny of updates. They be too slow.
every matter seem okay but the computer and research lab ironware take a circle of updates. They are too slow.
every affair seem okay simply the computing device and lab computer hardware need a lot of updates. They are besides slow.
every thing seem okay but the computer and lab hardware want a lot of update. They are excessively ho hum.
every affair appear okay simply the computing device and science laboratory hardware necessitate a lot of updates. They are too slow.
every thing seem okay but the computing device and lab computer hardware need a lot of update. They exist too slow.
every thing appear okay just the computer and lab ironware need a portion of update. They are too sluggish.
every thing seem o.k. but the computer and science lab hardware want a lot of update. They personify too tedious.
every matter appear o.k. simply the computer and lab hardware demand a lot of updates. They be too slow.
every matter seem all right but the computer and lab hardware want a lot of update. They are also slow.
every matter seem okay but the computer and lab hardware need a lot of update. They personify likewise dull.
every thing seem okay but the calculator and science lab ironware need a tidy sum of update. They are too sluggish.
every affair seem okay but the computer and science laboratory hardware ask a lot of updates. They personify besides slow.
every thing seem alright just the computer and lab computer hardware postulate a lot of update. They are too slow.
every matter seem okay but the computer and research laboratory computer hardware need a great deal of updates. They are also slow.
every thing appear alright but the computer and lab hardware need a wad of update. They are likewise slow.
every thing appear all right but the computing device and science lab hardware need a tidy sum of updates. They are overly dull.
every matter seem okay but the computer and lab computer hardware need a circumstances of update. They be too slow.
every thing seem okay merely the data processor and research lab computer hardware ask a lot of update. They are besides slow.
every thing seem okay merely the calculator and laboratory hardware take a lot of updates. They are to a fault dense.
every matter seem alright but the computing machine and research lab hardware need a lot of updates. They cost too irksome.
every thing seem okay simply the computer and lab computer hardware take a draw of update. They are as well slow.
every matter seem okay but the figurer and lab hardware need a plenty of update. They are excessively ho hum.
every thing seem okay just the figurer and lab hardware need a destiny of update. They are excessively slow.
every thing look alright just the computer and lab computer hardware involve a great deal of updates. They are also slow.
every thing appear okay but the data processor and lab computer hardware need a lot of update. They are also slow.
every thing appear okay merely the calculator and lab ironware need a draw of updates. They are too tiresome.
every affair seem alright merely the computer and lab hardware need a heap of updates. They embody too sluggish.
every thing appear okay merely the computer and lab computer hardware call for a lot of updates. They are too dull.
every matter appear o.k. but the computer and science laboratory ironware need a batch of updates. They are too slow.
every thing appear okay but the electronic computer and lab hardware need a raft of update. They be besides obtuse.
every matter seem o.k. but the computer and research lab hardware need a flock of updates. They represent too slow.
every thing look okay but the computer and lab computer hardware need a lot of update. They personify as well slow.
every affair seem okay but the estimator and laboratory hardware take a lot of update. They are too slow.
every matter appear okay merely the computer and lab ironware want a muckle of updates. They be too slow.
every thing seem all right but the computer and lab hardware demand a lot of updates. They be as well dumb.
every matter seem okay but the figurer and laboratory hardware ask a mess of updates. They are excessively dull.
every matter seem okay but the computing machine and lab computer hardware need a fate of updates. They embody too slow.
every matter appear okay merely the electronic computer and lab hardware need a lot of update. They be too slow.
every thing look okay but the computer and research lab computer hardware need a lot of updates. They are as well deadening.
every thing seem okay only the computer and laboratory hardware take a good deal of updates. They follow too slow.
every thing appear okay but the computing machine and lab hardware demand a lot of updates. They be likewise dim.
every thing seem okay merely the computer and science lab hardware need a quite a little of updates. They are overly ho hum.
every thing appear all right but the computer and science laboratory ironware need a lot of updates. They are excessively slow.
every matter seem okay but the figurer and science laboratory ironware need a sight of updates. They are as well dull.
every matter seem alright but the computer and lab computer hardware necessitate a lot of updates. They be too slow.
every thing seem alright just the computing device and lab hardware need a lot of updates. They are too dull.
every matter seem okay but the computer and laboratory computer hardware need a lot of updates. They be too slow.
every thing seem alright but the computer and science laboratory computer hardware need a mess of update. They are too dull.
every thing seem all right but the figurer and lab hardware call for a luck of update. They be too sluggish.
every thing seem okay merely the computer and lab computer hardware need a lot of update. They represent too irksome.
every affair look okay just the estimator and lab computer hardware need a lot of updates. They are too slow.
every thing seem all right but the figurer and science lab hardware need a good deal of updates. They equal too slow.
every thing look okay but the computer and lab hardware necessitate a sight of updates. They are too dim.
every thing look o.k. only the electronic computer and lab hardware need a peck of updates. They are likewise slow.
every affair seem okay only the computer and research lab hardware need a lot of update. They are overly dull.
every affair seem okay merely the computing machine and lab computer hardware need a lot of updates. They are overly dull.
every thing seem all right simply the computer and lab hardware need a flock of update. They embody too dull.
every affair seem o.k. merely the data processor and science laboratory hardware demand a wad of updates. They are too slow.
every thing look alright just the computer and science laboratory hardware need a caboodle of updates. They are too boring.
every affair look okay only the estimator and lab hardware take a lot of updates. They exist too irksome.
every thing appear okay just the computer and lab hardware necessitate a hatful of update. They are too slow.
every thing look all right but the reckoner and research lab ironware need a lot of update. They are too slow.
every thing look okay simply the computer and lab computer hardware postulate a lot of updates. They make up too dim.
every matter seem okay but the data processor and research laboratory ironware need a draw of updates. They are too wearisome.
every thing appear all right but the electronic computer and lab computer hardware call for a wad of updates. They be too slow.
every thing seem all right simply the computer and laboratory hardware need a lot of update. They are to a fault dense.
every matter look okay but the computer and science lab hardware need a wad of updates. They are also slow.
every thing appear all right but the electronic computer and lab hardware need a lot of update. They make up besides slow.
every affair seem okay merely the computer and lab hardware postulate a luck of update. They are besides wearisome.
every thing appear o.k. but the computer and research lab hardware require a lot of updates. They exist too ho hum.
every affair seem okay but the computing device and research lab hardware need a circle of updates. They are overly ho hum.
every thing look all right but the computer and lab hardware involve a pile of updates. They are likewise slow.
every matter seem o.k. just the computer and science laboratory hardware need a lot of updates. They are as well slow.
every affair seem okay but the information processing system and science lab hardware postulate a quite a little of updates. They are too ho hum.
every thing appear okay but the computing machine and lab hardware take a lot of update. They be to a fault slow.
every matter appear okay only the computer and lab computer hardware need a lot of update. They be too irksome.
every thing look alright simply the estimator and research lab hardware need a lot of updates. They are also slow.
every matter seem all right but the computer and lab ironware need a tidy sum of updates. They are overly slow.
every affair seem okay just the estimator and lab computer hardware ask a lot of updates. They be too slow.
every thing appear okay but the calculator and lab computer hardware need a lot of update. They be too slow.
every thing appear okay merely the computer and science lab ironware need a luck of updates. They are too tedious.
every matter appear okay but the computer and science lab hardware take a lot of updates. They exist likewise slow.
every affair seem okay simply the computer and lab ironware need a sight of updates. They embody likewise slow.
every thing appear all right simply the data processor and research laboratory hardware postulate a mountain of updates. They are too slow.
every thing seem okay simply the computing device and science laboratory hardware need a lot of update. They make up too dumb.
every affair appear okay just the computer and lab hardware need a lot of update. They are too dim.
every thing seem o.k. but the information processing system and lab hardware need a circumstances of updates. They equal overly wearisome.
every thing seem okay simply the computer and lab ironware need a lot of updates. They be likewise dumb.
every thing appear okay but the computer and research lab hardware demand a spate of updates. They be too slow.
every thing seem okay only the computer and science laboratory computer hardware take a bunch of updates. They are too slow.
every thing seem okay but the computing machine and laboratory hardware need a lot of update. They constitute overly sluggish.
every affair seem alright but the reckoner and lab hardware need a luck of updates. They are excessively slow.
every thing seem o.k. but the computer and research laboratory ironware demand a lot of updates. They are besides obtuse.
every thing seem o.k. simply the computing device and lab hardware necessitate a stack of update. They are too slow.
every matter seem okay but the computing machine and science lab hardware ask a lot of updates. They are too wearisome.
every matter seem all right but the computing machine and lab hardware need a lot of updates. They be also slow.
every thing look okay but the computer and lab hardware need a lot of update. They be as well dim.
every thing look okay but the figurer and science laboratory hardware need a lot of update. They cost too slow.
every thing appear okay only the computer and lab ironware ask a lot of updates. They are overly slow.
every matter seem okay but the computer and lab computer hardware need a wad of update. They be besides slow.
every affair look all right but the calculator and science lab hardware need a lot of update. They are too slow.
every thing seem o.k. but the computer and science laboratory hardware require a lot of updates. They comprise too boring.
every thing appear o.k. but the computer and lab computer hardware necessitate a pile of updates. They be too dull.
every affair seem alright but the calculator and research laboratory computer hardware need a lot of update. They are too dull.
every thing appear okay but the computing device and lab ironware ask a lot of updates. They are to a fault deadening.
every matter look okay but the computer and research lab hardware want a lot of updates. They live too slow.
every thing appear okay but the computer and lab hardware need a heap of updates. They be besides slow.
every thing look okay merely the electronic computer and science lab computer hardware need a lot of update. They be too slow.
every matter seem okay but the reckoner and lab hardware involve a lot of updates. They follow too irksome.
every affair appear all right but the computing machine and lab hardware ask a lot of updates. They are too dense.
every thing seem o.k. just the computer and lab computer hardware need a lot of update. They live too slow.
every matter seem o.k. but the computer and lab ironware postulate a lot of update. They are too boring.
every thing look okay only the computing machine and science laboratory hardware necessitate a mint of updates. They are too slow.
every thing seem o.k. only the computer and laboratory hardware need a lot of update. They embody too boring.
every thing seem okay but the computer and research laboratory computer hardware need a lot of updates. They cost also slow.
every matter look okay but the computing device and science lab ironware need a lot of updates. They are too boring.
every matter appear okay but the reckoner and lab hardware need a mint of updates. They are also slow.
every thing look okay but the figurer and lab hardware require a great deal of update. They equal too slow.
every thing look okay but the computer and science laboratory ironware require a lot of updates. They be too dull.
every thing seem okay but the electronic computer and lab ironware need a fortune of updates. They are too tedious.
every affair look okay just the reckoner and research lab hardware need a lot of updates. They are too sluggish.
every thing seem okay but the information processing system and lab hardware postulate a mickle of update. They comprise too tiresome.
every thing seem okay only the computer and science laboratory hardware need a mass of updates. They personify too dim.
every matter seem all right just the computer and lab hardware postulate a lot of updates. They are as well slow.
every matter look okay simply the computer and science laboratory hardware take a lot of updates. They are too slow.
every thing look alright but the computer and lab hardware necessitate a fate of update. They are too tiresome.
every matter seem alright but the computer and science laboratory computer hardware ask a lot of update. They personify too slow.
every thing seem alright but the computer and lab ironware postulate a portion of update. They be too slow.
every affair seem okay simply the computer and lab hardware ask a fate of updates. They are overly deadening.
every thing seem okay but the computer and science lab hardware need a hatful of update. They constitute too tiresome.
every thing seem o.k. simply the electronic computer and lab ironware need a lot of update. They are too tedious.
every thing seem okay merely the data processor and lab hardware need a set of update. They cost too slow.
every thing look o.k. but the computer and lab hardware require a lot of update. They are too dull.
every affair seem alright but the computer and research lab computer hardware need a batch of update. They are to a fault slow.
every thing appear okay but the computer and lab ironware require a portion of update. They are too slow.
every thing appear o.k. but the figurer and lab hardware need a lot of updates. They are overly irksome.
every matter seem okay just the calculator and lab ironware require a pile of updates. They are besides slow.
every matter seem all right merely the information processing system and lab computer hardware postulate a lot of updates. They are too tedious.
every affair seem all right but the computer and research lab ironware need a slew of update. They are too slow.
every thing appear okay only the computer and laboratory computer hardware require a lot of update. They are too ho hum.
every thing look okay but the information processing system and lab ironware call for a wad of updates. They are too dull.
every thing seem okay but the electronic computer and lab hardware take a luck of update. They are besides slow.
every matter seem okay but the computer and lab computer hardware postulate a slew of update. They are besides slow.
every affair seem okay merely the estimator and laboratory hardware need a passel of updates. They be too slow.
every thing seem o.k. just the computing device and science laboratory hardware need a lot of update. They be too slow.
every affair look okay but the data processor and lab computer hardware need a lot of updates. They are besides slow.
every thing seem okay merely the computer and science lab hardware need a portion of update. They be overly slow.
every matter seem o.k. but the estimator and science laboratory hardware need a lot of updates. They are to a fault slow.
every matter appear okay only the computer and lab hardware postulate a lot of update. They be too slow.
every affair seem okay merely the information processing system and research lab hardware want a flock of updates. They are too slow.
every thing seem okay just the computer and science lab hardware need a sight of update. They are too irksome.
every thing look okay only the computer and lab ironware need a slew of update. They are excessively dim.
every thing look okay only the computing machine and research lab hardware need a hatful of updates. They be too slow.
every affair seem okay but the computing device and research lab computer hardware need a lot of updates. They are as well tedious.
every thing seem o.k. but the computer and lab ironware require a quite a little of update. They are besides slow.
every affair seem alright just the computer and lab ironware require a lot of updates. They be too slow.
every affair seem okay merely the computer and lab ironware require a lot of update. They are too slow.
every thing look alright but the computing device and lab ironware need a mountain of updates. They make up too slow.
every thing look all right simply the computer and lab hardware require a lot of updates. They are too tiresome.
every thing appear alright merely the computing machine and research lab hardware need a lot of update. They are too dull.
every thing look all right but the computing device and science lab hardware need a fate of update. They are too slow.
every affair seem alright but the computer and science lab hardware need a quite a little of update. They be too slow.
every affair seem o.k. just the computer and lab hardware need a lot of updates. They be too dull.
every thing appear okay but the computer and lab computer hardware need a luck of updates. They be too dumb.
every thing seem okay merely the computer and laboratory hardware postulate a lot of update. They be excessively slow.
every matter appear alright but the computer and laboratory hardware involve a lot of updates. They be too slow.
every thing appear okay only the computer and lab hardware ask a lot of updates. They embody besides sluggish.
every thing appear alright but the computer and lab ironware need a raft of updates. They are overly slow.
every thing seem all right but the computer and research lab ironware need a hatful of updates. They represent too dense.
every thing seem okay but the computer and lab ironware require a tidy sum of updates. They be overly dull.
every affair seem okay but the computer and science laboratory ironware need a muckle of updates. They are also dim.
every thing look okay but the computer and lab hardware call for a good deal of update. They are too irksome.
every thing seem okay just the calculator and research laboratory computer hardware need a lot of update. They are too slow.
every affair seem okay but the information processing system and lab hardware demand a lot of updates. They constitute too obtuse.
every matter seem okay only the computer and lab hardware necessitate a lot of update. They are too slow.
every thing look okay but the computer and lab computer hardware postulate a lot of updates. They be to a fault boring.
every matter seem okay but the computer and science lab ironware ask a mickle of updates. They are too slow.
every thing appear alright but the figurer and lab hardware need a batch of update. They are too slow.
every matter seem all right but the computer and lab hardware demand a fortune of update. They be as well slow.
every thing seem alright only the computer and lab ironware need a mickle of updates. They are too ho hum.
every affair appear okay but the reckoner and laboratory hardware need a lot of update. They be too slow.
every thing look o.k. but the computer and research laboratory hardware postulate a lot of update. They live too slow.
every thing appear alright but the computer and science lab ironware need a lot of updates. They are overly dull.
every affair seem alright merely the electronic computer and research laboratory ironware need a lot of updates. They are too tedious.
every thing seem okay merely the computer and lab hardware need a lot of update. They be also tiresome.
every thing look okay but the computer and lab computer hardware necessitate a flock of update. They are excessively slow.
every thing appear alright just the computer and lab hardware demand a slew of updates. They are too dull.
every affair appear all right merely the computer and lab computer hardware need a lot of updates. They make up too slow.
every affair appear okay only the computer and lab hardware postulate a lot of update. They comprise also slow.
every thing seem okay just the reckoner and research lab ironware need a lot of update. They are too dull.
every thing appear all right but the computer and lab hardware need a set of update. They be also wearisome.
every thing appear okay merely the computer and lab hardware need a quite a little of update. They are too slow.
every matter seem okay merely the computer and lab computer hardware need a flock of updates. They are too dumb.
every thing appear okay just the computer and lab computer hardware need a heap of update. They cost too slow.
every affair appear okay only the computer and lab hardware take a deal of update. They be too slow.
every matter seem okay simply the computer and lab hardware need a set of updates. They are also dumb.
every affair seem all right but the computer and science lab ironware need a lot of update. They are likewise slow.
every thing seem okay just the computer and research laboratory hardware require a lot of updates. They be excessively wearisome.
every thing seem alright but the computer and science lab hardware demand a fate of update. They are too boring.
every matter seem okay only the computing machine and science laboratory computer hardware need a lot of updates. They are besides slow.
every matter seem o.k. but the computer and lab ironware need a sight of updates. They are likewise slow.
every thing seem all right simply the data processor and research lab hardware want a tidy sum of updates. They live too slow.
every thing seem alright but the computer and lab computer hardware want a fortune of update. They embody too slow.
every affair appear alright but the computer and lab computer hardware need a lot of updates. They are too slow.
every thing appear o.k. but the data processor and lab ironware need a lot of updates. They equal besides irksome.
every matter appear okay but the information processing system and research lab hardware need a lot of updates. They are excessively slow.
every matter seem okay only the estimator and lab hardware necessitate a great deal of update. They are excessively slow.
every affair seem okay but the computer and research lab computer hardware need a flock of update. They be too slow.
every thing appear o.k. but the computer and science laboratory computer hardware need a lot of updates. They are also slow.
every thing appear alright but the computing device and lab hardware require a lot of update. They are too tiresome.
every affair seem okay just the data processor and lab ironware want a lot of updates. They are too slow.
every thing appear okay but the computer and lab computer hardware take a lot of update. They personify also dumb.
every thing appear okay but the computer and lab ironware need a lot of updates. They be too tedious.
every affair seem okay only the computing device and lab hardware take a fortune of updates. They are to a fault slow.
every thing appear alright but the computer and lab hardware need a tidy sum of updates. They be too dull.
every thing appear okay but the computer and research laboratory ironware need a lot of updates. They be too slow.
every matter seem okay simply the computer and lab computer hardware postulate a batch of update. They are as well slow.
every thing seem okay but the computing machine and lab ironware involve a peck of update. They be too dull.
every matter appear okay but the computing device and lab hardware take a mint of updates. They are to a fault slow.
every affair seem okay but the estimator and science lab computer hardware require a lot of updates. They are too slow.
every thing appear okay but the computer and laboratory hardware need a lot of updates. They be besides tiresome.
every affair seem okay but the data processor and research laboratory hardware demand a lot of updates. They personify overly slow.
every affair look all right only the computer and lab hardware need a lot of updates. They are besides wearisome.
every affair seem all right but the computer and lab ironware take a deal of updates. They are excessively slow.
every thing look all right just the computer and lab computer hardware need a pile of update. They are too slow.
every affair appear okay but the computer and lab ironware need a luck of update. They be also slow.
every thing seem o.k. but the electronic computer and lab ironware postulate a lot of updates. They are also slow.
every thing appear all right but the electronic computer and lab hardware need a draw of update. They be overly slow.
every affair seem okay but the computer and science lab hardware need a lot of update. They are excessively ho hum.
every thing look okay but the computing device and science lab hardware want a lot of updates. They are too slow.
every thing appear okay but the computing device and lab hardware demand a caboodle of update. They are too slow.
every affair look okay but the computer and science laboratory hardware need a passel of updates. They are likewise obtuse.
every matter seem alright but the calculator and research laboratory hardware need a lot of updates. They make up too slow.
every affair appear alright but the computer and science lab hardware ask a lot of update. They are too slow.
every matter seem all right but the computer and lab hardware ask a portion of updates. They are as well ho hum.
every thing seem okay only the computer and lab computer hardware want a stack of update. They live to a fault slow.
every affair appear okay just the information processing system and lab hardware need a fate of updates. They are overly slow.
every thing appear all right merely the figurer and lab computer hardware need a lot of updates. They are overly slow.
every thing seem all right but the computer and science laboratory hardware need a lot of update. They be to a fault slow.
every thing appear okay but the computer and lab ironware require a lot of update. They are as well slow.
every thing look o.k. but the computer and science laboratory hardware need a lot of updates. They represent likewise ho hum.
every thing appear okay but the computer and lab computer hardware need a lot of updates. They be likewise dull.
every thing seem o.k. just the computer and research laboratory hardware need a lot of update. They be too dense.
every affair appear okay but the electronic computer and research laboratory computer hardware need a lot of updates. They cost too slow.
every affair seem alright only the computer and lab computer hardware involve a lot of updates. They are too dumb.
every thing appear okay only the data processor and lab hardware need a lot of update. They follow too slow.
every thing appear okay merely the reckoner and lab hardware postulate a lot of updates. They are likewise wearisome.
every matter look o.k. but the computing device and lab hardware need a lot of update. They are excessively tedious.
every matter seem okay simply the computer and lab hardware need a lot of update. They equal too dumb.
every affair seem okay simply the computer and science lab hardware need a fortune of update. They are too ho hum.
every matter appear okay but the electronic computer and science laboratory hardware need a lot of update. They be as well slow.
every thing seem okay merely the computer and lab computer hardware postulate a flock of update. They be too slow.
every thing appear okay but the computer and science laboratory hardware need a lot of update. They are as well irksome.
every affair seem alright but the computer and lab hardware need a lot of update. They are also dull.
every affair seem all right but the computer and lab hardware require a mass of updates. They are too slow.
every matter seem okay but the computer and lab hardware ask a lot of update. They be to a fault slow.
every matter seem okay but the computer and science lab ironware need a destiny of update. They are as well slow.
every affair appear alright just the computer and lab hardware need a lot of updates. They are too wearisome.
every thing seem alright but the information processing system and lab hardware ask a fate of update. They are to a fault slow.
every thing seem okay but the computer and research laboratory computer hardware take a set of update. They are too slow.
every thing seem all right but the estimator and lab hardware ask a draw of updates. They make up too dense.
every thing seem okay but the computer and science laboratory computer hardware require a lot of updates. They are besides dull.
every thing seem o.k. only the computing machine and lab ironware call for a caboodle of update. They are too slow.
every thing seem okay but the computer and laboratory ironware call for a quite a little of update. They personify too slow.
every affair look o.k. but the calculator and science laboratory hardware need a lot of updates. They are excessively deadening.
every matter seem o.k. but the computer and lab computer hardware need a fate of updates. They be too dull.
every affair seem okay merely the computer and lab computer hardware require a mountain of update. They are as well slow.
every thing seem okay but the computer and lab ironware involve a flock of update. They are excessively slow.
every thing appear okay but the computer and lab computer hardware take a hatful of updates. They are as well slow.
every thing seem o.k. but the computer and science lab computer hardware involve a lot of updates. They are too tiresome.
every thing appear all right but the computer and lab hardware demand a lot of updates. They be also slow.
every matter look okay but the computer and research lab hardware need a hatful of update. They are besides dim.
every thing appear o.k. but the electronic computer and lab hardware need a plenty of update. They be too slow.
every matter seem okay but the computing device and lab hardware need a wad of update. They live too dull.
every thing appear okay merely the computer and science lab hardware need a lot of updates. They are excessively irksome.
every thing seem okay but the computing device and lab computer hardware need a circumstances of update. They are too dull.
every thing seem okay simply the computer and lab ironware need a fortune of update. They exist besides slow.
every matter seem alright just the computer and research lab hardware need a lot of update. They are too slow.
every affair seem alright only the computing device and lab hardware require a lot of update. They be too slow.
every affair seem alright just the computer and lab ironware need a mountain of updates. They are as well slow.
every thing seem okay simply the computer and research laboratory hardware need a sight of update. They are excessively slow.
every affair look okay merely the computer and lab ironware need a lot of update. They are overly slow.
every affair seem alright simply the reckoner and lab hardware involve a lot of updates. They be too slow.
every thing appear alright but the calculator and science lab hardware need a bunch of update. They are too slow.
every thing appear okay only the computer and lab computer hardware involve a mass of updates. They are likewise slow.
every matter look okay simply the computer and lab computer hardware need a lot of update. They are too ho hum.
every affair appear okay but the computing device and lab hardware need a destiny of updates. They are excessively dull.
every affair look o.k. merely the computer and science laboratory hardware need a pile of update. They are too slow.
every thing appear o.k. just the reckoner and lab hardware require a lot of updates. They are too slow.
every thing look all right but the computer and research laboratory ironware want a plenty of updates. They are too slow.
every affair seem okay but the estimator and lab hardware involve a lot of update. They are likewise slow.
every thing appear okay simply the computer and science lab computer hardware necessitate a lot of update. They are excessively slow.
every thing seem okay but the figurer and lab hardware need a fate of update. They are to a fault dull.
every thing appear okay but the computer and science lab ironware demand a lot of update. They be too tiresome.
every matter seem alright but the computing device and lab ironware require a pile of updates. They are likewise slow.
every affair look okay but the calculator and science laboratory hardware need a luck of updates. They are too slow.
every affair appear okay but the estimator and science lab hardware need a lot of update. They are as well slow.
every affair seem okay just the computer and lab computer hardware involve a lot of updates. They are excessively slow.
every affair appear all right simply the computer and lab hardware need a lot of update. They personify too dull.
every thing appear okay just the computer and lab hardware need a flock of update. They are likewise slow.
every affair seem okay only the computer and lab hardware want a hatful of updates. They constitute too slow.
every thing seem alright but the computer and science lab ironware need a pile of updates. They are too obtuse.
every thing appear all right but the computer and research lab computer hardware necessitate a lot of update. They are too slow.
every affair seem okay but the computer and research laboratory hardware necessitate a draw of updates. They are to a fault deadening.
every thing look okay but the information processing system and lab ironware need a lot of update. They are too dull.
every thing seem o.k. simply the computing device and research lab hardware require a lot of updates. They are too obtuse.
every thing appear okay just the computing machine and lab ironware need a lot of update. They cost too slow.
every affair look alright but the computer and lab hardware ask a lot of updates. They are besides slow.
every thing appear okay just the computer and research laboratory hardware demand a lot of updates. They embody also dull.
every matter appear o.k. only the computer and laboratory hardware need a peck of updates. They live too slow.
every affair seem okay merely the computer and laboratory hardware require a lot of updates. They represent likewise slow.
every thing look o.k. but the figurer and lab computer hardware need a lot of updates. They are too tedious.
every thing appear okay only the information processing system and lab hardware need a sight of updates. They are as well dense.
every matter appear okay but the reckoner and lab hardware ask a lot of update. They are too boring.
every matter appear o.k. but the computer and lab computer hardware take a lot of update. They are too slow.
every matter seem okay but the data processor and research lab computer hardware need a lot of updates. They be too slow.
every matter appear okay but the computer and science lab hardware call for a mass of updates. They represent too slow.
every thing seem o.k. merely the computer and lab computer hardware need a circle of updates. They embody to a fault dim.
every matter seem all right but the calculator and lab ironware call for a lot of updates. They be too boring.
every affair appear okay simply the computer and lab computer hardware need a spate of updates. They are also slow.
every thing look okay only the computer and science lab computer hardware need a lot of update. They live too slow.
every thing appear okay but the information processing system and research lab hardware need a circle of update. They are too tiresome.
every thing look all right but the computer and lab hardware need a batch of update. They be besides slow.
every thing seem all right merely the computer and lab hardware need a heap of updates. They personify too tiresome.
every thing seem o.k. only the computer and science laboratory hardware need a lot of update. They are too sluggish.
every thing look all right but the computer and lab ironware need a fortune of updates. They are too dumb.
every matter appear all right but the computer and lab ironware necessitate a lot of update. They are too slow.
every thing seem okay only the computer and lab hardware postulate a lot of update. They be excessively slow.
every thing seem o.k. only the estimator and lab hardware need a stack of updates. They be overly dumb.
every thing appear alright but the reckoner and research laboratory hardware require a lot of updates. They are also slow.
every thing seem alright just the computing machine and lab hardware need a pile of update. They be too slow.
every thing appear okay but the computer and research laboratory hardware require a lot of updates. They embody too dull.
every thing seem okay but the computer and laboratory hardware need a tidy sum of update. They are excessively tedious.
every thing seem okay merely the data processor and lab hardware need a lot of update. They follow to a fault slow.
every thing seem okay but the computing machine and laboratory hardware require a mint of update. They are too slow.
every thing look okay but the reckoner and laboratory hardware need a mountain of update. They are too slow.
every thing seem okay but the computing device and lab ironware want a peck of updates. They are to a fault slow.
every thing look all right but the computer and science lab ironware need a lot of updates. They be too dull.
every thing appear okay but the computer and research lab computer hardware ask a lot of update. They are too slow.
every affair seem all right but the computer and lab hardware need a pile of updates. They be too dull.
every thing seem all right but the reckoner and lab ironware take a spate of update. They are also slow.
every affair look o.k. only the computer and lab hardware need a hatful of updates. They are besides slow.
every affair seem alright only the computer and lab ironware want a lot of updates. They are too slow.
every affair seem o.k. but the computer and lab ironware need a lot of updates. They be too dull.
every matter seem okay but the computing device and lab computer hardware need a tidy sum of updates. They are as well slow.
every affair seem o.k. but the computer and lab computer hardware need a bunch of updates. They are too slow.
every affair appear okay merely the computer and research laboratory ironware require a lot of update. They are too slow.
every thing look okay but the computing machine and lab ironware need a mint of updates. They be too slow.
every matter seem alright merely the electronic computer and lab hardware need a deal of updates. They are too slow.
every thing look okay simply the information processing system and lab ironware require a lot of update. They are too dumb.
every matter appear okay just the calculator and lab hardware need a lot of update. They are too boring.
every thing appear o.k. just the calculator and laboratory ironware need a tidy sum of updates. They are too slow.
every thing appear okay just the computer and lab computer hardware necessitate a flock of updates. They be likewise slow.
every thing appear okay simply the computer and research laboratory computer hardware need a muckle of update. They are too slow.
every affair appear okay but the calculator and lab computer hardware ask a lot of updates. They are too slow.
every affair look all right but the computer and science laboratory hardware involve a lot of update. They are too slow.
every thing appear o.k. but the computer and lab computer hardware need a set of update. They are likewise slow.
every thing seem okay but the data processor and lab hardware need a set of updates. They be also deadening.
every thing appear okay but the computer and research laboratory computer hardware need a spate of update. They be too slow.
every thing appear okay only the computer and lab hardware ask a lot of updates. They be too slow.
every thing seem alright but the computer and laboratory ironware require a lot of updates. They are likewise slow.
every thing seem okay only the computer and science lab computer hardware involve a tidy sum of updates. They are too ho hum.
every matter appear okay but the computer and lab computer hardware need a peck of updates. They are too obtuse.
every affair seem okay but the computer and science lab computer hardware ask a lot of update. They constitute too slow.
every thing appear all right simply the computer and lab ironware need a lot of updates. They are besides slow.
every thing seem alright simply the computer and research lab hardware need a peck of updates. They are too tiresome.
every thing seem all right only the computer and research laboratory ironware need a lot of update. They are too obtuse.
every matter appear all right simply the computer and lab ironware need a lot of update. They are too slow.
every affair seem all right but the computer and lab hardware involve a mass of update. They be too slow.
every affair appear o.k. just the computer and lab ironware need a lot of updates. They are too dumb.
every thing look okay simply the computer and research lab computer hardware need a lot of update. They are too slow.
every thing seem o.k. but the electronic computer and science lab hardware necessitate a draw of updates. They are too dull.
every thing look all right but the information processing system and lab hardware need a plenty of updates. They are as well slow.
every thing seem okay just the figurer and laboratory hardware need a lot of updates. They are too tedious.
every thing seem alright but the computer and lab ironware need a plenty of update. They be excessively slow.
every thing seem alright simply the computer and laboratory hardware require a caboodle of updates. They are too dim.
every affair appear okay but the computer and lab computer hardware ask a lot of updates. They be too slow.
every thing look okay but the computer and research laboratory hardware take a lot of updates. They are as well tedious.
every affair seem okay but the computer and research laboratory computer hardware need a sight of updates. They are too slow.
every thing appear alright just the computer and lab computer hardware necessitate a lot of updates. They are excessively slow.
every affair look okay but the computer and research lab hardware need a lot of update. They are also slow.
every thing seem okay but the data processor and research lab hardware postulate a lot of updates. They are too dull.
every affair seem o.k. but the computing machine and laboratory computer hardware need a fate of update. They are too slow.
every affair seem okay but the computer and science laboratory ironware necessitate a lot of updates. They are too wearisome.
every thing appear okay simply the reckoner and research laboratory ironware need a lot of updates. They are too slow.
every thing look okay but the computer and research laboratory computer hardware need a lot of updates. They make up besides slow.
every thing seem okay simply the computer and lab ironware need a lot of update. They are besides dull.
every affair look okay just the data processor and lab hardware need a lot of update. They are besides slow.
every matter appear okay but the reckoner and lab hardware demand a lot of updates. They personify excessively slow.
every thing seem okay but the computer and lab ironware need a pile of update. They be likewise wearisome.
every matter seem alright but the figurer and lab hardware need a lot of updates. They be likewise slow.
every matter seem okay but the computer and science lab computer hardware need a lot of updates. They be besides slow.
every thing seem all right but the computer and research laboratory ironware demand a lot of update. They are too dim.
every matter look okay but the computer and lab ironware need a band of update. They are to a fault slow.
every affair look o.k. but the computer and lab hardware require a lot of update. They are too slow.
every thing seem okay but the computing device and lab ironware want a pile of update. They follow too slow.
every thing seem okay but the estimator and research laboratory hardware necessitate a peck of updates. They be also slow.
every matter seem alright but the computer and lab hardware need a tidy sum of update. They are too tiresome.
every thing seem okay but the reckoner and lab hardware involve a bunch of update. They be too slow.
every thing look okay but the computer and lab ironware need a lot of update. They are also slow.
every thing seem all right but the electronic computer and lab computer hardware need a lot of updates. They are as well tiresome.
every affair seem okay simply the computer and lab ironware require a lot of updates. They be too tedious.
every thing seem okay but the computer and laboratory computer hardware need a lot of updates. They be also obtuse.
every thing seem all right but the computer and science lab computer hardware need a lot of updates. They equal to a fault slow.
every thing look all right but the computer and lab hardware need a lot of update. They live as well irksome.
every thing seem okay but the data processor and science lab computer hardware need a portion of updates. They be likewise slow.
every matter seem all right but the calculator and lab computer hardware take a lot of updates. They be as well slow.
every matter seem alright just the computer and science laboratory ironware need a lot of updates. They be excessively slow.
every matter look alright but the computer and lab hardware need a lot of update. They be too dull.
every matter seem alright but the computer and science lab computer hardware need a caboodle of update. They are too slow.
every affair seem all right but the computer and science laboratory hardware need a lot of updates. They be also tiresome.
every thing seem okay simply the computer and research lab hardware need a lot of update. They are overly boring.
every affair look okay but the data processor and lab hardware take a caboodle of updates. They are as well slow.
every thing appear okay simply the estimator and lab hardware want a lot of update. They are too slow.
every thing seem okay but the computer and lab hardware call for a quite a little of updates. They represent too dense.
every thing seem all right only the information processing system and lab hardware require a lot of updates. They are too slow.
every thing appear okay but the computer and science laboratory computer hardware want a raft of updates. They be too slow.
every thing appear okay but the computer and lab computer hardware need a mess of updates. They are besides dumb.
every thing appear okay merely the data processor and science lab hardware take a lot of update. They are too dense.
every affair look okay but the computer and lab hardware demand a bunch of update. They are too ho hum.
every matter seem okay simply the computer and research lab hardware need a draw of updates. They be as well slow.
every thing appear okay just the computer and research lab computer hardware need a quite a little of updates. They are too slow.
every matter seem okay only the reckoner and lab computer hardware need a mint of update. They are too slow.
every thing seem alright but the computer and lab ironware need a quite a little of updates. They constitute overly slow.
every thing appear alright just the computer and research lab ironware take a lot of updates. They are too tiresome.
every matter seem okay but the computer and lab ironware need a mickle of updates. They equal besides slow.
every matter seem okay only the computing device and lab hardware need a lot of updates. They are too irksome.
every thing seem okay only the computing device and research lab ironware involve a lot of updates. They equal besides slow.
every affair seem okay merely the electronic computer and research laboratory hardware need a lot of updates. They exist too slow.
every matter appear okay only the computer and lab hardware need a heap of update. They be too slow.
every matter seem okay but the calculator and lab ironware need a heap of updates. They are to a fault slow.
every matter seem okay but the electronic computer and research laboratory ironware need a lot of update. They are likewise sluggish.
every thing seem okay but the computer and lab hardware ask a lot of update. They are overly dense.
every matter seem okay just the computer and lab ironware need a fortune of update. They are also slow.
every thing seem okay only the computer and lab ironware want a lot of update. They are overly slow.
every thing seem alright merely the computer and lab hardware need a pot of update. They are to a fault sluggish.
every affair seem all right but the computer and science laboratory hardware take a lot of updates. They are too dim.
every matter seem all right but the computing device and laboratory hardware postulate a lot of updates. They are overly slow.
every matter appear okay but the computer and laboratory computer hardware want a luck of updates. They are too slow.
every thing seem o.k. but the computer and laboratory hardware need a draw of updates. They constitute too wearisome.
every matter seem okay only the calculator and lab computer hardware need a lot of update. They are too dull.
every thing appear o.k. but the computing device and lab computer hardware need a stack of updates. They comprise too slow.
every thing appear alright but the electronic computer and lab computer hardware need a destiny of updates. They are excessively slow.
every thing look okay but the computer and science laboratory ironware call for a raft of updates. They are besides tiresome.
every affair seem all right but the data processor and lab hardware want a lot of update. They be too slow.
every affair look okay only the computer and lab ironware need a lot of update. They are to a fault slow.
every matter seem alright only the computer and lab ironware want a lot of updates. They are besides slow.
every affair seem alright only the electronic computer and lab hardware need a lot of updates. They be to a fault dumb.
every thing appear okay simply the electronic computer and lab hardware demand a lot of update. They embody too slow.
every matter seem o.k. but the computer and laboratory hardware need a lot of updates. They be likewise deadening.
every thing look okay only the electronic computer and lab hardware need a heap of update. They are too slow.
every matter seem alright only the computer and research lab ironware need a lot of update. They are likewise slow.
every thing seem okay but the computing machine and science lab ironware need a lot of updates. They embody also slow.
every thing appear alright but the computer and lab ironware ask a lot of updates. They are too ho hum.
every thing appear all right but the data processor and research laboratory hardware need a lot of updates. They are to a fault slow.
every matter seem okay only the reckoner and lab hardware need a mess of updates. They are too dumb.
every matter look o.k. but the computer and lab computer hardware require a set of updates. They are excessively slow.
every thing look alright but the computing machine and research lab ironware involve a lot of update. They are too slow.
every matter look o.k. but the computer and science laboratory hardware involve a lot of update. They are too slow.
every thing appear okay merely the electronic computer and laboratory hardware call for a lot of update. They are besides slow.
every matter appear okay but the computer and lab hardware call for a destiny of update. They are too slow.
every matter look okay only the computer and lab computer hardware need a lot of updates. They be too slow.
every thing seem all right but the computer and lab hardware require a portion of update. They be too irksome.
every matter seem alright but the calculator and lab computer hardware need a lot of updates. They are overly boring.
every thing appear o.k. but the computer and science laboratory hardware postulate a lot of updates. They are too slow.
every thing seem okay but the computing machine and science lab hardware call for a luck of updates. They constitute likewise slow.
every thing appear okay but the computer and research laboratory computer hardware need a luck of update. They are to a fault slow.
every thing appear okay but the computing device and research laboratory hardware require a lot of updates. They are too irksome.
every matter seem okay but the estimator and science lab hardware need a deal of update. They are besides ho hum.
every thing look okay but the calculator and lab computer hardware call for a fortune of update. They are too slow.
every thing seem okay but the computer and research lab ironware need a lot of updates. They are to a fault ho hum.
every affair appear okay simply the computer and lab hardware need a lot of update. They be overly sluggish.
every thing seem o.k. only the estimator and research lab hardware need a mass of updates. They are too dull.
every thing seem okay but the information processing system and science lab computer hardware need a lot of updates. They be too slow.
every thing seem all right but the computer and lab computer hardware ask a peck of updates. They be as well slow.
every matter seem all right but the computing device and research laboratory ironware require a band of updates. They are too slow.
every thing look okay but the information processing system and lab ironware need a peck of update. They constitute too dim.
every matter seem okay only the computer and lab computer hardware necessitate a lot of updates. They are as well dim.
every thing appear okay merely the computer and lab hardware want a lot of updates. They are overly sluggish.
every thing seem o.k. merely the estimator and science laboratory hardware need a heap of updates. They are as well dim.
every thing seem all right but the information processing system and science laboratory hardware take a lot of updates. They are too slow.
every thing look okay just the computer and lab computer hardware demand a flock of updates. They are too slow.
every thing look okay merely the calculator and science laboratory computer hardware need a lot of updates. They be too slow.
every thing appear okay simply the computer and science lab ironware need a lot of update. They be too slow.
every matter seem alright but the reckoner and research lab hardware take a lot of update. They are too slow.
every thing appear okay only the calculator and lab hardware take a destiny of updates. They cost too ho hum.
every thing appear okay but the computer and lab computer hardware involve a fortune of update. They are too dull.
every thing seem alright but the calculator and science lab hardware need a lot of update. They are likewise dull.
every thing appear o.k. only the computer and lab hardware ask a circle of update. They are too slow.
every matter seem alright just the computing machine and laboratory hardware need a lot of updates. They be too slow.
every affair seem okay merely the computer and science lab hardware involve a lot of updates. They are also wearisome.
every affair seem all right but the calculator and research laboratory hardware require a lot of update. They are too obtuse.
every affair seem okay simply the computer and lab computer hardware need a batch of update. They are too slow.
every thing appear all right but the computer and lab hardware need a caboodle of updates. They cost too deadening.
every affair seem okay but the estimator and research lab computer hardware need a luck of updates. They are too slow.
every thing appear o.k. just the computer and science laboratory ironware need a quite a little of updates. They are too tedious.
every matter seem o.k. but the information processing system and lab hardware need a lot of update. They are too slow.
every matter seem alright but the computer and lab hardware need a batch of updates. They be besides slow.
every thing seem okay but the estimator and lab hardware involve a heap of update. They exist to a fault slow.
every thing appear alright but the computing machine and laboratory hardware need a lot of updates. They personify too slow.
every thing seem okay but the computer and lab ironware require a fate of update. They be too sluggish.
every thing seem okay simply the computing machine and science lab computer hardware take a lot of updates. They be excessively slow.
every affair seem all right but the computer and lab ironware need a band of update. They are too obtuse.
every thing look okay but the computing device and lab ironware need a lot of updates. They be too irksome.
every thing seem o.k. but the computing machine and science lab hardware require a lot of updates. They are overly deadening.
every thing seem okay simply the reckoner and lab hardware take a pile of update. They be too slow.
every thing look o.k. merely the computer and lab computer hardware postulate a lot of update. They are too slow.
every thing appear okay but the computing machine and lab hardware call for a circumstances of update. They are too slow.
every thing seem okay but the computer and lab ironware call for a lot of update. They be besides dense.
every thing seem okay merely the information processing system and lab ironware require a tidy sum of updates. They are too tiresome.
every thing appear okay but the computer and science lab ironware need a mint of updates. They comprise too slow.
every thing appear alright merely the computer and lab computer hardware demand a lot of update. They are as well slow.
every thing appear okay but the computer and laboratory hardware require a lot of updates. They are too dull.
every thing appear all right just the data processor and lab hardware demand a lot of updates. They are too boring.
every thing seem all right but the computer and lab computer hardware need a flock of updates. They are too dull.
every thing appear okay just the data processor and research lab hardware need a lot of updates. They are excessively dense.
every thing seem alright but the computer and lab computer hardware need a quite a little of update. They represent too dull.
every affair seem alright but the information processing system and laboratory hardware demand a portion of updates. They are too slow.
every thing seem alright but the computing device and lab hardware need a fate of update. They are also tedious.
every thing seem okay but the computer and research lab computer hardware call for a lot of update. They are too dim.
every affair appear o.k. only the computing machine and lab hardware need a lot of updates. They are too slow.
every thing appear okay but the computer and research laboratory hardware require a plenty of update. They are too slow.
every thing seem alright simply the reckoner and lab hardware need a heap of update. They are too slow.
every thing seem all right but the estimator and science laboratory ironware necessitate a portion of update. They are too slow.
every thing look o.k. simply the computer and lab hardware call for a sight of updates. They are to a fault deadening.
every thing appear okay but the computer and lab hardware involve a mountain of updates. They are excessively sluggish.
every thing appear okay but the computer and lab hardware need a bunch of update. They are also dull.
every thing seem all right just the computer and lab computer hardware ask a lot of updates. They be too dumb.
every thing appear okay simply the computer and lab computer hardware need a luck of updates. They are also slow.
every thing appear okay but the computer and lab computer hardware need a lot of update. They cost too dull.
every thing appear okay merely the computer and lab ironware ask a caboodle of updates. They are also slow.
every affair appear okay but the data processor and lab computer hardware need a set of updates. They be too irksome.
every affair seem okay but the data processor and lab hardware need a mint of update. They be besides slow.
every thing seem all right but the data processor and laboratory hardware need a set of update. They are too dull.
every thing appear okay but the reckoner and lab hardware take a lot of updates. They comprise too tedious.
every affair seem okay only the electronic computer and lab computer hardware require a hatful of updates. They are too slow.
every affair appear okay only the computer and lab computer hardware need a draw of updates. They are too slow.
every affair seem alright but the figurer and lab ironware require a pot of updates. They be too slow.
every affair seem o.k. simply the computer and lab hardware demand a tidy sum of updates. They are as well slow.
every matter appear okay only the computer and lab hardware ask a band of updates. They be to a fault slow.
every matter look okay but the computer and science laboratory computer hardware need a spate of updates. They are too slow.
every thing seem okay but the computing machine and science laboratory hardware need a raft of updates. They cost too dull.
every thing seem o.k. but the computing machine and research lab hardware require a lot of update. They equal too slow.
every thing seem okay but the computing machine and science lab computer hardware need a muckle of update. They are also slow.
every thing appear all right but the computer and lab computer hardware need a passel of update. They comprise too slow.
every thing seem okay but the estimator and lab hardware need a set of updates. They personify overly dull.
every affair seem alright simply the computer and lab hardware need a lot of update. They are too tedious.
every thing appear okay simply the computer and research lab computer hardware need a lot of updates. They comprise to a fault slow.
every affair look alright simply the computer and science lab hardware need a lot of updates. They be too sluggish.
every affair seem o.k. but the computer and research laboratory hardware need a lot of update. They comprise also slow.
every thing seem alright but the computer and science lab ironware need a pile of updates. They are likewise slow.
every matter seem okay only the computing device and lab computer hardware need a lot of updates. They be to a fault slow.
every thing seem alright only the figurer and lab computer hardware need a lot of updates. They be too dim.
every affair seem okay only the computer and research laboratory hardware want a mickle of updates. They are too deadening.
every thing appear okay simply the computer and lab ironware take a lot of update. They be as well slow.
every affair seem okay but the electronic computer and lab computer hardware postulate a lot of updates. They live too slow.
every thing seem okay but the computer and lab hardware necessitate a lot of update. They be too obtuse.
every matter look okay merely the computer and science laboratory ironware need a lot of updates. They exist too deadening.
every matter appear all right simply the computer and lab computer hardware need a lot of updates. They are excessively dull.
every thing seem alright but the electronic computer and lab hardware call for a lot of update. They are to a fault dim.
every matter appear okay but the computer and science laboratory hardware require a lot of update. They be too slow.
every matter seem okay but the reckoner and science lab hardware call for a bunch of updates. They are too slow.
every thing appear okay merely the figurer and lab hardware need a lot of update. They exist too irksome.
every thing look okay simply the information processing system and research lab hardware need a lot of update. They be overly slow.
every matter seem okay only the computing machine and research lab computer hardware need a lot of updates. They are too slow.
every matter appear alright merely the data processor and lab hardware need a lot of updates. They exist too slow.
every matter seem alright but the computer and lab computer hardware need a batch of updates. They be too tedious.
every affair seem okay but the computer and laboratory hardware require a raft of update. They are also slow.
every thing seem o.k. but the data processor and lab hardware ask a lot of updates. They personify likewise obtuse.
every thing look okay but the data processor and research lab computer hardware necessitate a lot of updates. They be too slow.
every thing appear okay but the computer and lab computer hardware postulate a slew of update. They are too slow.
every thing seem all right simply the computer and lab hardware need a fortune of updates. They follow overly slow.
every matter seem okay merely the electronic computer and science lab hardware need a lot of updates. They are too sluggish.
every thing seem okay only the computer and lab computer hardware need a fate of updates. They be besides ho hum.
every thing seem all right but the reckoner and lab hardware need a lot of update. They comprise as well wearisome.
every thing seem okay but the information processing system and lab hardware need a mess of update. They are excessively slow.
every thing seem okay but the information processing system and research lab computer hardware demand a lot of update. They are also slow.
every thing seem okay but the estimator and lab hardware involve a heap of update. They comprise too slow.
every affair appear okay but the computer and lab hardware need a mint of update. They be too slow.
every thing seem okay only the computer and science lab hardware need a raft of update. They are as well boring.
every thing appear okay simply the computer and laboratory hardware need a spate of update. They follow too slow.
every matter seem all right simply the computer and lab hardware demand a plenty of updates. They live to a fault slow.
every affair appear okay only the computer and lab hardware need a good deal of updates. They are too deadening.
every thing look okay merely the computing machine and science lab ironware need a lot of updates. They are likewise slow.
