# Supplementary material for: Attention-aware with stacked embedding for sentiment analysis of student feedback through deep learning techniques
Source: PeerJ Comput Sci. 2024 Sep 2;10:e2283. doi: 10.7717/peerj-cs.2283 (PMC11419625; doi:10.7717/peerj-cs.2283)
Supplement: Supplemental Information 2 [file peerj-cs-10-2283-s002.zip › UIT-VSFC/agumented text/test (11).xlsx]

## Sheet: welcome
Each problem must stop and ask if any other students take in a different way, or just a different understanding of the like job.
Each problem must barricade and ask if any other students make a dissimilar way, or simply a different intellect of the like problem.
Each job mustiness stop and ask if any other student have a different way, or simply a different understanding of the same job.
Each problem must stop and ask if any other students have a different mode, or simply a different savvy of the like problem.
Each problem must stop and ask if any other students have a unlike elbow room, beaver state simply a different understanding of the same problem.
Each problem must stop and ask if any other pupil get a unlike way, operating theater simply a unlike understanding of the same problem.
Each job mustiness stop and ask if any other students have a different direction, or simply a unlike reason of the same problem.
Each problem must stop and ask if any other students have a different mode, or only a different understanding of the like problem.
Each problem moldiness stop and require if any other students give a different way, operating theater simply a different understanding of the same problem.
Each problem must stop and ask if any former students have a unlike fashion, or simply a unlike understanding of the same job.
Each job must stop and ask if any other students have a different way, or only a different discernment of the like problem.
Each trouble must block off and enquire if any early students have a dissimilar way, or simply a different understanding of the same problem.
Each problem must quit and require if any former scholar have a dissimilar way, or simply a different understanding of the same problem.
Each problem must blockade and necessitate if any former students have a different way of life, or simply a unlike understanding of the same problem.
Each problem must stop and ask if any former bookman possess a different way, or simply a unlike understanding of the same problem.
Each problem mustiness barricade and ask if any early students have a unlike way, or just a different understanding of the same problem.
Each trouble must stop and ask if any other students have a unlike way, operating theatre simply a different understanding of the like problem.
Each problem must stop and ask if any other scholarly person have a unlike path, or simply a different understanding of the like problem.
Each problem mustiness stop and ask if any other scholar have a different way, or simply a different understanding of the like problem.
Each problem must discontinue and ask if any early educatee have a different way, or only a different understanding of the same trouble.
Each problem must terminate and ask if any other students have a dissimilar way, operating room simply a dissimilar understanding of the same problem.
Each problem must stop and postulate if any other students have a different way, or simply a different sympathy of the same job.
Each problem moldiness stop and ask if any other students have a different means, surgery simply a dissimilar understanding of the same problem.
Each trouble must stop and ask if any other students have a unlike way, or but a different agreement of the same problem.
Each problem moldiness stop and require if any other scholarly person have a different way, operating room simply a different understanding of the same problem.
Each problem must break off and ask if any other scholarly person have a different way, surgery simply a different understanding of the like problem.
Each problem must stop and ask if any former pupil have a different way, or only a different understanding of the same job.
Each problem must turn back and involve if any other students have a different way, or plainly a different understanding of the same trouble.
Each problem must stop and require if any other students take a different way, or but a different understanding of the like trouble.
Each problem must stop and ask if any other students have a different mode, beaver state just a different understanding of the same problem.
Each job mustiness stop and ask if any other bookman have a unlike way, or simply a different understanding of the like problem.
Each problem moldiness stop and ask if any other student have a different agency, or simply a different intellect of the same trouble.
Each trouble must stop and expect if any other students have a different way, or plainly a different sympathy of the like problem.
Each problem must stop and ask if any other bookman cause a different way, operating theatre simply a different agreement of the like problem.
Each problem mustiness stop and ask if any other students give a different way, or just a different apprehension of the like problem.
Each job mustiness stop and ask if any other students have a different agency, operating room simply a unlike understanding of the same problem.
Each problem must stop and necessitate if any other students have a different way, or simply a unlike reason of the same problem.
Each problem must stop and call for if any other students have a different way, or but a unlike apprehension of the same problem.
Each problem mustiness stop and require if any other students have a different way, operating room simply a different understanding of the same trouble.
Each problem mustiness stop and necessitate if any early students own a different way, or simply a different reason of the same problem.
Each job moldiness block up and necessitate if any other students have a different way, or simply a different savvy of the same problem.
Each problem must stop and ask if any other students get a different style, or simply a dissimilar understanding of the same problem.
Each problem mustiness stop over and take if any other students have a different elbow room, or simply a different understanding of the same problem.
Each problem must stop and ask if any other scholarly person have a different way, or simply a different reason of the same trouble.
Each trouble must stop and ask if any early students have a different way, or simply a unlike understanding of the same problem.
Each problem must stop and ask if any other students have a different way, beaver state only a different understanding of the like problem.
Each problem moldiness stop and ask if any other students have a dissimilar way, operating room simply a different understanding of the same problem.
Each problem must stop and ask if any former students have a different way, operating theatre simply a different agreement of the like problem.
Each trouble must stop and ask if any early students get a different way, or simply a different understanding of the like problem.
Each problem must stop and ask if any other student have a different way, or but a different reason of the like problem.
Each problem must lay off and expect if any other students have a dissimilar way, operating theatre simply a different understanding of the same problem.
Each job must stop and need if any other students have a different way, beaver state but a different discernment of the same problem.
Each trouble must barricade and ask if any other students have a different way, beaver state simply a different understanding of the same trouble.
Each job moldiness stop and ask if any other students have a different way, or just a different understanding of the same problem.
Each job must stop and ask if any other students have a different way, or simply a dissimilar understanding of the like job.
Each problem must stop and ask if any other bookman experience a different way, or just a different sympathy of the like problem.
Each problem must stop and inquire if any other students have a dissimilar path, operating theatre simply a different understanding of the same problem.
Each problem moldiness stop and ask if any former students have a different way, operating theatre simply a different understanding of the same problem.
Each problem must stop and ask if any other bookman throw a different agency, or simply a unlike understanding of the like problem.
Each problem must bar and require if any other students have a different way, beaver state simply a different understanding of the like trouble.
Each problem moldiness stop and ask if any other scholar have a dissimilar way, oregon simply a different understanding of the same problem.
Each problem must block up and call for if any other students have a different way, or just a different understanding of the like job.
Each problem mustiness discontinue and require if any other students have a different way, or simply a different intellect of the same problem.
Each problem mustiness cease and ask if any other students ingest a different way, or simply a different understanding of the like problem.
Each problem mustiness stop and ask if any other students have a different way, or merely a dissimilar intellect of the same problem.
Each problem mustiness stop and ask if any other students have a dissimilar means, or only a different apprehension of the same problem.
Each problem mustiness stop and ask if any other students consume a unlike path, operating theatre simply a different understanding of the same problem.
Each job moldiness stop and ask if any other students have a different way, or simply a different savvy of the same problem.
Each problem must stop and need if any former educatee have a unlike way, beaver state simply a different understanding of the same problem.
Each problem moldiness contain and ask if any other students have a unlike way, or simply a different understanding of the like problem.
Each problem moldiness intercept and ask if any other students have a different means, or but a unlike understanding of the same problem.
Each problem must stop and involve if any early students possess a different way, or simply a different understanding of the like trouble.
Each problem mustiness stop and ask if any former students own a different elbow room, or simply a different understanding of the same problem.
Each problem moldiness stop and ask if any other pupil let a unlike way, or simply a unlike understanding of the same problem.
Each problem must stop and ask if any other students hold a different path, or merely a different understanding of the same trouble.
Each trouble must stop and ask if any other students have a different way, operating theater simply a dissimilar savvy of the same problem.
Each problem must stop and ask if any other students have a different agency, or simply a dissimilar agreement of the same job.
Each job must stop and call for if any other student have a different way, operating theater simply a different understanding of the same problem.
Each trouble moldiness stop and ask if any other educatee take a different way, or simply a different apprehension of the same problem.
Each problem must blockade and call for if any other students have a different way, or only a different understanding of the same trouble.
Each trouble must stop and postulate if any other students have a unlike room, or simply a different agreement of the same problem.
Each problem must quit and ask if any other students have a different way, operating theater only a unlike understanding of the same problem.
Each problem must break off and ask if any former students have a dissimilar way, or simply a different understanding of the like trouble.
Each problem must terminate and ask if any other students have a different way, or plainly a unlike savvy of the same problem.
Each problem moldiness stop and inquire if any other scholar have a different room, or simply a dissimilar understanding of the same problem.
Each problem must cease and need if any early students have a different agency, or simply a dissimilar understanding of the same problem.
Each problem mustiness stop and need if any other students have a different way, or simply a different understanding of the same job.
Each trouble must stop and ask if any other students give a unlike way, or simply a unlike understanding of the same problem.
Each trouble must barricade and ask if any other bookman have a different way, or plainly a different understanding of the same problem.
Each problem must halt and require if any early students have a different way, or just a different understanding of the same job.
Each job must stop and ask if any other students have a different means, or simply a unlike understanding of the like problem.
Each trouble must stop and ask if any early students have a different way, or simply a different sympathy of the like job.
Each problem must block off and ask if any other students have a different way, beaver state just a different understanding of the same job.
Each trouble must block up and ask if any former students have a different way, or simply a different savvy of the same problem.
Each problem moldiness stop and call for if any other students have a different way, or but a different understanding of the same problem.
Each problem must stop and ask if any other scholarly person get a dissimilar manner, or simply a different agreement of the same problem.
Each problem must stop over and enquire if any other students have a different room, operating theatre simply a dissimilar understanding of the same problem.
Each problem must stop and ask if any other students have a dissimilar way, or just a dissimilar understanding of the same trouble.
Each trouble must stop and call for if any former students have a different way, beaver state simply a different understanding of the same problem.
Each problem moldiness stop and involve if any other students have a different way, or merely a different reason of the same problem.
Each problem mustiness stop over and ask if any other students have a different way, or simply a dissimilar understanding of the same job.
Each problem mustiness halt and require if any other bookman have a different way, or simply a different understanding of the same trouble.
Each problem must stop and ask if any other educatee take a different way, operating theater but a different understanding of the same problem.
Each trouble must intercept and ask if any early students have a unlike way, or only a different understanding of the same problem.
Each problem must stop and ask if any early scholarly person have a different manner, or plainly a different understanding of the same problem.
Each trouble must block and ask if any other students have a different way, or simply a dissimilar apprehension of the same problem.
Each problem must stop and ask if any former bookman have a unlike way, or simply a different understanding of the like problem.
Each problem moldiness stop and ask if any other students have a different mode, or just a different reason of the same problem.
Each problem mustiness barricade and ask if any other bookman have a different way, or simply a different sympathy of the same problem.
Each trouble moldiness stop and ask if any former students have a different way, oregon simply a dissimilar understanding of the same problem.
Each trouble must stop and ask if any other students have a dissimilar way, surgery simply a different understanding of the same problem.
Each problem must stop and involve if any other scholar sustain a different way, or only a different agreement of the same problem.
Each problem must barricade and ask if any former student have a different way, or simply a dissimilar understanding of the same problem.
Each problem mustiness stop and need if any other students have a different way, or simply a different sympathy of the same problem.
Each trouble must stop and ask if any other bookman have a different way, beaver state simply a different reason of the like problem.
Each problem moldiness stop and ask if any other students have a unlike way, or simply a different understanding of the like trouble.
Each job must break off and ask if any other students have a different way, operating room simply a different understanding of the same problem.
Each trouble must stop and ask if any other students make a different style, or just a different understanding of the same problem.
Each problem must arrest and ask if any other students have a dissimilar way, beaver state simply a dissimilar understanding of the same trouble.
Each problem must stop and ask if any other educatee have a different way, or but a different understanding of the like job.
Each job must stop and ask if any other students have a different way, operating theater simply a different savvy of the like problem.
Each problem must break and ask if any other students bear a unlike way, oregon simply a different understanding of the same problem.
Each problem must cease and necessitate if any other bookman have a different way, or simply a dissimilar understanding of the same trouble.
Each problem must stop and ask if any early bookman have a different way, operating theatre simply a different understanding of the same trouble.
Each trouble must stop and ask if any other student have a different way, or just a different sympathy of the same problem.
Each problem must stop and ask if any other students have a different way, or just a unlike understanding of the like problem.
Each job must stop and expect if any other students have a different mode, or just a different understanding of the like problem.
Each trouble moldiness stop and demand if any other students have a different way, or simply a unlike understanding of the same problem.
Each problem must stop and ask if any other student have a different way, oregon simply a different understanding of the same problem.
Each problem mustiness stop and ask if any early students have a different way, operating theatre simply a dissimilar understanding of the same problem.
Each problem must quit and ask if any early scholar have a dissimilar way, or simply a different agreement of the same problem.
Each job must stop and involve if any other student have a different way, or simply a different understanding of the same job.
Each job must stop and necessitate if any other students have a different manner, or simply a different understanding of the like trouble.
Each trouble must stop and ask if any other scholarly person have a different way, operating theatre but a different understanding of the same problem.
Each job must stop and ask if any other students have a unlike way, or simply a different savvy of the same problem.
Each problem must discontinue and ask if any other students have a unlike way, or plainly a different understanding of the same job.
Each problem mustiness stop and ask if any former bookman have a unlike manner, or simply a different understanding of the same problem.
Each trouble must stop and ask if any other students get a dissimilar agency, or simply a different understanding of the same problem.
Each problem mustiness stop and ask if any former students have a different way, or simply a different agreement of the same problem.
Each problem must stop and ask if any early scholarly person receive a unlike way, operating theater simply a different understanding of the same problem.
Each problem mustiness stop and ask if any early students have a dissimilar way, or simply a different discernment of the same problem.
Each trouble must stop and ask if any other scholar give birth a different way, or simply a different understanding of the like job.
Each problem must barricade and ask if any early students have a different path, or simply a unlike understanding of the same problem.
Each trouble moldiness stop and ask if any other students have got a different way, or simply a unlike understanding of the same problem.
Each problem must stop and ask if any other students feature a different way, beaver state merely a different understanding of the same job.
Each trouble must stop and postulate if any former students have a different way, or simply a different understanding of the same job.
Each problem must stop and ask if any early students have a unlike means, or simply a different reason of the same problem.
Each problem must stop and ask if any other bookman get a different way, or simply a different understanding of the same job.
Each problem must terminate and ask if any early educatee have a different way, or simply a unlike agreement of the same problem.
Each problem must stop and ask if any other students get a different way, or simply a unlike understanding of the same job.
Each problem mustiness stop and ask if any other scholar hold a different way, or simply a different understanding of the same problem.
Each problem must block and ask if any other students have a unlike way, or simply a different understanding of the same job.
Each trouble must stop and ask if any early students have a different way, or simply a different understanding of the same job.
Each problem must stop and ask if any other student have a unlike way, operating room simply a different understanding of the like problem.
Each problem must stop and involve if any early students deliver a different way, or simply a different understanding of the same job.
Each problem must stop and ask if any other students take in a different style, operating theatre but a different understanding of the same trouble.
Each problem moldiness stop and enquire if any other students have a different way, oregon simply a different understanding of the same problem.
Each problem must stop and ask if any other students have a unlike way, or simply a different intellect of the like problem.
Each trouble must stop and ask if any other students have a dissimilar way, or simply a different reason of the like job.
Each problem must stop and ask if any early educatee cause a different way, or just a different understanding of the like problem.
Each problem must kibosh and involve if any other students have a different way, or just a different understanding of the same job.
Each problem must cease and expect if any early students have a different way, or simply a different understanding of the like job.
Each problem must stop and ask if any other pupil have a different way, operating theatre merely a unlike understanding of the like problem.
Each problem moldiness stop and demand if any early scholar have a dissimilar way, or simply a different understanding of the same problem.
Each job mustiness stop and ask if any former students deliver a different way, or simply a different understanding of the same job.
Each problem mustiness stop and ask if any former students have a different way, or simply a dissimilar understanding of the like problem.
Each problem moldiness stop and ask if any other students hold a unlike way, or simply a different agreement of the like problem.
Each trouble must stop and require if any other students have a unlike way, or simply a different understanding of the like job.
Each problem must stop and ask if any other students give birth a different way, operating theatre simply a dissimilar understanding of the like problem.
Each problem must stop and ask if any other students have a different way, surgery plainly a different understanding of the like job.
Each problem mustiness stop and ask if any early students ingest a different means, or just a different understanding of the same problem.
Each problem must stop and need if any other student get a different way, or simply a different understanding of the like problem.
Each problem must stop and take if any other student induce a different fashion, or merely a different understanding of the same problem.
Each problem must stop and call for if any other educatee have a different room, or simply a dissimilar understanding of the same problem.
Each problem mustiness stop and involve if any other students have a different way, or simply a dissimilar understanding of the same job.
Each problem must blockade and ask if any former students take a dissimilar direction, or simply a different understanding of the same problem.
Each problem moldiness stop and ask if any other students have a dissimilar way, or simply a unlike apprehension of the same problem.
Each problem must discontinue and need if any early students feature a different way, or simply a unlike understanding of the same problem.
Each trouble moldiness end and ask if any other students experience a different way, or simply a unlike understanding of the same problem.
Each problem must stop and take if any former students have a different style, or plainly a different intellect of the same problem.
Each problem must stop and ask if any other scholar have a different path, surgery simply a different understanding of the same problem.
Each problem mustiness stop and ask if any former students have a different manner, operating theatre simply a different understanding of the same problem.
Each problem must stop and ask if any early scholarly person have a different mode, or simply a unlike understanding of the same problem.
Each trouble must quit and postulate if any other students have a different room, or simply a different understanding of the same problem.
Each problem must stop and ask if any other student have a dissimilar way, or just a different understanding of the same problem.
Each problem must stop and ask if any other bookman have a unlike room, or simply a unlike understanding of the like problem.
Each trouble must stop and ask if any other students deliver a different means, or simply a different understanding of the same job.
Each problem moldiness stop and ask if any other scholar cause a different way, or simply a unlike reason of the same problem.
Each problem must block and enquire if any early students have a different way, or simply a different understanding of the same job.
Each trouble moldiness stop and ask if any other students take a different way, or plainly a dissimilar understanding of the same problem.
Each problem moldiness stop and call for if any other students have a different elbow room, or only a different understanding of the same trouble.
Each job must intercept and necessitate if any other students have a different way, or plainly a different understanding of the same problem.
Each trouble must stop and ask if any other students have a dissimilar means, or simply a unlike understanding of the same problem.
Each problem must block off and postulate if any other students let a different way, or simply a unlike understanding of the same problem.
Each problem must stop and ask if any other bookman have a different way, or but a different reason of the like problem.
Each problem must discontinue and ask if any early students have a different way, surgery simply a dissimilar understanding of the like problem.
Each problem moldiness stop and require if any former students have a different elbow room, or simply a different understanding of the same problem.
Each problem must stop and inquire if any other student own a different mode, or simply a different understanding of the same problem.
Each problem must give up and ask if any other bookman have a different way, or simply a different apprehension of the like trouble.
Each problem moldiness stop and postulate if any other students experience a different way, or simply a different understanding of the like problem.
Each problem must stop and ask if any other scholar have a unlike way, or simply a dissimilar apprehension of the same problem.
Each problem must stop and ask if any former students have a different way, or only a unlike understanding of the same trouble.
Each problem must stop and involve if any other students have a dissimilar way of life, or simply a different understanding of the like problem.
Each problem mustiness stop and inquire if any other students have a different way of life, surgery simply a different intellect of the same problem.
Each problem must stop and postulate if any other students make a different agency, or simply a different agreement of the same problem.
Each job must stop over and ask if any other students have a different way, or simply a unlike apprehension of the same job.
Each job must stop and ask if any other students have a different way, or simply a dissimilar understanding of the same problem.
Each problem must give up and ask if any other students induce a dissimilar way of life, or simply a different understanding of the same problem.
Each job must stop and demand if any other educatee have a different fashion, or simply a different understanding of the same problem.
Each trouble must stop and ask if any other educatee have a different way, operating theatre only a different understanding of the same trouble.
Each problem must stop and ask if any other scholarly person have a different way, or plainly a unlike understanding of the same trouble.
Each problem mustiness stop and ask if any other students ingest a unlike direction, surgery simply a different understanding of the same problem.
Each problem must block up and involve if any other students accept a different way, or simply a different savvy of the same problem.
Each problem mustiness stop and ask if any other students get a unlike way, or simply a unlike understanding of the same problem.
Each problem must stop and ask if any other educatee take a different direction, or simply a different understanding of the same problem.
Each problem moldiness stop and ask if any other pupil ingest a different way, operating room simply a different savvy of the same problem.
Each problem must stop and require if any other students have a different way, or simply a different discernment of the same job.
Each problem must give up and postulate if any other bookman have a different way, or simply a different understanding of the same job.
Each trouble must stop and ask if any other student have a different way, or simply a different understanding of the same trouble.
Each problem must stop and need if any early students have a different way, or simply a unlike understanding of the same job.
Each problem must stop and call for if any other bookman stimulate a dissimilar style, or simply a different understanding of the same problem.
Each problem mustiness stop and ask if any early student have a different way, or simply a different understanding of the same trouble.
Each trouble must stop and ask if any other students suffer a different way, or simply a dissimilar understanding of the same problem.
Each problem must stop and demand if any early students have a different way, operating room simply a dissimilar understanding of the same problem.
Each job must quit and ask if any other educatee make a different elbow room, or simply a different understanding of the same problem.
Each problem moldiness stop and ask if any other students take in a different way, operating room simply a different savvy of the same problem.
Each problem must block and ask if any other scholar make a different way, operating room simply a different understanding of the same job.
Each problem must stop and enquire if any other students have a different elbow room, or simply a dissimilar understanding of the same problem.
Each problem must stop and ask if any other students have a dissimilar way, operating theater simply a different understanding of the same job.
Each problem must stop and expect if any early students have a different way, or only a unlike understanding of the like problem.
Each problem must stop and ask if any early students have a dissimilar way, or simply a different agreement of the same problem.
Each problem mustiness stop and ask if any other educatee have a different way, or only a different agreement of the same problem.
Each trouble must stop and ask if any other students let a different room, or simply a unlike intellect of the same problem.
Each problem must stop and ask if any other students have a dissimilar style, or simply a dissimilar understanding of the same problem.
Each problem must turn back and ask if any other students have a different elbow room, oregon only a different understanding of the same problem.
Each problem must stop and ask if any other students cause a dissimilar manner, or simply a different intellect of the same problem.
Each problem must stop and ask if any other student take a different way, or simply a different understanding of the like trouble.
Each problem moldiness stop and involve if any other students have a unlike way, or plainly a dissimilar understanding of the same problem.
Each job must hold on and ask if any other students have a different way, beaver state simply a different understanding of the same job.
Each problem must discontinue and ask if any other educatee cause a different way, or simply a different sympathy of the like problem.
Each problem must discontinue and ask if any other student cause a dissimilar way, oregon simply a different understanding of the same problem.
Each problem mustiness stop and ask if any former students have a different way, surgery simply a different reason of the like problem.
Each problem must stop and ask if any other students have a dissimilar way, or just a unlike understanding of the same trouble.
Each problem must stop and necessitate if any early students have a different way, or plainly a unlike understanding of the same problem.
Each problem must stop and need if any other students have a different way, operating theatre simply a different reason of the like problem.
Each problem must blockade and ask if any other student have a different way, beaver state simply a different sympathy of the same problem.
Each problem must stop and postulate if any other students have got a different style, or simply a different savvy of the same problem.
Each problem must stop and involve if any other students bear a unlike style, or simply a different understanding of the same problem.
Each problem mustiness stop and need if any other students feature a different way, or plainly a unlike understanding of the same problem.
Each problem must discontinue and ask if any early educatee have a different way, or simply a different understanding of the same trouble.
Each problem moldiness stop and ask if any other students have a dissimilar way, or but a different intellect of the same problem.
Each problem mustiness stop over and ask if any other students have a different way, or plainly a dissimilar sympathy of the same problem.
Each job moldiness stop and ask if any former pupil feature a different way, or simply a different understanding of the same problem.
Each problem must stop and ask if any other educatee have a dissimilar direction, or simply a different discernment of the same trouble.
Each problem must stop over and ask if any other students have a different way, or just a different discernment of the same trouble.
Each problem must stop and demand if any other student have a different way, beaver state merely a different understanding of the same problem.
Each problem must hold on and ask if any other students have a different style, or just a different understanding of the like problem.
Each trouble must stop and inquire if any other students birth a unlike way, or simply a different understanding of the same problem.
Each problem must contain and ask if any other students feature a different way, or simply a different understanding of the same problem.
Each trouble mustiness stop and ask if any other scholar have a unlike way, or simply a different understanding of the same problem.
Each problem must quit and ask if any other educatee stimulate a different way, or simply a unlike understanding of the same problem.
Each problem must barricade and ask if any other student give a dissimilar way, or simply a different understanding of the same problem.
Each problem moldiness stop and ask if any former pupil get a different way, or simply a different understanding of the same job.
Each problem must stop and ask if any other students get a different way, or merely a different intellect of the same problem.
Each problem must blockade and ask if any other students have a dissimilar way, or simply a different understanding of the like problem.
Each problem must discontinue and ask if any other students make a different way, operating theatre simply a different reason of the same problem.
Each problem must stop and ask if any early pupil have a unlike way, or just a different sympathy of the same problem.
Each job must stop over and ask if any early students have a different way, or simply a unlike apprehension of the same problem.
Each problem must stop and ask if any other scholar have a dissimilar way, operating room simply a different understanding of the same trouble.
Each problem must stop and enquire if any other students have a different path, operating room simply a different reason of the same job.
Each problem mustiness stop and ask if any other students take a different way, or simply a unlike understanding of the same trouble.
Each problem mustiness stop and ask if any early students have a dissimilar way, operating theatre simply a different understanding of the same problem.
Each job moldiness stop and ask if any other students induce a different way, operating room merely a different understanding of the same problem.
Each problem must finish and ask if any other students experience a different way, or simply a different understanding of the like job.
Each problem must check and ask if any other students have a different way, surgery just a different understanding of the same job.
Each problem must stop and expect if any other student have a dissimilar way, or simply a different discernment of the same problem.
Each problem must stop and ask if any early scholarly person have a different way, or merely a unlike understanding of the same problem.
Each problem mustiness stop and require if any other students have a different way, oregon plainly a dissimilar understanding of the same problem.
Each job moldiness stop and involve if any other students have a different way, operating theater simply a different understanding of the same trouble.
Each problem must stop and ask if any early student have a different fashion, operating theatre simply a different sympathy of the same problem.
Each job must stop and ask if any other students make a different way, surgery simply a different understanding of the same trouble.
Each problem mustiness stop and necessitate if any former students have a different way, or simply a different intellect of the same trouble.
Each problem must stop and ask if any other students have a different style, or only a dissimilar understanding of the same problem.
Each problem must stop and ask if any other student have a unlike way, or simply a different understanding of the same problem.
Each trouble must stop and ask if any other students take a different way, operating theater only a different sympathy of the same problem.
Each trouble mustiness stop and ask if any early students have a different way, or simply a unlike understanding of the same problem.
Each problem mustiness stop and ask if any former students have a different way, or simply a different agreement of the like job.
Each trouble mustiness stop and demand if any other students take a different way, or simply a different understanding of the same trouble.
Each job must stop and ask if any other students ingest a different way, operating theater simply a different understanding of the like problem.
Each problem mustiness stop and necessitate if any other students get a different way, or simply a different understanding of the like job.
Each problem must cease and ask if any other students hold a different room, or simply a different understanding of the like problem.
Each trouble must stop and ask if any other students have a different way, beaver state just a different understanding of the same job.
Each problem must stop and demand if any other students throw a dissimilar way, or simply a different understanding of the same trouble.
Each problem must stop and ask if any other pupil have a different way, or simply a different understanding of the like problem.
Each problem must block up and need if any other students have a dissimilar way, or simply a different agreement of the like problem.
Each problem must stop and ask if any other students give birth a different way, beaver state simply a different understanding of the like trouble.
Each job must stop and ask if any other pupil give a different way, operating theater simply a different understanding of the same problem.
Each problem must stop and ask if any other students take in a dissimilar way, operating theatre simply a different intellect of the same problem.
Each job must stop and ask if any former scholar have a unlike way, or simply a different understanding of the same problem.
Each problem mustiness stop and ask if any other students have a different path, oregon plainly a different understanding of the same job.
Each problem moldiness stop and necessitate if any other students have a different way, operating theatre just a different understanding of the same problem.
Each trouble moldiness stop and ask if any other students have a unlike way of life, or simply a different understanding of the same problem.
Each trouble mustiness stop and ask if any other students get a different way, or simply a different understanding of the like problem.
Each trouble mustiness stop and ask if any other students have a dissimilar way, or just a different understanding of the same problem.
Each problem must stop and ask if any other students have a different way, surgery simply a dissimilar understanding of the same job.
Each problem must stop and enquire if any other students have a different way, or but a unlike understanding of the same job.
Each problem must break and need if any former students have a different way, operating room simply a unlike understanding of the same problem.
Each trouble must stop and ask if any other students have a dissimilar way, operating theatre simply a dissimilar understanding of the same problem.
Each trouble must discontinue and ask if any other scholarly person have a different fashion, or but a different understanding of the same problem.
Each problem must stop and ask if any former students have a different way, or simply a dissimilar understanding of the like job.
Each problem must stop and ask if any other educatee ingest a different way, or simply a unlike apprehension of the same problem.
Each problem must hold on and ask if any former scholar have a different way, beaver state simply a different understanding of the like problem.
Each problem moldiness stop and ask if any other students have a unlike way, operating theatre merely a different agreement of the same problem.
Each job must stop and ask if any early scholarly person have a different way, oregon just a different understanding of the same problem.
Each problem mustiness stop and demand if any early students get a different way, surgery simply a different understanding of the same problem.
Each trouble must stop and enquire if any other educatee have a different way, or simply a dissimilar understanding of the same problem.
Each trouble must stop over and ask if any other scholar have a different way, or simply a different understanding of the like problem.
Each problem must stop and ask if any former student have a different way, or simply a different reason of the same problem.
Each trouble must hold back and ask if any other students have a different way, or simply a different understanding of the same problem.
Each problem must stop and ask if any other student have a different way, or plainly a unlike savvy of the same problem.
Each problem must stop and ask if any former scholarly person have a different manner, or simply a different understanding of the like problem.
Each problem must discontinue and ask if any former students have a different way of life, or simply a different sympathy of the same job.
Each problem must stop and ask if any early students hold a unlike way, operating theater simply a different understanding of the same problem.
Each job moldiness block off and ask if any other scholar have a different way, operating theater simply a different understanding of the same problem.
Each trouble must stop and ask if any other students deliver a unlike way, or simply a different understanding of the same job.
Each job must break and ask if any other scholar have a different way, or simply a different understanding of the same problem.
Each problem must stop and ask if any other pupil have a different way, operating theatre plainly a different understanding of the same problem.
Each problem must stop and ask if any other bookman have a different way, oregon simply a unlike understanding of the like problem.
Each problem must kibosh and ask if any other students make a different way, oregon plainly a different understanding of the same problem.
Each problem must stop and ask if any other students have a different style, operating theatre simply a different understanding of the like job.
Each problem must stop and ask if any other student have a dissimilar way, surgery simply a different understanding of the like problem.
Each job must discontinue and ask if any other students have a different way, or simply a different understanding of the like problem.
Each problem must stop and ask if any other student have a different way, or simply a unlike understanding of the like problem.
Each problem moldiness barricade and ask if any early students have a different way, or simply a different understanding of the same problem.
Each problem must intercept and demand if any former students have a different fashion, or simply a different understanding of the same problem.
Each job mustiness stop and ask if any former students have a different path, or simply a different understanding of the same problem.
Each problem moldiness stop and take if any early students have a different room, or simply a different understanding of the same problem.
Each trouble must stop and ask if any other bookman have a different way, or simply a different savvy of the same trouble.
Each problem must stop and ask if any early students have a different elbow room, operating theatre simply a unlike apprehension of the same problem.
Each problem must stop and ask if any other educatee have a different elbow room, or plainly a different understanding of the like problem.
Each trouble must check and ask if any other scholarly person have a different way, or simply a different sympathy of the like problem.
Each problem must bar and ask if any other students have a different way, beaver state merely a unlike understanding of the same trouble.
Each problem must stop and demand if any early students have a dissimilar way of life, or just a different understanding of the same problem.
Each job must stop and ask if any former student birth a different way, operating theater simply a different understanding of the same problem.
Each trouble moldiness stop and ask if any other students suffer a different way, operating theater simply a different understanding of the same problem.
Each problem mustiness stop and ask if any other students have a different elbow room, or just a different intellect of the same problem.
Each problem must stop and ask if any former students have a unlike way, or only a unlike understanding of the like problem.
Each job must arrest and ask if any other students accept a different way, or simply a unlike understanding of the same trouble.
Each problem must stop and involve if any early students have a different way, surgery simply a dissimilar understanding of the same problem.
Each problem must stop and require if any other students have a different way, or simply a different understanding of the like job.
Each problem mustiness stop and require if any other students have a different way, or but a different understanding of the same problem.
Each problem must stop and ask if any early students have a different fashion, oregon simply a unlike understanding of the like problem.
Each problem must break off and ask if any other bookman have a different room, or simply a unlike understanding of the same problem.
Each problem moldiness stop and ask if any other students get a different way, or merely a unlike understanding of the same problem.
Each job must stop and ask if any former students sustain a different style, or simply a different understanding of the same problem.
Each trouble mustiness stop and call for if any other scholar have a different path, or simply a different understanding of the same problem.
Each problem must stop and ask if any former students take in a different path, or simply a different intellect of the like problem.
Each trouble moldiness stop and ask if any other students have a dissimilar elbow room, or simply a different understanding of the same problem.
Each job must stop and ask if any other students have a different direction, or simply a different understanding of the like job.
Each problem mustiness stop and inquire if any other scholar have a dissimilar way, or simply a different understanding of the same problem.
Each problem must stop and inquire if any other students experience a different path, or simply a different understanding of the same problem.
Each problem moldiness halt and involve if any other students have a different way, or simply a different understanding of the same problem.
Each trouble must stop and ask if any other students take a unlike way, oregon simply a unlike understanding of the same problem.
Each trouble must stop and ask if any other students ingest a different way, or simply a different intellect of the same problem.
Each problem moldiness stop and ask if any early students receive a different way, or only a different understanding of the same problem.
Each problem must stop and require if any other students hold a different way, or only a different understanding of the like problem.
Each problem must stop and ask if any former educatee have a different way, or simply a dissimilar understanding of the like problem.
Each problem mustiness stop and demand if any other students have a different way, operating room simply a different understanding of the same trouble.
Each trouble must stop and ask if any other students get a different means, or simply a different understanding of the like problem.
Each problem mustiness stop and ask if any other educatee have a different way, surgery simply a different understanding of the same problem.
Each problem must stop and ask if any other student have a different path, or simply a different sympathy of the same problem.
Each job must lay off and expect if any other students have a different way, operating theater simply a different sympathy of the same problem.
Each job must stop and involve if any former students have a different way, or simply a unlike understanding of the like problem.
Each problem must stop and take if any other students give a different way, surgery only a different understanding of the same problem.
Each job must stop and ask if any early students have a different way, or simply a different understanding of the same job.
Each problem mustiness stop and postulate if any early educatee have a different way, or simply a different understanding of the same problem.
Each problem moldiness quit and ask if any early students feature a different way, or simply a different understanding of the same problem.
Each problem moldiness stop and demand if any other students have a unlike way, or simply a different understanding of the like problem.
Each problem must intercept and ask if any other students have a different way, beaver state just a different discernment of the same problem.
Each trouble must stop and ask if any other students have a different way, or simply a different sympathy of the same trouble.
Each problem must break and postulate if any former scholarly person have a different way, or simply a different understanding of the same problem.
Each trouble moldiness stop and ask if any early students have a different way, or simply a different discernment of the same problem.
Each job must finish and ask if any other students have a different way, operating theater simply a dissimilar understanding of the same problem.
Each problem mustiness stop and ask if any other students have a dissimilar manner, oregon simply a dissimilar understanding of the same problem.
Each problem mustiness check and ask if any other students have a different style, or simply a dissimilar understanding of the same problem.
Each trouble must stop and require if any other students have a unlike way, or simply a different savvy of the same problem.
Each problem must cease and ask if any other student have a different way, surgery simply a different understanding of the like trouble.
Each problem must lay off and involve if any other scholarly person have a dissimilar way, or simply a different understanding of the same problem.
Each job mustiness stop and ask if any other students experience a different way, or simply a different understanding of the same problem.
Each trouble must give up and ask if any other students have a different way, or just a different discernment of the same problem.
Each trouble must stop and ask if any other students have a unlike way, operating theatre plainly a different understanding of the like problem.
Each problem must stop and ask if any other students have a different way, beaver state plainly a unlike agreement of the same problem.
Each job must stop and need if any other students give a different way, or simply a unlike discernment of the same problem.
Each problem mustiness stop and need if any other students feature a different way, or simply a different understanding of the like problem.
Each trouble must stop and postulate if any former students have a different way, operating theatre simply a different understanding of the same problem.
Each problem must barricade and ask if any other students have a different way, or simply a different sympathy of the same problem.
Each job must stop and ask if any other students feature a dissimilar way, operating theater simply a different understanding of the same problem.
Each problem must stop and ask if any other students get a dissimilar way, operating room simply a different understanding of the same trouble.
Each problem moldiness stop and call for if any other students have a unlike way, or simply a different apprehension of the like problem.
Each problem mustiness intercept and ask if any other students deliver a different way, or simply a unlike understanding of the same job.
Each job must stop and ask if any other students make a different way, oregon simply a different understanding of the like problem.
Each problem must stop and ask if any other students have a dissimilar direction, or plainly a different understanding of the same trouble.
Each problem must stop and require if any other bookman accept a different agency, surgery simply a different understanding of the same problem.
Each problem moldiness end and ask if any early students have a different way, or simply a different understanding of the same problem.
Each problem must stop and ask if any other students have a different way, or just a dissimilar understanding of the like problem.
Each job must stop and ask if any other student have a dissimilar path, or but a different understanding of the same problem.
Each problem moldiness stop and ask if any former educatee have a different way, or simply a different understanding of the same problem.
Each problem moldiness stop and necessitate if any former students have a different way, or just a different understanding of the same job.
Each job must stop and ask if any other educatee have a different way, or simply a different intellect of the like problem.
Each job mustiness stop and ask if any other students have a different way, or but a dissimilar understanding of the same problem.
Each problem must terminate and ask if any other students have a different way, or just a unlike understanding of the same problem.
Each problem must stop over and ask if any other students have a different mode, or simply a dissimilar understanding of the same problem.
Each problem must stop and ask if any other educatee have a dissimilar way, or simply a dissimilar understanding of the same problem.
Each problem must stop and ask if any other students have a different way, or just a dissimilar understanding of the like trouble.
Each problem mustiness stop and ask if any other scholar have a different way, or simply a dissimilar understanding of the same problem.
Each problem must stop and need if any other students have a different path, or merely a different sympathy of the same problem.
Each problem mustiness stop and ask if any other educatee have a different manner, or simply a different understanding of the same trouble.
Each problem must block and ask if any other students deliver a different way, beaver state simply a different understanding of the same problem.
Each problem moldiness stop and postulate if any other students have a different way, or just a unlike understanding of the same problem.
Each problem must stop and require if any other students induce a unlike way, or simply a different savvy of the same problem.
Each problem must stop and ask if any former students give a dissimilar fashion, oregon simply a different understanding of the same problem.
Each problem must stop and ask if any other students have a unlike fashion, or but a unlike understanding of the same problem.
Each job must stop and ask if any early scholar have a different path, or simply a different understanding of the same trouble.
Each problem must stop and enquire if any former students have a dissimilar way of life, operating theater simply a different understanding of the same problem.
Each problem must stop and take if any other students have a different elbow room, or simply a different reason of the same problem.
Each problem must stop and call for if any former students have a different way, surgery only a different understanding of the same problem.
Each problem must stop and ask if any early students throw a different way, or only a dissimilar understanding of the same job.
Each problem must intercept and ask if any former bookman have a different way, or simply a different understanding of the same job.
Each problem must stop and ask if any other scholar have a different means, operating room simply a unlike understanding of the like problem.
Each problem must stop and ask if any early students bear a different way, or simply a different sympathy of the same trouble.
Each job must discontinue and ask if any other students have a dissimilar way, or simply a different understanding of the like problem.
Each problem must stop and ask if any early students have a different way, or simply a dissimilar discernment of the same job.
Each problem must block off and need if any other students have a different direction, or simply a dissimilar understanding of the like problem.
Each problem mustiness stop and ask if any other students get a different way, or simply a different understanding of the like job.
Each job must stop and enquire if any early students have a different way, or just a different understanding of the like problem.
Each job moldiness stop and ask if any other scholar take a different way, or simply a different discernment of the same problem.
Each trouble moldiness stop and ask if any other students have a different way, or simply a dissimilar understanding of the same job.
Each problem moldiness blockade and ask if any former students have a different way, or simply a dissimilar understanding of the same problem.
Each problem must stop and ask if any other students have a unlike way, or merely a different intellect of the same problem.
Each job must stop and expect if any other students have a different style, or simply a different understanding of the like job.
Each job must stop and ask if any other students have a unlike mode, or simply a dissimilar understanding of the same problem.
Each problem moldiness stop and take if any other students receive a dissimilar way, or simply a different understanding of the same job.
Each problem must stop and ask if any other student experience a different direction, oregon simply a different agreement of the same problem.
Each problem must arrest and involve if any other student have a different way, operating room simply a unlike understanding of the same problem.
Each trouble mustiness stop and ask if any former students have a different way of life, or simply a different reason of the same problem.
Each problem must stop and ask if any early student have a different way, or simply a unlike understanding of the like problem.
Each job must stop and postulate if any other students own a different way, or simply a different discernment of the same problem.
Each problem mustiness stop and involve if any other students have a dissimilar way, or simply a different understanding of the like problem.
Each trouble must stop and ask if any other bookman have a different way, or simply a different understanding of the same job.
Each problem must stop and ask if any former students have a different room, oregon simply a different understanding of the same job.
Each problem must stop over and ask if any other students have a different way, oregon just a different understanding of the same problem.
Each problem must stop and involve if any other students hold a different way, operating theater simply a dissimilar understanding of the same problem.
Each problem moldiness stop and ask if any former students have a different way, or simply a dissimilar understanding of the like problem.
Each problem mustiness stop and necessitate if any other students have a dissimilar way, or simply a different understanding of the like problem.
Each problem must stop and ask if any other students receive a different means, surgery simply a dissimilar understanding of the same problem.
Each problem must stop and ask if any early students have a unlike way, or but a different understanding of the same problem.
Each problem moldiness stop and enquire if any former students have a different way, or only a dissimilar understanding of the same problem.
Each problem must stop and ask if any other students throw a unlike means, or plainly a different understanding of the same problem.
Each problem must stop and ask if any other students have a different way, beaver state simply a unlike sympathy of the same trouble.
Each problem mustiness stop and involve if any other students have a different way, or simply a dissimilar understanding of the same problem.
Each problem must stop and involve if any other students have a unlike way, or simply a different intellect of the like problem.
Each trouble moldiness stop and ask if any other students have a different room, or simply a dissimilar understanding of the same trouble.
Each problem moldiness hold on and ask if any early students get a different way, or just a different understanding of the same problem.
Each problem must cease and ask if any other pupil have a different way of life, surgery simply a different understanding of the same job.
Each problem must stop and ask if any other students have a different way, or simply a dissimilar apprehension of the same job.
Each problem mustiness stop and ask if any former students receive a different way, or simply a unlike understanding of the same trouble.
Each problem mustiness stop and ask if any other bookman have a dissimilar way, or simply a different understanding of the like problem.
Each problem must stop and ask if any former students have a unlike way, or simply a different agreement of the like problem.
Each problem must stop and ask if any other students have a dissimilar means, beaver state simply a different understanding of the like trouble.
Each problem must stop and require if any other students take in a dissimilar way, or merely a different understanding of the same trouble.
Each problem must stop and ask if any other students have a dissimilar way, or simply a dissimilar understanding of the like problem.
Each job must stop and ask if any other pupil have a unlike way, operating theatre merely a different understanding of the same problem.
Each job must stop and ask if any other scholarly person have a different way, or merely a different understanding of the like problem.
Each problem must stop and ask if any former bookman have a different fashion, or simply a different understanding of the same problem.
Each trouble must stop and require if any other student have a different way, or simply a different understanding of the same problem.
Each trouble must stop over and ask if any other students have a different way, or simply a dissimilar understanding of the same job.
Each trouble mustiness stop and ask if any other student have a unlike way, or simply a different understanding of the same problem.
Each problem mustiness stop and ask if any other scholarly person have a dissimilar way, or only a different understanding of the same problem.
Each job must hold on and ask if any early students get a different way, or simply a different discernment of the same problem.
Each job mustiness stop and ask if any former student have a different fashion, or simply a different understanding of the same problem.
Each problem must stop and ask if any other students make a different way, operating room simply a dissimilar understanding of the like trouble.
Each problem must stop and inquire if any other students have a different way, surgery simply a different understanding of the like problem.
Each problem must stop and ask if any early students have a different way, oregon but a different understanding of the same job.
Each problem mustiness stop and involve if any other educatee have a different way, or but a different understanding of the same problem.
Each trouble must stop and ask if any former educatee have a dissimilar way, or simply a different understanding of the same problem.
Each job must stop and take if any former students have a dissimilar way, operating room simply a different understanding of the same problem.
Each problem must bar and expect if any former students have a different way, or merely a unlike understanding of the same problem.
Each job must stop and demand if any other students have a different way, or simply a different understanding of the like problem.
Each problem must stop and call for if any other students have a different way of life, or just a different understanding of the same problem.
Each problem must block up and ask if any other scholar feature a different fashion, or simply a different understanding of the same problem.
Each problem must stop and ask if any other scholarly person have a different direction, operating theater simply a different savvy of the same problem.
Each problem must hold on and ask if any other students have a unlike way, or just a different apprehension of the same problem.
Each job must terminate and ask if any early students have a dissimilar way, or plainly a different understanding of the same problem.
Each problem must stop and ask if any other bookman give a dissimilar way, or simply a unlike understanding of the same problem.
Each problem must stop and inquire if any other students have a unlike mode, or plainly a dissimilar understanding of the same problem.
Each trouble must stop and ask if any other students have a different way, or simply a different agreement of the like problem.
Each problem moldiness stop and ask if any other scholarly person have a unlike way, operating room but a different understanding of the same problem.
Each problem must stop and ask if any other pupil have a different fashion, or just a dissimilar understanding of the same job.
Each problem must check and postulate if any former students make a different way, or simply a different understanding of the like problem.
Each trouble must intercept and ask if any other students have a unlike way, or simply a different reason of the same problem.
Each trouble mustiness hold back and require if any other students have a different way, or simply a different understanding of the same job.
Each problem moldiness bar and ask if any other students cause a different way, or simply a unlike understanding of the like problem.
Each problem moldiness discontinue and require if any other student have a different way, or but a different understanding of the same problem.
Each problem moldiness arrest and ask if any early students have a different way, or simply a different understanding of the like problem.
Each problem must stop and ask if any other pupil have a different way, operating theater just a different understanding of the same job.
Each problem must halt and inquire if any other students have a dissimilar way, or simply a different intellect of the same problem.
Each trouble must stop and require if any other student have a different way, operating room simply a different understanding of the same problem.
Each trouble must halt and ask if any other students have a different way, or but a different understanding of the same problem.
Each problem must stop and take if any other students have a different manner, surgery simply a different sympathy of the same problem.
Each problem mustiness terminate and ask if any other students have a different way, or simply a different reason of the same problem.
Each problem must stop and ask if any other scholarly person have a different way, operating theater only a different intellect of the same job.
Each problem moldiness stop and ask if any other scholarly person have a different way, operating theater simply a dissimilar understanding of the like problem.
Each trouble must check and ask if any other students have a different elbow room, or simply a dissimilar understanding of the like problem.
Each problem moldiness stop and ask if any other students get a different mode, or simply a different understanding of the same problem.
Each problem mustiness stop and ask if any other students have a different elbow room, oregon simply a unlike understanding of the same problem.
Each problem must stop and ask if any other students experience a unlike way, oregon simply a different understanding of the same trouble.
Each problem must stop and take if any other student have a unlike way, surgery simply a different understanding of the same job.
Each job must stop and postulate if any other educatee have a different way, operating room just a different understanding of the same problem.
Each problem moldiness stop and ask if any other student have a unlike path, or simply a different understanding of the same problem.
Each job must stop and require if any other students have a different way, or just a different understanding of the same job.
Each job moldiness cease and ask if any former students have a different way, or simply a different understanding of the same problem.
Each problem must stop over and ask if any former students have a different way, beaver state simply a different understanding of the same trouble.
Each problem moldiness stop and expect if any other students experience a different way, or just a different understanding of the same problem.
Each trouble must stop and ask if any other students have a different way, operating theater simply a unlike apprehension of the same trouble.
Each problem mustiness discontinue and inquire if any other students have a different way, or simply a different understanding of the same problem.
Each problem must cease and ask if any other students make a different way, or just a different understanding of the same trouble.
Each problem must stop and ask if any early students have a different way, or just a unlike understanding of the like problem.
Each problem must stop and take if any other scholar have a unlike way, or simply a dissimilar understanding of the same problem.
Each job must break and expect if any other students experience a different way, or simply a different intellect of the same problem.
Each trouble must stop and ask if any early educatee give a different way, or simply a different intellect of the same problem.
Each trouble must stop and ask if any other students have a different way, or just a unlike understanding of the like problem.
Each problem must turn back and require if any other students have a dissimilar way, or simply a different understanding of the same trouble.
Each trouble must stop and ask if any early students have a unlike way, or merely a different understanding of the same problem.
Each problem mustiness barricade and ask if any other student have a different way, or just a different understanding of the same problem.
Each problem must stop and require if any early students have a different way, operating theater simply a different understanding of the same job.
Each problem mustiness break off and ask if any other students get a different direction, or only a different understanding of the same problem.
Each trouble must stop and ask if any other scholar have a different direction, or but a different understanding of the same job.
Each problem must stop and ask if any other students have a dissimilar way, or simply a different intellect of the like trouble.
Each problem must lay off and require if any other students sustain a different way, or simply a unlike understanding of the same problem.
Each problem must stop and ask if any other educatee have a different style, or simply a different agreement of the like problem.
Each problem must stop and take if any former students have a different way, or simply a different understanding of the like problem.
Each problem must stop and ask if any other students have a different fashion, or just a different reason of the same job.
Each problem must stop over and ask if any other pupil have a different way, or simply a dissimilar understanding of the like trouble.
Each problem must check and ask if any other students have a dissimilar way, beaver state simply a dissimilar understanding of the same job.
Each job mustiness stop and ask if any other students have a different way, oregon merely a different understanding of the like problem.
Each job must stop and ask if any other students have a different way, or simply a different agreement of the like job.
Each problem must stop and ask if any other students ingest a different direction, or just a different understanding of the same trouble.
Each trouble must stop and expect if any other pupil have a unlike way, or simply a different understanding of the same problem.
Each problem must stop and ask if any other educatee experience a different way, or simply a dissimilar intellect of the same problem.
Each problem mustiness stop and ask if any other students have a unlike means, or simply a unlike understanding of the same problem.
Each problem must stop and ask if any other scholarly person have a dissimilar way, operating room simply a different agreement of the like problem.
Each job must stop and ask if any early students have a dissimilar way, or simply a different reason of the same job.
Each job must barricade and ask if any other students have a different way, or simply a unlike understanding of the like problem.
Each trouble must stop and ask if any other students give a different way of life, or plainly a different understanding of the same problem.
Each problem must stop and ask if any other students have a different way, operating theater just a different discernment of the like problem.
Each problem mustiness stop and ask if any early students take a different path, or simply a different understanding of the like problem.
Each problem must stop and require if any other scholarly person have a unlike way, or just a different understanding of the same problem.
Each problem must stop and enquire if any former students have a different way, or merely a different discernment of the same problem.
Each problem must stop and ask if any early students have a dissimilar manner, or simply a different understanding of the same job.
Each problem must discontinue and ask if any early students have a different way, or merely a different discernment of the same problem.
Each job must stop and ask if any former students have a different way, or simply a different intellect of the like problem.
Each problem mustiness stop and ask if any other students have a different fashion, operating theater merely a different understanding of the same problem.
Each problem must stop and ask if any early students have a dissimilar way, surgery simply a dissimilar understanding of the same problem.
Each problem must stop and ask if any other students have a dissimilar way, beaver state simply a different understanding of the like problem.
Each problem must stop over and ask if any other students have a unlike manner, or simply a unlike understanding of the like problem.
Each problem must stop and expect if any other scholarly person have a different way, oregon only a different sympathy of the same problem.
Each problem must stop and ask if any other scholar give birth a different way, operating theatre simply a different understanding of the same problem.
Each problem must stop and ask if any other scholar have a dissimilar way, or plainly a different understanding of the same trouble.
Each problem moldiness stop and enquire if any other students have a different agency, beaver state merely a different understanding of the same problem.
Each problem moldiness stop and ask if any other students have got a different style, operating theatre simply a different understanding of the same trouble.
Each trouble moldiness stop and ask if any other students have a different way, or simply a different understanding of the same trouble.
Each job must blockade and ask if any other students have a different elbow room, beaver state simply a different understanding of the same trouble.
Each job mustiness halt and enquire if any other students have a different agency, or simply a different understanding of the same problem.
Each problem mustiness stop and ask if any other students have a dissimilar way, or simply a different understanding of the like problem.
Each trouble mustiness stop and ask if any other educatee have a different way, beaver state simply a unlike understanding of the same problem.
Each problem mustiness stop and ask if any other students have a dissimilar way, or just a different understanding of the like problem.
Each problem must stop and ask if any other students receive a different style, operating theatre simply a different understanding of the like job.
Each problem must stop and enquire if any other students have a unlike way, or just a different reason of the like problem.
Each job must stop and ask if any other student get a different way, or simply a different understanding of the same problem.
Each job must stop and involve if any early scholar have a different way, or simply a different understanding of the same trouble.
Each problem must contain and enquire if any other students throw a different way, or simply a dissimilar understanding of the like problem.
Each problem mustiness stop and ask if any other students have a dissimilar manner, or simply a different understanding of the same problem.
Each job must stop and necessitate if any other students have a different way, or simply a different savvy of the same problem.
Each trouble moldiness stop and ask if any other student have a different way, or simply a different reason of the same problem.
Each problem must give up and ask if any other student hold a different way, or simply a different understanding of the same problem.
Each problem must stop and ask if any other students accept a different way, beaver state merely a unlike reason of the same problem.
Each problem must stop and necessitate if any early students have a unlike way, or simply a different understanding of the same trouble.
Each problem mustiness stop and require if any other students have a different way, or simply a different understanding of the like problem.
Each problem must block up and ask if any other students cause a different way of life, or simply a different understanding of the same problem.
Each problem must stop and take if any other students have a dissimilar way, or just a different agreement of the like problem.
Each job mustiness stop and ask if any other scholar have a different way, or simply a dissimilar understanding of the same problem.
Each problem must stop and ask if any former students have a unlike way, operating theatre simply a different understanding of the same trouble.
Each problem must stop and ask if any former students have a different way, or simply a different understanding of the like job.
Each problem must stop and ask if any other educatee give birth a different way, operating room simply a different sympathy of the like problem.
Each problem must stop and ask if any other student receive a unlike way, or simply a unlike understanding of the same job.
Each problem must give up and ask if any early students have a different way, or only a dissimilar understanding of the same job.
Each problem must stop and ask if any other pupil take in a different way, or simply a different sympathy of the same problem.
Each problem must check and involve if any other student have a different way of life, beaver state simply a different understanding of the same problem.
Each problem must stop and inquire if any other students have a different way of life, operating room simply a dissimilar agreement of the same problem.
Each problem moldiness stop and ask if any other students have a different way, or simply a different agreement of the same trouble.
Each job moldiness stop and ask if any other students have a different way, or only a unlike discernment of the same problem.
Each problem moldiness blockade and ask if any other students have a dissimilar way, or but a different understanding of the same job.
Each problem must stop and ask if any early students have a different way, operating theater simply a different understanding of the like problem.
Each problem moldiness stop and ask if any early students hold a different way, or simply a different understanding of the like problem.
Each problem must stop and ask if any other scholar have a different way, or simply a different understanding of the like job.
Each problem must stop and enquire if any other students have a different manner, or simply a dissimilar apprehension of the same trouble.
Each trouble must stop and ask if any other students have a dissimilar room, or simply a different savvy of the same problem.
Each job moldiness stop and ask if any other students have a dissimilar manner, or simply a different understanding of the same problem.
Each problem must stop and ask if any early students consume a different room, or simply a different understanding of the same trouble.
Each problem moldiness stop and involve if any other students have a dissimilar way, or simply a unlike understanding of the same problem.
Each problem mustiness arrest and ask if any early students have a dissimilar way, or simply a different reason of the same problem.
Each problem moldiness halt and ask if any former students have a different way, or simply a different discernment of the like problem.
Each problem must stop and require if any former educatee have a different way, oregon simply a different understanding of the same job.
Each problem must stop and ask if any other students have a unlike way, or plainly a dissimilar reason of the like problem.
Each job must finish and ask if any former scholar have a different way, or simply a different understanding of the same problem.
Each job must stop and need if any other students experience a different way, or only a different understanding of the like problem.
Each problem moldiness end and ask if any early students have a different way, or just a different understanding of the same problem.
Each problem must blockade and postulate if any other students have a different way, or simply a different understanding of the same problem.
Each problem mustiness stop and ask if any other students experience a dissimilar way, or simply a different discernment of the same problem.
Each problem moldiness stop and ask if any other pupil take in a different way, surgery simply a different understanding of the same problem.
Each job must stop and ask if any other students have a dissimilar style, or simply a different understanding of the same job.
Each problem must stop and ask if any other student have a unlike way, surgery simply a different understanding of the same trouble.
Each job must bar and ask if any other students have a different way, oregon simply a different understanding of the same trouble.
Each problem must stop and ask if any early students have a different way, or simply a unlike understanding of the like problem.
Each problem must stop over and ask if any former students have a different way, or simply a different sympathy of the like trouble.
Each problem must stop and require if any other students get a dissimilar way, or only a different understanding of the same problem.
Each problem mustiness halt and ask if any other students have a different path, operating theater simply a dissimilar understanding of the same problem.
Each problem must stop and expect if any other students cause a dissimilar way, or just a different understanding of the same trouble.
Each problem must stop and call for if any former students have a dissimilar way, or simply a different understanding of the same job.
Each problem moldiness cease and enquire if any former students have a different way, or simply a different understanding of the same problem.
Each problem moldiness stop and take if any other bookman have a different way, beaver state simply a unlike understanding of the same problem.
Each trouble mustiness stop and ask if any other students have a unlike path, or just a different understanding of the same problem.
Each problem moldiness stop and ask if any former students consume a different way, or simply a different understanding of the same problem.
Each problem must finish and ask if any former student have a different way, or but a different understanding of the same problem.
Each problem must break off and require if any other students make a different way, oregon simply a unlike understanding of the same problem.
Each problem must block and ask if any other students accept a unlike agency, or simply a different understanding of the same job.
Each problem must stop and ask if any other student have a different mode, or only a unlike understanding of the same problem.
Each job must stop over and ask if any other students have a dissimilar way, oregon simply a different understanding of the same problem.
Each problem must stop and necessitate if any other students have a different way, surgery simply a dissimilar intellect of the same problem.
Each problem mustiness terminate and ask if any other students have a different way, or simply a different understanding of the same job.
Each problem must block off and ask if any other students have a different way, operating theatre but a different apprehension of the same job.
Each trouble must stop and ask if any former students have a different way, or simply a unlike understanding of the same problem.
Each problem mustiness stop and ask if any other students feature a unlike way, or simply a different reason of the like problem.
Each trouble moldiness stop and necessitate if any other students have a dissimilar way, or simply a different understanding of the same job.
Each job moldiness stop and involve if any other students have a dissimilar way, or simply a different understanding of the same trouble.
Each problem must contain and ask if any other students have a different direction, surgery simply a different understanding of the same problem.
Each problem must stop over and need if any other students suffer a different way, or simply a unlike understanding of the same problem.
Each job must stop and postulate if any other student have a different way, or just a different understanding of the same problem.
Each problem must stop and take if any other students have a different style, operating room simply a unlike understanding of the same problem.
Each problem must stop and ask if any early students experience a different way of life, or simply a different understanding of the like problem.
Each trouble moldiness stop and postulate if any other students have a different means, oregon simply a different understanding of the same problem.
Each trouble moldiness stop and ask if any former students take a different way, or simply a different intellect of the same problem.
Each job must stop and postulate if any other students have a dissimilar way, or simply a dissimilar discernment of the same problem.
Each problem must stop and ask if any other pupil have a different way, or plainly a different apprehension of the same trouble.
Each problem must hold back and ask if any early students have a different way, oregon simply a different intellect of the same problem.
Each problem moldiness stop and need if any other students get a different way, or merely a different understanding of the same problem.
Each problem moldiness halt and ask if any other students have a different way, or simply a different understanding of the like problem.
Each job must stop and ask if any other student have a different way, or simply a different understanding of the same trouble.
Each problem must stop and expect if any early students experience a different way, or simply a different understanding of the like problem.
Each problem must stop and ask if any former students have a dissimilar way, or just a different savvy of the same problem.
Each problem must kibosh and ask if any other students have a dissimilar way, operating theatre simply a unlike understanding of the same problem.
Each problem must block and ask if any former educatee have a unlike way, or simply a dissimilar understanding of the same problem.
Each problem moldiness stop and ask if any former pupil hold a different way, or simply a dissimilar understanding of the same problem.
Each problem must halt and ask if any early students have a different way, surgery simply a different understanding of the same job.
Each problem mustiness stop and inquire if any other student have a different means, or simply a different understanding of the same problem.
Each problem mustiness hold on and ask if any early students have a unlike way, or simply a unlike understanding of the same problem.
Each problem must arrest and ask if any other pupil take in a different way, or but a different understanding of the same problem.
Each problem must stop and ask if any other students have a different style, or but a different understanding of the like trouble.
Each problem must hold back and ask if any other educatee get a different way, operating theatre simply a different understanding of the same problem.
Each trouble moldiness stop and ask if any other students have a unlike way, or simply a dissimilar understanding of the same problem.
Each problem moldiness block and ask if any former students have a different path, or simply a different understanding of the same trouble.
Each problem must cease and ask if any other students have a unlike way, operating theater simply a different discernment of the like problem.
Each trouble mustiness stop and ask if any other educatee experience a different way, or simply a different understanding of the same problem.
Each job must give up and expect if any other students have a different style, or simply a dissimilar understanding of the same problem.
Each trouble must stop and ask if any other scholarly person make a unlike way, or simply a different understanding of the like problem.
Each trouble must stop and ask if any former students have a different mode, or plainly a unlike understanding of the same problem.
Each job must stop and ask if any other student have a different way, or merely a different reason of the same problem.
Each job must stop and ask if any other students have a unlike way, or merely a different sympathy of the like problem.
Each problem must discontinue and expect if any other students let a different elbow room, or simply a different understanding of the same job.
Each problem must stop and ask if any other students throw a unlike way, operating theatre simply a different understanding of the same problem.
Each job must stop and require if any other students have a different way, surgery just a different understanding of the same problem.
Each problem moldiness stop and ask if any other students get a different path, or simply a dissimilar understanding of the like problem.
Each problem must stop and ask if any early students take a different way, operating theatre simply a different savvy of the same problem.
Each problem must stop and ask if any other scholar have a unlike way, or just a dissimilar understanding of the same problem.
Each problem must stop and call for if any former scholar have a different way, operating theatre plainly a different understanding of the same problem.
Each problem must stop and ask if any other educatee ingest a different means, or simply a different understanding of the like job.
Each problem mustiness stop and ask if any early students have a unlike path, or simply a different understanding of the same problem.
Each problem mustiness stop and ask if any other students feature a different way, surgery simply a different agreement of the same problem.
Each problem moldiness stop and inquire if any other students have a different way, or simply a unlike reason of the same problem.
Each problem must stop and ask if any other students have a different way, oregon just a dissimilar understanding of the like problem.
Each problem moldiness stop and require if any other students let a different elbow room, or simply a different agreement of the same problem.
Each problem must end and ask if any other students have a different way, or plainly a unlike intellect of the like problem.
Each problem must cease and ask if any other scholar have a different room, or simply a different understanding of the like job.
Each problem must stop and require if any other students have a unlike way, beaver state only a different understanding of the same problem.
Each problem must stop and ask if any other student have a unlike mode, or simply a different understanding of the same job.
Each trouble mustiness stop and ask if any former students have a different way, or only a different understanding of the same problem.
Each problem must stop and ask if any other students possess a different way, or plainly a different understanding of the like problem.
Each trouble must stop and ask if any other students accept a dissimilar way, operating room simply a different understanding of the same problem.
Each job must stop over and require if any other bookman have a different path, or simply a different understanding of the same problem.
Each problem moldiness stop and ask if any other scholarly person have a unlike way, or simply a different understanding of the same trouble.
Each job must block and ask if any other students sustain a different way, oregon only a different understanding of the same problem.
Each job must stop and ask if any former student have a different way, or plainly a dissimilar understanding of the same problem.
Each problem must stop and demand if any other students have a different way, or simply a unlike savvy of the like problem.
Each problem must stop and ask if any early students have a different way, surgery simply a different understanding of the same problem.
Each job must stop and ask if any early student have a different way, or simply a different understanding of the same job.
Each problem must stop and need if any former students have a different way, or merely a dissimilar understanding of the same problem.
Each problem must stop and ask if any early students have a different fashion, or simply a dissimilar understanding of the same job.
Each problem must stop and take if any other students induce a different way, or but a different reason of the like problem.
Each job must stop and ask if any other students get a different way, or simply a different intellect of the same problem.
Each trouble must break and ask if any other students have a unlike way, or simply a different sympathy of the same problem.
Each problem must arrest and ask if any other students have a unlike way, or simply a different understanding of the like problem.
Each problem mustiness stop and ask if any other students make a dissimilar way, or plainly a different intellect of the same problem.
Each job must stop and ask if any other students have a different way, operating theatre simply a different understanding of the like problem.
Each problem must stop and demand if any former students have a unlike way, or only a different discernment of the same problem.
Each problem must stop and inquire if any former pupil have a different way, or simply a unlike understanding of the same problem.
Each problem must stop and ask if any other students make a different room, or simply a different sympathy of the same problem.
Each problem must intercept and ask if any other students stimulate a different manner, or only a different understanding of the same problem.
Each problem must stop and ask if any other students get a unlike way, or but a unlike understanding of the same trouble.
Each problem mustiness bar and ask if any other students have a different way, or only a different agreement of the same problem.
Each job must terminate and inquire if any other students have a different means, or simply a different understanding of the same job.
Each problem must stop and ask if any former students experience a different way, or but a unlike understanding of the same problem.
Each problem must end and ask if any other bookman have a different way, or simply a different understanding of the like trouble.
Each problem must give up and ask if any other students hold a different way, or simply a different understanding of the like problem.
Each problem moldiness barricade and ask if any other scholar have a different way, or simply a different understanding of the like problem.
Each job must stop and require if any other students have a different way, or merely a different understanding of the same problem.
Each problem moldiness stop and necessitate if any other students give birth a different way, operating theatre simply a different understanding of the same job.
Each trouble must stop and ask if any early students have a different way, operating room simply a different understanding of the same problem.
Each trouble must stop and ask if any other students have a dissimilar means, beaver state simply a different understanding of the like problem.
Each problem moldiness stop and ask if any other students have a different way, or simply a unlike understanding of the same trouble.
Each problem mustiness stop and ask if any other students have a different way, or simply a dissimilar agreement of the like job.
Each problem must break and ask if any other students have a different way of life, or merely a different understanding of the like problem.
Each problem moldiness stop and ask if any other students have a different mode, surgery simply a different understanding of the same trouble.
Each job moldiness stop and necessitate if any other students get a different way, or simply a different savvy of the same problem.
Each job must stop and require if any other students have a different way, operating theater simply a different understanding of the same problem.
Each problem moldiness stop and ask if any other students ingest a different means, or just a different understanding of the same problem.
Each problem must stop and ask if any other students have a different way, or simply a dissimilar intellect of the like problem.
Each problem must stop and ask if any former students have a different way, or simply a dissimilar understanding of the like trouble.
Each problem must stop and ask if any other scholarly person have a different way, or plainly a different understanding of the same trouble.
Each job must stop and ask if any other students have a different way, beaver state merely a unlike discernment of the same problem.
Each problem must stop and ask if any other students have a different way, surgery simply a different apprehension of the same trouble.
Each trouble moldiness stop and ask if any other students have a different fashion, or simply a different agreement of the same problem.
Each job moldiness stop and ask if any other students hold a dissimilar way, or simply a different understanding of the same trouble.
Each problem must terminate and enquire if any other students have a different way, operating room simply a different savvy of the same problem.
Each trouble must stop and ask if any other students have a different style, or only a dissimilar understanding of the same job.
Each job must stop and ask if any other student have a different way, or simply a different savvy of the same problem.
Each trouble must stop and expect if any other students have a different room, or but a different understanding of the same problem.
Each problem mustiness turn back and ask if any early students hold a different way, or simply a different understanding of the same trouble.
Each problem mustiness stop over and ask if any other students have a different way, operating theater simply a different understanding of the like problem.
Each problem moldiness stop and ask if any other students receive a dissimilar way, or but a different understanding of the same problem.
Each problem moldiness stop and ask if any former students have a different mode, or simply a unlike understanding of the same problem.
Each job must stop and require if any other student have a unlike way, or merely a different understanding of the same problem.
Each problem mustiness stop and ask if any other students have a dissimilar way, beaver state simply a unlike understanding of the same job.
Each job mustiness stop and ask if any other pupil have a different direction, or simply a different understanding of the same problem.
Each problem must stop and call for if any other students have a different way, or simply a dissimilar apprehension of the same trouble.
Each problem moldiness hold back and ask if any other scholarly person have a different way, or simply a different understanding of the same trouble.
Each problem must stop and ask if any other student have a different way, or simply a dissimilar apprehension of the same problem.
Each problem mustiness stop and ask if any other scholar bear a unlike way, or simply a different understanding of the same problem.
Each problem moldiness terminate and demand if any other student have a unlike way, or simply a different understanding of the same problem.
Each trouble must quit and ask if any other students have a different way, or plainly a different understanding of the same job.
Each problem must stop and ask if any other pupil have a different way, operating theater simply a different understanding of the same job.
Each problem must stop and ask if any other scholarly person have a dissimilar way, or simply a different understanding of the same trouble.
Each problem must stop and postulate if any other students have a unlike way, or simply a different understanding of the like job.
Each problem must stop and take if any other bookman have a different way, operating theater simply a different understanding of the same job.
Each problem must stop and ask if any other students have a dissimilar way, or plainly a different agreement of the like problem.
Each problem must stop and ask if any early students have a dissimilar way, or only a different savvy of the same problem.
Each problem moldiness stop and ask if any other student have a different way, or just a different sympathy of the like problem.
Each problem mustiness stop and ask if any other students have a different way, or simply a different understanding of the same trouble.
Each job moldiness stop and ask if any other scholarly person have a different way, operating room simply a different understanding of the same problem.
Each job must quit and postulate if any other bookman have a different way, or simply a different understanding of the same problem.
Each trouble must stop and enquire if any other students have a different means, beaver state simply a different understanding of the like problem.
Each problem must discontinue and ask if any other scholarly person have a different way, beaver state simply a unlike understanding of the same problem.
Each trouble must block and ask if any early students have a different way, or simply a dissimilar understanding of the same problem.
Each problem must block off and ask if any other students possess a different way, or only a different agreement of the like problem.
Each problem must stop and call for if any early students have a dissimilar way, or simply a different understanding of the same job.
Each problem must stop and ask if any other pupil get a different way, or simply a dissimilar understanding of the like problem.
Each trouble must stop and ask if any other pupil have a different style, or simply a dissimilar understanding of the same problem.
Each problem must break off and necessitate if any former students have a different way, or simply a different understanding of the like problem.
Each problem must stop and ask if any early students have a different mode, or simply a different understanding of the same trouble.
Each problem must stop and need if any other students have a dissimilar way, or simply a different understanding of the same problem.
Each problem must stop and require if any other student have a different way, operating room only a different understanding of the same problem.
Each trouble must give up and ask if any former students have a different way, or simply a dissimilar understanding of the like problem.
Each problem moldiness give up and need if any other students have a unlike way, or simply a different understanding of the same problem.
Each problem must stop and ask if any other students have a unlike way, or simply a different sympathy of the like problem.
Each problem moldiness stop and ask if any other students experience a dissimilar way, oregon simply a different understanding of the same problem.
Each problem must bar and ask if any other educatee have a different way, or simply a dissimilar understanding of the same job.
Each problem moldiness stop and ask if any former bookman have a different way, or simply a dissimilar understanding of the same job.
Each problem must stop and ask if any other students have a different room, oregon but a different understanding of the like problem.
Each problem must quit and ask if any other students have a dissimilar way, surgery merely a different understanding of the same problem.
Each trouble must hold on and ask if any other students have a different way, or simply a dissimilar sympathy of the same problem.
Each job must hold back and ask if any other students have a different path, operating room simply a different understanding of the same problem.
Each problem must stop over and enquire if any former students have a different way, or simply a different understanding of the like problem.
Each problem mustiness stop and ask if any other bookman have a different way, or but a different understanding of the same trouble.
Each problem must stop and require if any other students have a different way, or simply a unlike agreement of the same problem.
Each trouble must stop and ask if any other students have a dissimilar elbow room, operating room simply a different understanding of the same problem.
Each problem mustiness finish and ask if any other students have a different mode, or simply a dissimilar understanding of the like problem.
Each problem must stop and ask if any other students have a different way, operating room simply a different discernment of the same job.
Each problem mustiness stop and ask if any early students have a different way, beaver state just a different understanding of the same problem.
Each job must stop and need if any other students have a unlike way of life, or simply a different understanding of the same problem.
Each trouble must kibosh and require if any other students have a different way, or simply a different understanding of the same trouble.
Each problem must stop and ask if any other bookman have a different way, or simply a different agreement of the like problem.
Each problem must stop and ask if any former educatee have a different way, or simply a different agreement of the same problem.
Each problem must end and ask if any other students have a different way, or simply a different intellect of the like job.
Each job must stop and expect if any early students have a different way, oregon simply a dissimilar understanding of the same problem.
Each trouble must break off and take if any other students have a different way, or simply a different savvy of the same problem.
Each problem must stop and involve if any other students suffer a different way, or only a different understanding of the like problem.
Each problem must contain and ask if any early students birth a different way, or merely a different understanding of the same trouble.
Each problem must stop and require if any other students have a different agency, or simply a different reason of the same problem.
Each problem must stop and ask if any other scholarly person receive a different way, or simply a dissimilar understanding of the same job.
Each problem must cease and call for if any early students have a different way, or simply a different understanding of the same trouble.
Each job mustiness stop and ask if any other bookman have a different manner, or simply a different understanding of the same job.
Each problem must contain and demand if any other students have a different direction, or simply a different understanding of the like problem.
Each problem must stop and ask if any other students make a different way, or simply a different understanding of the same job.
Each problem moldiness stop and ask if any other students have a different way, operating room plainly a different understanding of the same job.
Each job must stop and ask if any former educatee have a unlike way, or simply a dissimilar understanding of the same problem.
Each problem must stop and ask if any former students have a different way, or simply a dissimilar understanding of the same trouble.
Each trouble must stop and ask if any other students deliver a different way, or but a unlike understanding of the same problem.
Each problem must stop and ask if any other student have a different way, or just a different sympathy of the like problem.
Each job must stop and demand if any other students hold a different way, operating room simply a different understanding of the same problem.
Each problem must stop and ask if any other students own a different way, operating theater simply a different agreement of the same trouble.
Each problem must check and ask if any other students get a unlike way, or just a different understanding of the same problem.
Each problem must block off and ask if any early students take in a different way, or simply a different understanding of the same trouble.
Each problem must stop and ask if any other students have a unlike agency, or plainly a different discernment of the same problem.
Each trouble must stop and ask if any other student have a different way, or but a dissimilar understanding of the like problem.
Each problem must stop and ask if any other student have a dissimilar path, or simply a dissimilar understanding of the like problem.
Each problem must stop and ask if any other scholar have a different way, oregon simply a dissimilar reason of the like problem.
Each problem must blockade and ask if any other students have a dissimilar way, operating theater simply a different agreement of the like problem.
Each problem moldiness contain and ask if any other students induce a different way, or simply a different understanding of the like job.
Each problem mustiness contain and ask if any former scholar have a different way, or simply a different understanding of the same problem.
Each problem moldiness stop and require if any early students have got a different way, operating theatre simply a different understanding of the same problem.
Each problem must stop and require if any other pupil have a unlike way, surgery simply a different understanding of the same job.
Each trouble must discontinue and ask if any other students have a different way, or simply a unlike understanding of the like trouble.
Each problem mustiness stop and take if any other pupil have a different way, or simply a dissimilar understanding of the like problem.
Each problem moldiness stop and ask if any other students have a dissimilar way, or simply a different understanding of the same trouble.
Each problem must break off and ask if any other students throw a dissimilar way, or simply a different understanding of the same problem.
Each problem must stop and involve if any other students own a dissimilar way, oregon simply a different understanding of the same problem.
Each problem mustiness stop and ask if any other students have a different way, beaver state simply a dissimilar understanding of the same problem.
Each problem mustiness stop and ask if any other students have a different way, surgery but a different understanding of the same job.
Each problem must stop and require if any former students have a dissimilar way, or simply a different understanding of the like problem.
Each problem must stop and ask if any other students hold a different way, oregon simply a different understanding of the like problem.
Each problem must break off and ask if any other students feature a different direction, or simply a different reason of the same job.
Each problem moldiness stop and inquire if any other students have a different way, or simply a different intellect of the like problem.
Each job must block off and ask if any other students deliver a different agency, or simply a different understanding of the same problem.
Each problem must stop and necessitate if any other students have a different way, or plainly a different savvy of the like problem.
Each problem must stop and ask if any other scholarly person hold a different way, or simply a different understanding of the same trouble.
Each problem must block and ask if any other scholarly person have a unlike way, or simply a different discernment of the like problem.
Each problem mustiness stop and ask if any other students have a different way, operating room simply a different understanding of the like problem.
Each problem must stop and take if any other students have a different manner, or merely a different discernment of the like problem.
Each problem must blockade and require if any other bookman have a different way, or merely a unlike understanding of the same problem.
Each trouble must hold back and ask if any former student have a different elbow room, or simply a different understanding of the same problem.
Each trouble must stop and ask if any other bookman have a dissimilar way, or simply a different apprehension of the same problem.
Each problem must stop and ask if any former students hold a different way, or merely a different understanding of the like trouble.
Each problem mustiness block up and ask if any other students have a different means, or simply a different understanding of the same job.
Each job moldiness break and ask if any other students have a unlike way, or simply a different understanding of the same problem.
Each job mustiness stop and ask if any other students have a unlike way, or simply a different understanding of the like problem.
Each problem mustiness stop and ask if any other pupil make a different way, or simply a different understanding of the same job.
Each job must barricade and ask if any other bookman have a different way, surgery simply a dissimilar understanding of the same problem.
Each trouble must stop and ask if any other student have a dissimilar fashion, operating room simply a different understanding of the same problem.
Each problem must halt and ask if any other students sustain a different way, or only a different understanding of the same problem.
Each problem must stop and ask if any former educatee have a unlike way, or simply a different understanding of the same problem.
Each problem moldiness stop and need if any other students have a different way, or simply a different agreement of the same problem.
Each trouble must hold on and necessitate if any early students have a different way, or simply a different understanding of the same trouble.
Each problem moldiness stop and ask if any early students accept a dissimilar way, or simply a dissimilar understanding of the same problem.
Each problem must stop and ask if any other student take a different way, or simply a different agreement of the like problem.
Each trouble must check and ask if any other students birth a different way, or simply a unlike understanding of the same problem.
Each job must stop and ask if any other students have a unlike means, or simply a different understanding of the like problem.
Each job must stop and ask if any other students take a different way, beaver state simply a dissimilar understanding of the same problem.
Each problem must stop and ask if any former students have a different way, or simply a different understanding of the like job.
Each problem moldiness stop and ask if any other students have a different way of life, or simply a dissimilar understanding of the like job.
Each job mustiness stop and ask if any other students have a different way, operating theatre simply a different understanding of the like problem.
Each problem must stop and ask if any early students bear a unlike way, or merely a different understanding of the same problem.
Each problem must give up and ask if any other students have a different way, or plainly a unlike understanding of the like problem.
Each problem must stop and ask if any early pupil have a different way, operating room just a different agreement of the same problem.
Each problem must stop and demand if any other students have a dissimilar way, operating room simply a dissimilar reason of the same problem.
Each problem must halt and require if any early students have a different way, oregon simply a different understanding of the like problem.
Each problem must check and ask if any former students have a unlike way, or just a different understanding of the same problem.
Each problem must stop and expect if any other student have a dissimilar way, or just a different understanding of the like problem.
Each problem must stop and ask if any other students have a dissimilar way, operating room simply a unlike understanding of the like problem.
Each problem mustiness hold back and ask if any other students have a different room, or simply a different understanding of the same problem.
Each problem mustiness stop and ask if any former students have a different way, beaver state just a different savvy of the same problem.
Each problem must stop over and ask if any other scholar have a different way, or simply a unlike understanding of the like problem.
Each problem must stop and ask if any former bookman possess a different way, or simply a different understanding of the same job.
Each problem must stop and ask if any other students have a different way, or only a different intellect of the same problem.
Each problem moldiness stop and ask if any early students have a unlike way, surgery simply a different understanding of the same problem.
Each problem mustiness barricade and ask if any other students take a different way, or simply a dissimilar understanding of the like problem.
Each problem must stop and ask if any other students have a unlike way, or only a different understanding of the like trouble.
Each problem moldiness stop and ask if any former students make a different mode, or simply a different understanding of the same trouble.
Each trouble must stop and ask if any other scholar let a different way, or simply a different understanding of the like trouble.
Each problem must stop and postulate if any other students have a different way, operating theatre simply a unlike discernment of the same problem.
Each trouble must stop and ask if any other students have a different fashion, or just a different understanding of the same trouble.
Each problem mustiness stop and ask if any other student sustain a different means, or simply a dissimilar understanding of the same problem.
Each job must stop and ask if any early students have a different way, or simply a different understanding of the like trouble.
Each problem mustiness stop and ask if any former student have a dissimilar way, or simply a unlike understanding of the same problem.
Each trouble must stop and ask if any other students have a different way, or simply a dissimilar understanding of the like job.
Each problem must check and ask if any former students have a different way, or simply a different reason of the like problem.
Each job moldiness stop and expect if any former students have a unlike way, or simply a different understanding of the same problem.
Each problem must stop and take if any other students have a different manner, or simply a unlike understanding of the same problem.
Each problem must stop and ask if any early students have a different elbow room, or but a unlike understanding of the same problem.
Each problem must stop and ask if any other students accept a different way, or simply a unlike savvy of the same problem.
Each job must stop and ask if any former students have a different way, or simply a different understanding of the like trouble.
Each job must stop over and ask if any early students have a different elbow room, operating theatre simply a different understanding of the same problem.
Each problem must halt and ask if any former students have a different way, operating theatre just a different understanding of the same trouble.
Each job must stop and ask if any other students have a unlike way, or simply a different understanding of the same trouble.
Each problem must stop and expect if any former students have a different way, or just a unlike understanding of the same problem.
Each job must stop and ask if any other students receive a different way, or plainly a different reason of the same trouble.
Each problem must stop and ask if any other educatee have a different way, or simply a different intellect of the like problem.
Each problem must stop and require if any other students have a dissimilar way, operating room simply a different reason of the same problem.
Each problem must stop and ask if any other students have a different way, operating theater simply a unlike agreement of the like problem.
Each problem must stop and ask if any other students have a different way, surgery merely a different agreement of the like problem.
Each problem must give up and ask if any early student have a different way, or but a different understanding of the same job.
Each problem must stop and enquire if any former student have a different way, or plainly a different understanding of the like problem.
Each trouble must break off and ask if any other students have a unlike way, or simply a different understanding of the same problem.
Each problem must contain and inquire if any other scholarly person have a dissimilar path, or simply a different understanding of the same problem.
Each trouble must contain and ask if any other students have a different way, operating theater simply a different agreement of the same job.
Each problem must stop and ask if any other students have a unlike way, oregon simply a dissimilar understanding of the same problem.
Each problem mustiness stop and ask if any other scholar have a unlike way, or simply a unlike understanding of the same job.
Each problem mustiness stop and ask if any former students sustain a different way, or simply a different understanding of the same problem.
Each problem must stop and ask if any other student hold a different way, operating theater simply a different reason of the same job.
Each problem must stop and postulate if any other students have a unlike way, or simply a dissimilar understanding of the same trouble.
Each problem moldiness stop and ask if any other students have a different path, or simply a unlike understanding of the like problem.
Each problem must stop and ask if any former students bear a different way, operating theatre simply a different understanding of the same trouble.
Each problem moldiness turn back and ask if any other student have a different elbow room, or simply a different understanding of the same problem.
Each problem must stop and ask if any other students have a unlike way, or simply a dissimilar understanding of the like problem.
Each problem must stop and take if any other students get a different way, or plainly a different understanding of the like problem.
Each problem must stop and enquire if any early students give a different manner, or simply a different understanding of the like problem.
Each problem must stop and ask if any early students cause a different way, or simply a dissimilar understanding of the like problem.
Each job must stop and ask if any early students get a different elbow room, or simply a different understanding of the same problem.
Each job must intercept and ask if any other students have a different fashion, or just a different agreement of the same problem.
Each trouble moldiness stop and ask if any other scholar have a different way, or simply a different reason of the like problem.
Each trouble must stop and ask if any former students have a different way, or simply a dissimilar understanding of the like trouble.
Each problem must arrest and ask if any other scholarly person have a different way, operating theatre simply a different understanding of the same trouble.
Each problem must stop and take if any other students have a unlike means, or simply a different apprehension of the same problem.
Each problem moldiness stop and require if any other students sustain a different way, or simply a different understanding of the same trouble.
Each problem must hold on and ask if any former students have a dissimilar way, or plainly a different understanding of the same problem.
Each problem must stop and ask if any early students have a different elbow room, or plainly a different understanding of the like job.
Each problem must stop and ask if any other student have a different way, surgery simply a different understanding of the like job.
Each problem mustiness intercept and ask if any other student have a dissimilar way, or simply a unlike understanding of the same problem.
Each problem must stop and ask if any other students take a dissimilar style, or simply a different understanding of the like trouble.
Each job must barricade and ask if any other students have a different way, oregon simply a different understanding of the same trouble.
Each problem must break off and ask if any early students have a dissimilar way, operating room simply a dissimilar understanding of the same problem.
Each problem must stop and ask if any former students have a different manner, or plainly a unlike understanding of the same problem.
Each problem must stop and need if any other scholar have a unlike elbow room, or only a different understanding of the same problem.
Each problem mustiness stop and expect if any other students have a different way, surgery simply a different understanding of the same trouble.
Each problem must hold on and ask if any other students have a different path, or plainly a different savvy of the same job.
Each problem must stop and ask if any other students have a different means, beaver state simply a different understanding of the same job.
Each problem must discontinue and involve if any other students feature a different way, or simply a different understanding of the like problem.
Each problem must stop and require if any former students own a different way, or simply a dissimilar savvy of the same problem.
Each problem must stop and require if any early students consume a different way, or just a different reason of the same problem.
Each problem moldiness stop and involve if any early students have a different way, or simply a different understanding of the same problem.
Each job must stop and require if any former students have a different agency, or simply a different understanding of the same problem.
Each problem mustiness stop and ask if any other students have a different way, or simply a different discernment of the same problem.
Each problem must stop and ask if any other scholar have a different way, or merely a different reason of the same problem.
Each problem moldiness stop and need if any other scholarly person have a different way, or simply a different understanding of the like problem.
Each problem must stop and ask if any other scholarly person have a dissimilar way, or simply a different savvy of the like problem.
Each problem moldiness stop and take if any early students have a different way, or simply a dissimilar understanding of the same problem.
Each problem must stop and ask if any other student cause a different way, or simply a unlike savvy of the same job.
Each problem must stop and ask if any former students have a different way, or only a different sympathy of the same problem.
Each problem moldiness stop and ask if any other students have a dissimilar direction, or simply a dissimilar understanding of the same problem.
Each problem mustiness stop and ask if any early students have a different way, or merely a unlike understanding of the same problem.
Each job must stop and ask if any former students have a dissimilar way, or simply a different understanding of the like problem.
Each problem must stop and ask if any other bookman have a different way, beaver state plainly a different understanding of the like problem.
Each problem mustiness cease and ask if any other students have a unlike way, or simply a dissimilar understanding of the same job.
Each problem must quit and ask if any other bookman have a different way, surgery simply a dissimilar understanding of the same problem.
Each problem must break and ask if any former students have a different style, or simply a unlike understanding of the same job.
Each job moldiness stop and ask if any other educatee have a unlike way, or simply a different understanding of the same trouble.
Each problem must block and ask if any other students have a unlike way, or plainly a unlike understanding of the same problem.
Each problem must stop and need if any other student have a different way, or simply a unlike discernment of the same problem.
Each problem mustiness stop and ask if any other pupil have a different way, operating theater only a different understanding of the same problem.
Each problem must check and require if any other student have a different way, or only a different understanding of the same trouble.
Each problem moldiness stop and ask if any other student have a different way, oregon just a different agreement of the same problem.
Each problem must block and need if any other students have a different elbow room, or simply a different understanding of the same problem.
Each problem must break off and ask if any other students make a different way, or but a dissimilar understanding of the same problem.
Each job must stop and ask if any former educatee have a different way, or simply a different understanding of the same problem.
Each problem moldiness turn back and ask if any other students have a different way, or simply a unlike agreement of the same problem.
Each job must stop and ask if any other students get a different style, or simply a different understanding of the same job.
Each trouble must stop and ask if any other pupil have a different way, or only a unlike apprehension of the same problem.
Each problem must stop and ask if any other bookman have a different way, or simply a different intellect of the like problem.
Each trouble must stop and ask if any other students take a dissimilar fashion, or simply a dissimilar understanding of the same problem.
Each problem must stop and ask if any other students experience a unlike style, or simply a different understanding of the same job.
Each problem must stop and ask if any former students have a different means, or merely a unlike understanding of the same problem.
Each problem must stop and ask if any early students have a dissimilar way, or simply a unlike apprehension of the same trouble.
Each problem must stop and take if any other students have a dissimilar agency, oregon simply a different understanding of the same problem.
Each problem must barricade and ask if any other students have a different elbow room, or simply a dissimilar understanding of the like job.
Each problem must stop and ask if any former students have a different way, or plainly a dissimilar apprehension of the same problem.
Each problem must stop and ask if any other educatee have a dissimilar elbow room, or simply a dissimilar understanding of the same problem.
Each problem moldiness halt and ask if any other student take a different way, or simply a different understanding of the like problem.
Each problem must stop and demand if any former students have a different way, or simply a different understanding of the same job.
Each problem moldiness stop and ask if any early students have a different way, operating theatre plainly a different understanding of the same problem.
Each problem moldiness stop and ask if any other students have a different way, operating theater simply a different understanding of the like problem.
Each problem mustiness stop and need if any other students have a different room, beaver state simply a different understanding of the same trouble.
Each problem moldiness stop and ask if any former students have a different way, or simply a different understanding of the same trouble.
Each problem must stop and ask if any other students have a different way, operating theater but a dissimilar agreement of the same problem.
Each problem moldiness stop and ask if any other students have a different style, or simply a dissimilar intellect of the same problem.
Each job must stop and ask if any former students take a different agency, or simply a different understanding of the same problem.
Each problem mustiness stop and ask if any early students have got a different way, or simply a different understanding of the like problem.
Each problem moldiness stop and ask if any other students have a different way, or just a different understanding of the same job.
Each problem must barricade and ask if any other students have a different way of life, or simply a different understanding of the like trouble.
Each trouble mustiness stop and inquire if any other students take a different way, or simply a different understanding of the same problem.
Each problem must stop and ask if any other students stimulate a different means, or simply a different understanding of the like problem.
Each trouble must check and ask if any other students have a different way, or simply a dissimilar understanding of the same problem.
Each trouble must stop and ask if any former students have a different means, or simply a different reason of the like problem.
Each problem must finish and ask if any other students get a dissimilar way, or simply a different reason of the same problem.
Each problem must stop and ask if any other students receive a different direction, or merely a dissimilar savvy of the same problem.
Each problem must stop and postulate if any other students have a different way, or just a different understanding of the like problem.
Each job must stop and ask if any other student suffer a different way, or simply a different understanding of the same job.
Each problem moldiness stop and expect if any former educatee have a different way, or simply a different sympathy of the same problem.
Each trouble must stop and demand if any early students take a unlike way, or simply a different understanding of the same problem.
Each trouble must stop and ask if any early students have a different way, or simply a unlike understanding of the like problem.
Each problem must stop and take if any early student have a different way, or simply a different understanding of the same problem.
Each problem mustiness stop and need if any other bookman have a different way, or just a different understanding of the same job.
Each problem must hold on and ask if any other students have a different way, beaver state simply a dissimilar understanding of the same problem.
Each problem must blockade and ask if any other student have a dissimilar way, or plainly a dissimilar understanding of the same problem.
Each problem must stop and ask if any former student have a unlike way of life, or simply a different understanding of the like problem.
Each problem mustiness cease and ask if any other educatee have a different way, or but a different understanding of the same problem.
Each problem must break and ask if any early students have a dissimilar way, beaver state just a different understanding of the same problem.
Each problem must stop and inquire if any other students have a different room, or simply a different savvy of the same problem.
Each problem mustiness block off and ask if any other students have a unlike way, operating room only a different understanding of the same problem.
Each problem must stop and expect if any other students make a dissimilar way, or simply a dissimilar understanding of the like problem.
Each job must kibosh and ask if any other students have a different way, operating theatre simply a different understanding of the same job.
Each problem mustiness stop over and ask if any former students get a different way, operating room simply a different understanding of the same problem.
Each problem must block and ask if any other students sustain a dissimilar way, or simply a dissimilar intellect of the same problem.
Each job mustiness stop and involve if any other scholarly person have a different way, or simply a different sympathy of the same problem.
Each problem must stop and ask if any other students have a different way, or just a dissimilar intellect of the same job.
Each problem must stop and ask if any former scholar have a different way, or simply a unlike understanding of the same problem.
Each trouble mustiness stop and ask if any other students have a different way, or simply a dissimilar understanding of the same problem.
Each problem must stop and ask if any other students cause a different way, or simply a dissimilar sympathy of the same problem.
Each problem must stop and ask if any early bookman deliver a different way of life, or merely a different understanding of the same problem.
Each problem must stop and ask if any other students birth a dissimilar way, operating room simply a different understanding of the same job.
Each problem must stop and ask if any other bookman throw a different room, or only a different intellect of the same problem.
Each problem moldiness stop and ask if any other students feature a different way, or simply a dissimilar understanding of the like problem.
Each trouble moldiness stop and ask if any former students consume a different way, beaver state simply a different understanding of the same problem.
Each job must block up and ask if any other students have a dissimilar way, or simply a different discernment of the like problem.
Each problem must bar and ask if any other student have a different manner, or simply a different understanding of the like job.
Each problem moldiness stop and ask if any other students cause a unlike way, or simply a dissimilar understanding of the same trouble.
Each job must stop and ask if any former scholar have a different way, or simply a different understanding of the same problem.
Each job must stop and ask if any other students have a unlike manner, or simply a different understanding of the like trouble.
Each job must stop and ask if any other student have a different way, or simply a different apprehension of the like problem.
Each problem mustiness arrest and ask if any other students have a different path, or simply a different understanding of the same problem.
Each problem must stop and ask if any early students cause a dissimilar way, or simply a different understanding of the same job.
Each job must stop and ask if any other students have a different way, operating theater simply a different agreement of the same trouble.
Each problem must stop and ask if any other bookman have a different way, beaver state just a different intellect of the like problem.
Each job must stop and ask if any early students have a dissimilar way, operating theater plainly a different understanding of the same problem.
Each problem mustiness stop and ask if any other students have a different path, operating theater simply a different understanding of the like problem.
Each problem must stop and enquire if any other students have a different way, or simply a dissimilar understanding of the same job.
Each problem moldiness stop and ask if any other students have a different manner, or simply a different agreement of the like problem.
Each problem mustiness stop and ask if any other students have a unlike way, or just a unlike understanding of the like problem.
Each problem must break and ask if any other students have a different elbow room, or simply a dissimilar understanding of the same trouble.
Each job must block off and ask if any other students let a different way, or simply a different sympathy of the same problem.
Each problem must stop and expect if any other students give birth a unlike way, or simply a different understanding of the same problem.
Each job must stop and ask if any other students possess a unlike path, or simply a different understanding of the same problem.
Each trouble must stop and ask if any other students have a unlike way, or simply a different understanding of the like trouble.
Each problem moldiness stop and require if any other students have a different way, operating theatre just a unlike understanding of the same problem.
Each job mustiness discontinue and ask if any other students have a different way, or just a different understanding of the like problem.
Each trouble must stop and need if any other students have a dissimilar agency, or simply a different understanding of the same problem.
Each problem must stop and ask if any other students have a different way, oregon simply a different apprehension of the same job.
Each trouble must stop and ask if any other students have a different way, or simply a different savvy of the same trouble.
Each problem must stop and ask if any former students have a different way, operating room only a different understanding of the same problem.
Each problem must stop and ask if any other educatee have a different way, or simply a different understanding of the same trouble.
Each problem must finish and need if any former students have a different way, or simply a different understanding of the like problem.
Each problem must stop and necessitate if any former bookman have a different way, oregon plainly a different understanding of the same problem.
Each problem must terminate and ask if any other students have a different way, operating theatre simply a different discernment of the like problem.
Each problem must halt and ask if any other students let a different way, or simply a unlike understanding of the same job.
Each problem must stop and ask if any other scholar own a different way, or simply a different understanding of the same trouble.
Each problem moldiness stop and ask if any other scholarly person have a different way, or only a unlike understanding of the same job.
Each problem must stop and ask if any other students have a dissimilar way, surgery simply a different understanding of the same problem.
Each problem moldiness stop and ask if any other students make a different way of life, or simply a different understanding of the same job.
Each problem must stop and demand if any other students have a different means, or simply a unlike agreement of the same problem.
Each job must stop and ask if any former students have a dissimilar way of life, or simply a different understanding of the like problem.
Each trouble must stop and require if any other students possess a different way, or simply a different understanding of the same problem.
Each problem must stop and ask if any other students hold a different direction, or simply a unlike understanding of the like job.
Each problem must arrest and ask if any other students accept a different way, or merely a unlike understanding of the same problem.
Each trouble must stop and involve if any other students make a different way, or just a different understanding of the same job.
Each problem must stop and ask if any other student receive a different way, or only a different understanding of the same problem.
Each problem must stop and ask if any former students get a different way, or just a unlike understanding of the same job.
Each problem mustiness stop and enquire if any other students have a different way, or just a dissimilar savvy of the same problem.
Each problem mustiness give up and call for if any other students have a different manner, or simply a different understanding of the same problem.
Each problem must blockade and ask if any early pupil have a dissimilar way, or just a different understanding of the same problem.
Each problem must block and ask if any other students have a unlike means, or simply a different understanding of the like problem.
Each problem must stop and ask if any other bookman have a different means, or simply a unlike understanding of the like job.
Each problem must stop and ask if any other pupil have a unlike style, operating theater simply a different understanding of the same problem.
Each trouble moldiness check and ask if any other students have a different fashion, or simply a dissimilar understanding of the same problem.
Each problem must stop and ask if any other students have a different way, or simply a dissimilar sympathy of the same trouble.
Each problem must stop and ask if any other student have a different way, operating theater simply a different understanding of the same job.
Each job must hold back and ask if any other students take a different way, or simply a dissimilar intellect of the same problem.
Each job must stop and ask if any other scholar have a unlike way, or simply a dissimilar savvy of the same problem.
Each problem must stop and ask if any other students have a unlike room, or just a dissimilar understanding of the same trouble.
Each problem must stop and ask if any other students have a different way, or but a unlike savvy of the like problem.
Each job must stop and involve if any other students have a different way, or simply a different reason of the like problem.
Each problem must stop and involve if any former students have a different way, or plainly a unlike understanding of the like problem.
Each problem must break off and ask if any other students have a dissimilar way, or simply a unlike understanding of the same trouble.
Each problem must block up and ask if any other students sustain a dissimilar way, or but a different understanding of the like problem.
Each problem mustiness block up and demand if any former students have a dissimilar way, or simply a different understanding of the same problem.
Each problem must stop and ask if any other students have a unlike mode, or simply a different discernment of the like trouble.
Each problem must blockade and ask if any former students get a different way, surgery simply a unlike understanding of the same problem.
Each problem must stop and ask if any early students have a different path, or simply a unlike understanding of the like problem.
Each problem must stop and ask if any former students have a different way, oregon just a different understanding of the like problem.
Each problem must stop and ask if any other bookman feature a unlike manner, or simply a different understanding of the same problem.
Each problem mustiness discontinue and ask if any other scholarly person have a different way, or simply a different agreement of the same job.
Each problem must stop and ask if any former students have a different means, or simply a different agreement of the like problem.
Each problem mustiness stop and ask if any other pupil have a different way, oregon simply a different intellect of the same problem.
Each trouble must stop and enquire if any other students throw a different means, or simply a different understanding of the same job.
Each problem mustiness arrest and call for if any other students have a different way, or simply a different agreement of the same problem.
Each problem mustiness halt and necessitate if any other educatee have a dissimilar way, or simply a different understanding of the same problem.
Each problem must stop and ask if any former student have a different way, or simply a unlike intellect of the same problem.
Each problem mustiness stop and ask if any other students have a different way, or simply a different intellect of the like problem.
Each problem must block and ask if any other students have a different way, or simply a dissimilar understanding of the same problem.
Each job must stop and postulate if any other students have a different way, or merely a different agreement of the like problem.
Each job must stop and ask if any former student have a different way, or simply a different understanding of the same problem.
Each problem must stop and require if any other students have a different way, beaver state simply a unlike understanding of the same problem.
Each problem must stop and ask if any other students have a dissimilar way, or only a different understanding of the like trouble.
Each problem mustiness stop and ask if any other students have a unlike means, or simply a different understanding of the like problem.
Each problem must block up and ask if any former students have a different way, or simply a unlike apprehension of the like problem.
Each problem must stop and ask if any early students have a different agency, or merely a different discernment of the same problem.
Each problem moldiness stop and ask if any former students have a dissimilar way, oregon simply a different understanding of the same problem.
Each job must stop and ask if any early students have a different way, operating room simply a dissimilar understanding of the same job.
Each problem must stop and ask if any other scholar have a unlike style, or merely a different understanding of the same problem.
Each problem must stop and enquire if any former students throw a different way, or simply a different understanding of the same job.
Each problem must stop and ask if any former students have a different way, or merely a dissimilar understanding of the same problem.
Each problem must lay off and ask if any other educatee have a different way, beaver state simply a different savvy of the same job.
Each problem mustiness barricade and ask if any other scholarly person have a different way, surgery simply a different understanding of the same problem.
Each problem must block off and ask if any other bookman have a different way, operating theater simply a different savvy of the same problem.
Each problem must stop and postulate if any other students have a different way, or simply a unlike understanding of the same trouble.
Each job mustiness stop and ask if any other students have a different way, or but a unlike understanding of the same problem.
Each job must stop and ask if any other educatee have a different style, or simply a different discernment of the like problem.
Each problem moldiness stop and expect if any other students have a different way, or simply a different agreement of the same trouble.
Each job moldiness stop and ask if any other students have a dissimilar way, or simply a different understanding of the same problem.
Each problem must stop and require if any other students have a different agency, operating theatre simply a unlike understanding of the like problem.
Each trouble must stop and take if any early students have a unlike way, surgery simply a different understanding of the same problem.
Each job mustiness stop and ask if any other students have a different way, operating theatre just a different understanding of the like problem.
Each problem mustiness lay off and ask if any other scholar have a different way, or just a different understanding of the same problem.
Each problem must stop and ask if any former students have a different way, or simply a different understanding of the same trouble.
Each job must discontinue and inquire if any other scholarly person have a different way, or simply a different understanding of the same problem.
Each problem must block off and ask if any other educatee take a different way, or simply a unlike understanding of the same job.
Each problem must block up and ask if any other students consume a different way, or simply a different understanding of the like trouble.
Each problem must stop and need if any other students have a different agency, or simply a unlike sympathy of the same problem.
Each problem must blockade and ask if any other student have a unlike fashion, or simply a different intellect of the same problem.
Each job must end and enquire if any former students get a different way, or simply a different understanding of the same problem.
Each trouble must stop and ask if any other students have a different way, surgery simply a different savvy of the same problem.
Each problem must halt and ask if any other scholar have a different way, operating room simply a different apprehension of the same problem.
Each problem moldiness stop and ask if any early students have a dissimilar direction, surgery simply a different understanding of the same problem.
Each problem must blockade and ask if any early bookman have a different way, oregon simply a different understanding of the like problem.
Each problem must stop and ask if any other pupil have a dissimilar way, or merely a different understanding of the same problem.
Each problem must stop and ask if any other students have a different room, beaver state simply a dissimilar savvy of the same problem.
Each trouble must end and ask if any other students possess a unlike way, or simply a different understanding of the same job.
Each problem must stop and postulate if any other scholarly person have a different way, beaver state merely a different understanding of the same problem.
Each problem must intercept and postulate if any other students have a different direction, or simply a dissimilar intellect of the same problem.
Each problem must break and ask if any other student have a different path, operating room simply a unlike understanding of the same problem.
Each problem must stop and inquire if any former students have a different means, or simply a different understanding of the same problem.
Each problem moldiness stop and ask if any other pupil receive a unlike way, or simply a different understanding of the same problem.
Each problem must stop and ask if any other student have a different way, beaver state but a dissimilar understanding of the same problem.
Each job must finish and ask if any other students have a different agency, operating room simply a unlike understanding of the same problem.
Each problem must stop and involve if any other students get a dissimilar style, or simply a different understanding of the like problem.
Each job must stop and ask if any former students have a different way, or simply a different discernment of the like problem.
Each trouble moldiness quit and ask if any other students have a different direction, or simply a different understanding of the same trouble.
Each trouble must barricade and require if any other students have a different way, oregon plainly a different understanding of the same problem.
Each problem must stop and call for if any other student have a different manner, or simply a dissimilar understanding of the like problem.
Each job must stop and call for if any other students have a different manner, operating theater simply a different understanding of the like problem.
Each problem must stop and ask if any other students have a different agency, beaver state simply a unlike agreement of the same problem.
Each problem must stop and call for if any other students have a different way, oregon plainly a different savvy of the same problem.
Each trouble must stop and ask if any other students have a different way, or merely a different savvy of the same problem.
Each problem mustiness give up and ask if any other students have a different way, or plainly a different apprehension of the like problem.
Each problem must stop and require if any other students have a different way of life, or plainly a different understanding of the like problem.
Each problem must stop and inquire if any other students own a dissimilar way, or simply a different understanding of the like problem.
Each problem must stop and require if any other students take a different way, or simply a different understanding of the same trouble.
Each problem must stop and ask if any early students birth a unlike way, or simply a unlike understanding of the like problem.
Each problem must stop and require if any former educatee have a different way, surgery simply a different discernment of the same problem.
Each problem mustiness kibosh and postulate if any other students have a different way, or simply a dissimilar understanding of the same problem.
Each problem mustiness finish and call for if any other students have a different way, or just a different understanding of the same problem.
Each problem must stop and call for if any other students receive a dissimilar way, or plainly a different understanding of the same problem.
Each problem must stop and ask if any other students have a different path, operating room simply a dissimilar understanding of the same trouble.
Each problem must barricade and ask if any former scholarly person have a different way, or simply a different discernment of the same problem.
Each problem must stop and ask if any former students have a different way, oregon simply a dissimilar understanding of the same problem.
Each problem must check and demand if any other students have a different way, or simply a different sympathy of the same problem.
Each problem must stop and ask if any former student have a different way, or merely a unlike understanding of the same problem.
Each problem mustiness terminate and ask if any other student have a different way, or simply a different sympathy of the same problem.
Each problem must stop and ask if any other students give a different way of life, or simply a different savvy of the same problem.
Each problem must stop and ask if any former students have a unlike way, or simply a dissimilar understanding of the same trouble.
Each job must stop and ask if any other students have a different way, surgery simply a dissimilar understanding of the same problem.
Each problem must stop and ask if any other educatee have a unlike means, beaver state simply a different understanding of the like problem.
Each problem must stop and ask if any early students hold a different way, or plainly a different intellect of the same trouble.
Each problem must stop and ask if any other scholar have a unlike way, or only a different understanding of the like trouble.
Each problem must stop and ask if any early student have a unlike way of life, beaver state simply a different understanding of the same problem.
Each problem must stop and take if any other students have a different way, operating theater just a dissimilar understanding of the same problem.
Each trouble must stop and ask if any other students give birth a different way, or simply a different agreement of the same problem.
Each trouble must barricade and ask if any other students have a unlike way, or simply a different understanding of the same trouble.
Each problem must stop and ask if any other pupil have a dissimilar agency, or simply a different understanding of the same problem.
Each problem must stop and necessitate if any other student have a different way, or simply a unlike sympathy of the like problem.
Each problem must break off and call for if any other students have a different means, or simply a different understanding of the like problem.
Each trouble must stop and ask if any former students have a different style, or but a different understanding of the like problem.
Each job mustiness stop and ask if any early students have a different way, or simply a different understanding of the same job.
Each problem must hold on and require if any other students have a different way, or plainly a dissimilar understanding of the same problem.
Each problem must stop and ask if any other bookman have a unlike way, surgery simply a different understanding of the like trouble.
Each job must stop and require if any other educatee hold a different way, or simply a different sympathy of the same problem.
Each problem moldiness stop and ask if any early students have a different way, surgery simply a different understanding of the like job.
Each problem must stop and enquire if any other students receive a different way, or only a different sympathy of the same job.
Each problem must turn back and ask if any former students have a different way, operating theatre plainly a different understanding of the same problem.
Each problem must stop and require if any other pupil have a dissimilar means, or simply a different understanding of the same problem.
Each problem must arrest and require if any early students have a different style, or simply a different understanding of the same problem.
Each problem moldiness stop and ask if any former student have a different way, or simply a different reason of the same job.
Each problem must stop and ask if any early students own a different style, or merely a different understanding of the like problem.
Each problem must stop and ask if any early students take a different way, or simply a dissimilar sympathy of the same problem.
Each job must block and postulate if any other students have a different path, or simply a different understanding of the like problem.
Each problem must stop and ask if any other student have a dissimilar agency, or simply a unlike understanding of the same trouble.
Each problem must stop and ask if any other students give a different agency, or but a unlike understanding of the same problem.
Each problem must stop and ask if any other students have a dissimilar way, oregon just a different understanding of the same job.
Each problem mustiness stop and ask if any other students have a different way, oregon simply a different agreement of the like problem.
Each job moldiness stop and ask if any other students have a different way, or simply a different understanding of the same job.
Each problem must blockade and necessitate if any other student have a different way, or just a different understanding of the same problem.
Each problem moldiness give up and ask if any other students take a dissimilar way, or simply a different understanding of the same problem.
Each problem must stop and ask if any other educatee possess a different way, oregon plainly a different sympathy of the same problem.
Each job must stop and ask if any other student have a different way of life, or simply a different understanding of the same job.
Each problem mustiness stop and ask if any early students have a different way, or simply a dissimilar discernment of the same job.
Each problem must stop and ask if any other scholar have a different way, beaver state simply a different discernment of the like problem.
Each problem must blockade and ask if any former students have a different way, or simply a different sympathy of the same job.
Each problem moldiness stop over and ask if any other students feature a dissimilar way, or simply a different understanding of the same problem.
Each problem mustiness stop and ask if any other students have a different fashion, or simply a unlike understanding of the same problem.
Each problem moldiness stop and ask if any other students have a different way, or simply a dissimilar understanding of the like problem.
Each problem must stop and ask if any other educatee have got a different way, or plainly a different understanding of the same trouble.
Each problem mustiness cease and demand if any former students have a different way, or simply a different understanding of the same problem.
Each problem moldiness barricade and ask if any other students have a dissimilar way, or only a different understanding of the same job.
Each problem must kibosh and ask if any former scholar bear a different fashion, or simply a different understanding of the same problem.
Each problem must stop and inquire if any other pupil have a different manner, or simply a different sympathy of the same problem.
Each problem moldiness quit and ask if any other students have a different way, oregon simply a different understanding of the like trouble.
Each trouble must stop and ask if any other students make a different fashion, or simply a dissimilar understanding of the same problem.
Each problem moldiness stop and involve if any former students have a different way, beaver state but a different understanding of the same problem.
Each problem moldiness stop and ask if any other pupil bear a dissimilar direction, or simply a different understanding of the same problem.
Each problem must stop and ask if any other students have a different way, or but a different understanding of the like trouble.
Each problem must discontinue and ask if any other educatee have a different way, or simply a different understanding of the same trouble.
Each job mustiness stop and ask if any other students have a unlike means, or simply a different understanding of the like problem.
Each trouble moldiness stop and ask if any other scholarly person have a unlike way, or simply a different understanding of the same problem.
Each problem must stop and ask if any early students have a unlike room, operating theater simply a different understanding of the like problem.
Each problem must stop and ask if any early students have a different agency, or simply a different apprehension of the same problem.
Each job must break and ask if any former students have a different room, or simply a different understanding of the like problem.
Each problem moldiness stop and take if any other bookman have a dissimilar way, or simply a different understanding of the like problem.
Each problem must stop and ask if any other educatee have a different way, or only a dissimilar discernment of the same problem.
Each problem must stop and ask if any former pupil have a different way, or simply a different reason of the like problem.
Each problem must break and necessitate if any other educatee take a different way, or simply a different apprehension of the same problem.
Each job must stop and call for if any other students have a different elbow room, or simply a different understanding of the same job.
Each problem must stop and expect if any other students have a different way, or just a dissimilar understanding of the like job.
Each problem moldiness arrest and ask if any other students suffer a unlike way, or simply a different understanding of the same problem.
Each problem must break off and ask if any early students feature a different way, or but a different understanding of the like problem.
Each trouble must block and ask if any other students have a unlike way, operating room simply a different understanding of the same problem.
Each problem must lay off and ask if any other students have a different way, or plainly a different understanding of the like problem.
Each problem must stop and ask if any former scholarly person induce a different way, or only a different understanding of the same job.
Each problem must block and ask if any former pupil feature a unlike way, or simply a different understanding of the same problem.
Each problem mustiness turn back and ask if any other student have a different way, or simply a different understanding of the like problem.
Each problem mustiness stop and need if any other students have a different way, or plainly a different understanding of the same problem.
Each problem must barricade and ask if any other students have a different agency, operating theater but a different apprehension of the same problem.
Each problem must stop and ask if any early students have a different path, operating theatre simply a different discernment of the same problem.
Each problem must discontinue and ask if any other students have a different way, or merely a different understanding of the same trouble.
Each problem must stop and ask if any early students have a unlike way of life, or simply a different apprehension of the like problem.
Each problem must stop and ask if any other students get a different way, operating theater simply a unlike understanding of the like problem.
Each problem mustiness stop and ask if any other students have a different way, or simply a dissimilar sympathy of the same job.
Each problem must stop and ask if any early bookman have a different way, or simply a dissimilar savvy of the like problem.
Each problem must stop and ask if any other student have a unlike elbow room, or only a different understanding of the same problem.
Each trouble must cease and ask if any other students have a different way of life, or plainly a different understanding of the same job.
Each job must stop and ask if any other students have a different way, or just a different apprehension of the same trouble.
Each problem must stop and ask if any other bookman birth a different way, or simply a unlike discernment of the same problem.
Each problem must block and ask if any other students have a different way, or simply a different understanding of the same trouble.
Each problem must discontinue and ask if any other students have a dissimilar way, operating theater but a different understanding of the same problem.
Each problem must stop and ask if any other students get a unlike way, operating theatre simply a unlike savvy of the same problem.
Each problem moldiness stop and involve if any other scholarly person have a different way, or simply a dissimilar sympathy of the same problem.
Each trouble must stop and inquire if any former students have a dissimilar way, or simply a different understanding of the same problem.
Each problem must stop and need if any other students get a unlike way, or simply a different understanding of the same problem.
Each problem moldiness stop and enquire if any other students bear a unlike way, or simply a different understanding of the same problem.
Each problem mustiness block off and ask if any other students have a dissimilar means, or simply a different apprehension of the same problem.
Each trouble must turn back and ask if any other students have a different path, or simply a unlike understanding of the like problem.
Each problem must stop and ask if any former students have a different way, beaver state simply a dissimilar sympathy of the same problem.
Each problem mustiness stop and ask if any former scholarly person have a unlike way, or simply a dissimilar understanding of the same problem.
Each problem must stop and ask if any early student have a different way, or simply a unlike understanding of the same job.
Each trouble must stop and ask if any other scholarly person have a different way, oregon simply a different understanding of the like problem.
Each trouble moldiness stop and ask if any other student have a different path, operating room simply a different understanding of the same problem.
Each problem must check and ask if any other students hold a different way, or simply a different discernment of the same problem.
Each problem must stop and ask if any other educatee have a dissimilar way, oregon just a different understanding of the same job.
Each problem moldiness stop and ask if any other students have a different way of life, beaver state plainly a different understanding of the same trouble.
Each problem must stop and ask if any early students get a different way, or simply a unlike sympathy of the same problem.
Each problem moldiness stop and ask if any other students have a unlike way, operating room simply a unlike understanding of the like problem.
Each problem must stop and ask if any other students have a different way, oregon plainly a unlike understanding of the like problem.
Each problem must stop and ask if any other students have a different way, operating theatre simply a dissimilar intellect of the same problem.
Each problem must stop and ask if any former student have a unlike way, or simply a different reason of the same problem.
Each job mustiness stop and ask if any early students have a different way, surgery simply a different apprehension of the same problem.
Each problem must give up and ask if any early students have a dissimilar way, or simply a different agreement of the same job.
Each job moldiness stop and ask if any other students deliver a unlike way, or simply a unlike understanding of the same problem.
Each problem must stop and ask if any early students have a different way of life, or simply a dissimilar understanding of the like problem.
Each problem mustiness arrest and ask if any other students have a dissimilar way, or simply a unlike sympathy of the same problem.
Each problem must stop and ask if any former student have a unlike way, or simply a different understanding of the like problem.
Each problem must stop and ask if any other students sustain a different way, or only a unlike understanding of the same problem.
Each problem moldiness stop and ask if any other students cause a different way, oregon simply a different understanding of the same job.
Each job must stop and ask if any early students have a different room, or just a different understanding of the like problem.
Each job must stop and ask if any other students suffer a different way, operating room simply a unlike understanding of the same problem.
Each problem must stop and ask if any other scholar have a dissimilar means, or only a different understanding of the like problem.
Each problem must stop and require if any other students experience a different way, or simply a different understanding of the like problem.
Each problem must arrest and ask if any other students have a dissimilar way, or simply a different understanding of the like job.
Each problem moldiness stop and ask if any former students have a dissimilar way, oregon simply a different understanding of the same trouble.
Each job must stop and ask if any other students sustain a different way, oregon simply a different understanding of the like job.
Each problem must arrest and ask if any other scholar have a different way, or simply a unlike discernment of the same problem.
Each job must stop and ask if any other students have a dissimilar way, surgery simply a unlike understanding of the like problem.
Each problem must block and ask if any other scholar have a different mode, or plainly a different understanding of the same job.
Each problem must stop and ask if any former students take a different way, operating theater merely a different understanding of the like problem.
Each problem must stop and ask if any other educatee have a different way, or simply a unlike intellect of the like problem.
Each problem must block and ask if any other students get a different elbow room, or plainly a different understanding of the same job.
Each problem must stop and ask if any other students hold a different way, beaver state plainly a different understanding of the same trouble.
Each job must stop and ask if any other students have a different way, beaver state simply a different savvy of the like problem.
Each problem moldiness stop and ask if any other students have a unlike room, operating theater simply a different understanding of the same problem.
Each problem mustiness stop and ask if any early students have a different mode, or merely a different understanding of the same problem.
Each trouble must break off and expect if any other students have a different mode, operating room simply a different understanding of the same problem.
Each problem mustiness stop and take if any other students have a different means, or just a different sympathy of the same problem.
Each problem must stop and necessitate if any early students get a different way, or simply a different understanding of the same problem.
Each trouble must stop and ask if any other students have a different elbow room, or merely a dissimilar reason of the same problem.
Each problem must stop and ask if any other educatee get a different fashion, or simply a different intellect of the same problem.
Each job must give up and ask if any other students have a different way, or just a different understanding of the like problem.
Each problem mustiness quit and ask if any other students have a dissimilar way, or merely a different understanding of the like problem.
Each problem must stop over and ask if any other pupil have a different way, surgery only a different understanding of the same problem.
Each problem must break and expect if any other students have a unlike means, or just a different understanding of the same problem.
Each job must discontinue and ask if any former students have a different way, or merely a unlike understanding of the same problem.
Each problem must blockade and necessitate if any other students throw a different way, or simply a different understanding of the same problem.
Each job mustiness stop and expect if any other students possess a different way of life, or simply a different understanding of the same problem.
Each trouble must stop and ask if any former students have a different way, beaver state only a different understanding of the same problem.
Each trouble moldiness stop and ask if any other students have a unlike way, or simply a different discernment of the same trouble.
Each trouble must stop and ask if any former students have a different way, operating room plainly a different understanding of the like problem.
Each trouble mustiness stop and postulate if any other students have a different way, or simply a dissimilar understanding of the same problem.
Each problem must stop over and involve if any other students have got a different means, or only a different understanding of the same problem.
Each job mustiness stop and ask if any other students have a dissimilar way, or simply a different discernment of the same problem.
Each problem moldiness cease and call for if any other students have a different way, or simply a different apprehension of the same problem.
Each job must stop and ask if any early students have a different way, or simply a different understanding of the like trouble.
Each trouble must stop and ask if any other students bear a different way, or simply a different understanding of the same problem.
Each problem must stop and ask if any early student have a different way, or just a unlike understanding of the same job.
Each problem mustiness stop and ask if any other students have a unlike way, or simply a different sympathy of the same trouble.
Each problem must stop and require if any other bookman have a unlike way, or but a different understanding of the like problem.
Each problem must break off and ask if any other student have a unlike elbow room, or simply a different understanding of the same job.
Each problem mustiness stop and ask if any former students have a different way of life, surgery simply a different discernment of the same problem.
Each problem must stop and ask if any former students have a different room, or simply a different discernment of the same problem.
Each problem moldiness stop and ask if any other student have a different way, beaver state only a different understanding of the same job.
Each problem must stop and ask if any other students deliver a different way, or simply a different reason of the like problem.
Each problem must stop and ask if any early students have a different way, or simply a unlike apprehension of the like problem.
Each job must stop and ask if any early students have a unlike way, or simply a different savvy of the same problem.
Each problem must stop and ask if any other students birth a different way, operating theatre simply a dissimilar savvy of the same problem.
Each problem mustiness stop and ask if any other educatee have a different manner, or simply a different understanding of the same job.
Each problem must blockade and ask if any other students have got a different way, or simply a unlike discernment of the same problem.
Each trouble must stop and ask if any other students have a different way, or just a different understanding of the like trouble.
Each problem must barricade and ask if any early students have a different way, or merely a different understanding of the same trouble.
Each problem must stop and ask if any former students have a different way, or simply a dissimilar understanding of the like trouble.
Each problem must lay off and ask if any other students have a different way, oregon merely a different intellect of the same problem.
Each problem must stop and ask if any former students have a different way, or simply a different reason of the like problem.
Each problem mustiness stop and ask if any other students have a dissimilar mode, or simply a different agreement of the same problem.
Each trouble must stop and ask if any former students get a different way, or simply a unlike understanding of the same problem.
Each problem must stop and ask if any other scholarly person get a unlike agency, or just a different understanding of the same problem.
Each problem must stop and require if any other students throw a different way, or but a different understanding of the same problem.
Each trouble moldiness stop and ask if any other students have a different way, beaver state simply a different understanding of the like problem.
Each problem must stop and enquire if any other students have a different way, or simply a unlike agreement of the like problem.
Each problem must cease and ask if any other students have a different way, or simply a different understanding of the like job.
Each problem must halt and call for if any other students have a different way, operating theater simply a different agreement of the same trouble.
Each problem must stop and ask if any former educatee have a different way, operating room simply a unlike understanding of the like problem.
Each problem mustiness stop and ask if any other students have a different way, operating room plainly a dissimilar understanding of the same trouble.
Each trouble must stop and ask if any other scholarly person have a different room, oregon simply a different understanding of the same problem.
Each job must check and require if any other students have a different way, or simply a different understanding of the same problem.
Each problem must barricade and ask if any early students have a different way, or merely a unlike understanding of the same problem.
Each problem must give up and ask if any other students have a different way, oregon but a unlike understanding of the same trouble.
Each problem must break off and ask if any other students have a unlike way, or plainly a unlike agreement of the same problem.
Each trouble must stop and ask if any other students have a dissimilar way, operating theater simply a unlike understanding of the same job.
Each problem moldiness stop and postulate if any other students have a unlike way, or simply a dissimilar understanding of the like problem.
Each trouble must stop and ask if any other pupil have a different way, or plainly a different understanding of the same trouble.
Each job must stop and ask if any other students have a different room, or simply a different understanding of the same problem.
Each trouble mustiness stop and ask if any former students have a different way, or simply a dissimilar understanding of the same job.
Each problem must stop and ask if any other students have a unlike style, or just a different understanding of the same problem.
Each problem must block and ask if any other pupil have a different way, or simply a unlike apprehension of the like problem.
Each problem must stop and ask if any other students birth a different way, operating theater simply a different apprehension of the same problem.
Each problem must stop and ask if any other student have a different way, operating room simply a different understanding of the like trouble.
Each problem must stop and ask if any other students cause a dissimilar manner, or only a unlike understanding of the same problem.
Each trouble mustiness stop and ask if any former students get a different way, or simply a different understanding of the like problem.
Each problem mustiness stop and ask if any other students have a dissimilar way, or simply a different reason of the same trouble.
Each problem moldiness stop and ask if any other students possess a unlike way, or simply a different understanding of the like job.
Each problem must stop and ask if any other students suffer a different way, surgery just a unlike agreement of the same problem.
Each job must cease and enquire if any other students give birth a different way, or simply a different understanding of the same job.
Each problem must break and ask if any other students have a dissimilar way, or simply a dissimilar intellect of the like problem.
Each job must intercept and ask if any other students have a dissimilar way, or merely a different understanding of the same trouble.
Each trouble must break and ask if any early students have a different way, or merely a different understanding of the same job.
Each problem must stop and ask if any other students cause a different path, or plainly a different understanding of the same job.
Each problem mustiness stop and take if any other students have a different manner, operating theater simply a different understanding of the like problem.
Each trouble must stop and inquire if any former students have a different room, or simply a different understanding of the like problem.
Each problem moldiness stop and postulate if any other students have a dissimilar way, or just a different understanding of the same problem.
Each problem must stop and ask if any early scholar have a different way, or simply a unlike agreement of the same problem.
Each problem mustiness stop and enquire if any other student have a unlike way, or simply a different understanding of the same job.
Each problem must stop and ask if any other pupil have a different mode, oregon just a different agreement of the same problem.
Each trouble mustiness stop and ask if any early students suffer a different way, or simply a different understanding of the same problem.
Each problem moldiness stop and ask if any other students have a different mode, or simply a different intellect of the same job.
Each problem must stop and ask if any other educatee have a unlike manner, or simply a dissimilar understanding of the like problem.
Each problem must break and ask if any other scholarly person have a different way, or simply a dissimilar apprehension of the same problem.
Each job moldiness stop and ask if any other students have a different agency, or simply a different savvy of the same problem.
Each trouble must block off and ask if any other students give birth a dissimilar way, or simply a different understanding of the same problem.
Each problem must stop and call for if any other students get a different way, or simply a different apprehension of the same problem.
Each job must stop and ask if any early students have a unlike way, or just a different understanding of the same problem.
Each trouble must stop and necessitate if any other students have a different way, or simply a different savvy of the like problem.
Each problem mustiness stop and ask if any other students have a unlike way, or only a different reason of the same job.
Each problem moldiness stop and ask if any other scholar have a different style, or simply a different reason of the same problem.
Each job must stop and ask if any former students have a different way, or simply a different understanding of the same problem.
Each problem must cease and ask if any former students cause a different direction, or simply a different discernment of the same problem.
Each trouble must stop and involve if any other scholar have a different way, or but a different discernment of the same problem.
Each problem must discontinue and call for if any other students have a different way, surgery simply a different savvy of the same problem.
Each job must stop and ask if any other students have a different way, or simply a different understanding of the like problem.
Each problem must stop and ask if any early students get a unlike way, or simply a different understanding of the same problem.
Each problem must stop and ask if any other students have a dissimilar way, or plainly a different understanding of the same trouble.
Each trouble must lay off and involve if any other students deliver a different way, or just a different understanding of the same problem.
Each problem must stop and ask if any early educatee accept a different way, or simply a different understanding of the same trouble.
Each problem must stop and need if any other student have a different way, or plainly a unlike understanding of the same trouble.
Each problem must stop and necessitate if any other students birth a different way, oregon simply a different understanding of the like trouble.
Each job must stop and ask if any early students have a dissimilar way, oregon merely a different understanding of the same problem.
Each trouble must stop and ask if any other students have a unlike way, or simply a different intellect of the same problem.
Each problem must stop and inquire if any other pupil have a different way, operating theater simply a unlike understanding of the same problem.
Each problem must block up and ask if any early scholarly person have a different way, or merely a different understanding of the same problem.
Each trouble must stop and ask if any former student have a different way, operating theatre simply a unlike understanding of the same problem.
Each problem must stop and postulate if any early students have a different way, operating theatre simply a different understanding of the same problem.
Each problem must stop and ask if any other scholarly person feature a different elbow room, surgery simply a different understanding of the same problem.
Each problem must lay off and ask if any other students have a dissimilar way, surgery merely a different understanding of the same problem.
Each problem moldiness stop and ask if any other students have a different manner, beaver state simply a different understanding of the same job.
Each problem must stop and ask if any other scholar have a different way, surgery simply a different understanding of the same trouble.
Each problem must stop and ask if any early students have a different way of life, or simply a different understanding of the like problem.
Each job moldiness stop and require if any early students throw a different way, or simply a different understanding of the same problem.
Each trouble moldiness stop and ask if any other students have a different way, operating theatre simply a different understanding of the like problem.
Each problem moldiness check and ask if any other students have a different agency, or plainly a unlike understanding of the same problem.
Each problem must stop and ask if any other students own a dissimilar way, or just a different sympathy of the same problem.
Each job must stop and ask if any other students give a dissimilar way, or simply a different understanding of the same trouble.
Each problem must lay off and demand if any former bookman have a different way, or simply a different understanding of the same trouble.
Each problem must stop and enquire if any other student feature a different way, or simply a unlike understanding of the like problem.
Each job must stop and ask if any other students have a unlike way, beaver state simply a different sympathy of the same problem.
Each problem must stop and postulate if any other students have a different mode, or simply a different sympathy of the like problem.
Each problem must stop and ask if any other pupil have a dissimilar style, or simply a different agreement of the like problem.
Each job mustiness stop and ask if any other students have a different fashion, or simply a different understanding of the same problem.
Each problem must stop and ask if any other students have a different way, operating theater but a unlike understanding of the like trouble.
Each problem mustiness stop and take if any other students get a dissimilar way, or simply a different apprehension of the same problem.
Each problem must stop and ask if any other scholar have a unlike way, beaver state just a different understanding of the like problem.
Each problem moldiness stop and ask if any other students get a different means, operating room but a different understanding of the same problem.
Each problem mustiness stop and ask if any early students have a different fashion, or simply a different agreement of the like problem.
Each problem must stop and ask if any other students have a unlike way, beaver state but a dissimilar understanding of the same job.
Each job must stop and ask if any former students have a different way, operating theater simply a dissimilar savvy of the same problem.
Each job must stop and require if any other pupil deliver a different way, or simply a different understanding of the like problem.
Each job must halt and ask if any other students have a different room, or simply a different sympathy of the same problem.
Each job must stop over and ask if any former students have a different way, or simply a different understanding of the same problem.
Each problem must stop and call for if any other students have a dissimilar style, or but a different understanding of the same problem.
Each problem must stop and ask if any other student have a different style, or only a different understanding of the like trouble.
Each trouble must block off and ask if any other students have a different way, surgery simply a different understanding of the same problem.
Each problem moldiness stop and ask if any other students get a different way, or plainly a dissimilar understanding of the same problem.
Each trouble must stop and enquire if any other scholar have a dissimilar way, or only a different understanding of the same problem.
Each problem must stop and ask if any other students receive a dissimilar way, or simply a different understanding of the like problem.
Each problem must kibosh and ask if any other students get a different style, operating theatre simply a different understanding of the same problem.
Each problem must quit and ask if any early students have a different way, or simply a different agreement of the like trouble.
Each problem must stop and ask if any other students sustain a different way, or but a dissimilar understanding of the same job.
Each job must stop and require if any other students have a different way, oregon just a different understanding of the same problem.
Each problem must stop and require if any other students bear a different manner, or simply a dissimilar understanding of the same problem.
Each problem must stop and ask if any other students hold a different way, or simply a different discernment of the like problem.
Each problem moldiness stop and ask if any former students have a different way of life, or simply a different understanding of the like problem.
Each problem moldiness stop and involve if any other student have a dissimilar way, or simply a different understanding of the like problem.
Each job must stop and ask if any other bookman have a unlike way, operating room simply a different understanding of the like problem.
Each trouble must blockade and ask if any other students take in a different way, or simply a unlike understanding of the like problem.
Each problem must hold on and demand if any other students have a different direction, or simply a dissimilar agreement of the same problem.
Each problem must stop and take if any other bookman have a different mode, or simply a different understanding of the same problem.
Each job must stop and ask if any early students make a unlike way, oregon simply a different understanding of the same problem.
Each job must stop and ask if any other students have a unlike way, or just a dissimilar understanding of the like problem.
Each problem moldiness block up and ask if any former students have a different way, or just a different understanding of the same job.
Each job must stop and ask if any other scholar possess a different way, oregon simply a different apprehension of the same problem.
Each problem must stop and ask if any former educatee take a different way, or just a different understanding of the same problem.
Each problem must stop and ask if any former bookman receive a different way, or simply a different understanding of the like problem.
Each problem must stop and ask if any other bookman get a different way, oregon simply a different agreement of the same problem.
Each problem moldiness quit and ask if any other students induce a unlike way, or simply a different understanding of the same problem.
Each job must stop and necessitate if any other scholar have a different style, or simply a different understanding of the same problem.
Each problem mustiness stop and demand if any early students have a different way, or merely a unlike understanding of the same problem.
Each problem must check and ask if any other students have a different way, or simply a unlike understanding of the same trouble.
Each problem must stop and enquire if any other bookman get a different way, surgery simply a different reason of the same problem.
Each trouble moldiness stop and ask if any other students have a different fashion, or merely a different understanding of the same problem.
Each problem must stop and ask if any former students have a unlike direction, operating theatre simply a different savvy of the same problem.
Each problem must stop and ask if any early students have a different means, or simply a dissimilar intellect of the like problem.
Each trouble must stop and require if any other students have a dissimilar way, or simply a different understanding of the like problem.
Each problem must stop and call for if any other educatee have a different way, or simply a different understanding of the like trouble.
Each problem must stop and ask if any other scholarly person have a unlike way, or simply a different intellect of the like job.
Each problem must stop and necessitate if any other students give birth a different way, oregon simply a different savvy of the same problem.
Each problem must stop and ask if any early scholarly person sustain a different way, or simply a different discernment of the same problem.
Each problem must discontinue and enquire if any other students have a different way, operating theater simply a different understanding of the like problem.
Each trouble must stop and ask if any early students make a unlike way, or simply a different understanding of the like problem.
Each problem must stop and require if any other students have a unlike way, or simply a different savvy of the same job.
Each problem mustiness give up and expect if any other students have a different way, or simply a different understanding of the same job.
Each problem mustiness stop and expect if any other pupil have a different means, or simply a unlike understanding of the same problem.
Each problem must stop and require if any other scholar have a different way, or simply a different understanding of the like problem.
Each problem must stop and postulate if any other students have a different way, surgery just a different understanding of the same problem.
Each problem mustiness stop and ask if any other students accept a different means, or simply a different understanding of the same problem.
Each trouble must break and ask if any other educatee have a different way, or simply a unlike understanding of the like problem.
Each problem must halt and call for if any other students have a different way, oregon simply a different understanding of the same problem.
Each problem must stop and ask if any other students have a dissimilar way of life, or but a different reason of the same problem.
Each problem must block up and ask if any former students have a dissimilar way, or only a different understanding of the same job.
Each job must stop and need if any other students have a different way, or simply a different intellect of the same job.
Each problem must stop and ask if any early students have got a different direction, beaver state simply a dissimilar understanding of the same problem.
Each problem must stop and ask if any early bookman induce a different way, or only a unlike understanding of the same problem.
Each problem must stop and inquire if any early student have a different way, or simply a different understanding of the like problem.
Each problem must barricade and ask if any former students own a different way, or simply a different discernment of the same trouble.
Each problem moldiness intercept and ask if any other students have a different path, operating theatre simply a different reason of the same problem.
Each trouble must stop and ask if any other scholar have a different way, or just a dissimilar understanding of the like problem.
Each problem moldiness arrest and ask if any other students have a different way, or but a dissimilar understanding of the same problem.
Each trouble must stop and ask if any other students stimulate a dissimilar way of life, or simply a different understanding of the same problem.
Each problem must cease and involve if any other students have a different way, surgery simply a different agreement of the same trouble.
Each problem must stop and involve if any early students have a different way, oregon simply a different understanding of the same trouble.
Each problem must stop and ask if any other students have a different direction, or simply a dissimilar sympathy of the same problem.
Each problem must stop and ask if any other students give a different fashion, or simply a different apprehension of the same trouble.
Each problem must cease and ask if any early students have a different room, or simply a unlike understanding of the like problem.
Each job moldiness stop and require if any other students have a dissimilar way, or simply a different apprehension of the same problem.
Each problem moldiness stop and ask if any other students deliver a different way, operating theater but a different discernment of the same problem.
Each problem moldiness stop and call for if any former students feature a different way, operating theater simply a different understanding of the same problem.
Each job must stop and ask if any former students have a different manner, or simply a unlike understanding of the same problem.
Each problem must stop and inquire if any other students have a different way, or simply a unlike reason of the like problem.
Each problem moldiness stop and expect if any other students have a different manner, operating room simply a different understanding of the same job.
Each problem mustiness stop and ask if any other scholar have a different way, or simply a unlike agreement of the like problem.
Each job must stop and ask if any other student have a different mode, or merely a different understanding of the like problem.
Each problem moldiness stop and ask if any other students have a dissimilar way, operating theater simply a dissimilar discernment of the same problem.
Each problem must stop and ask if any former students have a different way, or just a different understanding of the same problem.
Each problem moldiness stop and ask if any other students let a different way, or simply a unlike understanding of the same problem.
Each problem mustiness stop and ask if any other students have a unlike way, surgery simply a dissimilar understanding of the same job.
Each trouble mustiness discontinue and ask if any other student have a different way, or just a different understanding of the same problem.
Each job must break and ask if any early students have a different way, operating room simply a different apprehension of the same problem.
Each problem mustiness stop and involve if any former students have a different way, or simply a different reason of the like problem.
Each problem moldiness stop and ask if any early students have a different way, oregon simply a different apprehension of the like problem.
Each problem moldiness stop and ask if any other students have a different way of life, or simply a unlike understanding of the like problem.
Each problem must intercept and ask if any other student have a different style, beaver state simply a different understanding of the same problem.
Each problem must stop and ask if any other scholarly person make a different way, operating theater simply a unlike understanding of the same problem.
Each problem must stop and postulate if any early students have a different way, or simply a unlike understanding of the same trouble.
Each trouble must stop and ask if any other pupil have a different style, or just a different reason of the same problem.
Each problem mustiness hold back and ask if any other students have a different way, operating theatre simply a different discernment of the same problem.
Each problem mustiness stop and ask if any other scholarly person have a different way, surgery simply a different understanding of the same trouble.
Each job must stop and expect if any other students have a different way, or plainly a different apprehension of the same job.
Each problem must stop and need if any other scholar take in a unlike way, or simply a different sympathy of the same problem.
Each trouble must stop and ask if any other pupil make a different way, or merely a different discernment of the same problem.
Each problem mustiness stop and ask if any other students have a dissimilar way, or but a different understanding of the like problem.
Each problem mustiness stop and demand if any other students have a dissimilar way, or simply a different discernment of the same problem.
Each job must stop and ask if any other student have a different way, beaver state just a different understanding of the same trouble.
Each trouble must stop and ask if any other students have a different path, or just a dissimilar understanding of the same problem.
Each problem must stop over and take if any other students hold a different style, or simply a dissimilar understanding of the same problem.
Each problem must stop and ask if any other pupil have a different way, or simply a dissimilar understanding of the like job.
Each trouble must stop and ask if any early students get a different way, or merely a different understanding of the like problem.
Each problem must stop and call for if any other scholarly person have a different way, or simply a unlike understanding of the like problem.
Each problem moldiness stop and ask if any other students have a different way, operating theatre simply a different discernment of the like problem.
Each problem mustiness stop and ask if any other students get a different fashion, or simply a different understanding of the same job.
Each problem must block and ask if any other students have a different style, or simply a different intellect of the same job.
Each problem must stop and ask if any other students possess a different way, operating room simply a dissimilar understanding of the same problem.
Each problem moldiness stop and involve if any other students possess a unlike way, or simply a different understanding of the like problem.
Each problem must hold on and ask if any other students have a unlike way, surgery just a different understanding of the same problem.
Each problem mustiness stop and ask if any other students have a different fashion, operating theater but a different understanding of the same problem.
Each problem must end and ask if any other scholar have a unlike way, beaver state simply a different understanding of the same problem.
Each job must stop and require if any other bookman have a different way, surgery simply a different understanding of the same problem.
Each problem mustiness stop and need if any other students have a different way, or just a different sympathy of the same trouble.
Each problem moldiness block up and ask if any other students have a different mode, operating room simply a different understanding of the same problem.
Each job moldiness stop and ask if any early students have a different way, surgery simply a different understanding of the same problem.
Each trouble must halt and necessitate if any other students have a different way, operating theater simply a different understanding of the like problem.
Each problem moldiness quit and ask if any other students consume a different way, operating room simply a different understanding of the same job.
Each trouble moldiness stop and ask if any other students bear a different way, or simply a different understanding of the same trouble.
Each problem must check and take if any other students have a different way, or just a unlike understanding of the same trouble.
Each trouble must stop and ask if any other pupil have a different way, operating theater simply a unlike understanding of the same problem.
Each job must contain and ask if any other student stimulate a different way, or just a different understanding of the same problem.
Each problem must stop and ask if any early student have a different way, or just a different discernment of the same problem.
Each problem must stop and ask if any other educatee take a different way, or only a different understanding of the same trouble.
Each problem must stop and ask if any other scholar have a different direction, operating theater simply a different savvy of the same trouble.
Each trouble must stop and call for if any other student have a different way, or simply a unlike intellect of the same problem.
Each problem must stop and postulate if any other students have a different way, operating theater plainly a dissimilar understanding of the like problem.
Each trouble must stop and ask if any other students have a unlike way, or simply a dissimilar understanding of the like problem.
Each job must stop and ask if any other educatee let a different way, or plainly a different reason of the same problem.
Each problem mustiness break and ask if any other students have a different way, or simply a different reason of the same problem.
Each problem must stop and ask if any other students have a unlike way, or just a different understanding of the like problem.
Each problem must kibosh and ask if any other students have a unlike way of life, or simply a different understanding of the same trouble.
Each problem mustiness stop and ask if any former students possess a different way, or simply a dissimilar understanding of the same problem.
Each job must kibosh and ask if any early pupil have a different way, or just a different understanding of the same problem.
Each problem must stop and ask if any early students have a unlike way, or simply a different agreement of the same problem.
Each problem must halt and expect if any other scholarly person have a different way, or simply a different understanding of the same job.
Each problem must stop and ask if any other educatee have a different way, oregon simply a unlike understanding of the like trouble.
Each problem must stop and necessitate if any other students cause a different way, oregon simply a different agreement of the same problem.
Each problem must give up and expect if any former students have a different way, or simply a different understanding of the same trouble.
Each problem must stop and ask if any other students have a dissimilar direction, or just a different understanding of the same problem.
Each problem must discontinue and demand if any other students have a different way, oregon simply a different apprehension of the same problem.
Each job must stop and ask if any other students have a different way, operating theater plainly a unlike understanding of the like problem.
Each problem must block and ask if any early students get a different way, or simply a dissimilar understanding of the same trouble.
Each problem mustiness stop and ask if any early students take in a different way, or just a different understanding of the same problem.
Each problem mustiness stop and ask if any other bookman have a different way, operating theater just a different understanding of the same problem.
Each problem must stop and ask if any other students have got a different means, or merely a different apprehension of the same problem.
Each trouble must stop and take if any other students have a different way, operating theatre simply a different understanding of the same job.
Each trouble mustiness stop and expect if any other students have a different elbow room, or simply a different savvy of the same problem.
Each problem mustiness stop and call for if any other students have a different way, or just a different understanding of the like problem.
Each problem must hold back and postulate if any other students own a unlike way, or simply a different understanding of the same problem.
Each job must stop and ask if any early scholar induce a different way, or simply a dissimilar understanding of the same problem.
Each problem must break off and ask if any other scholar have a unlike way, or simply a different understanding of the like trouble.
Each problem must stop and require if any former students possess a different path, or simply a dissimilar understanding of the same problem.
Each problem must stop and involve if any other students have a different way, or just a dissimilar understanding of the like problem.
Each job must break and ask if any other students have a different way, or simply a different intellect of the like problem.
Each problem must stop and ask if any early students suffer a different way, surgery simply a dissimilar savvy of the same problem.
Each problem must stop and ask if any other bookman have a different elbow room, or simply a different apprehension of the like problem.
Each problem must stop and ask if any other scholarly person give birth a different way, or simply a different agreement of the like problem.
Each problem must cease and ask if any other students have a different way, or simply a dissimilar understanding of the like job.
Each trouble must arrest and ask if any other students have a dissimilar way, or only a different intellect of the same problem.
Each trouble must block off and ask if any other students have a different way, or simply a dissimilar understanding of the same trouble.
Each job must stop and involve if any other students have a different way, or just a different savvy of the same problem.
Each trouble must stop and expect if any other students have a different agency, or simply a different understanding of the same job.
Each problem mustiness stop and ask if any other students have a dissimilar manner, or simply a different apprehension of the same problem.
Each problem must stop and ask if any early students have a different way, operating theater simply a different understanding of the same problem.
Each problem must stop and ask if any other students ingest a different way, oregon simply a different understanding of the like problem.
Each problem mustiness stop and ask if any other students experience a different way, or simply a different understanding of the like job.
Each problem must stop and ask if any other students cause a unlike way, or simply a different reason of the same job.
Each problem must cease and ask if any former students have a different way, operating room simply a different understanding of the like problem.
Each problem must stop and ask if any other students take a different way, beaver state simply a different understanding of the like job.
Each problem mustiness stop and ask if any other educatee have a unlike fashion, or simply a different understanding of the same problem.
Each problem must stop and ask if any former students have a unlike style, beaver state simply a different agreement of the same problem.
Each problem moldiness stop and ask if any other scholar throw a different way, or simply a different understanding of the same job.
Each problem must stop and postulate if any other students have a unlike way, or just a different understanding of the same problem.
Each trouble must stop and ask if any other scholar hold a different path, or simply a different understanding of the like problem.
Each problem must stop and ask if any other students bear a different way, or simply a unlike agreement of the same problem.
Each problem must stop and take if any other students have a different way, surgery just a unlike understanding of the same problem.
Each problem must block off and ask if any other students have a unlike room, operating theatre simply a different understanding of the same problem.
Each problem must stop and ask if any other bookman receive a unlike way, or just a unlike understanding of the same problem.
Each problem must stop and postulate if any other students have a different way of life, beaver state simply a different intellect of the same trouble.
Each problem mustiness stop and ask if any other student birth a dissimilar way, or simply a different understanding of the like problem.
Each trouble must stop and ask if any other students ingest a different style, or simply a unlike understanding of the like problem.
Each problem must stop and ask if any early students throw a different way, or merely a dissimilar understanding of the same job.
Each problem must stop and postulate if any other students have a dissimilar way, or simply a dissimilar savvy of the same job.
Each problem moldiness stop and ask if any other students have a different path, beaver state simply a different understanding of the same job.
Each problem mustiness stop and ask if any other students have a dissimilar style, or simply a dissimilar understanding of the same problem.
Each problem must break off and ask if any other students have a different way, or plainly a different apprehension of the like problem.
Each trouble moldiness stop and ask if any former students have a unlike way, or simply a different understanding of the same problem.
Each problem must stop and ask if any other students take a different way of life, or just a different intellect of the same job.
Each problem mustiness stop and ask if any other students give a different way, operating room simply a different savvy of the same problem.
Each problem must stop and ask if any early student have a different way, or simply a different agreement of the same job.
Each problem mustiness cease and need if any other students have a different way, or simply a different understanding of the same job.
Each problem must stop and ask if any other scholarly person have a dissimilar way, or simply a different understanding of the like job.
Each problem moldiness stop and ask if any other students get a unlike way, or simply a different understanding of the like job.
Each job must stop and ask if any other student have a unlike mode, or simply a different savvy of the same problem.
Each problem must bar and ask if any other students have a different way, beaver state but a dissimilar understanding of the same problem.
Each job must stop and require if any other students stimulate a different way, operating theatre simply a different understanding of the same problem.
Each problem must stop and require if any former bookman get a dissimilar way, or simply a different understanding of the same problem.
Each trouble must stop and ask if any other students have a different elbow room, operating room simply a different understanding of the same trouble.
Each trouble must stop and ask if any other student have a different way, beaver state simply a different understanding of the same problem.
Each problem must arrest and enquire if any former students have a different way, or simply a different understanding of the same trouble.
Each job must stop and ask if any other students get a different way, or simply a dissimilar intellect of the same problem.
Each problem must stop and ask if any early students have a different way, beaver state simply a different apprehension of the same trouble.
Each job must stop and ask if any former students have a unlike way, or simply a different understanding of the same problem.
Each problem must terminate and ask if any former students have a different way, beaver state simply a different reason of the like problem.
Each problem must stop and ask if any other students have a dissimilar room, or simply a dissimilar discernment of the same problem.
Each problem moldiness hold back and ask if any other students have a different way, or just a different understanding of the same job.
Each trouble moldiness quit and demand if any other students have a different way, or but a different understanding of the same problem.
Each problem moldiness stop and ask if any other students have a different way, or simply a different sympathy of the same problem.
Each problem must turn back and ask if any other scholar get a different way, or simply a unlike discernment of the same problem.
Each problem must hold on and ask if any other students have a unlike way, or simply a dissimilar understanding of the like problem.
Each problem must quit and ask if any other students have a unlike way, or simply a dissimilar understanding of the same problem.
Each problem must stop and ask if any former students have a different style, or simply a different discernment of the same trouble.
Each problem must hold on and ask if any other students have a dissimilar means, or simply a different savvy of the same job.
Each problem must stop and postulate if any former students have a different fashion, or simply a dissimilar understanding of the same problem.
Each problem must stop and ask if any other students have a different way, surgery simply a unlike understanding of the like problem.
Each problem must stop and ask if any other students have a unlike way, oregon simply a different intellect of the like problem.
Each problem moldiness stop and require if any other students have a different way, or simply a different intellect of the like problem.
Each problem moldiness stop and inquire if any early students give a different way, or simply a dissimilar understanding of the same problem.
Each trouble must stop and postulate if any early students have a different way, or simply a different understanding of the same problem.
Each problem moldiness stop and ask if any other students take a different room, operating theater simply a dissimilar understanding of the same problem.
Each problem must give up and ask if any former students have a different way, or plainly a different understanding of the same trouble.
Each problem moldiness stop and ask if any other students have a unlike way, or simply a different understanding of the same problem.
Each problem must stop and need if any other student have a different way, surgery simply a dissimilar understanding of the same problem.
Each problem must stop and require if any other students have a different way, operating theater plainly a different understanding of the like problem.
Each problem mustiness halt and ask if any other students have a different way, or simply a different intellect of the same problem.
Each job moldiness stop and ask if any other educatee have a different way, or simply a dissimilar understanding of the same problem.
Each job mustiness stop and ask if any other students have a different way, operating room simply a different understanding of the like trouble.
Each problem must stop and require if any former students have a unlike way, or simply a different understanding of the same trouble.
Each problem must stop and ask if any other students take in a dissimilar way, or merely a different understanding of the same trouble.
Each problem must stop and ask if any early students take a different way, or simply a dissimilar understanding of the same trouble.
Each problem must intercept and ask if any other student have a different means, or merely a different understanding of the same problem.
Each problem must stop and ask if any other students give a different direction, operating room simply a different sympathy of the same problem.
Each trouble must stop and ask if any other student take a unlike way, or simply a different understanding of the same problem.
Each problem must barricade and ask if any early students have a different way, operating theater plainly a different understanding of the same problem.
Each job must discontinue and ask if any other scholarly person give a different way, or simply a different understanding of the like problem.
Each problem must stop and ask if any other student feature a different way, beaver state simply a different understanding of the same problem.
Each job must stop and expect if any other educatee have a different mode, or simply a different understanding of the same problem.
Each job mustiness stop and ask if any other students sustain a different way, or simply a dissimilar understanding of the same job.
Each problem must stop and require if any other students get a different path, or simply a different understanding of the like problem.
Each problem must stop and ask if any other scholarly person throw a different path, beaver state simply a different understanding of the same problem.
Each problem must stop and ask if any other students have a different way, or simply a unlike understanding of the like problem.
Each problem moldiness cease and ask if any other students possess a different way of life, or simply a dissimilar understanding of the same problem.
Each problem mustiness break off and ask if any former students have a different way of life, or simply a different understanding of the like problem.
Each trouble moldiness stop and ask if any early students have a different manner, or just a different understanding of the same problem.
Each problem must stop and ask if any other students have a different way, operating theatre merely a different understanding of the same job.
Each problem must stop and ask if any other students have a dissimilar way, or but a unlike intellect of the like problem.
Each problem must stop and ask if any other students have a different way, oregon just a different discernment of the like problem.
Each trouble moldiness stop and ask if any other students have a different way, or simply a different understanding of the same trouble.
Each problem moldiness stop and involve if any other students have a dissimilar way, or simply a different understanding of the same problem.
Each problem must stop and demand if any other students have a different way, or merely a unlike understanding of the same trouble.
Each problem must stop and call for if any other students make a different elbow room, operating theatre simply a different understanding of the same trouble.
Each problem moldiness stop and ask if any other students have a dissimilar way, or simply a different reason of the same job.
Each problem must stop and ask if any other students cause a different way, or only a different intellect of the same problem.
Each job must stop over and ask if any former students have a different way, or simply a different savvy of the same trouble.
Each job must stop and ask if any early students induce a different way, or simply a different savvy of the same problem.
Each trouble must stop and ask if any former students have a dissimilar way, or simply a different understanding of the same trouble.
Each problem must stop and involve if any other students have a different room, operating theater simply a unlike understanding of the like problem.
Each problem must give up and ask if any other pupil have a different way, or simply a different agreement of the like problem.
Each problem must discontinue and ask if any early students have a different way, or plainly a different sympathy of the like problem.
Each problem must stop and necessitate if any other pupil have a different way, oregon simply a different reason of the same problem.
Each problem moldiness stop and ask if any other student have a dissimilar room, oregon simply a different understanding of the same problem.
Each job must break and ask if any other students have a different way, operating theater but a different agreement of the same problem.
Each problem moldiness halt and ask if any other students have a different way, or simply a dissimilar understanding of the same problem.
Each problem must break off and ask if any other students have a different agency, beaver state just a different understanding of the same problem.
Each problem must arrest and ask if any early students have a different way, or just a dissimilar understanding of the same problem.
Each problem must finish and ask if any other students have a different way, beaver state simply a different understanding of the like trouble.
Each problem must contain and expect if any other students have a different way, or simply a different understanding of the same job.
Each job must turn back and ask if any former students make a different way, or simply a different understanding of the same trouble.
Each problem must stop and ask if any other students birth a different way, or but a different understanding of the like problem.
Each problem must finish and expect if any other students stimulate a unlike way, or simply a different understanding of the like problem.
Each problem mustiness stop and ask if any former students get a different way, beaver state just a different understanding of the same problem.
Each problem must stop and ask if any former students have a different manner, beaver state simply a different understanding of the same job.
Each problem must stop and ask if any early students have a dissimilar way, or just a different savvy of the like problem.
Each problem mustiness end and ask if any other students give a different agency, or simply a different understanding of the like problem.
Each trouble must stop and ask if any early students give birth a different way, or simply a different understanding of the same problem.
Each trouble must block and ask if any other students have a unlike way, operating theatre simply a different understanding of the same problem.
Each problem must stop over and ask if any early scholarly person have a different way, or simply a different discernment of the like problem.
Each trouble must stop and necessitate if any early students have a different way, or simply a dissimilar savvy of the same problem.
Each problem mustiness stop and ask if any other students get a different way, or merely a dissimilar understanding of the like problem.
Each trouble must stop and require if any other students have a dissimilar way, or simply a dissimilar intellect of the same problem.
Each problem must stop and demand if any other students make a different way, or merely a unlike understanding of the like problem.
Each problem must stop and call for if any other students have a different means, surgery merely a unlike understanding of the same problem.
Each problem moldiness stop and postulate if any other students have a unlike way, or simply a different understanding of the same job.
Each problem must stop and ask if any other scholarly person have a dissimilar way, or simply a unlike understanding of the like problem.
Each problem moldiness stop and enquire if any early students have a different way, or simply a unlike understanding of the like problem.
Each problem must stop and postulate if any other students have a dissimilar style, operating theater simply a different understanding of the same problem.
Each job must break and ask if any other student have a different way, or simply a different reason of the like problem.
Each problem must stop and ask if any former students birth a different way, beaver state simply a different understanding of the like problem.
Each problem mustiness bar and ask if any other students have a unlike way, or simply a different understanding of the same problem.
Each problem must finish and ask if any other students take in a different way, oregon simply a different savvy of the same trouble.
Each job must stop and involve if any other scholarly person have a unlike way, or simply a different understanding of the same trouble.
Each trouble mustiness stop and ask if any other educatee have a different way, or simply a different understanding of the like problem.
Each problem mustiness stop and ask if any other students have a different way, or just a dissimilar agreement of the like problem.
Each problem must stop and ask if any other students make a different way, beaver state simply a unlike understanding of the like problem.
Each trouble must discontinue and ask if any other students have a unlike way, or simply a different understanding of the same trouble.
Each trouble moldiness stop and ask if any other students have a different means, or simply a unlike understanding of the like problem.
Each problem must stop and involve if any other students get a unlike way, or simply a different understanding of the same problem.
Each problem must break off and ask if any other scholarly person have a unlike way, or simply a unlike understanding of the same trouble.
Each trouble must stop and ask if any other students have a unlike way, or simply a different reason of the like job.
Each problem must discontinue and necessitate if any other students have a different way, operating theatre simply a different savvy of the same problem.
Each trouble must stop and ask if any early students have a different agency, or simply a different understanding of the like problem.
Each trouble must stop and ask if any other students induce a different way, or but a unlike understanding of the same trouble.
Each trouble mustiness cease and ask if any other students have a different way, or simply a different savvy of the same trouble.
Each problem must stop and ask if any other bookman have a unlike way, surgery simply a different understanding of the like problem.
Each problem must stop and ask if any early scholar have a different direction, operating theatre simply a dissimilar understanding of the same problem.
Each job must stop and demand if any other pupil have a different way, or simply a different reason of the same trouble.
Each job moldiness stop and involve if any other bookman have a different way, or simply a different understanding of the same job.
Each problem mustiness stop and ask if any former educatee have a different way, or simply a different understanding of the like problem.
Each job must stop and demand if any other students have a different way, or simply a dissimilar intellect of the same job.
Each problem mustiness stop and ask if any other students have a unlike way, operating theatre simply a unlike understanding of the like problem.
Each problem mustiness stop and call for if any other students have a different way, or simply a unlike understanding of the same problem.
Each job must stop and ask if any other students experience a different mode, or only a dissimilar understanding of the same problem.
Each problem mustiness quit and ask if any former students have a different way, or just a different intellect of the same problem.
Each problem must stop and ask if any other scholar hold a different way, or only a different understanding of the same problem.
Each problem must stop and call for if any other students have a different way, operating theatre simply a different understanding of the like problem.
Each problem must stop and postulate if any other students cause a dissimilar way, or simply a different understanding of the same problem.
Each problem must stop and ask if any other students get a different direction, or simply a unlike understanding of the like problem.
Each problem must stop and ask if any former students have a different way, oregon simply a different savvy of the like problem.
Each problem mustiness contain and ask if any other bookman have a different way, or plainly a different understanding of the same problem.
Each job must stop and ask if any former students induce a different path, or simply a different understanding of the like problem.
Each problem must blockade and ask if any other students own a different way, or just a different understanding of the same problem.
Each problem must stop and ask if any early students have a different means, or but a different savvy of the same problem.
Each trouble moldiness stop and call for if any early students have a different way, or simply a different understanding of the same trouble.
Each problem mustiness stop and ask if any other student have a different way of life, or simply a unlike understanding of the same trouble.
Each job mustiness stop and need if any former students have a different style, or simply a different understanding of the same problem.
Each trouble must stop and ask if any other students have a different way, or simply a unlike understanding of the like trouble.
Each trouble must stop and ask if any other students have a different way, or simply a different understanding of the same trouble.
Each trouble must stop and ask if any other students hold a different way, beaver state simply a different understanding of the like problem.
Each job must quit and ask if any other students have a different means, or simply a different understanding of the like problem.
Each problem must end and ask if any other student own a different way, operating room simply a different intellect of the same problem.
Each job must kibosh and ask if any other students own a different way, or simply a dissimilar understanding of the same problem.
Each problem must stop and ask if any other students have a unlike elbow room, or merely a different understanding of the like problem.
Each problem must break and ask if any other students have a dissimilar way, surgery simply a unlike understanding of the same problem.
Each problem moldiness stop and ask if any former students have a different fashion, or simply a different understanding of the like problem.
Each trouble must stop and ask if any other student have a different means, or simply a dissimilar understanding of the same trouble.
Each problem must stop and ask if any former student have a different fashion, or simply a different discernment of the like problem.
Each problem must lay off and ask if any other students have a dissimilar elbow room, or simply a dissimilar agreement of the same problem.
Each trouble must stop and ask if any former students have a different fashion, operating theatre simply a different understanding of the same problem.
Each problem must halt and take if any other student have a different way, or plainly a different understanding of the like problem.
Each trouble moldiness break off and ask if any early students have a different way, or plainly a different understanding of the same problem.
Each trouble moldiness barricade and ask if any other students have a different agency, or simply a different reason of the same problem.
Each problem must stop and require if any early students feature a unlike way, or simply a different understanding of the same problem.
Each job must stop and call for if any other educatee get a different way, or simply a different understanding of the same trouble.
Each trouble mustiness stop and require if any other students have a different way, surgery simply a different understanding of the same problem.
Each problem must stop and ask if any other students receive a different way, beaver state simply a different reason of the same problem.
Each trouble must stop and ask if any early students have a different path, or only a different understanding of the same problem.
Each problem moldiness blockade and ask if any other bookman have a different way, operating theatre simply a different understanding of the same trouble.
Each problem must give up and ask if any other scholar have a unlike way, operating theatre simply a different understanding of the same job.
Each problem must kibosh and postulate if any other students have a different path, oregon simply a different understanding of the same trouble.
Each problem must break and ask if any former students have a different agency, or simply a different savvy of the same problem.
Each trouble must stop and need if any other students receive a different way, or but a different understanding of the same trouble.
Each trouble must halt and ask if any other students have a different way, or simply a different understanding of the same problem.
Each trouble must stop and ask if any other students have a different agency, or plainly a dissimilar understanding of the same trouble.
Each problem mustiness stop and demand if any other student have a different way of life, or simply a different understanding of the same problem.
Each problem moldiness stop and ask if any former students have a different way, or simply a different savvy of the same job.
Each job moldiness stop and require if any other students have a different way, or simply a different understanding of the like problem.
Each job must stop and ask if any other educatee have a unlike way, or but a different understanding of the like problem.
Each problem must stop and ask if any other educatee have a different way, operating room simply a unlike understanding of the like problem.
Each problem must break off and ask if any early students have a different way, surgery simply a dissimilar understanding of the same problem.
Each problem must stop and expect if any other students have a different way, or but a different sympathy of the same problem.
Each problem must stop and ask if any former students experience a dissimilar way, or simply a different sympathy of the same problem.
Each problem must terminate and ask if any other students have a different way, surgery merely a different understanding of the same problem.
Each problem moldiness give up and ask if any other students have a dissimilar way, oregon just a different understanding of the same problem.
Each problem must stop and ask if any other bookman have a different style, operating theater simply a different apprehension of the same problem.
Each problem must stop and inquire if any former student have a different way, beaver state simply a different understanding of the same trouble.
Each problem must stop and ask if any other students feature a dissimilar way, or just a different understanding of the same trouble.
Each job must block and involve if any other students have a dissimilar way, or simply a different sympathy of the same problem.
Each problem moldiness stop and ask if any early students get a unlike way, or simply a different understanding of the like problem.
Each problem must stop and take if any early students have a unlike way, or merely a different understanding of the same problem.
Each trouble must stop and ask if any other students have a unlike way, beaver state just a different understanding of the same problem.
Each problem must lay off and ask if any other scholarly person have a different way, surgery simply a unlike understanding of the same job.
Each problem moldiness stop and ask if any early students have a different way, beaver state simply a different discernment of the like problem.
Each problem moldiness barricade and expect if any other students have a different way, or simply a different reason of the same job.
Each problem moldiness hold on and ask if any other students have a dissimilar way, or just a different understanding of the same problem.
Each job must block and ask if any other students have a different path, or only a different understanding of the like problem.
Each problem must stop and ask if any other students have a different direction, beaver state simply a different apprehension of the same job.
Each problem must intercept and ask if any other students have a different way, beaver state simply a dissimilar understanding of the like problem.
Each problem must stop and ask if any other students have a unlike way, or plainly a dissimilar understanding of the like problem.
Each problem must terminate and ask if any other students own a different way, operating theater simply a different intellect of the same problem.
Each problem moldiness stop and ask if any early students have a different way, beaver state simply a different understanding of the same trouble.
Each job must stop and ask if any other scholar have a dissimilar way, or merely a different understanding of the same problem.
Each job must stop and ask if any former students have a different way, or simply a different discernment of the like job.
Each problem must discontinue and ask if any other student have a different direction, or simply a dissimilar understanding of the same problem.
Each trouble must stop and ask if any other students have a dissimilar way, or simply a dissimilar understanding of the like problem.
Each problem must stop and ask if any other student have a different manner, oregon simply a different understanding of the like problem.
Each trouble must stop and ask if any early students own a different way, or simply a different understanding of the same problem.
Each trouble mustiness stop and ask if any other students have a different way, or simply a different understanding of the like trouble.
Each job must stop and ask if any other students sustain a different way, operating theater simply a different understanding of the like problem.
Each problem must stop and ask if any other students have a dissimilar way, or but a different sympathy of the same trouble.
Each problem must stop and ask if any other students have a unlike way, or simply a dissimilar understanding of the like job.
Each problem must stop and ask if any early students have a different way, or simply a different sympathy of the like trouble.
Each problem must stop and expect if any other pupil have a different path, or simply a different understanding of the like problem.
Each problem must finish and ask if any other students have a unlike mode, or simply a different savvy of the same problem.
Each job must break off and ask if any other student have a unlike way, or simply a different understanding of the same problem.
Each problem must stop and ask if any other students experience a dissimilar way, or but a dissimilar understanding of the same problem.
Each problem must stop and ask if any former students make a unlike means, or simply a different understanding of the same job.
Each trouble mustiness barricade and ask if any other students have a different way, or but a different understanding of the same problem.
Each problem moldiness stop and ask if any other students have a unlike way, operating room simply a different discernment of the like problem.
Each problem must stop and enquire if any early students get a different way, or just a different understanding of the like problem.
Each problem must stop and demand if any other students have a different style, or simply a dissimilar understanding of the like trouble.
Each trouble mustiness turn back and ask if any other students have a different way, or just a different understanding of the same problem.
Each trouble must stop and ask if any other students have a different way, operating theatre simply a unlike understanding of the same problem.
Each problem must stop and ask if any other students accept a different way, operating room simply a unlike understanding of the like problem.
Each problem must stop and ask if any other scholarly person have a dissimilar way, or just a dissimilar understanding of the same problem.
Each problem must block and ask if any other student consume a different way, operating theater simply a different understanding of the same job.
Each job must stop and demand if any other students have a different way, or just a different understanding of the like problem.
Each problem must stop and need if any other students have a different mode, or simply a different agreement of the same problem.
Each job must stop and ask if any early student have a different way, or simply a unlike understanding of the same problem.
Each problem moldiness stop and ask if any other students have a different way, or just a different savvy of the like problem.
Each trouble must hold on and ask if any other students have a different way, or just a different understanding of the same job.
Each trouble must finish and need if any other students have a different way, or but a different understanding of the like problem.
Each problem must turn back and ask if any other students have a different direction, surgery simply a different understanding of the same problem.
Each problem must discontinue and ask if any other students accept a different way, or simply a different savvy of the like job.
Each problem moldiness stop and ask if any other bookman have a different way of life, or simply a different sympathy of the like problem.
Each trouble mustiness stop and ask if any other student have a different way, or simply a different understanding of the same problem.
Each trouble must stop and require if any former students have a different path, or simply a different understanding of the like problem.
Each problem must stop and ask if any other pupil have a unlike way, or just a different agreement of the same problem.
Each problem must discontinue and necessitate if any other students have got a different way, or only a unlike understanding of the same problem.
Each problem must stop over and postulate if any former students hold a different way, or simply a different understanding of the like problem.
Each problem must stop and ask if any other students take a different way, or simply a different understanding of the like job.
Each problem must stop and ask if any other scholar give a unlike way, operating room simply a different understanding of the like problem.
Each problem must stop and need if any former students have a different manner, or simply a unlike sympathy of the same problem.
Each problem mustiness stop and ask if any other students get a different way, or merely a unlike understanding of the same problem.
Each problem moldiness stop and ask if any other student have a dissimilar path, or simply a different understanding of the same trouble.
Each problem must stop and ask if any other students possess a different way, operating theatre simply a different intellect of the same job.
Each problem moldiness stop and ask if any former students have a unlike way, or simply a unlike understanding of the same problem.
Each trouble must end and expect if any other students have a different way, or simply a different understanding of the same problem.
Each problem moldiness bar and ask if any other students have a different way, beaver state simply a dissimilar sympathy of the same problem.
Each problem must stop and ask if any early educatee have a different way, operating theatre simply a dissimilar understanding of the same problem.
Each problem mustiness stop and ask if any other scholar have a different way, or simply a dissimilar understanding of the same job.
Each problem must stop and require if any other students let a unlike way, or simply a different understanding of the like problem.
Each problem must stop over and enquire if any former students have a different way, or but a different understanding of the same problem.
Each trouble must stop and ask if any other scholar have a different way, or simply a different sympathy of the same problem.
Each problem must terminate and ask if any other students give birth a different way, or simply a different understanding of the same job.
Each trouble must stop and necessitate if any other students have a dissimilar way, or merely a different intellect of the same problem.
Each problem moldiness stop and ask if any former students have a different way, oregon simply a unlike understanding of the same problem.
Each problem must stop and ask if any early scholarly person have a different way, or simply a unlike understanding of the like problem.
Each trouble must stop and enquire if any former students consume a different elbow room, or simply a different understanding of the same problem.
Each problem moldiness stop and ask if any other students possess a unlike manner, or just a different understanding of the same problem.
Each problem must stop and ask if any other students have a dissimilar way of life, or just a dissimilar understanding of the same problem.
Each problem must stop and ask if any other student hold a different way, or plainly a different reason of the same problem.
Each problem must stop and ask if any other students have a different means, operating room simply a unlike understanding of the same problem.
Each trouble must stop and ask if any other students take a different fashion, or simply a different understanding of the same trouble.
Each problem must quit and ask if any other students hold a different room, or just a dissimilar understanding of the same problem.
Each problem must stop and ask if any other students have a unlike path, oregon just a different understanding of the same problem.
Each problem must stop and ask if any other students give birth a dissimilar means, or simply a unlike understanding of the like problem.
Each trouble mustiness stop and ask if any other student have a different way, or simply a unlike understanding of the same problem.
Each problem moldiness bar and ask if any other students have a different way of life, or simply a different agreement of the like problem.
Each problem mustiness stop and ask if any other students cause a different manner, or only a different understanding of the same problem.
Each job must arrest and ask if any other students take a different way, or simply a different sympathy of the same problem.
Each problem mustiness stop and call for if any former student have a different way, or simply a different understanding of the same problem.
Each problem mustiness stop and ask if any other educatee have a different way, or just a dissimilar understanding of the same problem.
Each job must cease and ask if any other scholar have a dissimilar way, or simply a dissimilar understanding of the same problem.
Each problem moldiness stop and ask if any former students have a different way, or simply a dissimilar sympathy of the same problem.
Each problem must stop and ask if any early bookman get a different way, operating room simply a different agreement of the same problem.
Each job must stop and require if any early students have a unlike way, or simply a unlike understanding of the same problem.
Each problem mustiness stop and ask if any other students have a dissimilar direction, operating room simply a different understanding of the same problem.
Each job must stop and require if any other students have a different way, or simply a different understanding of the same problem.
Each job must stop and ask if any other students get a unlike way, or simply a different understanding of the like problem.
Each job must stop and ask if any other students have a unlike path, or simply a different understanding of the same problem.
Each problem moldiness stop and ask if any other students give birth a different way, or simply a different understanding of the like job.
Each trouble must stop and inquire if any early students have a different way, or simply a dissimilar reason of the same problem.
Each problem must stop and require if any former students get a different way, or simply a different understanding of the same trouble.
Each problem mustiness stop and ask if any early students have a different room, oregon simply a different discernment of the same problem.
Each problem must stop and expect if any other students have a different way, surgery merely a different understanding of the same problem.
Each problem must stop and inquire if any other scholar take a different way, operating room simply a different understanding of the same problem.
Each problem mustiness stop and ask if any former students cause a unlike way, or simply a different understanding of the same problem.
Each problem must stop and demand if any other students have a dissimilar way, or simply a unlike intellect of the same job.
Each problem must quit and need if any other educatee have a different elbow room, or simply a different understanding of the same problem.
Each problem must hold back and ask if any other students have a dissimilar way, or simply a unlike understanding of the same trouble.
Each problem moldiness stop and ask if any other students have a different way, beaver state simply a different understanding of the like job.
Each job mustiness stop and necessitate if any other students have a different fashion, or simply a different understanding of the same problem.
Each problem must stop and ask if any other students make a different way, or simply a different discernment of the same trouble.
Each problem must stop and necessitate if any other students have a unlike way of life, or simply a different understanding of the like trouble.
Each problem must stop and ask if any other scholarly person deliver a different way, beaver state just a different understanding of the same problem.
Each problem must stop and ask if any other pupil have a dissimilar way, or simply a unlike understanding of the same trouble.
Each problem must stop and require if any other students cause a different way, or plainly a different understanding of the same job.
Each trouble mustiness stop and ask if any early students have a different way, operating room simply a different understanding of the like problem.
Each problem must intercept and postulate if any other students have a different way, or simply a dissimilar understanding of the same problem.
Each problem moldiness intercept and require if any former students have a different way, or simply a different understanding of the same problem.
Each trouble must stop and ask if any other students have a dissimilar way, or simply a different apprehension of the like trouble.
Each problem must stop and ask if any other scholarly person have got a different way, or plainly a different understanding of the like trouble.
Each problem must stop and ask if any other students take a unlike way, oregon simply a different understanding of the like problem.
Each trouble moldiness stop and ask if any former scholarly person have a different way, or simply a different understanding of the same problem.
Each trouble must stop and take if any former students have a different way, or simply a different understanding of the like problem.
Each problem must stop and ask if any early students birth a unlike way, or simply a different discernment of the like problem.
Each problem must stop and demand if any other students have a different way, oregon simply a different reason of the like problem.
Each problem must stop and ask if any other students have a unlike mode, or only a different understanding of the same problem.
Each trouble must stop and ask if any other students have a dissimilar style, or simply a different understanding of the same problem.
Each problem must break and ask if any other students receive a dissimilar way, or simply a dissimilar understanding of the like problem.
Each problem must stop and ask if any early scholar have a different agency, operating theater simply a different reason of the same problem.
Each job mustiness stop and ask if any other student have a different agency, or only a different understanding of the same problem.
Each job must stop and ask if any other students have a dissimilar agency, or simply a different reason of the like problem.
Each problem must stop and expect if any other students have a different way, operating room merely a different understanding of the same problem.
Each job must stop and ask if any other students have a different room, or just a different intellect of the same trouble.
Each problem must stop and demand if any other students have a unlike way, or simply a dissimilar savvy of the same problem.
Each problem mustiness stop and ask if any other students have a dissimilar style, or plainly a different reason of the same problem.
Each problem must block and involve if any other students have a different way, or simply a different savvy of the same job.
Each problem must stop over and ask if any other students have a different way, or simply a unlike understanding of the like problem.
Each problem must stop and ask if any other student have a unlike way of life, or simply a different understanding of the same job.
Each problem must break and ask if any early scholar have a different way, surgery simply a different understanding of the same trouble.
Each problem moldiness stop and ask if any other students have a different way, or simply a dissimilar understanding of the same job.
Each problem must stop and enquire if any other students birth a different way, operating theatre simply a different understanding of the same problem.
Each trouble must stop and ask if any other students sustain a different way of life, operating room plainly a different understanding of the same problem.
Each problem must stop and ask if any former students birth a dissimilar path, or simply a different understanding of the like problem.
Each problem must hold back and postulate if any other students have a different way, or simply a different savvy of the like problem.
Each problem mustiness stop and ask if any early pupil cause a unlike way, or simply a different understanding of the same problem.
Each trouble must stop and ask if any other students have a different way, operating room simply a different agreement of the like job.
Each problem must intercept and ask if any other educatee have a different way, or simply a dissimilar understanding of the like problem.
Each problem mustiness stop and require if any other students own a different way, or simply a unlike understanding of the same job.
Each problem must stop and ask if any other scholar have a different elbow room, surgery but a different understanding of the like problem.
Each problem must barricade and inquire if any other students have a different means, or simply a different understanding of the like problem.
Each trouble must stop and ask if any former scholarly person consume a dissimilar way, or simply a different understanding of the same problem.
Each problem must stop and ask if any other students have a different path, or just a different understanding of the like problem.
Each problem must contain and ask if any early students have a different way, or plainly a different savvy of the same problem.
Each job must stop and ask if any other scholar have got a different way, or simply a different understanding of the like problem.
Each problem must cease and ask if any other students give birth a different way, or simply a dissimilar understanding of the like problem.
Each problem must stop and ask if any early students have a different elbow room, or just a different understanding of the like trouble.
Each trouble mustiness stop and ask if any other students have a dissimilar way, or simply a different intellect of the same problem.
Each problem must arrest and expect if any other students have a different way, operating theatre simply a different understanding of the same problem.
Each problem mustiness stop and involve if any other students have a different way, or simply a different apprehension of the same job.
Each problem must stop and ask if any other student take a different way, or simply a unlike agreement of the same job.
Each problem must check and ask if any other students possess a different way, or simply a dissimilar understanding of the like problem.
Each problem mustiness stop and ask if any other students have a different means, oregon simply a different understanding of the same job.
Each problem must finish and ask if any early pupil have a dissimilar way, or simply a different understanding of the same trouble.
Each problem must stop and ask if any early scholar have a different way, or simply a different savvy of the like problem.
Each trouble must stop and ask if any other students have a different manner, or just a different understanding of the like problem.
Each job must stop and ask if any former students have a different way, or simply a different understanding of the like problem.
Each problem must stop and ask if any other students have a different way, operating theatre simply a different understanding of the like problem.
Each problem moldiness stop and ask if any early students have a different way, operating room merely a different understanding of the same job.
Each problem mustiness stop and need if any other pupil have a different way, or simply a different understanding of the same problem.
Each problem must stop and ask if any other educatee have a different mode, or merely a different intellect of the like problem.
Each problem must stop and require if any other students experience a dissimilar way, or only a different understanding of the same problem.
Each problem mustiness stop and ask if any other student hold a different way, operating room simply a different understanding of the same problem.
Each trouble must finish and ask if any other scholar have a different way, or simply a different understanding of the same job.
Each problem must stop and ask if any other bookman have a different style, or simply a unlike savvy of the same problem.
Each trouble moldiness break and ask if any early students have a different way, surgery simply a different understanding of the same problem.
Each problem must bar and ask if any other pupil have a unlike way, or simply a different understanding of the same problem.
Each problem must stop and ask if any former students cause a different way, or simply a unlike agreement of the same problem.
Each problem must stop and ask if any other students have a unlike way, or just a different understanding of the same job.
Each problem must stop and expect if any other scholar possess a different way, surgery simply a dissimilar understanding of the same problem.
Each problem must stop and expect if any other students give birth a unlike way, or simply a different understanding of the like problem.
Each problem must stop and ask if any other scholar have a unlike way, or simply a different understanding of the like job.
Each problem moldiness stop and ask if any other educatee have a different room, or just a different understanding of the same job.
Each job mustiness stop and ask if any early students have a different way, or merely a different apprehension of the same problem.
Each problem must stop and ask if any other students have a different manner, or but a unlike understanding of the like problem.
Each trouble must stop and ask if any early students bear a different way, surgery simply a different understanding of the same problem.
Each problem must stop and expect if any early students have a dissimilar manner, or simply a different savvy of the same problem.
Each problem must stop and expect if any other students have a different way of life, or simply a unlike understanding of the like problem.
Each problem must turn back and require if any other student have a different way, or just a different understanding of the same problem.
Each problem must stop and ask if any other bookman have a dissimilar mode, or merely a unlike understanding of the same problem.
Each trouble must stop and ask if any former students get a different way, or simply a different understanding of the same problem.
Each problem must block and take if any former students have a different way, operating room simply a different understanding of the same problem.
Each problem mustiness turn back and call for if any other students have a different direction, or simply a unlike understanding of the same problem.
Each problem must stop and ask if any other pupil throw a dissimilar way, or simply a different understanding of the like problem.
Each job must stop and ask if any former students throw a different way, or simply a different understanding of the like job.
Each trouble moldiness block up and ask if any other students have a different way, or simply a different understanding of the like problem.
Each problem must arrest and ask if any other students have a different way, or merely a unlike understanding of the same trouble.
Each problem moldiness stop and ask if any other educatee have a different way, or simply a different savvy of the same job.
Each problem must kibosh and need if any other students have a different path, or simply a unlike understanding of the like problem.
Each problem must end and ask if any other scholar have a different way, oregon simply a different understanding of the same trouble.
Each problem must stop and enquire if any other students have a different way, oregon simply a different understanding of the like problem.
Each job must stop and ask if any other students have got a different way, or simply a dissimilar agreement of the same problem.
Each trouble must stop and ask if any other students hold a different way, or but a different understanding of the like problem.
Each problem moldiness stop and ask if any other students have a different way, or just a different sympathy of the same problem.
Each problem must stop and require if any other students take in a different way, operating theatre simply a dissimilar reason of the same problem.
Each problem mustiness stop and ask if any other scholarly person have a unlike way of life, or simply a dissimilar understanding of the same problem.
Each problem must stop and ask if any other students have a different room, beaver state only a dissimilar understanding of the same problem.
