# Supplementary material for: Attention-aware with stacked embedding for sentiment analysis of student feedback through deep learning techniques
Source: PeerJ Comput Sci. 2024 Sep 2;10:e2283. doi: 10.7717/peerj-cs.2283 (PMC11419625; doi:10.7717/peerj-cs.2283)
Supplement: Supplemental Information 2 [file peerj-cs-10-2283-s002.zip › UIT-VSFC/agumented text/test (15).xlsx]

## Sheet: welcome
The first part of this course is about topics like how to be successful, habit of successful people surgery about the future vdotv.
The first part of this course is about topics comparable how to embody successful, habit of successful people or about the future vdotv.
The first component of this course is astir topics like how to be successful, habits of successful multitude or about the future vdotv.
The first division of this course is astir topics comparable how to be successful, habits of successful people or about the future vdotv.
The maiden part of this class is about topics like how to be successful, habits of successful people or about the future vdotv.
The beginning part of this course is about topics like how to be successful, habits of successful people or about the future tense vdotv.
The first part of this course is about topics similar how to be successful, habits of successful people or about the futurity vdotv.
The first constituent of this course is about topics like how to be successful, habit of successful people or about the future vdotv.
The first part of this grade is about topics like how to be successful, habits of successful multitude or about the future vdotv.
The first part of this course personify about topics like how to be successful, habits of successful people or about the future vdotv.
The first part of this course is astir topics like how to be successful, habits of successful people or about the hereafter vdotv.
The first part of this course is astir subject like how to be successful, habits of successful people or about the future vdotv.
The beginning part of this course is about topics like how to be successful, habits of successful people or about the future vdotv.
The first role of this course personify about topics like how to be successful, habit of successful people or about the future vdotv.
The first part of this course is astir topics like how to be successful, habits of successful people or about the future vdotv.
The first part of this grade is about topics like how to comprise successful, wont of successful people or about the future vdotv.
The first part of this course be about topic like how to be successful, habit of successful people or about the future vdotv.
The first part of this course is about topics like how to be successful, habits of successful people oregon about the future vdotv.
The first part of this course is about topics like how to be successful, habits of successful the great unwashed operating room about the future vdotv.
The world class part of this course represent about topics like how to be successful, habits of successful people operating theatre about the future vdotv.
The first part of this course is about topics like how to be successful, habits of successful people surgery astir the future vdotv.
The first part of this course is about subject like how to make up successful, habits of successful people or about the futurity vdotv.
The first part of this course is about topics like how to be successful, habits of successful people or about the future tense vdotv.
The first part of this form is about topics like how to be successful, habits of successful people or about the future vdotv.
The 1st division of this course is about topics like how to be successful, habits of successful people or about the future vdotv.
The first part of this course is about topics like how to be successful, habits of successful people or astir the future vdotv.
The first part of this path is about topics like how to be successful, habits of successful people or about the future vdotv.
The beginning voice of this course is about matter like how to be successful, habits of successful people or about the future vdotv.
The first part of this course is about topics like how to be successful, habits of successful people operating room astir the future vdotv.
The first part of this course be about issue like how to make up successful, habits of successful people or about the future vdotv.
The first part of this course is about topics like how to represent successful, habits of successful mass or astir the future vdotv.
The first part of this course is about topics like how to make up successful, habits of successful people or about the future vdotv.
The first character of this course is about topics comparable how to be successful, habits of successful people or about the future vdotv.
The initiative part of this course is about topics same how to be successful, habits of successful people or about the future vdotv.
The first part of this course equal astir topics like how to be successful, habit of successful people or about the future vdotv.
The first region of this course is about topics like how to be successful, habits of successful people or astir the future vdotv.
The first share of this course of instruction is astir topics like how to be successful, habits of successful people or about the future vdotv.
The first part of this course is astir topics like how to be successful, habits of successful people or about the future vdotv.
The first part of this course is astir subject like how to live successful, habits of successful people or about the future vdotv.
The beginning part of this course is about topics like how to be successful, habits of successful hoi polloi operating theatre about the future vdotv.
The beginning part of this course is about topics like how to exist successful, habits of successful people or astir the future vdotv.
The first part of this course is about topics like how to be successful, habits of successful people or about the future vdotv.
The maiden part of this course equal about topics like how to be successful, habits of successful people surgery about the future vdotv.
The first part of this course is about subject like how to be successful, habits of successful people or astir the future vdotv.
The first part of this course exist about topics like how to be successful, habits of successful people or about the future vdotv.
The first part of this course be about topics like how to be successful, habits of successful people surgery astir the future vdotv.
The first part of this course is about matter like how to be successful, habits of successful people or about the future vdotv.
The first share of this course is about topics like how to be successful, habits of successful people or about the future vdotv.
The first part of this course is about matter like how to be successful, habit of successful multitude or about the future vdotv.
The first part of this course is about topic similar how to be successful, habits of successful the great unwashed or about the future vdotv.
The first part of this course is about topics like how to be successful, riding habit of successful people or astir the future vdotv.
The first part of this course is astir topic like how to be successful, habits of successful people or about the future vdotv.
The first part of this course be about topics like how to be successful, habits of successful people or about the future vdotv.
The maiden part of this course of instruction cost about topics like how to be successful, habits of successful people or about the future vdotv.
The first part of this course is about topics like how to be successful, habit of successful multitude or about the future vdotv.
The first constituent of this course is about topics similar how to be successful, habits of successful people or about the future vdotv.
The first part of this track is about topics same how to be successful, habits of successful people or about the future vdotv.
The first part of this course constitute astir topics like how to be successful, habits of successful people or about the future vdotv.
The first part of this course is about topics like how to be successful, habits of successful people or about the future vdotv.
The first part of this course is astir topics like how to be successful, use of successful people or about the future vdotv.
The first part of this course is about topics like how to be successful, habits of successful people or about the future vdotv.
The first part of this course is about topics like how to live successful, habits of successful people or about the future vdotv.
The first part of this course is astir topics like how to be successful, habits of successful people or astir the future vdotv.
The 1st part of this course is about topics like how to be successful, habits of successful people or about the future vdotv.
The first function of this course is about matter like how to be successful, habits of successful people or about the future vdotv.
The first part of this course is astir topics like how to be successful, habits of successful people or about the future vdotv.
The first part of this course is about topics like how to be successful, habits of successful people or about the hereafter vdotv.
The first part of this course is about topics like how to be successful, habits of successful people beaver state about the future vdotv.
The first part of this course exist about topics like how to be successful, habits of successful hoi polloi or about the future tense vdotv.
The first part of this course is about topics like how to be successful, habits of successful people operating theatre astir the future vdotv.
The first part of this course is about topics like how to live successful, habits of successful people beaver state about the future vdotv.
The first part of this course is about topics like how to be successful, habits of successful people or astir the future vdotv.
The first part of this line is about topics like how to be successful, habits of successful multitude or about the future vdotv.
The first part of this course is astir topics like how to be successful, habits of successful people or about the future vdotv.
The first part of this line is about topics like how to be successful, habits of successful people or astir the future vdotv.
The first part of this course is about matter like how to be successful, habits of successful people or about the future vdotv.
The foremost part of this course is about topic like how to be successful, habits of successful people or about the future vdotv.
The first part of this course is astir topics like how to be successful, habits of successful people or about the future vdotv.
The first part of this course is about topics like how to be successful, drug abuse of successful people or about the future vdotv.
The first part of this course is about topics comparable how to be successful, habits of successful people or about the hereafter vdotv.
The first part of this course of study is about topics like how to be successful, habits of successful people or about the future vdotv.
The first part of this course is about topics comparable how to be successful, habits of successful people or about the future vdotv.
The first part of this course be astir topics similar how to be successful, habits of successful people or about the future vdotv.
The first part of this course is about issue like how to be successful, habits of successful people or about the future vdotv.
The first character of this course is about topics like how to be successful, habits of successful people or about the future vdotv.
The first part of this course is about topics similar how to be successful, habits of successful people or about the future vdotv.
The first part of this course is about topics like how to be successful, use of successful multitude operating room about the future vdotv.
The first character of this course be about topics like how to be successful, habits of successful people or about the hereafter vdotv.
The first part of this course is astir topics like how to embody successful, habits of successful people or about the future vdotv.
The first part of this course is about topics same how to be successful, habits of successful people or about the future vdotv.
The first part of this course is about theme like how to be successful, habits of successful masses or about the future vdotv.
The world class part of this course is about topic like how to equal successful, habits of successful people or about the future vdotv.
The first part of this course is astir topics like how to be successful, habits of successful people or astir the future vdotv.
The first contribution of this course be about topics like how to be successful, habits of successful people or about the hereafter vdotv.
The first part of this course is about topic like how to be successful, riding habit of successful people or about the future vdotv.
The inaugural part of this course is astir topics like how to be successful, habits of successful people or about the future vdotv.
The first portion of this course be astir topics like how to be successful, habits of successful people or about the future vdotv.
The first part of this course represent about topics like how to be successful, habits of successful people or about the future vdotv.
The first part of this course make up about topics similar how to be successful, habits of successful people or about the hereafter vdotv.
The first part of this line is about topics like how to be successful, habits of successful people or about the future vdotv.
The first part of this course be about topics like how to be successful, habit of successful people or about the future vdotv.
The first part of this course is about subject like how to embody successful, habits of successful people or about the future vdotv.
The first role of this course is about topics like how to be successful, habits of successful people or about the future vdotv.
The first part of this path is about topics like how to be successful, habit of successful people or astir the future vdotv.
The first region of this course exist about topics like how to be successful, habit of successful people or about the future vdotv.
The first part of this course is about topics like how to be successful, habits of successful people or about the future vdotv.
The first part of this course is about topics like how to be successful, habit of successful people or about the future vdotv.
The first component part of this course is about topics like how to be successful, habits of successful people or about the future vdotv.
The first part of this course of study is about topics like how to be successful, habits of successful people or about the time to come vdotv.
The initiatory part of this course is astir topics like how to be successful, habits of successful people or about the future vdotv.
The first part of this course of action is about topics similar how to be successful, habits of successful people or about the future vdotv.
The first part of this course is about topics like how to be successful, habit of successful people or astir the future vdotv.
The first part of this course is about topics like how to be successful, habits of successful people or astir the future vdotv.
The first part of this course is about topics like how to represent successful, habits of successful people or about the future tense vdotv.
The first part of this course is about topics like how to be successful, habit of successful people operating room about the future vdotv.
The first part of this course is about topics corresponding how to be successful, habit of successful people or about the future vdotv.
The first part of this course be about topics like how to be successful, habits of successful multitude or about the time to come vdotv.
The first voice of this course is about topics like how to be successful, habit of successful people or about the future vdotv.
The maiden part of this course is about topics like how to be successful, habits of successful people surgery about the future tense vdotv.
The first share of this course is about subject like how to be successful, habits of successful people or about the future vdotv.
The first part of this course is astir topics similar how to be successful, habits of successful people or about the future vdotv.
The first function of this course is astir topic like how to be successful, habits of successful people or about the future vdotv.
The first constituent of this course is about topics like how to be successful, riding habit of successful people or about the time to come vdotv.
The first part of this course is about topic like how to be successful, habits of successful people oregon about the future vdotv.
The first percentage of this class is about topics like how to be successful, habits of successful people or about the future vdotv.
The world class part of this course is about topics like how to be successful, habits of successful people or about the future vdotv.
The first part of this course is astir topics like how to be successful, habits of successful people surgery about the futurity vdotv.
The maiden part of this course is about topics like how to be successful, habits of successful people or about the hereafter vdotv.
The first part of this course is about topics comparable how to exist successful, habits of successful people or astir the future vdotv.
The first role of this grade is about topics like how to be successful, habit of successful people or about the future vdotv.
The first part of this course be about topics like how to be successful, habits of successful people or astir the future vdotv.
The first component of this course is about topics like how to be successful, habit of successful mass or about the future vdotv.
The first part of this class is astir topics like how to be successful, habits of successful people or about the future vdotv.
The first part of this course is about topics like how to be successful, habits of successful people operating room about the futurity vdotv.
The world class part of this course is about topics like how to be successful, habits of successful people or about the futurity vdotv.
The first part of this course is astir topics same how to be successful, habits of successful people or about the future vdotv.
The inaugural part of this course is about topics like how to be successful, habit of successful the great unwashed or about the future vdotv.
The first part of this class is about topics like how to be successful, habits of successful people beaver state astir the future vdotv.
The first part of this course is about topics similar how to be successful, habits of successful people or astir the hereafter vdotv.
The first part of this course be about topics like how to be successful, habits of successful citizenry or astir the future vdotv.
The first part of this course is about topics like how to equal successful, habits of successful people or about the future vdotv.
The initiative part of this course of instruction is about topics like how to be successful, habits of successful people or about the future vdotv.
The first function of this course is astir topics alike how to be successful, habits of successful people or about the future vdotv.
The first portion of this course is about topics like how to be successful, habits of successful people or about the future vdotv.
The first constituent of this course is about subject like how to be successful, habits of successful people or about the future vdotv.
The maiden part of this course is about topics like how to be successful, habits of successful people or about the future vdotv.
The first part of this course be about topics similar how to be successful, habits of successful people or about the future vdotv.
The world class parting of this course is about topics like how to be successful, habits of successful people or about the future vdotv.
The first part of this course be about topics like how to be successful, habits of successful people operating room about the future vdotv.
The first component part of this course be about topics like how to be successful, use of successful people or about the future vdotv.
The first part of this course is astir topics like how to be successful, habits of successful people or astir the future vdotv.
The foremost part of this course is about topics like how to be successful, habits of successful people or about the future vdotv.
The first part of this course is about topics like how to equal successful, habits of successful masses or about the future vdotv.
The first part of this course is about topics similar how to be successful, habit of successful hoi polloi or about the future vdotv.
The first percentage of this course personify about topics same how to be successful, habits of successful people or about the future vdotv.
The world class part of this course is astir topic like how to be successful, habits of successful people or about the future vdotv.
The first part of this course be about topics like how to be successful, habits of successful multitude or about the future vdotv.
The first part of this row is about topics like how to be successful, riding habit of successful people or about the future vdotv.
The first part of this course is about matter like how to represent successful, habits of successful people or about the future vdotv.
The first part of this course is about topics like how to be successful, habits of successful people or astir the hereafter vdotv.
The first part of this course be about topics like how to be successful, habits of successful people operating theatre about the future vdotv.
The world class part of this course of action is about topics like how to be successful, habits of successful people or about the future vdotv.
The first contribution of this course is about topics like how to be successful, habit of successful people operating room about the future vdotv.
The first part of this course represent about topics like how to be successful, habits of successful people or about the future vdotv.
The first share of this path is about topics like how to be successful, habits of successful people beaver state about the future vdotv.
The first part of this path is astir topics like how to be successful, habits of successful people oregon about the future vdotv.
The first percentage of this course is about topics like how to be successful, habits of successful people or about the future vdotv.
The first part of this line is about topics like how to be successful, habits of successful hoi polloi or about the future vdotv.
The beginning part of this course is about topics like how to equal successful, habits of successful hoi polloi or about the future vdotv.
The first role of this class is about topics like how to be successful, habits of successful people or about the future vdotv.
The world class theatrical role of this course is about topics like how to be successful, habits of successful people or about the future vdotv.
The first part of this course is about topics like how to follow successful, habits of successful mass or about the future vdotv.
The first division of this course is about topics corresponding how to be successful, habits of successful people or about the future vdotv.
The first part of this course is about theme like how to live successful, habits of successful people or about the future vdotv.
The foremost part of this course follow about topics like how to cost successful, habits of successful people or about the future vdotv.
The first part of this course be astir theme like how to be successful, habits of successful people or about the future vdotv.
The first part of this course be about topics like how to be successful, habits of successful mass or about the future vdotv.
The first part of this course is about subject like how to embody successful, habits of successful people or about the future vdotv.
The first region of this course is about topics like how to be successful, habits of successful people or astir the futurity vdotv.
The initiatory part of this course is about topics like how to be successful, habits of successful people or about the future vdotv.
The first part of this course is about topics like how to represent successful, habits of successful people operating theatre about the future vdotv.
The first part of this course is about topics similar how to be successful, habits of successful people or about the future tense vdotv.
The first part of this course comprise about topics like how to be successful, habit of successful people or about the future vdotv.
The first part of this course is astir topics like how to be successful, habits of successful people or about the future tense vdotv.
The first part of this course be about subject like how to be successful, habits of successful people operating theater about the future vdotv.
The first part of this class follow about topics like how to be successful, habits of successful people or about the future vdotv.
The initiatory part of this course exist about issue like how to be successful, habits of successful people or about the future vdotv.
The 1st part of this course is about topics like how to be successful, habits of successful people or about the future vdotv.
The first part of this course is about subject similar how to be successful, habits of successful people oregon about the future vdotv.
The beginning part of this trend is about topics like how to be successful, habits of successful people or about the future vdotv.
The first part of this course is about topics like how to cost successful, habits of successful people or about the future vdotv.
The first part of this course is about topic like how to be successful, habit of successful the great unwashed or about the future vdotv.
The first part of this course is about topics like how to be successful, habits of successful people or about the time to come vdotv.
The first part of this course is about topics like how to comprise successful, habit of successful people or about the future vdotv.
The first part of this course is about topics corresponding how to personify successful, habit of successful people or about the future vdotv.
The first voice of this course is about issue like how to be successful, habits of successful people or about the time to come vdotv.
The first part of this class be about topics like how to be successful, habits of successful mass or about the future vdotv.
The first part of this course is about topics like how to be successful, habits of successful people or astir the future vdotv.
The first part of this course is about subject like how to be successful, drug abuse of successful people or about the future vdotv.
The first part of this course is about topics like how to be successful, habits of successful masses or about the futurity vdotv.
The first part of this course is about topics like how to be successful, habits of successful people or astir the future vdotv.
The first part of this course is astir topics similar how to be successful, habit of successful people or about the future vdotv.
The first part of this course is about topics comparable how to be successful, habit of successful people or about the future vdotv.
The first percentage of this course is about topics like how to be successful, habits of successful people operating theater about the future vdotv.
The 1st part of this row is about topics like how to be successful, habits of successful people or astir the future vdotv.
The first part of this course is about topics same how to be successful, habits of successful people or astir the future vdotv.
The first part of this course be about topics like how to be successful, habits of successful people or astir the future vdotv.
The first part of this course is about topics like how to embody successful, habits of successful people or about the future vdotv.
The first part of this course be about topics alike how to be successful, habits of successful hoi polloi or about the future vdotv.
The first part of this course of action is about topics like how to be successful, habits of successful people or about the future tense vdotv.
The first part of this course equal astir topics like how to embody successful, habits of successful people or about the future vdotv.
The first part of this course comprise about topic like how to be successful, habits of successful people or about the future vdotv.
The first section of this course make up about topics like how to be successful, habits of successful people beaver state about the future vdotv.
The initiatory part of this course is about topics similar how to be successful, habits of successful people or about the future vdotv.
The first part of this course of action is about topics like how to be successful, habits of successful people or astir the future vdotv.
The 1st part of this course is about topics like how to be successful, riding habit of successful people or about the future vdotv.
The first part of this course be astir topics like how to be successful, habits of successful people or about the futurity vdotv.
The initiative part of this course is about topics like how to be successful, habits of successful people surgery astir the future vdotv.
The first part of this class is about topics like how to exist successful, habits of successful people or about the future vdotv.
The first part of this class be about topics like how to be successful, habits of successful people or about the future vdotv.
The 1st component of this course is about topics like how to be successful, habits of successful people or about the futurity vdotv.
The maiden part of this course is about topics like how to be successful, wont of successful people or about the future vdotv.
The first part of this course is about subject like how to be successful, habits of successful people operating room about the future vdotv.
The inaugural part of this course is about topics similar how to be successful, habits of successful masses or about the future vdotv.
The first part of this course is about topics like how to represent successful, substance abuse of successful people or about the future vdotv.
The world class part of this course is about issue like how to be successful, habits of successful people or about the future vdotv.
The first part of this course is about topics like how to be successful, habit of successful people or about the futurity vdotv.
The first parting of this course is astir topics like how to be successful, habits of successful people or about the future vdotv.
The foremost part of this course is about topics like how to be successful, habits of successful people or about the futurity vdotv.
The first part of this course is astir theme like how to be successful, habits of successful people or about the future vdotv.
The first part of this course is astir topics like how to be successful, drug abuse of successful people or astir the future vdotv.
The first part of this course is about topics like how to be successful, habits of successful people or about the future vdotv.
The first part of this course is about topics same how to be successful, habits of successful people or about the future tense vdotv.
The beginning part of this course be about topics like how to be successful, habits of successful people or about the future tense vdotv.
The first part of this course is astir topics like how to be successful, habits of successful the great unwashed or about the time to come vdotv.
The first part of this course be about topics comparable how to be successful, riding habit of successful people or about the future vdotv.
The first part of this course is about topics like how to be successful, habits of successful people or about the futurity vdotv.
The first part of this course be about topics like how to be successful, habits of successful people or about the future vdotv.
The first part of this course is about topics like how to personify successful, habits of successful masses or astir the future vdotv.
The first part of this path is astir topics like how to be successful, habits of successful people or about the future vdotv.
The first part of this course is about topics like how to be successful, habits of successful mass or about the future vdotv.
The first part of this course is about matter like how to be successful, habits of successful people or about the hereafter vdotv.
The first part of this course is about topics same how to be successful, habits of successful people or about the future vdotv.
The first share of this course make up about topics corresponding how to be successful, habits of successful people or about the future vdotv.
The first function of this course is about topics like how to be successful, habits of successful citizenry or about the future vdotv.
The first part of this course is about topics alike how to be successful, habits of successful people or astir the future vdotv.
The first part of this course is about topics like how to embody successful, habits of successful hoi polloi or about the futurity vdotv.
The world class part of this course is about topics like how to be successful, habits of successful people or astir the future vdotv.
The first part of this course is about subject like how to personify successful, habits of successful people or astir the future vdotv.
The first part of this course is about topics like how to be successful, habits of successful people or about the future vdotv.
The beginning part of this course be about topics like how to be successful, habits of successful people or about the future vdotv.
The first part of this course is about topics like how to be successful, habits of successful people operating room about the time to come vdotv.
The first parting of this course is about topics like how to be successful, habits of successful people or about the future vdotv.
The first component part of this course is about topic like how to constitute successful, habits of successful people or about the future vdotv.
The first part of this course of instruction is about topics like how to be successful, habits of successful people or about the futurity vdotv.
The first division of this course is about topics like how to comprise successful, use of successful people or about the future vdotv.
The first part of this course follow astir topics like how to be successful, habits of successful people or about the future vdotv.
The first part of this track is about topics same how to be successful, habits of successful people or about the future vdotv.
The first part of this line is about topics like how to be successful, habits of successful citizenry or about the future vdotv.
The first part of this course of action is about topics like how to exist successful, drug abuse of successful people or about the future vdotv.
The first part of this course exist about topics like how to live successful, habits of successful people or about the future vdotv.
The first part of this course be about topics like how to be successful, habits of successful people or about the future vdotv.
The first part of this class is about topics like how to be successful, habits of successful people or about the futurity vdotv.
The first part of this course is about topics like how to be successful, habits of successful people beaver state astir the future vdotv.
The first part of this course be about subject like how to be successful, habits of successful people or about the future vdotv.
The first share of this course is about topics like how to be successful, habits of successful people operating theatre about the future vdotv.
The first role of this course is astir topics like how to be successful, habits of successful people or about the future vdotv.
The maiden part of this course is about topics like how to be successful, habit of successful people or about the future vdotv.
The first part of this course is about topics like how to be successful, habit of successful people or astir the hereafter vdotv.
The first part of this course is about topics corresponding how to constitute successful, habit of successful people or about the future vdotv.
The first part of this class is about topics corresponding how to be successful, habits of successful people or about the future vdotv.
The inaugural part of this course is about topics like how to be successful, habit of successful people or about the future vdotv.
The first portion of this course is about topics like how to be successful, habits of successful people surgery about the time to come vdotv.
The first part of this course is about topics comparable how to be successful, habits of successful people or astir the future vdotv.
The first part of this course is about topics like how to be successful, habits of successful people or astir the future vdotv.
The first piece of this track is about topics like how to be successful, habits of successful people or about the future vdotv.
The first role of this course of instruction is about topics like how to be successful, habits of successful people or astir the future vdotv.
The first part of this course is about topics like how to be successful, habits of successful people or astir the time to come vdotv.
The first part of this course is about topics like how to be successful, habits of successful people or about the future tense vdotv.
The first part of this course equal about topics like how to be successful, habits of successful citizenry or about the future vdotv.
The first part of this course is astir topics similar how to be successful, habits of successful people or about the future vdotv.
The first part of this trend is about topics like how to be successful, habits of successful people or about the future vdotv.
The world class region of this course equal about topics like how to be successful, habits of successful people or about the future vdotv.
The first part of this course is about topics like how to equal successful, habits of successful people beaver state astir the future vdotv.
The first part of this course is about topics like how to be successful, habits of successful people oregon astir the future vdotv.
The first part of this path is about matter like how to be successful, habits of successful people or about the future vdotv.
The 1st part of this trend is about topics like how to be successful, habits of successful people or astir the future vdotv.
The maiden part of this course is about topics comparable how to be successful, habits of successful people or about the future vdotv.
The foremost part of this course is about topics like how to be successful, habit of successful people or about the future vdotv.
The first part of this course is astir topics like how to be successful, habits of successful people or about the future vdotv.
The first part of this course is about topic like how to constitute successful, habits of successful people beaver state about the future vdotv.
The first part of this course of study is about topics like how to be successful, use of successful people or about the future vdotv.
The first part of this course is about topics like how to be successful, wont of successful multitude or about the future vdotv.
The first part of this course is about topics like how to be successful, habits of successful citizenry or about the future tense vdotv.
The first part of this course is astir topic like how to be successful, habits of successful people or about the future vdotv.
The first part of this course is about topics similar how to be successful, riding habit of successful people or about the future vdotv.
The initiative part of this course be about topics like how to be successful, habits of successful people or about the future vdotv.
The 1st part of this course be about topics like how to be successful, habits of successful people or about the future vdotv.
The first part of this course is about topics like how to be successful, habits of successful people or astir the future vdotv.
The first part of this course is astir topics like how to be successful, habits of successful people or about the future vdotv.
The beginning part of this course is about issue same how to be successful, habits of successful people or about the future vdotv.
The beginning part of this course is about topics like how to be successful, habit of successful hoi polloi or about the future vdotv.
The first part of this course of study is astir topics like how to be successful, habits of successful people or about the future vdotv.
The first part of this course is astir topics like how to be successful, habits of successful people or about the time to come vdotv.
The first part of this course is about topics like how to be successful, habits of successful people or astir the future vdotv.
The first part of this course is about topics like how to be successful, habits of successful hoi polloi operating theater about the future vdotv.
The first part of this course is about topics corresponding how to be successful, habits of successful people surgery about the future vdotv.
The world class office of this course is about topics like how to be successful, drug abuse of successful people or about the future vdotv.
The first part of this course is about topics like how to cost successful, habits of successful people or about the time to come vdotv.
The first part of this course is about topics like how to be successful, habits of successful multitude oregon about the future vdotv.
The first part of this course is about topics like how to be successful, habits of successful people oregon about the future vdotv.
The first part of this class is about topics like how to be successful, habits of successful people or about the futurity vdotv.
The first part of this course is about topics like how to personify successful, habits of successful people operating theater about the future vdotv.
The first character of this course is about topics like how to be successful, habits of successful people or about the future vdotv.
The first part of this course of action is about topics like how to be successful, habits of successful people or about the future vdotv.
The first contribution of this course is about subject like how to be successful, drug abuse of successful people or about the future vdotv.
The first part of this course is about topics comparable how to be successful, habits of successful people or astir the future vdotv.
The first part of this course is about topics similar how to be successful, habits of successful people or astir the future vdotv.
The first part of this course is about matter like how to be successful, habits of successful people or about the future vdotv.
The beginning persona of this course is astir topics like how to be successful, habits of successful people or about the future vdotv.
The first part of this course is about topics like how to be successful, habits of successful people operating theater about the future vdotv.
The first part of this course represent about topics like how to be successful, habits of successful people oregon about the future vdotv.
The first part of this class is astir topics comparable how to be successful, habits of successful people or about the future vdotv.
The first part of this course is about subject like how to be successful, habits of successful people or about the future vdotv.
The first part of this course is astir issue like how to be successful, habit of successful people or about the future vdotv.
The first part of this course personify about topics like how to be successful, habits of successful people or about the future vdotv.
The initiatory part of this course is about topic like how to be successful, habits of successful people or about the future vdotv.
The first part of this course is astir topics like how to be successful, habits of successful mass or about the hereafter vdotv.
The first part of this course is about topics like how to follow successful, habits of successful people or about the future vdotv.
The first part of this course is about topics like how to be successful, habits of successful multitude or astir the future vdotv.
The maiden part of this course is about topics like how to be successful, habits of successful people or about the time to come vdotv.
The first part of this course is about topics corresponding how to be successful, habits of successful people or about the future vdotv.
The first part of this grade is about topics like how to equal successful, habits of successful people or about the future vdotv.
The first part of this course is about topics like how to be successful, habits of successful people or about the future vdotv.
The first part of this course represent about topics like how to be successful, habits of successful people or about the future vdotv.
The first part of this course is astir topics like how to be successful, habits of successful people or about the future vdotv.
The beginning contribution of this course is astir topics like how to be successful, habits of successful people or about the future vdotv.
The inaugural part of this course is astir topics like how to be successful, habits of successful people or about the future vdotv.
The first part of this course is astir topics like how to be successful, habits of successful people operating theatre about the future vdotv.
The first section of this class is about topics like how to be successful, habits of successful people or about the future vdotv.
The first part of this row is about topics like how to follow successful, habits of successful people or about the future vdotv.
The first part of this course is astir topics similar how to comprise successful, habits of successful people or about the future vdotv.
The first part of this course is astir matter like how to be successful, habits of successful people or about the future vdotv.
The first part of this course cost about topics like how to be successful, habits of successful people or about the future vdotv.
The first part of this class be about topics comparable how to be successful, habits of successful people or about the future vdotv.
The foremost part of this course is about topics like how to be successful, habit of successful mass or about the future vdotv.
The first part of this course is about topics like how to be successful, habits of successful people or astir the time to come vdotv.
The first part of this course is about theme like how to be successful, habits of successful people or about the future vdotv.
The first part of this course be about topics comparable how to be successful, habits of successful masses or about the future vdotv.
The first part of this course is astir topics similar how to be successful, habits of successful people or about the future vdotv.
The first part of this course is about topics like how to be successful, habits of successful people or astir the future vdotv.
The first part of this course be astir topics like how to be successful, habits of successful people surgery about the future vdotv.
The first part of this grade is about topics like how to be successful, habit of successful people or about the future vdotv.
The first part of this course is about matter same how to be successful, habits of successful people or about the futurity vdotv.
The first character of this course is about topics comparable how to be successful, habits of successful people or about the future vdotv.
The first part of this course is astir topics like how to be successful, habits of successful citizenry or astir the future vdotv.
The first part of this course of study is about topics like how to be successful, habits of successful people or about the future vdotv.
The beginning part of this course is astir topics corresponding how to be successful, habits of successful people or about the future vdotv.
The maiden role of this course is about topics like how to embody successful, habits of successful people or about the future vdotv.
The first part of this course is astir topics corresponding how to be successful, habits of successful people operating theater about the future vdotv.
The first part of this course is about topics like how to be successful, habit of successful people or astir the future vdotv.
The first part of this course is about issue like how to be successful, habit of successful people or astir the future vdotv.
The first part of this course is astir topics like how to be successful, substance abuse of successful people or about the future vdotv.
The first part of this course is astir matter like how to cost successful, habits of successful people or about the future vdotv.
The first part of this course is about theme like how to equal successful, habits of successful people or about the future vdotv.
The first part of this course is about topics same how to be successful, habits of successful people or about the future vdotv.
The first part of this grade is astir topics like how to be successful, habits of successful people operating theatre about the future vdotv.
The first portion of this course is about topics like how to be successful, habits of successful people or about the future vdotv.
The first part of this course is about topics like how to be successful, habits of successful multitude or astir the future vdotv.
The world class part of this course is about topics same how to be successful, habits of successful people or about the future vdotv.
The first part of this course personify about topics like how to be successful, habits of successful the great unwashed or about the future vdotv.
The first part of this class is about theme similar how to be successful, habits of successful people or about the future vdotv.
The first part of this course is about topics corresponding how to be successful, habits of successful people or about the futurity vdotv.
The first part of this course is about topics like how to be successful, riding habit of successful people or about the future vdotv.
The first part of this grade be about topics like how to be successful, habits of successful people or about the hereafter vdotv.
The first contribution of this track is about topics like how to be successful, habits of successful people operating theater about the future vdotv.
The first part of this track is about topics comparable how to be successful, habit of successful people or about the future vdotv.
The first part of this course is about topics like how to be successful, habits of successful people or astir the hereafter vdotv.
The first part of this course is about subject like how to make up successful, habits of successful people or about the future vdotv.
The first part of this course is astir topics like how to be successful, habit of successful people or about the future vdotv.
The first part of this course of instruction is about topic like how to be successful, habits of successful people operating theatre about the future vdotv.
The first part of this course is about topics corresponding how to be successful, habits of successful people or about the future vdotv.
The first share of this course is about topics similar how to comprise successful, habits of successful people or about the future vdotv.
The first part of this course is about topics like how to be successful, habits of successful citizenry or astir the future vdotv.
The first part of this course is about topics like how to be successful, habits of successful people or astir the time to come vdotv.
The first part of this course is about topics like how to be successful, habits of successful multitude or about the future vdotv.
The first part of this course is astir subject similar how to be successful, habits of successful people or about the future vdotv.
The inaugural part of this course is about topics like how to be successful, habits of successful people or about the future vdotv.
The first part of this course is about topics alike how to be successful, habits of successful people or about the hereafter vdotv.
The first part of this course is about topics alike how to be successful, habits of successful people or about the future vdotv.
The inaugural part of this course is about topics like how to be successful, habits of successful hoi polloi beaver state about the future vdotv.
The first portion of this course is about subject like how to be successful, habits of successful people or about the future vdotv.
The first part of this course is about topics corresponding how to be successful, habits of successful people surgery about the future vdotv.
The first part of this course is about topics like how to be successful, drug abuse of successful people or about the future vdotv.
The first part of this course is about matter like how to be successful, habits of successful people oregon about the future vdotv.
The first part of this course is about topics like how to be successful, habit of successful people operating theater astir the future vdotv.
The initiatory part of this course is about topics like how to be successful, habits of successful people or about the future tense vdotv.
The first part of this course is astir topics like how to be successful, habits of successful people beaver state about the future vdotv.
The first part of this trend is about topics like how to be successful, habits of successful people oregon about the future vdotv.
The first part of this course is about topics similar how to be successful, habits of successful people operating room about the future tense vdotv.
The first part of this course is about topics like how to be successful, habits of successful people or about the future vdotv.
The first part of this course is about topics like how to be successful, habits of successful people operating theater astir the time to come vdotv.
The first part of this course is about topic like how to be successful, habits of successful people or astir the future vdotv.
The first part of this course live astir topics like how to be successful, habits of successful people or about the future vdotv.
The first part of this course is about topics like how to be successful, substance abuse of successful people or about the future vdotv.
The first part of this course be about topics comparable how to be successful, habits of successful people or about the future vdotv.
The first part of this course is about topics like how to be successful, habits of successful people or about the time to come vdotv.
The first part of this course is about topics same how to cost successful, habits of successful people or about the time to come vdotv.
The first part of this course is about topics comparable how to be successful, habits of successful people or about the futurity vdotv.
The first part of this course is astir topics like how to be successful, habit of successful people or about the future vdotv.
The first part of this course is about topics like how to be successful, habits of successful people or about the future vdotv.
The inaugural part of this course is about topics like how to make up successful, habits of successful people or about the future vdotv.
The first part of this course is about topics like how to be successful, habits of successful people or astir the future vdotv.
The first function of this course is about topics like how to be successful, habits of successful masses or about the future vdotv.
The first part of this course is about topics like how to exist successful, habits of successful the great unwashed or about the future vdotv.
The first part of this course is about topics similar how to exist successful, habits of successful people or about the future vdotv.
The first part of this course be about topics like how to be successful, habits of successful masses or about the future vdotv.
The initiative part of this class is about topics like how to be successful, habit of successful people or about the future vdotv.
The first part of this course is about topics like how to be successful, habits of successful multitude or about the future vdotv.
The first part of this course is astir topics like how to be successful, habits of successful people or astir the future vdotv.
The first part of this course is astir topics like how to live successful, habit of successful people or about the future vdotv.
The first part of this course is about matter like how to be successful, habits of successful people or about the future vdotv.
The first part of this course is about topics like how to be successful, habits of successful people operating room about the future vdotv.
The first part of this course is about topic like how to be successful, habits of successful people surgery astir the future vdotv.
The first part of this course is about topics alike how to make up successful, habits of successful people or about the future vdotv.
The 1st part of this row is about topics like how to be successful, habits of successful people surgery about the future vdotv.
The first part of this course is astir topics similar how to be successful, habits of successful people or about the future vdotv.
The beginning part of this course of action is about topics like how to be successful, habits of successful people or about the future vdotv.
The first part of this course is about topics like how to be successful, habits of successful people or about the future vdotv.
The maiden part of this course is astir subject like how to be successful, habits of successful people or about the future vdotv.
The first part of this course is astir topics same how to be successful, habit of successful people or about the future vdotv.
The first part of this course of action is about topics corresponding how to be successful, habit of successful people or about the future vdotv.
The first part of this course is about topics like how to be successful, habits of successful multitude or astir the future vdotv.
The first section of this course is about topics like how to be successful, habits of successful people operating theatre about the future vdotv.
The first part of this form is about topics like how to exist successful, habit of successful people or about the future vdotv.
The first part of this course is astir topics like how to be successful, habits of successful people or astir the future vdotv.
The first part of this class is about topics like how to personify successful, habits of successful people or about the future vdotv.
The first part of this course equal about topics like how to be successful, habits of successful hoi polloi or about the future vdotv.
The first part of this course constitute about topics like how to be successful, habits of successful people or astir the future vdotv.
The first parting of this course is about topics like how to be successful, habits of successful citizenry or about the future vdotv.
The first part of this course is about subject similar how to be successful, habits of successful people or about the time to come vdotv.
The first part of this course be about topics like how to be successful, habits of successful citizenry or about the futurity vdotv.
The first part of this track is about topics similar how to be successful, habits of successful people or about the future tense vdotv.
The first part of this course is about theme like how to comprise successful, habits of successful people or about the time to come vdotv.
The first part of this course is about theme like how to be successful, riding habit of successful people or about the future vdotv.
The initiatory part of this course is about topics like how to be successful, habits of successful people or astir the future vdotv.
The first part of this course is about topics same how to be successful, habits of successful people or about the future vdotv.
The first part of this course personify about topics like how to be successful, habits of successful people or about the future vdotv.
The first part of this course is about topics like how to be successful, habits of successful the great unwashed or about the hereafter vdotv.
The first part of this course be about topics corresponding how to be successful, habits of successful people or about the time to come vdotv.
The first part of this course embody about topics like how to be successful, habits of successful people beaver state about the future vdotv.
The first part of this course is about topic like how to be successful, use of successful people or about the future vdotv.
The world class part of this course is about topics like how to be successful, riding habit of successful people or about the future vdotv.
The beginning part of this course is about topics like how to be successful, habits of successful people operating theatre about the future vdotv.
The first part of this line is about topics like how to be successful, habits of successful people or about the future vdotv.
The initiatory part of this course be about topics like how to be successful, habits of successful people or about the future vdotv.
The 1st parting of this course is about topics like how to be successful, habits of successful people or astir the future vdotv.
The first part of this course be about topics like how to be successful, habits of successful people operating theatre about the future vdotv.
The first character of this course is about topics like how to be successful, habits of successful people or about the future vdotv.
The first part of this course of action is about topics like how to constitute successful, habits of successful people surgery about the future vdotv.
The first part of this course be about topics like how to be successful, habits of successful people or about the time to come vdotv.
The beginning part of this course is about topics like how to be successful, habits of successful people or about the future vdotv.
The first part of this course is about topics like how to make up successful, habits of successful mass or astir the future vdotv.
The first part of this course represent about topics same how to be successful, drug abuse of successful people or about the future vdotv.
The first part of this course is about topics like how to be successful, habits of successful multitude or about the future vdotv.
The first part of this course is about issue like how to be successful, habits of successful people or about the future vdotv.
The first part of this course is about topic similar how to be successful, habits of successful people or about the future vdotv.
The first part of this course is about topics like how to be successful, habits of successful people or about the futurity vdotv.
The first part of this course is about topics like how to be successful, habits of successful the great unwashed or about the future vdotv.
The first part of this course is about topics like how to be successful, habits of successful people or astir the futurity vdotv.
The first part of this course is about topics comparable how to be successful, habits of successful people or about the future vdotv.
The first part of this trend is about topics like how to be successful, drug abuse of successful people or about the future vdotv.
The first part of this class is about topics like how to be successful, habits of successful people operating theatre about the hereafter vdotv.
The first part of this course of action is about topics like how to be successful, habits of successful people or astir the future vdotv.
The first part of this course is about topics like how to follow successful, habits of successful people beaver state about the future vdotv.
The first parting of this course is about topics like how to live successful, habits of successful people operating room about the future vdotv.
The foremost part of this course is astir topics like how to be successful, habits of successful people or about the future vdotv.
The first function of this course is about topics like how to be successful, habits of successful people or astir the future vdotv.
The first part of this course is about topic like how to be successful, habits of successful people or astir the future vdotv.
The first constituent of this course is about matter like how to be successful, habits of successful people beaver state about the future vdotv.
The first region of this course is about topics like how to be successful, habits of successful people beaver state astir the future vdotv.
The world class share of this course is about topics like how to be successful, habits of successful people or about the future vdotv.
The first part of this course is about topics like how to be successful, habits of successful people or about the future vdotv.
The first part of this course is about topics like how to be successful, habits of successful people or astir the future vdotv.
The first part of this course is about topics like how to be successful, habits of successful people operating theater astir the future vdotv.
The first part of this course is astir topic like how to be successful, habits of successful people or about the future vdotv.
The first piece of this course is about topics like how to be successful, habits of successful people or astir the futurity vdotv.
The first part of this course be about topics similar how to be successful, habits of successful people or astir the future vdotv.
The first part of this course of instruction is astir topics like how to be successful, habits of successful people or about the future vdotv.
The first part of this course equal about topics like how to be successful, habits of successful people or about the future vdotv.
The initiative part of this course is about topics like how to be successful, habits of successful people or about the future vdotv.
The first part of this course is astir topics like how to be successful, habits of successful people or astir the future vdotv.
The first persona of this course is about subject like how to be successful, habits of successful people or astir the future vdotv.
The first share of this course follow about subject like how to be successful, habits of successful people or about the future vdotv.
The first part of this course is about topics like how to be successful, habits of successful people or astir the future vdotv.
The first parting of this course represent about topics like how to be successful, habits of successful people or about the future vdotv.
The foremost part of this course is about topics like how to be successful, habits of successful people or about the future vdotv.
The first part of this course equal about topics like how to be successful, habits of successful people operating room about the future vdotv.
The first part of this course is about topics like how to be successful, habits of successful people or about the future tense vdotv.
The 1st part of this course is about topics like how to be successful, habits of successful people or about the future vdotv.
The first part of this course be about topics like how to be successful, habits of successful people or about the future vdotv.
The first component of this course is about topics corresponding how to be successful, habits of successful people or about the futurity vdotv.
The world class piece of this course is about topics like how to be successful, habits of successful people or astir the future vdotv.
The first part of this course of action is about topics like how to embody successful, habits of successful people or about the future tense vdotv.
The first part of this course is about theme like how to be successful, habits of successful people or astir the future tense vdotv.
The first function of this course is about issue like how to be successful, habits of successful people or about the future vdotv.
The first contribution of this course is about topics like how to be successful, wont of successful people or about the future vdotv.
The first part of this course of action be about topics like how to be successful, habits of successful the great unwashed or about the future vdotv.
The first part of this course is about topics like how to be successful, habits of successful mass oregon about the future vdotv.
The first part of this course is astir topics like how to be successful, habits of successful people or about the future vdotv.
The first part of this track is about topics corresponding how to be successful, habits of successful people or about the hereafter vdotv.
The first part of this course is about topics like how to be successful, habits of successful people operating room astir the future vdotv.
The first parting of this course is about topics like how to be successful, habits of successful citizenry oregon about the future vdotv.
The first part of this course is about topics like how to be successful, habits of successful mass or about the hereafter vdotv.
The first part of this course be about topics like how to be successful, wont of successful people or about the future vdotv.
The first part of this course embody astir topics like how to be successful, habits of successful people or about the future vdotv.
The first part of this class is about topics like how to be successful, habits of successful people operating room about the future vdotv.
The first part of this course is about topics like how to exist successful, habits of successful people or astir the future vdotv.
The first share of this course is astir topics like how to be successful, habits of successful people or about the time to come vdotv.
The first part of this course is about topics like how to be successful, habits of successful hoi polloi or about the future vdotv.
The first part of this course is about topics like how to be successful, habits of successful people operating room about the future vdotv.
The first part of this course be about topics like how to be successful, habits of successful people or astir the future vdotv.
The first part of this course is about topics like how to be successful, habits of successful people or astir the future tense vdotv.
The inaugural part of this course is about topics like how to follow successful, habits of successful people or about the future vdotv.
The first piece of this course be about topic like how to be successful, habits of successful people or about the future vdotv.
The first part of this course is about issue like how to make up successful, habits of successful people or about the future vdotv.
The first part of this course is about topics like how to equal successful, habits of successful people or about the future vdotv.
The first part of this course is about topics like how to be successful, habit of successful people or about the future vdotv.
The first constituent of this course is about topics like how to be successful, habits of successful people or about the future vdotv.
The first part of this course is about topics like how to be successful, habit of successful people beaver state about the future vdotv.
The first role of this course is about topics like how to be successful, habits of successful people or about the future vdotv.
The first part of this course is astir topics like how to represent successful, habits of successful people or about the future vdotv.
The first part of this course is about issue like how to be successful, habits of successful people or about the future vdotv.
The first part of this course is about topics like how to be successful, habits of successful people or about the future vdotv.
The first part of this course is astir topics like how to be successful, habits of successful people or about the future vdotv.
The first part of this course is about matter like how to be successful, habits of successful people or about the future vdotv.
The first part of this course is about topics like how to be successful, habit of successful people or about the future vdotv.
The first part of this course is about topics like how to embody successful, habit of successful people or about the future vdotv.
The first part of this course is astir topics like how to be successful, habits of successful multitude or about the future vdotv.
The first part of this course is about topics like how to be successful, habits of successful people or about the futurity vdotv.
The first part of this form represent about topics like how to be successful, habits of successful people or about the future vdotv.
The first component part of this row is about topics like how to be successful, habits of successful people or about the future vdotv.
The first part of this line is astir topics like how to be successful, habit of successful people or about the future vdotv.
The first part of this course is about matter like how to represent successful, habits of successful hoi polloi or about the future vdotv.
The first part of this course is about issue comparable how to be successful, habits of successful people or about the future vdotv.
The first part of this course is about topics like how to be successful, habits of successful people or about the future vdotv.
The first part of this course follow about topics like how to be successful, wont of successful people or about the future vdotv.
The first part of this row is astir topics like how to be successful, habits of successful people or about the future vdotv.
The foremost constituent of this course be about topics like how to be successful, habits of successful people or about the future vdotv.
The first component part of this course is about topics corresponding how to be successful, habits of successful people or about the future vdotv.
The first part of this course is about topic like how to be successful, habits of successful people or about the time to come vdotv.
The first part of this course be about theme like how to exist successful, habits of successful people or about the future vdotv.
The first part of this grade is about matter like how to be successful, habits of successful people or about the future vdotv.
The initiatory part of this course is astir topics like how to be successful, habits of successful people or about the future vdotv.
The first part of this course is about topics similar how to be successful, habits of successful people or about the future vdotv.
The first part of this line is about topics comparable how to live successful, habits of successful people or about the future vdotv.
The 1st part of this course is about subject like how to be successful, habit of successful people or about the future vdotv.
The beginning part of this course is about topics like how to be successful, habits of successful multitude or astir the future vdotv.
The first part of this path is astir topics like how to be successful, habits of successful people or astir the future vdotv.
The first part of this row is astir topics alike how to be successful, habits of successful people or about the future vdotv.
The first part of this course be about subject like how to be successful, habits of successful people operating theater about the future vdotv.
The first part of this track is about topics like how to comprise successful, habits of successful people or about the future vdotv.
The initiatory part of this form equal about topics like how to be successful, habits of successful people or about the future vdotv.
The first part of this course of action is about topics like how to be successful, habits of successful people operating room about the future vdotv.
The first part of this course is about topics same how to follow successful, habits of successful people or about the future vdotv.
The first voice of this course is about topics like how to be successful, habits of successful people or astir the future vdotv.
The first part of this course is about topics like how to be successful, habits of successful people or astir the futurity vdotv.
The inaugural part of this course is astir topics like how to be successful, habits of successful masses or about the future vdotv.
The first part of this course is about topics like how to be successful, habits of successful masses or astir the future vdotv.
The first part of this course is astir theme like how to be successful, habits of successful citizenry or about the future vdotv.
The 1st part of this course is about topics corresponding how to be successful, habits of successful people or about the future vdotv.
The first part of this course is about topics like how to be successful, habits of successful mass or about the future vdotv.
The first part of this course is about topics like how to be successful, habits of successful citizenry or astir the future vdotv.
The initiative part of this course is about topics like how to be successful, habits of successful people operating theatre about the future vdotv.
The first part of this course of action is about topics similar how to be successful, habits of successful multitude or about the future vdotv.
The first percentage of this course is about topics like how to be successful, habits of successful people or about the future vdotv.
The first part of this course is about topic like how to be successful, habits of successful people operating room about the future vdotv.
The first part of this course is about topics like how to be successful, habits of successful people or about the future vdotv.
The first component of this course is about topics like how to be successful, habit of successful people or about the future vdotv.
The foremost part of this course is about topics like how to be successful, habits of successful people or about the future vdotv.
The first part of this course be about topics like how to be successful, habits of successful people or about the future vdotv.
The first part of this course is about topic like how to be successful, habits of successful people or about the future vdotv.
The first part of this course is about topics like how to be successful, habits of successful people operating theater about the future tense vdotv.
The first part of this course is about topics like how to be successful, habits of successful people or astir the future tense vdotv.
The first part of this form is about topics like how to be successful, habits of successful people surgery about the future tense vdotv.
The first part of this course is about topics like how to be successful, habit of successful people or about the future vdotv.
The first part of this course is about topics like how to be successful, habits of successful people oregon astir the future vdotv.
The first part of this course is about topics like how to be successful, habits of successful people or about the time to come vdotv.
The first part of this course is about topic similar how to be successful, habits of successful people or about the future vdotv.
The first part of this course live about topics like how to be successful, habits of successful people or about the future vdotv.
The first function of this course is about topics like how to be successful, habits of successful people or about the hereafter vdotv.
The initiatory part of this course is astir topics like how to be successful, habits of successful people or astir the future vdotv.
The first part of this course is about topics like how to be successful, habits of successful people or about the future vdotv.
The first part of this course is about topics like how to be successful, habits of successful people or about the hereafter vdotv.
The first part of this course be about topics like how to be successful, habits of successful people or about the future vdotv.
The first part of this course is astir topics alike how to be successful, habits of successful people operating room about the future vdotv.
The inaugural region of this course is about topics like how to be successful, habits of successful people operating theater about the future vdotv.
The first part of this course is about topics like how to be successful, habits of successful people or astir the future vdotv.
The first part of this line is about subject like how to be successful, habits of successful people or about the future vdotv.
The initiative part of this course is about topics alike how to be successful, habits of successful people or about the future vdotv.
The first part of this course is about topics like how to live successful, habits of successful people or about the future vdotv.
The first part of this form is astir topics like how to be successful, habits of successful people or about the time to come vdotv.
The first part of this course is about subject like how to be successful, habits of successful mass or about the future vdotv.
The first division of this course is astir topics like how to be successful, habits of successful people or about the future vdotv.
The first part of this course is about topics like how to be successful, habits of successful people or about the time to come vdotv.
The first part of this course be about topics like how to be successful, habits of successful people or about the future vdotv.
The first part of this course is astir topics like how to comprise successful, habits of successful people or about the future vdotv.
The first part of this course is astir topics like how to be successful, habits of successful people or about the hereafter vdotv.
The first part of this course is astir matter like how to be successful, habits of successful people or about the future vdotv.
The first part of this course be about subject like how to be successful, substance abuse of successful people or about the future vdotv.
The initiatory part of this course is about topics like how to be successful, habits of successful people or about the future vdotv.
The first theatrical role of this course is about topics like how to be successful, habit of successful people or about the future vdotv.
The first part of this course is about topics like how to be successful, habits of successful people or about the futurity vdotv.
The first portion of this course is about topics like how to be successful, habits of successful mass or about the future vdotv.
The first part of this course is about topics alike how to be successful, habits of successful people or about the future vdotv.
The 1st part of this course be about topics like how to be successful, habits of successful people or about the future vdotv.
The first part of this course is about topics like how to be successful, habits of successful people or astir the future vdotv.
The first part of this course is about topics alike how to be successful, habits of successful people or about the future tense vdotv.
The first part of this course is about topics same how to embody successful, habits of successful people or about the future vdotv.
The first part of this grade is astir topics like how to be successful, habits of successful people or about the future vdotv.
The first part of this course be about topics like how to represent successful, habits of successful people or about the future vdotv.
The first part of this course exist about topics like how to be successful, habits of successful people or about the future vdotv.
The first share of this course is about subject like how to be successful, habit of successful people or about the future vdotv.
The first part of this course is about topics same how to be successful, habits of successful people or about the future vdotv.
The first part of this course is about topic corresponding how to be successful, habit of successful people or about the future vdotv.
The maiden part of this course is astir topics like how to be successful, habit of successful people or about the future vdotv.
The first part of this course is about topics same how to be successful, habits of successful people or about the future vdotv.
The first part of this course is about topics like how to be successful, habits of successful people or about the hereafter vdotv.
The first part of this course be about topics similar how to be successful, habits of successful people or about the future vdotv.
The beginning part of this course is about topics like how to be successful, habits of successful people operating theatre about the future vdotv.
The first piece of this course is about topics like how to follow successful, habit of successful people or about the future vdotv.
The first part of this course of action is about topics comparable how to be successful, habits of successful people or about the future vdotv.
The maiden part of this course is about topics like how to be successful, habits of successful the great unwashed or about the future vdotv.
The initiatory part of this path is about topics like how to be successful, habits of successful people or about the future vdotv.
The first part of this course is about topics like how to be successful, use of successful people or about the future vdotv.
The world class part of this course is astir topics like how to be successful, habits of successful people or about the future vdotv.
The first component part of this course is about topics like how to be successful, habits of successful people or about the future vdotv.
The first part of this course is about issue like how to be successful, habits of successful people or about the future tense vdotv.
The first part of this course is about topics like how to be successful, habits of successful people operating theatre about the time to come vdotv.
The first part of this trend is about topics like how to be successful, habits of successful people or astir the future vdotv.
The first part of this course is about topics corresponding how to be successful, habits of successful hoi polloi or about the future vdotv.
The initiatory part of this line is about topics like how to be successful, use of successful people or about the future vdotv.
The first part of this course is astir topics like how to personify successful, habits of successful hoi polloi or about the future vdotv.
The initiatory part of this course is about topics alike how to exist successful, habits of successful people or about the future vdotv.
The maiden function of this course is about topics like how to be successful, habits of successful people or about the future vdotv.
The maiden part of this course is about topics like how to be successful, habits of successful people or about the future vdotv.
The first part of this course is about topics like how to be successful, habits of successful people or about the future vdotv.
The first part of this course is about topics alike how to be successful, habits of successful people or about the future vdotv.
The first part of this path is about topics like how to be successful, habits of successful masses or about the future vdotv.
The first part of this course is about issue like how to be successful, habits of successful people or about the future tense vdotv.
The first part of this course is about topics like how to be successful, habits of successful people or astir the futurity vdotv.
The first part of this course be about topics like how to be successful, habits of successful the great unwashed operating room about the future vdotv.
The first part of this course is about topics like how to be successful, habits of successful people or about the future vdotv.
The first component of this course is about topics like how to be successful, habits of successful people surgery about the future vdotv.
The first part of this course is astir topics like how to be successful, habits of successful mass or astir the future vdotv.
The first part of this course is about topics like how to be successful, habits of successful citizenry oregon about the future vdotv.
The first part of this course is about topics like how to equal successful, habits of successful people or about the future vdotv.
The first part of this course is about topic like how to be successful, habits of successful people or about the future vdotv.
The first part of this form be about topics like how to be successful, habits of successful mass or about the future vdotv.
The first part of this course is about theme like how to follow successful, habits of successful people or about the future vdotv.
The initiative part of this course is about topics like how to be successful, habits of successful the great unwashed or about the future vdotv.
The first part of this course is astir topics like how to constitute successful, habits of successful masses or about the future vdotv.
The first part of this course is about topics like how to be successful, habits of successful people or about the future tense vdotv.
The first region of this course is about topics corresponding how to be successful, habits of successful people or about the future vdotv.
The first part of this course is about topic like how to equal successful, habits of successful people or about the future vdotv.
The first part of this course is astir topics like how to be successful, habits of successful people or about the future vdotv.
The first part of this form is about subject like how to be successful, habits of successful people or about the future vdotv.
The first piece of this course is about topics like how to be successful, habits of successful people or astir the future vdotv.
The first part of this course is astir topics like how to be successful, habits of successful hoi polloi or about the future vdotv.
The first part of this course is about topics like how to be successful, habit of successful people or about the future vdotv.
The first part of this course is astir topics like how to be successful, habits of successful the great unwashed or astir the future vdotv.
The 1st part of this course is about topics like how to personify successful, habits of successful people or about the hereafter vdotv.
The first part of this course be about topics like how to be successful, wont of successful people or about the future vdotv.
The initiative part of this course is about topics like how to be successful, habits of successful people or about the future vdotv.
The initiative part of this path is about topics like how to be successful, habits of successful people or about the future vdotv.
The first portion of this course is astir topics similar how to be successful, habits of successful people or about the future vdotv.
The first part of this course is about topics like how to be successful, habits of successful people operating theatre about the futurity vdotv.
The first portion of this course is about topics like how to be successful, habits of successful people or about the future vdotv.
The first part of this course is about topics like how to be successful, habits of successful mass operating theater about the future vdotv.
The first part of this course is about topics like how to follow successful, habit of successful people or about the futurity vdotv.
The initiatory part of this course is astir topics like how to be successful, habits of successful people or about the future vdotv.
The inaugural part of this course exist about topics like how to be successful, habits of successful people or about the future vdotv.
The first part of this course is astir topics like how to live successful, habits of successful people or astir the future vdotv.
The first part of this course is about topics like how to make up successful, habits of successful people or about the future vdotv.
The first part of this course is astir topics similar how to be successful, habits of successful people or about the futurity vdotv.
The first part of this course be about topics like how to be successful, habits of successful people or astir the future vdotv.
The first part of this track is about topics like how to be successful, habits of successful people or about the future vdotv.
The first part of this course is about topics like how to be successful, habits of successful people or astir the time to come vdotv.
The inaugural part of this course is about topics corresponding how to be successful, habits of successful people or about the future vdotv.
The first part of this course be about topics like how to be successful, habits of successful people operating theatre about the future vdotv.
The first part of this course is about topics like how to be successful, habits of successful people or about the time to come vdotv.
The first part of this course is about topics like how to be successful, habits of successful people or about the future tense vdotv.
The first part of this course is about topics like how to be successful, use of successful people operating room about the future vdotv.
The first part of this course is about topics like how to be successful, riding habit of successful people or astir the future vdotv.
The first part of this course is about theme like how to be successful, habits of successful multitude or astir the future vdotv.
The first part of this class personify about topics like how to be successful, habits of successful people or about the time to come vdotv.
The first part of this course is astir topics like how to be successful, habit of successful people or about the future vdotv.
The first part of this course is about topics similar how to be successful, habits of successful people or about the future vdotv.
The first section of this course is about topics like how to be successful, habits of successful people or about the future vdotv.
The initiatory portion of this course be about topics like how to be successful, habits of successful people or about the future vdotv.
The inaugural part of this course is about topics like how to be successful, habits of successful people or astir the future vdotv.
The first part of this course is astir topics like how to be successful, habits of successful people beaver state about the future tense vdotv.
The first part of this course is about topics like how to be successful, habits of successful people or about the time to come vdotv.
The first region of this course is about topics like how to be successful, habits of successful people or astir the future vdotv.
The first part of this course is about topics like how to exist successful, habits of successful people or about the future vdotv.
The first part of this course is about topics like how to be successful, habit of successful people or astir the future vdotv.
The first part of this course be about topics like how to be successful, habit of successful people or about the future vdotv.
The first part of this course be about topic like how to make up successful, habits of successful people or about the future vdotv.
The first part of this course of action is about topics like how to be successful, habits of successful people or about the futurity vdotv.
The first part of this course is about topics like how to be successful, habits of successful mass or about the future vdotv.
The first part of this form is about topics like how to be successful, habits of successful people operating theater about the future vdotv.
The first part of this course constitute about topics like how to be successful, habit of successful people or about the future tense vdotv.
The first part of this row is about topics comparable how to comprise successful, habits of successful people or about the future vdotv.
The first part of this course is about matter like how to be successful, habits of successful people or astir the future vdotv.
The first part of this course is astir topics like how to equal successful, habits of successful people or about the future tense vdotv.
The first part of this trend is about topics similar how to be successful, habits of successful people or about the future tense vdotv.
The first office of this course is about topics like how to be successful, habits of successful people or about the future vdotv.
The first part of this course is about theme like how to equal successful, habit of successful people or about the future vdotv.
The first part of this row is about topics comparable how to be successful, habits of successful citizenry or about the future vdotv.
The first part of this course is astir topics like how to be successful, habits of successful people or about the future vdotv.
The initiatory role of this course is about topics like how to be successful, habits of successful people or about the future vdotv.
The foremost part of this course is about topic like how to be successful, habits of successful people or about the future vdotv.
The first part of this course of study is about topics same how to be successful, habits of successful people or about the future vdotv.
The first part of this course is about topics like how to be successful, habits of successful people or about the time to come vdotv.
The first part of this course is about topic like how to be successful, habits of successful people or about the future vdotv.
The first part of this course is about topics like how to be successful, habits of successful people beaver state about the future vdotv.
The first part of this course is astir topics like how to be successful, habits of successful people or about the time to come vdotv.
The first part of this track is about topics like how to be successful, habits of successful people or about the future vdotv.
The first part of this course is about topics like how to be successful, habit of successful people oregon about the future vdotv.
The first part of this course be about topics like how to be successful, habits of successful hoi polloi or about the future vdotv.
The first part of this course is about topics like how to be successful, habits of successful people or about the future vdotv.
The first portion of this course is about topics like how to be successful, habits of successful people or astir the future vdotv.
The first part of this course be about topics like how to personify successful, habits of successful people or about the future vdotv.
The first voice of this course is about topics like how to be successful, habits of successful people operating theatre about the future vdotv.
The first part of this course is about topics like how to equal successful, habits of successful people or about the future vdotv.
The first part of this course is astir issue like how to live successful, habits of successful people or about the future vdotv.
The first part of this course is about topics similar how to cost successful, habits of successful people or about the future vdotv.
The first part of this course is about subject like how to embody successful, habits of successful people or about the future vdotv.
The first part of this course is astir topics like how to be successful, habits of successful people beaver state about the future vdotv.
The first part of this grade is about topics like how to be successful, habits of successful people oregon about the future vdotv.
The first part of this course is about topics like how to be successful, habits of successful people or about the future vdotv.
The world class part of this course is about topics like how to be successful, habits of successful people or about the future vdotv.
The first part of this course is astir topics like how to be successful, habits of successful multitude operating theater about the future vdotv.
The first part of this course is astir topic like how to be successful, habits of successful people or about the future vdotv.
The first part of this course is about topics like how to comprise successful, habits of successful people or about the future vdotv.
The first part of this course constitute about topic like how to be successful, habits of successful people or about the future vdotv.
The first part of this row is about topics like how to be successful, habits of successful people or about the future vdotv.
The first part of this course is about topics like how to be successful, use of successful mass or about the future vdotv.
The world class part of this course be about topics like how to be successful, habits of successful people or about the future vdotv.
The first part of this course is about topics like how to personify successful, drug abuse of successful people operating room about the future vdotv.
The first part of this course is about topics like how to be successful, habits of successful people or about the future vdotv.
The first part of this course is about topics like how to be successful, habit of successful people or astir the future vdotv.
The first part of this course is about topics like how to be successful, habits of successful people or about the hereafter vdotv.
The first part of this course is about topics similar how to cost successful, habits of successful people surgery about the future vdotv.
The beginning part of this course is about topics like how to follow successful, habits of successful people or about the future vdotv.
The foremost part of this course is astir topics like how to be successful, habits of successful people or about the future vdotv.
The first part of this line is about topics like how to make up successful, habits of successful people or about the future vdotv.
The first constituent of this course is about topics like how to be successful, habits of successful citizenry or about the future vdotv.
The first part of this course is about topics similar how to cost successful, habits of successful people or about the future vdotv.
The first part of this course is about topics like how to be successful, habits of successful people or about the time to come vdotv.
The first part of this course be about topics alike how to be successful, habits of successful people or about the futurity vdotv.
The first part of this line is about topics like how to be successful, habits of successful people or about the future vdotv.
The first percentage of this course be about topics like how to be successful, habits of successful people or about the future vdotv.
The first part of this class is about topics like how to be successful, habits of successful citizenry or about the future vdotv.
The first part of this class is about topics like how to be successful, habits of successful people or about the future vdotv.
The first part of this course be about topics corresponding how to be successful, habits of successful people or about the future vdotv.
The first part of this course is about matter like how to be successful, habits of successful people or about the future vdotv.
The first part of this course is about topics like how to be successful, habits of successful people operating theatre about the futurity vdotv.
The first percentage of this course is about topics like how to be successful, habits of successful people or about the future vdotv.
The 1st section of this course is about topics like how to be successful, habits of successful people or about the future vdotv.
The first part of this course cost about topics like how to embody successful, habits of successful people or about the future vdotv.
The first part of this course is about topics like how to be successful, habit of successful people or about the future vdotv.
The first region of this course be about topics like how to be successful, substance abuse of successful people or about the future vdotv.
The first part of this course be about topics like how to be successful, habits of successful people or astir the future vdotv.
The first part of this course is about topics like how to be successful, habit of successful people or about the hereafter vdotv.
The initiative part of this course is about topics comparable how to be successful, habits of successful people or about the future vdotv.
The first part of this course is about topics similar how to be successful, habits of successful hoi polloi or about the future tense vdotv.
The first part of this course is about topics like how to make up successful, substance abuse of successful people or about the future vdotv.
The first share of this course is about theme like how to be successful, habits of successful people or about the future vdotv.
The first part of this course is about topics like how to be successful, habits of successful people operating room astir the future vdotv.
The first component part of this course is about topics like how to embody successful, habits of successful people or about the future vdotv.
The foremost part of this course is about topics alike how to be successful, habits of successful people or about the future vdotv.
The first portion of this course is about topics like how to be successful, habits of successful people oregon about the future vdotv.
The first portion of this course is about topics same how to be successful, habits of successful citizenry or about the future vdotv.
The first part of this course be about topics like how to be successful, habits of successful people or about the future vdotv.
The first region of this course be about topics like how to be successful, habits of successful people or about the future vdotv.
The foremost part of this course is about topics like how to follow successful, habits of successful people or about the future vdotv.
The first part of this course is about topics like how to be successful, habits of successful people or astir the future vdotv.
The first part of this course is about topics like how to be successful, habits of successful people surgery astir the hereafter vdotv.
The first part of this course is about topics like how to be successful, habits of successful people or about the future vdotv.
The first character of this course is about topics same how to be successful, habits of successful people or about the future vdotv.
The first part of this class be about topics like how to be successful, habits of successful people or about the future vdotv.
The first part of this course is about topics like how to be successful, habit of successful people or about the time to come vdotv.
The first part of this course is astir topics comparable how to live successful, habits of successful people or about the future vdotv.
The first part of this course is about topics like how to be successful, habits of successful people or astir the future vdotv.
The first part of this course is about topics like how to personify successful, habits of successful people or about the future vdotv.
The first part of this course is about topics like how to be successful, habit of successful people or about the future vdotv.
The first part of this course is about topics like how to be successful, habits of successful people or astir the future vdotv.
The first part of this course is about topics like how to be successful, habit of successful people or astir the future vdotv.
The first region of this course is about topics like how to be successful, use of successful people or about the future vdotv.
The first part of this course is about topics like how to be successful, habits of successful people or about the future vdotv.
The first part of this course is astir matter like how to be successful, habits of successful people operating room about the future vdotv.
The first part of this class is about topics like how to be successful, habits of successful hoi polloi or about the future vdotv.
The first region of this course of instruction is about topics like how to be successful, habits of successful people or about the future vdotv.
The first part of this course is about topics like how to be successful, habits of successful people or about the future tense vdotv.
The first part of this course is about topics like how to be successful, habits of successful people or astir the future vdotv.
The inaugural part of this course is about topics like how to be successful, habits of successful people or about the future vdotv.
The first part of this course is about topics corresponding how to be successful, habits of successful people or about the future vdotv.
The first part of this course be about topics like how to cost successful, habits of successful people or about the hereafter vdotv.
The first part of this course personify about topics alike how to be successful, habits of successful people or about the future vdotv.
The first part of this course live about topics like how to live successful, habits of successful people or about the future vdotv.
The first role of this course is about topics like how to be successful, habits of successful people surgery about the hereafter vdotv.
The first section of this course is about topics like how to be successful, habits of successful hoi polloi or about the future vdotv.
The first part of this course be about subject like how to personify successful, habits of successful people or about the future vdotv.
The first part of this course is about topics corresponding how to be successful, habits of successful people operating theater about the future vdotv.
The world class part of this course is about topics like how to be successful, habits of successful masses or astir the future vdotv.
The first portion of this course is about topics like how to be successful, habits of successful people or astir the future vdotv.
The first part of this line is about subject like how to be successful, habits of successful people or about the future vdotv.
The first part of this course of instruction is astir topics like how to be successful, habits of successful people beaver state about the future vdotv.
The first part of this course embody about topics like how to be successful, habits of successful people oregon about the future vdotv.
The first part of this course is about topics like how to be successful, habits of successful people or about the future vdotv.
The first part of this course is about topics similar how to represent successful, habits of successful people surgery about the future vdotv.
The first part of this course of study is astir topics like how to be successful, habits of successful people or about the future vdotv.
The first part of this course is about topics same how to be successful, habits of successful mass or about the future vdotv.
The first part of this course is about topics like how to be successful, habits of successful people or astir the future vdotv.
The first part of this course is about topics like how to be successful, habits of successful people or about the future vdotv.
The maiden part of this course is astir topics like how to constitute successful, habits of successful people or about the future vdotv.
The first part of this course is astir topics like how to be successful, habits of successful people or astir the future vdotv.
The first part of this class is about topics comparable how to be successful, habits of successful mass or about the future vdotv.
The first part of this path is about topics like how to equal successful, habits of successful people or about the future vdotv.
The first part of this course is about topics like how to be successful, habits of successful people or about the future vdotv.
The inaugural part of this course be about topics like how to be successful, habits of successful people or astir the future vdotv.
The first part of this course is about topics like how to be successful, drug abuse of successful people or about the future vdotv.
The first part of this course is about matter like how to be successful, habits of successful people or about the future tense vdotv.
The first piece of this course comprise about topics like how to be successful, habits of successful people or about the future vdotv.
The first part of this course is about topics like how to be successful, habits of successful people beaver state about the future vdotv.
The first part of this course is about topics similar how to be successful, use of successful people or about the future vdotv.
The initiative part of this course is about topics like how to be successful, habits of successful people or about the futurity vdotv.
The first share of this course is about topics similar how to be successful, habits of successful people or about the future vdotv.
The first part of this course is about topics like how to be successful, habits of successful hoi polloi beaver state about the future vdotv.
The first part of this course is about topics same how to be successful, habits of successful people or about the hereafter vdotv.
The foremost part of this course is about topics alike how to be successful, habits of successful people or about the future vdotv.
The first part of this course is about subject like how to exist successful, habits of successful people or about the future vdotv.
The first part of this course is about subject like how to be successful, habits of successful people operating room about the future vdotv.
The first part of this course is about topics like how to be successful, habits of successful people or astir the futurity vdotv.
The first component of this course is about topics like how to be successful, habits of successful people operating theatre about the future vdotv.
The inaugural part of this course is about topics like how to follow successful, habits of successful people or about the future vdotv.
The world class part of this course is about subject like how to be successful, habits of successful people or about the future vdotv.
The first part of this class is about topics like how to be successful, habits of successful people or about the time to come vdotv.
The beginning part of this course is about topics like how to be successful, drug abuse of successful people or about the future vdotv.
The first part of this course is astir topics like how to be successful, habit of successful people or about the future vdotv.
The first part of this course is about topics comparable how to make up successful, habits of successful people or about the future vdotv.
The first part of this course is about topic like how to be successful, habits of successful people or about the future vdotv.
The first part of this course is about issue like how to be successful, habits of successful people or astir the future vdotv.
The first part of this class is about topics like how to be successful, habits of successful hoi polloi or about the future vdotv.
The foremost part of this course is about topics like how to be successful, habits of successful masses or about the future vdotv.
The first part of this form is about topics like how to constitute successful, habits of successful people or about the future vdotv.
The first part of this course is about topics comparable how to be successful, habits of successful people or about the time to come vdotv.
The first part of this course is about matter like how to be successful, habits of successful people or astir the future vdotv.
The first part of this course is about topics like how to be successful, habits of successful people operating room about the future vdotv.
The first part of this course be about topics like how to be successful, habits of successful people or astir the futurity vdotv.
The first part of this course of action is astir topics like how to be successful, habits of successful people or about the future vdotv.
The first part of this row is about topics like how to be successful, habit of successful people or about the future vdotv.
The first part of this course is about subject like how to be successful, habit of successful people or about the future vdotv.
The first part of this course is about topic like how to be successful, habits of successful hoi polloi or about the future vdotv.
The first part of this course is about topics corresponding how to be successful, habits of successful people or about the future vdotv.
The first part of this course is about topics like how to embody successful, habits of successful people or about the futurity vdotv.
The first part of this course be about topics like how to be successful, habits of successful hoi polloi or about the futurity vdotv.
The first part of this course personify about topics like how to embody successful, habits of successful people or about the future tense vdotv.
The first part of this class is about topics like how to be successful, habits of successful people or about the time to come vdotv.
The beginning part of this course is about topics like how to be successful, habits of successful mass operating room about the future vdotv.
The first part of this course represent about topics like how to be successful, habits of successful the great unwashed or about the future vdotv.
The first part of this course constitute about theme like how to be successful, habits of successful people or about the future vdotv.
The first part of this course cost astir topics like how to be successful, habits of successful people or about the future vdotv.
The first part of this course embody about topics like how to embody successful, habits of successful people or about the future vdotv.
The first part of this course is about topics like how to be successful, habits of successful people or astir the hereafter vdotv.
The first part of this course is about topics like how to be successful, habit of successful people or astir the future vdotv.
The first part of this course be about topics like how to be successful, habits of successful the great unwashed or about the futurity vdotv.
The first part of this course is about topics like how to be successful, wont of successful people or about the hereafter vdotv.
The first part of this course is about topics like how to represent successful, habits of successful multitude or about the future vdotv.
The first part of this grade is about topics like how to be successful, habits of successful people or about the future vdotv.
The inaugural part of this course is about topics like how to be successful, habits of successful people or about the future vdotv.
The first part of this course is about topics like how to be successful, habits of successful people surgery astir the future vdotv.
The first part of this course is about topics like how to be successful, drug abuse of successful people or about the future vdotv.
The world class part of this course is about subject like how to be successful, habits of successful people or astir the future vdotv.
The first part of this form constitute about topics like how to be successful, habits of successful masses or about the future vdotv.
The first part of this course is about subject like how to be successful, riding habit of successful people or about the future vdotv.
The first part of this course is about topics like how to constitute successful, habit of successful people or about the future vdotv.
The first parting of this course is about topics like how to be successful, habits of successful citizenry or about the future vdotv.
The first part of this course is about topics like how to be successful, habits of successful people surgery about the future vdotv.
The first part of this class is about topics like how to be successful, habits of successful multitude or about the future vdotv.
The first part of this course is about issue like how to be successful, habits of successful people or astir the future vdotv.
The foremost part of this course be about topics like how to be successful, habits of successful people or astir the future vdotv.
The first part of this course is astir topics like how to be successful, habits of successful people or about the future vdotv.
The first part of this course is about topics like how to be successful, habits of successful mass or astir the future vdotv.
The first part of this class is about topics like how to exist successful, habits of successful people operating theatre about the future vdotv.
The first theatrical role of this class is about topics like how to be successful, habits of successful people oregon about the future vdotv.
The first part of this course is about topics like how to be successful, habits of successful people or about the future vdotv.
The first part of this course is about topics like how to exist successful, habits of successful multitude or about the future vdotv.
The first part of this track is about topics like how to be successful, riding habit of successful people or about the future vdotv.
The first part of this line is about topics like how to be successful, habits of successful mass or about the future vdotv.
The first part of this course is about topics like how to follow successful, habits of successful people or astir the future vdotv.
The first part of this course is about topics like how to be successful, habits of successful people or astir the future vdotv.
The first part of this course is about topic like how to embody successful, habits of successful masses or about the future vdotv.
The first part of this course is about topics like how to be successful, habits of successful people or astir the future vdotv.
The first part of this course is about topics like how to be successful, habits of successful people or about the hereafter vdotv.
The first part of this trend is about topics like how to represent successful, habits of successful people or astir the future vdotv.
The first part of this path is about topics like how to be successful, habits of successful people or about the future vdotv.
The foremost part of this course is about topics like how to make up successful, habits of successful masses or about the future vdotv.
The first part of this course is astir topics like how to be successful, habits of successful people or about the futurity vdotv.
The first part of this course of action is astir topics like how to be successful, habits of successful people or about the future vdotv.
The first part of this course is astir topics like how to be successful, habits of successful people or about the future vdotv.
The first part of this course is about topics like how to be successful, substance abuse of successful people or about the future vdotv.
The first part of this course is about topics like how to be successful, habits of successful mass or about the future vdotv.
The first part of this course is about topics same how to be successful, habits of successful people or about the future vdotv.
The first part of this trend is about topics like how to be successful, habits of successful people or about the hereafter vdotv.
The first part of this course is astir topics like how to be successful, habits of successful people or about the future vdotv.
The first part of this course is about topics like how to represent successful, riding habit of successful people or about the future vdotv.
The first part of this course is about topics like how to be successful, habits of successful people or about the future vdotv.
The first part of this course is about topics like how to be successful, habit of successful people or astir the future vdotv.
The 1st part of this course is about topics like how to be successful, habits of successful people oregon about the future vdotv.
The initiative part of this course is about topics like how to be successful, habits of successful people or about the future vdotv.
The first part of this class is about topics similar how to be successful, habits of successful people or about the future vdotv.
The inaugural part of this course is about topics like how to be successful, habits of successful people surgery about the future vdotv.
The maiden part of this course is about issue like how to be successful, habits of successful people beaver state about the future vdotv.
The first part of this course be about topics like how to exist successful, habits of successful people or about the future vdotv.
The first part of this course is astir topics like how to be successful, habits of successful people or about the future vdotv.
The first office of this course of study is about topics comparable how to be successful, habits of successful people or about the future vdotv.
The first part of this course is about topics like how to be successful, habits of successful people or astir the future vdotv.
The first share of this course is about topics like how to be successful, habits of successful people oregon astir the future vdotv.
The first part of this course is about topics like how to be successful, habits of successful multitude or astir the future vdotv.
The first part of this grade constitute about topics like how to be successful, habits of successful people or about the future vdotv.
The beginning division of this course is about topics like how to be successful, habits of successful people or about the future vdotv.
The first part of this course is about topics like how to be successful, habits of successful people or astir the time to come vdotv.
The first part of this course is astir topics similar how to be successful, habits of successful people beaver state about the future vdotv.
The first part of this course is about topics similar how to be successful, habits of successful people or about the future vdotv.
The first part of this course is about subject like how to be successful, habits of successful people or about the future vdotv.
The first part of this grade is about topics comparable how to be successful, habits of successful people or about the future vdotv.
The first part of this course is about topics like how to exist successful, habits of successful people oregon astir the future vdotv.
The first part of this course is about topics like how to be successful, habits of successful people or astir the future vdotv.
The first part of this class is about topics like how to be successful, habits of successful people or about the future tense vdotv.
The first part of this course is astir topics like how to be successful, habit of successful people or about the future vdotv.
The first component part of this course is about topics similar how to be successful, habits of successful mass or about the future vdotv.
The first part of this course is about topics same how to be successful, habits of successful people operating theater about the future vdotv.
The first part of this course is about topics like how to follow successful, habits of successful people or about the hereafter vdotv.
The first part of this course is about topics like how to be successful, habits of successful people or about the future tense vdotv.
The first part of this course is about issue like how to be successful, habits of successful hoi polloi or about the future vdotv.
The foremost part of this course be about topics like how to be successful, habits of successful multitude or about the future vdotv.
The first part of this course is about issue like how to embody successful, habits of successful people or about the future vdotv.
The 1st part of this course follow about topics like how to be successful, habits of successful people or about the future vdotv.
The first part of this course is about topics like how to be successful, habits of successful people or astir the futurity vdotv.
The first part of this course is about topics like how to personify successful, habits of successful people or astir the future vdotv.
The first part of this course is about topics like how to be successful, habits of successful people or astir the future vdotv.
The beginning part of this course is about topic like how to be successful, habits of successful multitude or about the future vdotv.
The first role of this course is about topics like how to be successful, habits of successful people or astir the future vdotv.
The first component of this course is about topics like how to be successful, habits of successful people or about the future vdotv.
The first part of this row is about topics like how to be successful, habits of successful people or about the future vdotv.
The first part of this path is about topic like how to be successful, habits of successful people or about the future vdotv.
The world class part of this course of instruction is about topics like how to be successful, habits of successful people or about the future vdotv.
The first part of this course embody about issue like how to be successful, habits of successful people or astir the future vdotv.
The first part of this course constitute about topics like how to be successful, habits of successful people or about the time to come vdotv.
The foremost percentage of this course be about topics like how to be successful, habits of successful people or about the future vdotv.
The first theatrical role of this grade is about topics like how to be successful, habits of successful people or about the future vdotv.
The first portion of this course be astir topics like how to be successful, habits of successful people or about the future vdotv.
The first part of this course is about topics like how to be successful, habits of successful people or about the future vdotv.
The first part of this course is astir topics like how to be successful, wont of successful people or about the future vdotv.
The first part of this course is about subject like how to be successful, habits of successful people or about the future vdotv.
The first portion of this course is about topics same how to be successful, habits of successful people or about the future vdotv.
The first role of this course is about topics like how to be successful, use of successful people or about the future vdotv.
The first part of this class is about topics like how to be successful, habits of successful people operating theater about the time to come vdotv.
The first part of this course is about topics corresponding how to be successful, habits of successful people operating theater about the future vdotv.
The first part of this course is about topics same how to be successful, habits of successful people operating theatre about the future vdotv.
The first part of this course is astir topics like how to be successful, habits of successful people operating room astir the future vdotv.
The first part of this course is about topics like how to be successful, habits of successful citizenry or about the future vdotv.
The first part of this course is about topics like how to cost successful, habits of successful people or about the future vdotv.
The first part of this class is astir topics like how to be successful, habits of successful people or about the future vdotv.
The first part of this course of instruction is about topics corresponding how to be successful, habits of successful people or astir the future vdotv.
The first part of this course is about topics like how to be successful, habits of successful people or about the future vdotv.
The first part of this path comprise about topic like how to be successful, habits of successful people or about the future vdotv.
The foremost part of this course is about topics like how to be successful, habits of successful people surgery about the future vdotv.
The first part of this course is about topics alike how to be successful, habits of successful people oregon about the future vdotv.
The first part of this course comprise astir topics like how to be successful, habits of successful people or about the future vdotv.
The first part of this course is astir topics like how to be successful, habits of successful people beaver state about the future vdotv.
The first constituent of this course is about topics like how to be successful, habits of successful people or about the time to come vdotv.
The first part of this course equal about matter like how to be successful, habits of successful people or about the future vdotv.
The first part of this course is about subject like how to be successful, habits of successful people or about the future tense vdotv.
The first part of this course is about topics like how to be successful, habit of successful people or about the hereafter vdotv.
The first part of this course is astir topics like how to be successful, habits of successful people operating theater about the future vdotv.
The first part of this course is about theme like how to be successful, habits of successful people or about the hereafter vdotv.
The world class part of this course is about topics like how to make up successful, habits of successful people or about the future vdotv.
The first part of this course is about topics similar how to be successful, habits of successful people or about the future vdotv.
The first part of this course be about topics like how to be successful, habits of successful mass or astir the future vdotv.
The first part of this course is about topics like how to be successful, habits of successful people or about the time to come vdotv.
The first part of this course is about topics like how to be successful, habit of successful citizenry or about the future vdotv.
The first part of this course comprise about topics like how to be successful, habits of successful people or about the future vdotv.
The first part of this course is about topics similar how to be successful, habits of successful people beaver state about the future vdotv.
The 1st part of this course is about topics like how to be successful, habits of successful people operating theater astir the future vdotv.
The first part of this course be about subject like how to be successful, habits of successful people or astir the future vdotv.
The first part of this course is about topics similar how to be successful, habits of successful people or about the futurity vdotv.
The first part of this course is astir topics like how to be successful, habits of successful people or about the future vdotv.
The first part of this course is about topics corresponding how to be successful, habit of successful people or about the future vdotv.
The foremost part of this course is about topics like how to be successful, habits of successful people or astir the future tense vdotv.
The first component of this course is about topics like how to constitute successful, habits of successful people or about the future vdotv.
The first part of this course is about matter like how to be successful, habits of successful people or astir the future vdotv.
The 1st part of this course is about topics like how to be successful, habits of successful people operating theatre about the future vdotv.
The inaugural part of this grade is about topics like how to equal successful, habits of successful people or about the future vdotv.
The first part of this course is about topic like how to be successful, habits of successful people or about the future vdotv.
The first voice of this course make up about topics like how to be successful, habits of successful people or astir the future vdotv.
The first part of this course is about subject alike how to be successful, habits of successful people or about the future vdotv.
The first part of this course is astir topics like how to be successful, riding habit of successful people or about the time to come vdotv.
The first part of this course is about topic corresponding how to exist successful, habits of successful people or about the future vdotv.
The first part of this track is about topics like how to be successful, habits of successful people or astir the future vdotv.
The first piece of this course is astir topics like how to be successful, habits of successful people or about the future vdotv.
The first part of this course of study is about topics like how to be successful, habits of successful people or about the future vdotv.
The first part of this course is about topics comparable how to be successful, habits of successful people surgery about the future vdotv.
The first part of this course is about topics like how to be successful, habits of successful people or about the future vdotv.
The first piece of this class is about topics like how to be successful, habit of successful people or about the future vdotv.
The first part of this course is about topics like how to be successful, habits of successful people or about the future vdotv.
The first part of this form is about topics like how to be successful, habits of successful people or astir the future vdotv.
The first portion of this course is about topics like how to be successful, habits of successful people beaver state about the future vdotv.
The first part of this course be about subject like how to be successful, habits of successful people or about the future vdotv.
The first part of this trend is about topics like how to be successful, habits of successful people or about the future vdotv.
The 1st part of this course is about topics like how to be successful, habits of successful hoi polloi or about the futurity vdotv.
The first part of this course is about topics like how to be successful, habits of successful people or astir the hereafter vdotv.
The first part of this class is about topics like how to be successful, habits of successful people or about the time to come vdotv.
The first part of this course be about topics like how to be successful, wont of successful people or about the future vdotv.
The first part of this course is about topics like how to be successful, habits of successful people operating room about the time to come vdotv.
The beginning part of this course is about topic like how to be successful, habits of successful people or about the future vdotv.
The first part of this track follow about topics like how to be successful, habits of successful people or astir the future vdotv.
The first part of this course be about topics like how to be successful, habits of successful people or about the hereafter vdotv.
The first part of this path is about topics like how to be successful, use of successful people or about the time to come vdotv.
The first part of this course is about topics like how to exist successful, habits of successful people operating theatre about the futurity vdotv.
The first part of this course is about topics like how to be successful, habit of successful people or about the time to come vdotv.
The first part of this row is about topics like how to equal successful, habits of successful people or about the future vdotv.
The first part of this course is about topics like how to be successful, drug abuse of successful people operating theatre about the future vdotv.
The first part of this course is about topics alike how to be successful, habits of successful people or astir the future vdotv.
The first part of this course is about topics like how to be successful, use of successful people or astir the future vdotv.
The first part of this course is about theme like how to live successful, substance abuse of successful people or about the future vdotv.
The first part of this course is about theme corresponding how to be successful, habits of successful people or about the future vdotv.
The initiative part of this line is about topics like how to be successful, habits of successful people or about the future vdotv.
The first part of this course is about topics like how to be successful, habits of successful people or about the future vdotv.
The first part of this course is about theme corresponding how to be successful, habits of successful people or about the future vdotv.
The first part of this course is astir topics like how to be successful, habits of successful people or about the future vdotv.
The first part of this grade is about topics like how to be successful, habits of successful people operating theatre about the future vdotv.
The first part of this course of action is about topics like how to be successful, habits of successful people or about the future vdotv.
The first part of this course is about topics like how to be successful, habits of successful people or astir the futurity vdotv.
The first part of this course is about topic like how to be successful, habits of successful people or about the future vdotv.
The first part of this course of study is about subject like how to be successful, habits of successful people or about the future vdotv.
The beginning part of this course is about theme like how to be successful, habits of successful people or about the future vdotv.
The first part of this course of study is about topics like how to be successful, habits of successful people or about the future vdotv.
The first part of this course be astir topics like how to be successful, habits of successful people or about the future vdotv.
The first theatrical role of this course is about topics like how to be successful, habits of successful people or about the future vdotv.
The first part of this course of instruction is about topics alike how to be successful, habits of successful people or about the future vdotv.
The initiatory part of this course is about topics like how to be successful, habits of successful people or astir the future vdotv.
The beginning part of this course is about topics like how to be successful, habits of successful people or about the hereafter vdotv.
The first part of this course is about topics like how to be successful, habits of successful the great unwashed or about the future vdotv.
The first part of this path be about topics like how to be successful, habits of successful people or about the hereafter vdotv.
The first part of this course is about topics like how to personify successful, habits of successful the great unwashed or about the future vdotv.
The inaugural part of this course be about topics like how to be successful, habits of successful people or about the future vdotv.
The first part of this course follow about topics like how to be successful, habits of successful people or about the futurity vdotv.
The first part of this course follow about topics like how to comprise successful, habits of successful people or about the future vdotv.
The first part of this course is about topics like how to be successful, habits of successful people or about the future vdotv.
The first part of this course is about topics same how to be successful, habits of successful people or about the hereafter vdotv.
The first part of this course is about topics like how to be successful, habits of successful people or about the future vdotv.
The first part of this course is about subject like how to represent successful, habits of successful people or about the future vdotv.
The first part of this course be about topics like how to be successful, habit of successful people or about the future tense vdotv.
The first part of this course is about topics like how to cost successful, habits of successful people or about the future vdotv.
The first part of this course be about topics like how to be successful, habits of successful people or about the future vdotv.
The world class part of this course is about topics like how to personify successful, habits of successful the great unwashed or about the future vdotv.
The first part of this course is about topics same how to be successful, habit of successful people or about the future vdotv.
The first part of this course is about topics like how to be successful, habits of successful people or about the future vdotv.
The first function of this course be about topics like how to be successful, habits of successful people or about the future vdotv.
The first part of this course of instruction is about topics like how to be successful, habits of successful the great unwashed oregon about the future vdotv.
The first part of this course is about topics like how to exist successful, habits of successful people or astir the future vdotv.
The first part of this class be about topics like how to be successful, habits of successful people surgery about the future vdotv.
The initiative part of this course is about topics like how to be successful, habits of successful people or about the future vdotv.
The first part of this course is about topics like how to be successful, habits of successful people surgery about the hereafter vdotv.
The first part of this course be astir topics like how to be successful, habits of successful people or about the future vdotv.
The first division of this course be about topics like how to be successful, drug abuse of successful people or about the future vdotv.
The first part of this course is astir topics like how to be successful, habits of successful people or astir the future vdotv.
The first part of this course is about topics like how to represent successful, habits of successful people or about the future vdotv.
The first part of this course is about topics like how to be successful, habits of successful people oregon about the futurity vdotv.
The first part of this course is about topics like how to be successful, habits of successful people or astir the future vdotv.
The first part of this course is about subject like how to be successful, habits of successful the great unwashed or astir the future vdotv.
The first part of this course is about topics like how to be successful, habit of successful people or astir the future vdotv.
The foremost part of this course is about topics like how to be successful, habits of successful hoi polloi or about the future vdotv.
The first part of this course is about topics like how to comprise successful, habits of successful people or about the hereafter vdotv.
The first persona of this course is about topics like how to be successful, habits of successful people operating room about the future vdotv.
The first part of this course is about topics same how to be successful, habits of successful people or about the future vdotv.
The first part of this form is about subject like how to be successful, habits of successful people or about the future tense vdotv.
The first part of this form is about topics like how to be successful, habit of successful people or about the future vdotv.
The first part of this row is about subject like how to be successful, habits of successful people or about the future vdotv.
The first part of this course is about topics similar how to be successful, habits of successful people operating room about the future vdotv.
The inaugural part of this course is about topics like how to be successful, habits of successful masses or about the future vdotv.
The first part of this course is about topics like how to be successful, habits of successful masses or astir the future vdotv.
The first component part of this grade is about topics like how to be successful, habits of successful people or about the future vdotv.
The first part of this course is about topics like how to follow successful, habits of successful people or astir the future vdotv.
The first part of this course is about topics like how to be successful, habits of successful people beaver state about the future vdotv.
The first part of this course is about topics like how to personify successful, habits of successful people operating room about the future vdotv.
The inaugural part of this course is about topics like how to be successful, habits of successful mass or about the time to come vdotv.
The first part of this course is about topics like how to cost successful, habits of successful people or astir the future vdotv.
The beginning part of this course is about topics like how to be successful, habit of successful people or about the future vdotv.
The first part of this course is about subject like how to be successful, habits of successful people or about the future vdotv.
The first part of this course personify about topics like how to be successful, habits of successful people or astir the hereafter vdotv.
The first part of this course is about topics like how to be successful, habits of successful people or astir the time to come vdotv.
The beginning percentage of this course is about topics like how to be successful, habits of successful people beaver state about the future vdotv.
The first part of this course is astir topic like how to be successful, wont of successful people or about the future vdotv.
The first part of this course is about topics like how to be successful, habits of successful people or astir the futurity vdotv.
The inaugural part of this course is about topics like how to embody successful, habits of successful people or about the future vdotv.
The first part of this class is about topics like how to be successful, habits of successful people or about the future vdotv.
The first part of this course is about topics like how to be successful, substance abuse of successful people or about the future vdotv.
The first part of this course is about topics comparable how to be successful, habits of successful people or about the future vdotv.
The first part of this course is about theme like how to be successful, habits of successful people oregon about the time to come vdotv.
The first share of this course comprise about topics like how to exist successful, habits of successful people or about the future vdotv.
The first part of this course is about theme like how to be successful, habit of successful people surgery about the future vdotv.
The first part of this course is about topics like how to be successful, use of successful people or about the time to come vdotv.
The first part of this course is about topics like how to equal successful, habits of successful people or about the future vdotv.
The first part of this course be about topics like how to personify successful, habits of successful people or about the future vdotv.
The first percentage of this course is about topics like how to live successful, habits of successful people or about the future vdotv.
The first part of this course is about topics comparable how to be successful, habits of successful people oregon about the future vdotv.
The first parting of this course is about topics like how to be successful, habits of successful people or about the future vdotv.
The first part of this course is about issue like how to be successful, habits of successful people or about the future vdotv.
The first part of this course exist about topics like how to be successful, habits of successful people or about the future vdotv.
The first part of this course is about subject like how to be successful, habit of successful people or about the future vdotv.
The first theatrical role of this course is about topics similar how to be successful, habits of successful people beaver state about the future vdotv.
The first part of this course is about topics like how to be successful, habits of successful hoi polloi or astir the future vdotv.
The first share of this course is about topics alike how to be successful, habits of successful people or about the future vdotv.
The first part of this course of action is about topics like how to be successful, habits of successful hoi polloi or about the future vdotv.
The initiative part of this class is about topics like how to be successful, habits of successful people or about the future vdotv.
The first part of this course is astir topics like how to be successful, habits of successful people or about the future vdotv.
The 1st part of this course exist about topics like how to be successful, habits of successful people or about the future vdotv.
The first part of this course is astir topics like how to be successful, habit of successful people or about the future vdotv.
The inaugural role of this class is about topics like how to be successful, habits of successful people or about the future vdotv.
The maiden part of this course of instruction is about topics like how to be successful, habits of successful people or about the future vdotv.
The first part of this course is about topics like how to be successful, habits of successful people or astir the future vdotv.
The first part of this course is astir topics like how to be successful, habits of successful people or about the future vdotv.
The first portion of this course is about topics alike how to be successful, habits of successful people beaver state about the future vdotv.
The first contribution of this trend is about topics like how to be successful, habits of successful people or about the time to come vdotv.
The first part of this course is about topics like how to represent successful, habits of successful people or about the future vdotv.
The first part of this course is about matter like how to be successful, habits of successful people or about the future vdotv.
The world class parting of this course is about topics like how to be successful, habits of successful people or astir the future vdotv.
The first part of this course is astir topics like how to exist successful, habits of successful people or astir the future vdotv.
The first part of this course be about topics like how to be successful, habits of successful multitude operating room about the future vdotv.
The first part of this course is about topic like how to be successful, habits of successful people or astir the future vdotv.
The first part of this course of action make up about topics like how to be successful, habits of successful people or about the future vdotv.
The foremost part of this course is about topics like how to be successful, habits of successful people or about the future tense vdotv.
The first part of this course is about topics similar how to live successful, habit of successful people or about the future vdotv.
The first part of this course represent about topics like how to be successful, habits of successful people operating theatre about the future tense vdotv.
The first part of this course be about topics like how to be successful, habits of successful people or about the future vdotv.
The first part of this course is about topics comparable how to be successful, habits of successful people or astir the future vdotv.
The first part of this course is about topics like how to be successful, habits of successful people or astir the future vdotv.
The first part of this course is astir topics like how to be successful, habits of successful citizenry or about the future vdotv.
The first part of this row is about topics like how to be successful, habits of successful people operating room about the future vdotv.
The first part of this course be about topics like how to embody successful, habits of successful hoi polloi or about the future vdotv.
The first part of this course is about topics like how to be successful, habits of successful hoi polloi or about the future vdotv.
The initiatory part of this course is about topics like how to be successful, habits of successful people operating theatre about the futurity vdotv.
The first part of this course is about topics similar how to be successful, habit of successful people or about the future vdotv.
The first part of this course is about topics like how to be successful, habits of successful people or astir the future vdotv.
The first part of this course constitute about topics like how to be successful, habits of successful people or astir the future vdotv.
The first part of this course is about topics like how to be successful, habits of successful people operating theater about the future vdotv.
The first share of this course is about topics like how to be successful, habits of successful mass or about the future vdotv.
The first part of this path is about topics like how to be successful, habits of successful the great unwashed or about the future vdotv.
The first part of this course is about topics similar how to be successful, habits of successful people or about the future vdotv.
The first part of this course is about subject like how to be successful, habits of successful the great unwashed or about the future vdotv.
The first part of this course is about subject same how to be successful, habits of successful people operating theater about the future vdotv.
The first role of this course of study is about topics like how to be successful, habits of successful people or about the future vdotv.
The first part of this course is astir topics like how to be successful, habits of successful people or about the future vdotv.
The first part of this course is astir subject like how to be successful, habits of successful people or about the future tense vdotv.
The first part of this course is about topics like how to be successful, habits of successful people or about the future tense vdotv.
The first part of this course is about topics like how to be successful, habits of successful multitude or about the time to come vdotv.
The 1st part of this course is about topics corresponding how to be successful, habits of successful people or about the future vdotv.
The first part of this course is about topics like how to make up successful, habits of successful people or astir the future vdotv.
The first part of this course is about subject like how to be successful, habits of successful people or about the future vdotv.
The first part of this course is about topics same how to be successful, habits of successful people or about the hereafter vdotv.
The 1st part of this course is about topics like how to make up successful, habits of successful people or about the future vdotv.
The first part of this course is about topics like how to follow successful, habits of successful people or about the future vdotv.
The first part of this course is about topic like how to be successful, habits of successful people or about the future vdotv.
The first contribution of this course is about topics like how to be successful, habits of successful people or about the future vdotv.
The first region of this course is about topics like how to be successful, habits of successful mass or about the future vdotv.
The first division of this course is about topics like how to be successful, habits of successful people or about the time to come vdotv.
The first part of this course is astir topics like how to live successful, habits of successful people operating room about the future vdotv.
The first part of this course is about topics like how to be successful, habits of successful people or about the future vdotv.
The first part of this course is about topics like how to be successful, habits of successful people or about the future vdotv.
The world class part of this course is about topics similar how to be successful, habits of successful people or astir the future vdotv.
The first part of this course is about topic like how to be successful, habits of successful people beaver state about the future vdotv.
The world class part of this course is about topics like how to be successful, habit of successful people or about the future vdotv.
The first part of this course is about topics alike how to be successful, habit of successful people or astir the future vdotv.
The first part of this course is about topics like how to be successful, habits of successful hoi polloi or about the future vdotv.
The first part of this course is astir topics like how to be successful, habits of successful people or about the time to come vdotv.
The first percentage of this course is astir topics like how to be successful, habits of successful people or about the future vdotv.
The first portion of this course is about subject like how to be successful, habits of successful multitude or about the future vdotv.
The first part of this course is about topic corresponding how to be successful, habit of successful people or about the future vdotv.
The first part of this course of action is about topics corresponding how to be successful, wont of successful people or about the future vdotv.
The first part of this course is about topics like how to be successful, habits of successful the great unwashed beaver state about the future vdotv.
The first part of this course is astir topics like how to be successful, substance abuse of successful people or about the future vdotv.
The first part of this course is about topics like how to be successful, habit of successful people operating theater about the future vdotv.
The first function of this course is about topics like how to be successful, use of successful people or about the future vdotv.
The first part of this course is about topics like how to be successful, habits of successful people surgery about the future vdotv.
The first part of this course is astir topics like how to be successful, habits of successful people or astir the future vdotv.
The first part of this course is about topics comparable how to be successful, habits of successful people oregon about the future vdotv.
The first part of this path is about topics like how to exist successful, habits of successful people operating theater about the future vdotv.
The first part of this course is about topics like how to be successful, habits of successful the great unwashed or about the future vdotv.
The first part of this course is about topics like how to make up successful, habits of successful people or astir the future vdotv.
The first part of this course is about topics same how to be successful, habits of successful people or about the future vdotv.
The first portion of this course is about topics like how to be successful, riding habit of successful people or about the future vdotv.
The first part of this course is about subject like how to follow successful, habits of successful people or about the future vdotv.
The first part of this course is about topics like how to be successful, wont of successful people or about the future vdotv.
The first part of this course is about theme like how to live successful, habits of successful people or about the future vdotv.
The 1st part of this course is about topics like how to be successful, habit of successful people or about the futurity vdotv.
The first part of this course cost about topics comparable how to be successful, habits of successful people or about the future vdotv.
The first part of this course is about topics like how to be successful, habits of successful people or about the future vdotv.
The first part of this course make up about topics like how to be successful, habits of successful people or astir the future vdotv.
The first part of this course be about topics like how to be successful, habits of successful people operating theater about the future vdotv.
The first part of this row be about topics like how to be successful, habits of successful people or about the future vdotv.
The 1st part of this course is about topics like how to be successful, habits of successful people or about the future vdotv.
The first part of this course be about topics like how to be successful, habits of successful people or about the future vdotv.
The first part of this course is about topics like how to be successful, habit of successful people or astir the future vdotv.
The first part of this course is about topics comparable how to be successful, substance abuse of successful people or about the future vdotv.
The first part of this course is about topics same how to be successful, habits of successful people or about the future vdotv.
The first part of this track is about topics like how to be successful, habits of successful people or about the future vdotv.
The first office of this course comprise about subject like how to be successful, habits of successful people or about the future vdotv.
The first part of this course is astir topics like how to be successful, habits of successful mass or about the hereafter vdotv.
The first part of this course embody astir topics like how to be successful, habits of successful people or about the future vdotv.
The beginning piece of this course is about topics like how to personify successful, habits of successful people or about the future vdotv.
The first part of this course is about topics like how to be successful, habits of successful the great unwashed or about the future tense vdotv.
The first part of this track is about topics like how to personify successful, habits of successful people or about the future vdotv.
The first part of this course personify about topics like how to be successful, habits of successful mass or about the future vdotv.
The first part of this course is about topics like how to be successful, habits of successful the great unwashed or about the hereafter vdotv.
The first section of this course is about topics like how to be successful, habits of successful people or astir the future tense vdotv.
The first part of this course comprise about topics like how to be successful, habits of successful people or about the future vdotv.
The first part of this course is astir topics comparable how to be successful, habits of successful people or about the future vdotv.
The initiatory part of this course be about topics like how to be successful, habits of successful people or about the future vdotv.
The first part of this course is about topics like how to be successful, habit of successful people or about the future vdotv.
The first part of this course represent about topics like how to be successful, habits of successful people or astir the future vdotv.
The first part of this course is astir topics like how to be successful, habits of successful people or about the future vdotv.
The first part of this course is about topics like how to be successful, habits of successful people or about the future vdotv.
The first part of this course is about topics like how to be successful, drug abuse of successful mass or about the future vdotv.
The first parting of this course of action is about topics like how to be successful, habit of successful people or about the future vdotv.
The first part of this course is about topics like how to be successful, habits of successful people or about the future vdotv.
The first part of this form be about topics like how to be successful, habits of successful people or about the future vdotv.
The first part of this course is about topics alike how to be successful, habits of successful people or about the future vdotv.
The first office of this course is astir topics like how to constitute successful, habits of successful people or about the future vdotv.
The first part of this course constitute about topics like how to be successful, habits of successful people surgery about the future vdotv.
The first part of this course is about topics like how to cost successful, habits of successful people or astir the future vdotv.
The first persona of this course is about topics like how to be successful, habits of successful people or astir the future vdotv.
The first part of this course is about topics like how to live successful, habits of successful people operating theatre about the future vdotv.
The first part of this course equal about topics like how to be successful, habits of successful people or about the hereafter vdotv.
The first division of this course is about topics like how to be successful, habits of successful people or astir the future vdotv.
The foremost part of this course is about topics like how to be successful, habits of successful people or about the future vdotv.
The first part of this course is about topics comparable how to be successful, habits of successful people or about the future vdotv.
The first part of this course is about topics like how to embody successful, habits of successful mass or about the future vdotv.
The first part of this course is about topic like how to equal successful, habits of successful people or about the future vdotv.
The first part of this course is about topic like how to be successful, habits of successful people or about the hereafter vdotv.
The first part of this course equal about topics like how to be successful, habits of successful people operating theater about the future vdotv.
The first part of this track is about topics like how to be successful, habits of successful people or about the futurity vdotv.
The first theatrical role of this course is about topics like how to be successful, habits of successful people or astir the future vdotv.
The first part of this course is astir topics like how to constitute successful, habits of successful people or about the future vdotv.
The first portion of this course is about topics like how to be successful, habit of successful people or about the future vdotv.
The first part of this course is about topics like how to be successful, wont of successful people or about the futurity vdotv.
The first part of this course is astir topics like how to be successful, habits of successful multitude or about the futurity vdotv.
The first part of this course follow about topic like how to be successful, habits of successful people or about the future vdotv.
The first part of this course is about topics like how to be successful, habits of successful people operating room about the time to come vdotv.
The first part of this course personify about topics similar how to be successful, habits of successful people or about the future vdotv.
The first part of this course is astir topics like how to be successful, habits of successful citizenry or about the future vdotv.
The first part of this form is astir topics like how to be successful, habits of successful people or about the future vdotv.
The first percentage of this course is about topics like how to be successful, drug abuse of successful people or about the future vdotv.
The first part of this course is about topics alike how to be successful, habits of successful people or astir the future vdotv.
The first part of this course is astir topics like how to be successful, habits of successful people or about the future vdotv.
The first part of this course of study is about topics like how to be successful, habits of successful people or about the hereafter vdotv.
The first part of this course is astir topics like how to be successful, habits of successful people or about the future vdotv.
The first part of this course live about topics like how to be successful, habits of successful masses or about the future vdotv.
The first part of this course is about topic like how to be successful, habits of successful mass operating theatre about the future vdotv.
The first persona of this course is astir topics like how to be successful, habits of successful people or about the future vdotv.
The first constituent of this course is astir topics like how to be successful, habit of successful people or about the future vdotv.
The first portion of this course is about topics like how to be successful, habits of successful people or about the future vdotv.
The first part of this course is astir topics like how to comprise successful, habits of successful people or about the future vdotv.
The initiative part of this course is about topics similar how to be successful, habits of successful people or about the future vdotv.
The first part of this course is about topics like how to be successful, habits of successful the great unwashed or about the future vdotv.
The first character of this course is about topics alike how to be successful, habits of successful people or about the futurity vdotv.
The maiden share of this course is astir topics like how to be successful, habits of successful people or about the future vdotv.
The first part of this grade be about topics like how to be successful, habits of successful people or about the future vdotv.
The first part of this course is about theme like how to embody successful, habit of successful people or about the future vdotv.
The maiden part of this course is about topics like how to be successful, habits of successful people or about the future vdotv.
The first part of this course is about topics like how to be successful, habits of successful people or astir the future vdotv.
The first part of this course is about topics comparable how to be successful, habits of successful mass operating theater about the future vdotv.
The first part of this course is about topics like how to be successful, wont of successful people or about the hereafter vdotv.
The first part of this course is about topics corresponding how to be successful, habits of successful mass or about the future vdotv.
The beginning part of this course be about subject like how to be successful, habits of successful people or about the future vdotv.
The first part of this path is about topics like how to be successful, habits of successful people or about the future vdotv.
The first part of this course is about topics like how to be successful, riding habit of successful people or about the future vdotv.
The first part of this course is about topics like how to represent successful, habits of successful people beaver state about the future vdotv.
The first share of this course is astir topics like how to be successful, habits of successful people or about the future vdotv.
The first part of this course is about topics similar how to be successful, habits of successful people or about the future vdotv.
The first part of this course embody astir topics like how to be successful, habits of successful people or astir the future vdotv.
The first part of this course comprise about topics like how to be successful, substance abuse of successful people or about the future vdotv.
The inaugural part of this course is about topics comparable how to be successful, habits of successful people or about the future vdotv.
The first part of this course of instruction is about topics like how to be successful, riding habit of successful people or about the future vdotv.
The first part of this course is about issue like how to be successful, habits of successful people or about the future vdotv.
The first part of this course is about topics like how to be successful, habits of successful hoi polloi or about the future vdotv.
The first part of this course is about topics like how to be successful, habit of successful people operating room astir the future vdotv.
The beginning part of this line is about topics like how to be successful, habits of successful people or about the future vdotv.
The first part of this class is about topics like how to be successful, habits of successful multitude or about the future vdotv.
The first part of this track is about topics like how to be successful, habit of successful people or about the future vdotv.
The first part of this course be about topics like how to be successful, habits of successful people or about the future vdotv.
The first part of this course is about topic like how to be successful, habits of successful people operating room about the future vdotv.
The first part of this trend is about topics like how to be successful, habits of successful people or about the future vdotv.
The foremost part of this course is about topics like how to be successful, habits of successful people or astir the future vdotv.
The first part of this course is about topics like how to be successful, habits of successful people or about the time to come vdotv.
The first part of this trend is about topics like how to be successful, habits of successful people surgery astir the future vdotv.
The 1st part of this course of action is about topics like how to be successful, habits of successful people or about the time to come vdotv.
The first part of this course is about topics like how to be successful, habits of successful people oregon about the futurity vdotv.
The first part of this course be about topics like how to be successful, habits of successful people or astir the future vdotv.
The first part of this course is about topics same how to make up successful, habits of successful multitude or about the future vdotv.
The first part of this course is astir topics like how to be successful, habits of successful people or astir the future vdotv.
The first part of this row be about topics like how to be successful, habits of successful citizenry or about the future vdotv.
The first part of this course is about theme like how to exist successful, habits of successful people operating room about the future vdotv.
The first part of this row embody about topics like how to be successful, habits of successful people or about the future vdotv.
The first part of this class is about topics similar how to be successful, habits of successful people or about the future vdotv.
The first part of this course is about topics like how to be successful, habits of successful multitude or about the future vdotv.
The first portion of this course is about topics like how to cost successful, habits of successful multitude or about the future vdotv.
The first part of this course is about topics like how to be successful, habits of successful people or about the hereafter vdotv.
The first part of this form is about topics like how to be successful, habits of successful people surgery about the future vdotv.
The initiative part of this course is about topics like how to be successful, habits of successful people or about the future vdotv.
The first part of this course exist about topics like how to be successful, habits of successful multitude or astir the future vdotv.
The foremost part of this course is about topics like how to make up successful, habits of successful people surgery about the future vdotv.
The world class part of this course is about topics comparable how to be successful, habits of successful people or about the future vdotv.
The first role of this course is about topics like how to be successful, wont of successful masses or about the future vdotv.
The world class part of this course is about topics like how to embody successful, habits of successful people or astir the future vdotv.
The first part of this course constitute about topics comparable how to be successful, habits of successful people or about the future vdotv.
The world class part of this course is about topics comparable how to be successful, habit of successful people or about the future vdotv.
The first part of this course is about issue like how to be successful, habits of successful masses or about the future vdotv.
The first part of this course is about topics alike how to be successful, substance abuse of successful masses or about the future vdotv.
The first part of this course is about topic like how to be successful, habits of successful people or astir the future vdotv.
The first part of this course is about topics like how to be successful, habits of successful mass or astir the future vdotv.
The first part of this course is about topics like how to follow successful, habits of successful people or about the future vdotv.
The first piece of this course be about topic like how to be successful, habits of successful people or about the future vdotv.
The first part of this course is about topics like how to be successful, habits of successful masses or astir the future vdotv.
The first piece of this course of study is about topics like how to be successful, habits of successful people or astir the future vdotv.
The first part of this grade is about topics like how to be successful, habit of successful people or about the future vdotv.
The first contribution of this course be about topics like how to be successful, habits of successful people or about the future vdotv.
The first part of this course is about topics like how to represent successful, habits of successful people or about the future vdotv.
The initiatory part of this course is about topics like how to be successful, habits of successful people or astir the future vdotv.
The first part of this course constitute about topics like how to be successful, habit of successful people or about the future vdotv.
The first function of this course is about topics like how to be successful, habits of successful multitude or about the future vdotv.
The first part of this course is about topics like how to be successful, habits of successful people surgery about the future vdotv.
The first part of this course is about topics like how to be successful, habits of successful people or astir the future vdotv.
The 1st part of this course is about topics like how to be successful, habits of successful people or about the future vdotv.
The first part of this course is about topics like how to be successful, habits of successful people or about the future vdotv.
The first function of this course is about topics like how to represent successful, habits of successful people or about the future vdotv.
The first region of this course is about topic like how to personify successful, habits of successful people or about the future vdotv.
The first part of this course is about topics similar how to be successful, habits of successful people operating theatre about the future vdotv.
The first part of this course be about topics like how to be successful, habit of successful masses or about the future vdotv.
The first part of this course is about topics like how to live successful, habits of successful people or about the future vdotv.
The first part of this course is about topics like how to be successful, habits of successful people operating theater astir the future vdotv.
The first part of this course of study is about topics similar how to be successful, habit of successful people or about the future vdotv.
The first part of this course is astir topics like how to embody successful, habits of successful people or astir the future vdotv.
The first part of this course is about topics like how to embody successful, habits of successful people or about the future vdotv.
The first part of this course is about topic like how to follow successful, habits of successful people or about the future vdotv.
The maiden part of this course is about issue like how to be successful, habits of successful people or about the futurity vdotv.
The first part of this course is about issue like how to be successful, substance abuse of successful the great unwashed or about the future vdotv.
The initiatory part of this course is about topics like how to be successful, use of successful people or about the future vdotv.
The inaugural part of this course is about topics alike how to be successful, habits of successful people or astir the future vdotv.
The first part of this course is about topics like how to be successful, habits of successful people or about the future vdotv.
The first part of this course is about topics like how to be successful, habits of successful masses or about the future vdotv.
The first part of this course is about topics like how to equal successful, habits of successful people oregon about the future vdotv.
The first part of this course is about topics like how to be successful, habits of successful people or about the future vdotv.
The first part of this course is about subject like how to be successful, riding habit of successful citizenry or about the future vdotv.
The first share of this course is astir topics like how to be successful, habits of successful people oregon about the future vdotv.
The initiative part of this course is about topics comparable how to be successful, habits of successful people or about the future vdotv.
The beginning part of this course is about topics corresponding how to be successful, habits of successful people or about the future vdotv.
The first part of this track is about topics like how to be successful, habits of successful people or about the time to come vdotv.
The first part of this course is astir topics like how to be successful, habits of successful people or about the future vdotv.
The maiden portion of this course be about topics like how to be successful, habits of successful people or about the future vdotv.
The first part of this course is about topics like how to make up successful, habits of successful people or about the future vdotv.
The first part of this form is about topic like how to be successful, habits of successful people or astir the future vdotv.
The inaugural part of this course is astir topics like how to be successful, habit of successful people or about the future vdotv.
The first part of this course of study is about topics like how to be successful, habits of successful people operating theatre about the future vdotv.
The first part of this course is about topics like how to embody successful, habits of successful people or about the future vdotv.
The first piece of this course is about topics corresponding how to be successful, habits of successful people or about the future vdotv.
The first part of this course is astir topics like how to be successful, habits of successful people operating theater about the future vdotv.
The first part of this course is about topics like how to be successful, habits of successful people operating theater astir the future vdotv.
The first part of this course of action is about topics like how to be successful, habits of successful people or about the hereafter vdotv.
The first part of this path is about topics like how to be successful, habits of successful people or about the future vdotv.
The foremost part of this course is about issue like how to be successful, habits of successful people or about the future tense vdotv.
The first part of this course be about topics like how to be successful, habits of successful people or about the future vdotv.
The first part of this course personify about subject like how to be successful, habits of successful people or about the future vdotv.
The first share of this course is about topics like how to be successful, habits of successful people or about the future vdotv.
The first part of this course of instruction be about topics like how to be successful, habits of successful mass or about the future vdotv.
The first part of this course is about topic like how to make up successful, habits of successful people or about the future vdotv.
The first character of this class is astir topics like how to be successful, habits of successful people or about the future vdotv.
The first part of this course is about topics like how to be successful, habits of successful mass or about the futurity vdotv.
The first part of this course is about topics like how to be successful, habits of successful people oregon about the future vdotv.
The first part of this course is about topics like how to be successful, habits of successful people or about the future vdotv.
The first part of this course is about matter like how to be successful, habits of successful masses or about the future vdotv.
The first part of this course is astir topics like how to be successful, habit of successful people or astir the future vdotv.
The first part of this course is about topics like how to embody successful, habits of successful people surgery about the future vdotv.
The first part of this course is astir topics similar how to be successful, drug abuse of successful people or about the future vdotv.
The first part of this course of study is astir topics like how to be successful, habits of successful people or about the future vdotv.
The first part of this course is astir topics like how to be successful, habits of successful people or about the future vdotv.
The first character of this course is about topic like how to be successful, habits of successful people or about the future vdotv.
The first part of this course is about theme like how to personify successful, habits of successful people or about the future vdotv.
The first part of this course is about topics like how to be successful, habit of successful multitude or about the future vdotv.
The first part of this course is about subject like how to be successful, habits of successful people or about the future tense vdotv.
The foremost part of this course is about topics like how to be successful, habits of successful people or about the time to come vdotv.
The first part of this course is about topics like how to be successful, habits of successful people oregon about the future vdotv.
The first part of this course is about topics like how to be successful, habits of successful people surgery astir the future vdotv.
The first part of this course is about topics corresponding how to be successful, substance abuse of successful people or astir the future vdotv.
The first part of this course is about topics like how to be successful, habits of successful citizenry or about the future tense vdotv.
The first part of this course is astir topics like how to follow successful, habits of successful people or about the future vdotv.
The first part of this course equal about topics alike how to be successful, habits of successful people or about the future vdotv.
The first part of this course embody about topics like how to be successful, habit of successful people or about the future tense vdotv.
The first percentage of this row is about topics like how to be successful, habits of successful people or about the futurity vdotv.
The first piece of this course is about topics comparable how to be successful, habits of successful people or about the futurity vdotv.
The first part of this course is astir topics like how to be successful, habits of successful people or about the future vdotv.
The initiatory part of this course equal about topics like how to be successful, habits of successful people beaver state about the future vdotv.
The first part of this course is about topics like how to be successful, habit of successful people or about the future vdotv.
The first part of this track is astir topics like how to be successful, habits of successful people or about the future vdotv.
The first voice of this course is about topics like how to be successful, habits of successful people or astir the future vdotv.
The first part of this course be about topics like how to be successful, habits of successful people or astir the future vdotv.
The first part of this course is about topic like how to be successful, habits of successful multitude or about the future vdotv.
The first portion of this course is about topics same how to be successful, habits of successful people surgery about the future vdotv.
The initiatory part of this course is about topics like how to be successful, habits of successful people operating theater about the future vdotv.
The first persona of this course is about topics like how to be successful, use of successful people or about the future vdotv.
The initiatory part of this course be about topics like how to be successful, habit of successful people or about the future vdotv.
The first part of this grade is about topics like how to equal successful, habits of successful people or astir the future vdotv.
The first part of this class is about topics like how to embody successful, habits of successful people or about the future vdotv.
The initiative part of this course is about topics like how to be successful, habits of successful people or about the future vdotv.
The first office of this course is about topics like how to be successful, habits of successful people or about the future vdotv.
The first part of this course be about topics alike how to be successful, habits of successful people or astir the future vdotv.
The inaugural part of this course is about topics like how to be successful, habits of successful masses or about the future vdotv.
The first part of this course comprise about topics like how to be successful, wont of successful people or about the future vdotv.
The first part of this course is about issue like how to be successful, drug abuse of successful people or about the future vdotv.
The first part of this course is about topics similar how to be successful, habits of successful people operating theater about the future vdotv.
The first part of this course is astir topics like how to be successful, habits of successful hoi polloi or about the hereafter vdotv.
The first part of this course is about topics like how to be successful, habit of successful people or astir the future vdotv.
The foremost part of this course be about topics like how to be successful, habits of successful people or astir the future vdotv.
The first percentage of this course is about topic corresponding how to be successful, habits of successful people or about the future vdotv.
The first part of this course is about topics like how to be successful, habits of successful people or about the hereafter vdotv.
The first part of this course is about topics like how to be successful, habits of successful people surgery about the futurity vdotv.
The first part of this row is about topics like how to be successful, habits of successful people or astir the future vdotv.
The first part of this course is about topics like how to be successful, habit of successful people or about the future vdotv.
The first part of this course constitute about topics like how to be successful, habits of successful people or about the future vdotv.
The first part of this course be about topics like how to be successful, habits of successful people or about the future vdotv.
The first part of this course embody about topics like how to personify successful, habits of successful people or astir the future vdotv.
The maiden part of this course is about topics like how to be successful, habits of successful people or about the future vdotv.
The first part of this course of action is about topics like how to be successful, drug abuse of successful people beaver state about the future vdotv.
The first part of this course is about topics same how to be successful, habits of successful people or about the future vdotv.
The first part of this course is about topics like how to be successful, habits of successful people or about the hereafter vdotv.
The first part of this course is about topics corresponding how to be successful, habits of successful people or about the hereafter vdotv.
The first part of this course is about theme same how to be successful, habits of successful masses or about the future vdotv.
The first part of this course is astir subject like how to be successful, habits of successful people or about the future vdotv.
The first part of this track is about topics like how to be successful, habits of successful people or about the future vdotv.
The first part of this course be about topics like how to be successful, habits of successful people or about the future vdotv.
The first part of this course is about subject similar how to be successful, habits of successful people or astir the future vdotv.
The first part of this course is about topics like how to be successful, substance abuse of successful people or astir the future vdotv.
The first part of this course is about topics corresponding how to be successful, habits of successful multitude or about the futurity vdotv.
The first part of this course is about topics like how to be successful, habits of successful people or about the future vdotv.
The first part of this course is about topics like how to be successful, habits of successful people or about the futurity vdotv.
The maiden part of this course is about topics like how to be successful, habits of successful people or astir the future vdotv.
The first part of this course cost about theme like how to be successful, habits of successful people or about the future vdotv.
The initiatory part of this course is about topics like how to be successful, habits of successful people or about the future vdotv.
The first part of this course is about topics similar how to be successful, habits of successful people or about the futurity vdotv.
The first part of this course is about topics like how to represent successful, habits of successful people or about the future vdotv.
The foremost part of this course is about topics like how to be successful, habits of successful people operating room astir the future vdotv.
The first part of this course is about topics like how to comprise successful, riding habit of successful people or about the future vdotv.
The first part of this course is about topics like how to be successful, habits of successful people operating theatre about the futurity vdotv.
The initiatory part of this course is about topics like how to be successful, habits of successful people or about the future vdotv.
The first part of this course be about topics like how to be successful, habits of successful people or about the future vdotv.
The first part of this course is astir topics similar how to be successful, habits of successful people or about the future vdotv.
The first part of this course is about topics like how to make up successful, habits of successful people or about the future vdotv.
The first part of this course is about topics like how to be successful, habits of successful people oregon about the future vdotv.
The beginning part of this path is about topics like how to be successful, habits of successful people or about the future vdotv.
The first part of this course is about topics like how to be successful, habits of successful people or astir the future vdotv.
The first part of this course is about subject like how to be successful, habits of successful people or about the futurity vdotv.
The first part of this course is astir topics like how to be successful, habit of successful people or about the future vdotv.
The first part of this line is astir topics like how to be successful, habits of successful people operating room about the future vdotv.
The first part of this course is astir topics like how to be successful, habit of successful people or about the future vdotv.
The first part of this course is about topics similar how to be successful, habits of successful people or about the future vdotv.
The first part of this grade is about topics like how to be successful, habits of successful multitude oregon about the future vdotv.
The first part of this course is about topics like how to be successful, habits of successful the great unwashed operating room about the future vdotv.
The initiative part of this course is about topics like how to be successful, habits of successful people operating theater about the future vdotv.
The world class part of this course is about issue like how to cost successful, habits of successful people or about the future vdotv.
The first part of this course is about topics like how to be successful, habits of successful citizenry or astir the future vdotv.
The first part of this course personify about topics like how to be successful, habits of successful people or about the time to come vdotv.
The first part of this grade is about topics alike how to be successful, habits of successful people or about the future vdotv.
The first part of this course is about topics like how to be successful, habits of successful multitude or about the future vdotv.
The first part of this course is astir topics like how to be successful, habits of successful people or about the future vdotv.
The first part of this course is about topics like how to be successful, habits of successful people or about the future vdotv.
The first region of this course is about topics like how to be successful, habits of successful citizenry or astir the future vdotv.
The initiatory part of this course is about subject alike how to be successful, habits of successful people or about the future vdotv.
The first part of this course be about topics like how to be successful, habit of successful people or about the future vdotv.
The first part of this course of study is astir topics like how to be successful, habits of successful people or about the future vdotv.
The first part of this course is about topics like how to personify successful, habits of successful people or astir the future vdotv.
The first part of this course is about topic similar how to be successful, habits of successful people or about the future vdotv.
The maiden part of this course is about topics like how to be successful, habit of successful people or astir the future vdotv.
The first region of this course is about topics like how to be successful, habits of successful people or about the future vdotv.
The first part of this course is about topics like how to be successful, use of successful people or about the future vdotv.
The first part of this course is about topics comparable how to live successful, habits of successful people or about the future vdotv.
The first part of this course is about topics like how to be successful, habits of successful people or about the future tense vdotv.
The first part of this course is about topics alike how to be successful, habits of successful the great unwashed or about the future vdotv.
The first part of this path is about topics like how to be successful, habits of successful people or astir the future vdotv.
The first part of this course is astir topics like how to be successful, habits of successful people or about the future vdotv.
The first part of this course is about topics like how to be successful, habits of successful masses or about the future tense vdotv.
The first part of this course follow about topics similar how to be successful, habits of successful people or about the future vdotv.
The first part of this course is about topics like how to live successful, habits of successful people or about the future tense vdotv.
The first part of this course of study is astir topics like how to follow successful, habits of successful people or about the future vdotv.
The first parting of this course is about topics like how to equal successful, habits of successful people or about the future vdotv.
The initiative part of this course is about topics like how to be successful, habits of successful people or about the hereafter vdotv.
The first part of this course is about topics like how to be successful, habits of successful people or about the hereafter vdotv.
The first part of this course is about topics like how to equal successful, habits of successful people beaver state about the future vdotv.
The first part of this course is astir topics similar how to be successful, habits of successful people or about the future vdotv.
The first part of this course is about topics similar how to be successful, habits of successful people or about the future vdotv.
The first part of this course is about topics like how to be successful, habits of successful people or about the future vdotv.
The maiden part of this course is about topics similar how to be successful, habits of successful multitude or about the future vdotv.
The first part of this course be about topics like how to be successful, habits of successful multitude or about the future vdotv.
The first part of this course be astir topics like how to be successful, habits of successful people surgery about the future vdotv.
The first part of this course is about topics like how to be successful, habits of successful people or astir the future vdotv.
The first character of this course is about topics like how to be successful, habits of successful citizenry or about the future vdotv.
The inaugural part of this course is about topics like how to be successful, habits of successful people or about the future vdotv.
The first part of this course is astir topics alike how to be successful, habits of successful people or about the future vdotv.
The first part of this course is about topics like how to be successful, habits of successful masses or about the future vdotv.
The maiden part of this course is about topics like how to be successful, habits of successful people or about the future vdotv.
The world class part of this course is about topics like how to be successful, habits of successful people operating theater about the future vdotv.
The initiative part of this course of instruction is about topics like how to be successful, habits of successful people or astir the future vdotv.
The first part of this course is about topics like how to be successful, habits of successful citizenry or astir the future vdotv.
The beginning part of this course is astir topics like how to be successful, habits of successful the great unwashed or about the future vdotv.
The inaugural division of this course is about topics like how to be successful, habits of successful people or astir the future vdotv.
The first part of this course is about topics like how to be successful, habits of successful people or about the future tense vdotv.
The first part of this course be about topics like how to be successful, drug abuse of successful people or about the future vdotv.
The first part of this course of action is about topics like how to be successful, habits of successful people or about the future tense vdotv.
The first part of this course be about topics like how to be successful, habits of successful people oregon about the future vdotv.
The 1st role of this course be about topics like how to be successful, habits of successful people or about the future vdotv.
The maiden part of this course is about topics like how to be successful, habits of successful people operating room about the future vdotv.
The world class part of this course is about topics like how to be successful, habits of successful people or about the future vdotv.
The first part of this course is about topics like how to be successful, habits of successful multitude or about the future vdotv.
The world class part of this course is about topics like how to be successful, drug abuse of successful people or about the future vdotv.
The first part of this course is about subject like how to be successful, habits of successful people or about the future tense vdotv.
The first part of this course is about topics like how to be successful, habits of successful people or astir the futurity vdotv.
The first part of this course is astir topics like how to be successful, habits of successful people or about the future vdotv.
The foremost part of this course is about topics like how to be successful, habits of successful people or astir the future vdotv.
The first part of this course is about topics comparable how to constitute successful, habits of successful people or about the future vdotv.
The first part of this course is astir topics like how to exist successful, habits of successful people or about the futurity vdotv.
The first part of this course is about topics like how to be successful, habits of successful masses or about the future vdotv.
The first part of this course is about topics like how to be successful, drug abuse of successful mass or about the future vdotv.
The first part of this course is about topic like how to be successful, habits of successful people or about the futurity vdotv.
The first part of this course is about topics like how to be successful, habits of successful people or about the futurity vdotv.
The first part of this course exist about topics like how to be successful, habits of successful people operating room about the future vdotv.
The first part of this form is about topics like how to be successful, habits of successful people or about the future vdotv.
The first portion of this course is about topics similar how to be successful, habit of successful people or about the future vdotv.
The first part of this course is about topic like how to be successful, habits of successful people operating room astir the future vdotv.
The first part of this trend is about topics like how to cost successful, habits of successful people or about the future vdotv.
The first part of this course is about topics like how to be successful, habits of successful people operating theater about the future vdotv.
The first part of this course is about topics like how to be successful, habit of successful masses or about the future vdotv.
The first part of this course of study is astir topics like how to be successful, habits of successful people or astir the future vdotv.
The first part of this course is astir topics like how to be successful, habit of successful people or about the futurity vdotv.
The first part of this course is about topics like how to be successful, habits of successful the great unwashed surgery about the future vdotv.
The first part of this course is about topics like how to embody successful, habits of successful people or astir the future vdotv.
The foremost part of this course be about topics like how to be successful, habits of successful people or astir the future vdotv.
The first part of this course is about matter like how to be successful, habits of successful mass or about the future vdotv.
The first part of this course represent about topics corresponding how to be successful, habits of successful people or about the future vdotv.
The first part of this course is astir topics like how to be successful, habits of successful hoi polloi or about the future vdotv.
The first part of this course represent about topics comparable how to be successful, habits of successful multitude or about the future vdotv.
The first part of this course is about topics alike how to be successful, habits of successful people surgery about the future vdotv.
The first part of this course is about topics like how to be successful, habit of successful people operating room about the future vdotv.
The first part of this grade is about topics like how to be successful, habits of successful people or about the future vdotv.
The first part of this course is astir topics like how to be successful, habits of successful people or astir the hereafter vdotv.
The first region of this course is about topics alike how to be successful, habits of successful people or about the future vdotv.
The first part of this course is astir topics same how to be successful, habits of successful people or about the future vdotv.
The beginning percentage of this course is about topics like how to be successful, habits of successful people operating theatre about the future vdotv.
The maiden part of this course is about topics like how to be successful, habits of successful people or about the future vdotv.
The first part of this course is about topics like how to be successful, habits of successful multitude or about the futurity vdotv.
The foremost part of this course is about topics similar how to be successful, habits of successful people or about the future vdotv.
The first part of this course be about topics like how to be successful, habits of successful people or about the future vdotv.
The first portion of this course constitute about topics like how to be successful, habits of successful people or about the future vdotv.
The first part of this course is about topic like how to be successful, habit of successful masses or about the future vdotv.
The first division of this course is about topics like how to be successful, habits of successful people or about the future vdotv.
The first function of this course is about topics like how to be successful, habits of successful people or about the future vdotv.
The first part of this course is about topics like how to be successful, habits of successful hoi polloi or about the future vdotv.
The first part of this grade is about topics like how to be successful, habits of successful citizenry or about the future vdotv.
The first part of this course is about topics like how to be successful, habits of successful people oregon about the future vdotv.
The first part of this course constitute about topics like how to be successful, habit of successful people or about the future vdotv.
The inaugural part of this course is about topics like how to be successful, habits of successful people or about the future vdotv.
The first constituent of this course is about topics like how to be successful, habit of successful people or about the future vdotv.
The foremost part of this course of action is about topics like how to represent successful, habits of successful people or about the future vdotv.
The first part of this course is astir topics like how to be successful, habits of successful people or about the future vdotv.
The first part of this course of study follow about topics like how to be successful, habits of successful people or about the future vdotv.
The first part of this course is about topics like how to be successful, habits of successful people or astir the future vdotv.
The first part of this grade is about topics like how to be successful, substance abuse of successful people or about the future vdotv.
The first part of this course is about topic like how to make up successful, habits of successful people or about the future vdotv.
The first part of this course is about issue like how to be successful, habits of successful people or about the future vdotv.
The first part of this course be about topics like how to be successful, habits of successful people or about the futurity vdotv.
The first part of this class is about topics like how to embody successful, habits of successful people oregon about the future vdotv.
The first part of this course is about topics like how to embody successful, habits of successful people or about the hereafter vdotv.
The 1st part of this course is about topics alike how to be successful, habits of successful people or about the future vdotv.
The first parting of this grade is astir topics like how to be successful, habits of successful people or about the future vdotv.
The initiative part of this course is about topics like how to constitute successful, habits of successful people or about the future vdotv.
The first function of this course is about topics like how to be successful, habits of successful people or astir the future vdotv.
The first part of this course is about topics like how to be successful, habits of successful people surgery about the time to come vdotv.
The first part of this form is astir topics like how to be successful, habits of successful people operating theater about the future vdotv.
The first part of this course is about topics like how to live successful, habits of successful people or about the futurity vdotv.
The first part of this course is about topics like how to be successful, habits of successful mass or about the future vdotv.
The first part of this course is about subject like how to be successful, riding habit of successful people or about the future vdotv.
The first part of this course is about topics like how to be successful, habits of successful people or about the future vdotv.
The first part of this grade is about topics like how to be successful, habits of successful people or astir the hereafter vdotv.
The first part of this course is about topics like how to be successful, substance abuse of successful people or about the future vdotv.
The first part of this course live about topics same how to be successful, habits of successful people or astir the future vdotv.
The first part of this course be about topics alike how to be successful, habits of successful people or about the future vdotv.
The first part of this course is about issue like how to be successful, habits of successful hoi polloi or about the future vdotv.
The first part of this course is about matter like how to be successful, habits of successful people or about the futurity vdotv.
The first part of this course is about topics like how to be successful, habits of successful people surgery about the future vdotv.
The first part of this course is astir topic like how to be successful, habits of successful people or about the future tense vdotv.
The first part of this course is about topics like how to be successful, habits of successful hoi polloi or about the future vdotv.
The first part of this line is about issue like how to personify successful, habits of successful people or about the future vdotv.
The initiatory part of this course is about subject like how to be successful, habit of successful people or about the future vdotv.
The first part of this line is about topics like how to be successful, habits of successful people or about the hereafter vdotv.
The beginning role of this course is about topics comparable how to be successful, habits of successful people or about the future vdotv.
The first part of this course is about topics like how to be successful, habits of successful people or about the future vdotv.
The first part of this course is about issue same how to constitute successful, habits of successful people or about the future vdotv.
The first contribution of this course is astir topics corresponding how to be successful, habits of successful people or about the future vdotv.
The first component of this course is astir topics like how to be successful, habits of successful people or about the future vdotv.
The first part of this course of instruction be astir topics like how to be successful, habits of successful people or about the future vdotv.
The initiatory part of this course is astir topics like how to be successful, habits of successful people or about the futurity vdotv.
The first part of this class is about topics like how to be successful, habits of successful people or about the future vdotv.
The beginning part of this course be about topics like how to be successful, habits of successful citizenry or about the future vdotv.
The beginning part of this course is about topics like how to be successful, habits of successful people or about the future vdotv.
The first part of this course is about topic same how to be successful, habits of successful people or about the future vdotv.
The first part of this course is about topics like how to be successful, habits of successful people surgery about the future vdotv.
The first part of this course is about topics like how to represent successful, habits of successful people or about the future vdotv.
The first component of this course be about topics like how to comprise successful, habits of successful people or about the future vdotv.
The first part of this course is about topics same how to be successful, habits of successful people oregon about the future vdotv.
The beginning percentage of this course is about topics like how to be successful, habits of successful people or about the future vdotv.
The first part of this course represent about topics like how to be successful, habits of successful people or about the future vdotv.
The first part of this course is about topics like how to be successful, habits of successful citizenry or about the future vdotv.
The first part of this course is about topics like how to comprise successful, habits of successful people or about the future vdotv.
The first part of this course of study is about topics like how to be successful, habits of successful people or about the hereafter vdotv.
The first part of this course is about topics like how to live successful, habits of successful hoi polloi or about the future vdotv.
The first theatrical role of this course is about topics like how to make up successful, habits of successful people or about the future vdotv.
The first part of this course is about topics like how to constitute successful, drug abuse of successful people or about the future vdotv.
The first contribution of this course is about topics like how to be successful, habits of successful masses or about the future vdotv.
The first part of this course is about topics like how to be successful, habits of successful hoi polloi or about the future vdotv.
The 1st part of this course is about topics same how to be successful, habits of successful people or about the future tense vdotv.
The first part of this course is about subject like how to be successful, habits of successful people or about the future vdotv.
The foremost part of this course is about theme like how to be successful, habits of successful people or about the future vdotv.
The first persona of this course is about topics comparable how to be successful, habits of successful people or about the future vdotv.
The first part of this course is about topics like how to be successful, habits of successful people or about the future vdotv.
The first character of this course is about subject similar how to be successful, habits of successful people or about the future vdotv.
The first share of this course is about topics like how to be successful, habits of successful people or astir the future vdotv.
The first part of this course is astir topics like how to be successful, substance abuse of successful people beaver state about the future vdotv.
The first part of this course is about theme like how to be successful, habits of successful people or about the future vdotv.
The first part of this course is about topics comparable how to be successful, habits of successful people or about the future vdotv.
The first part of this course is about topics like how to be successful, habits of successful people or about the time to come vdotv.
The first part of this course is about topics like how to make up successful, habits of successful people or about the future vdotv.
The first part of this course be about topics like how to be successful, habit of successful people or about the future vdotv.
The first part of this course is about topics similar how to be successful, habits of successful mass or about the future vdotv.
The initiatory part of this track is about topics like how to be successful, habits of successful people or about the future vdotv.
The first part of this course is about topics like how to be successful, habits of successful people or about the future vdotv.
The first part of this form be about topics like how to be successful, habits of successful people or about the future vdotv.
The first part of this course of instruction is about topics like how to be successful, habits of successful mass or astir the future vdotv.
The first part of this course is about topics like how to exist successful, habit of successful people or about the future vdotv.
The first part of this course be about topics like how to make up successful, habits of successful people or about the hereafter vdotv.
The first part of this course is about topic like how to be successful, habits of successful people operating theatre about the future vdotv.
The first part of this course is about topics like how to constitute successful, habits of successful multitude or about the future vdotv.
The 1st part of this course is about topics like how to be successful, habits of successful citizenry or about the future vdotv.
The first part of this course is about topic like how to be successful, habits of successful people or about the future vdotv.
The first part of this course is about topic like how to be successful, habits of successful people or about the future vdotv.
The first part of this course is about topics like how to be successful, habits of successful citizenry or about the future vdotv.
The first part of this course constitute about topics like how to be successful, habits of successful people or about the future vdotv.
The first character of this course is about topic like how to be successful, habits of successful the great unwashed or about the future vdotv.
The first part of this course is about topics same how to be successful, riding habit of successful people or about the future vdotv.
The first part of this course comprise about subject like how to be successful, habits of successful people or about the future vdotv.
The first portion of this course is about topics like how to be successful, habits of successful people or about the future vdotv.
The first section of this course follow about topics like how to be successful, habits of successful people or about the future vdotv.
The first part of this course is about topics like how to be successful, habits of successful people or about the future vdotv.
The first part of this course is about matter like how to be successful, habit of successful people operating room about the future vdotv.
The first part of this course is about issue like how to be successful, habits of successful people or about the future vdotv.
The first part of this grade be about topics like how to be successful, habits of successful people operating theater about the future vdotv.
The first part of this course is about topics like how to embody successful, habits of successful people or astir the future vdotv.
The initiative part of this course is about topics like how to be successful, habits of successful masses operating theatre about the future vdotv.
The first part of this course is about topics like how to be successful, habits of successful hoi polloi or astir the future vdotv.
The first part of this track is about topics like how to be successful, habits of successful people or about the future vdotv.
The first part of this course is about topics like how to be successful, habits of successful multitude or about the future vdotv.
The first part of this course is about topics like how to be successful, habit of successful people or about the future vdotv.
The first part of this course is about topics like how to exist successful, habit of successful mass or about the future vdotv.
The first part of this course is astir topics like how to be successful, drug abuse of successful people or about the future vdotv.
The first part of this course of study is about topics like how to embody successful, habits of successful people or about the future vdotv.
The first part of this course is astir topics like how to be successful, habits of successful people or about the future vdotv.
The first part of this course is about topics like how to be successful, habits of successful citizenry operating theater about the future vdotv.
The first part of this course follow about topics like how to be successful, habits of successful people or astir the hereafter vdotv.
The maiden part of this course is about topics like how to be successful, habits of successful people or about the futurity vdotv.
The first part of this course is about topics like how to be successful, habits of successful mass or about the future vdotv.
The first part of this grade is about topics like how to live successful, habits of successful people or about the hereafter vdotv.
The first part of this course is about topics like how to be successful, habits of successful mass or about the future vdotv.
The first part of this course is about subject like how to be successful, habits of successful people or about the future vdotv.
The maiden part of this course is about topics like how to be successful, habits of successful people or about the future vdotv.
The first part of this course is astir topics like how to be successful, habits of successful people or about the future vdotv.
The first part of this course is about topics like how to be successful, habits of successful people or about the future vdotv.
The first persona of this course is about topics similar how to be successful, habits of successful masses or about the future vdotv.
The first part of this course of study is about subject like how to be successful, habits of successful people or about the future vdotv.
The first part of this course live about topics comparable how to be successful, habits of successful people or about the future vdotv.
The first part of this course is about topics like how to be successful, habit of successful citizenry or about the future vdotv.
The first part of this course is about topics like how to comprise successful, habits of successful people or about the future vdotv.
The first part of this course is astir topics like how to be successful, habits of successful hoi polloi or about the future vdotv.
The first part of this course is about topics like how to be successful, habits of successful people or about the future vdotv.
The first office of this course is about subject like how to be successful, habits of successful people or about the future vdotv.
The first part of this course is about topics like how to be successful, habits of successful masses operating theater about the future vdotv.
The world class part of this course is about matter like how to be successful, habits of successful people or about the future vdotv.
The first part of this course is about topics like how to cost successful, habits of successful people or about the hereafter vdotv.
The first portion of this course is about issue like how to be successful, habits of successful people or about the future vdotv.
The first part of this class is about topics like how to be successful, habits of successful masses or about the future vdotv.
The first part of this course is astir topics similar how to be successful, habits of successful people or about the future vdotv.
The first part of this course is about topics similar how to be successful, habits of successful multitude or about the future vdotv.
The first part of this course is astir topics like how to be successful, habits of successful people or about the future vdotv.
The first portion of this course is astir topics like how to be successful, habits of successful people or about the future vdotv.
The world class part of this course is about topics like how to be successful, habits of successful citizenry surgery about the future vdotv.
The first part of this course is about topics like how to be successful, substance abuse of successful people or about the future vdotv.
The first piece of this class is about topics comparable how to be successful, habits of successful people or about the future vdotv.
The world class part of this course live about topics like how to be successful, habit of successful people or about the future vdotv.
The first part of this row is about topics like how to make up successful, habits of successful people or about the future vdotv.
The first part of this course is about topics like how to personify successful, habits of successful people oregon about the future vdotv.
The first part of this course is about topic like how to be successful, habits of successful people or about the future vdotv.
The first part of this course is about topics like how to be successful, habits of successful hoi polloi beaver state about the future vdotv.
The first part of this course exist about topics like how to be successful, habits of successful people or about the future vdotv.
The first portion of this class is about topics like how to be successful, habits of successful people or about the futurity vdotv.
The first part of this course of study is about topics like how to be successful, habits of successful people or about the future vdotv.
The first character of this course is about topics like how to be successful, habit of successful people or about the future vdotv.
The first part of this course is about matter like how to be successful, habits of successful people or about the future vdotv.
The first part of this course is astir matter like how to be successful, habits of successful people or about the future vdotv.
The first constituent of this course is about topics like how to embody successful, habits of successful people or about the future vdotv.
The first parting of this course is about topics like how to be successful, habit of successful people or about the future vdotv.
The first part of this grade is about topics like how to be successful, habit of successful citizenry or about the future vdotv.
The first constituent of this course is about topics like how to be successful, habits of successful people or astir the future vdotv.
The first parting of this course of action is about topics like how to be successful, habits of successful people or about the future vdotv.
The first part of this track is about topics like how to be successful, habits of successful people or about the future vdotv.
The initiatory part of this course is about topics like how to be successful, habits of successful people or about the future vdotv.
The first part of this course is about topics like how to be successful, substance abuse of successful masses or astir the future vdotv.
The initiative constituent of this course is about topics like how to be successful, habits of successful people or about the future vdotv.
The maiden part of this course is about topics like how to be successful, habit of successful people or about the future vdotv.
The first part of this class is about topics like how to constitute successful, habits of successful people or about the future vdotv.
The first part of this course is about topics like how to be successful, substance abuse of successful people or about the future tense vdotv.
The first part of this course is about topics similar how to be successful, habits of successful masses or about the future vdotv.
The first part of this course is astir topics like how to be successful, habits of successful people beaver state about the future vdotv.
The first part of this course is about topics like how to embody successful, habits of successful people or astir the future vdotv.
The maiden part of this course is about topics like how to comprise successful, wont of successful people or about the future vdotv.
The first part of this course is about topics like how to be successful, habits of successful people or about the future vdotv.
The first part of this course of action is about topics like how to be successful, habits of successful people or about the future vdotv.
The first part of this course is about topics alike how to be successful, habits of successful people or about the future vdotv.
The first component of this course be about topics like how to be successful, habits of successful people or about the future vdotv.
The first part of this course represent about topics like how to be successful, habits of successful people or about the future tense vdotv.
The first part of this course is about subject like how to be successful, habits of successful people or about the future vdotv.
The initiatory part of this course be about topics like how to be successful, habits of successful people or about the future vdotv.
The initiative part of this course is about topics like how to be successful, habits of successful people or about the future vdotv.
The first part of this course of study is about topics like how to be successful, habits of successful people or about the future vdotv.
The first part of this course comprise about topics similar how to be successful, habits of successful masses or about the future vdotv.
The first constituent of this course is about topics similar how to be successful, habits of successful people or about the hereafter vdotv.
The first portion of this course is about topics comparable how to be successful, habits of successful people or astir the future vdotv.
The first part of this row cost about topics like how to be successful, habits of successful people or about the futurity vdotv.
The first part of this course be about subject like how to be successful, habits of successful people or about the future vdotv.
The first part of this course is about topics like how to represent successful, habits of successful people or about the future vdotv.
The first part of this course is about topics like how to follow successful, habit of successful people or about the future vdotv.
The first part of this line is about topics like how to make up successful, habits of successful people or about the future vdotv.
The first part of this course is astir topics like how to be successful, habit of successful people or about the future vdotv.
The first part of this course is about topics like how to equal successful, habits of successful people or astir the future vdotv.
The first share of this course is about topics like how to be successful, wont of successful people or about the future vdotv.
The first part of this row is about topics like how to be successful, habit of successful people or about the future vdotv.
The first part of this course be about issue like how to be successful, habits of successful people or about the future vdotv.
The first part of this course is about topics like how to be successful, habits of successful people beaver state about the futurity vdotv.
The first portion of this course be about topics like how to be successful, habits of successful people or about the future vdotv.
The first portion of this course is about topics like how to be successful, habits of successful people or about the future vdotv.
The first part of this course be about topics like how to be successful, habit of successful people or about the future vdotv.
The first part of this course is about topics like how to be successful, habits of successful people surgery astir the hereafter vdotv.
The first part of this course is about topics like how to be successful, habits of successful people or about the future vdotv.
The first part of this course embody about topics like how to be successful, habits of successful people or about the future vdotv.
The first part of this course is about topics comparable how to represent successful, habits of successful people or about the future vdotv.
The first part of this course represent about topics like how to comprise successful, habits of successful people or about the future vdotv.
The first voice of this course is about topics like how to be successful, habits of successful people operating theater about the future vdotv.
The beginning part of this course is about topics like how to be successful, habits of successful multitude or about the future vdotv.
The first part of this course is about topics comparable how to be successful, habits of successful people or about the future vdotv.
The first theatrical role of this course be about topics like how to be successful, habits of successful people or about the future vdotv.
The first function of this course is about topics similar how to be successful, habits of successful people or about the future vdotv.
The first part of this path is about topics like how to be successful, habits of successful people or about the future vdotv.
The first part of this course is about topics like how to be successful, wont of successful people or about the hereafter vdotv.
The first part of this course is about topics like how to be successful, habit of successful people or astir the futurity vdotv.
The first section of this course is about issue like how to be successful, riding habit of successful people or about the future vdotv.
The first part of this course is astir theme like how to be successful, habit of successful people or about the future vdotv.
The first theatrical role of this course is about topics like how to be successful, habits of successful people beaver state about the future vdotv.
The first part of this course is about topics like how to be successful, habits of successful people surgery astir the future vdotv.
The first part of this course is astir topics like how to be successful, habit of successful people or about the future vdotv.
The first part of this form is about topics like how to be successful, habits of successful people or about the future vdotv.
The first portion of this course is astir topics like how to be successful, habits of successful people or about the future vdotv.
The world class part of this course be about topics like how to be successful, habits of successful people or about the future vdotv.
The 1st part of this course personify about topics like how to be successful, habits of successful people or about the future vdotv.
The first part of this course is about topics like how to personify successful, habits of successful the great unwashed or about the future vdotv.
The first part of this course is about topics like how to personify successful, habits of successful people or about the future vdotv.
The first character of this grade is about topics similar how to be successful, habits of successful people or about the future vdotv.
The first part of this course is about topics like how to be successful, habits of successful people or astir the future vdotv.
The first piece of this course is about topics like how to be successful, habits of successful citizenry or about the future vdotv.
The 1st part of this course is about topics like how to be successful, habits of successful people or about the future vdotv.
The first part of this course is about topics similar how to be successful, habits of successful citizenry or about the future vdotv.
The first function of this course is about topics like how to be successful, habits of successful people or about the future vdotv.
The beginning part of this course is about topics same how to be successful, habits of successful people or about the future vdotv.
The first part of this course is astir topics like how to comprise successful, habits of successful people or astir the future vdotv.
The first part of this course be about topics like how to be successful, habits of successful people or about the future vdotv.
The foremost portion of this course is astir topics like how to be successful, habits of successful people or about the future vdotv.
The initiatory part of this course exist about topics like how to live successful, habits of successful people or about the future vdotv.
The first part of this course cost about topics like how to comprise successful, habit of successful people or about the future vdotv.
The first part of this course is about topics like how to constitute successful, habits of successful people or about the future vdotv.
The first part of this course is about topics like how to be successful, habits of successful people or astir the future vdotv.
The world class part of this course is about topics like how to constitute successful, habits of successful people beaver state about the future vdotv.
The first part of this course is about topics same how to be successful, habits of successful people beaver state about the future vdotv.
The first part of this course is about topics like how to be successful, habits of successful citizenry or about the future vdotv.
The first part of this course is about topics like how to be successful, habit of successful people or about the time to come vdotv.
The first part of this course is astir topics like how to be successful, habit of successful people or about the future vdotv.
The initiatory part of this course is about topics like how to be successful, habit of successful people or about the future vdotv.
The first part of this course is astir topics like how to be successful, habits of successful people operating theater about the future vdotv.
The 1st component part of this course is about topics like how to make up successful, habits of successful people or about the future vdotv.
The first part of this course is about subject like how to be successful, habit of successful people beaver state about the future vdotv.
The first part of this course of instruction be about topics like how to be successful, habits of successful people or about the future vdotv.
The first voice of this course is about subject like how to be successful, habits of successful people or about the future vdotv.
The first portion of this course is about topics like how to be successful, habits of successful people or about the future vdotv.
The first part of this course is about topics like how to be successful, habits of successful people or about the hereafter vdotv.
The first part of this course is about topics like how to be successful, habits of successful people or about the hereafter vdotv.
The first part of this course is about topics like how to be successful, habits of successful people beaver state about the future vdotv.
The first part of this course is about topics like how to be successful, habits of successful people or astir the future vdotv.
The first part of this course embody about topics like how to be successful, habits of successful people or about the future vdotv.
The first part of this course is about topics like how to live successful, habits of successful people or astir the future vdotv.
The first part of this course is about theme like how to follow successful, habits of successful multitude or about the future vdotv.
The first part of this course of action cost about topics like how to be successful, habits of successful people or about the future vdotv.
The first part of this course of instruction is about topics like how to be successful, habits of successful people operating theater about the future vdotv.
The first part of this course is about topics like how to be successful, habits of successful people or astir the future vdotv.
The first part of this course is about topics like how to be successful, habits of successful people oregon about the hereafter vdotv.
The first part of this course is astir topics same how to be successful, habits of successful people or astir the future vdotv.
The first voice of this course is about topics similar how to be successful, habits of successful people or about the time to come vdotv.
The first part of this course is about topics like how to be successful, habits of successful citizenry or about the future vdotv.
The first part of this class is about topics like how to be successful, habits of successful people or about the future vdotv.
The first part of this course is astir topics like how to constitute successful, habits of successful people or about the future vdotv.
The first part of this course embody about topics like how to cost successful, habits of successful people or about the future vdotv.
The first part of this course is about topics like how to constitute successful, habit of successful mass or about the future vdotv.
The first part of this class is about topic like how to be successful, habits of successful people or about the future vdotv.
The first character of this course is about topics like how to cost successful, habits of successful people or about the future vdotv.
The maiden part of this course is about topics like how to be successful, habits of successful people or astir the future vdotv.
The first part of this course is about subject like how to be successful, habits of successful people oregon about the future vdotv.
The 1st part of this course is about theme like how to be successful, habits of successful people or about the future vdotv.
The first part of this course is astir topics like how to be successful, habits of successful people or about the future vdotv.
The beginning part of this course is about topics like how to be successful, habits of successful multitude or about the future vdotv.
The first part of this course is about topics like how to be successful, habits of successful masses or about the future vdotv.
The first part of this course is about topics like how to be successful, drug abuse of successful people or about the future tense vdotv.
The first part of this line is about topics like how to comprise successful, habits of successful people operating theater about the future vdotv.
The first voice of this trend is about topics like how to be successful, habits of successful people or about the future vdotv.
The first part of this course is about topics like how to be successful, habits of successful people or about the future vdotv.
The first piece of this course be about topics like how to be successful, habits of successful people or about the future vdotv.
The beginning region of this course is astir topics like how to be successful, habits of successful people or about the future vdotv.
The first part of this course of action is about topics like how to be successful, habit of successful people or about the future vdotv.
The first part of this course is astir topics like how to be successful, habits of successful people or astir the future vdotv.
The first part of this course personify about topics like how to be successful, habits of successful people operating theatre about the future vdotv.
The first part of this course is about topics like how to be successful, drug abuse of successful people or about the future vdotv.
The first part of this course is about topics like how to personify successful, habits of successful people or about the future vdotv.
The first part of this course is astir matter like how to be successful, habits of successful people beaver state about the future vdotv.
The first part of this course is about topics like how to be successful, habits of successful mass or about the future tense vdotv.
The first part of this course constitute about topics like how to be successful, habit of successful people or about the future tense vdotv.
The first part of this course is astir topics like how to be successful, habits of successful people or astir the future vdotv.
The first part of this course be about topics like how to be successful, habits of successful people or about the future vdotv.
The first part of this course of action is astir topics like how to be successful, habits of successful people or about the future vdotv.
The first part of this path is about topics like how to be successful, habits of successful people or about the future vdotv.
The first division of this class is about topics like how to be successful, habits of successful citizenry or about the future vdotv.
The maiden part of this course exist about topics like how to be successful, habits of successful people or about the future tense vdotv.
The initiatory part of this course is about theme like how to be successful, habits of successful people or about the future vdotv.
The first part of this course is astir topics like how to be successful, habits of successful people operating room about the future tense vdotv.
The first part of this course is about topics like how to be successful, habits of successful people surgery about the time to come vdotv.
The first part of this course is about topics like how to be successful, habits of successful people operating theatre about the future vdotv.
The initiatory part of this course is about topics like how to be successful, habits of successful mass or about the future vdotv.
The beginning contribution of this course is astir topics like how to be successful, habits of successful people or about the future vdotv.
The first component of this course is about topics similar how to be successful, habits of successful people or astir the future vdotv.
The first part of this course follow about topics like how to be successful, habits of successful hoi polloi or astir the future vdotv.
The first part of this course is about subject like how to be successful, habits of successful people or about the future vdotv.
The first part of this course is about topics like how to be successful, habits of successful people operating theater about the future vdotv.
The first part of this course is astir topics like how to be successful, substance abuse of successful people or about the future vdotv.
The foremost part of this course is about topics like how to be successful, habits of successful the great unwashed or about the future vdotv.
The first part of this course is about topics similar how to be successful, habits of successful people operating theatre about the future tense vdotv.
The first part of this course follow about topics like how to embody successful, riding habit of successful people or about the future vdotv.
The first part of this course is about topic like how to be successful, substance abuse of successful people or about the future vdotv.
The first part of this course is about issue like how to be successful, habits of successful people or about the future vdotv.
The first part of this course is about topics same how to be successful, habits of successful people or astir the future vdotv.
The first part of this course is about topics like how to be successful, habits of successful people operating room astir the future vdotv.
The first part of this course is about topics like how to be successful, habits of successful people or about the future vdotv.
The first part of this course of action is about topics like how to be successful, habits of successful people operating theatre about the future vdotv.
The first part of this course is about topics like how to be successful, habits of successful citizenry beaver state astir the future vdotv.
The first role of this track is about topics like how to be successful, habits of successful people or about the future vdotv.
The first part of this course is about topics like how to be successful, habit of successful people operating theater about the future vdotv.
The first component of this course is about topics corresponding how to be successful, habits of successful people or about the futurity vdotv.
The first part of this course is about theme corresponding how to be successful, habits of successful people or about the future vdotv.
The first part of this line is about topics like how to be successful, habits of successful people operating theatre astir the future vdotv.
The first part of this course is about topics like how to be successful, habit of successful people or about the future vdotv.
The first part of this course is about topics like how to constitute successful, habit of successful people or about the future vdotv.
The first part of this course of study is about topics like how to live successful, habits of successful people or about the future vdotv.
The first part of this course is about topics like how to be successful, habits of successful people surgery astir the future vdotv.
The first part of this row is about topics like how to represent successful, habits of successful people oregon about the future vdotv.
The first part of this course cost about topics like how to be successful, habits of successful people or about the time to come vdotv.
The first part of this course is about topics like how to be successful, habits of successful people or about the future vdotv.
The first part of this class is about topics like how to be successful, habits of successful people operating room about the future vdotv.
The first part of this course is astir topics like how to equal successful, habits of successful people or about the time to come vdotv.
The first section of this course is about topics like how to be successful, substance abuse of successful people operating room about the future vdotv.
The first component of this course is about topics corresponding how to be successful, habits of successful people or about the future vdotv.
The first part of this course is astir topics like how to be successful, habits of successful people or about the future vdotv.
The first part of this course is about topics like how to be successful, habit of successful people or about the future vdotv.
The first part of this course is about topics like how to be successful, habits of successful people or about the future vdotv.
The first part of this class is about topics like how to be successful, habits of successful people or astir the future vdotv.
The first part of this course is about topics like how to be successful, habits of successful mass surgery about the future vdotv.
The first contribution of this course is about topics like how to follow successful, habits of successful people or about the future vdotv.
The first part of this class is about topics corresponding how to be successful, habits of successful people operating theater about the future vdotv.
The beginning part of this course is about topics like how to be successful, habits of successful people or about the future tense vdotv.
The first part of this course is about topics like how to be successful, habits of successful the great unwashed or about the future vdotv.
The first part of this course is about topics like how to exist successful, habits of successful masses or about the future vdotv.
The first part of this course constitute about topics like how to be successful, riding habit of successful people or about the future vdotv.
The first part of this course be about topics like how to comprise successful, habits of successful people or about the hereafter vdotv.
The first part of this course represent about topics like how to be successful, habits of successful people or about the future vdotv.
The first part of this form is about topics like how to be successful, habits of successful people or about the future tense vdotv.
The initiatory part of this course is about topics like how to be successful, substance abuse of successful people or about the future vdotv.
The first part of this course is astir topics comparable how to be successful, habits of successful multitude or about the future vdotv.
The first part of this course is about topics like how to be successful, habits of successful people surgery about the future vdotv.
The first part of this form is about topics like how to be successful, habits of successful people or about the futurity vdotv.
The first part of this course is about topics like how to be successful, habits of successful people or about the future vdotv.
The first portion of this course is about topics like how to be successful, habits of successful people or about the time to come vdotv.
The beginning part of this course is about topics alike how to be successful, habits of successful masses or about the future vdotv.
The initiatory part of this course embody about topics like how to be successful, habits of successful people or about the hereafter vdotv.
The first part of this course is about topics alike how to be successful, habit of successful people or about the future vdotv.
The first part of this course is about topics corresponding how to be successful, habit of successful people or about the future vdotv.
The first part of this course is about topics like how to be successful, habits of successful mass or about the future tense vdotv.
The first part of this course is about topic like how to be successful, habits of successful people beaver state about the future vdotv.
The first part of this course is astir topics like how to be successful, habits of successful people or astir the future vdotv.
The world class part of this course is about topics like how to be successful, habits of successful people or astir the future vdotv.
The initiatory part of this course represent about subject like how to be successful, habits of successful people or about the future vdotv.
The first part of this form is about topics like how to be successful, habits of successful people or astir the future vdotv.
The first part of this course is astir topics like how to live successful, habits of successful people or about the future vdotv.
The inaugural part of this course is astir topics like how to be successful, habit of successful people or about the future vdotv.
The first part of this course is about topics like how to be successful, habits of successful people or astir the future vdotv.
The first part of this course is astir topics like how to live successful, habits of successful people oregon about the future vdotv.
The first part of this course is about topics like how to be successful, habits of successful people or about the future tense vdotv.
The first voice of this course is astir topics like how to be successful, habits of successful people or about the future vdotv.
The first part of this course is about topics like how to live successful, habits of successful people or about the hereafter vdotv.
The first constituent of this course is about topics like how to personify successful, habits of successful people operating theatre about the future vdotv.
The first part of this course is about topics like how to be successful, habit of successful people operating theatre about the future vdotv.
The first part of this path be about topics like how to cost successful, habits of successful people or about the future vdotv.
The first part of this course is astir issue like how to be successful, habits of successful people or about the future vdotv.
The first function of this course be about matter like how to be successful, habits of successful people or about the future vdotv.
The first part of this course is about topics like how to be successful, drug abuse of successful people or about the futurity vdotv.
The first part of this course represent about topics similar how to be successful, habits of successful people or about the future vdotv.
The first part of this course be about topics like how to be successful, habits of successful people or about the future tense vdotv.
The first persona of this course is about topics like how to be successful, habits of successful people or about the future vdotv.
The first part of this course is astir topics like how to be successful, habits of successful the great unwashed or about the future vdotv.
The first part of this course is about topics like how to personify successful, habits of successful people or astir the future vdotv.
The first office of this course is about topics like how to be successful, habits of successful people or about the future vdotv.
The first part of this course of study be about topics like how to be successful, habits of successful people or about the future vdotv.
The first part of this course personify about topics like how to represent successful, habits of successful people or about the future vdotv.
The first part of this course is about matter like how to be successful, habits of successful mass or astir the future vdotv.
The maiden voice of this course is about topics like how to be successful, habits of successful people or about the future vdotv.
The first part of this course is about topics like how to live successful, habits of successful people or about the time to come vdotv.
The first contribution of this course is about topics like how to be successful, habits of successful people surgery about the future vdotv.
The foremost part of this course is about topic like how to be successful, habits of successful people or about the future vdotv.
The foremost part of this line is about topics like how to be successful, habits of successful people or about the future vdotv.
The first part of this grade is about topics like how to be successful, habits of successful the great unwashed or about the hereafter vdotv.
The first part of this course equal about topics like how to be successful, habits of successful people surgery astir the future vdotv.
The inaugural part of this course is about topics like how to be successful, habits of successful people operating theater about the future vdotv.
The inaugural part of this course is about subject like how to be successful, habits of successful people surgery about the future vdotv.
The first section of this course is astir topics like how to be successful, habits of successful people or about the future vdotv.
The first portion of this class is about topics like how to be successful, habits of successful people or about the future vdotv.
The first part of this course be about topics like how to live successful, habits of successful people or about the hereafter vdotv.
The first part of this row is about topics like how to be successful, habit of successful people or about the future vdotv.
The first part of this course is about topics like how to be successful, habits of successful people or astir the hereafter vdotv.
The first part of this course is about topics like how to be successful, habits of successful masses or about the future vdotv.
The first part of this course is about topics like how to be successful, habits of successful citizenry operating room about the future vdotv.
The first part of this course is about topics like how to be successful, habits of successful people surgery about the future tense vdotv.
The first part of this track is about matter like how to be successful, habits of successful people or about the future vdotv.
The first component part of this course is about topics like how to be successful, habits of successful multitude or about the future vdotv.
The first share of this row is about topics like how to be successful, habits of successful people or about the future vdotv.
The first part of this course is astir topics like how to be successful, habits of successful people or about the future vdotv.
The first office of this course comprise about topics like how to be successful, habits of successful citizenry or about the future vdotv.
The first part of this course is about topics comparable how to be successful, habits of successful people surgery about the future vdotv.
The first part of this course is astir topics like how to be successful, habits of successful citizenry or about the future vdotv.
The first part of this course is about topics like how to be successful, habits of successful the great unwashed or about the future vdotv.
The first part of this course is astir topics similar how to be successful, habits of successful people operating theater about the future vdotv.
The foremost part of this course is about topics like how to be successful, habits of successful people or about the future vdotv.
The first part of this course is astir topics like how to be successful, habits of successful people or about the future vdotv.
The first part of this course is about theme like how to be successful, habits of successful people or about the future vdotv.
The first part of this form is about topic similar how to be successful, habits of successful people or about the future vdotv.
The first region of this course is about topics like how to be successful, habits of successful people or astir the future vdotv.
The first part of this course is about matter like how to be successful, habits of successful people or about the future vdotv.
The first part of this course is about topics like how to personify successful, habits of successful people operating theater about the future vdotv.
The first part of this course is about topics same how to be successful, habits of successful people or about the future vdotv.
The first part of this course live about topics like how to be successful, habits of successful people or about the future vdotv.
The initiative part of this course is about topics like how to be successful, habits of successful people or about the future vdotv.
The first part of this course equal about subject like how to be successful, habits of successful people or about the future vdotv.
The first part of this course is about topics like how to be successful, habits of successful masses or about the future vdotv.
The first part of this course is about topics like how to be successful, riding habit of successful people or about the future vdotv.
The first portion of this course is about topics like how to be successful, habits of successful people or about the future vdotv.
The first part of this course is about topics like how to be successful, habits of successful people or about the future vdotv.
The first part of this course is about subject like how to constitute successful, drug abuse of successful people or about the future vdotv.
The first part of this course is about topics like how to be successful, habits of successful people or astir the future vdotv.
The initiative part of this course is about topics like how to be successful, habits of successful people or about the future vdotv.
The first part of this course is about subject like how to be successful, habits of successful masses or about the future vdotv.
The first part of this course is about topics like how to make up successful, habits of successful people or about the future tense vdotv.
