# Supplementary material for: Attention-aware with stacked embedding for sentiment analysis of student feedback through deep learning techniques
Source: PeerJ Comput Sci. 2024 Sep 2;10:e2283. doi: 10.7717/peerj-cs.2283 (PMC11419625; doi:10.7717/peerj-cs.2283)
Supplement: Supplemental Information 2 [file peerj-cs-10-2283-s002.zip › UIT-VSFC/agumented text/test (28).xlsx]

## Sheet: welcome
Particular marked no stamp intend that you hold with what personify asked, cause no opinion.
Detail marked no impression think that you fit in with what is ask, cause no opinion.
Item marked no printing signify that you agree with what is asked, do no opinion.
Detail marked no impression intend that you gibe with what is require, induce no view.
Contingent marked no opinion intend that you agree with what is ask, cause no opinion.
Detail marked no printing specify that you agree with what is enquire, stimulate no view.
Particular nock no impression intend that you agree with what be asked, cause no impression.
Particular marked no impression intend that you agree with what is asked, stimulate no opinion.
Detail pit no impression designate that you agree with what cost asked, stimulate no opinion.
Detail marked no opinion think that you agree with what be asked, get no opinion.
Contingent set no belief stand for that you correspond with what is asked, cause no opinion.
Point marked no impression intend that you accord with what is asked, have no opinion.
Detail notice no effect intend that you agree with what is asked, get no opinion.
Detail marked no impression intend that you fit in with what be asked, cause no thought.
Detail marked no impression mean that you consort with what is require, stimulate no opinion.
Detail marked no opinion intend that you harmonize with what is asked, cause no popular opinion.
Contingent marked no impression intend that you agree with what follow require, cause no opinion.
Detail differentiate no printing intend that you agree with what be asked, cause no opinion.
Particular marked no impression intend that you hold with what is ask, cause no opinion.
Item marked no impression mean that you agree with what is asked, cause no opinion.
Detail grade no impression destine that you concord with what is asked, induce no opinion.
Detail marked no impression intend that you agree with what constitute postulate, cause no feeling.
Point marked no printing intend that you agree with what is ask, induce no opinion.
Detail scar no impression designate that you gibe with what is asked, make no opinion.
Detail marked no impression intend that you concord with what is ask, get no opinion.
Detail marked no impression intend that you concur with what represent asked, induce no thought.
Detail tick no feeling intend that you agree with what is asked, induce no view.
Item marked no impression intend that you match with what exist asked, cause no public opinion.
Item mark no notion intend that you harmonize with what is asked, cause no opinion.
Detail marked no feeling mean that you agree with what is enquire, cause no opinion.
Detail pit no picture intend that you agree with what is asked, cause no view.
Detail marked no impression intend that you harmonize with what is asked, do no sentiment.
Contingent marked no impression intend that you tally with what live asked, cause no vox populi.
Item marked no impression intend that you agree with what is asked, make no persuasion.
Detail marked no impression mean that you correspond with what is asked, cause no opinion.
Contingent marked no impression designate that you agree with what live involve, cause no opinion.
Detail scar no depression mean that you fit in with what is asked, cause no opinion.
Item mark no impression intend that you agree with what equal ask, induce no opinion.
Item pit no impression intend that you agree with what is asked, cause no opinion.
Detail marked no imprint specify that you agree with what is expect, cause no opinion.
Detail note no stamp intend that you accord with what equal asked, get no opinion.
Detail marked no impression destine that you agree with what is asked, stimulate no public opinion.
Point score no impression intend that you concur with what is asked, cause no view.
Item mark no impression intend that you agree with what exist asked, cause no opinion.
Detail cross off no impression intend that you agree with what is asked, have no vox populi.
Item strike out no impression intend that you agree with what make up asked, make no opinion.
Detail marked no impression destine that you match with what is asked, induce no opinion.
Detail marked no notion stand for that you agree with what is asked, cause no notion.
Item score no impression intend that you agree with what is asked, cause no opinion.
Contingent marked no impression intend that you gibe with what is asked, cause no thought.
Detail marked no impression think that you harmonize with what is ask, cause no thought.
Point marked no printing intend that you agree with what represent asked, cause no persuasion.
Detail scar no feeling intend that you harmonize with what is asked, induce no opinion.
Detail marked no impression intend that you agree with what embody asked, cause no feeling.
Detail marked no impression intend that you agree with what be ask, have no opinion.
Detail differentiate no notion intend that you agree with what is demand, cause no opinion.
Point set no impression intend that you match with what is asked, cause no opinion.
Detail marked no impression think that you agree with what be enquire, make no opinion.
Item set no impression intend that you agree with what be require, cause no legal opinion.
Detail marked no impression specify that you agree with what be expect, cause no opinion.
Item punctuate no impression intend that you jibe with what is inquire, cause no opinion.
Contingent score no imprint stand for that you agree with what is asked, do no opinion.
Detail marked no impression specify that you agree with what be asked, do no opinion.
Detail mark no impression signify that you agree with what is asked, cause no opinion.
Detail marked no notion intend that you agree with what is require, cause no opinion.
Point mark no impression intend that you correspond with what is postulate, cause no opinion.
Contingent cross out no printing stand for that you agree with what is asked, cause no opinion.
Detail note no impression intend that you fit in with what is ask, cause no opinion.
Detail label no impression intend that you agree with what be asked, cause no judgement.
Contingent marked no impression intend that you consort with what is involve, cause no opinion.
Detail marked no impression think that you agree with what be asked, make no view.
Detail marked no depression intend that you check with what is ask, cause no opinion.
Point mark no impression intend that you agree with what is asked, cause no view.
Contingent marked no impression designate that you agree with what comprise asked, get no opinion.
Detail marked no feeling signify that you agree with what is asked, stimulate no opinion.
Detail marked no notion mean that you agree with what is asked, induce no opinion.
Detail marked no impression intend that you jibe with what is ask, induce no opinion.
Detail marked no mental picture intend that you agree with what be ask, cause no opinion.
Detail cross out no impression intend that you agree with what is take, cause no opinion.
Detail marked no impression think that you agree with what is demand, cause no judgement.
Detail marked no impression intend that you jibe with what be ask, cause no opinion.
Detail marked no impression signify that you concur with what is asked, make no opinion.
Detail marked no opinion intend that you harmonise with what is asked, make no opinion.
Detail marked no effect mean that you agree with what is inquire, cause no opinion.
Detail marked no impression intend that you agree with what equal asked, stimulate no vox populi.
Detail mark no impression intend that you agree with what is asked, cause no ruling.
Particular marked no belief signify that you agree with what is require, cause no vox populi.
Point note no opinion intend that you gibe with what is asked, cause no impression.
Detail marked no impression think that you agree with what make up asked, cause no sentiment.
Detail marked no picture specify that you agree with what make up asked, cause no opinion.
Detail marked no imprint intend that you agree with what equal asked, cause no opinion.
Detail marked no impression intend that you harmonize with what is asked, stimulate no popular opinion.
Detail marked no printing think that you hold with what is asked, cause no opinion.
Contingent mark no impression intend that you agree with what be asked, cause no persuasion.
Detail marked no mental picture intend that you accord with what be ask, cause no opinion.
Particular mark no impression intend that you agree with what be expect, stimulate no opinion.
Detail marked no stamp stand for that you accord with what is ask, cause no legal opinion.
Detail mark no impression signify that you agree with what is require, cause no opinion.
Detail stigmatise no impression intend that you harmonise with what is asked, cause no opinion.
Detail commemorate no belief intend that you agree with what is asked, cause no vox populi.
Detail set no impression intend that you agree with what is need, cause no opinion.
Detail mark off no impression destine that you agree with what be take, cause no opinion.
Detail mark no notion intend that you concord with what be asked, cause no opinion.
Item marked no impression intend that you correspond with what is postulate, cause no legal opinion.
Point mark no impression intend that you agree with what is asked, cause no view.
Point marked no impression intend that you agree with what be asked, cause no sentiment.
Detail note no notion intend that you agree with what be demand, cause no opinion.
Detail marked no impression stand for that you correspond with what be asked, cause no sentiment.
Particular marked no impression intend that you match with what is need, cause no notion.
Detail marked no belief destine that you correspond with what is asked, make no opinion.
Item marked no impression intend that you consort with what be asked, cause no opinion.
Item marked no impression think that you agree with what is asked, have no impression.
Detail marked no impression intend that you concord with what is asked, get no belief.
Detail mark off no impression mean that you agree with what be asked, induce no view.
Detail check no stamp intend that you agree with what is asked, have no opinion.
Detail marked no impression intend that you tally with what exist asked, induce no opinion.
Detail marked no impression intend that you harmonise with what be asked, stimulate no legal opinion.
Detail marked no impression think that you concord with what is asked, get no opinion.
Detail mark no impression intend that you agree with what is asked, have no opinion.
Detail marked no picture intend that you agree with what be enquire, make no opinion.
Detail marked no effect intend that you agree with what is ask, cause no opinion.
Detail marked no impression mean that you check with what is asked, do no opinion.
Contingent marked no impression intend that you hold with what is ask, cause no persuasion.
Detail mark no impression intend that you agree with what embody call for, have no opinion.
Item mark no stamp intend that you agree with what is asked, cause no legal opinion.
Contingent marked no impression signify that you agree with what is postulate, cause no opinion.
Item cross out no opinion intend that you agree with what is take, cause no opinion.
Detail marked no impression intend that you agree with what is involve, make no opinion.
Detail marked no effect mean that you agree with what is asked, cause no view.
Contingent distinguish no impression specify that you agree with what is asked, cause no opinion.
Detail marked no stamp intend that you agree with what be postulate, cause no legal opinion.
Detail mark no impression intend that you fit in with what is ask, cause no opinion.
Particular mark no impression think that you agree with what is asked, cause no vox populi.
Point marked no depression intend that you agree with what comprise inquire, cause no opinion.
Contingent marked no impression intend that you agree with what is ask, make no opinion.
Detail marked no impression intend that you concur with what be necessitate, cause no opinion.
Detail grade no feeling intend that you agree with what follow asked, cause no opinion.
Item mark no impression mean that you agree with what is asked, cause no judgment.
Item marked no printing mean that you agree with what is asked, cause no judgement.
Particular marked no impression intend that you agree with what is asked, cause no sentiment.
Detail marked no impression intend that you tally with what is asked, make no opinion.
Particular marked no picture intend that you harmonise with what is asked, cause no opinion.
Detail mark no stamp mean that you agree with what be asked, cause no opinion.
Item pit no belief intend that you agree with what is asked, stimulate no opinion.
Detail marked no impression intend that you concord with what is asked, cause no belief.
Item marked no feeling think that you agree with what follow asked, cause no opinion.
Detail marked no impression intend that you match with what be take, induce no opinion.
Detail nock no impression intend that you concord with what is expect, cause no opinion.
Item marked no impression specify that you agree with what is asked, cause no opinion.
Detail marked no picture intend that you agree with what be asked, cause no view.
Detail marked no mental picture designate that you agree with what is ask, induce no opinion.
Particular marked no stamp intend that you agree with what is asked, cause no vox populi.
Detail mark no impression intend that you concur with what is asked, have no opinion.
Detail marked no impression mean that you agree with what equal inquire, cause no opinion.
Detail nock no impression intend that you fit in with what is asked, have no vox populi.
Detail marked no opinion mean that you gibe with what is asked, cause no opinion.
Point marked no depression intend that you agree with what be call for, cause no opinion.
Detail marked no belief intend that you jibe with what is asked, make no opinion.
Detail marked no impression intend that you agree with what is ask, have no opinion.
Detail marked no impression intend that you consort with what is asked, cause no notion.
Item marked no impression think that you agree with what is require, cause no popular opinion.
Detail cross off no impression stand for that you check with what is necessitate, cause no opinion.
Particular marked no imprint intend that you agree with what is asked, induce no opinion.
Detail marked no imprint mean that you agree with what is expect, cause no belief.
Particular marked no impression destine that you agree with what is take, cause no opinion.
Detail marked no impression mean that you agree with what is asked, get no opinion.
Particular marked no opinion intend that you agree with what be ask, cause no opinion.
Detail marked no impression intend that you concur with what is take, get no opinion.
Detail marked no impression intend that you concord with what is asked, do no persuasion.
Detail check off no impression mean that you agree with what be need, cause no judgement.
Particular marked no belief mean that you harmonize with what is asked, cause no opinion.
Point marked no impression intend that you agree with what cost asked, cause no persuasion.
Item marked no feeling think that you agree with what is ask, cause no opinion.
Detail marked no notion intend that you agree with what is enquire, cause no judgment.
Detail marked no impression stand for that you agree with what is asked, have no legal opinion.
Detail tag no impression intend that you agree with what is require, stimulate no opinion.
Particular marked no impression mean that you agree with what is postulate, cause no opinion.
Detail marked no stamp intend that you agree with what is asked, do no legal opinion.
Detail marked no impression intend that you correspond with what be asked, cause no belief.
Detail scar no imprint intend that you accord with what is asked, cause no view.
Contingent marked no impression destine that you agree with what be ask, get no opinion.
Detail pock no impression designate that you harmonise with what is asked, get no opinion.
Particular marked no impression stand for that you check with what is asked, stimulate no opinion.
Detail note no feeling intend that you agree with what is postulate, cause no opinion.
Detail marked no opinion intend that you jibe with what is asked, cause no thought.
Detail check no impression intend that you fit with what embody asked, cause no opinion.
Detail marked no impression designate that you agree with what is asked, cause no view.
Detail marked no impression stand for that you check with what is asked, cause no impression.
Detail cross off no picture intend that you jibe with what personify asked, make no opinion.
Detail marked no impression intend that you agree with what is ask, cause no ruling.
Contingent stigmatize no imprint intend that you agree with what is asked, have no opinion.
Detail marked no belief intend that you agree with what is enquire, cause no vox populi.
Detail marked no impression intend that you agree with what be ask, cause no feeling.
Detail marked no impression intend that you agree with what be enquire, have no persuasion.
Particular set no belief intend that you correspond with what exist asked, cause no opinion.
Detail marked no impression stand for that you agree with what be ask, cause no impression.
Particular marked no impression intend that you gibe with what is postulate, cause no opinion.
Detail label no impression intend that you agree with what is call for, cause no public opinion.
Item label no printing intend that you agree with what be asked, cause no opinion.
Contingent marked no impression destine that you fit with what is asked, cause no impression.
Particular marked no mental picture intend that you agree with what is ask, cause no sentiment.
Detail marked no mental picture intend that you accord with what is expect, cause no thought.
Particular marked no impression mean that you agree with what is demand, cause no opinion.
Particular marked no impression intend that you agree with what be asked, cause no opinion.
Point marked no impression designate that you agree with what is ask, have no impression.
Item marked no impression intend that you agree with what be involve, cause no opinion.
Detail note no impression designate that you agree with what is take, induce no opinion.
Item mark off no impression mean that you agree with what is need, cause no opinion.
Item marked no notion mean that you agree with what constitute asked, cause no opinion.
Point marked no depression intend that you concord with what is asked, cause no view.
Point mark no imprint intend that you agree with what is asked, cause no ruling.
Detail label no imprint intend that you gibe with what is demand, cause no opinion.
Point marked no impression intend that you accord with what is asked, cause no view.
Detail marked no belief intend that you agree with what comprise require, make no opinion.
Detail marked no belief mean that you agree with what is asked, cause no belief.
Detail marked no notion intend that you match with what is asked, stimulate no view.
Contingent marked no impression intend that you agree with what be asked, induce no opinion.
Contingent marked no effect intend that you agree with what is inquire, cause no opinion.
Detail mark no effect mean that you concur with what is asked, cause no opinion.
Item mark no impression intend that you agree with what is necessitate, make no opinion.
Detail marked no stamp intend that you agree with what is enquire, do no opinion.
Item marked no impression signify that you agree with what is enquire, cause no opinion.
Detail marked no impression mean that you fit in with what be involve, cause no opinion.
Particular marked no impression intend that you gibe with what is ask, make no judgment.
Detail marked no printing intend that you agree with what is take, cause no opinion.
Detail marked no mental picture destine that you agree with what is ask, cause no judgment.
Contingent marked no impression stand for that you agree with what is ask, cause no opinion.
Point check off no impression designate that you agree with what is asked, cause no opinion.
Detail marked no impression intend that you hold with what be ask, cause no opinion.
Detail marked no impression intend that you jibe with what is require, get no opinion.
Detail marked no impression destine that you consort with what is asked, cause no sentiment.
Detail marked no impression intend that you fit with what is asked, have no public opinion.
Detail marked no notion think that you agree with what is need, cause no opinion.
Point cross off no impression destine that you agree with what is asked, have no opinion.
Detail marked no impression destine that you harmonize with what follow asked, get no opinion.
Detail tag no impression intend that you fit in with what personify asked, cause no legal opinion.
Contingent marked no impression intend that you accord with what is demand, cause no opinion.
Detail marked no picture intend that you match with what is call for, induce no opinion.
Contingent marked no effect intend that you jibe with what is ask, cause no belief.
Point brand no impression intend that you agree with what is asked, cause no thought.
Item pock no impression intend that you hold with what is asked, cause no popular opinion.
Detail mark no feeling intend that you agree with what represent ask, make no opinion.
Detail marked no effect designate that you agree with what is asked, do no opinion.
Point marked no impression mean that you agree with what is asked, get no opinion.
Detail marked no effect destine that you agree with what is inquire, cause no opinion.
Detail marked no effect mean that you accord with what is asked, cause no persuasion.
Detail marked no impression intend that you agree with what be postulate, cause no opinion.
Detail marked no stamp designate that you agree with what is ask, make no thought.
Detail mark no impression destine that you harmonise with what is asked, cause no persuasion.
Detail marked no impression intend that you agree with what is enquire, do no legal opinion.
Particular marked no impression intend that you tally with what is take, cause no notion.
Particular marked no impression specify that you agree with what is asked, cause no opinion.
Detail score no impression intend that you agree with what is asked, cause no notion.
Point marked no impression intend that you agree with what is enquire, stimulate no opinion.
Item marked no impression intend that you agree with what be asked, cause no opinion.
Detail set no impression intend that you agree with what is asked, cause no vox populi.
Particular marked no impression mean that you agree with what make up ask, cause no opinion.
Detail marked no stamp intend that you fit with what is ask, get no opinion.
Point marked no stamp intend that you agree with what is inquire, cause no opinion.
Detail label no impression destine that you agree with what is asked, cause no public opinion.
Detail mark no impression intend that you harmonize with what is enquire, have no opinion.
Item denounce no impression mean that you agree with what is ask, cause no opinion.
Detail marked no impression signify that you agree with what be asked, stimulate no opinion.
Point marked no imprint intend that you agree with what is asked, cause no vox populi.
Item marked no effect intend that you concur with what is postulate, cause no opinion.
Item marked no impression intend that you agree with what be asked, induce no opinion.
Detail marked no picture intend that you hold with what is asked, have no opinion.
Detail marked no impression stand for that you agree with what is ask, have no opinion.
Detail mark no impression destine that you concord with what personify asked, cause no popular opinion.
Detail marked no impression destine that you concord with what exist asked, have no opinion.
Detail mark no impression designate that you agree with what follow asked, cause no feeling.
Detail grade no notion think that you agree with what be asked, cause no opinion.
Point mark no impression specify that you match with what is asked, cause no opinion.
Detail score no impression intend that you agree with what be expect, get no opinion.
Detail marked no impression intend that you agree with what is ask, have no opinion.
Point marked no impression designate that you agree with what live ask, cause no opinion.
Detail differentiate no printing intend that you agree with what be asked, make no opinion.
Item mark no impression destine that you harmonize with what is asked, cause no opinion.
Item mark no impression intend that you agree with what is ask, get no opinion.
Particular marked no impression intend that you concord with what is ask, cause no sentiment.
Detail mark no feeling intend that you agree with what is asked, do no opinion.
Particular marked no impression signify that you agree with what is ask, cause no thought.
Item marked no effect signify that you agree with what is ask, cause no opinion.
Particular marked no feeling destine that you agree with what is asked, cause no opinion.
Detail marked no impression intend that you agree with what be take, get no public opinion.
Detail tick off no depression intend that you agree with what represent asked, make no opinion.
Point marked no opinion intend that you agree with what be asked, cause no ruling.
Contingent marked no impression intend that you harmonise with what is involve, cause no opinion.
Particular marked no impression intend that you fit in with what is asked, cause no view.
Detail note no printing intend that you agree with what is asked, get no opinion.
Detail distinguish no impression intend that you agree with what personify require, cause no impression.
Detail mark no impression mean that you agree with what personify asked, cause no opinion.
Item marked no impression specify that you agree with what is asked, do no judgment.
Detail check no impression intend that you agree with what is asked, cause no persuasion.
Contingent marked no impression intend that you agree with what is require, make no opinion.
Detail strike out no belief intend that you agree with what is require, stimulate no opinion.
Particular mark no impression intend that you agree with what follow asked, have no opinion.
Detail nock no opinion intend that you agree with what is asked, stimulate no opinion.
Detail marked no imprint specify that you agree with what is asked, cause no opinion.
Contingent marked no impression intend that you agree with what follow involve, cause no legal opinion.
Detail mark no printing intend that you agree with what is asked, make no opinion.
Detail marked no impression mean that you agree with what is demand, induce no opinion.
Detail marked no belief mean that you agree with what is ask, cause no opinion.
Point marked no impression mean that you agree with what exist asked, cause no persuasion.
Detail tick off no impression intend that you agree with what is asked, make no impression.
Detail marked no impression intend that you hold with what is ask, cause no opinion.
Detail marked no mental picture mean that you agree with what be asked, make no opinion.
Detail marked no impression intend that you jibe with what be expect, induce no opinion.
Detail tag no picture intend that you agree with what is asked, stimulate no opinion.
Detail marked no impression mean that you concur with what be involve, cause no opinion.
Point marked no impression mean that you agree with what be ask, cause no view.
Detail tag no impression destine that you gibe with what is asked, cause no persuasion.
Item marked no impression intend that you tally with what is asked, cause no public opinion.
Detail denounce no impression intend that you match with what is asked, cause no public opinion.
Detail denounce no belief mean that you agree with what is asked, cause no judgement.
Detail marked no impression intend that you agree with what is asked, have no judgement.
Point marked no impression designate that you agree with what is asked, get no ruling.
Detail strike off no printing intend that you concord with what is asked, cause no opinion.
Detail marked no impression intend that you concord with what be asked, cause no opinion.
Detail marked no depression mean that you agree with what is ask, induce no persuasion.
Detail mark no belief intend that you hold with what is asked, induce no legal opinion.
Particular marked no opinion think that you agree with what is asked, cause no opinion.
Item marked no notion intend that you agree with what is ask, get no opinion.
Detail marked no depression mean that you consort with what be asked, cause no opinion.
Detail marked no impression intend that you correspond with what is necessitate, cause no opinion.
Detail cross out no impression mean that you agree with what is ask, cause no opinion.
Particular marked no imprint destine that you agree with what is postulate, cause no opinion.
Detail mark no impression stand for that you match with what be asked, cause no opinion.
Point marked no impression intend that you agree with what is asked, cause no persuasion.
Detail marked no impression intend that you hold with what exist require, cause no feeling.
Item mark no feeling intend that you harmonise with what represent asked, cause no opinion.
Item grade no impression intend that you tally with what is enquire, cause no opinion.
Detail marked no impression intend that you agree with what equal enquire, cause no public opinion.
Detail marked no notion intend that you check with what be asked, cause no opinion.
Point punctuate no impression designate that you agree with what is asked, make no opinion.
Detail marked no impression intend that you hold with what make up asked, cause no opinion.
Detail marked no impression specify that you agree with what is asked, cause no view.
Detail marked no impression intend that you jibe with what is require, cause no sentiment.
Detail marked no impression intend that you jibe with what cost asked, make no opinion.
Detail marked no impression intend that you agree with what embody postulate, stimulate no judgment.
Detail marked no picture specify that you agree with what personify asked, make no belief.
Item marked no depression intend that you harmonize with what is asked, cause no popular opinion.
Detail marked no picture intend that you fit with what is asked, cause no opinion.
Point marked no mental picture destine that you agree with what is asked, cause no opinion.
Contingent marked no impression designate that you agree with what constitute asked, cause no opinion.
Detail marked no opinion intend that you concord with what is asked, stimulate no opinion.
Point marked no impression intend that you agree with what is ask, cause no opinion.
Detail marked no impression specify that you fit with what be ask, cause no legal opinion.
Detail marked no impression think that you agree with what is call for, make no opinion.
Item mark no impression intend that you tally with what is asked, cause no persuasion.
Contingent marked no impression mean that you agree with what be asked, cause no opinion.
Detail marked no impression signify that you harmonise with what is asked, cause no thought.
Point marked no impression intend that you gibe with what is involve, cause no persuasion.
Particular marked no impression destine that you concord with what is asked, make no view.
Detail marked no picture intend that you agree with what be asked, cause no ruling.
Detail marked no impression think that you agree with what is asked, induce no thought.
Item brand no impression intend that you agree with what represent asked, cause no sentiment.
Detail marked no imprint intend that you agree with what be asked, get no opinion.
Item marked no impression stand for that you harmonise with what constitute asked, cause no judgement.
Item marked no impression destine that you consort with what be asked, get no opinion.
Detail marked no mental picture destine that you agree with what is asked, cause no opinion.
Detail score no mental picture mean that you agree with what is asked, cause no impression.
Detail mark no notion signify that you agree with what be asked, cause no opinion.
Item marked no impression specify that you agree with what is require, cause no opinion.
Detail marked no impression intend that you agree with what be asked, have no persuasion.
Contingent marked no impression mean that you consort with what be asked, cause no opinion.
Detail marked no impression intend that you agree with what is ask, have no public opinion.
Particular mark no impression specify that you agree with what be ask, cause no opinion.
Point mark no impression stand for that you agree with what is asked, cause no opinion.
Detail check no imprint intend that you agree with what is asked, cause no opinion.
Detail marked no impression intend that you harmonise with what personify inquire, cause no opinion.
Detail marked no stamp intend that you accord with what be asked, cause no opinion.
Item marked no impression intend that you hold with what is inquire, cause no opinion.
Detail nock no impression mean that you concur with what is asked, cause no opinion.
Item check off no impression intend that you tally with what is need, get no opinion.
Point marked no impression mean that you accord with what is asked, cause no opinion.
Item marked no impression intend that you agree with what is involve, cause no sentiment.
Item punctuate no impression signify that you agree with what is asked, cause no opinion.
Detail marked no impression designate that you agree with what be ask, cause no persuasion.
Item marked no impression intend that you check with what is expect, cause no sentiment.
Detail nock no impression intend that you agree with what is postulate, cause no thought.
Detail marked no impression stand for that you agree with what is asked, stimulate no impression.
Detail mark no impression intend that you concord with what is asked, induce no view.
Detail mark no printing intend that you agree with what be asked, cause no belief.
Item marked no impression mean that you agree with what is postulate, make no opinion.
Contingent differentiate no impression intend that you agree with what is asked, cause no opinion.
Detail marked no printing intend that you agree with what is necessitate, have no ruling.
Detail mark no depression destine that you agree with what is ask, cause no opinion.
Item marked no impression signify that you agree with what is asked, cause no judgement.
Detail mark no opinion intend that you agree with what be asked, cause no opinion.
Detail score no impression intend that you agree with what constitute call for, cause no opinion.
Item mark no impression specify that you agree with what is asked, make no persuasion.
Detail marked no notion intend that you fit in with what be asked, cause no view.
Detail notice no impression intend that you concord with what be asked, cause no notion.
Particular marked no impression mean that you accord with what be asked, cause no popular opinion.
Detail marked no belief mean that you agree with what is asked, do no belief.
Detail marked no impression designate that you agree with what is asked, do no persuasion.
Point marked no belief intend that you jibe with what be asked, cause no opinion.
Detail marked no impression intend that you agree with what is enquire, induce no opinion.
Detail marked no impression intend that you agree with what is asked, make no opinion.
Detail mark no notion intend that you accord with what is asked, stimulate no opinion.
Contingent tick no stamp intend that you agree with what is asked, cause no opinion.
Detail mark no notion intend that you agree with what be asked, cause no opinion.
Detail punctuate no belief think that you harmonise with what is asked, cause no opinion.
Detail marked no mental picture intend that you agree with what is expect, stimulate no impression.
Contingent mark no printing intend that you agree with what is asked, cause no sentiment.
Point marked no impression signify that you agree with what be asked, make no opinion.
Detail marked no effect specify that you agree with what is asked, get no opinion.
Detail check off no impression intend that you consort with what is asked, cause no legal opinion.
Detail check no impression intend that you agree with what be asked, cause no opinion.
Particular distinguish no impression designate that you gibe with what is asked, cause no opinion.
Detail marked no impression intend that you agree with what is involve, do no view.
Detail scar no impression stand for that you agree with what be asked, cause no opinion.
Detail marked no picture intend that you jibe with what be asked, cause no opinion.
Detail marked no impression intend that you concord with what comprise asked, cause no opinion.
Detail marked no impression mean that you harmonize with what live asked, cause no opinion.
Detail marked no impression specify that you hold with what is asked, induce no opinion.
Detail marked no impression signify that you agree with what represent enquire, stimulate no view.
Item marked no impression mean that you agree with what is asked, do no opinion.
Item marked no printing intend that you agree with what be asked, cause no opinion.
Detail marked no feeling intend that you agree with what is asked, make no public opinion.
Detail tick no impression intend that you harmonise with what is asked, cause no opinion.
Detail marked no impression specify that you agree with what is ask, cause no judgement.
Point notice no impression specify that you agree with what is asked, have no opinion.
Item marked no impression intend that you agree with what is asked, get no view.
Particular marked no impression intend that you hold with what is asked, induce no opinion.
Particular note no impression intend that you agree with what is asked, cause no judgment.
Detail marked no mental picture intend that you concord with what be postulate, get no opinion.
Detail marked no impression intend that you agree with what live need, make no impression.
Contingent pit no impression signify that you agree with what is enquire, cause no opinion.
Detail marked no impression intend that you concord with what is asked, cause no feeling.
Contingent marked no belief intend that you tally with what is asked, cause no opinion.
Detail marked no mental picture intend that you concur with what is necessitate, make no opinion.
Detail check off no impression specify that you agree with what equal ask, do no opinion.
Detail marked no impression intend that you agree with what be asked, have no vox populi.
Detail pit no feeling specify that you consort with what is asked, cause no opinion.
Detail marked no belief intend that you agree with what be asked, get no opinion.
Particular grade no impression stand for that you concord with what is asked, make no opinion.
Detail commemorate no impression intend that you gibe with what is asked, cause no view.
Item mark no impression intend that you agree with what is call for, make no view.
Detail mark no impression intend that you agree with what be require, stimulate no opinion.
Detail marked no stamp intend that you harmonize with what is asked, get no judgment.
Point mark no feeling intend that you agree with what follow ask, cause no opinion.
Item strike off no impression intend that you agree with what make up asked, cause no opinion.
Detail pock no depression mean that you agree with what is asked, cause no persuasion.
Detail marked no effect mean that you agree with what be ask, cause no legal opinion.
Item marked no impression intend that you agree with what is asked, make no sentiment.
Item marked no impression intend that you agree with what follow asked, cause no feeling.
Detail mark no impression intend that you jibe with what is asked, do no opinion.
Contingent marked no notion intend that you agree with what be asked, make no opinion.
Detail marked no impression intend that you agree with what be require, cause no impression.
Detail marked no impression specify that you accord with what be asked, cause no opinion.
Detail marked no impression intend that you jibe with what comprise asked, cause no opinion.
Detail marked no impression intend that you consort with what comprise necessitate, stimulate no opinion.
Detail marked no feeling stand for that you correspond with what is need, cause no view.
Item marked no impression intend that you agree with what is require, stimulate no opinion.
Item marked no stamp destine that you agree with what is asked, cause no opinion.
Point marked no feeling intend that you agree with what constitute asked, get no opinion.
Detail mark no impression intend that you agree with what is expect, cause no opinion.
Detail mark no impression intend that you gibe with what make up asked, do no opinion.
Particular mark no picture intend that you fit with what is asked, cause no opinion.
Point marked no impression specify that you agree with what cost require, make no opinion.
Detail mark no stamp intend that you agree with what be asked, cause no opinion.
Detail marked no impression specify that you agree with what is involve, induce no view.
Item marked no belief intend that you agree with what be asked, cause no opinion.
Detail stigmatise no mental picture intend that you agree with what be ask, have no opinion.
Detail marked no impression think that you agree with what be asked, have no ruling.
Detail score no impression designate that you agree with what is asked, cause no judgment.
Detail pock no notion intend that you agree with what is asked, do no notion.
Contingent marked no impression intend that you agree with what is asked, get no opinion.
Detail marked no impression mean that you agree with what be asked, make no opinion.
Detail marked no printing intend that you agree with what comprise asked, cause no impression.
Detail marked no impression intend that you concord with what is call for, stimulate no opinion.
Item score no effect intend that you agree with what is asked, cause no opinion.
Point marked no impression intend that you agree with what exist asked, cause no notion.
Particular marked no mental picture mean that you agree with what is asked, make no opinion.
Detail mark no picture intend that you agree with what be asked, get no opinion.
Detail marked no belief intend that you agree with what is take, get no ruling.
Detail notice no impression intend that you hold with what is asked, make no opinion.
Particular marked no impression specify that you concur with what make up asked, cause no opinion.
Point marked no depression intend that you agree with what is necessitate, cause no belief.
Detail mark off no impression intend that you harmonize with what is asked, make no opinion.
Item marked no picture intend that you agree with what exist asked, have no opinion.
Contingent mark no imprint stand for that you agree with what is asked, cause no opinion.
Particular marked no mental picture intend that you agree with what is ask, cause no opinion.
Detail pit no impression intend that you concord with what cost asked, cause no belief.
Detail mark no notion intend that you agree with what is ask, cause no opinion.
Detail scar no impression intend that you match with what is asked, cause no notion.
Detail marked no impression intend that you jibe with what is asked, make no sentiment.
Detail marked no impression think that you agree with what be asked, stimulate no view.
Detail marked no notion intend that you match with what is asked, make no public opinion.
Detail marked no impression intend that you agree with what be asked, cause no feeling.
Item marked no depression specify that you agree with what is enquire, cause no impression.
Point marked no impression destine that you agree with what make up asked, cause no opinion.
Detail marked no impression mean that you agree with what is ask, cause no opinion.
Detail tick no imprint think that you agree with what is asked, do no opinion.
Detail marked no notion intend that you fit in with what cost need, do no opinion.
Contingent marked no impression mean that you accord with what is asked, cause no impression.
Detail nock no impression intend that you fit in with what is asked, cause no legal opinion.
Item marked no printing intend that you agree with what be asked, cause no opinion.
Detail tag no impression intend that you agree with what be asked, get no opinion.
Detail marked no impression intend that you match with what is ask, cause no popular opinion.
Detail mark no impression intend that you match with what personify asked, make no opinion.
Detail marked no impression destine that you agree with what be require, cause no opinion.
Item mark no mental picture mean that you gibe with what is asked, cause no opinion.
Detail mark no impression mean that you agree with what is asked, cause no vox populi.
Detail mark no impression mean that you fit with what personify ask, cause no opinion.
Contingent stigmatise no impression intend that you agree with what personify asked, cause no opinion.
Detail marked no effect stand for that you agree with what is asked, cause no notion.
Detail marked no impression signify that you agree with what constitute asked, make no opinion.
Detail marked no notion designate that you agree with what is asked, do no opinion.
Item marked no imprint intend that you agree with what is take, cause no opinion.
Detail marked no belief mean that you agree with what is asked, cause no opinion.
Point tick no impression designate that you agree with what is asked, cause no opinion.
Detail marked no mental picture intend that you agree with what personify ask, cause no judgement.
Contingent marked no impression mean that you harmonize with what is asked, cause no thought.
Item mark no impression intend that you fit with what represent asked, cause no opinion.
Detail mark no impression mean that you agree with what is asked, get no opinion.
Detail mark no impression designate that you agree with what is require, cause no opinion.
Item marked no impression intend that you gibe with what be asked, cause no sentiment.
Detail marked no picture intend that you agree with what is involve, induce no opinion.
Item marked no impression intend that you agree with what is asked, do no opinion.
Contingent marked no impression intend that you agree with what is asked, do no feeling.
Detail marked no stamp intend that you check with what is asked, have no feeling.
Point marked no impression intend that you agree with what personify asked, cause no view.
Detail grade no impression intend that you agree with what make up asked, induce no notion.
Detail mark no impression signify that you agree with what is take, cause no opinion.
Detail marked no printing intend that you harmonise with what is require, cause no opinion.
Particular notice no impression intend that you correspond with what is asked, cause no thought.
Detail marked no impression specify that you tally with what is asked, stimulate no judgment.
Item marked no impression destine that you agree with what is asked, have no opinion.
Detail marked no impression intend that you consort with what is involve, cause no opinion.
Detail marked no impression think that you agree with what equal require, cause no thought.
Detail stigmatize no impression mean that you agree with what is asked, do no feeling.
Item marked no impression intend that you agree with what is asked, cause no judgement.
Detail scar no impression signify that you agree with what is expect, cause no opinion.
Item marked no printing intend that you gibe with what is asked, cause no opinion.
Particular marked no impression intend that you agree with what is asked, cause no public opinion.
Detail marked no notion mean that you agree with what is asked, have no belief.
Point marked no impression signify that you agree with what constitute demand, make no opinion.
Detail distinguish no impression designate that you agree with what be asked, cause no thought.
Detail scar no impression stand for that you agree with what exist ask, cause no feeling.
Detail marked no notion intend that you agree with what be enquire, get no opinion.
Detail marked no stamp mean that you accord with what is asked, make no opinion.
Detail marked no impression intend that you agree with what is asked, do no judgement.
Item marked no impression intend that you concur with what is asked, make no opinion.
Detail score no imprint intend that you correspond with what is demand, cause no opinion.
Detail notice no impression destine that you concord with what cost asked, cause no judgment.
Detail label no impression mean that you agree with what is ask, cause no vox populi.
Detail marked no notion signify that you agree with what is asked, make no opinion.
Detail mark no impression intend that you agree with what constitute ask, make no impression.
Detail marked no impression intend that you agree with what be asked, make no persuasion.
Item differentiate no impression stand for that you accord with what is asked, cause no vox populi.
Detail marked no effect intend that you agree with what be asked, cause no view.
Detail marked no mental picture intend that you gibe with what is asked, do no opinion.
Particular marked no picture intend that you agree with what be asked, cause no notion.
Item marked no impression intend that you check with what is asked, cause no opinion.
Item marked no impression intend that you agree with what exist ask, cause no opinion.
Detail nock no stamp stand for that you agree with what make up asked, cause no opinion.
Detail marked no stamp intend that you accord with what cost enquire, cause no public opinion.
Contingent marked no belief intend that you match with what is asked, have no opinion.
Detail mark no imprint destine that you agree with what is asked, cause no opinion.
Detail marked no impression intend that you concur with what is asked, cause no judgement.
Detail mark no impression think that you correspond with what be require, cause no opinion.
Contingent marked no impression intend that you gibe with what is asked, induce no judgement.
Detail marked no impression destine that you agree with what is asked, make no opinion.
Detail strike off no imprint intend that you match with what is ask, cause no opinion.
Particular check off no impression mean that you agree with what is asked, make no view.
Detail score no impression think that you agree with what is asked, stimulate no judgment.
Detail marked no impression intend that you harmonize with what is asked, cause no vox populi.
Detail grade no notion specify that you agree with what represent asked, have no opinion.
Detail mark no impression designate that you agree with what is ask, cause no opinion.
Contingent notice no mental picture intend that you agree with what is asked, induce no opinion.
Item marked no impression intend that you agree with what make up asked, cause no opinion.
Detail marked no imprint think that you agree with what is take, cause no opinion.
Contingent marked no impression intend that you fit in with what is asked, induce no opinion.
Item marked no impression stand for that you accord with what is ask, cause no opinion.
Detail marked no imprint intend that you agree with what is ask, make no opinion.
Detail marked no printing intend that you harmonize with what is asked, make no impression.
Detail grade no mental picture intend that you agree with what exist asked, cause no opinion.
Detail mark no impression mean that you agree with what is asked, cause no opinion.
Detail notice no impression intend that you hold with what be asked, cause no opinion.
Particular marked no imprint intend that you agree with what is asked, cause no opinion.
Detail marked no impression intend that you consort with what is ask, make no opinion.
Contingent marked no belief intend that you gibe with what is asked, cause no opinion.
Detail marked no stamp designate that you agree with what cost asked, induce no opinion.
Point nock no impression specify that you agree with what is asked, cause no judgement.
Point marked no printing think that you agree with what is asked, cause no opinion.
Detail marked no printing intend that you match with what is asked, get no feeling.
Particular check off no impression intend that you agree with what is asked, cause no opinion.
Point marked no impression intend that you agree with what is take, cause no sentiment.
Detail mark no impression intend that you correspond with what is ask, have no opinion.
Detail marked no impression stand for that you agree with what be asked, cause no sentiment.
Contingent punctuate no impression intend that you agree with what is asked, induce no vox populi.
Detail marked no depression specify that you agree with what is ask, make no persuasion.
Contingent marked no impression intend that you agree with what is necessitate, make no opinion.
Point marked no impression intend that you agree with what represent postulate, cause no opinion.
Detail stigmatize no belief intend that you agree with what be demand, cause no opinion.
Item tag no notion intend that you harmonise with what is asked, cause no opinion.
Contingent mark no mental picture designate that you agree with what is asked, cause no opinion.
Contingent marked no notion intend that you fit with what is asked, cause no opinion.
Item tick no impression intend that you concord with what is require, cause no opinion.
Detail marked no impression intend that you tally with what is asked, have no belief.
Contingent tag no printing intend that you agree with what is demand, cause no opinion.
Contingent marked no stamp intend that you agree with what is asked, stimulate no popular opinion.
Detail marked no impression specify that you agree with what is asked, get no opinion.
Detail mark no mental picture intend that you agree with what is inquire, do no opinion.
Detail mark no impression mean that you agree with what be asked, cause no view.
Particular marked no printing intend that you match with what is asked, get no opinion.
Particular marked no impression mean that you agree with what is asked, cause no opinion.
Detail marked no depression intend that you consort with what is asked, cause no impression.
Item marked no printing intend that you hold with what represent asked, cause no opinion.
Item marked no impression think that you check with what is asked, cause no opinion.
Detail mark no belief intend that you agree with what is asked, get no opinion.
Detail strike out no impression intend that you consort with what is necessitate, get no opinion.
Detail marked no impression specify that you agree with what be inquire, induce no opinion.
Detail marked no feeling mean that you harmonize with what is asked, cause no opinion.
Detail cross out no impression intend that you check with what is asked, cause no view.
Detail marked no feeling intend that you agree with what is asked, have no view.
Particular set no impression intend that you harmonize with what be asked, cause no opinion.
Detail stigmatize no picture intend that you fit in with what is asked, cause no vox populi.
Item mark off no impression mean that you concur with what is asked, cause no opinion.
Detail scar no impression intend that you agree with what be ask, have no opinion.
Detail marked no opinion intend that you fit in with what be asked, cause no popular opinion.
Detail marked no impression intend that you agree with what is call for, make no opinion.
Detail marked no feeling mean that you correspond with what is asked, cause no opinion.
Point mark no impression intend that you agree with what is asked, cause no opinion.
Detail tag no impression signify that you concord with what is asked, cause no thought.
Point marked no picture intend that you concord with what is asked, cause no opinion.
Detail marked no impression think that you agree with what be demand, cause no opinion.
Detail mark no impression think that you agree with what is ask, induce no opinion.
Detail brand no impression stand for that you tally with what is postulate, cause no impression.
Item brand no impression intend that you agree with what be asked, cause no opinion.
Contingent mark no impression destine that you agree with what is asked, cause no public opinion.
Detail marked no opinion intend that you concur with what is asked, have no opinion.
Detail stigmatise no stamp intend that you hold with what is postulate, cause no public opinion.
Detail check off no mental picture intend that you consort with what is asked, cause no opinion.
Particular mark no imprint intend that you agree with what is asked, cause no opinion.
Detail marked no impression intend that you consort with what follow asked, do no opinion.
Detail marked no feeling mean that you agree with what be asked, cause no belief.
Detail marked no notion intend that you agree with what is asked, stimulate no notion.
Item marked no impression designate that you agree with what is asked, cause no public opinion.
Detail score no imprint intend that you agree with what is necessitate, do no opinion.
Detail marked no impression intend that you agree with what be need, cause no public opinion.
Point stigmatize no impression intend that you check with what is asked, have no opinion.
Particular mark no notion intend that you agree with what be asked, cause no opinion.
Point strike off no impression intend that you agree with what comprise ask, make no opinion.
Detail marked no impression signify that you concord with what is asked, cause no opinion.
Detail marked no impression intend that you agree with what is asked, stimulate no thought.
Detail check off no impression stand for that you agree with what is ask, have no opinion.
Detail marked no impression stand for that you agree with what equal asked, make no opinion.
Detail marked no impression intend that you concur with what be inquire, induce no opinion.
Particular marked no mental picture intend that you concur with what is asked, cause no opinion.
Detail pock no impression intend that you agree with what is ask, cause no view.
Point mark no impression specify that you concur with what is asked, do no opinion.
Detail pit no impression signify that you agree with what is asked, cause no persuasion.
Item marked no impression intend that you agree with what be asked, cause no notion.
Contingent scar no impression intend that you agree with what be asked, cause no opinion.
Item marked no impression intend that you check with what is postulate, induce no opinion.
Item marked no impression stand for that you agree with what constitute asked, cause no opinion.
Particular marked no impression designate that you consort with what embody postulate, cause no opinion.
Item marked no impression mean that you consort with what be asked, cause no public opinion.
Detail mark no impression intend that you agree with what constitute demand, get no opinion.
Particular mark no opinion intend that you agree with what is asked, do no opinion.
Detail cross out no printing designate that you agree with what be asked, cause no opinion.
Item marked no impression intend that you gibe with what is necessitate, make no popular opinion.
Detail strike off no impression intend that you hold with what is asked, cause no opinion.
Detail marked no notion intend that you consort with what is asked, cause no ruling.
Detail marked no impression intend that you harmonize with what constitute ask, make no opinion.
Point marked no mental picture intend that you agree with what be asked, do no opinion.
Detail commemorate no impression intend that you match with what is enquire, cause no opinion.
Item marked no opinion mean that you concur with what is asked, cause no opinion.
Point marked no impression intend that you gibe with what is expect, cause no opinion.
Detail marked no mental picture intend that you agree with what is necessitate, induce no opinion.
Detail marked no impression intend that you agree with what represent require, cause no impression.
Detail marked no impression think that you agree with what live asked, cause no notion.
Contingent marked no notion intend that you agree with what make up asked, cause no ruling.
Point marked no impression mean that you harmonise with what equal asked, cause no opinion.
Detail brand no impression intend that you concur with what is ask, cause no opinion.
Detail marked no notion mean that you agree with what is need, cause no opinion.
Detail strike off no stamp designate that you fit in with what is asked, do no opinion.
Detail marked no impression specify that you agree with what is postulate, induce no opinion.
Detail marked no mental picture stand for that you agree with what is asked, induce no opinion.
Detail marked no stamp intend that you agree with what is ask, make no opinion.
Detail marked no impression mean that you agree with what is take, stimulate no view.
Contingent marked no impression mean that you accord with what be asked, cause no judgment.
Detail mark no impression intend that you agree with what represent involve, do no opinion.
Detail marked no depression stand for that you agree with what represent asked, cause no belief.
Detail marked no impression intend that you check with what is asked, make no persuasion.
Detail label no stamp intend that you fit with what be asked, cause no opinion.
Detail marked no impression stand for that you agree with what live asked, have no opinion.
Detail marked no opinion intend that you concur with what is ask, cause no vox populi.
Item marked no belief intend that you agree with what exist asked, cause no opinion.
Detail tick no impression intend that you agree with what is asked, cause no opinion.
Item punctuate no impression intend that you agree with what is asked, cause no popular opinion.
Particular marked no impression intend that you tally with what be asked, induce no opinion.
Detail marked no impression intend that you accord with what personify demand, make no view.
Detail marked no impression intend that you agree with what is asked, make no legal opinion.
Detail mark no impression mean that you harmonize with what is ask, cause no opinion.
Point marked no impression designate that you agree with what is inquire, cause no opinion.
Item mark no feeling intend that you agree with what is ask, stimulate no opinion.
Point marked no impression signify that you agree with what is ask, cause no opinion.
Point marked no notion intend that you agree with what personify asked, cause no opinion.
Detail mark no imprint intend that you fit in with what is asked, induce no opinion.
Contingent check off no impression intend that you agree with what cost enquire, cause no opinion.
Detail mark no notion signify that you agree with what is asked, cause no opinion.
Detail marked no impression mean that you correspond with what is asked, make no feeling.
Detail marked no impression intend that you agree with what exist asked, make no opinion.
Detail differentiate no impression intend that you agree with what be demand, cause no opinion.
Contingent marked no impression intend that you check with what be take, cause no opinion.
Detail mark no impression intend that you agree with what is asked, make no opinion.
Item marked no impression intend that you agree with what is asked, do no feeling.
Item marked no belief intend that you agree with what is expect, stimulate no opinion.
Point marked no notion intend that you agree with what is asked, cause no judgment.
Detail mark no depression mean that you agree with what is asked, do no opinion.
Point marked no feeling intend that you agree with what cost asked, do no notion.
Detail marked no picture mean that you check with what is asked, cause no judgement.
Detail marked no impression intend that you jibe with what live asked, cause no legal opinion.
Detail marked no feeling think that you agree with what is asked, have no judgement.
Particular mark no imprint intend that you agree with what is asked, cause no opinion.
Item marked no impression signify that you agree with what is asked, make no view.
Detail tick no opinion mean that you agree with what is asked, cause no judgement.
Detail marked no impression intend that you agree with what follow require, get no opinion.
Detail marked no impression signify that you tally with what exist asked, have no opinion.
Detail punctuate no picture intend that you agree with what is asked, do no opinion.
Contingent marked no impression intend that you agree with what is asked, make no judgement.
Item strike out no impression mean that you agree with what is need, cause no opinion.
Detail marked no imprint intend that you agree with what is ask, cause no thought.
Detail marked no impression specify that you agree with what be asked, cause no opinion.
Detail marked no impression signify that you agree with what be asked, cause no feeling.
Detail cross out no impression intend that you agree with what be asked, have no ruling.
Detail marked no imprint destine that you jibe with what exist asked, cause no opinion.
Item mark no printing intend that you concur with what is asked, cause no opinion.
Detail tick no impression think that you accord with what is asked, make no opinion.
Point mark no impression intend that you correspond with what is asked, get no opinion.
Detail marked no impression think that you check with what is asked, cause no view.
Detail marked no impression intend that you correspond with what is ask, induce no opinion.
Particular marked no stamp intend that you gibe with what is ask, cause no opinion.
Detail marked no stamp think that you agree with what is necessitate, cause no opinion.
Detail marked no depression intend that you harmonise with what is postulate, induce no opinion.
Detail marked no belief mean that you agree with what is ask, cause no persuasion.
Detail marked no impression intend that you gibe with what be asked, cause no notion.
Particular scar no impression designate that you agree with what personify asked, get no opinion.
Detail mark no depression mean that you match with what is postulate, cause no opinion.
Detail mark off no impression intend that you agree with what is require, make no opinion.
Particular marked no impression intend that you agree with what is postulate, get no opinion.
Detail label no impression mean that you jibe with what is asked, make no opinion.
Item marked no impression intend that you fit in with what is ask, cause no legal opinion.
Contingent marked no impression intend that you agree with what represent asked, cause no opinion.
Item marked no imprint intend that you concur with what follow require, cause no opinion.
Detail marked no impression intend that you jibe with what embody asked, cause no opinion.
Detail marked no effect intend that you check with what be asked, cause no judgment.
Detail stigmatize no impression intend that you agree with what is demand, cause no opinion.
Point grade no impression intend that you agree with what is asked, cause no view.
Detail marked no impression mean that you agree with what cost asked, cause no judgement.
Detail marked no impression specify that you consort with what be ask, cause no opinion.
Contingent marked no effect intend that you agree with what be asked, do no opinion.
Detail marked no belief intend that you agree with what is demand, cause no opinion.
Detail mark no impression destine that you agree with what is asked, cause no opinion.
Particular marked no impression intend that you agree with what follow demand, do no vox populi.
Detail tick no depression intend that you concur with what is ask, cause no opinion.
Particular marked no impression think that you agree with what is expect, do no opinion.
Particular marked no impression mean that you concord with what is take, cause no belief.
Point marked no depression intend that you agree with what be asked, get no notion.
Item marked no impression intend that you agree with what be call for, cause no opinion.
Point marked no impression think that you agree with what is require, cause no sentiment.
Point marked no impression intend that you agree with what exist asked, have no vox populi.
Detail stigmatise no picture think that you agree with what be asked, cause no opinion.
Particular tag no impression mean that you harmonise with what is asked, cause no opinion.
Contingent mark no impression intend that you agree with what be asked, have no opinion.
Detail marked no impression mean that you agree with what is ask, make no opinion.
Item stigmatise no impression specify that you harmonize with what is asked, cause no notion.
Detail punctuate no impression intend that you concur with what is call for, cause no legal opinion.
Detail marked no impression intend that you hold with what is asked, cause no opinion.
Detail marked no impression signify that you agree with what is need, make no opinion.
Detail mark no depression intend that you agree with what is asked, cause no popular opinion.
Detail marked no impression signify that you agree with what is asked, induce no thought.
Detail mark no effect intend that you accord with what is asked, have no opinion.
Particular marked no mental picture intend that you harmonise with what is require, cause no ruling.
Particular marked no impression intend that you agree with what is enquire, induce no opinion.
Detail mark no picture destine that you agree with what is asked, cause no judgment.
Detail mark no impression signify that you harmonize with what is asked, cause no feeling.
Item marked no impression destine that you agree with what is ask, cause no judgment.
Detail pit no impression intend that you agree with what be postulate, cause no feeling.
Detail marked no impression intend that you agree with what be asked, stimulate no opinion.
Detail mark no stamp intend that you agree with what represent asked, cause no opinion.
Detail mark off no impression stand for that you agree with what be asked, cause no opinion.
Detail mark no feeling mean that you agree with what is asked, cause no opinion.
Item mark no impression mean that you agree with what is asked, have no opinion.
Particular marked no impression destine that you agree with what is expect, have no opinion.
Detail denounce no notion intend that you agree with what is inquire, do no legal opinion.
Detail marked no effect intend that you harmonize with what embody asked, cause no belief.
Detail marked no impression destine that you agree with what is enquire, cause no opinion.
Point marked no effect intend that you concur with what be asked, cause no opinion.
Detail marked no opinion intend that you agree with what be asked, cause no ruling.
Detail marked no feeling intend that you agree with what is need, cause no impression.
Point marked no stamp intend that you concord with what is asked, cause no opinion.
Item mark off no impression intend that you agree with what is involve, get no opinion.
Detail marked no impression mean that you match with what be asked, cause no opinion.
Item score no impression intend that you agree with what is asked, have no opinion.
Detail mark no impression designate that you agree with what be ask, cause no opinion.
Detail marked no imprint mean that you tally with what is asked, cause no opinion.
Detail stigmatize no effect mean that you jibe with what is asked, do no opinion.
Detail marked no impression intend that you agree with what be asked, get no judgement.
Contingent marked no depression intend that you agree with what be asked, make no opinion.
Detail marked no impression think that you concur with what is ask, cause no vox populi.
Detail mark no mental picture stand for that you agree with what be asked, cause no view.
Item marked no impression think that you agree with what is asked, cause no opinion.
Detail marked no mental picture designate that you agree with what follow asked, cause no vox populi.
Detail check no impression intend that you consort with what is asked, cause no impression.
Detail marked no impression intend that you harmonise with what is asked, stimulate no thought.
Item marked no mental picture intend that you agree with what is demand, make no opinion.
Particular mark no impression intend that you concord with what is ask, cause no opinion.
Detail brand no impression intend that you agree with what is expect, induce no opinion.
Contingent set no picture intend that you agree with what be ask, cause no opinion.
Item marked no feeling intend that you agree with what is asked, cause no opinion.
Item marked no impression intend that you agree with what cost asked, induce no opinion.
Detail score no impression think that you agree with what is asked, cause no thought.
Detail stigmatise no opinion specify that you agree with what be asked, cause no opinion.
Contingent punctuate no notion intend that you agree with what is ask, cause no belief.
Item mark no impression intend that you agree with what is ask, induce no opinion.
Detail marked no impression mean that you agree with what be asked, cause no feeling.
Detail mark no stamp designate that you agree with what is require, cause no feeling.
Particular marked no impression intend that you harmonize with what is asked, make no opinion.
Detail marked no mental picture think that you agree with what be ask, cause no judgment.
Detail marked no opinion intend that you check with what be asked, cause no opinion.
Item marked no impression intend that you agree with what is asked, have no opinion.
Detail marked no impression intend that you check with what is call for, get no opinion.
Detail marked no mental picture intend that you fit with what be asked, cause no impression.
Detail marked no printing mean that you agree with what is ask, make no opinion.
Point score no impression specify that you agree with what is asked, do no opinion.
Detail marked no impression designate that you correspond with what is asked, cause no ruling.
Detail strike out no impression mean that you agree with what be asked, cause no view.
Detail mark no impression intend that you agree with what be inquire, cause no sentiment.
Detail mark no stamp intend that you check with what constitute asked, cause no opinion.
Detail marked no opinion intend that you agree with what is expect, cause no opinion.
Detail marked no impression mean that you harmonise with what is asked, induce no opinion.
Item marked no belief signify that you accord with what is asked, do no opinion.
Detail marked no impression destine that you agree with what follow asked, have no notion.
Detail tag no impression specify that you agree with what is asked, cause no belief.
Item score no printing intend that you accord with what constitute asked, cause no opinion.
Detail marked no notion intend that you agree with what is asked, cause no view.
Contingent marked no opinion intend that you agree with what is asked, stimulate no opinion.
Item grade no picture intend that you agree with what constitute asked, cause no opinion.
Detail marked no impression designate that you harmonize with what is asked, make no opinion.
Contingent marked no feeling intend that you agree with what is asked, cause no notion.
Detail mark no impression signify that you agree with what be asked, have no belief.
Detail tick off no impression specify that you agree with what is postulate, cause no opinion.
Point mark no impression stand for that you agree with what is asked, cause no opinion.
Point score no impression intend that you agree with what is require, induce no popular opinion.
Particular marked no effect intend that you agree with what follow asked, cause no opinion.
Detail denounce no impression intend that you match with what is asked, cause no vox populi.
Detail marked no impression intend that you agree with what exist ask, do no opinion.
Contingent marked no stamp intend that you consort with what embody asked, cause no public opinion.
Detail marked no picture stand for that you agree with what follow asked, cause no notion.
Point marked no printing intend that you agree with what be asked, cause no opinion.
Detail marked no impression intend that you agree with what be asked, make no opinion.
Detail denounce no belief signify that you agree with what is asked, cause no legal opinion.
Detail mark no effect intend that you correspond with what is necessitate, cause no opinion.
Detail marked no impression intend that you agree with what be asked, get no vox populi.
Detail mark no notion destine that you agree with what is asked, cause no opinion.
Item marked no impression intend that you agree with what be asked, cause no belief.
Detail marked no impression think that you fit in with what be need, cause no impression.
Detail marked no impression mean that you agree with what live asked, make no opinion.
Detail marked no impression think that you agree with what be inquire, cause no opinion.
Detail marked no imprint intend that you correspond with what is asked, cause no opinion.
Detail tick no impression mean that you consort with what equal asked, cause no opinion.
Detail marked no impression intend that you agree with what be asked, induce no opinion.
Detail marked no impression designate that you agree with what represent asked, stimulate no opinion.
Detail note no mental picture intend that you agree with what represent asked, get no opinion.
Detail mark no depression intend that you agree with what is asked, induce no opinion.
Detail tick off no impression think that you concord with what is asked, cause no opinion.
Detail marked no impression intend that you agree with what be ask, make no opinion.
Item tag no impression signify that you agree with what is asked, cause no opinion.
Detail marked no picture intend that you gibe with what is asked, cause no public opinion.
Item marked no depression intend that you tally with what be necessitate, cause no opinion.
Point note no impression intend that you agree with what is require, cause no opinion.
Detail marked no stamp designate that you agree with what is asked, cause no opinion.
Point tag no impression intend that you agree with what cost asked, make no judgment.
Detail mark no impression mean that you agree with what be postulate, cause no opinion.
Detail marked no impression intend that you fit with what is asked, make no thought.
Detail pit no impression intend that you hold with what is asked, induce no view.
Item pock no impression think that you agree with what is require, cause no opinion.
Contingent marked no opinion intend that you agree with what is postulate, make no opinion.
Item marked no impression think that you fit in with what is ask, stimulate no opinion.
Item marked no impression intend that you agree with what be asked, induce no opinion.
Detail marked no notion intend that you harmonise with what is ask, have no opinion.
Detail pock no stamp intend that you agree with what is asked, cause no sentiment.
Point marked no impression intend that you agree with what is asked, stimulate no view.
Point marked no impression intend that you agree with what is ask, cause no legal opinion.
Item marked no impression intend that you consort with what is asked, cause no opinion.
Detail mark no impression intend that you agree with what is call for, cause no opinion.
Detail marked no impression destine that you agree with what is asked, do no opinion.
Detail marked no impression intend that you agree with what equal inquire, cause no opinion.
Detail mark no notion intend that you correspond with what is asked, cause no opinion.
Detail marked no impression intend that you check with what is necessitate, cause no opinion.
Detail marked no impression destine that you agree with what is asked, stimulate no notion.
Detail mark no feeling intend that you agree with what be asked, have no opinion.
Detail note no impression destine that you hold with what is asked, stimulate no opinion.
Point mark no impression intend that you harmonize with what is demand, cause no opinion.
Detail marked no depression mean that you agree with what is asked, cause no vox populi.
Detail marked no printing specify that you tally with what is ask, cause no opinion.
Contingent tick no impression destine that you agree with what is asked, cause no view.
Detail cross off no impression intend that you agree with what represent asked, cause no legal opinion.
Contingent marked no belief intend that you agree with what is asked, do no legal opinion.
Detail mark no belief destine that you agree with what is asked, cause no opinion.
Detail mark no belief intend that you tally with what is asked, cause no view.
Item marked no notion stand for that you agree with what is necessitate, cause no opinion.
Detail marked no notion intend that you agree with what be asked, have no opinion.
Detail mark no feeling signify that you agree with what is asked, cause no persuasion.
Detail stigmatize no stamp intend that you agree with what be asked, cause no opinion.
Detail marked no impression intend that you accord with what represent asked, get no opinion.
Detail marked no stamp intend that you hold with what is asked, cause no view.
Detail marked no depression intend that you hold with what is asked, cause no belief.
Item differentiate no impression mean that you agree with what is take, cause no popular opinion.
Item marked no impression intend that you tally with what cost asked, make no opinion.
Detail marked no printing intend that you agree with what is inquire, cause no persuasion.
Detail marked no imprint intend that you jibe with what is enquire, cause no opinion.
Detail marked no mental picture intend that you agree with what is asked, get no thought.
Detail marked no notion intend that you gibe with what is asked, cause no opinion.
Detail marked no picture intend that you agree with what is require, do no opinion.
Detail marked no impression intend that you agree with what be asked, cause no judgement.
Detail marked no opinion mean that you harmonize with what is ask, cause no opinion.
Item marked no impression specify that you agree with what be asked, cause no popular opinion.
Detail marked no impression mean that you agree with what be asked, make no view.
Detail marked no impression intend that you agree with what is expect, make no view.
Contingent marked no impression stand for that you agree with what is asked, cause no judgment.
Detail set no impression intend that you agree with what is require, cause no sentiment.
Detail marked no impression destine that you concord with what be asked, cause no persuasion.
Detail marked no impression intend that you hold with what is demand, stimulate no opinion.
Detail marked no impression designate that you agree with what be take, cause no public opinion.
Point marked no impression intend that you agree with what is enquire, get no opinion.
Detail grade no mental picture intend that you agree with what is asked, induce no opinion.
Detail marked no impression intend that you agree with what live expect, cause no opinion.
Detail marked no impression stand for that you agree with what is ask, cause no judgment.
Detail marked no impression stand for that you concord with what is require, cause no public opinion.
Particular marked no impression intend that you gibe with what is take, cause no persuasion.
Detail distinguish no impression intend that you concur with what is involve, cause no belief.
Detail notice no impression signify that you agree with what is involve, cause no opinion.
Item marked no mental picture destine that you agree with what is call for, cause no opinion.
Detail marked no impression intend that you agree with what be asked, make no opinion.
Detail mark no notion intend that you check with what be asked, cause no opinion.
Point marked no impression intend that you agree with what is involve, have no feeling.
Contingent marked no impression intend that you concord with what is asked, make no persuasion.
Detail marked no impression mean that you consort with what constitute asked, do no opinion.
Detail marked no effect stand for that you agree with what be demand, cause no opinion.
Detail marked no impression destine that you check with what embody asked, get no opinion.
Point nock no imprint intend that you agree with what is asked, stimulate no opinion.
Detail marked no effect intend that you agree with what embody asked, cause no notion.
Item mark no impression mean that you agree with what is asked, cause no persuasion.
Detail strike off no picture specify that you agree with what is asked, cause no opinion.
Detail check no impression signify that you agree with what be asked, cause no opinion.
Contingent pit no impression mean that you agree with what is asked, cause no persuasion.
Item mark no impression intend that you agree with what is asked, cause no thought.
Detail pock no impression mean that you agree with what is asked, make no opinion.
Item mark no mental picture intend that you agree with what is necessitate, cause no opinion.
Detail marked no impression intend that you agree with what is ask, induce no thought.
Detail marked no impression intend that you fit in with what is ask, cause no thought.
Item punctuate no impression intend that you agree with what is asked, cause no legal opinion.
Detail brand no impression destine that you agree with what is asked, make no persuasion.
Contingent marked no depression intend that you agree with what personify ask, cause no opinion.
Detail marked no impression mean that you concur with what is require, have no opinion.
Contingent marked no impression specify that you agree with what is asked, cause no judgment.
Item check no impression intend that you tally with what is asked, cause no opinion.
Detail score no impression intend that you hold with what personify demand, make no opinion.
Detail marked no effect intend that you agree with what be asked, induce no opinion.
Point marked no impression intend that you agree with what is asked, stimulate no impression.
Item marked no feeling intend that you check with what is asked, cause no belief.
Detail marked no impression intend that you agree with what is ask, make no opinion.
Detail score no impression intend that you agree with what is asked, do no view.
Item mark no depression intend that you agree with what is asked, get no opinion.
Detail tick off no feeling intend that you correspond with what constitute asked, get no opinion.
Detail marked no impression intend that you concur with what is necessitate, make no opinion.
Detail marked no notion intend that you concur with what is necessitate, cause no opinion.
Contingent commemorate no impression intend that you accord with what exist asked, cause no opinion.
Item marked no impression intend that you agree with what be asked, cause no opinion.
Particular label no impression signify that you agree with what be asked, cause no opinion.
Point denounce no belief intend that you agree with what be asked, stimulate no opinion.
Detail notice no impression designate that you agree with what be asked, cause no opinion.
Contingent marked no impression destine that you agree with what is asked, make no opinion.
Detail marked no printing intend that you agree with what is ask, make no opinion.
Detail marked no effect intend that you agree with what embody asked, cause no feeling.
Point marked no impression intend that you agree with what be asked, have no opinion.
Detail marked no printing intend that you agree with what is asked, do no opinion.
Detail marked no impression intend that you jibe with what is asked, cause no legal opinion.
Item marked no impression intend that you harmonize with what be asked, induce no vox populi.
Detail marked no depression mean that you agree with what is asked, cause no opinion.
Detail notice no stamp intend that you agree with what be inquire, make no opinion.
Particular marked no printing designate that you agree with what is enquire, cause no opinion.
Detail marked no depression designate that you agree with what is ask, get no ruling.
Contingent marked no printing intend that you match with what be asked, stimulate no opinion.
Detail marked no impression mean that you agree with what be asked, do no opinion.
Point marked no impression mean that you agree with what equal asked, cause no opinion.
Point scar no impression intend that you agree with what be take, make no opinion.
Contingent marked no stamp intend that you fit in with what is asked, cause no public opinion.
Contingent marked no impression intend that you harmonize with what is asked, make no opinion.
Detail marked no impression intend that you gibe with what comprise asked, cause no judgment.
Contingent marked no picture intend that you agree with what is asked, make no opinion.
Particular mark no impression intend that you agree with what is asked, cause no opinion.
Detail marked no impression intend that you correspond with what be ask, do no opinion.
