# Supplementary material for: Attention-aware with stacked embedding for sentiment analysis of student feedback through deep learning techniques
Source: PeerJ Comput Sci. 2024 Sep 2;10:e2283. doi: 10.7717/peerj-cs.2283 (PMC11419625; doi:10.7717/peerj-cs.2283)
Supplement: Supplemental Information 2 [file peerj-cs-10-2283-s002.zip › UIT-VSFC/agumented text/test (31).xlsx]

## Sheet: welcome
The arrangement of grade projects according to the level of completion of students, creating a competition that is non light with groups working on the same project, stimulating creativity to constantly watch and build new functions for the project if desired. high score.
The system of grading projects according to the level of completion of pupil, create a competition that is not light with groups working on the same project, stimulating creativity to constantly learn and build new functions for the labor if desired. high score.
The system of grading projects according to the level of completion of students, creating a competition that is not unclouded with groups working on the same task, stimulating creativity to always acquire and build new functions for the project if desired. mellow score.
The system of rules of grading projects according to the level of completion of students, creating a competition that is non light with groups working on the same undertaking, get creativity to constantly learn and build new functions for the project if desired. high score.
The system of grading projects according to the level of mop up of students, creating a competition that is not lightheaded with groups working on the same project, stimulating creativity to constantly learn and build new functions for the project if desired. high score.
The system of grading projects according to the level of completion of student, creating a competition that be not low cal with group working on the same project, stimulating creativity to constantly learn and build new functions for the project if desired. high score.
The system of grading labor according to the level of completion of students, creating a competition that is not light with groups working on the like project, stimulate creativity to constantly learn and build new functions for the task if desired. high sexual conquest.
The system of grading projects according to the level of completion of students, creating a competition that be not light with groups working on the same project, get creativity to constantly learn and build new functions for the projection if desired. high sexual conquest.
The system of grading projects fit in to the level of completion of students, create a competition that is not light with groups working on the same project, cause creativity to constantly learn and build new functions for the project if desired. high score.
The system of grading projects allot to the level of completion of students, creating a competition that is not unaccented with groups working on the same project, energize creativity to constantly learn and build new functions for the project if desired. high score.
The organization of grading projects according to the degree of completion of students, make a competition that is not light with groups working on the same project, make creativity to constantly learn and build new functions for the project if desired. high score.
The system of grading projects according to the level of completion of students, creating a contest that embody not light with groups working on the same project, stimulating creativity to constantly learn and build new functions for the project if desired. high score.
The system of grading projects according to the level of completion of students, creating a competition that is not lightheaded with groups working on the same task, induce creativity to constantly learn and build new functions for the project if desired. high grievance.
The system of grading project accord to the level of completion of students, creating a competition that is not light with mathematical group work on the same project, stimulating creativity to constantly learn and build new functions for the project if desire. high score.
The system of grading projects according to the level of completion of students, creating a competition that be non light with groups working on the same project, stimulate creativity to constantly learn and build new functions for the project if desired. high score.
The system of grading projects according to the level of completion of students, create a challenger that is not light with groups working on the like project, cause creativity to constantly learn and build new functions for the project if desired. high score.
The system of grading projects according to the level of completion of students, creating a competition that is not light with groups working on the like project, stimulating creativity to constantly learn and build new function for the project if desired. high score.
The system of grading projects according to the level of completion of students, creating a competition that is not light with groups make for on the same project, stimulating creativity to constantly get word and build new functions for the project if desired. high score.
The system of grading projects according to the level of completion of students, creating a competition that be not light with groups working on the same project, cause creativity to constantly learn and build new functions for the project if desired. gamy score.
The system of grading projects according to the level of completion of students, create a competition that is not light with groups working on the same project, stimulate creativity to constantly get word and construct new functions for the project if desired. high score.
The organization of grading projects according to the level of completion of students, creating a competition that is not light with groups working on the same project, stimulating creativity to constantly learn and build new functions for the project if desired. high score.
The system of grading projects according to the level of completion of students, creating a contender that be not light with groups working on the like project, stimulating creativity to constantly learn and build new functions for the project if desired. high score.
The system of grading projects according to the level of completion of scholarly person, creating a competitor that is not light with groups working on the same project, shake up creativity to constantly learn and build up new functions for the project if desired. high grievance.
The system of grade projects according to the level of completion of students, creating a competition that is not light with groups working on the like project, stimulating creativity to constantly learn and build raw functions for the project if desired. high score.
The system of grading projects according to the level of windup of students, creating a competition that be not light with groups working on the same project, stimulating creativity to constantly learn and build new functions for the project if desired. high pitched grudge.
The system of grading projects according to the level of completion of students, creating a competition that is not unclouded with groups working on the same project, stimulating creativity to constantly learn and work up modern functions for the project if hope. high score.
The system of grading projects according to the level of completion of students, creating a competition that is not light with groups working on the same task, stimulate creativity to constantly learn and build new functions for the project if desired. high score.
The system of grading projects according to the grade of completion of students, creating a competition that is not light with groups working on the same labor, stimulating creativity to constantly learn and build new functions for the project if trust. high score.
The system of grading projects according to the level of completion of students, creating a competition that is not light with groups working on the same project, stimulating creativity to constantly learn and build modern functions for the project if want. gamey score.
The system of grade projects according to the level of completion of students, creating a competition that is not light with group working on the same project, stimulating creativity to constantly learn and build new part for the project if desired. high score.
The organisation of grading projects according to the level of completion of students, creating a contest that be not light with groups working on the same project, stimulating creativity to constantly learn and build unexampled functions for the labor if desired. high score.
The system of grading projects according to the level of completion of students, creating a competition that is not light with groups working on the same task, stimulating creativity to constantly learn and build new functions for the undertaking if desired. high score.
The system of grading projects fit in to the level of culmination of scholarly person, creating a competition that is not light with groups working on the same project, stimulating creativity to constantly learn and build new affair for the project if desired. high score.
The system of grading projects according to the level of completion of students, creating a competition that is not wakeful with groups operate on the same projection, arouse creativity to constantly learn and build new routine for the project if desired. high score.
The system of grading projects according to the level of completion of student, creating a competition that is non light with groups work on the same project, stimulating creativeness to constantly learn and build new functions for the project if desired. high grudge.
The system of place projects according to the level of completion of students, creating a competition that is not light with groups working on the same project, stimulating creativity to constantly learn and establish new functions for the project if desired. high score.
The system of grading projects according to the level of completion of educatee, creating a competition that is not light with groups working on the like project, stimulating creativity to constantly learn and ramp up new mapping for the project if desired. high score.
The arrangement of grading projects according to the level of completion of students, creating a competition that is not light with groups working on the same project, stimulating creativeness to constantly learn and build new subprogram for the project if desired. high score.
The organization of grading projects according to the level of completion of students, creating a competition that is not light with chemical group working on the same project, stimulating creativity to constantly learn and establish new functions for the task if desired. high account.
The system of grading task according to the level of completion of students, creating a competition that is not easy with groups working on the same project, stimulating creativity to constantly learn and build new use for the project if desired. high score.
The system of grading projects consort to the level of completion of students, creating a competition that is not light with group working on the same project, stimulating creativity to constantly get word and build new function for the project if desired. high score.
The system of grading projects according to the level of completion of students, creating a competition that is not light with groups working on the like project, stimulating creativity to constantly learn and build new functions for the project if desired. high account.
The organization of grading projects according to the degree of completion of students, creating a competition that is non light with groups working on the same project, stimulating creativity to constantly learn and build new functions for the project if desired. high score.
The organization of grading projection according to the level of completion of students, creating a competition that is not light with groups working on the same project, stimulating creativeness to constantly learn and build newfangled functions for the project if desired. gamey score.
The system of grading projects according to the level of completion of students, creating a rivalry that is not light with groups working on the same project, stimulating creative thinking to constantly learn and build new functions for the labor if desired. high score.
The system of grading projects harmonise to the level of mop up of students, creating a competition that is not light with groups working on the same project, stimulating creativity to forever learn and build new functions for the project if desired. mellow score.
The system of grading projects according to the level of completion of students, creating a competition that is not light with groups working on the like project, stimulating creativity to constantly learn and build fresh social occasion for the project if desired. high score.
The system of grading projects according to the level of completion of scholarly person, creating a competition that is not light with groups working on the same project, stimulating creative thinking to constantly learn and construct new functions for the project if desired. high grudge.
The system of grading projects according to the degree of completion of students, creating a competition that is not scant with groups working on the same undertaking, stimulating creativity to constantly learn and build new functions for the project if desired. high pitched score.
The system of grading projects according to the level of completion of students, create a competition that is not light with groups working on the same project, stimulating creativeness to constantly learn and build new functions for the project if desire. high score.
The system of score projects according to the floor of completion of students, creating a competition that be not light with groups working on the same project, stimulating creativity to constantly learn and build new functions for the project if desired. high score.
The organization of grading projects according to the level of completion of students, creating a competition that is not light with group working on the same project, stimulating creativity to constantly learn and build new functions for the project if desired. high pitched score.
The system of grading projects according to the level of completion of students, creating a competition that is not tripping with chemical group working on the same project, stimulating creativity to constantly learn and build new functions for the task if desired. high score.
The system of grading projects according to the level of completion of students, creating a competitor that is not light with groups working on the like project, stimulating creative thinking to constantly learn and build new functions for the project if desired. high score.
The system of grading project according to the level of completion of students, produce a competition that is not light with groups working on the same project, stimulating creativity to constantly learn and build new functions for the project if desired. gamy score.
The organisation of grading projects according to the level of completion of students, creating a competition that is not light with groups work on the same project, stimulating creativity to constantly learn and build new functions for the project if desire. high score.
The organization of grading projects according to the level of completion of students, creating a competition that is not light with groups act upon on the same labor, stimulating creativity to constantly learn and build new functions for the project if desired. gamey score.
The system of grading projects according to the level of completion of student, creating a competition that is not loose with groups working on the same project, stimulating creativity to constantly read and work up new functions for the project if desired. high score.
The system of grading projects according to the level of culmination of students, creating a competition that is non light with groups working on the same project, stimulating creativity to constantly learn and build new functions for the project if desired. high mark.
The system of grading project according to the level of completion of students, creating a competition that is not light with radical working on the same project, get creativity to forever learn and build new functions for the project if desired. high score.
The system of grading projects according to the level of completion of students, make a competition that is not light with groups working on the same project, stimulating creativity to always see and work up new function for the project if desired. high score.
The organization of grading undertaking according to the level of completion of students, creating a competition that cost not light with groups working on the same project, stimulating creativity to constantly learn and build new functions for the project if desired. high score.
The system of grading projects according to the level of completion of students, creating a competition that is not light with group working on the like project, stimulating creativity to constantly learn and build new functions for the project if desired. high score.
The system of grading projects according to the point of completion of students, creating a competition that is not lightsome with groups working on the same project, stimulating creative thinking to constantly learn and build new functions for the project if desired. high score.
The system of grading projects according to the level of completion of scholar, create a competition that is not clean with groups working on the same project, stimulating creativity to constantly learn and make new functions for the project if desired. high score.
The system of grading undertaking agree to the level of completion of students, creating a competition that is not light with groups working on the same project, stimulating creativity to constantly learn and build new functions for the project if desired. high score.
The system of grading projects according to the level of completion of student, creating a competition that is not light with group working on the same project, stimulating creativity to constantly learn and build new functions for the project if desired. high pitched score.
The system of score projects according to the level of completion of students, creating a rival that is not unclouded with groups working on the same project, stimulating creativity to constantly learn and build new functions for the projection if desired. high score.
The system of grading projects according to the level of completion of students, creating a competition that is not light with groups working on the same project, stimulating creativity to forever learn and work up raw single valued function for the project if desired. high score.
The system of grading project according to the level of completion of students, creating a competition that be not light with chemical group working on the like labor, stimulating creativity to constantly learn and build new functions for the project if desired. high score.
The system of grading projects accord to the level of completion of students, creating a competition that is not light with grouping working on the same project, stimulating creativity to constantly learn and build new occasion for the project if desired. high score.
The system of grading projects agree to the level of completion of students, creating a rivalry that is not light with groups working on the same project, stimulating creativity to constantly learn and build new functions for the project if desired. high score.
The system of grading projects according to the level of completion of educatee, creating a competition that is non light with groups working on the same project, stimulating creativity to constantly learn and build up new functions for the project if desired. high score.
The system of grading projects according to the level of completion of students, creating a competition that is not lite with grouping work on the same project, stimulating creativity to constantly learn and build new functions for the project if desired. high score.
The system of grading projects according to the level of completion of students, create a competition that is not lightsome with groups working on the same project, stimulating creativity to always acquire and build new functions for the project if desired. in high spirits score.
The system of grading projects according to the level of completion of students, creating a competition that is not light with groups working on the same project, excite creative thinking to constantly learn and build new functions for the undertaking if desired. high account.
The system of grading projects according to the grade of completion of students, creating a competition that is not short with groups working on the same project, stimulating creativity to constantly learn and build new functions for the project if desired. high account.
The system of grading projects according to the level of completion of students, creating a challenger that is non light with groups working on the same project, stimulating creativity to perpetually learn and progress new functions for the project if desired. high score.
The system of grading project according to the level of completion of students, creating a competition that is not light with groups working on the like project, stimulating creativity to constantly learn and build modern functions for the project if desired. high score.
The system of grading projects according to the level of completion of students, creating a competition that is non light with groups working on the same project, stimulating creativity to constantly learn and build new functions for the labor if desired. high grade.
The system of grade projects according to the level of mop up of students, creating a competition that is non light with groups working on the like project, induce creativity to constantly learn and build new functions for the project if desired. high score.
The system of grading projects concord to the horizontal surface of completion of students, creating a competition that is not light with groups working on the same project, induce creativity to constantly learn and build new procedure for the project if desired. high score.
The system of grading projects according to the level of completion of students, creating a competition that is not light with groups working on the same project, stimulating creativity to constantly learn and build new functions for the project if desired. gamey musical score.
The system of grading projects according to the level of completion of students, creating a contender that is not light with groups working on the same project, stimulating creativity to constantly learn and build novel functions for the project if desired. high score.
The system of grading projects according to the level of closing of students, creating a competition that constitute not light with groups working on the like task, stimulating creativity to constantly learn and build new functions for the project if desired. high score.
The system of grading projects according to the level of completion of students, creating a competition that is non light with group working on the same project, stimulating creativity to constantly see and build new functions for the project if desired. high score.
The system of grading projection according to the level of completion of students, creating a competition that represent not light with groups working on the same task, stimulating creativity to constantly learn and build new functions for the project if desired. high grudge.
The system of grading projects according to the story of completion of students, creating a competition that is not light with groups working on the same project, stimulating creativity to constantly learn and work up new functions for the undertaking if desired. high score.
The organisation of grading projects according to the level of completion of students, creating a competition that comprise not light with groups working on the same project, stimulating creativity to forever learn and build young functions for the project if desired. high account.
The organization of grading projects according to the level of completion of scholar, creating a competition that is not light with groups working on the same project, stimulating creativity to constantly learn and build new functions for the project if desired. high score.
The system of grading project according to the level of completion of students, creating a competition that is not light with group working on the same project, stimulating creativity to constantly learn and build new functions for the project if hope. high musical score.
The system of grading projects according to the story of completion of students, creating a competition that is not light with groups working on the same project, stimulating creativity to constantly learn and work up new functions for the project if desired. high score.
The system of grading undertaking according to the level of completion of student, creating a competition that is not light with groups working on the same labor, stimulating creativity to constantly learn and build new functions for the project if desired. high score.
The system of grading projection according to the level of completion of students, creating a competition that is not light with group working on the same project, have creativity to constantly learn and construct new functions for the project if desired. high score.
The organisation of grading projects according to the level of completion of students, creating a competition that is not light with groups work on on the same project, stimulating creativeness to constantly learn and build new functions for the project if desired. in high spirits score.
The system of grading task according to the tier of completion of students, creating a rival that is not light with groups working on the same project, stimulating creativity to constantly learn and build new social occasion for the project if desired. high score.
The system of grading projects according to the level of completion of students, creating a competition that is not light with chemical group working on the same project, stimulating creativity to forever hear and build new functions for the project if desired. high score.
The system of grading labor according to the level of completion of students, creating a competition that is non easy with groups working on the same project, stimulating creativity to constantly learn and build young functions for the project if desire. high score.
The system of grading projects according to the grade of pass completion of students, creating a competition that is non idle with groups working on the same project, stimulate creativity to constantly learn and build new functions for the project if desired. high score.
The system of order projects according to the level of pass completion of students, create a competition that is not light with groups working on the same project, stimulating creativity to constantly learn and build new functions for the project if desired. high score.
The system of grading projection harmonise to the level of completion of students, creating a competition that is not light with groups working on the same project, stimulating creative thinking to always learn and build new functions for the project if desired. high score.
The system of grading projects according to the stratum of completion of educatee, creating a competition that is not light with group working on the same project, stimulating creativity to constantly learn and build new functions for the project if trust. high score.
The system of grading projects according to the level of completion of students, make a competition that is non short with groups working on the same project, stimulating creativity to incessantly learn and build new functions for the project if desired. high score.
The system of grading projects according to the level of completion of students, creating a competition that is not light with groups function on the same project, stimulating creativity to constantly learn and build newfangled functions for the project if desired. high score.
The system of rules of grading projects harmonise to the level of completion of students, creating a competition that is not light with groups work on the same project, stimulating creativity to constantly learn and build new functions for the project if desired. eminent score.
The system of grading projects according to the level of completion of students, produce a rival that is not light with groups working on the same undertaking, stimulating creativity to constantly learn and build new function for the project if desired. high pitched score.
The system of rules of grading projects according to the level of completion of students, creating a competition that is not light with groups working on the like project, stimulating creative thinking to constantly learn and build new functions for the project if desired. high score.
The system of grading projects according to the level of completion of educatee, creating a competition that is not light with groups sour on the same project, stimulating creativity to always learn and build up new functions for the project if desired. high score.
The system of grading projects according to the level of pass completion of students, creating a competition that represent non light with groups working on the same project, stimulating creative thinking to constantly learn and build new functions for the project if desired. high score.
The system of grading projects according to the level of mop up of students, creating a contest that is not light with groups working on the same undertaking, stimulating creativity to constantly learn and build new functions for the project if desired. high score.
The system of grade projects harmonise to the level of closing of students, creating a competition that is non light with groups work on the same project, stimulating creativity to constantly learn and build new functions for the project if desired. high score.
The system of grading projects according to the level of completion of students, creating a contest that is non light with groups working on the same project, stimulating creativity to constantly learn and build new functions for the project if desire. high pitched score.
The system of grading projects harmonise to the level of completion of students, create a competition that is not light with groups working on the same project, energize creativity to constantly learn and build new functions for the project if desired. high account.
The system of grading projects according to the level of pass completion of students, creating a competition that be not light with radical working on the same project, stimulating creativity to constantly learn and ramp up new functions for the project if desired. high score.
The system of grading projects according to the level of completion of students, creating a competition that is not light with groups working on the like labor, stimulating creativity to constantly learn and build new functions for the project if desired. high score.
The system of grading projects accord to the level of completion of students, creating a competition that is not wakeful with groups exercise on the same undertaking, stimulating creativity to constantly watch and build new functions for the project if desired. high score.
The organisation of grading projects according to the level of completion of students, creating a contention that is not light with groups working on the same project, stimulate creativity to constantly learn and build new functions for the undertaking if desired. high score.
The system of grading projects according to the level of completion of students, creating a competition that is not light with groups working on the same project, stimulating creativity to constantly instruct and build new functions for the undertaking if want. high score.
The system of grading projects according to the level of completion of students, make a competition that is not light with groups working on the same project, stimulating creativity to constantly learn and build new single valued function for the project if desired. high score.
The system of score projects according to the level of closing of students, creating a competition that is not light with groups working on the same project, stimulating creativity to perpetually get word and build new functions for the project if desired. high score.
The arrangement of grading projects according to the level of completion of students, creating a competition that is not light with groups working on the same project, stimulate creativity to always learn and build new functions for the task if desired. high score.
The system of grading project according to the level of completion of pupil, creating a competition that is not light with groups working on the same project, stimulating creativeness to constantly learn and build new functions for the project if desired. high score.
The system of grading projects according to the level of closing of students, creating a competition that is not light with groups working on the same project, stimulating creativity to constantly learn and build young functions for the project if desired. gamy score.
The system of grading projects according to the level of windup of students, creating a competition that is non light with groups working on the same project, stimulating creativity to constantly learn and build new mapping for the undertaking if desired. high scotch.
The system of grading projects according to the level of completion of bookman, creating a competition that is not light with groups working on the same task, stimulating creativity to constantly learn and build new functions for the project if trust. high score.
The system of grading projects according to the level of completion of student, creating a competition that represent not light with grouping working on the same project, stimulating creativity to constantly learn and build new functions for the project if desired. high pitched score.
The system of grading projects according to the level of completion of students, creating a competition that is not light with groups working on the like undertaking, stimulating creativity to constantly get wind and build new functions for the project if desired. in high spirits score.
The system of grading projects according to the level of completion of educatee, creating a competition that is not light with groups working on the like project, stimulating creativity to forever learn and build new functions for the project if desired. high score.
The system of grading projects according to the level of completion of students, creating a competition that is not light with groups make for on the same project, stimulating creativity to constantly learn and build novel functions for the project if desired. high score.
The system of grading projects according to the level of completion of students, produce a competition that is non light with groups working on the same project, stimulating creativity to constantly learn and build new functions for the project if desire. high score.
The system of range projects according to the level of culmination of students, creating a competition that be not light with groups working on the same project, stimulating creativity to constantly learn and build new social function for the project if desired. mellow score.
The system of grade projects according to the level of completion of students, creating a competition that is not light with groups working on the same project, shake creativity to constantly learn and build up new functions for the undertaking if desired. high sexual conquest.
The system of grading projects according to the level of completion of students, creating a competition that is not loose with mathematical group working on the same project, stimulating creativity to constantly learn and build up new functions for the project if desired. high score.
The system of grading project according to the degree of completion of students, creating a competition that is not light with groups work on the same project, stimulating creativity to constantly learn and build new functions for the labor if desired. high score.
The system of grading projects according to the level of completion of students, creating a competition that is not light with group working on the same task, stimulating creativity to constantly learn and build new functions for the project if desired. high score.
The system of grading projects according to the level of completion of students, create a competition that is not light with groups working on the same project, stimulating creativity to constantly learn and build up new functions for the project if desired. high musical score.
The organization of grading projects fit in to the level of completion of students, creating a contender that is not low cal with groups working on the like project, stimulating creativity to constantly learn and build new functions for the project if desired. high score.
The system of grading undertaking according to the level of completion of students, creating a contention that is not light with groups working on the same project, stimulating creativity to always learn and build new functions for the project if desired. high score.
The system of grading projects according to the level of culmination of students, creating a competition that be not light with groups working on the same project, stimulating creativity to incessantly study and build new functions for the project if desired. high score.
The system of grading projects according to the stratum of completion of students, creating a competition that is not light with groups working on the same labor, stimulating creativity to constantly learn and build new functions for the project if desired. high grudge.
The organisation of grading projects according to the level of completion of scholarly person, creating a competition that is not light with groups working on the same projection, stimulating creativity to constantly learn and build unexampled functions for the project if desired. high score.
The system of grading projects according to the level of completion of students, creating a competition that is not light with groups working on the same project, stimulating creativity to constantly learn and make new functions for the project if desired. high pitched score.
The system of grade task according to the level of completion of students, creating a competition that is not light with groups working on the same labor, stimulating creativity to constantly learn and build new functions for the project if desired. high score.
The system of range projects according to the level of completion of student, creating a competition that is not light with group working on the same project, stimulating creativeness to constantly learn and build new functions for the project if desired. high score.
The system of grading projects according to the level of completion of students, creating a competition that represent non light with groups work out on the same project, stimulating creativity to constantly learn and build new functions for the project if desired. high score.
The system of grading projects according to the tier of completion of scholar, creating a competition that is not light with groups working on the same project, stimulating creativeness to constantly learn and progress new functions for the project if desired. high score.
The system of grading projects according to the level of completion of students, creating a competition that is not light with grouping working on the same project, stimulating creativity to constantly hear and ramp up new functions for the project if desired. high score.
The system of grading projects according to the level of completion of students, create a competition that is not light with groups working on the same project, stimulating creativity to constantly learn and build new functions for the project if desired. high account.
The system of grading projects according to the level of completion of students, creating a competition that is not light with groups working on the same project, provoke creativity to always read and build new functions for the project if desired. mellow score.
The system of grading projects according to the level of completion of students, creating a competition that is not light with groups working on the like project, stimulating creativity to forever see and build new functions for the project if desired. high score.
The system of grading projects according to the level of closing of students, creating a competition that is not light with groups working on the same project, stimulating creative thinking to constantly learn and build young functions for the project if desired. high score.
The system of grading projects according to the level of completion of students, creating a competition that is not light with groups working on the same project, energize creativity to constantly learn and build up new functions for the project if desired. in high spirits score.
The system of grading projects according to the level of culmination of students, creating a competition that is not light with groups working on the same projection, stimulating creative thinking to incessantly learn and build new functions for the project if desired. high score.
The system of grading projects according to the story of completion of students, creating a competition that is not light with groups working on the same project, stimulating creativity to invariably learn and build new functions for the project if desired. high score.
The system of grading projects according to the level of completion of students, creating a rival that is not light with groups working on the same project, stimulating creativity to constantly learn and build modern functions for the project if desired. high score.
The system of grading undertaking according to the level of completion of students, creating a competition that is non light with groups working on the same projection, stimulating creativity to constantly learn and build new functions for the project if desired. high musical score.
The system of grading projects according to the grade of completion of students, creating a competition that is not light with groups working on the same project, stimulating creativeness to constantly learn and build new functions for the project if desired. high account.
The system of grading projects according to the horizontal surface of completion of students, creating a competition that make up not light with groups working on the same project, stimulating creativity to constantly learn and build new functions for the project if desired. high musical score.
The system of grading projects fit in to the level of completion of students, creating a competition that is not light with groups working on the same project, stimulating creative thinking to constantly learn and build new functions for the project if desired. high score.
The system of grading projects according to the level of closing of students, make a competition that is not light with groups working on the same undertaking, stimulating creativity to perpetually learn and build new functions for the project if desired. high score.
The organisation of grading projects according to the level of completion of students, creating a competition that represent not light with groups working on the same labor, stimulating creativity to constantly pick up and build new functions for the project if trust. high score.
The system of grading projects according to the level of completion of students, creating a competition that is non light with groups working on the same project, stimulating creativity to forever study and construct new functions for the project if desire. high score.
The system of grading projects according to the level of completion of students, creating a competition that is not light with groups working on the like project, stimulating creativity to constantly learn and construct young functions for the project if desired. high score.
The system of grading projects according to the level of pass completion of students, creating a competition that is not light with groups working on the same project, provoke creativity to constantly learn and work up newfangled functions for the project if desired. high score.
The system of grading projects accord to the level of windup of students, creating a competition that is not light with groups sour on the same task, stimulating creativity to constantly learn and build new functions for the project if desired. high score.
The system of grading projects accord to the floor of completion of students, creating a competition that is non light with groups working on the same project, stimulating creativity to constantly learn and build new functions for the project if desired. high score.
The system of rate projects according to the level of completion of students, creating a competition that is not light with groups working on the same project, stimulating creative thinking to constantly learn and build new functions for the undertaking if desired. high grade.
The system of grading task grant to the layer of completion of students, creating a competition that is not light with groups working on the same project, stimulating creativity to constantly learn and build new functions for the project if desired. high score.
The system of grading projects according to the degree of completion of students, creating a competition that is not light colored with groups working on the like project, stimulating creativity to constantly learn and build new functions for the labor if desired. high score.
The system of grading projects according to the level of completion of students, create a rivalry that is not light with groups working on the like project, stimulating creativity to invariably learn and build new occasion for the project if desired. high score.
The system of grading projects according to the level of completion of students, creating a rivalry that is not light with groups wreak on the same project, stimulating creativity to constantly learn and build new office for the project if desired. high score.
The system of grading projects according to the degree of completion of student, creating a competition that be not light with groups working on the like project, stimulating creativity to constantly learn and build new functions for the project if desired. high score.
The system of rules of grading projects grant to the level of completion of students, produce a competition that is not light with groups working on the same project, stimulating creativity to constantly learn and build new functions for the project if desired. high mark.
The system of grading projects according to the level of completion of students, creating a competition that is non light with groups working on the same project, stimulating creativity to constantly learn and build new functions for the project if desired. high pitched sexual conquest.
The system of grading projects according to the level of completion of students, creating a contender that is not light with groups working on the same project, stimulating creativity to constantly learn and build raw functions for the project if desire. high score.
The system of grading projects concord to the level of completion of students, creating a competition that is not light with groups working on the same projection, stimulating creativity to constantly learn and build new functions for the project if desired. high score.
The system of rank projects according to the level of windup of students, creating a competition that is not light with groups working on the same project, stimulating creativity to constantly find out and build new functions for the project if desired. high score.
The system of place projects according to the tier of completion of students, creating a competition that is not light with groups working on the same project, stimulating creativity to constantly learn and build unexampled functions for the project if desired. high score.
The system of grading projects according to the level of completion of students, creating a competition that comprise not light with groups working on the same project, stimulating creativity to constantly learn and build up fresh functions for the project if desired. in high spirits sexual conquest.
The system of grading projects according to the level of completion of students, creating a competition that is non light with groups working on the same task, stimulating creativity to constantly learn and build new functions for the project if hope. high score.
The system of grading projects according to the level of completion of students, make a rival that is not light with grouping working on the same project, stimulating creativity to constantly learn and build new functions for the project if desired. high score.
The organization of grading projects according to the level of completion of students, create a competition that is not light with mathematical group working on the same project, stimulating creativity to constantly learn and build new functions for the project if desired. high score.
The system of grading projects according to the level of completion of students, make a competition that is not abstemious with mathematical group working on the same project, stimulating creativity to constantly learn and build new functions for the project if desired. high score.
The system of mark projects according to the level of completion of students, creating a competition that is not light with grouping working on the same project, stimulating creativity to constantly learn and build modern functions for the project if desired. high score.
The system of grading projects according to the level of pass completion of students, creating a competition that is not light with groups working on the like project, stimulate creativity to constantly learn and construct new functions for the project if desired. high score.
The system of grading projects according to the level of completion of educatee, make a competition that be not light with groups working on the same project, stimulating creativity to always learn and build new functions for the project if desired. high score.
The system of grading projects according to the level of pass completion of students, creating a competition that is non light with groups working on the same project, stimulating creativity to constantly learn and build unexampled functions for the project if desired. gamey score.
The system of grading projects according to the level of completion of students, creating a competition that follow not light with groups working on the same project, stimulating creativity to constantly learn and build new function for the project if desired. high scotch.
The system of grading undertaking according to the level of completion of students, creating a competition that is not light with grouping working on the same project, stimulating creative thinking to constantly learn and make new functions for the project if desired. high score.
The system of grade projects according to the level of completion of student, creating a competition that be non light with groups working on the same project, stimulating creative thinking to constantly learn and build new functions for the project if desired. high score.
The system of order projects according to the level of culmination of students, creating a competition that is not light with groups working on the same project, stimulating creativeness to constantly learn and build new functions for the project if desired. high score.
The system of grading projects according to the spirit level of completion of students, create a competition that is not light with groups working on the same project, stimulating creativity to constantly learn and build new functions for the project if desired. high score.
The system of grading projects allot to the level of completion of students, creating a competition that is non loose with groups working on the same project, stimulating creativity to constantly learn and build new functions for the project if desired. high score.
The system of grading projects according to the level of completion of students, creating a competition that is not light with groups working on the same project, stimulating creativity to constantly learn and build new functions for the projection if desired. gamey score.
The system of grading projects according to the storey of completion of students, creating a competition that is not light with groups knead on the same project, stimulating creativity to constantly learn and build new functions for the project if desired. high score.
The system of grading projects according to the level of completion of students, creating a competitor that is not light with groups working on the same project, stimulating creativity to perpetually learn and build new functions for the project if desire. high score.
The system of grading projects according to the degree of pass completion of students, creating a competition that is not light with groups working on the same project, stimulating creative thinking to constantly watch and build new functions for the project if desired. high score.
The system of grading projects according to the degree of completion of students, creating a competition that is not light with group working on the same project, stimulating creativeness to constantly learn and build new functions for the project if desired. high score.
The system of grading undertaking according to the level of completion of students, creating a competition that is not light with groups working on the same project, stimulating creativity to constantly learn and build novel procedure for the project if desired. high score.
The system of rate projects according to the level of completion of students, creating a challenger that is not light with groups working on the same project, stimulating creativity to constantly learn and build new functions for the project if desired. high score.
The system of grading projects according to the level of completion of students, creating a competitor that is not light with groups working on the like project, stimulating creativity to constantly teach and build new functions for the project if desired. high score.
The system of grading projects according to the spirit level of completion of students, creating a competition that is not calorie free with groups working on the same project, stimulating creativeness to constantly learn and build new functions for the project if desired. high score.
The organization of grading projection according to the grade of closing of students, creating a competition that is not light with groups working on the same project, stimulating creativity to constantly learn and build new functions for the projection if desired. high score.
The system of mark project according to the level of closing of students, produce a competition that is not light with groups working on the same project, stimulating creativity to constantly study and build new functions for the project if desired. high score.
The system of grading labor according to the level of completion of educatee, creating a competitor that is not light with groups working on the same task, stimulating creativity to constantly learn and build new functions for the project if desired. high score.
The organization of grading projects according to the level of completion of students, creating a competition that is not light with groups working on the same project, stimulating creativeness to constantly learn and build fresh functions for the project if desired. high score.
The system of grading labor according to the point of completion of students, creating a competition that personify not light with groups working on the same project, cause creativeness to constantly learn and build new functions for the project if desired. high score.
The system of place project according to the level of windup of students, creating a rival that is not light with groups working on the same project, stimulating creativity to constantly learn and build new functions for the project if desired. high score.
The organization of grading projects agree to the level of completion of students, create a challenger that is not light with groups working on the same project, stimulating creativity to constantly learn and build new functions for the project if desired. high score.
The system of grading projects according to the level of completion of scholarly person, creating a competition that is non light with groups working on the same project, stimulating creativity to constantly learn and build newfangled function for the project if desired. high score.
The system of grading projects according to the level of completion of students, creating a competition that is not lightheaded with groups work on the like projection, stimulating creativity to constantly learn and build new functions for the project if desired. high score.
The system of grading projects according to the level of completion of students, make a competition that make up not light with groups ferment on the same project, stimulating creativity to constantly learn and build new functions for the project if desired. eminent score.
The system of range projects according to the level of completion of students, creating a competition that is not light with group working on the same project, stimulating creativity to constantly learn and build new map for the project if desired. high grudge.
The system of grading undertaking according to the level of completion of students, creating a competition that is not light with groups working on the same project, shake up creativity to invariably learn and build new functions for the project if desired. high score.
The system of grading projects harmonise to the level of completion of students, creating a competition that is not light with groups working on the same project, stimulating creativity to constantly learn and build new functions for the labor if desired. high score.
The system of grading projects allot to the level of completion of students, creating a rivalry that is not light with groups working on the same project, stimulating creativity to constantly learn and build new functions for the project if desired. high score.
The system of grading projects according to the level of completion of students, creating a competition that is not light with groups working on the same project, stimulating creativity to constantly learn and build young functions for the project if desired. high account.
The system of grading projects according to the level of completion of students, creating a competition that constitute non light with groups working on the same project, stimulating creativity to constantly learn and build modern functions for the project if desired. high score.
The organization of grading projects according to the level of completion of students, creating a competition that be not light with groups working on the like project, stimulating creativity to constantly learn and build new functions for the project if desired. high grade.
The system of order projects according to the level of completion of students, creating a competitor that is not light with groups working on the same project, stimulating creativity to constantly learn and build fresh functions for the project if desired. high score.
The system of grading projects according to the level of completion of students, creating a competition that be not light with groups working on the same project, stimulating creativity to constantly learn and build new functions for the project if desired. mellow score.
The system of grade projects according to the level of completion of students, creating a competition that is not light with groups working on the same project, stimulating creative thinking to constantly learn and build new office for the project if desired. mellow score.
The system of grading projects according to the level of completion of educatee, creating a competition that is not light with groups sour on the same project, stimulating creativeness to constantly find out and build new functions for the project if desired. high score.
The system of grading projects according to the level of mop up of students, creating a competition that be not light with groups working on the same project, stimulating creativeness to constantly learn and build modern functions for the project if desired. high pitched score.
The system of grading projects according to the level of completion of students, make a competition that is non light with groups working on the like project, stimulating creativity to always learn and build new functions for the project if desired. high score.
The arrangement of grading projects according to the horizontal surface of completion of students, creating a competitor that is not light with groups working on the same project, stimulating creativity to constantly learn and build new functions for the project if desired. high score.
The system of grading project according to the level of mop up of students, creating a contender that is not light with groups working on the same project, stimulating creativity to constantly learn and build new functions for the project if trust. high score.
The system of grading projects according to the level of completion of students, creating a competition that is not light with groups working on the same project, stimulating creativity to incessantly learn and build new functions for the project if desired. high pitched musical score.
The system of grading projects according to the level of completion of students, creating a competition that is non light with group working on the same undertaking, stimulating creativity to constantly check and build new functions for the project if desired. high score.
The system of grading projects according to the point of completion of educatee, creating a competition that is non light with groups working on the same project, stimulating creativity to constantly learn and build new functions for the project if desire. high score.
The scheme of grading projects according to the level of completion of students, creating a competition that is not light with radical working on the same project, stimulating creative thinking to constantly learn and build new functions for the project if desired. high score.
The system of grading projects according to the level of completion of students, creating a competition that is not light with groups working on the like project, stimulating creativity to forever learn and build new procedure for the project if desired. high score.
The organisation of grading projects according to the level of completion of students, creating a competition that is not light with groups working on the same project, stimulating creativeness to forever learn and build new functions for the project if desired. high score.
The system of grading projects according to the stage of completion of students, creating a competition that is not light with groups working on the same project, stimulating creativity to constantly learn and build new functions for the project if desired. high score.
The system of grading projects according to the level of completion of students, creating a competition that is non light with groups working on the like project, stimulating creativity to constantly memorize and build new functions for the project if desired. gamey score.
The system of grading projects according to the level of completion of students, creating a contention that is non light with groups working on the same project, stimulating creativity to constantly learn and build new functions for the projection if desired. high score.
The system of grading projects according to the level of completion of students, create a competition that be not light headed with groups working on the same project, stimulating creativity to constantly learn and build new functions for the project if desired. high score.
The scheme of grading projects according to the level of completion of students, creating a competition that is not light colored with groups working on the same project, stimulating creative thinking to constantly learn and build new functions for the project if desired. in high spirits score.
The system of grading projects according to the level of pass completion of students, make a competition that is not light with mathematical group working on the same project, stimulating creativity to constantly learn and build up new functions for the project if desired. high score.
The organisation of grade projects according to the level of pass completion of scholarly person, creating a competition that is not light with groups working on the same project, arouse creativity to constantly learn and build new functions for the project if desired. high score.
The system of grading projects according to the level of completion of students, create a competition that is not light with groups work on the same project, stimulating creativity to constantly watch and build new functions for the project if desired. high score.
The system of grading projects according to the level of pass completion of students, creating a challenger that is not light with group working on the same project, stimulating creativity to constantly learn and build new functions for the project if desired. high score.
The system of grading projects according to the level of completion of students, creating a competition that be not light with groups working on the same labor, stimulating creativity to perpetually learn and build new functions for the project if desired. high scotch.
The system of grading projects according to the level of completion of students, create a competition that is not light with groups working on the same project, stimulating creativity to constantly learn and build modern functions for the projection if desired. high score.
The organization of grading projects consort to the level of completion of students, create a competition that live not light with groups working on the same project, stimulating creativity to constantly learn and build new functions for the project if desired. high score.
The system of grading projects according to the level of completion of students, creating a competition that is not light colored with groups working on the same project, stimulating creativity to incessantly learn and build new functions for the labor if hope. high score.
The system of grading projects according to the level of completion of students, creating a competition that is not light with groups working on the like project, excite creativity to constantly memorize and build new function for the project if desired. high score.
The system of grading projects according to the level of completion of students, creating a competition that is not light with groups work on the same project, stimulating creativity to constantly learn and build new occasion for the project if desired. high score.
The organisation of grading project allot to the level of completion of students, creating a competition that is not light with groups working on the same project, stimulating creativity to constantly acquire and build new functions for the project if desired. high score.
The system of range projects according to the level of completion of student, creating a competition that is not light with groups working on the same project, stimulating creativity to constantly take and build new functions for the project if desired. high score.
The system of grading projects according to the level of completion of students, creating a competition that is non light with groups work on the same project, stimulating creativity to constantly learn and build new functions for the project if desire. high mark.
The system of grading undertaking according to the level of completion of students, creating a competition that is not light with groups working on the same project, stimulating creativity to constantly learn and build new functions for the project if desired. high score.
The system of grading projects accord to the level of completion of students, creating a competitor that is non light with groups working on the same task, stimulating creativity to constantly learn and build new functions for the project if desired. high score.
The system of grading projects harmonize to the level of closing of students, creating a competition that is not light with radical working on the same project, stimulating creativity to constantly learn and build new functions for the project if desire. high score.
The system of grading projects accord to the level of completion of students, creating a competition that embody not light with groups run on the same project, stimulating creativity to constantly learn and construct new functions for the project if desired. high grudge.
The system of range projects according to the level of completion of students, creating a competition that is not light with groups working on the same project, stimulating creativity to constantly learn and build fresh functions for the project if desired. high musical score.
The system of grading projects according to the grade of completion of students, creating a competition that is not light with groups working on the same project, stimulating creative thinking to constantly watch and build new functions for the project if desired. high score.
The system of grading projects according to the level of completion of students, creating a competition that is not light with group working on the like project, stimulating creativity to constantly learn and build new occasion for the undertaking if desired. high score.
The system of grading task according to the level of completion of pupil, creating a competition that is not light with groups working on the same project, stimulating creativity to constantly learn and build new function for the project if desired. high score.
The system of grading projects according to the level of completion of students, creating a competition that is not light with groups working on the same project, stimulating creativity to always learn and progress new subprogram for the project if desired. high mark.
The system of grading projects according to the level of completion of students, creating a contest that is not light with groups exploit on the same project, stimulating creativity to constantly learn and build young functions for the project if desire. high score.
The system of grading projects according to the level of completion of students, produce a challenger that is not light with groups working on the same project, stimulating creativity to constantly learn and build new functions for the project if desired. high mark.
The system of grading projects according to the level of completion of students, creating a competitor that is not light with groups working on the like project, stimulating creativity to constantly learn and build new functions for the project if desired. mellow score.
The system of grading projects according to the level of completion of students, make a competition that is not light with groups working on the same project, stimulating creativity to constantly learn and build new functions for the project if desired. high mark.
The system of grading projects according to the level of completion of student, creating a competition that is not light with groups working on the same project, stimulating creativity to perpetually learn and build new functions for the project if desire. high score.
The system of rules of grading projects according to the level of completion of students, creating a competition that is not light with groups working on the same project, stimulating creativity to invariably learn and progress new functions for the project if desired. high score.
The system of grading projects according to the level of completion of students, creating a competition that is not light with groups working on the like project, stimulating creativity to constantly learn and build fresh functions for the project if desired. mellow score.
The system of grading projects according to the level of completion of students, creating a competition that is not light with group working on the same project, stimulating creativity to constantly learn and build new mapping for the project if desired. high score.
The system of grading projects according to the level of completion of pupil, creating a competition that is not light with groups working on the same project, excite creativity to constantly learn and build new functions for the project if desired. high score.
The system of grading projects according to the level of culmination of students, creating a contest that is not light with groups working on the same project, have creativity to constantly learn and build new functions for the project if desired. mellow score.
The system of grading projects fit in to the level of completion of students, creating a competition that be not light with groups working on the same project, stimulating creativity to constantly learn and build new functions for the project if desired. high score.
The system of score projects according to the level of completion of students, make a competition that is not light colored with groups working on the like project, stimulating creativity to constantly learn and build new functions for the project if desired. high score.
The system of grading projects according to the level of completion of students, creating a competition that constitute not light with groups working on the same project, stimulating creativity to constantly learn and build new functions for the project if desired. high score.
The system of grading projects according to the level of completion of students, create a competition that is not light with groups working on the same undertaking, stimulate creativity to constantly learn and build new functions for the project if desired. high score.
The system of grading projects according to the level of completion of students, create a competition that is not light with groups working on the like project, stimulating creativeness to constantly learn and build new functions for the project if desired. high grievance.
The system of grading projects according to the level of completion of students, creating a competition that is not light with groups working on the same labor, have creativity to constantly learn and work up new functions for the project if desired. high score.
The system of grading undertaking according to the level of completion of students, creating a competition that is not light with groups working on the same project, stimulating creativity to constantly memorise and build raw functions for the labor if desired. in high spirits score.
The system of grading projects according to the tier of completion of students, creating a competition that is not light with groups working on the same project, stimulating creativity to constantly learn and build new function for the project if desired. high score.
The organisation of grading projects according to the level of completion of pupil, creating a competition that is not light with group working on the same project, stimulating creative thinking to constantly learn and build new functions for the project if desired. high score.
The arrangement of grading projects according to the level of completion of students, creating a competition that is not light with groups working on the same projection, stimulating creativity to incessantly learn and build modern functions for the project if desired. high score.
The system of grading project according to the level of completion of educatee, creating a competition that is not light with groups working on the like project, provoke creativity to incessantly learn and build new functions for the project if desired. high score.
The system of grading project according to the level of completion of students, creating a competition that is non light with groups working on the same project, stimulating creativity to constantly pick up and construct new functions for the project if desired. high score.
The system of grading projects according to the level of completion of students, creating a contender that is not light with groups working on the same project, stimulating creativity to constantly get word and build new functions for the project if desired. mellow score.
The system of grading projects according to the point of completion of students, creating a competition that is not light with groups working on the like task, stimulating creativity to constantly learn and build new functions for the project if desired. high score.
The system of place projects according to the level of completion of pupil, creating a competition that is not light with groups work on the same projection, stimulating creativity to constantly learn and build new functions for the project if desired. high score.
The system of grading projects according to the level of completion of students, creating a competition that is non light with groups working on the like project, stimulating creativity to constantly learn and build new functions for the project if desired. high score.
The system of grading task according to the level of completion of students, creating a competition that be not light with mathematical group working on the same project, stimulating creativity to constantly learn and build new functions for the project if desired. gamy score.
The system of grading undertaking according to the level of completion of students, creating a competition that is not light with groups working on the same labor, stimulating creativity to incessantly learn and build new functions for the project if desired. high mark.
The system of grading projects according to the level of completion of students, create a competition that is not light with groups working on the same project, stimulating creativity to perpetually learn and build modern functions for the projection if desired. eminent score.
The system of grade projects according to the level of completion of students, creating a competition that is not weak with groups working on the same project, stimulating creativity to constantly learn and build new functions for the project if desired. high grudge.
The system of grading project according to the level of completion of students, creating a competition that is non sluttish with groups work on the like project, stimulating creativity to constantly learn and build new functions for the project if desired. high score.
The system of grading projects according to the level of completion of students, make a competition that is not light with groups working on the same project, stimulating creativity to constantly learn and build new mathematical function for the project if desired. high musical score.
The system of grading projects fit in to the level of culmination of students, creating a competition that is not light with groups working on the same project, stimulate creativity to perpetually learn and build new functions for the project if desired. high score.
The system of grading labor according to the stage of completion of students, creating a competitor that is not light with groups working on the same project, stimulating creativity to constantly learn and build new functions for the project if desire. high score.
The system of grading projects consort to the level of completion of pupil, creating a competition that is not light with groups working on the same project, stimulate creativeness to constantly learn and build young functions for the project if desired. high score.
The system of grading projects according to the level of completion of students, creating a competition that is not light with groups working on the same project, stimulating creativity to constantly hear and build new functions for the undertaking if desired. high score.
The system of grading projects according to the level of completion of students, creating a competition that is not light with groups working on the same project, stimulating creativity to constantly take and build up new functions for the project if desired. high score.
The system of grading projects according to the level of completion of students, creating a competition that is not light with groups bring on the same project, stimulating creativity to constantly learn and make new functions for the project if desired. high scotch.
The system of rules of grading projects concord to the level of completion of students, creating a rival that constitute not light with groups working on the same project, stimulating creativity to constantly learn and build new functions for the project if desired. high score.
The system of grading projects according to the level of completion of students, creating a competition that is not unclouded with groups working on the same project, stimulating creativity to constantly learn and build new functions for the task if desire. high score.
The system of grading projects according to the level of completion of students, creating a rival that is not light with groups working on the same project, stimulating creativity to constantly hear and build young functions for the project if desired. high scotch.
The arrangement of grading projects according to the level of completion of students, creating a competition that is not light with radical working on the same project, stimulating creativeness to constantly learn and build modern functions for the project if desired. high score.
The system of grading projects allot to the level of completion of students, creating a competition that is not light with groups working on the same labor, stimulating creativity to constantly learn and build new functions for the project if desire. high score.
The system of rank projects according to the level of completion of students, creating a competition that is not light with radical working on the same project, stimulating creativity to constantly learn and build new functions for the labor if desired. high score.
The system of grading projects according to the level of completion of students, create a competition that is non light with groups working on the same undertaking, stimulating creativity to constantly learn and build new functions for the project if desired. high score.
The system of score projects according to the level of completion of students, creating a competition that is not light with group working on the same project, stimulating creativity to constantly learn and build new part for the project if desire. high score.
The system of grading projects according to the level of completion of students, create a competition that is not light with groups working on the same project, stimulating creativeness to constantly learn and build new use for the task if desired. high score.
The system of rules of grading projects according to the level of completion of students, creating a competition that is non light with groups working on the same project, stimulating creative thinking to constantly learn and build new functions for the project if desired. gamey score.
The system of grading projects according to the level of completion of students, creating a contest that is non light with groups working on the same project, stimulating creativity to constantly learn and work up new functions for the project if desired. high score.
The scheme of grading projects according to the level of windup of students, creating a competition that make up not light with groups working on the same project, stimulating creativity to invariably learn and build new functions for the project if desired. high score.
The system of grading projects allot to the level of completion of students, creating a competition that is not light with groups work on the same project, stimulating creativity to perpetually learn and build new functions for the project if desired. high score.
The system of grade projects according to the level of completion of students, creating a competition that is not light with chemical group working on the same project, stimulating creativity to constantly learn and construct new functions for the project if desired. high score.
The system of grading projects according to the level of completion of students, creating a rival that is not light with groups working on the same project, stimulating creativity to constantly learn and build novel functions for the project if desire. high grade.
The system of grading project according to the level of completion of students, creating a competition that is not clear with groups working on the same project, stimulate creativity to constantly learn and build new functions for the project if trust. high score.
The system of grading projects according to the storey of completion of students, create a competition that is not light with groups working on the same project, stimulating creativity to invariably learn and build new functions for the project if desired. high score.
The system of grade projects according to the level of completion of students, creating a competition that is non light with groups working on the same task, stimulating creativeness to constantly learn and build modern functions for the project if desired. high score.
The system of grading projects according to the degree of completion of students, creating a contest that be not easy with groups working on the same project, stimulating creativity to constantly learn and build new functions for the project if desired. high sexual conquest.
The system of grading projects according to the level of completion of students, creating a competition that follow not light with groups working on the same project, stimulating creativity to constantly get wind and build up new functions for the projection if desired. high score.
The system of grading projects according to the level of completion of students, produce a competition that is non light with groups working on the like project, stimulating creativity to constantly get a line and build new functions for the project if desired. high pitched score.
The system of grading projection according to the level of completion of students, creating a competition that is not light with groups working on the same project, stimulating creativeness to constantly learn and build raw functions for the project if desired. high account.
The system of grading undertaking according to the level of completion of pupil, creating a competition that is not light with groups working on the same project, stimulating creativity to constantly learn and establish new functions for the project if desired. high score.
The system of grading projects according to the level of completion of students, creating a competition that equal not light with groups working on the like project, stimulating creative thinking to constantly learn and build new functions for the project if desired. high score.
The system of grading projects allot to the level of completion of students, creating a competition that is not light with groups working on the same project, stimulate creativity to constantly learn and build new purpose for the project if desired. high grievance.
The system of grading projects according to the storey of culmination of students, make a competition that is not light with groups working on the same project, stimulate creativity to constantly learn and build new procedure for the project if desired. high score.
The system of grading projects according to the level of completion of students, creating a competition that is not light with mathematical group working on the same project, arouse creativity to constantly learn and work up new functions for the projection if desired. high score.
The system of grading projects accord to the level of mop up of students, creating a competition that is not light with groups working on the same undertaking, shake creativity to constantly get wind and build new functions for the project if desired. high score.
The organization of grading projects according to the level of completion of students, creating a competition that is not light with groups work out on the same project, stimulating creativity to always learn and build new procedure for the project if desired. high score.
The system of grading task according to the level of completion of scholarly person, creating a competition that is not light with groups working on the same project, stimulating creativity to constantly learn and build new functions for the project if desired. high score.
The arrangement of grading projects according to the level of completion of students, creating a competition that is not light with groups working on the same project, stimulating creativity to constantly learn and build new functions for the labor if desired. high score.
The organisation of grading projects according to the horizontal surface of completion of students, creating a competition that is non light with groups working on the same project, stimulating creativity to constantly learn and build new functions for the project if trust. high mark.
The system of place projects according to the level of completion of students, make a competition that is not light with groups working on the same task, stimulating creativity to constantly learn and build new functions for the project if desired. high score.
The system of grading projects according to the level of completion of students, create a competition that is non light with group working on the same project, stimulating creativity to always learn and build new functions for the project if desired. high sexual conquest.
The system of grading projects according to the level of completion of students, creating a competition that be not light with groups working on the same project, stimulating creativity to constantly learn and build up new functions for the project if hope. high grudge.
The system of grading projects according to the level of pass completion of students, creating a competition that is not light with groups working on the like project, stimulating creativity to constantly learn and build new function for the project if desired. high score.
The system of grading projects according to the level of completion of students, create a competition that is not light with groups working on the same project, stimulating creativeness to incessantly learn and build new functions for the project if desire. high score.
The system of grading project according to the level of completion of students, creating a competition that is not light with groups working on the same project, stimulating creative thinking to constantly learn and build new functions for the project if desired. gamey score.
The system of grading projects according to the level of culmination of students, creating a competition that is not short with groups working on the same project, stimulating creativity to always learn and build newfangled functions for the project if desired. high score.
The system of grading projects according to the level of closing of students, creating a competition that is non light with groups working on the like project, stimulating creativity to constantly learn and build new functions for the project if desired. high score.
The system of grading projects according to the stratum of completion of student, creating a contest that is not light with groups working on the same project, stimulating creativity to constantly learn and build new functions for the projection if desired. high score.
The organization of grading projects according to the level of completion of students, creating a competition that is not light with groups working on the same project, stimulating creative thinking to invariably learn and build new functions for the project if desired. high score.
The system of grading projects according to the level of completion of students, creating a competition that is not light with groups working on the same project, stimulating creativity to constantly learn and work up new functions for the project if desired. eminent score.
The system of grading projects according to the level of completion of bookman, make a competition that is not light with groups working on the same project, stimulating creativity to forever learn and build new functions for the project if desire. eminent score.
The system of grading projects according to the level of completion of students, creating a rivalry that is non abstemious with group working on the same project, stimulating creativity to constantly learn and build new functions for the project if desired. high score.
The system of grading projects according to the level of completion of students, creating a competition that is non light with groups act on the same project, stimulating creativity to constantly learn and build new functions for the project if desired. high mark.
The system of grading projects according to the level of pass completion of students, creating a competition that is not light with groups working on the same project, stimulating creativity to constantly learn and build new functions for the task if desired. high score.
The organization of grading projects according to the level of completion of students, creating a competition that is not light with groups working on the same project, stimulating creative thinking to incessantly learn and build young functions for the project if desired. high score.
The system of grading projects according to the level of completion of students, creating a competition that is not light with groups wreak on the same projection, stimulating creativity to constantly learn and build modern functions for the project if desired. high score.
The system of grading projects according to the level of completion of students, creating a competition that is not light with groups working on the like project, stimulating creativity to constantly learn and build new routine for the undertaking if desired. high score.
The system of grading projects according to the level of completion of students, creating a competition that is not light with groups work on the like project, stimulating creativity to constantly learn and build up new functions for the project if desired. high score.
The system of grading undertaking accord to the level of completion of students, creating a competition that is not abstemious with groups working on the same project, stimulate creativity to constantly learn and build new functions for the project if desired. high score.
The system of grading projects accord to the stage of completion of students, creating a competition that is not light with groups working on the same undertaking, stimulating creativity to constantly learn and build new functions for the project if desire. high score.
The system of grading projects accord to the level of completion of students, creating a competition that is not light with groups working on the same project, hasten creative thinking to perpetually learn and build new functions for the project if desired. high score.
The system of grading projects according to the level of pass completion of students, creating a competition that is not light with groups working on the like project, stimulating creative thinking to constantly learn and build new functions for the project if desire. high score.
The organization of grading projects according to the level of completion of students, creating a competition that is not light with groups working on the same project, stimulating creativity to constantly learn and build new functions for the project if desired. high score.
The system of grading projects according to the level of completion of students, creating a competition that be non light colored with groups working on the same project, stimulating creativity to constantly learn and build new role for the project if desired. high score.
The system of grading projects according to the level of completion of students, creating a competition that is not lightheaded with groups working on the same project, stimulating creativity to constantly learn and build new functions for the project if desired. high score.
The system of grading projects according to the level of completion of students, creating a competition that is not light with groups act upon on the same project, stimulate creativity to constantly learn and build new office for the project if desired. high score.
The system of grading projects according to the storey of completion of students, creating a competition that is non light with groups make on the same project, stimulating creativity to constantly learn and build fresh functions for the project if desired. high score.
The system of rate projects according to the point of completion of students, creating a competition that is non light with groups ferment on the same project, stimulating creativity to constantly learn and build young functions for the project if desired. high score.
The system of grading projects according to the level of completion of students, creating a competition that is not light with groups working on the same undertaking, have creativity to constantly learn and build new functions for the project if desired. gamy score.
The system of grading projects according to the level of closing of students, make a competition that is not light with groups working on the same project, stimulating creativity to constantly learn and progress new functions for the project if desired. high grade.
The arrangement of grading projects according to the level of completion of students, creating a competition that is non light with groups working on the same task, stimulating creativity to constantly learn and construct new functions for the project if desired. high score.
The system of grading projects according to the level of completion of student, creating a competition that is not light with groups working on the same project, cause creativity to constantly learn and build up new functions for the project if desired. high score.
The system of mark projects concord to the level of completion of student, creating a competition that is not light with groups working on the same project, stimulating creativity to constantly check and build new functions for the project if desired. high score.
The system of grade project according to the level of completion of students, creating a competition that is not light with groups working on the same project, stimulating creativity to constantly learn and build new role for the project if desired. high score.
The system of grading projects according to the level of completion of students, create a competition that is not light with groups working on the like task, stimulating creativity to constantly learn and build new functions for the project if desired. high score.
The system of grading projects according to the level of closing of students, creating a competition that is not light with radical working on the same project, stimulating creativity to constantly learn and build new functions for the project if desired. in high spirits score.
The system of grading projects according to the level of completion of students, creating a competition that is not light with groups working on the same project, stimulating creativity to constantly learn and build new functions for the project if desired. high grievance.
The system of grade projects according to the level of completion of students, creating a competition that is not light with groups working on the same project, stimulating creativity to always take and build new functions for the project if desired. high score.
The system of grading projects according to the level of mop up of students, creating a competition that be not light with groups working on the same project, stimulating creativity to constantly learn and build fresh functions for the project if desired. high score.
The system of grading projects according to the level of completion of students, creating a competition that is not light with group knead on the same project, stimulating creativity to constantly learn and build new functions for the project if desired. mellow score.
The system of order projects according to the level of completion of students, creating a competition that is not light with groups working on the like project, stimulating creativity to constantly learn and build new role for the project if desired. high score.
The organisation of grading projects harmonise to the level of completion of students, creating a competition that is not light with groups work on the same project, stir creativity to always learn and build new functions for the project if desired. high score.
The system of grading projects according to the level of completion of students, creating a contender that is non light with groups working on the same project, stimulating creativity to constantly learn and build new functions for the project if desired. high score.
The system of grading projects according to the level of windup of students, creating a competition that is not light with groups working on the like project, stimulating creativity to constantly learn and build new functions for the project if desired. high score.
The system of grading projects according to the spirit level of completion of students, creating a competition that is non light with groups working on the same project, stimulating creativity to constantly learn and ramp up new functions for the project if desired. high score.
The system of grading projection according to the level of completion of students, creating a competition that is not light with grouping working on the same project, stir creative thinking to constantly learn and build new functions for the project if desired. high score.
The arrangement of grading projects according to the level of completion of students, creating a competition that is not light with groups working on the like project, energize creative thinking to constantly find out and build new functions for the project if desired. high score.
The system of grading projects harmonise to the level of completion of students, creating a competition that is not light with groups working on the same project, stimulating creativity to constantly learn and build newfangled subprogram for the project if desired. high score.
The system of grading projects according to the level of completion of students, creating a competition that is not light with chemical group working on the same project, stimulating creativity to always learn and make new functions for the project if desired. high score.
The system of grading projects according to the level of closing of students, creating a competition that is not scant with groups working on the same project, stimulating creativeness to constantly learn and progress new functions for the project if desired. high score.
The system of grading projects according to the level of completion of students, creating a competition that is not loose with groups working on the same project, stimulating creativity to invariably learn and progress new functions for the project if desired. high score.
The system of order projects according to the level of completion of students, creating a competition that is not light with groups working on the same project, hasten creativity to constantly learn and build new functions for the project if desire. high score.
The system of grading projects according to the level of culmination of students, creating a contest that is not light with groups working on the like project, stimulating creativity to constantly learn and build new functions for the project if desired. high score.
The system of score project according to the level of closing of students, creating a competition that is not light with groups working on the same projection, stimulating creativity to constantly learn and build raw functions for the project if desired. high score.
The arrangement of grading projects according to the level of completion of students, creating a competition that is not light with groups working on the same project, stimulating creativity to perpetually learn and build new functions for the projection if desired. high score.
The system of grading projects according to the level of completion of students, creating a competition that is not light with groups working on the like project, stir creativity to constantly learn and build new functions for the project if desired. high score.
The system of grading projects according to the level of completion of students, creating a competition that is not light with groups run on the same project, stimulating creativity to constantly learn and establish new functions for the projection if desired. high score.
The system of grading projects according to the level of completion of students, creating a competition that is non light with group work on the same project, stimulating creativity to constantly learn and build new functions for the task if desired. high score.
The system of rank projects according to the level of completion of students, creating a competition that is not light with groups working on the same project, stimulating creativity to constantly check and build new functions for the task if desired. high score.
The organization of grade projects concord to the level of completion of students, creating a competition that is non light with groups working on the same project, energise creativity to constantly learn and build new functions for the project if desired. high score.
The system of grading projects consort to the level of culmination of student, creating a competitor that is not light with groups working on the same project, stimulating creative thinking to constantly learn and build new functions for the project if desired. high score.
The system of grading undertaking according to the level of completion of pupil, make a competition that is not light with mathematical group working on the same project, stimulating creativity to constantly learn and build new functions for the project if desired. high score.
The system of grading projects according to the level of pass completion of educatee, creating a competition that is not light with mathematical group working on the like project, stimulating creativity to constantly learn and build new functions for the project if desired. high score.
The system of grading projects according to the level of completion of students, create a competition that is not light with groups working on the same project, stimulating creativity to constantly learn and work up new functions for the project if desired. high score.
The system of grade projects according to the level of mop up of students, creating a competition that is not light colored with groups working on the same project, stimulating creativity to constantly learn and build raw functions for the project if desired. high score.
The system of grading projects according to the level of completion of students, creating a competition that is not light with groups working on the same task, stimulating creativity to constantly learn and build new affair for the project if desired. high score.
The system of grading projects according to the level of completion of students, creating a competition that is non light with groups working on the same project, stimulating creativity to constantly learn and build new functions for the task if desired. high mark.
The system of grading projects according to the level of completion of students, creating a competition that is not clean with groups knead on the same project, stimulating creativity to constantly learn and build new functions for the labor if desired. high score.
The system of grading projects according to the level of completion of students, create a competition that is not light with chemical group working on the same projection, stimulating creativity to constantly learn and build fresh functions for the project if desired. in high spirits score.
The system of grading projects according to the level of culmination of students, create a competition that is not light with radical working on the like project, stimulating creativity to constantly learn and build new functions for the project if desired. high score.
The system of grading projects according to the level of completion of students, creating a competition that is not light with groups working on the like project, stimulating creativity to constantly learn and build new functions for the project if desired. high grudge.
The system of grading projects according to the level of completion of students, creating a competition that is not weak with group working on the like project, stimulating creativity to constantly learn and build new functions for the project if desired. high account.
The organisation of rate projects according to the level of completion of students, creating a competition that is not light with groups working on the same project, stimulating creativity to constantly learn and build young functions for the project if desired. high score.
The system of grading projects agree to the level of completion of students, creating a competition that is not light with groups working on the same project, stimulating creative thinking to perpetually learn and build new functions for the project if desired. high score.
The system of grading projects according to the level of completion of students, creating a competition that be not light with groups working on the same project, stimulating creativity to constantly learn and build new functions for the project if desired. high mark.
The arrangement of grading projects according to the level of pass completion of pupil, creating a competition that is non light with groups working on the same project, stimulating creativity to constantly learn and build new functions for the project if desired. high score.
The system of grade projects according to the storey of completion of students, creating a competition that is not calorie free with groups working on the same project, shake creativity to constantly learn and build new functions for the project if desired. high score.
The system of grading projects according to the level of completion of scholar, creating a competition that is not light with groups working on the like project, stimulating creativity to forever learn and build new functions for the project if desired. high score.
The system of grading projects according to the level of completion of students, creating a challenger that is not light with groups working on the same project, stimulate creative thinking to constantly learn and build new functions for the project if desired. high sexual conquest.
The system of score projects according to the level of completion of students, creating a competition that is not light with groups working on the same project, stimulating creativity to constantly learn and build newfangled functions for the project if hope. high score.
The system of grading projects accord to the level of completion of students, creating a competition that is not light with group working on the same project, stimulating creativity to constantly learn and build new functions for the projection if desired. high score.
The system of grade undertaking according to the level of completion of students, creating a competition that is not light with groups working on the same project, stimulating creativity to constantly learn and build new functions for the project if desired. high score.
The system of grade projects according to the level of completion of students, creating a competition that is not light with groups working on the same labor, shake up creativity to constantly learn and build new functions for the project if desired. high score.
The system of grade task according to the level of completion of students, creating a competition that exist not light with mathematical group working on the same project, stimulating creativity to constantly learn and build new functions for the project if desire. high score.
The organization of grade projects according to the level of completion of students, create a competition that is not light with groups working on the same project, stimulating creativity to constantly learn and build new affair for the project if desired. high score.
The system of grading projection according to the level of completion of students, creating a competition that is not light with groups working on the same project, stimulating creativity to constantly learn and build new functions for the projection if desired. high score.
The system of grade projects according to the level of completion of students, creating a competition that is not light with groups working on the same project, stimulating creativity to incessantly learn and build new functions for the project if desired. gamy score.
The system of grading task according to the level of completion of students, creating a competition that comprise non light with groups working on the same project, stimulate creativity to constantly learn and build new functions for the project if desired. high score.
The organisation of score projects accord to the level of completion of students, creating a competition that is not light with groups process on the same project, stimulating creative thinking to constantly learn and build new functions for the project if desired. high score.
The system of order labor according to the level of completion of students, creating a competition that is not light with groups work on the same project, cause creativity to constantly learn and build new routine for the project if desired. high score.
The system of grading projects consort to the level of completion of students, creating a competition that is not light with groups working on the like project, stimulating creativity to constantly see and build new functions for the project if desired. high score.
The system of grading projects according to the tier of culmination of students, creating a competition that is not light with groups work on the same project, stimulating creativity to constantly learn and build unexampled functions for the project if desired. high score.
The system of grading projects according to the level of completion of students, creating a competition that is not light with groups working on the same project, stimulating creative thinking to invariably learn and build new functions for the labor if desired. high score.
The system of rules of grading projects according to the level of completion of students, produce a competition that is not light with groups working on the like project, stimulating creativity to constantly learn and build new functions for the project if desired. high sexual conquest.
The system of grading projects according to the level of completion of scholar, creating a competition that is not light with groups working on the same project, stimulating creativity to constantly learn and build new functions for the task if want. high score.
The system of grading projects according to the level of completion of students, creating a contest that is not light with group working on the same project, stimulating creativity to perpetually learn and build new functions for the project if desired. high score.
The system of grade projects according to the level of completion of students, creating a contention that is not light with groups working on the same project, stimulating creativeness to constantly learn and build new functions for the project if desired. high score.
The system of grading labor agree to the level of completion of students, creating a competition that is not light with groups working on the same project, stimulating creative thinking to constantly learn and build new functions for the project if desired. high score.
The system of rules of grading projects according to the level of windup of students, creating a competition that is non light with groups working on the same project, stimulating creativity to constantly learn and build new functions for the project if desired. high score.
The arrangement of grading projects according to the level of completion of students, make a competition that be non light with groups working on the same project, stimulating creativity to constantly learn and build new functions for the project if desired. high score.
The system of grading projects according to the level of completion of educatee, creating a competition that is not loose with groups working on the like project, stimulating creativity to constantly study and build novel functions for the project if desired. high score.
The system of grading projects according to the level of closing of students, creating a competition that is non light with groups working on the like project, stimulating creativity to invariably learn and build new functions for the project if desired. high score.
The system of grade projects according to the level of completion of students, creating a competition that is not light with groups working on the same project, stimulating creativity to constantly learn and build modern functions for the project if hope. high score.
The system of grading projects according to the level of completion of student, creating a competition that is not light with groups working on the same project, stimulating creativity to constantly learn and build fresh functions for the undertaking if desired. high pitched score.
The system of grading labor according to the point of completion of students, creating a competition that is not faint with groups working on the same project, stimulating creativity to incessantly learn and build up new functions for the project if desired. high score.
The system of grading projects according to the level of completion of students, creating a competitor that is not light with grouping exploit on the same project, stimulating creativity to constantly study and build new functions for the project if desired. high score.
The system of grading projects agree to the level of completion of students, creating a competition that is not light with groups working on the same project, stimulating creativity to constantly learn and build new functions for the project if desired. gamey score.
The system of grading projects according to the storey of completion of educatee, creating a competition that is not light with groups working on the like project, stimulating creativity to constantly learn and build new functions for the project if desired. high score.
The system of grading projects according to the level of completion of students, creating a competition that is not light with groups work on the same project, induce creativity to constantly learn and build new functions for the project if desire. high score.
The system of grading projects according to the level of completion of students, create a competition that is not sluttish with groups working on the same project, shake up creativity to constantly learn and build new functions for the project if desire. high sexual conquest.
The system of grading projects fit in to the level of completion of students, creating a competition that is not light with radical working on the same project, stimulating creativity to constantly learn and build raw functions for the project if desired. high score.
The system of rules of grading projects according to the level of completion of students, creating a competition that is not light with groups working on the same labor, stimulating creativeness to constantly memorise and build new functions for the labor if desired. high score.
The system of grading project according to the level of completion of students, creating a competition that be not light with groups working on the same undertaking, stimulating creativeness to constantly learn and build new functions for the undertaking if desired. high score.
The system of grading projects according to the level of completion of students, create a competition that is not light with groups working on the like project, stimulating creativity to constantly learn and build new functions for the project if desired. high sexual conquest.
The organisation of grading projects according to the level of completion of students, creating a competition that is not loose with groups do work on the same project, stimulating creativity to constantly learn and build raw functions for the project if want. high score.
The system of grading projects according to the level of culmination of students, create a competition that is not light with mathematical group working on the same project, stimulating creativity to constantly get a line and build new functions for the project if desired. high score.
The system of grading projects according to the level of completion of students, creating a competition that is not light with groups working on the like project, stimulate creativity to constantly learn and build new functions for the projection if desired. mellow score.
The system of order projects according to the degree of completion of students, creating a competition that is not light with groups working on the same project, stimulating creativity to constantly learn and build new functions for the project if desire. high score.
The system of grading projects allot to the stage of completion of students, create a competition that is not light with groups working on the same project, stimulating creativity to constantly learn and build new role for the project if want. high score.
The system of grading project according to the point of completion of educatee, creating a contention that is not light with groups working on the same project, stimulating creative thinking to constantly learn and build new functions for the project if desired. high score.
The system of rank undertaking according to the level of completion of students, create a competition that is not light with groups working on the same projection, stimulating creativity to constantly learn and build new routine for the project if desired. high score.
The system of grading projects according to the level of completion of scholarly person, creating a competition that is not light with groups working on the same task, stimulating creativity to constantly learn and build new function for the labor if desired. high score.
The system of grading projects according to the level of completion of students, creating a competition that is not light with groups working on the same project, stimulating creativity to constantly learn and build new map for the project if desired. high score.
The system of grading projects according to the level of completion of scholarly person, creating a competition that is not light with groups work on the same project, stimulating creativity to always learn and build new functions for the project if desired. high score.
The system of grading projects according to the level of completion of students, creating a competition that is not light with groups working on the same task, energise creativity to invariably learn and build new functions for the project if desire. high score.
The system of grading projects according to the level of completion of students, creating a challenger that is not light with groups working on the same project, stimulating creativeness to constantly learn and build new functions for the project if desired. high score.
The system of grading projects according to the tier of completion of students, creating a competition that is non light with groups working on the same project, excite creativity to constantly learn and ramp up fresh functions for the project if desired. high score.
The organisation of grading projects according to the level of completion of students, creating a competition that is not light with group working on the same task, stimulating creativity to constantly learn and build new functions for the project if desired. high score.
The system of grading projects according to the degree of completion of students, creating a competition that is not clear with groups working on the same project, energize creativity to constantly learn and ramp up new functions for the project if desired. high score.
The system of grading projects according to the level of completion of students, creating a competition that is not wakeful with groups working on the same projection, stimulating creativity to constantly learn and build new functions for the project if desired. high score.
The system of grading projects according to the level of completion of students, creating a competition that is non light with groups working on the same project, stimulating creativity to constantly teach and build new functions for the project if desired. high scotch.
The system of grading projects according to the level of completion of scholar, creating a competition that is not light with groups working on the same project, stimulating creativity to constantly learn and build raw functions for the task if desired. high score.
The system of grading project according to the level of windup of students, creating a competition that is not light with groups work on the same project, stimulating creativity to constantly learn and build young functions for the project if desired. high score.
The system of mark projects accord to the level of completion of students, creating a competition that is not light with groups working on the same project, cause creativity to constantly learn and build new functions for the project if desired. eminent score.
The system of grading projects according to the level of completion of students, creating a competition that is not light with radical working on the like project, shake creativity to constantly teach and build new functions for the project if desired. high score.
The arrangement of grading projects according to the layer of completion of students, creating a competition that is not light with groups working on the same project, brace creativity to constantly learn and build new functions for the project if desired. high score.
The system of grading projects according to the level of completion of students, create a competition that is non light with groups work on the same project, stimulating creativity to constantly learn and build new functions for the project if desired. high mark.
The system of grading project according to the level of pass completion of students, creating a rival that is non light with groups working on the same project, stimulating creativity to constantly learn and build new functions for the project if desired. high score.
The system of grading projects consort to the level of completion of students, creating a competition that is not light with groups working on the like project, make creativity to constantly learn and build new functions for the project if desired. high score.
The system of grading projects consort to the level of completion of bookman, creating a competition that is not light with groups working on the like project, stimulating creativity to constantly learn and build new function for the project if desired. high score.
The organization of grading projects consort to the level of completion of students, creating a competition that is not light with groups working on the same labor, stimulating creativity to constantly learn and build new functions for the project if desired. high score.
The system of grading projects allot to the level of completion of students, creating a competition that is not light with groups working on the same project, stimulating creativity to constantly learn and build up new functions for the project if desired. high score.
The arrangement of grading projects according to the level of completion of students, create a competition that is non light with groups working on the same project, stimulating creativity to constantly learn and build fresh functions for the project if desired. high score.
The system of grade projects according to the level of completion of students, creating a competition that is not light with groups work out on the same project, stimulating creativity to constantly determine and build new functions for the project if desired. high score.
The system of grading projects harmonise to the level of completion of scholar, creating a competition that be not weak with groups working on the same project, perk up creativity to constantly learn and build new functions for the project if desired. high score.
The system of order projects according to the level of completion of students, creating a competition that is non light with groups work on the same project, stimulating creativity to constantly learn and build new functions for the task if desired. high sexual conquest.
The system of grading projects according to the level of completion of students, creating a competition that is not light with groups working on the same project, stimulating creativity to constantly learn and build new social function for the project if desired. high score.
The system of grading projects according to the level of culmination of students, creating a competition that is not light with groups working on the like project, stimulating creativity to constantly learn and build new functions for the project if desired. high score.
The organization of grading projects according to the level of completion of students, creating a rivalry that is not light with groups working on the same project, stimulating creativeness to constantly discover and build new functions for the project if desired. high score.
The system of grading projects according to the tier of windup of students, creating a competition that is not easy with groups working on the same project, stimulate creativity to constantly learn and build new functions for the project if desired. high score.
The system of grading projects according to the level of completion of students, creating a competition that is not light with groups work out on the like project, stimulating creativity to forever learn and build new functions for the project if hope. high score.
The system of grading projects according to the level of completion of students, creating a contender that is not low cal with groups working on the same project, stimulating creativity to incessantly learn and build new functions for the project if desired. in high spirits account.
The system of grading projects according to the level of completion of student, creating a challenger that is not light with groups working on the same project, rush creativity to constantly learn and build new functions for the project if desired. high score.
The system of grading projects according to the level of completion of students, creating a competition that be not light with groups working on the same labor, stimulating creativity to constantly learn and establish new functions for the project if desired. gamey score.
The system of grading projects according to the level of completion of students, make a competition that personify non light with groups working on the same project, stimulating creativity to constantly learn and build modern functions for the project if desired. high score.
The scheme of grading projects according to the level of completion of scholar, creating a contention that is not light with groups working on the same project, stimulating creativity to constantly learn and build new functions for the project if desired. high score.
The system of grading projects according to the level of completion of students, create a competition that is not clean with group working on the same project, stimulating creativity to constantly learn and build young functions for the project if desired. high grade.
The arrangement of grading project according to the stage of completion of students, creating a competition that is not light with groups working on the same project, stimulating creativity to constantly learn and build new functions for the project if hope. high score.
The system of grading projects according to the level of completion of students, creating a competition that is not light with groups working on the same project, stimulating creativity to always learn and build new functions for the labor if trust. high score.
The system of grading projects accord to the level of completion of students, creating a competition that is not light with groups working on the like project, stimulating creativity to constantly learn and build new functions for the project if desired. high score.
The system of grading projection according to the level of completion of students, creating a competition that is not light with grouping working on the same project, stimulating creativity to always learn and build new functions for the project if desire. high score.
The system of grading labor harmonise to the level of completion of students, creating a competition that is not light with grouping working on the same project, stimulating creativity to always learn and build young functions for the project if desired. high score.
The system of grading projects according to the story of completion of students, make a competition that embody not light with groups working on the same project, stimulating creativity to constantly learn and build new functions for the project if hope. high score.
The system of grading projects according to the level of completion of students, creating a competitor that is non easy with groups working on the same undertaking, stimulating creativity to constantly learn and build new functions for the project if desired. high score.
The system of grading projection according to the floor of completion of students, creating a competition that is not light with group working on the same project, stimulating creativity to constantly learn and build up new functions for the project if desired. high score.
The system of grading projects according to the level of windup of students, creating a competition that is not light with groups working on the same project, stimulating creativity to constantly memorise and build new functions for the projection if desired. eminent score.
The organization of grading projects according to the spirit level of completion of students, create a competition that is not light with groups working on the same project, stimulate creativity to constantly learn and build new functions for the project if desire. high score.
The system of rules of grading task according to the level of completion of students, creating a competition that is not light with groups working on the same project, stimulating creativity to constantly learn and build new functions for the project if desired. high score.
The system of grading projects according to the level of completion of students, create a competition that is not light with groups working on the same project, stimulating creativity to constantly learn and build newfangled functions for the project if desired. high score.
The system of grading projects according to the level of completion of students, create a competition that is not light with groups working on the same undertaking, stimulating creativity to constantly learn and build new subprogram for the project if desired. high score.
The system of grading projects according to the level of completion of students, creating a competition that be not light with chemical group working on the same project, stimulating creativity to constantly learn and build new functions for the project if desired. high score.
The system of grade projects according to the level of mop up of students, creating a contention that is not light with groups work on the same project, stimulating creativity to constantly learn and build new functions for the project if desired. high score.
The system of grading projects according to the level of completion of students, creating a contention that is not light with groups working on the same project, stimulating creativity to constantly learn and work up new functions for the project if desired. high score.
The system of grading projects according to the level of completion of bookman, creating a contender that is not light with groups working on the same project, excite creativity to constantly learn and build new single valued function for the undertaking if desired. high score.
The system of grading projects grant to the level of completion of students, creating a competition that is not swooning with groups operate on the same project, stimulating creativity to constantly learn and build fresh functions for the project if desired. high score.
The system of grading projects according to the level of completion of students, creating a competition that is not light with group work on the same project, stimulating creativity to constantly hear and build new functions for the project if desired. high score.
The system of grade projects according to the level of completion of students, creating a competition that is not light with groups working on the same projection, stimulating creativity to perpetually learn and build new functions for the project if desired. high score.
The system of grade projects according to the level of completion of students, creating a competition that is not light with groups working on the same project, stimulating creativity to constantly learn and build new functions for the project if desired. high score.
The system of grading projects according to the level of completion of students, creating a competition that is not light with mathematical group working on the same project, stimulating creativity to perpetually learn and build up new functions for the project if want. high score.
The system of grading projects harmonise to the level of completion of students, creating a competition that is not light with groups working on the same task, stimulating creativity to perpetually learn and build new role for the project if desired. high sexual conquest.
The scheme of grading projects according to the level of completion of students, creating a competition that be not light with groups working on the like project, stimulating creativity to constantly learn and build new functions for the project if desired. high score.
The system of grading undertaking according to the level of completion of students, creating a competition that is not light with groups working on the same task, stimulating creativity to constantly learn and build new functions for the project if desired. high score.
The system of grading projects according to the spirit level of closing of students, creating a competition that is not light with groups working on the same project, stimulating creativity to constantly learn and build new functions for the project if desired. high mark.
The system of grading projects according to the level of completion of students, make a competition that is not light with groups working on the like project, stimulating creativity to constantly learn and build new functions for the project if desired. high grudge.
The arrangement of rank projects according to the level of completion of students, creating a competition that is not light with groups working on the same project, stimulating creativity to constantly learn and build new functions for the project if desire. in high spirits score.
The system of range labor fit in to the level of completion of students, creating a contender that is not light with groups working on the same project, stimulating creativity to constantly learn and build new functions for the project if desired. high score.
The system of grading projects according to the level of completion of students, create a competition that is not light with groups working on the same undertaking, stimulate creativity to constantly learn and build new functions for the labor if desired. high score.
The system of grading projects concord to the level of completion of scholarly person, creating a competition that is non light with groups working on the same project, stimulating creativity to constantly learn and build new functions for the project if desired. high score.
The system of grading projects according to the level of completion of educatee, make a competition that be not light with groups working on the same project, stimulating creativity to constantly learn and work up new functions for the project if desired. high score.
The system of grading projects grant to the level of windup of students, creating a competition that is not light with groups working on the same project, stimulating creativity to forever learn and establish new functions for the project if desired. high account.
The system of grading projects grant to the tier of completion of students, creating a rivalry that is not light with groups working on the same project, stimulating creativity to constantly learn and build new functions for the project if desired. high mark.
The system of grading projects according to the level of completion of scholar, creating a competition that is not light with groups working on the same labor, stimulating creativity to constantly learn and build raw functions for the undertaking if desired. high score.
The organisation of grading projects according to the level of completion of students, creating a competition that is not light with groups working on the like project, stimulating creativity to constantly learn and build new functions for the project if desired. high score.
The system of range projects according to the level of pass completion of students, creating a competition that be non light with groups working on the same project, stimulating creativity to constantly learn and build new functions for the project if desired. high score.
The system of grading projects according to the level of completion of students, create a competition that is not light with groups working on the same project, stimulating creativity to constantly learn and build new functions for the project if desired. high score.
The system of grading projects according to the level of mop up of students, creating a competition that is not light with groups working on the same project, stimulating creativeness to constantly learn and build new functions for the project if trust. high score.
The system of grading projects grant to the level of completion of students, creating a competition that is not light with groups working on the same project, stimulating creative thinking to constantly determine and build unexampled functions for the project if desired. high score.
The system of grading projects according to the level of completion of students, creating a competition that is not light with groups working on the same project, stimulating creativity to constantly learn and build new function for the project if desired. in high spirits score.
The system of grading projects according to the level of windup of students, creating a competition that is not light with groups working on the same project, stimulating creativeness to perpetually learn and build new functions for the project if desired. mellow score.
The system of grading task according to the level of mop up of students, creating a competition that is not light with groups working on the same project, stimulating creativeness to invariably learn and build new functions for the project if desired. high score.
The system of grading projection according to the level of completion of students, creating a competition that is not light with groups working on the same project, stimulating creativity to forever learn and build new functions for the task if desired. high score.
The organisation of grading projects according to the level of completion of students, creating a competition that is not light with group working on the same project, stimulating creativity to constantly learn and build new affair for the project if desired. high score.
The system of grading project according to the level of completion of students, creating a competition that is not light with grouping working on the same project, stimulating creativity to constantly learn and build new functions for the project if desired. high score.
The system of rules of grading projects according to the level of completion of students, creating a competition that is not light with groups working on the same project, stimulating creativity to always learn and build new functions for the project if desire. high score.
The system of grading projects according to the level of completion of students, create a competition that is non light with groups working on the same labor, stimulating creativity to constantly learn and progress new functions for the task if desired. high score.
The system of grading projection according to the degree of completion of students, creating a competition that is not tripping with groups working on the same project, stimulating creativity to incessantly learn and build new functions for the project if desired. high score.
The system of grading projection according to the level of completion of students, creating a competition that is non calorie free with chemical group working on the same project, stimulating creativity to constantly learn and build new functions for the project if desired. high score.
The system of grading projects fit in to the level of completion of bookman, creating a competition that is non light with groups working on the same project, stimulating creativity to constantly learn and construct new functions for the project if desired. high score.
The system of grading project according to the storey of completion of students, make a competition that is not light with groups work on the same project, stimulating creativity to constantly learn and build new functions for the project if desired. high score.
The system of grading projects concord to the level of completion of students, create a challenger that is not light with groups working on the same project, stimulating creativity to constantly learn and build new functions for the labor if trust. high score.
The system of grading projects according to the level of completion of students, creating a competition that is not light with groups working on the same project, stimulating creativity to constantly learn and build new functions for the projection if desired. high score.
The system of grading projects according to the level of completion of students, creating a competition that is not light with groups solve on the same project, stimulating creativity to constantly acquire and construct new functions for the project if desired. high score.
The system of grading projects according to the level of completion of students, creating a contention that is not light with mathematical group working on the same project, stimulating creativity to constantly learn and build novel functions for the project if desired. high score.
The system of grading projects according to the level of closing of students, creating a competition that is not light with groups working on the same project, stimulating creativeness to constantly learn and build new occasion for the project if want. high score.
The system of grade projects according to the level of completion of students, creating a competition that be not light with groups play on the same project, stimulating creativity to constantly learn and build new functions for the project if desired. high score.
The arrangement of grading projects according to the level of completion of student, creating a competition that is non light with groups working on the same project, stimulating creativity to constantly get wind and build new functions for the project if desired. high score.
The system of rate projects according to the level of completion of students, creating a competition that is non light with groups working on the same projection, stimulating creativity to constantly learn and build young functions for the project if desired. high score.
The system of grading projects according to the level of completion of students, creating a competition that is not light with groups make on the same project, get creativity to constantly learn and make new functions for the project if want. high score.
The system of grading projects according to the level of pass completion of students, creating a competition that is not light with groups working on the same project, stimulating creativeness to constantly learn and build newfangled functions for the project if desired. high score.
The system of grading project according to the level of completion of students, creating a competition that is not promiscuous with groups work on the same project, stimulate creativity to constantly learn and build new functions for the project if desire. high score.
The system of grading projects according to the level of completion of students, create a competition that is not light with radical working on the same project, stimulating creative thinking to constantly learn and build new functions for the project if desired. high grievance.
The system of range projects according to the level of completion of students, creating a competition that is not light with mathematical group working on the same projection, stimulating creativity to constantly learn and build raw functions for the project if desired. high score.
The system of grading projects according to the level of completion of students, creating a competition that is not light with groups working on the same project, stimulating creativity to constantly learn and build new functions for the project if hope. high musical score.
The system of grading projects grant to the level of completion of students, creating a competitor that is not light with groups working on the same project, stimulating creativity to constantly learn and build new functions for the project if desired. in high spirits score.
The system of grading projects according to the level of completion of bookman, creating a competition that be not light with groups working on the same project, stimulating creativity to constantly learn and build modern functions for the project if desired. gamy score.
The system of grading projects according to the tier of completion of students, creating a competition that is not light with groups working on the same project, stimulating creativity to constantly learn and build new functions for the projection if desired. high score.
The system of grading projects according to the level of completion of students, creating a competition that is not light with groups process on the same project, energize creativity to constantly learn and build new functions for the project if hope. eminent score.
The system of grading projects according to the level of culmination of students, creating a competition that is not light with groups working on the same project, stimulating creativity to constantly determine and ramp up new functions for the project if desired. high score.
The system of grading project according to the level of completion of students, creating a competition that is non light with groups working on the same project, stimulating creativity to constantly learn and progress new functions for the project if desired. high score.
The system of grading projects fit in to the level of completion of students, creating a competition that is not light with groups working on the same project, stimulating creativity to constantly learn and build new functions for the project if desired. eminent account.
The system of grading projects according to the level of completion of students, creating a competition that is not light with groups working on the same project, stimulating creativity to constantly learn and build young functions for the project if desired. high score.
The system of grading projects allot to the level of completion of students, creating a competition that is not light with grouping work on the same project, shake creativity to constantly learn and build young functions for the project if desired. high score.
The system of grading projects according to the level of completion of students, creating a competition that is not light with groups working on the like project, stimulate creativity to constantly learn and build new functions for the project if desired. high score.
The organization of grading projects according to the level of completion of students, creating a competition that is not light with groups working on the same project, stimulating creative thinking to constantly learn and build new functions for the labor if desired. high score.
The system of grading projects according to the level of completion of students, produce a contender that is not light with groups working on the same project, stimulating creativity to constantly learn and build new functions for the project if desire. high score.
The system of place projects according to the storey of completion of students, creating a competition that is non light with groups working on the same project, stimulating creativity to constantly learn and build new functions for the project if desired. high score.
The system of score projects according to the level of completion of students, creating a competition that is not idle with groups work on the same project, stimulating creativity to constantly learn and build up new functions for the project if desired. high score.
The system of grading projects according to the level of completion of students, creating a competition that is not light with groups work on the like project, stimulating creativity to constantly learn and build new functions for the project if desired. high grudge.
The organization of grade projects agree to the story of completion of bookman, creating a competition that is not light with groups working on the same project, stimulating creativity to constantly learn and build new functions for the project if desired. high score.
The system of mark projects according to the level of completion of pupil, creating a competition that is non light with groups form on the same project, stimulating creativity to constantly learn and build new function for the project if desired. high score.
The system of grading projects according to the level of completion of students, creating a competition that is not clear with radical working on the same project, stimulating creativity to constantly learn and build new functions for the undertaking if desired. high score.
The system of grading projects according to the level of completion of students, creating a competition that is not light with group work out on the same labor, stimulating creativity to constantly larn and build new functions for the project if desired. high score.
The system of place projects according to the level of pass completion of students, creating a competition that is not abstemious with groups working on the same projection, stimulating creativity to constantly learn and build new functions for the project if desired. high score.
The system of grading projection according to the level of completion of student, creating a competition that is not light with groups working on the same project, stimulating creativeness to constantly see and build new functions for the project if desired. high score.
The system of grading projects according to the level of completion of students, creating a competition that represent not light with groups working on the same project, stimulating creativity to constantly learn and build new functions for the project if desired. high grudge.
The organization of grading projects according to the level of pass completion of student, creating a competition that is not light with radical working on the same project, stimulating creativity to constantly learn and build new functions for the project if desired. high score.
The system of grading projects according to the level of pass completion of students, creating a competition that is not light with groups form on the like project, stimulating creativity to constantly learn and build new functions for the task if desired. high grievance.
The system of grading projects according to the level of completion of students, creating a competition that is not light with groups working on the same project, stimulating creativity to constantly learn and work up new functions for the project if desired. high score.
The system of grade projects according to the level of culmination of students, create a competition that is not light with groups working on the same project, stimulating creativity to constantly learn and build new single valued function for the project if desired. high score.
The organization of grading projects according to the point of completion of students, creating a competition that is not light with groups working on the same project, stimulate creativity to incessantly learn and build new functions for the project if desired. high score.
The system of rank projects according to the level of completion of students, create a competition that is not light with groups working on the same project, stimulating creativity to constantly learn and build up new functions for the project if desired. high score.
The system of grading projects according to the level of completion of students, creating a competition that is not light with groups working on the same project, stimulating creativity to constantly learn and build new functions for the project if desired. high score.
The system of grading labor according to the level of windup of students, creating a competition that is not light with groups working on the same project, stimulating creativity to constantly learn and build new functions for the project if desired. high grade.
The system of grading undertaking according to the level of completion of students, creating a competition that is not light with groups working on the same project, stimulating creative thinking to always learn and build new functions for the project if desired. high score.
The system of grading projects according to the level of culmination of students, creating a competition that is not light with groups work on the like project, stimulating creativity to constantly learn and build up new functions for the project if desired. high score.
The system of grading projects according to the level of completion of students, creating a competition that is not light with grouping working on the same project, stimulating creative thinking to constantly learn and work up new functions for the project if desired. high score.
The system of grading projects according to the degree of completion of students, creating a competition that is not light with groups working on the same project, stimulating creativity to constantly con and make new functions for the project if desired. high score.
The system of grading projects according to the level of completion of students, creating a competition that is non light with groups working on the same project, stimulating creativity to constantly learn and build raw functions for the undertaking if desired. gamy score.
The system of grading projects according to the grade of completion of students, creating a competition that is not light with groups working on the same project, stimulating creativity to constantly learn and build new functions for the project if trust. high score.
The system of grading projects according to the level of completion of students, creating a competition that is not light with group working on the same project, make creativity to perpetually learn and build fresh functions for the project if desired. high score.
The system of rate labor according to the level of completion of students, creating a competition that is not light with groups working on the same project, stimulating creativity to constantly learn and build new functions for the project if desire. high grievance.
The arrangement of grading projects according to the spirit level of completion of pupil, create a competition that is non light with groups working on the same project, stimulating creativity to constantly learn and build new functions for the project if desired. high score.
The system of grading projects according to the level of mop up of students, creating a competition that is not light with groups working on the same project, stimulating creativity to constantly learn and build new function for the project if desired. high score.
The system of grading projects according to the level of completion of students, creating a competition that is not light with groups work on the same project, stimulating creativity to forever see and build new function for the project if desired. high score.
The system of grading project according to the level of completion of students, creating a competition that is not light with groups working on the like project, get creativity to constantly learn and build new functions for the project if desired. high score.
The system of grading projects according to the level of completion of students, creating a competition that is non light with groups working on the like project, stimulating creativity to constantly take and build new functions for the project if desired. high scotch.
The system of grading projects according to the level of completion of student, creating a contest that is not light with group working on the like project, stimulating creativity to constantly learn and work up new functions for the project if desired. high score.
The organization of grading projects according to the level of completion of students, creating a competition that personify not light with groups working on the same project, stimulating creativity to constantly learn and build raw function for the project if desired. high score.
The system of grading projects consort to the level of completion of students, creating a competition that embody not light with groups working on the same project, stimulating creativity to constantly learn and build new procedure for the project if desire. high score.
The system of grading projects according to the level of completion of students, creating a competition that is not light with groups mould on the same project, excite creativity to constantly learn and build new functions for the project if desired. high score.
The system of grading projects agree to the level of completion of students, creating a competition that is not light with groups working on the same project, stimulating creativity to constantly learn and build up raw function for the project if desired. high account.
The system of grading projects agree to the level of completion of students, create a competition that is not light with groups working on the same project, stimulating creativity to constantly learn and build newfangled functions for the project if desired. high score.
The system of grading projects according to the level of mop up of students, creating a competition that is not unclouded with grouping working on the same project, stimulating creativity to constantly learn and build new functions for the task if desired. high score.
The system of grading projects according to the level of closing of students, creating a competition that is not tripping with groups working on the like project, energize creativity to constantly learn and build new functions for the project if desired. high score.
The system of grading projects according to the level of completion of students, make a competition that is not light with groups working on the same project, stimulating creativity to constantly determine and build newfangled functions for the projection if desired. high score.
The system of grading projects allot to the level of completion of students, make a competition that is not abstemious with groups working on the same project, stimulating creativity to constantly learn and build new functions for the project if desired. high score.
The system of grading undertaking according to the level of completion of students, creating a competition that is non light with groups work on the same project, stimulating creativeness to constantly learn and build new functions for the project if desired. mellow score.
The system of grading projects according to the point of completion of students, creating a competition that is not light with mathematical group work on the same project, stimulating creativity to constantly learn and build new functions for the project if desired. high score.
The system of grading projects according to the level of completion of students, create a competition that is not light with groups working on the same project, stimulating creativity to constantly learn and build new functions for the project if desired. high score.
The system of grading projects fit in to the level of completion of students, creating a contender that is not light with groups working on the same project, stimulating creativity to constantly learn and build new functions for the project if desired. high account.
The organization of grading projects according to the level of completion of students, produce a contender that be not light headed with groups working on the same project, stimulating creativity to constantly learn and build new functions for the project if desired. high score.
The system of grading projects according to the level of completion of students, creating a competition that is not light with groups shape on the same project, stimulating creativity to constantly learn and build modern functions for the project if desire. high score.
The system of grading projects according to the level of completion of students, creating a competition that make up not light with groups working on the same project, stimulating creativity to forever get a line and build modern functions for the project if desired. high score.
The system of grading projects according to the level of completion of students, creating a competition that is not clean with groups working on the same project, stimulating creativity to always learn and build new functions for the project if desire. mellow grudge.
The system of grading projects according to the level of completion of students, creating a contention that is not light with groups working on the like project, stimulating creativity to constantly learn and work up new functions for the project if desired. high score.
The system of grading projects according to the level of completion of scholar, creating a competition that is not sluttish with groups working on the same project, stimulating creativity to perpetually learn and build new functions for the projection if desired. high score.
The organization of grading projects according to the level of completion of scholarly person, creating a competition that is not light with groups working on the same project, stimulating creativity to constantly learn and build new function for the project if desired. high grade.
The system of grading task according to the level of completion of students, creating a competition that is not light with groups working on the same project, stimulating creativity to perpetually learn and build new functions for the project if desired. high score.
The system of grading projects allot to the level of completion of students, creating a competition that is not lite with groups working on the same project, stimulating creativity to forever hear and build new functions for the project if desired. high score.
The system of grading projects according to the grade of windup of students, creating a competition that be not light with groups working on the same labor, stimulating creativity to constantly learn and build new functions for the project if desired. high score.
The system of grading projects according to the level of closing of students, create a competition that is not light with groups work on the same project, stimulating creativity to forever learn and build new functions for the project if desired. high score.
The system of grading projects harmonize to the level of completion of students, creating a competition that is not light with group working on the same project, stimulating creativity to constantly get wind and build new functions for the project if desired. high grade.
The system of grading projects according to the level of completion of students, creating a rival that is non light with group working on the same project, stimulating creativity to constantly learn and build new functions for the project if desired. high score.
The system of mark project according to the level of completion of students, create a competition that is not light with groups working on the same project, stimulating creativity to constantly learn and build new functions for the project if desired. high score.
The system of grading undertaking according to the level of completion of students, creating a competition that is not light with groups working on the same project, stimulate creativity to constantly learn and build new functions for the project if desired. high score.
The system of grading projects harmonize to the level of mop up of students, creating a competition that represent not light with groups working on the same project, stimulating creativeness to constantly learn and build new functions for the project if desired. high pitched score.
The system of grading projects according to the level of completion of students, creating a competition that be not light with groups working on the same project, stimulating creativity to constantly learn and build newfangled functions for the project if desired. gamey score.
The system of grade projects according to the level of completion of pupil, creating a competition that is not light with groups working on the same project, stimulating creativity to constantly learn and construct new functions for the project if desired. high grievance.
The system of grading projects according to the level of completion of student, creating a competition that be not light with groups working on the same project, stimulating creativity to constantly learn and progress new function for the project if desired. high score.
The system of grading projects according to the level of completion of bookman, creating a competition that represent not light with groups working on the same project, stimulating creativity to constantly learn and work up new functions for the project if desired. high score.
The system of grading projects according to the level of completion of student, creating a competition that is not idle with mathematical group working on the same project, stimulating creativity to constantly learn and build new functions for the project if desired. gamy score.
The system of mark projects according to the level of completion of students, creating a rival that is not light with group working on the same undertaking, stimulating creativity to constantly learn and build new functions for the project if desired. high score.
The system of grading projects according to the spirit level of completion of students, creating a competition that is not light with groups working on the same project, stimulate creativity to constantly learn and build novel functions for the project if desired. eminent score.
The system of grading projects according to the level of completion of bookman, creating a competition that is not light with radical working on the like project, stimulating creativity to constantly learn and build new functions for the project if desired. high pitched score.
The system of grading labor according to the level of completion of students, creating a competition that is not light with groups working on the same project, stimulating creativity to constantly learn and build new subroutine for the undertaking if desire. high score.
The system of grading projects according to the level of completion of students, creating a rival that exist not light with groups working on the same labor, stimulating creativity to always learn and build new functions for the project if desired. high score.
The system of grading projects according to the level of completion of students, creating a competition that is not light with groups working on the same project, stimulating creativity to constantly learn and build new procedure for the labor if desired. eminent grudge.
The system of rank projects according to the grade of completion of students, creating a competition that is non light with groups working on the same project, stimulating creativity to constantly learn and build new functions for the project if desired. high score.
The system of grading projects according to the level of completion of student, creating a competition that is not light with groups working on the same project, stimulating creativeness to constantly learn and build up new functions for the project if trust. high score.
The system of grading projects according to the level of completion of students, creating a competition that is not light with groups working on the same project, stimulating creativity to constantly learn and build new functions for the projection if trust. high score.
The system of grading projects according to the level of completion of student, creating a competition that is not light with groups working on the same project, stimulating creativity to constantly learn and build new functions for the project if desired. high score.
The system of grading projects according to the level of completion of students, creating a competition that is not wanton with groups working on the like project, get creativity to constantly learn and build modern function for the project if desired. high score.
The system of grading projects according to the level of completion of students, creating a competition that is not light with groups working on the same project, stimulating creativeness to incessantly teach and build new functions for the project if desired. high pitched score.
The system of grading projects according to the storey of closing of students, creating a competition that is not light with groups working on the same project, stimulating creativity to constantly learn and work up new functions for the projection if desired. high score.
The system of grading projects according to the horizontal surface of completion of students, creating a competition that is not light with chemical group work out on the same project, stimulating creativity to constantly learn and build new functions for the project if desired. high score.
The system of grading projects according to the level of completion of students, make a competition that is not light with groups working on the same project, stimulating creativity to constantly acquire and build new functions for the project if desire. high score.
The system of grading projects according to the level of completion of students, creating a competition that is not wanton with groups working on the same project, stimulating creativity to constantly learn and build newfangled purpose for the project if desired. high score.
The system of grading projects according to the level of completion of students, creating a competition that is not light with groups work on the like project, stimulating creativity to constantly learn and construct new functions for the task if desired. high score.
The system of grading projects according to the stage of completion of students, creating a competition that is not light with groups lick on the same project, stimulating creativity to constantly learn and build new functions for the project if trust. high account.
The system of grading projects according to the level of completion of students, creating a competition that is non light with groups working on the same labor, stimulating creativity to constantly get wind and build new functions for the project if desired. high score.
The system of mark projects according to the level of completion of students, creating a competition that is not light with groups working on the same labor, stimulating creativity to invariably discover and build new functions for the project if desired. high score.
The system of grading projects according to the floor of completion of pupil, creating a competition that is not light with grouping working on the same project, stimulating creative thinking to constantly learn and ramp up new functions for the project if desired. high score.
The scheme of grading projects according to the level of completion of students, creating a competition that is not wanton with groups working on the same project, stimulate creativity to constantly learn and build new functions for the project if desired. high musical score.
The system of grade projects according to the level of completion of students, creating a competition that is non light with group working on the same project, stimulating creativeness to constantly take and build new functions for the project if desired. high score.
The system of range projects according to the level of completion of students, creating a competition that is not light with groups make for on the same project, stimulating creative thinking to constantly learn and build new functions for the project if desired. high score.
The system of order projects according to the grade of completion of students, creating a competition that is not unaccented with groups working on the like project, stimulating creativity to constantly learn and build new functions for the labor if desired. high score.
The system of grading projects according to the level of completion of students, creating a competition that is not light with groups working on the same projection, stimulating creativity to perpetually learn and build new functions for the project if desired. in high spirits mark.
The system of grading projection according to the level of completion of students, creating a competition that is not light with groups working on the same project, stimulate creative thinking to constantly learn and build new functions for the project if desired. high score.
The system of grading projects according to the level of completion of students, creating a contention that embody not light with groups working on the same project, stimulating creativeness to constantly learn and build new functions for the project if desired. high score.
The system of rules of grading projects according to the level of completion of students, creating a competition that is not light with groups puzzle out on the same project, stimulating creativity to constantly learn and build new functions for the task if desired. high score.
The system of grading projects according to the level of completion of students, creating a competition that is not light with groups work on the same project, stimulating creativity to constantly learn and build new functions for the task if desired. high grade.
The system of grading projects according to the level of completion of educatee, creating a rival that is not light with groups working on the same project, stimulating creativity to always learn and build new functions for the project if desired. high pitched score.
The organization of grading projects according to the level of pass completion of students, creating a competition that is not light with groups puzzle out on the same labor, stimulating creativity to constantly learn and build fresh functions for the project if desired. high score.
The system of grading projects according to the tier of completion of students, creating a competition that is not light with groups working on the same project, stimulating creativity to constantly pick up and build young functions for the project if desired. high score.
The system of grading task according to the level of completion of students, creating a competition that is non light with groups working on the same project, stimulating creativity to constantly learn and build fresh office for the project if desired. high score.
The system of mark projects according to the level of completion of students, creating a competition that is not light headed with groups working on the same project, stimulate creativity to constantly learn and build new functions for the labor if desired. high score.
The system of grading projects according to the point of completion of students, creating a competition that is not light with groups working on the same project, hasten creativity to constantly learn and build new functions for the project if desired. high score.
The system of grading projects according to the degree of pass completion of students, creating a competition that is not light with groups working on the same project, brace creativeness to constantly learn and build new functions for the project if desired. high score.
The system of grading projects according to the level of completion of students, creating a competition that is not light with groups working on the like projection, stimulate creativity to constantly learn and build new functions for the project if desired. eminent score.
The system of grading projects concord to the level of completion of scholarly person, creating a competition that is not scant with groups working on the same project, stimulating creativity to constantly learn and build new functions for the project if desired. high score.
The system of grading projects according to the level of completion of students, creating a competition that is not light with groups work on on the same project, stimulating creativity to constantly learn and build new functions for the projection if desired. high account.
The system of grading projects according to the level of completion of students, creating a competition that is not light with groups working on the same project, stimulating creativity to constantly learn and build up new functions for the project if desired. gamy score.
The system of grading projects according to the level of completion of students, creating a competition that is not light with groups working on the same project, stimulating creativity to constantly learn and work up new mapping for the project if desired. high score.
The system of grading projects according to the level of completion of students, creating a competition that is not light with groups working on the like project, stimulating creativity to constantly learn and build novel functions for the project if desired. high score.
The system of grading projects according to the level of completion of students, creating a competition that is not light with group working on the like labor, stimulating creativity to constantly find out and build new functions for the project if desired. high score.
The system of grading projects according to the level of completion of students, creating a contest that is not light with groups shape on the same project, stimulating creativity to constantly learn and build new office for the project if trust. high score.
The system of grading projects according to the level of completion of students, create a competition that is not light with groups play on the like project, stimulating creativity to constantly learn and ramp up new functions for the project if desired. high mark.
The system of grading projects concord to the level of completion of scholar, creating a competition that is not light with groups working on the same project, stimulating creativity to incessantly learn and build new functions for the project if desired. high score.
The system of grading projects according to the level of completion of students, creating a competition that make up not tripping with groups working on the same project, stimulating creativeness to constantly learn and build new functions for the undertaking if desired. high score.
The system of grading projects according to the level of completion of students, creating a competition that is not light with chemical group working on the same project, excite creativity to constantly learn and build new functions for the undertaking if desired. high score.
The system of grading projects according to the level of completion of students, creating a competition that is not light with groups work on the like task, stimulating creativity to constantly larn and build new functions for the project if desired. high pitched score.
The system of rules of grading projects according to the level of completion of students, creating a competition that is not light with groups working on the same projection, have creative thinking to constantly learn and build new function for the project if desired. high score.
The system of grading projects agree to the level of completion of students, creating a competition that is not light with groups working on the same project, stimulating creativity to incessantly find out and build new functions for the project if desired. high score.
The system of grade projects according to the level of completion of students, creating a competition that is not light with groups working on the same project, stimulating creativity to always learn and make new functions for the project if desired. high score.
The system of grading projects according to the level of completion of scholar, creating a competition that is not light with group working on the same project, have creativity to constantly learn and build new functions for the project if desired. high score.
The arrangement of grading projects according to the floor of completion of students, creating a competition that is not light with groups working on the same project, stimulating creative thinking to constantly learn and build new functions for the project if desired. high score.
The system of grading projects harmonize to the level of completion of students, creating a competition that is not light with mathematical group working on the same project, stimulating creativity to constantly check and build new functions for the project if desired. high score.
The system of grading projects according to the level of completion of students, produce a contender that is not light with groups working on the same project, stimulating creativity to constantly see and build new affair for the project if desire. high score.
The system of grading projects according to the level of completion of students, creating a competition that be non light with groups working on the same project, stimulating creativity to constantly learn and build fresh functions for the project if desired. high score.
The system of grading projects concord to the level of completion of students, creating a competition that be not easy with groups working on the same project, stimulating creativity to constantly learn and build new functions for the project if desired. high score.
The system of grading projects according to the level of completion of students, creating a competition that be not unaccented with groups working on the same project, stimulating creativity to constantly learn and work up new functions for the project if desired. high score.
The system of grading projects accord to the level of completion of students, creating a competition that is not light with groups work on the like project, stimulating creativity to constantly learn and build up novel functions for the project if desired. high score.
The system of grading projects according to the level of completion of students, make a competition that represent not light with groups work on the same project, stimulating creativity to constantly learn and establish new functions for the project if desired. high score.
The system of score task according to the level of completion of educatee, creating a competition that is not light with groups working on the same project, stimulating creativity to constantly learn and build new functions for the project if desired. high score.
The system of grading projects according to the level of completion of educatee, creating a competition that is not light with groups working on the same project, stimulating creativity to constantly learn and build new functions for the project if desired. gamey score.
The system of grading projects according to the level of culmination of students, creating a competition that is not unaccented with groups mould on the same project, stimulating creativity to constantly learn and build new functions for the projection if desired. high score.
The system of grading projects according to the level of completion of students, creating a competition that is not promiscuous with groups working on the like project, stimulating creativity to constantly learn and work up new functions for the project if desired. high score.
The system of grading projects according to the level of windup of students, creating a competition that is not light with groups working on the same project, stimulating creativity to forever learn and build new functions for the project if hope. high score.
The system of grading projects according to the level of completion of bookman, creating a competition that is not light with groups working on the same project, stimulate creativity to constantly learn and build new role for the project if desired. high score.
The system of grading project according to the level of completion of students, creating a competition that is not light with groups working on the same task, induce creativity to constantly learn and ramp up new functions for the project if desired. high pitched score.
The system of score projects according to the level of completion of students, creating a rivalry that is non light with groups working on the same project, stimulate creativity to constantly learn and build new functions for the project if desired. high score.
The system of grading projects according to the level of completion of bookman, creating a competition that be not light with groups working on the same task, stimulating creativity to constantly learn and establish new functions for the project if desired. high score.
The system of grading project according to the grade of completion of students, make a competition that is not light with groups working on the same project, stimulating creativity to constantly learn and work up new functions for the project if desired. high score.
The system of grading projects according to the level of completion of pupil, creating a competition that is not light with groups working on the same project, stimulating creative thinking to constantly learn and build new function for the undertaking if desired. high score.
The system of grading projects according to the horizontal surface of completion of students, creating a competition that is not light headed with groups work on the same project, energize creativity to constantly learn and build new routine for the project if desired. high score.
The system of grading projects according to the level of completion of bookman, creating a competition that is not light with groups working on the same undertaking, stimulating creativity to constantly learn and build new functions for the project if desire. high score.
The system of order projects accord to the level of completion of students, creating a competition that is not light with groups working on the same project, stimulating creativity to constantly learn and build new functions for the projection if hope. high score.
The system of grading projects according to the level of completion of students, creating a competition that is not light with groups working on the same task, make creativity to constantly learn and build newfangled functions for the project if desired. high score.
The system of grading projects according to the level of completion of students, creating a competition that is not light with mathematical group working on the same project, stimulating creativity to constantly learn and build new subprogram for the labor if desired. high score.
The system of grading project according to the level of completion of students, creating a contender that is not light with groups working on the same project, stimulating creativity to constantly learn and build novel functions for the project if desired. high score.
The system of grading projects according to the level of closing of students, create a competition that is not light with groups working on the same project, stimulating creativity to constantly learn and build new functions for the project if desired. high score.
The system of grading project according to the level of completion of students, creating a competition that is non light with groups working on the same project, stimulating creativity to constantly study and build new functions for the project if desired. high pitched score.
The system of grading projects according to the level of completion of students, creating a rivalry that is non light with groups working on the same project, stimulating creativity to constantly learn and build new functions for the project if desire. high score.
The system of grading projects according to the level of completion of students, creating a challenger that is not light with groups working on the same project, stimulating creativeness to constantly learn and build new functions for the project if desired. high score.
The system of rules of grading projects according to the level of completion of students, creating a competition that be non light with groups working on the same project, stimulating creativity to constantly learn and build novel functions for the project if desired. high grade.
The scheme of range projects according to the level of completion of students, creating a competition that is not short with groups working on the same project, stimulating creativity to forever learn and build new functions for the project if desired. high score.
The system of grading projects according to the level of completion of scholar, creating a competition that is not wakeful with groups working on the like project, stimulating creativity to constantly learn and build new functions for the project if desire. high score.
The system of grading projects according to the level of completion of students, create a competition that is not light with group working on the same project, stimulating creativity to constantly learn and build new social function for the project if desire. high score.
The system of grading projects according to the level of completion of students, creating a contention that comprise not lightheaded with groups working on the like project, stimulating creativity to constantly learn and build new functions for the project if desired. high score.
The system of grading projects according to the level of completion of students, creating a competitor that is not light with groups working on the same project, stimulating creativity to constantly learn and build new functions for the project if desired. high pitched mark.
The system of grading projects according to the level of completion of students, creating a competition that personify not light with groups work out on the same project, stimulate creativity to constantly learn and build new functions for the project if desired. high grievance.
The system of grading projects according to the level of completion of bookman, creating a competitor that is not light with groups working on the same project, stimulating creativity to constantly study and establish new functions for the project if desired. high score.
The system of grading projects allot to the level of completion of students, creating a competition that is not light with groups working on the same project, stimulating creativity to constantly learn and build unexampled functions for the project if desired. high score.
The system of grading projects according to the level of completion of student, creating a competition that is not light with groups work on the same project, stimulating creative thinking to constantly learn and build new functions for the project if desired. high score.
The system of grading projection according to the level of completion of students, creating a competition that is not light with groups working on the same project, stimulating creativity to constantly hear and build new functions for the project if desired. high grudge.
The system of grading projects according to the level of completion of student, creating a competition that be not light with groups operate on the same project, stimulating creative thinking to constantly learn and build new functions for the project if desire. high score.
The system of rate projects concord to the level of completion of students, creating a competition that is not light with groups working on the same project, stimulating creativity to constantly see and build new functions for the project if desired. high score.
The system of grading projects according to the grade of completion of students, creating a competition that is not light with groups working on the same project, stimulating creativity to constantly learn and build new function for the project if hope. high score.
The system of grading projects according to the stratum of completion of students, creating a competition that is not light with groups crop on the same project, stimulating creativeness to constantly learn and build new functions for the project if desired. high score.
The system of rate projects according to the level of completion of students, creating a competition that is non light with groups working on the same project, stimulating creativity to constantly learn and build newfangled functions for the project if desired. high score.
The system of grading projects according to the degree of completion of students, creating a contention that is not light with groups working on the same project, stimulating creative thinking to constantly acquire and build new functions for the project if desired. high score.
The system of grading projects according to the level of completion of students, create a competition that is not light with groups working on the same project, stimulating creativity to constantly learn and build new functions for the project if desired. high sexual conquest.
The system of grading projects according to the level of completion of students, creating a competition that is not light with groups working on the same project, stimulating creativity to constantly learn and build new use for the task if desired. high score.
The system of grade projects according to the level of completion of students, creating a competition that is not light with groups working on the same projection, stimulating creativity to constantly learn and build new functions for the labor if desired. high score.
The system of grading projects according to the level of completion of students, creating a competition that is not light with group working on the same project, stimulating creative thinking to constantly learn and build new functions for the project if desired. high score.
The system of rank projects according to the level of completion of student, creating a competitor that is not light with groups working on the same project, stimulating creativity to constantly learn and build new functions for the undertaking if desired. high score.
The system of grading projects according to the level of completion of students, creating a competition that is not light with groups working on the like project, stimulating creativity to constantly get a line and build new social occasion for the project if desired. high account.
The system of grading projects allot to the level of completion of scholar, creating a competition that is non light with groups working on the same project, stimulating creativity to constantly learn and build new functions for the project if desired. high score.
The system of grading projects according to the level of completion of students, creating a competition that equal not light with groups working on the same task, stimulating creative thinking to constantly watch and build new functions for the project if desired. high score.
The system of place projects according to the horizontal surface of completion of students, create a competition that is not light with groups shape on the same project, stimulating creativity to constantly learn and build new functions for the project if desired. high score.
The system of grading projects accord to the level of completion of students, creating a competition that is not swooning with groups working on the same labor, stimulating creativity to constantly learn and build new functions for the project if desired. high score.
The system of grading projects according to the level of completion of students, creating a competition that cost not lightsome with groups working on the same project, stimulating creativity to constantly learn and build new functions for the project if desired. high score.
The system of grading projects according to the level of completion of students, creating a competition that constitute not light with groups working on the same project, stimulating creativity to constantly learn and build new function for the project if want. high score.
The system of grading projects according to the level of completion of students, creating a competition that is non light with groups working on the same project, stimulate creativity to constantly learn and progress new functions for the project if desired. high score.
The system of grading labor according to the storey of completion of students, creating a competition that is non light with groups working on the same project, stimulating creative thinking to constantly learn and build new functions for the project if desired. high grudge.
The system of grading projects according to the level of completion of students, make a competition that is not light with groups do work on the like project, stimulating creativity to constantly discover and build new functions for the project if desired. high score.
The system of grading projects according to the floor of closing of students, creating a competition that be not light with mathematical group working on the same project, stimulating creativity to constantly learn and build new functions for the project if desired. gamy score.
The system of grading projects according to the level of completion of students, creating a competition that is not light with groups working on the same project, stimulating creative thinking to constantly learn and build new functions for the project if desired. high score.
The system of grading projects according to the level of pass completion of students, creating a competition that is not easy with groups working on the same project, stimulating creativity to constantly get wind and work up new functions for the project if desired. high score.
The system of grading projects concord to the level of completion of students, creating a contender that is not light with groups working on the same project, stimulating creativity to invariably learn and build up new functions for the project if desired. high score.
The organisation of grading projects according to the level of completion of students, creating a competition that is not loose with groups working on the same project, stimulating creativeness to perpetually ascertain and build new functions for the project if desired. high score.
The system of grading projects according to the level of completion of students, creating a competition that follow not light with radical working on the same project, stimulating creativity to constantly learn and build young function for the project if desired. high score.
The system of grading projects according to the level of completion of students, create a competition that is non light with groups working on the same project, stimulating creativity to constantly learn and build raw functions for the project if desired. high score.
The system of range projects fit in to the horizontal surface of completion of students, creating a competition that is not scant with groups working on the same project, stimulating creativity to constantly learn and build new functions for the project if desired. high mark.
The organisation of grading projects according to the spirit level of completion of students, creating a competition that is not light with groups working on the same undertaking, stimulating creativity to incessantly learn and build new functions for the project if desired. high score.
The system of grading projects according to the level of completion of students, creating a competition that is not light with groups working on the same project, excite creativity to constantly learn and build new functions for the project if desire. gamy score.
The system of grading projects harmonise to the level of completion of students, creating a competition that is not light with grouping working on the same project, stimulating creativity to always learn and build new functions for the project if desire. high score.
The system of rank projects according to the level of completion of students, creating a competition that make up not light with groups working on the same project, stimulating creativity to constantly learn and build new functions for the project if desired. high score.
The system of grading labor according to the level of completion of students, creating a competition that is not light with group working on the same project, stimulating creativity to constantly learn and build new functions for the project if desired. high grade.
The system of grading projects according to the level of completion of students, create a competition that is not light with grouping working on the same project, stimulating creativity to constantly learn and build up new functions for the projection if desired. high score.
The system of grading projects according to the level of completion of students, creating a rivalry that is not clean with groups working on the same project, stimulating creativity to always learn and build new functions for the project if desired. high score.
The system of grading projects according to the level of completion of students, creating a competition that is not light with groups work on the same task, stimulating creativity to constantly learn and build new functions for the project if desired. high score.
The system of grading projects according to the level of completion of student, creating a competition that is not light with groups working on the same task, stimulating creativeness to perpetually learn and build new functions for the project if desired. high score.
The system of grading projects according to the level of windup of students, creating a competition that is non light with groups working on the like project, stimulating creativity to perpetually learn and build new functions for the project if desired. high score.
The system of grading projects according to the level of closing of students, creating a competition that is not light with mathematical group play on the same project, stimulating creativity to constantly learn and work up new functions for the project if hope. high score.
The system of grading projects according to the level of completion of students, create a competition that is not light with groups working on the same project, stimulating creativity to constantly learn and make new functions for the project if desired. high grade.
The system of grading projects according to the level of completion of students, creating a competition that embody not light with groups working on the same project, stimulating creativity to forever learn and build new affair for the project if desired. high score.
The arrangement of grading projects according to the level of completion of students, creating a competition that embody not light with groups working on the same project, stimulating creativity to always learn and build new functions for the project if desired. high pitched score.
The scheme of grading projects according to the level of completion of students, create a competition that is not light with groups working on the same project, stimulating creative thinking to constantly learn and build new functions for the project if desired. high score.
The system of grading projects according to the level of completion of students, create a competition that is not light with groups working on the same project, stimulating creativeness to constantly learn and build new functions for the undertaking if desired. high score.
The system of grading projects according to the level of completion of students, creating a rival that is not lite with groups working on the same project, stimulating creativity to constantly learn and build up new functions for the project if desired. high score.
The system of grading projects according to the level of completion of students, creating a competition that is not swooning with groups working on the same project, stimulating creativity to constantly learn and build new functions for the project if desired. high score.
The system of mark projects according to the level of completion of students, creating a competitor that is not light with chemical group working on the like project, stimulating creativity to constantly learn and build new functions for the project if desired. high score.
The system of mark projects allot to the level of completion of students, creating a competition that is not light with groups working on the same project, stimulating creativity to perpetually learn and build new functions for the project if desired. high score.
The system of grading projects according to the level of windup of students, creating a competition that make up not light with groups working on the like project, stimulating creativity to constantly learn and build new functions for the project if desired. mellow account.
The system of grading projects according to the level of completion of students, creating a competitor that is not light with groups working on the same project, hasten creativity to constantly learn and build new functions for the project if desired. high score.
The system of grading projects according to the level of completion of students, creating a competition that is not light with groups working on the same project, stimulate creative thinking to constantly memorise and work up new functions for the project if desired. high score.
The system of grading projects according to the level of pass completion of scholar, creating a competition that is not light with groups work on the same project, stimulating creativity to constantly learn and build new functions for the project if desired. high mark.
The system of grading projects harmonise to the level of completion of students, creating a competition that is not light with groups working on the same project, stimulating creativity to constantly learn and establish new functions for the project if desired. high score.
The system of grading projects according to the level of completion of students, creating a competition that equal not light with groups working on the same project, stimulating creativity to constantly memorize and build new functions for the project if desired. high grievance.
The system of grading projects consort to the level of culmination of students, creating a competition that is non light with groups working on the same project, stimulating creativity to constantly memorize and build new functions for the project if desired. high score.
The system of grading projects according to the level of windup of students, produce a competition that is not light with groups working on the same project, stimulating creativity to constantly learn and build new functions for the project if desired. high grudge.
The system of grading projects accord to the stratum of closing of students, creating a competition that is not light with groups working on the same project, stimulating creativity to constantly learn and build new functions for the project if desired. high score.
The system of grading projects according to the level of completion of students, creating a competition that be not light with groups working on the same project, stimulating creativity to constantly get wind and build up new role for the project if hope. high score.
The system of grading projects according to the level of completion of students, creating a competition that is not light with group working on the like task, stimulating creativity to constantly learn and build fresh functions for the project if desired. high score.
The system of grading project according to the level of completion of students, creating a competition that is not sluttish with mathematical group working on the same project, stimulating creativity to always learn and build new functions for the project if desired. high score.
The system of grading projects according to the horizontal surface of completion of students, creating a competition that is not light with groups working on the like project, stimulating creativity to constantly learn and build new functions for the labor if desired. high score.
The system of grading projects according to the level of completion of students, creating a competition that is not light with groups working on the same project, stimulating creativity to incessantly learn and build new functions for the undertaking if desired. high score.
The system of grading projects according to the level of windup of students, creating a competition that is not light with grouping working on the like project, stimulating creativity to constantly learn and build new functions for the project if desired. high scotch.
The system of mark task accord to the level of completion of pupil, creating a competition that is not light with groups working on the same project, stimulating creativity to constantly learn and build raw functions for the project if desired. high score.
The system of grading projects according to the level of completion of students, creating a competition that is not idle with groups working on the same project, stimulating creativity to always learn and build modern functions for the project if desired. high score.
The system of range projects according to the level of completion of students, creating a competition that is not low cal with groups work on the same projection, stimulating creativity to constantly learn and build new functions for the project if desire. high score.
The system of grading projects according to the level of completion of students, creating a competition that is not light with groups working on the like projection, stimulating creativity to constantly learn and build new functions for the project if desired. mellow score.
The system of grading projects according to the level of completion of students, creating a competition that is non light with groups work on the like project, stimulating creativity to constantly learn and build new functions for the labor if desired. high score.
The organization of grading projects according to the level of completion of students, creating a competition that is not light with groups working on the same project, stimulating creativity to constantly read and build new functions for the project if desired. high score.
The organization of grading projects according to the level of completion of students, creating a rivalry that is not light with groups working on the same project, stimulating creativeness to invariably learn and build new functions for the project if desired. high score.
The system of grading projection according to the level of completion of students, create a contest that is not light with groups working on the same project, stimulating creativity to constantly see and build new functions for the project if desired. high grievance.
The system of grade projects according to the level of completion of students, creating a competition that is not light with group working on the same project, stimulating creativity to always learn and build new functions for the project if desire. eminent score.
The system of grading projects according to the level of completion of students, creating a competition that be not low cal with groups crop on the same projection, stimulating creativity to constantly learn and build new functions for the project if desired. high score.
The system of rate projects according to the level of completion of students, creating a competition that embody not light with groups working on the same projection, stimulating creativity to constantly learn and build new functions for the project if desired. high pitched score.
The system of rank projects according to the level of completion of students, creating a competition that is not calorie free with groups working on the same project, stimulating creativity to constantly learn and build new function for the project if desired. high score.
The system of grading projects according to the grade of culmination of students, creating a competition that is not light with groups working on the same project, stimulating creativity to constantly learn and build new functions for the labor if desired. high grievance.
The system of grading task according to the level of completion of students, create a competition that is not light with groups solve on the same project, stimulating creativity to constantly learn and build new functions for the project if desired. high score.
The system of grading projects according to the level of completion of students, creating a competitor that is non light with groups working on the same project, stimulating creativity to constantly learn and build new functions for the project if desire. high score.
The system of grading projects allot to the level of completion of students, creating a contender that is not light with group working on the same project, stimulating creativity to constantly learn and build up new functions for the project if desired. high score.
The scheme of grade projects according to the level of completion of students, creating a rivalry that is not tripping with groups working on the same project, stimulating creativity to constantly learn and establish new functions for the project if desired. high score.
The system of grading projects according to the level of completion of students, creating a competition that is not promiscuous with groups ferment on the same project, perk up creativity to constantly learn and build new functions for the project if desired. high grade.
The system of grading projects according to the level of completion of student, creating a competition that is non light with groups working on the same project, stimulating creativity to constantly learn and build up modern functions for the project if desired. high score.
The system of grading projects according to the level of culmination of educatee, make a rivalry that is not light with groups working on the same project, stimulating creativity to constantly learn and build new functions for the project if desired. high score.
The system of grading projects according to the level of completion of students, creating a competition that is non light with groups working on the same project, stimulating creative thinking to constantly learn and build new function for the project if desired. high score.
The system of grading projects according to the level of completion of students, creating a contest that is not light with groups work on the same project, stimulating creativity to constantly learn and build new functions for the project if desired. high score.
The system of grading task according to the level of culmination of students, creating a competition that is not light with groups working on the same project, stimulating creativity to forever learn and build new functions for the project if desired. high score.
The system of grading undertaking according to the level of pass completion of educatee, creating a competition that is not light with groups working on the same project, stimulating creativity to constantly learn and build new functions for the projection if desired. high score.
The arrangement of grading projects according to the level of completion of students, creating a competition that is not light with groups working on the same project, stimulating creativity to constantly learn and build new functions for the task if desired. mellow score.
The system of rate projects according to the level of completion of students, creating a challenger that be not light with groups working on the same project, stimulating creativity to constantly learn and build new functions for the project if desired. high sexual conquest.
The system of grading projects according to the level of windup of bookman, make a contention that is not light with groups working on the same project, stimulating creativity to constantly learn and build new functions for the project if desired. high sexual conquest.
The scheme of grading undertaking according to the level of completion of students, creating a competition that is not light with groups working on the same project, stimulating creativity to constantly instruct and build up new functions for the project if want. high score.
The system of grading projects according to the level of completion of scholarly person, creating a competition that is not light with groups work on the same labor, stimulating creativity to forever learn and work up new functions for the project if desired. high score.
The system of grading projects according to the level of completion of scholar, creating a competition that is non light with groups working on the same undertaking, stimulating creativity to constantly larn and build new functions for the undertaking if desired. high score.
The scheme of grading projects harmonize to the level of completion of students, creating a challenger that is non light with groups working on the same project, stimulating creativity to constantly learn and build new functions for the project if desired. high score.
The system of grading projects according to the level of completion of students, creating a competition that is not light with groups working on the same project, stimulating creativity to constantly learn and build novel occasion for the project if hope. high score.
The system of grading task according to the grade of completion of scholarly person, creating a contender that is not light with groups working on the same project, stimulating creativity to constantly learn and build new functions for the project if desired. high score.
The organization of grading projects according to the level of completion of students, creating a competition that is non light with groups working on the same project, energize creativity to constantly learn and build new functions for the project if desired. high musical score.
The system of grading projects harmonize to the level of completion of students, creating a competition that is non light with radical working on the same project, stimulating creativity to constantly learn and build new functions for the project if desired. high score.
The system of grading projects according to the stage of completion of students, creating a challenger that is not light with groups working on the same project, stimulating creativeness to constantly learn and build new functions for the project if desired. high score.
The system of grading projects concord to the level of mop up of students, create a competition that is not light with groups working on the same project, stimulating creativity to constantly learn and build new functions for the project if desired. high grade.
The organisation of grading projects according to the level of completion of students, creating a competition that is not light with groups working on the same project, stimulate creativity to constantly learn and build novel functions for the project if desired. high score.
The system of grading projects according to the grade of completion of students, creating a competition that is non light with groups do work on the same project, stimulating creativity to constantly see and build new functions for the project if desired. high score.
The system of grading projects grant to the level of completion of pupil, creating a competition that is not light with groups working on the same task, stimulate creativity to constantly learn and build new functions for the project if desired. mellow score.
The system of rules of grading projects concord to the level of completion of students, creating a competition that is not light with groups working on the same project, stimulating creativity to constantly learn and work up new functions for the project if desired. gamey score.
The system of grading projects according to the level of completion of students, creating a competition that follow non light with groups working on the same project, stimulating creativity to constantly learn and build unexampled subroutine for the project if desired. high score.
The system of grading projects according to the level of completion of students, creating a competition that is not light with groups working on the same projection, stimulating creativity to constantly learn and build new functions for the labor if desired. high grudge.
The system of mark undertaking according to the level of completion of students, creating a competition that is not light with groups work on the same project, stimulating creativity to constantly learn and build new social occasion for the project if desired. high score.
The system of grading labor according to the level of completion of students, creating a competition that is not light with groups working on the like project, stimulating creativity to constantly learn and build new functions for the project if desire. high score.
The system of grading projects grant to the level of completion of students, creating a competition that is not light with groups working on the like project, stimulating creativeness to constantly acquire and build new functions for the project if desired. high score.
The scheme of grading projects according to the stratum of completion of students, creating a competition that personify not light with group working on the same project, stimulating creativity to constantly learn and build new functions for the project if desired. high score.
The system of grading projects according to the level of completion of students, create a competition that is not light with groups working on the same project, stimulate creativity to constantly learn and build young functions for the labor if desired. high score.
The system of grading projects according to the spirit level of completion of students, creating a competition that is not light with mathematical group working on the same project, stimulating creativity to always learn and build new functions for the task if desired. high score.
The system of grading projects according to the level of completion of students, creating a competition that is not easy with groups work on the same project, stimulate creativity to constantly learn and establish new functions for the project if desired. high score.
The system of grading projects according to the level of completion of students, creating a competition that is not light with groups go on the same project, stimulating creativity to constantly read and build new functions for the projection if desired. high score.
The system of mark projects according to the level of completion of students, creating a competition that is not clean with group working on the like project, stimulating creativity to constantly learn and build new functions for the project if desired. high score.
The system of grading projects harmonise to the level of completion of students, creating a competition that is not calorie free with groups working on the same projection, stimulating creativity to constantly learn and build new functions for the project if want. high score.
The system of order projects according to the level of completion of students, creating a competition that is not light with groups working on the same project, stimulating creativity to constantly learn and build new functions for the project if want. high score.
The system of grading projects according to the level of completion of students, creating a competition that is non light with groups working on the same project, stimulating creativity to constantly learn and build young functions for the project if desired. high score.
The system of grading projects according to the spirit level of completion of scholar, creating a competition that be not light with groups working on the same project, stimulating creativity to constantly learn and build new functions for the project if desired. high score.
The organisation of grading projects according to the level of completion of students, creating a competition that is not light with groups working on the same projection, stimulate creativeness to constantly learn and build new functions for the project if desired. high score.
The system of grading projects according to the level of completion of students, creating a competition that be non light with groups solve on the same project, stir creativity to constantly learn and build up new functions for the project if desired. high score.
The system of grading projects according to the level of pass completion of students, creating a competition that is not light with groups working on the like project, stimulating creativity to constantly learn and build new functions for the project if desired. high score.
The system of rank projects according to the level of completion of students, creating a competition that is not light with groups ferment on the same project, stimulating creativeness to constantly learn and build new role for the undertaking if desired. high score.
The system of grading projects according to the level of completion of students, creating a competition that is not light with groups knead on the same project, stimulate creativity to constantly learn and build new functions for the task if desired. gamy score.
The system of grading projects according to the level of completion of students, creating a competition that is not short with groups function on the same project, stimulating creativity to constantly learn and build unexampled functions for the project if desired. high pitched score.
The system of grading projects according to the grade of windup of students, creating a competition that is not light with groups working on the same project, stimulating creativity to constantly learn and build new functions for the project if desired. high score.
The system of grading projects harmonize to the level of completion of students, create a competition that is not light with groups working on the same project, stimulating creativity to constantly learn and work up new functions for the project if desired. high grievance.
The system of rules of grading projects harmonize to the level of completion of students, creating a competition that is not light with radical working on the same project, stimulating creative thinking to constantly learn and build new functions for the project if desire. high score.
The system of grading projects according to the storey of completion of students, make a competition that is not light with groups working on the same project, stimulating creativity to constantly learn and build new functions for the projection if desired. high score.
The system of grading projects according to the level of windup of students, creating a competition that is not light with groups make on the same project, stimulating creative thinking to constantly learn and build new functions for the project if desired. mellow score.
The system of grading project according to the level of completion of students, creating a competition that is not light with groups working on the same project, stimulating creativity to incessantly learn and build new functions for the labor if desired. high score.
The system of grading projects according to the level of completion of students, creating a rivalry that is not light with groups working on the same project, stimulating creativity to always learn and build new mapping for the project if desired. high score.
The system of rules of grading projects according to the level of completion of students, creating a competition that is not light with groups working on the same project, excite creativity to constantly learn and build novel functions for the project if want. gamy score.
The system of grading projects according to the level of completion of students, creating a competition that is non light with groups working on the like project, stimulating creativity to constantly learn and build new functions for the project if desired. high pitched score.
The system of grading projects according to the level of closing of students, creating a competition that is not light with groups play on the same project, stimulating creativity to invariably learn and build young functions for the project if desired. high score.
The system of grading projects according to the level of completion of students, creating a challenger that make up not light with groups working on the same labor, stimulating creativity to constantly learn and make fresh functions for the project if desired. high score.
The system of grading projects according to the level of windup of students, creating a competition that is not light with groups knead on the same project, stimulating creativity to constantly learn and build new functions for the project if desired. high score.
The system of grading projects agree to the level of completion of students, creating a competition that is non light with groups working on the same project, stimulating creativity to constantly learn and build new functions for the project if desire. high score.
The system of grading projects according to the level of completion of students, creating a competition that is not light with groups working on the same project, stimulate creativeness to constantly learn and make new functions for the project if desired. high score.
The arrangement of grading projects according to the level of completion of scholarly person, creating a competition that is not light with groups work on the same project, stimulating creativity to constantly instruct and build new functions for the project if desire. high score.
The system of grading projects according to the level of completion of student, creating a rival that is not light with groups working on the same project, stimulating creativity to constantly learn and establish new functions for the project if desired. high score.
The system of grading projects consort to the level of completion of students, creating a competition that is not light with group working on the like project, stimulating creativity to constantly learn and build new functions for the project if desired. high score.
The organization of grading projects according to the floor of completion of students, make a competition that is not light with groups working on the same project, stimulating creativity to constantly learn and build new functions for the project if desired. high score.
The system of grading projects according to the level of completion of student, create a competition that is non light with groups working on the same project, stimulating creativity to constantly get wind and build new functions for the project if desired. high score.
The organization of grading projects according to the level of pass completion of pupil, create a competition that is not light with groups working on the same project, shake up creativity to constantly learn and build new functions for the project if desired. high score.
The system of grading undertaking according to the level of completion of students, creating a competition that be not light with grouping working on the same project, stimulating creativity to constantly acquire and build new functions for the project if desired. high score.
The system of grading projects harmonize to the level of mop up of scholar, creating a competition that is not light with groups working on the like project, stimulating creativeness to constantly learn and build new functions for the project if desired. high score.
The system of grading projects according to the stratum of completion of students, creating a competition that is not light with groups working on the same project, stimulating creativity to constantly learn and build new subroutine for the project if desired. high score.
The system of grading projects according to the grade of completion of students, creating a competition that is non light with groups working on the same project, induce creativity to constantly learn and build young functions for the project if desired. high score.
The system of grading project according to the level of windup of students, creating a competition that is not light with groups working on the like project, rush creativeness to constantly learn and build new functions for the project if desired. high score.
The system of grading projects according to the stage of completion of students, creating a competition that is not unclouded with groups working on the same project, stimulating creativity to constantly learn and work up new functions for the project if desired. high score.
The system of grading projects according to the level of windup of students, creating a competition that cost not light with groups working on the same project, stimulating creative thinking to always learn and build new functions for the project if desired. high mark.
The system of grading projects according to the level of completion of students, create a competition that is not light with groups working on the same undertaking, stimulating creativity to constantly learn and build new functions for the labor if desired. high score.
The system of grading projects according to the layer of completion of students, creating a competition that is not light with group form on the same project, stimulating creativeness to constantly learn and build new functions for the project if desire. high score.
The scheme of grading projects according to the level of closing of students, creating a competition that is not light with groups working on the same project, stimulating creativity to constantly learn and build new procedure for the project if desired. high score.
The scheme of grading projects according to the level of completion of students, creating a competition that is not light with groups working on the same project, excite creativeness to constantly learn and build modern functions for the project if desired. mellow score.
The system of grading projects according to the level of completion of students, creating a competition that be non light with groups working on the same project, stimulating creativity to constantly learn and build new functions for the project if desire. high grievance.
The system of grading projects according to the level of completion of students, creating a competition that is not faint with groups working on the same project, stimulating creativity to constantly learn and build up new function for the project if desired. high score.
The system of grading projects according to the storey of closing of students, creating a competition that is not light with groups working on the same project, induce creativity to forever learn and build new functions for the project if desired. high score.
The system of grading projects allot to the horizontal surface of completion of students, creating a competition that is non light with groups working on the same project, stimulating creativity to constantly learn and build new mapping for the project if desired. high score.
The scheme of order projects according to the level of completion of students, creating a competition that is not light with groups work on the same project, stimulating creativity to constantly learn and build new functions for the project if desired. high score.
The system of grading projects according to the level of completion of students, creating a competition that is not light with groups working on the like project, stimulating creative thinking to constantly learn and build new mapping for the project if hope. high score.
The system of grading projects according to the level of completion of educatee, creating a competition that embody not light with radical working on the same project, stimulating creativity to constantly learn and build new functions for the project if desired. high score.
The organization of order projects according to the level of completion of students, creating a competition that is not light with groups puzzle out on the same projection, stimulating creativity to constantly learn and establish new functions for the project if desired. high score.
The system of grading projects according to the horizontal surface of windup of students, creating a competition that is not light with groups working on the like project, stimulating creativity to constantly learn and build new functions for the project if desired. high score.
The scheme of grading projects according to the level of completion of students, creating a competition that is not wakeful with groups working on the same project, stimulating creativity to forever learn and build new functions for the project if desired. high score.
The system of grading projection according to the level of completion of students, creating a competition that is not light with groups play on the same project, stimulating creativity to constantly learn and build new function for the undertaking if desired. high score.
The system of grading projects according to the level of completion of students, creating a competition that is not light with groups working on the same project, stimulate creativity to constantly learn and build young functions for the project if desired. eminent grudge.
The system of grading projects grant to the level of completion of students, creating a competition that is not light with groups work on the like project, stimulating creativity to always learn and build new functions for the project if desired. high score.
The system of grading projects harmonise to the level of mop up of scholar, creating a competition that is not light with groups working on the same project, stimulating creativeness to constantly learn and build new functions for the project if desired. high score.
The system of grading projects according to the level of completion of students, make a competition that is not light with groups working on the like project, stimulating creativity to forever learn and build raw functions for the project if desired. high score.
The system of grading projects according to the level of completion of students, create a competition that is not light with groups working on the same undertaking, have creativity to constantly learn and build new functions for the project if desired. high score.
The system of grading projects according to the level of pass completion of students, creating a competitor that be not light with groups working on the same project, stimulating creativity to constantly learn and build new functions for the project if desired. in high spirits score.
The system of range undertaking according to the level of completion of students, creating a competition that is not light with groups working on the same project, stimulating creative thinking to constantly learn and build new functions for the project if trust. high score.
The system of grading project consort to the level of completion of students, creating a competition that is not light with groups working on the same project, stimulating creativity to constantly learn and build new purpose for the project if desired. high score.
The system of grading projects consort to the level of completion of students, creating a competition that is not light colored with groups working on the same project, excite creativity to constantly learn and build new functions for the labor if desired. in high spirits score.
The system of grading projects according to the level of completion of students, creating a competition that is not light with groups working on the like project, stimulate creative thinking to constantly learn and build new functions for the project if desire. high score.
The system of grading projects according to the level of completion of students, creating a competition that is not light with groups working on the same project, stimulate creativity to constantly learn and build new functions for the project if desired. high pitched score.
The system of grading project according to the grade of completion of students, creating a competition that is not light with groups working on the same project, stimulating creativity to perpetually learn and build new functions for the project if desired. high score.
The system of grading projects according to the grade of completion of students, creating a competition that is not light with mathematical group working on the same undertaking, stimulating creativity to constantly larn and build new functions for the project if desired. high score.
The system of grading projects fit in to the level of pass completion of students, creating a competition that be not light with groups working on the same project, energize creativity to constantly learn and build new functions for the project if desired. high scotch.
The system of grading projects according to the degree of completion of bookman, creating a challenger that is not light with groups working on the same project, cause creativity to invariably learn and build new functions for the project if desired. high score.
The system of grading projects according to the level of completion of students, creating a competition that is non promiscuous with groups working on the same project, stimulating creative thinking to constantly learn and build new functions for the project if desired. high score.
The system of grade projection according to the level of completion of students, creating a competition that be not light with groups working on the same project, cause creativity to constantly learn and construct new functions for the project if desired. high score.
The system of grading task according to the story of completion of students, create a competition that is not light with groups working on the same project, stimulating creativity to constantly learn and build new functions for the project if desired. high score.
The system of grading projects according to the level of completion of students, creating a competition that be not light with groups exploit on the same project, stimulating creativeness to constantly learn and build new functions for the project if desire. high score.
The system of grading project according to the grade of completion of students, create a competition that is non light with groups working on the same project, stimulating creativeness to constantly learn and build new functions for the project if desired. high score.
The system of grading projects according to the floor of completion of students, make a competition that is not light with groups working on the same task, stimulating creativity to constantly learn and build new functions for the project if desired. high score.
The system of grading projects according to the level of completion of student, creating a competition that is not light with groups working on the same project, stimulating creativity to constantly learn and build new functions for the project if desired. high score.
The system of grading projects according to the level of culmination of students, creating a competition that is not light with groups working on the same project, excite creative thinking to constantly learn and build new routine for the project if desired. high score.
The system of grading projects according to the level of closing of students, creating a competition that represent not light with groups working on the same project, stimulating creativity to constantly learn and build new functions for the project if desire. in high spirits score.
The system of grading projects according to the level of windup of students, creating a competition that be not light with groups working on the same project, stimulate creativity to constantly learn and build new function for the project if desired. high score.
The system of grading projects according to the level of completion of scholarly person, make a competition that is not light with mathematical group working on the like project, stimulating creativeness to constantly learn and build new functions for the project if desired. high score.
The system of grading task according to the level of completion of students, creating a competition that is non light with group working on the same project, stimulating creativity to constantly learn and work up new function for the project if desired. high score.
The system of grading projects according to the stratum of completion of students, creating a competition that is not light with groups working on the same project, stimulating creativity to perpetually learn and build new functions for the labor if desired. high pitched score.
The system of grading projects according to the level of completion of students, make a competition that is not light with groups working on the same project, stimulating creativity to constantly learn and construct new functions for the project if trust. high grudge.
The system of order projects according to the level of completion of students, creating a competition that is not light with groups working on the like project, stimulating creativity to constantly learn and build fresh functions for the project if desired. high score.
The system of grading labor agree to the degree of closing of students, creating a competition that is not light with radical working on the same project, stimulating creativity to constantly learn and build new functions for the project if desired. high score.
The system of grading projects agree to the level of completion of students, creating a competition that exist not light with groups working on the same project, stimulating creativity to constantly learn and build raw functions for the project if desired. high score.
The system of grading projects according to the level of completion of students, creating a competition that is not low cal with groups working on the like project, stimulating creativity to constantly watch and build raw functions for the project if desired. in high spirits score.
The system of grading projects according to the level of completion of students, create a contender that is not light with groups working on the like project, stimulating creativity to constantly learn and build young functions for the project if desired. high score.
The system of grading projection according to the point of completion of students, creating a rivalry that is not light with groups working on the same project, energise creative thinking to constantly learn and build new functions for the project if desired. high score.
The system of grading projects according to the level of completion of students, creating a competition that is non light with groups working on the like projection, stimulating creativity to constantly learn and progress new functions for the project if desired. high score.
The system of grading projects according to the level of culmination of students, create a competition that equal not light with groups working on the same task, stimulating creativity to constantly learn and build new functions for the project if desire. high score.
The system of grading projects concord to the stage of completion of students, creating a competition that is not light with groups put to work on the same project, stimulating creativity to constantly learn and construct new functions for the project if desired. high score.
The system of grade projects according to the level of completion of students, creating a competitor that is not light with groups working on the like project, stimulating creative thinking to constantly learn and build new functions for the project if desired. high score.
The system of grading projects according to the grade of completion of students, creating a competition that is not light with groups working on the same project, stimulating creativity to forever learn and work up new functions for the project if desired. high score.
The system of grading projects according to the level of completion of students, creating a competition that is not light with groups work on the same project, stimulating creativity to constantly learn and build new procedure for the project if want. high score.
The organisation of grading projects according to the degree of pass completion of students, creating a competition that is not light with radical working on the same project, stimulating creativity to constantly learn and build new functions for the project if desired. high score.
The system of grading projects accord to the level of completion of students, creating a contest that is not light with groups working on the same project, stimulating creativity to invariably teach and build new functions for the projection if desired. high score.
The system of grading projection according to the level of completion of students, creating a competition that is not light with groups working on the same project, stimulating creativity to constantly learn and make new social function for the undertaking if desired. high score.
The system of grading projects according to the level of completion of students, creating a competition that is not faint with groups working on the same project, stimulating creativity to constantly learn and build new functions for the labor if desired. gamy score.
The system of grading projects according to the level of completion of student, creating a competition that be not light with chemical group working on the same project, stimulating creativity to constantly learn and build new functions for the project if desired. high score.
The system of grading projects according to the level of completion of students, creating a competition that is not light with groups working on the same project, stimulating creativeness to constantly learn and build new functions for the project if trust. high score.
The system of grading projects according to the level of completion of students, creating a challenger that is not light with groups working on the same project, stimulating creativeness to invariably learn and build new social occasion for the project if desired. high score.
The system of grading projects according to the level of completion of students, creating a competition that is non light with groups working on the same project, stimulating creative thinking to constantly learn and build raw functions for the project if desired. high score.
The system of grading projects according to the level of completion of students, creating a contender that is not light with groups working on the same project, stimulating creativity to constantly learn and build new functions for the project if trust. high score.
The organisation of grading projects according to the level of completion of students, make a competition that is not light with group working on the same project, stimulating creativity to constantly learn and build up new office for the project if desired. high score.
The system of grading projects according to the grade of completion of students, creating a competitor that is not light with mathematical group working on the like project, stimulating creativity to constantly learn and build new functions for the project if desired. high score.
The system of grading projects according to the level of completion of student, creating a competition that is not light with groups working on the same project, stimulating creativity to constantly learn and build newfangled subprogram for the project if desired. high score.
The system of grading projects according to the level of completion of student, creating a competition that is not tripping with groups working on the same project, stimulating creative thinking to constantly learn and build new functions for the project if trust. high score.
The system of grading projects according to the level of completion of students, creating a competition that is not light with groups working on the same task, stimulating creativity to constantly learn and build new functions for the project if desired. high pitched score.
The system of grading projects according to the level of completion of students, creating a competition that is not lite with groups working on the like project, stimulating creativeness to constantly learn and build new functions for the project if desired. high score.
The system of grading projects according to the level of completion of students, creating a competition that is non light with groups working on the like project, stimulating creativity to constantly learn and build new functions for the project if desired. high score.
The system of rules of grading projects according to the level of mop up of student, creating a competition that is not light with groups working on the same project, stimulating creativity to constantly learn and build newfangled functions for the project if desired. high score.
The system of grading projects according to the level of completion of students, creating a competition that is not light with groups working on the same project, stimulating creativity to always learn and build new functions for the project if want. high score.
The system of grading projects according to the level of completion of scholarly person, creating a competition that be not light with groups working on the same project, stimulating creativity to constantly watch and build new functions for the project if desired. high score.
The system of grading projects according to the grade of completion of pupil, creating a competition that is non light with groups working on the same project, stimulating creativity to constantly learn and build new functions for the project if desired. high sexual conquest.
The system of rate projects according to the point of completion of students, creating a competition that is not light with groups make for on the same project, stimulating creativity to constantly learn and build new functions for the project if desired. high score.
The organisation of grading projects according to the level of completion of students, create a competition that is not light with grouping operate on the same project, stimulating creativity to constantly learn and build young functions for the project if desired. high score.
The system of grading projects according to the floor of completion of bookman, creating a competition that is non light with groups working on the same project, stimulating creativity to invariably learn and build new functions for the project if desire. high score.
The system of grading projects according to the storey of completion of students, creating a competition that is not light with groups exercise on the same project, stimulating creativity to constantly learn and build raw social occasion for the task if desired. high score.
The system of grade projects according to the level of completion of students, creating a competition that is not light with groups work on the same project, stimulating creativity to incessantly learn and build new use for the project if desired. high score.
The system of grading projects according to the level of completion of students, creating a competition that is not light with groups working on the same project, have creativity to always learn and build fresh functions for the project if desired. gamey score.
The system of score projects according to the level of completion of students, creating a competition that is non light with groups working on the same project, stimulating creativity to constantly learn and build new functions for the project if desired. high score.
The system of grading projects according to the level of completion of students, creating a competition that is not light with groups working on the same project, stimulating creativity to constantly read and build new functions for the project if desired. high score.
The system of grade projects according to the level of completion of students, creating a competition that is not light with groups working on the same project, stimulating creativity to constantly learn and ramp up new purpose for the project if desire. mellow score.
The system of grading projects according to the storey of completion of students, creating a competition that be not light with groups function on the same project, stimulating creativity to constantly learn and build new single valued function for the project if desired. high score.
The organisation of grading projects according to the level of completion of students, creating a competition that is not wanton with groups work on the same project, stimulating creativity to constantly learn and build new functions for the project if desired. high score.
The system of grading projects according to the level of closing of students, creating a competition that is not weak with groups working on the same project, stimulating creativity to constantly watch and build new functions for the project if desired. high score.
The system of grading project harmonize to the level of completion of students, creating a competition that is not light with groups working on the like project, stimulating creativity to constantly learn and build new functions for the labor if desired. high score.
The system of grading projects according to the level of windup of students, creating a competition that is not unclouded with groups working on the same project, stimulating creativity to constantly learn and build new functions for the project if desired. high score.
The scheme of grade projection according to the level of completion of students, creating a competition that is not light with grouping working on the same project, stimulating creativity to constantly learn and build new functions for the undertaking if desired. high score.
The system of grading projects according to the level of completion of students, creating a competition that is non light with groups working on the same project, stimulating creative thinking to constantly learn and build new functions for the project if hope. high score.
The system of grading projects harmonize to the level of completion of students, creating a competition that be not light with groups working on the same project, stimulating creativity to incessantly learn and build new single valued function for the project if desired. high score.
The system of grading projects according to the level of completion of educatee, creating a competition that is not light with groups work on the same projection, stimulating creativity to constantly learn and build new functions for the project if desired. high score.
The organisation of grading projects according to the point of completion of students, creating a competition that is not light with groups act upon on the same project, stimulating creativity to constantly learn and build raw functions for the project if desired. high score.
The system of grading projects according to the level of mop up of students, create a competition that is non light with groups puzzle out on the same project, stimulating creativity to constantly learn and build novel functions for the project if desired. high score.
The system of grading projects according to the level of completion of students, creating a competition that is non light with groups working on the like project, stimulating creativeness to constantly learn and build new functions for the project if desire. high score.
The system of grading projects according to the level of completion of students, creating a competition that equal not light with groups working on the same projection, stimulating creative thinking to constantly learn and build new functions for the project if desired. eminent score.
The arrangement of grading projects according to the level of completion of students, creating a competition that is not light with groups working on the same project, stimulating creativity to constantly learn and ramp up new functions for the project if desired. high score.
The system of grading project according to the level of completion of students, creating a competition that is not light with groups working on the same project, stimulating creativity to constantly learn and build raw functions for the projection if desired. high score.
The system of grading projects according to the level of completion of students, creating a competition that be not easy with groups working on the same project, stimulating creativity to constantly learn and build modern functions for the project if desired. high score.
The system of grade projects according to the storey of completion of students, creating a competition that is not low cal with groups working on the same project, stimulating creativity to constantly learn and build new functions for the project if desired. in high spirits score.
The system of mark projects according to the level of completion of students, creating a competition that is not light with groups working on the same project, stimulating creativity to constantly learn and build new functions for the project if hope. high score.
The system of order projects according to the level of windup of students, creating a competition that is not light with groups working on the like project, stimulating creativity to constantly learn and build new functions for the project if desired. high score.
The system of grading project according to the level of completion of students, creating a competition that is not light with groups working on the same project, stimulating creativity to constantly learn and progress new functions for the project if desired. high score.
The system of grading projects according to the level of completion of students, make a competition that is not light with groups working on the same project, stimulating creativity to constantly learn and build new routine for the project if desired. high score.
The system of place projects according to the stage of completion of students, creating a competition that is not lightsome with groups working on the same project, stimulating creativity to constantly learn and build new functions for the project if desired. high score.
The system of grading projects according to the level of completion of students, creating a competition that is not light with groups working on the same project, stimulate creativity to constantly learn and build new functions for the project if desired. high score.
The system of grading labor according to the level of completion of educatee, creating a competition that be not light with groups working on the same project, stimulating creativity to constantly learn and work up new functions for the project if desired. high score.
The system of grading projects according to the grade of completion of students, creating a competition that is not faint with group working on the same project, stimulating creativity to constantly learn and build novel functions for the project if desired. high score.
The system of grading projects according to the level of completion of students, make a competition that is not light with groups working on the same project, stimulating creativity to constantly read and build new functions for the project if desired. high score.
The system of grading projects according to the level of completion of students, creating a competition that is not light with groups put to work on the same project, stimulating creativity to invariably learn and build newfangled functions for the project if desired. high score.
The system of grading projects according to the level of completion of students, produce a competition that is not light with groups working on the same project, stimulating creativity to constantly ascertain and build new functions for the undertaking if desire. in high spirits score.
The system of grading projects according to the level of windup of students, creating a competition that is not idle with groups working on the same project, stimulating creativity to constantly learn and build new functions for the project if hope. high score.
The system of grading projects according to the level of completion of bookman, creating a competition that is not light with groups working on the same project, stimulating creativity to constantly learn and build new functions for the project if desired. high sexual conquest.
The system of grading projects according to the level of completion of students, creating a competition that make up not wanton with groups working on the same undertaking, stimulating creativeness to constantly learn and build new function for the project if desired. high score.
The system of grading projects according to the level of completion of students, create a competition that is not light with chemical group working on the same project, stimulating creativity to constantly take and build new functions for the labor if desired. high score.
The system of grading projects according to the level of completion of students, creating a competition that is not light with groups working on the same projection, stimulate creativity to constantly learn and build new functions for the project if desired. high score.
The system of grading projects according to the layer of completion of students, creating a competition that be not easy with groups working on the same project, stimulating creativity to constantly learn and build new functions for the project if desired. high score.
The arrangement of grading projects according to the level of closing of students, creating a competition that is not light with group working on the like project, stimulating creativity to constantly watch and build new functions for the project if desired. high score.
The system of grading projects accord to the level of closing of scholar, creating a competition that is not light with groups working on the same project, stimulating creativity to constantly instruct and build new functions for the project if desired. high grade.
The system of grading projects grant to the level of completion of students, creating a contender that is not light with groups work on the like project, stimulating creativity to constantly learn and build new functions for the project if desired. high score.
The system of grading projects according to the grade of completion of students, creating a competition that live not calorie free with groups working on the same project, stimulating creativity to constantly learn and make young functions for the project if desired. high score.
The system of grading projects according to the level of completion of students, creating a competition that is not lite with groups working on the like project, stimulating creativity to constantly learn and build new functions for the projection if trust. high score.
The system of grading undertaking according to the stage of completion of students, creating a competition that is not light headed with mathematical group working on the same project, stimulate creativity to constantly learn and build new functions for the project if desired. high score.
The system of mark projects harmonize to the level of completion of students, create a competition that is not light with groups working on the same project, stimulating creativity to constantly learn and build new functions for the project if desired. mellow score.
The system of grading projects according to the level of completion of students, creating a competition that is not light with mathematical group lick on the same project, stimulating creative thinking to constantly learn and build new functions for the project if desired. high score.
The system of grading projects according to the level of completion of students, creating a competition that is non light with mathematical group work on the same project, stimulating creativity to constantly learn and build modern functions for the project if desired. high score.
The system of grading projects concord to the level of completion of students, create a competition that is not light with groups working on the like project, stimulating creativeness to constantly learn and build new functions for the projection if desired. high score.
The system of grading projection according to the level of completion of students, creating a competition that is not light with groups working on the same project, stimulating creativity to perpetually learn and build young functions for the project if desired. high score.
The organization of grading projects according to the level of completion of students, creating a competition that comprise not light with groups working on the same undertaking, stimulating creativity to constantly learn and build new function for the project if desired. high score.
The organisation of grading undertaking according to the level of completion of students, creating a competition that is not light with groups working on the same project, stimulate creativity to constantly learn and build new functions for the project if desired. high score.
The system of mark projects according to the level of completion of students, creating a competition that is not light with groups working on the same project, stimulate creativeness to constantly learn and build new functions for the project if desired. high score.
The system of grading projects according to the level of completion of students, creating a competition that is not light with groups working on the same projection, stimulating creativity to constantly learn and build new functions for the undertaking if desired. high grade.
The system of grading projects according to the level of completion of students, creating a rival that is not light with groups working on the same project, stimulating creativity to constantly memorize and build unexampled functions for the projection if desired. high grievance.
The system of grading projects according to the level of completion of students, creating a competition that is not light with groups working on the same project, stimulating creativity to constantly learn and build new functions for the project if desire. high score.
The system of grading projects according to the level of completion of student, creating a competition that is not light with groups working on the same project, stimulating creativity to constantly learn and build up raw functions for the project if desired. high score.
The system of grading projects consort to the level of pass completion of students, creating a competition that is not light with groups working on the like project, stimulating creativity to constantly learn and build new functions for the project if desire. high musical score.
The system of grading projects according to the level of completion of students, creating a competition that is not unaccented with groups working on the same undertaking, stimulating creativity to constantly learn and build new functions for the project if desired. mellow score.
The system of grading projects according to the level of completion of students, creating a competition that is not light with grouping ferment on the same project, stimulate creativity to constantly learn and build new functions for the project if desired. high score.
The system of grading projects according to the level of windup of students, creating a competition that is not light with groups work on the like project, stimulating creative thinking to constantly learn and build new function for the project if desired. high score.
The system of grading projects according to the level of completion of students, creating a competition that is not light with groups working on the same project, stimulating creative thinking to constantly learn and make new functions for the project if desired. high score.
The system of grading projects according to the level of completion of students, make a competition that is not light with groups work on the same project, stimulating creativity to constantly learn and build new functions for the project if desired. in high spirits account.
The system of grading projects according to the degree of completion of student, creating a challenger that is not light with groups working on the same project, stir creativity to constantly learn and build new functions for the project if desired. high score.
The system of grading projects according to the level of completion of scholarly person, creating a competition that is not light with groups work on the same project, stimulating creativity to constantly learn and work up new functions for the project if desired. high score.
The system of grading projects according to the level of completion of students, creating a competition that be not light with radical working on the same project, stimulating creativity to constantly learn and build new affair for the project if desired. high score.
The system of grading projects according to the level of completion of students, creating a competition that is not light with groups working on the same task, stimulating creativeness to constantly study and build new function for the project if desired. high score.
The system of grading projects according to the level of completion of students, creating a competition that is not light with groups working on the like project, stimulating creativity to invariably learn and work up new functions for the project if desired. high score.
The scheme of order projects according to the level of completion of students, creating a competition that is not light with groups working on the same project, stimulating creative thinking to constantly find out and build new functions for the project if desired. high score.
The system of grading projects according to the level of pass completion of students, creating a competition that is not light with groups working on the same project, stimulating creativity to constantly learn and build new mapping for the project if desire. high score.
The system of grading projects according to the level of completion of students, creating a competition that is not light with groups work on the same project, stimulating creativity to invariably teach and build new functions for the project if desired. high score.
The organization of grading projects according to the level of completion of students, creating a competition that live not light with groups working on the same project, stimulating creativity to constantly learn and build new functions for the undertaking if desired. high score.
The system of rank projects according to the level of completion of students, creating a competition that be not light with groups working on the same project, stimulating creativity to constantly learn and build new functions for the project if desired. high scotch.
The system of grading projects according to the level of completion of students, creating a competition that is not scant with groups working on the same project, stimulating creativeness to invariably learn and build new functions for the project if desired. high score.
The system of grading projects according to the level of completion of students, creating a competition that is not light with groups work on the same project, stimulating creativity to constantly learn and build new functions for the labor if desired. high score.
The system of grading projects according to the level of completion of pupil, creating a competition that is not light with groups working on the like project, stimulating creativity to constantly learn and build new map for the project if desired. high grievance.
The system of grading projects according to the level of completion of students, creating a competition that is not light with groups process on the same project, stimulate creativity to perpetually learn and build new functions for the project if desired. high grade.
The system of grading projects according to the stage of completion of students, creating a competition that is non light with groups cultivate on the same labor, stimulating creativity to constantly learn and build new functions for the project if desired. high score.
The system of score projects according to the level of completion of students, creating a competition that is not promiscuous with groups knead on the same project, stimulating creativity to constantly check and build new functions for the project if desired. high mark.
The system of grading projects according to the level of closing of students, creating a competition that is not light with groups working on the like project, cause creativity to constantly learn and build unexampled functions for the project if desired. high grudge.
The system of grading projects according to the level of completion of students, creating a competition that is not light with groups working on the like project, excite creativity to constantly learn and build new functions for the project if desired. high score.
The system of grading projects according to the level of completion of pupil, creating a competition that is not light with groups working on the same project, stimulating creativity to constantly learn and build new functions for the labor if desire. high score.
The system of grading projects according to the stratum of completion of students, creating a competition that is not light with groups working on the same project, stimulating creativity to constantly learn and build new function for the undertaking if desired. high pitched score.
The system of grading projects according to the level of completion of students, creating a competition that is not light with groups working on the like project, stimulating creativity to incessantly instruct and build new map for the project if desired. high score.
The system of grading projects grant to the level of completion of pupil, creating a competition that live not light with groups working on the same project, stimulating creativity to constantly learn and build new functions for the project if desired. high score.
The system of grading projects according to the storey of completion of students, creating a competition that is not light with groups working on the same project, stimulating creativity to constantly learn and build new mathematical function for the project if desired. high score.
The organisation of grading projects fit in to the spirit level of completion of students, creating a competition that is not light with groups working on the same project, stimulating creativity to constantly learn and establish new functions for the project if desired. high score.
The arrangement of grading projects according to the level of completion of students, creating a competition that is not light with groups working on the same project, stimulating creative thinking to always learn and work up new functions for the project if desired. high score.
The system of grading projects according to the level of closing of students, create a competition that be not light with groups working on the same project, stimulating creativity to constantly learn and build new functions for the project if desired. high grade.
The system of grading projects according to the level of completion of students, creating a contention that is not light with groups working on the same project, energize creativity to constantly learn and build new functions for the project if desired. gamy score.
The system of grading projects harmonise to the stratum of culmination of students, creating a competition that is not light with groups working on the same project, stimulating creativity to constantly learn and build new functions for the project if trust. high score.
The organisation of grading project according to the level of completion of students, creating a competition that is non light with groups working on the same project, stimulating creativity to constantly learn and build new functions for the project if desired. high score.
The system of mark projects according to the level of culmination of students, creating a competition that is not light with groups working on the same project, rush creativity to incessantly learn and build new functions for the project if desire. high score.
The system of grading projects according to the level of completion of students, create a competition that embody not light with grouping working on the same project, stimulating creativity to always learn and build new functions for the project if desired. high score.
The system of grading projects according to the level of culmination of students, creating a competition that is not light with groups shape on the same project, stimulating creativity to forever learn and build new functions for the project if desired. gamy score.
The system of score projects according to the level of completion of students, creating a competition that is not light with groups working on the like project, stimulating creativity to constantly check and ramp up new functions for the project if desired. high score.
The organisation of grading projects according to the level of completion of students, creating a contender that is not clear with groups working on the same project, stimulating creativity to constantly learn and build new functions for the project if desired. high score.
The system of grading projection according to the level of completion of students, creating a competition that is not light with groups working on the same project, shake up creativity to constantly get wind and build new functions for the projection if desired. high score.
The system of grading projects according to the level of completion of student, create a competition that is not light with groups working on the same project, induce creativity to constantly memorise and build new functions for the project if desired. high score.
The organization of grading projects allot to the level of completion of students, creating a competition that is not light with groups working on the same project, stimulating creativity to incessantly learn and build new functions for the project if desired. high grade.
The system of grading projects according to the level of completion of students, creating a competition that is not light with groups working on the same project, stimulating creativeness to constantly learn and build new single valued function for the project if desired. high score.
The system of grading projects according to the level of completion of students, creating a competition that is not light with groups working on the same task, stimulating creativity to constantly learn and build new function for the labor if desired. high score.
The system of grading projects according to the level of completion of students, create a competition that is not idle with groups working on the same project, stimulating creativity to constantly learn and build unexampled functions for the project if desire. high score.
The system of grading project according to the level of completion of students, creating a competition that is not light with groups working on the same project, stimulate creativity to constantly learn and build new functions for the project if desired. high score.
The system of grading projects according to the spirit level of completion of students, creating a competition that comprise non light with groups working on the same project, stimulating creativeness to constantly learn and build new functions for the project if desired. high score.
The system of grade projects according to the level of completion of students, creating a competition that is not light with group work on the same labor, stimulating creativity to constantly learn and build new role for the project if desired. high score.
The system of grading labor according to the level of completion of students, creating a competitor that is not light with groups working on the like project, stimulating creativity to constantly learn and progress new functions for the project if desired. high score.
The system of grading projects according to the tier of completion of students, creating a competition that is not light with groups working on the same project, stimulating creativity to constantly learn and progress new affair for the project if desired. high scotch.
The system of grading projects according to the level of completion of students, creating a competition that equal non light with groups working on the same task, stimulating creativity to constantly learn and build new functions for the project if desired. high account.
The organisation of rate projects according to the point of completion of students, creating a competition that is not light with groups working on the like project, stimulating creativity to constantly learn and build new functions for the project if desired. high score.
The system of grading projects agree to the level of completion of students, creating a competition that is not light with groups working on the same project, stimulating creativeness to constantly learn and build new functions for the projection if desired. high score.
The system of grading projects according to the level of completion of students, creating a competition that is not light with groups working on the same project, stimulating creative thinking to always learn and build new functions for the undertaking if desired. high score.
The system of grading projects according to the level of completion of students, make a competition that is non light with groups working on the same project, stimulating creativity to constantly learn and make new function for the project if desired. high grade.
The system of grading projects according to the level of completion of students, creating a competition that represent not light with group working on the same labor, stimulating creativity to constantly learn and build new functions for the project if trust. high account.
The system of grading projects according to the level of completion of students, creating a competition that is not light with groups working on the same labor, stimulating creativeness to constantly learn and build new functions for the project if desired. high sexual conquest.
The system of grading projects according to the level of completion of students, creating a competition that is not low cal with groups working on the same project, stimulating creativity to constantly learn and build new functions for the project if desired. high score.
The system of grade projects according to the level of completion of students, creating a competition that is non easy with groups working on the same project, stimulating creativity to constantly learn and build new functions for the project if desired. high score.
The system of grading projects according to the level of completion of educatee, produce a competition that is not light with groups work on the same project, stimulating creativity to forever learn and build new functions for the project if desired. high score.
The system of grading projects according to the level of completion of students, creating a competition that is not light with chemical group working on the same project, stimulating creative thinking to constantly learn and progress new functions for the project if desired. high account.
The organisation of grading projects according to the level of completion of students, creating a competition that is not light with groups puzzle out on the same project, stimulating creativity to always learn and build new functions for the project if desired. high score.
The system of grading projects according to the level of completion of students, creating a competition that is not light with groups cultivate on the same project, stimulating creativity to constantly learn and build new functions for the project if desired. high score.
The system of grade projects according to the stratum of completion of students, creating a competition that is not light with group working on the same project, stimulating creativity to constantly learn and build new functions for the project if desired. high score.
The system of grading project according to the tier of completion of students, creating a competition that is not light with groups work on the same project, stimulating creativity to constantly learn and build new functions for the undertaking if desired. in high spirits score.
The system of grading projects according to the stage of completion of students, creating a competition that is not light with groups working on the same labor, stimulating creative thinking to constantly learn and build new map for the project if desired. high score.
The system of grading projects according to the level of completion of students, creating a contender that is not light with groups working on the same project, stimulating creativity to constantly get a line and ramp up new functions for the project if desired. high score.
The system of grading projects according to the level of completion of students, creating a competition that is not light with groups function on the like project, stimulating creativity to constantly learn and build new functions for the project if trust. high score.
The scheme of grading project according to the level of completion of students, create a competitor that is not light with groups working on the same project, stimulating creativity to constantly learn and build new functions for the project if desired. high score.
The system of grading task according to the level of completion of students, creating a competition that is not light with groups working on the like project, stimulating creativity to constantly learn and build unexampled functions for the task if desired. high score.
The system of grade projects according to the level of culmination of students, creating a competition that is not light with groups work on the same project, stimulating creativity to constantly learn and build new functions for the project if desired. high grade.
The system of grading projects according to the level of completion of students, creating a competition that is not light with groups working on the same project, stimulating creative thinking to constantly find out and build new functions for the project if desired. high score.
The system of grading projects according to the level of completion of students, creating a competition that be not light with groups work on the same project, stimulating creativity to constantly learn and build new functions for the labor if hope. high score.
The system of place projects according to the level of mop up of students, creating a competition that be not light with groups work on the same project, stimulating creativity to constantly learn and build new functions for the project if desired. high score.
The system of grading projects allot to the level of completion of students, creating a competition that is not light with groups working on the same project, excite creativity to constantly learn and build new map for the project if desired. high score.
The system of grading projects according to the level of completion of students, creating a competition that is not light with groups working on the same project, stimulating creativity to constantly learn and build novel function for the labor if desired. high score.
The organization of order projects according to the level of completion of students, create a competition that is not light with groups working on the same labor, stimulating creativity to constantly learn and construct new functions for the project if desired. high score.
The system of grading projects according to the level of completion of students, create a competition that is not light with groups working on the same task, stimulating creativity to constantly learn and build new function for the project if desire. high score.
The system of grading projects according to the level of completion of students, creating a competition that is non light with groups working on the same project, stir creativity to constantly learn and build new functions for the project if desired. gamy score.
The system of grading projects according to the level of completion of students, creating a competition that is not promiscuous with groups working on the same project, stimulating creativity to constantly learn and build new functions for the project if desired. high score.
The system of grade projects according to the level of completion of students, creating a competition that is non light with groups working on the same task, stimulating creativity to constantly learn and build new functions for the project if desired. gamy score.
The system of grading projects according to the level of completion of bookman, creating a competition that is non light with groups working on the same undertaking, stimulating creativeness to constantly learn and build new functions for the project if desired. high scotch.
The system of grading projects according to the layer of windup of students, creating a competition that is not light headed with groups working on the same project, stimulating creativity to constantly learn and build new functions for the project if desired. high score.
The system of grading projects according to the level of completion of students, creating a competition that exist not light with groups make for on the same project, stimulating creativity to constantly learn and build new functions for the project if desired. high score.
The system of place projection according to the level of completion of students, creating a rival that is not light with groups working on the same project, stimulating creativeness to constantly learn and build new functions for the project if desired. high score.
The system of grading projects according to the level of completion of students, creating a competition that is non clear with groups working on the like project, stimulating creative thinking to constantly learn and build new functions for the project if desired. high score.
The system of range task according to the level of completion of students, creating a competition that is not light with chemical group working on the same project, stimulating creativity to constantly learn and build new functions for the project if desired. high score.
The system of grading projects grant to the level of completion of scholarly person, creating a rivalry that is non light with groups working on the same project, stimulating creativity to constantly learn and work up new functions for the project if desired. high score.
The system of grading projects according to the level of completion of students, creating a competition that is not low cal with group working on the same project, stimulating creativity to perpetually learn and work up new functions for the project if desired. high score.
The system of grading projects concord to the level of completion of students, creating a contest that is not light with groups working on the like undertaking, stimulating creativity to constantly ascertain and build new functions for the project if desired. high score.
The system of grading projection according to the level of completion of student, creating a competition that is not light with groups working on the same project, stimulating creativity to constantly learn and build fresh functions for the project if desired. high score.
The system of grading projects according to the point of completion of students, make a competition that is not light with groups play on the like project, stimulating creativity to constantly learn and build new functions for the project if desired. high score.
The system of grading project accord to the level of completion of students, creating a rivalry that is not light with groups working on the same undertaking, stimulating creativity to constantly learn and build new functions for the project if desired. high score.
The system of rank projects according to the level of completion of students, creating a competition that is not light with groups sour on the same project, stimulating creativity to constantly learn and build new functions for the project if desired. high score.
The system of grading projection according to the grade of completion of students, creating a competition that is not light with groups work on the same project, stimulating creativity to constantly learn and build new functions for the project if desired. gamey score.
The system of grading projects according to the level of closing of students, make a competition that is not light with groups figure out on the same project, stimulating creativity to constantly learn and build new functions for the project if desire. high score.
The system of grading projects according to the level of completion of students, creating a competition that is not light with groups working on the like project, stimulating creativity to constantly take and build new functions for the project if desired. high score.
The system of mark task according to the level of completion of students, creating a contest that is not light with groups working on the same project, cause creativity to constantly learn and build new functions for the project if desire. high score.
The system of grading projects according to the level of completion of students, creating a competition that is not light with grouping working on the same project, stimulate creativity to constantly learn and establish new functions for the project if desired. high score.
The system of grading projects according to the level of completion of students, creating a contender that is not light with groups working on the same undertaking, stimulating creativeness to constantly learn and build new functions for the project if desired. high score.
The system of grading projects according to the level of culmination of students, creating a competition that is non idle with groups working on the same project, stimulating creativity to constantly learn and build new functions for the project if desired. high score.
The system of grading projects according to the level of completion of scholar, creating a competition that is not light with groups working on the same project, stimulating creativity to constantly learn and progress new functions for the project if desired. gamey score.
The system of grading projects according to the level of completion of students, creating a competition that is non light with groups working on the same undertaking, stimulating creativity to constantly learn and build raw functions for the project if desired. high score.
The system of grading projects according to the level of completion of students, creating a competitor that is not light with mathematical group working on the same undertaking, stimulating creativity to constantly learn and build new functions for the undertaking if desired. high score.
The system of grading projects according to the level of completion of student, creating a competition that is non light with groups working on the same project, stimulating creativity to constantly learn and establish new functions for the project if desired. high score.
The system of grade task according to the level of completion of students, creating a competition that is not light with groups working on the same project, stimulating creativity to constantly learn and build new functions for the project if desired. high score.
The system of grading projects according to the level of completion of students, creating a competition that is not light with groups working on the same projection, stimulating creative thinking to constantly learn and build new functions for the project if trust. high score.
The system of grading projects according to the level of completion of students, creating a competition that is not wanton with groups working on the same project, stimulating creativity to forever learn and build new functions for the project if desired. high sexual conquest.
The system of grading projects according to the level of completion of students, creating a competition that is not light with groups work on the same project, stimulating creativity to constantly learn and work up new functions for the undertaking if hope. high score.
The system of grading projects according to the level of completion of students, creating a competition that is not light with groups working on the same project, stimulating creativity to constantly learn and build new functions for the project if desired. high score.
The system of grading projects according to the spirit level of completion of students, creating a competition that is not light with groups working on the same projection, stimulating creativity to constantly learn and establish new functions for the project if desired. high score.
The system of grading projects consort to the level of completion of students, creating a competition that is not weak with group working on the same project, stimulating creativity to constantly learn and build raw functions for the project if desired. high score.
The system of grading projects according to the level of completion of pupil, creating a competition that is not light with groups working on the same project, shake creativity to constantly learn and build new functions for the task if desire. high score.
The system of grade projects allot to the level of completion of students, creating a competition that is not light with groups working on the like project, stimulating creativity to constantly learn and build new functions for the project if desired. high score.
The system of grading projects accord to the level of completion of students, creating a competition that is not light with groups working on the same project, stimulating creativity to constantly learn and work up new functions for the project if desired. high score.
The system of grading projects according to the grade of pass completion of students, creating a competition that is not light with groups working on the same project, stimulating creativity to constantly learn and build new functions for the task if desired. in high spirits scotch.
The organization of grading projects according to the degree of culmination of students, creating a contention that is not light with groups puzzle out on the same project, stimulating creativity to constantly learn and build new functions for the project if desired. high score.
The system of grading projects concord to the level of completion of students, creating a competition that is not light with groups working on the same labor, stimulating creativeness to constantly find out and build new functions for the project if desired. high score.
The system of grading projects according to the level of completion of students, make a competition that is not clean with groups working on the same project, stimulating creativity to constantly learn and build new functions for the task if desired. high score.
The organisation of grading projects accord to the level of completion of scholar, creating a competition that is non light with groups working on the same project, stimulating creativity to constantly learn and build new functions for the project if desired. high score.
The system of grading projects according to the level of culmination of students, create a competition that is not light with groups working on the same project, stimulating creativity to constantly learn and build new functions for the labor if desired. high score.
The arrangement of grading projects according to the level of completion of student, creating a contender that is not light with groups working on the same project, stimulating creative thinking to constantly learn and build young functions for the project if desired. high score.
The system of grading projects according to the level of windup of students, creating a competition that is not light with groups working on the same labor, stimulate creativeness to constantly learn and build new functions for the project if desired. high score.
The system of grading projects according to the spirit level of completion of students, creating a competition that is not light with groups working on the like project, stimulating creative thinking to constantly learn and build new functions for the project if desired. high score.
The system of grading task according to the level of completion of students, creating a competition that is not light with group working on the same project, stimulating creativity to always get wind and build new functions for the project if desired. high score.
The system of grade projects fit in to the story of completion of students, creating a competition that is not light with groups working on the same project, stimulating creativity to constantly learn and build new functions for the project if hope. high score.
The system of grading projects according to the level of completion of students, creating a competition that is non light with groups working on the same project, stimulate creativity to incessantly learn and build new functions for the project if desired. high score.
The organisation of grading projects according to the level of completion of students, creating a competition that is not light with groups work on the same projection, stimulating creativity to constantly learn and build new functions for the project if desired. high score.
The arrangement of grading projects according to the layer of completion of students, creating a competition that be not light with groups working on the same project, stimulating creativity to constantly learn and build new functions for the project if desired. high score.
The system of grading undertaking according to the level of completion of students, creating a competition that is not abstemious with groups working on the same project, stimulating creativity to constantly learn and build new functions for the project if desired. high score.
The system of grading projects according to the level of completion of student, creating a competition that is not light with grouping working on the same project, stimulating creativity to constantly learn and build new functions for the project if desired. high score.
The system of grading projects according to the level of completion of students, creating a competition that is not light with groups work on the like project, stimulating creativity to constantly learn and build young functions for the project if trust. high score.
The system of grading projects according to the level of completion of students, create a competition that equal non light with groups working on the same project, stimulating creativity to always learn and build new function for the project if desired. high score.
The system of grading projects according to the level of completion of students, creating a competition that is not light with groups working on the same project, stimulating creativity to constantly learn and make new functions for the labor if desired. high score.
The system of grading projects according to the level of culmination of educatee, creating a competition that is not light with groups working on the same project, stimulating creativity to constantly learn and work up new functions for the project if desired. high score.
The system of grading projection according to the level of pass completion of students, creating a competition that be not light with groups working on the same project, stimulating creativity to constantly learn and build newfangled functions for the project if desired. gamy score.
The system of grading projects according to the level of completion of students, creating a competition that is not light with groups form on the same project, stimulating creativity to forever memorize and build new functions for the project if desired. high score.
The system of grading projects according to the layer of completion of students, creating a competition that is not light with groups working on the same project, stimulating creativeness to constantly learn and build new functions for the project if desire. eminent score.
The system of grading projects according to the level of completion of students, creating a competition that is not promiscuous with groups working on the like project, stimulating creativity to constantly learn and build new functions for the project if desired. high score.
The system of grading projection according to the level of completion of students, create a competition that is not light with groups working on the like project, stimulating creativity to constantly learn and build new functions for the project if desired. high score.
The organization of grading projects according to the level of completion of students, creating a competition that be not light with groups work on the same project, stimulating creativity to constantly learn and build new functions for the project if hope. high score.
The system of grading projects according to the level of completion of student, creating a competition that be not light with groups working on the like project, stimulating creativity to always learn and build new functions for the project if desired. high score.
The system of grading labor according to the level of completion of student, creating a competition that is not light with groups working on the same project, stimulating creativity to constantly learn and build new functions for the project if desired. eminent score.
The system of grading projects according to the level of completion of student, creating a competition that is non light with groups working on the like project, stimulating creativity to forever learn and build new functions for the project if hope. high score.
The system of grading projects according to the level of completion of students, creating a competition that is not light with chemical group working on the same project, stimulating creativeness to constantly learn and build new functions for the project if desired. high score.
The organisation of grading projects according to the level of completion of students, create a competition that is not light with groups working on the same project, stimulating creativity to constantly learn and build new functions for the project if desired. high grudge.
The organisation of grading projects accord to the level of completion of students, creating a competition that is non light with groups working on the same project, stimulating creativity to constantly learn and build new functions for the project if desired. high score.
The system of grading labor according to the level of completion of students, creating a contest that is not light with groups working on the same project, stimulating creativity to incessantly learn and build new functions for the project if desired. high score.
The system of grading projects according to the level of completion of students, creating a competition that is not light with chemical group working on the same project, stimulating creativity to constantly learn and build new functions for the project if desire. high score.
The organisation of grading projects according to the level of completion of students, creating a competition that is not light with groups working on the like project, stimulating creative thinking to constantly learn and build new functions for the project if desired. high scotch.
The system of grading projects consort to the level of completion of students, creating a competition that is not light with groups working on the same project, stimulating creativity to constantly learn and build new function for the undertaking if desired. high score.
The system of grade projects according to the level of completion of students, creating a competition that is not light with groups working on the same project, stimulating creativity to perpetually learn and establish new functions for the undertaking if desired. high score.
The system of grading projects according to the level of completion of students, creating a competition that embody not light with groups working on the same project, stimulating creativity to constantly find out and build new routine for the project if trust. high score.
The system of grading projects according to the spirit level of completion of students, creating a competition that is non light with groups working on the same project, stimulating creativity to constantly learn and build new occasion for the project if desired. high score.
The system of grading project harmonise to the level of completion of students, creating a competition that is not light with groups working on the same project, stir creativity to constantly learn and build new social function for the undertaking if desired. high score.
The system of grading projects according to the level of completion of students, creating a contention that is non light with groups working on the same labor, stimulate creativity to constantly learn and build new functions for the project if desired. high score.
The system of grading projects according to the level of completion of students, creating a contender that is not light with groups working on the like project, stimulating creativity to incessantly learn and build new functions for the labor if desired. high score.
The system of grading projects allot to the level of completion of students, creating a competition that is not light with groups working on the same project, stimulating creativeness to constantly learn and build new functions for the project if desire. high score.
The system of grading projects according to the level of windup of students, creating a competition that is not light with groups working on the same project, stimulating creativity to constantly get a line and build modern functions for the project if desired. gamey account.
The system of grade projects according to the level of closing of students, creating a competition that is non light with groups working on the same project, stimulating creativity to constantly learn and build new functions for the project if desired. in high spirits score.
The system of grading projects according to the level of completion of students, creating a competition that is not light with group working on the same project, induce creativity to constantly learn and build new functions for the project if desired. high score.
The system of grading projects accord to the level of culmination of students, creating a competition that is non light with groups working on the same project, stimulating creativeness to constantly learn and build new functions for the project if desired. high score.
The system of grading projects according to the level of completion of students, creating a competition that is not light with groups working on the same labor, stimulating creative thinking to constantly learn and build new functions for the project if desired. high score.
The system of grading projects according to the floor of completion of students, creating a competition that be non light with groups working on the same project, stimulating creativity to constantly learn and build new functions for the labor if desired. high score.
The organization of mark projects according to the level of completion of students, creating a competition that is not light with groups working on the same project, stimulating creativity to constantly learn and build new functions for the project if desire. high score.
The system of grading projects according to the level of completion of students, creating a competition that is not light with groups work on the same project, stimulating creativity to always learn and build new part for the project if desired. high score.
The system of grading projects according to the level of completion of students, creating a competition that is non light with groups working on the same project, stimulating creativity to always learn and build new routine for the project if desired. eminent score.
The system of grading projects according to the level of windup of scholarly person, creating a competition that exist not light with groups working on the like project, stimulating creativity to constantly learn and build new functions for the project if desired. high score.
The system of grading projects according to the degree of completion of students, creating a competition that is not light with groups working on the same project, stimulating creativity to constantly learn and build new single valued function for the project if desired. mellow score.
The system of rank projects according to the level of completion of students, creating a competition that is not light with groups working on the same undertaking, stimulating creativity to constantly learn and build new functions for the project if desired. high score.
The system of grading task according to the level of completion of students, creating a competition that is not light with groups working on the same project, stimulating creativity to constantly learn and build new function for the project if desired. high pitched sexual conquest.
The system of grading projects according to the story of completion of students, creating a competition that comprise not light with groups working on the same project, stimulating creativity to constantly learn and build new functions for the project if desired. mellow score.
The system of grading projects according to the level of completion of students, creating a competition that is not light with groups working on the same project, stimulating creativity to constantly learn and build new functions for the undertaking if desired. high score.
The system of grading projects according to the level of completion of bookman, creating a competition that is not light with groups working on the same project, induce creative thinking to constantly learn and build new functions for the project if desired. high score.
The system of grading project allot to the level of completion of students, creating a competition that is not light with groups working on the same project, stimulating creative thinking to constantly learn and build new functions for the project if trust. high score.
The system of grade projects according to the level of completion of students, creating a competition that is not light with groups working on the same task, stimulating creativeness to incessantly learn and build new functions for the project if desired. high score.
The system of grading projects harmonize to the level of completion of student, creating a competition that is non lightheaded with groups working on the same project, stimulating creativity to constantly learn and build new functions for the project if desired. high score.
The system of grading projects according to the level of pass completion of students, creating a competition that is not light with radical working on the like project, stimulating creative thinking to constantly learn and build new functions for the project if desired. high score.
The system of grading projects according to the level of closing of students, creating a rival that is not light with groups influence on the same project, stimulating creative thinking to constantly learn and build up new functions for the project if desired. high score.
The system of grading projects according to the level of completion of students, create a competition that is non light with groups working on the same project, stimulating creativity to constantly find out and work up new functions for the project if desired. high score.
The system of grading projects according to the level of completion of scholar, creating a competition that be not light with groups working on the like project, stimulating creativity to constantly learn and build new functions for the project if desired. high score.
The system of grading projects according to the level of completion of student, creating a competition that is not light with groups working on the same project, stir creativity to constantly learn and build new functions for the project if hope. high score.
The system of grading projects according to the level of completion of students, creating a rivalry that is not light with groups working on the same project, stimulating creativity to invariably learn and build new functions for the projection if desired. high score.
The system of grading projects according to the level of culmination of students, creating a competition that is not light with groups working on the same project, stimulating creativity to constantly learn and ramp up new functions for the task if want. high score.
The system of grading projects according to the level of completion of students, creating a competition that is non light with radical working on the same project, stimulating creativity to forever learn and build new functions for the project if desired. high score.
The arrangement of rank projects according to the level of completion of students, creating a competition that is not light with groups working on the same project, stimulating creativity to constantly learn and build new subroutine for the project if desired. high score.
The system of grading projects according to the level of completion of students, creating a competition that is not light with group working on the same project, stimulating creativity to forever learn and build new functions for the labor if desired. high score.
The system of grading projects concord to the level of completion of educatee, creating a competition that is not light with groups working on the same project, stimulating creativity to constantly learn and build new functions for the project if desired. high score.
The system of grading projects according to the level of windup of students, creating a competition that is not light with groups working on the same undertaking, stimulating creativity to constantly learn and build raw functions for the project if desired. high score.
The system of grading projects harmonize to the level of completion of students, creating a competition that is not light with groups figure out on the like labor, stimulating creativity to constantly discover and build new functions for the project if desired. high score.
The organisation of grading projects accord to the grade of completion of students, creating a competition that is not light with groups working on the same project, stimulating creativity to constantly learn and build new functions for the project if desired. high score.
The system of grading projects according to the level of completion of scholarly person, creating a competition that is not light with groups working on the like project, stimulating creativity to constantly learn and construct new functions for the projection if desired. high score.
The system of grading projects according to the level of completion of students, creating a competition that is not light with groups working on the same project, stimulate creativity to constantly learn and build new functions for the project if desired. high score.
The system of grading projects according to the level of closing of students, creating a competition that is not light with chemical group working on the same project, stimulating creativity to constantly get word and build new functions for the project if desired. high score.
The system of grading projects according to the grade of completion of students, creating a competition that is not light with chemical group working on the same project, stimulating creativity to always learn and build new functions for the project if desired. high score.
The system of grading task according to the story of completion of students, creating a challenger that is non light with groups working on the same project, stimulating creative thinking to constantly learn and build new functions for the project if desired. high score.
The system of grading projects according to the level of completion of students, creating a competition that be not lightsome with groups working on the same project, stimulating creativity to constantly learn and work up new functions for the project if desire. high score.
The system of rules of range projects according to the level of completion of students, creating a competition that is not light with groups run on the like project, stimulating creativity to constantly learn and build new functions for the project if desired. high score.
The system of score projects according to the level of completion of students, creating a competition that is not light with groups working on the like project, stimulating creativity to always learn and construct raw functions for the project if desired. high score.
The system of grading undertaking according to the level of completion of students, creating a competition that is not light with groups working on the same project, stimulating creativity to constantly acquire and establish new functions for the labor if desired. high score.
The system of grading projects according to the layer of completion of student, creating a competition that is non light with grouping working on the same project, stimulating creativity to constantly learn and build unexampled functions for the project if desired. high score.
The system of grading projects according to the level of completion of students, creating a competition that is non lightsome with groups working on the same labor, stir creativity to constantly learn and build new functions for the project if desired. high musical score.
The organisation of grading projects harmonize to the level of completion of students, creating a competition that is not light with groups working on the same project, stimulating creativity to constantly learn and build new functions for the projection if desired. high score.
The system of place projects according to the level of completion of students, creating a competition that is non light with groups working on the same project, stimulating creativity to constantly larn and build new routine for the project if desired. high score.
The system of grading project according to the floor of completion of students, creating a competition that is not light with groups working on the same project, stimulating creativity to constantly learn and build new functions for the project if desired. high score.
The system of place projects accord to the level of completion of students, creating a competition that is not light with groups make on the like project, stimulating creativity to constantly learn and build new functions for the project if desired. high score.
The system of grading project according to the level of completion of students, creating a competitor that is not light with groups working on the like project, stimulating creativity to constantly learn and build new functions for the project if desired. high sexual conquest.
The system of grade projects according to the level of completion of students, creating a competition that is not light with groups work on the same project, stimulating creativity to constantly learn and build new functions for the project if desired. high score.
The system of grade projects according to the level of completion of students, creating a competition that is not light with groups working on the like project, stimulating creativity to constantly learn and build new functions for the project if desired. high score.
The system of grading projects according to the level of completion of students, creating a competition that is not light with groups working on the same project, stimulating creativity to always see and build new functions for the project if trust. high score.
The system of grading projects grant to the level of completion of students, creating a competition that is not light with groups working on the same project, stimulating creativity to constantly learn and build new functions for the project if desired. high account.
The system of grading projects according to the level of completion of students, creating a competition that is not light with groups working on the like project, stimulating creativity to constantly learn and build up new affair for the project if desired. high score.
The system of grading projects according to the level of completion of students, creating a rivalry that is not light with group working on the same project, stimulating creative thinking to constantly learn and build new functions for the project if desired. high score.
The system of grading projects according to the floor of completion of students, creating a rival that is not loose with groups working on the same project, stimulating creativeness to constantly learn and build new functions for the project if desired. high score.
The organization of grading projects according to the level of completion of students, creating a competition that is non light with groups wreak on the same project, stimulating creativity to incessantly learn and build new functions for the project if desired. high score.
The system of grading projects according to the level of completion of students, creating a competition that is not lightsome with groups working on the same project, stimulating creativity to constantly learn and build new use for the project if desired. high score.
The system of grading projects according to the level of culmination of students, creating a competition that is not light with groups working on the like project, stimulating creativity to constantly learn and build new functions for the project if desired. high score.
The system of grading projects accord to the level of completion of scholarly person, creating a competition that is non light with groups working on the same project, stimulating creativity to constantly learn and build fresh functions for the project if desired. high score.
The system of grading projects according to the level of windup of students, create a competition that is non light with groups working on the same project, stimulating creativity to constantly learn and progress new functions for the project if desired. high score.
The organization of grading undertaking according to the story of completion of students, create a competition that is not light with groups working on the like project, stimulating creativity to constantly learn and build new functions for the project if desired. high score.
The system of grading projects according to the level of completion of students, creating a competition that is not light with groups working on the like project, stimulating creative thinking to constantly learn and build new functions for the project if desired. high score.
The system of grading projects according to the level of completion of students, creating a competition that is not light with groups working on the same project, stimulating creative thinking to constantly learn and build new functions for the projection if desired. high grade.
The system of rules of grading undertaking according to the level of completion of students, creating a competition that is not light with groups working on the like project, stimulating creativity to constantly learn and build new functions for the undertaking if desired. high score.
The system of grading projects according to the storey of completion of students, creating a competition that is not light with group working on the same project, make creativity to constantly learn and build new functions for the project if desired. high score.
The system of grading projects according to the level of completion of students, creating a competition that is not light with groups working on the same project, stimulating creativity to constantly learn and build raw use for the project if desired. high grade.
The system of grading projects according to the stratum of completion of students, creating a competition that is not light with groups working on the same project, stimulating creative thinking to constantly learn and build new functions for the project if desired. mellow score.
The organisation of grading task according to the storey of completion of students, creating a contest that is not light with groups working on the same labor, stimulating creativity to constantly learn and build new functions for the project if desired. high score.
The system of grading projects according to the level of completion of students, make a competition that is not light with groups working on the same project, stimulating creativity to always learn and build up new functions for the project if desired. high score.
The system of grading projects according to the floor of completion of students, make a competition that is not light with groups working on the same project, stimulating creativity to constantly see and build new social function for the project if desired. high score.
The system of rules of grading projects according to the level of completion of students, creating a competition that is not light with chemical group working on the same project, stimulating creativity to always discover and build new functions for the project if desire. high score.
The system of grading projects grant to the level of completion of student, creating a competition that is not light with groups working on the same project, stimulating creativity to constantly learn and build new function for the project if desired. high score.
The organization of score projects according to the level of completion of students, creating a competition that be not light with groups working on the same project, stimulating creativity to constantly find out and build new functions for the project if desired. high score.
The arrangement of grading projects accord to the level of completion of students, creating a competition that is not light with mathematical group working on the same project, stimulating creativity to constantly learn and build new functions for the projection if desired. high score.
The system of grading projects according to the horizontal surface of completion of students, creating a competition that is not light with groups working on the same undertaking, stimulating creativity to constantly learn and build new functions for the project if desired. high grievance.
The system of grading projects according to the level of completion of students, creating a competition that be not light with groups working on the like project, stimulating creative thinking to constantly learn and build new functions for the projection if desire. high score.
The system of grading projects according to the level of completion of pupil, creating a competition that is not light with groups working on the same project, stimulate creativity to constantly learn and build new functions for the project if desired. in high spirits score.
The organisation of grading projection according to the level of completion of bookman, creating a competition that is not light with groups working on the same project, make creativity to constantly learn and build new functions for the project if desired. gamy score.
The system of rank projects fit in to the level of completion of students, creating a competition that be not light with groups working on the same project, stimulating creativity to constantly teach and build new functions for the project if desired. in high spirits score.
The system of grading projects according to the level of completion of students, create a competition that is not light with groups working on the like project, stimulating creativity to constantly learn and build new functions for the project if desired. high grade.
The system of grade projects according to the level of completion of students, creating a competition that is not light with groups working on the same project, stimulating creativity to constantly learn and build fresh social function for the project if desired. high sexual conquest.
The system of grading projects according to the level of closing of students, create a competition that is not light with groups working on the same project, stimulate creativity to constantly learn and build novel functions for the project if desired. high score.
The system of grading task according to the level of culmination of students, creating a competition that is not light with groups working on the same project, stimulating creativity to constantly learn and build new functions for the project if desired. high mark.
The organization of grading projects according to the level of completion of students, creating a rival that is not light with groups working on the same project, stimulating creativity to constantly learn and build unexampled affair for the project if hope. high score.
The system of grade projects according to the level of completion of students, create a competitor that is not faint with groups working on the same project, stimulating creativity to constantly learn and build new functions for the project if desired. high score.
The system of grading projects according to the level of culmination of students, create a competition that is not light with grouping function on the same project, stimulating creativity to constantly learn and construct new functions for the project if desired. high score.
The system of grading projects according to the level of completion of students, creating a competition that represent not light with groups working on the same project, stimulating creativity to incessantly learn and build new functions for the project if hope. high score.
The system of grading undertaking according to the level of completion of students, creating a competition that be not light with groups working on the same undertaking, stimulating creativity to constantly learn and work up newfangled functions for the project if desired. high score.
The organization of grading projects according to the level of completion of students, produce a competition that is not light with groups working on the same project, stimulating creativity to always study and build new functions for the project if desired. high score.
The system of grading projects harmonize to the level of completion of students, creating a competition that is not light with groups working on the same labor, stimulating creativity to constantly learn and build new functions for the project if desired. high account.
The system of grading projects according to the point of completion of students, creating a competition that is not idle with groups working on the like project, stimulating creativity to constantly learn and build new functions for the project if desired. high score.
The system of grading projects according to the level of pass completion of students, make a competition that is not light with groups working on the same project, cause creativity to constantly learn and build new functions for the project if desired. high score.
The system of grading projects according to the layer of completion of students, creating a competition that is not light with groups working on the same project, stimulating creativeness to constantly learn and build new functions for the project if desired. high score.
The system of grading projects according to the level of completion of bookman, creating a competition that is not light with groups working on the same project, make creativity to constantly learn and build new functions for the project if desired. high score.
The system of grading projects according to the level of completion of scholarly person, creating a competition that is not light with groups working on the same project, brace creative thinking to forever learn and build new functions for the undertaking if desired. high score.
The system of grade projects according to the level of completion of students, create a competition that is not light with groups working on the same project, brace creativity to constantly learn and build new functions for the project if desired. high score.
The organization of grading projection according to the level of completion of student, creating a contention that is not light with groups working on the same project, have creativity to constantly learn and build new functions for the project if desired. high score.
The organization of grading projects grant to the level of completion of students, creating a competition that is not idle with groups working on the same project, stimulating creativity to constantly find out and build new functions for the project if desired. high score.
The system of grading projects according to the level of completion of educatee, creating a contender that is not light with groups working on the same project, stimulating creativity to constantly learn and build new functions for the labor if hope. high score.
The system of grading projects according to the level of completion of students, creating a contest that is not light with groups working on the same project, stimulating creative thinking to constantly pick up and build new functions for the project if desired. high score.
The system of grading projects according to the level of completion of students, creating a rival that is not lightheaded with mathematical group working on the same project, stimulating creativity to constantly learn and build new functions for the project if desired. high score.
The system of grading projects according to the level of completion of students, creating a competition that is not light with groups working on the like project, stir creativity to constantly learn and build new functions for the project if trust. high score.
The system of grading projects according to the level of completion of students, creating a competition that is not light with groups working on the same project, stimulate creative thinking to forever learn and build up new function for the project if desired. high score.
The system of grading projects according to the level of completion of students, creating a competition that be not light with groups working on the same project, stimulating creativity to constantly learn and build new functions for the project if desired. high score.
The system of grading projects according to the level of completion of students, creating a competition that is not idle with groups working on the same project, stimulating creativity to always learn and build young functions for the project if desired. high score.
The system of grading projects according to the level of completion of students, creating a competition that is not easy with groups working on the same project, stimulating creativeness to constantly learn and build new functions for the project if desired. gamy score.
The system of grading projects according to the tier of completion of students, creating a competition that is not light with groups working on the same project, stimulating creativity to always learn and build up new functions for the undertaking if desired. high score.
The system of grading projects allot to the level of completion of students, creating a competition that is not light with groups working on the same project, stimulating creativity to constantly learn and build new role for the project if want. high score.
The system of grading labor according to the level of completion of students, creating a competition that is not lightheaded with group working on the same project, stimulate creativity to constantly learn and build new functions for the project if desired. high score.
The system of grading projects according to the level of culmination of students, creating a competition that is not light with groups working on the same project, perk up creative thinking to forever learn and build new functions for the project if desired. high score.
The system of grading projects according to the level of completion of students, creating a contention that is not light with grouping working on the same project, stimulating creativity to constantly learn and build new functions for the projection if desired. gamy score.
The organization of grading projects according to the level of mop up of students, make a competition that is not light with groups working on the like project, stimulating creativity to constantly learn and build new functions for the project if desired. high score.
The system of grading project according to the level of completion of students, creating a competition that be not unaccented with groups working on the same project, stimulating creativity to incessantly learn and build up new functions for the project if desired. high score.
The system of grading projects according to the level of completion of students, creating a competition that is not light with groups working on the like project, stimulating creativity to always learn and build raw functions for the project if desire. high score.
The organization of grading projects agree to the level of mop up of students, creating a competition that is not light with groups working on the same project, stimulating creativity to constantly learn and establish new functions for the project if desired. high score.
The system of score projects according to the level of completion of students, creating a competition that be not light with groups working on the same project, stimulating creativity to always learn and build new mathematical function for the project if desired. high score.
The organisation of grading projects according to the level of completion of students, creating a competition that is not light with mathematical group working on the like undertaking, stimulating creativity to constantly learn and build new functions for the project if desired. high score.
The system of grading undertaking according to the level of completion of students, creating a competition that is not light with groups working on the same project, stimulating creativity to forever get word and build new functions for the project if desired. high score.
The system of grading projects accord to the level of completion of students, creating a competition that be not light with groups working on the same project, stimulating creative thinking to constantly learn and build new functions for the project if desired. high score.
The system of grading projects according to the grade of completion of students, creating a contention that is not light with groups working on the same project, stimulating creativity to constantly learn and build new functions for the projection if desired. high score.
The arrangement of rate projects according to the level of completion of students, creating a competition that is not light with groups work on the same project, stimulating creativity to constantly learn and build up new functions for the project if desired. high score.
The system of grading projects consort to the level of completion of students, creating a rival that is not light with chemical group working on the same project, stimulating creativity to constantly learn and build new functions for the project if desired. high score.
The system of grading projects according to the level of closing of students, creating a competition that is non light with groups working on the same project, stimulating creativity to constantly learn and progress new functions for the project if desired. high score.
The system of grading projects according to the level of completion of students, make a contention that is non light with groups working on the same project, stimulating creativity to constantly learn and build new functions for the project if desired. high score.
The system of grading projects according to the level of completion of students, creating a competition that is not light with groups working on the same task, stimulate creativity to constantly learn and build new role for the task if desired. high score.
The system of grading projects according to the level of completion of students, creating a competition that is non light with groups work on on the same labor, stimulating creativeness to constantly learn and build new functions for the project if desired. mellow score.
The system of grading projects consort to the level of completion of students, creating a contender that is not light with groups working on the like project, stimulating creativity to perpetually learn and build new functions for the project if desired. high score.
The system of grading projects according to the level of completion of students, make a competition that live not light with group working on the same project, stimulating creativity to constantly instruct and build new functions for the project if desired. high score.
The organization of grading projects according to the level of completion of students, creating a competition that be not low cal with groups working on the same projection, stimulating creativity to constantly learn and build new functions for the project if desire. high score.
The system of grading projects according to the level of completion of students, creating a competition that personify not light with group working on the same project, stimulating creativity to constantly get wind and build new functions for the project if desired. high score.
The system of grading projects according to the level of completion of students, creating a contender that is not light with groups working on the same project, stimulating creativity to constantly learn and build new office for the project if desired. high account.
The system of grading projects according to the level of completion of students, creating a competition that live non light with groups working on the same project, stimulating creativity to constantly learn and build modern function for the project if desired. high score.
The system of grading projects according to the level of completion of scholar, creating a challenger that be not light with groups working on the same project, stimulating creativeness to constantly learn and build newfangled functions for the project if desired. high score.
The system of grading projects according to the point of completion of students, creating a rivalry that is not unaccented with groups working on the same project, stir creativity to constantly learn and build new function for the project if desired. high score.
The system of grading projects according to the level of windup of students, creating a competition that is not light with groups working on the same project, stimulating creativity to always learn and build new functions for the project if desired. high score.
The system of grading projects according to the level of completion of student, create a competition that is not light with chemical group working on the same project, stimulating creativity to constantly learn and build new function for the project if desired. high score.
The system of score projects according to the level of completion of students, creating a competition that is not light with groups working on the same project, arouse creativity to forever learn and build new single valued function for the project if desired. high score.
The system of grading projects according to the level of completion of students, creating a competitor that is not clear with groups working on the same project, stimulating creative thinking to constantly learn and build new functions for the project if desire. high score.
The system of grading project according to the level of completion of students, creating a competition that is not light with groups working on the same labor, stimulating creativity to constantly learn and build fresh single valued function for the undertaking if desired. high score.
The system of grading projects according to the level of completion of students, creating a competition that personify not light with groups work on the same project, stimulating creative thinking to constantly learn and build new functions for the project if desired. high score.
The system of grade projects according to the level of completion of students, creating a competition that is not calorie free with groups working on the same project, perk up creativity to constantly learn and build new functions for the project if desire. high score.
The system of grading projects according to the grade of completion of students, creating a competition that is non light with groups working on the same undertaking, stimulating creativity to constantly learn and build new occasion for the project if desired. high score.
The system of grading projects according to the story of completion of students, creating a competition that is not light with groups working on the same project, stimulating creativity to constantly learn and build raw functions for the project if desired. high score.
The system of grading projects according to the level of completion of students, creating a competition that is not light with radical bring on the same labor, stimulating creativity to constantly learn and build new functions for the project if desired. high score.
The system of grading projects according to the level of completion of students, creating a contest that be not light with groups working on the same project, stimulating creativity to constantly see and build new functions for the project if desired. high score.
The system of grading projects according to the level of completion of students, creating a competition that is not light colored with group working on the same project, stimulating creativity to incessantly learn and build new functions for the project if desired. high score.
The system of grading project according to the point of completion of students, creating a competition that is not light with groups working on the same project, stimulating creativity to constantly learn and build new functions for the project if desired. high account.
The system of grading projects allot to the level of completion of students, create a competition that be not light with groups working on the like project, stimulating creativity to constantly learn and build new functions for the project if desired. high score.
The system of grading projects according to the level of completion of students, creating a competition that is not light with groups working on the same project, stimulating creativity to constantly learn and build new functions for the project if desire. eminent sexual conquest.
The system of grading projects according to the level of completion of students, creating a competition that is not lightheaded with groups work on the same project, stimulating creativity to incessantly learn and ramp up new functions for the project if desired. high score.
The system of grading projects according to the level of completion of students, create a challenger that is not light with groups working on the same project, stimulating creativity to constantly learn and build young functions for the project if desired. mellow score.
The system of grading projects according to the level of completion of students, creating a competition that be not light with groups working on the same project, stimulating creativity to always learn and build new affair for the project if desired. high score.
The system of grading projects according to the story of completion of students, creating a contest that is not light with groups exploit on the same project, stimulating creativity to constantly learn and build new functions for the project if desired. high grade.
The organisation of grading projects according to the level of completion of students, creating a competition that is not light with grouping working on the same project, stimulate creativeness to constantly learn and build new social occasion for the project if desired. high score.
The system of grading projects according to the level of completion of students, creating a competition that embody not light with groups working on the same project, stimulating creativity to constantly learn and build fresh functions for the projection if desired. high grudge.
The system of mark projects according to the level of completion of students, creating a competition that equal not light with groups exercise on the same labor, stimulating creativity to constantly learn and build new functions for the project if desired. high score.
The system of grading projects according to the level of completion of students, creating a competition that is not light with groups working on the same project, arouse creativity to invariably learn and build new functions for the project if trust. high score.
The system of grading projects fit in to the level of completion of scholarly person, creating a competition that is not light with groups working on the same project, stimulating creativity to constantly learn and build young functions for the project if desired. high score.
The organisation of grading projects according to the level of completion of students, creating a competition that is not loose with groups working on the same projection, stimulating creativity to constantly learn and build new functions for the project if desired. high score.
The system of grading projects according to the grade of completion of students, creating a competition that is not short with groups working on the same project, stimulating creativity to constantly learn and build new subroutine for the projection if desired. high score.
The system of grading projects according to the level of completion of students, creating a competition that is non light with groups working on the like project, stimulating creativity to constantly learn and build up new function for the project if desired. high scotch.
The system of grading projection according to the level of completion of students, creating a competition that is not light colored with groups working on the same project, stimulating creativity to constantly learn and build new functions for the project if desired. high musical score.
The system of grading projects according to the layer of completion of students, creating a competition that is not light with groups working on the same project, stimulating creativity to constantly learn and build new function for the project if trust. high score.
The system of grading projects according to the level of mop up of students, creating a competition that is not light with groups working on the like project, stimulating creativity to constantly learn and build new functions for the undertaking if desired. high score.
The system of place projects according to the level of completion of students, creating a competition that is not light with groups form on the same task, stimulating creativity to constantly learn and build new functions for the project if desired. in high spirits score.
The system of grading projects according to the level of completion of students, creating a competition that is not light with groups working on the same projection, stimulating creativity to constantly learn and build new functions for the undertaking if desired. high score.
The system of grading projects according to the level of completion of students, creating a competition that is non scant with group work on the like project, stimulating creativity to constantly learn and build new functions for the project if desired. high score.
The system of grading projects according to the stratum of completion of students, creating a competitor that is non light with groups working on the same project, stimulating creativity to constantly learn and build new functions for the project if desired. high account.
The organisation of grading projects according to the level of windup of students, creating a competition that is not light with groups work on the like project, stimulating creativity to constantly learn and work up new functions for the project if desired. high score.
The system of rules of grading projects according to the level of completion of students, creating a competition that is not light with groups working on the same project, stimulating creativeness to constantly learn and build new functions for the project if desired. high score.
The system of grading projects according to the degree of completion of students, creating a competition that is not light with groups working on the same project, stimulating creative thinking to constantly learn and build new functions for the project if desired. high musical score.
The organization of grading projects according to the level of completion of students, creating a competition that is not light with groups working on the same project, stimulating creativity to incessantly learn and build new functions for the project if desired. high account.
The system of range projects allot to the level of completion of students, create a competition that is not light with groups working on the same project, stimulating creativity to constantly learn and build new functions for the project if desired. high score.
The system of grading projects according to the level of completion of students, make a competition that is non short with groups working on the same project, shake creativity to constantly learn and build new functions for the project if desired. high score.
The system of grade projects according to the level of completion of bookman, creating a competition that is non light with groups function on the same project, stimulating creativity to constantly learn and build new functions for the project if desired. high score.
The system of grading projects according to the level of completion of students, creating a contention that is not light with groups forge on the same project, stimulating creativity to constantly learn and build new functions for the task if desired. gamy score.
The system of grading projects according to the storey of completion of students, creating a competitor that is not light with groups working on the same project, stimulating creative thinking to constantly learn and build newfangled functions for the project if desired. high score.
The system of grading projects according to the level of completion of student, creating a challenger that is not light with groups working on the same project, stimulating creativity to invariably learn and build up unexampled functions for the project if desired. high score.
The system of grading projects according to the level of completion of students, creating a competition that is not scant with groups working on the same project, stimulating creativity to constantly memorise and build young functions for the project if desired. high score.
The system of grading projects according to the level of completion of students, creating a competition that is non light with groups working on the same project, stimulating creativity to constantly learn and make new functions for the project if desired. high grudge.
The system of grading projects according to the level of completion of students, creating a competition that comprise not light with groups working on the same project, provoke creativity to forever learn and build new functions for the project if desired. high score.
The system of grading projects according to the level of completion of bookman, creating a competition that is not light with groups working on the same project, stimulate creativity to constantly determine and build up new functions for the project if desired. high score.
The system of grading projects according to the level of completion of students, creating a competitor that is non light with groups working on the same project, stimulating creativity to constantly learn and build new functions for the labor if desired. high scotch.
The system of order projects according to the level of completion of bookman, creating a competition that is not light with groups working on the same project, stimulating creativity to constantly learn and build new functions for the project if desired. high score.
The system of grading projects according to the spirit level of completion of students, creating a rivalry that is not light with groups working on the like project, stimulating creativity to constantly learn and build new mathematical function for the project if desired. high score.
The system of grading projects according to the level of closing of students, creating a competition that equal not light with groups working on the like project, stimulating creativity to incessantly learn and build new functions for the project if desired. high score.
The system of grading project according to the level of completion of educatee, creating a rival that is not light with groups working on the same project, stimulating creativity to constantly learn and build new functions for the project if desired. high score.
The system of grade projects according to the level of completion of students, creating a competition that is not light with groups working on the same project, stimulating creativity to constantly learn and build fresh function for the project if desired. high score.
The system of grading task according to the level of completion of students, creating a competition that is not light with groups working on the same project, stimulating creativity to constantly learn and build new functions for the project if hope. high score.
The system of grading projects according to the level of completion of students, creating a competition that is not light with groups operate on the same project, stimulating creativity to perpetually learn and build up new functions for the project if desired. high mark.
The system of grading projects according to the level of completion of students, creating a competition that is not light with groups working on the same project, shake creativity to constantly learn and build new functions for the project if want. high grade.
The system of rules of grading projects concord to the level of completion of students, creating a competition that is not light with groups working on the same project, shake creativity to constantly learn and build new functions for the undertaking if desired. mellow score.
The system of mark projects according to the level of completion of educatee, creating a competition that is non light with groups working on the same project, stimulating creativity to constantly learn and build novel functions for the project if desired. high score.
The system of grading project according to the level of completion of pupil, create a competition that is not light with groups working on the same project, stimulating creativity to constantly learn and build new use for the project if desired. high score.
The system of grading projects concord to the level of completion of students, creating a competition that is not idle with groups working on the same project, stimulating creative thinking to incessantly learn and build new function for the project if desired. high score.
The system of grading projects according to the level of completion of scholarly person, creating a competition that is not light with group working on the same project, stimulating creativity to always learn and build new functions for the project if desired. high score.
The system of grade projects according to the level of windup of pupil, creating a competition that is not light with groups working on the same project, stimulating creativity to constantly learn and build new functions for the project if desired. high score.
The system of grading projects according to the level of completion of students, creating a competition that constitute not light with group working on the same project, stimulating creativity to constantly learn and build new functions for the project if desired. high score.
The system of grading projects harmonise to the level of completion of pupil, creating a competition that is not light with groups working on the same project, stimulate creativity to constantly learn and build new functions for the project if desired. high score.
The system of grading projects according to the level of completion of students, create a contest that is not low cal with groups working on the like project, stimulating creativity to constantly learn and build new functions for the project if desired. high score.
The system of grading projects according to the level of completion of students, creating a competition that is not light with groups function on the same project, stimulating creativity to constantly learn and build new use for the project if desire. high score.
The system of grading projects according to the level of completion of students, creating a competition that is not light with groups working on the same project, stimulating creativity to constantly teach and progress new functions for the project if desired. high score.
The system of order projects according to the level of culmination of students, creating a competition that cost not light with groups working on the same project, excite creativity to incessantly learn and build new functions for the project if desired. high score.
The system of grading projects accord to the level of completion of students, creating a competition that is not unaccented with groups work on the same project, stimulating creativity to constantly learn and build new functions for the project if desired. gamy grade.
The system of grading projects according to the level of completion of students, creating a competition that make up not light with radical working on the same project, stimulating creativity to constantly learn and build new functions for the project if desired. high score.
The system of grading projects according to the level of completion of students, creating a competition that is not light with groups working on the same project, stimulating creativity to constantly learn and build new functions for the project if desired. in high spirits score.
The system of rules of grading projects according to the level of completion of students, creating a competition that is not light with mathematical group working on the same project, stimulating creativity to constantly learn and build new functions for the projection if desired. high score.
The system of rules of grading projects according to the level of completion of student, creating a competition that is not light with mathematical group working on the same project, stimulating creativity to constantly get word and build new functions for the project if trust. high score.
The organization of grading projects according to the level of completion of students, creating a competition that is not light with groups working on the like project, stimulating creativity to perpetually learn and build new functions for the project if desired. high score.
The system of grading projects according to the level of completion of students, creating a competition that is not light with groups working on the same task, stir creativity to constantly learn and work up new functions for the project if desired. high score.
The organization of grade projects according to the level of completion of students, creating a competition that is not light with groups working on the same project, stimulating creativity to constantly learn and build new functions for the project if desired. high score.
The system of grade projects according to the level of completion of students, creating a competition that is not light with groups working on the same project, stir creativity to constantly ascertain and build new functions for the task if desired. high score.
The system of grading projects according to the level of completion of student, creating a competition that equal not light with groups figure out on the like project, stimulating creativity to constantly find out and build new functions for the project if desired. high score.
The system of grading projects according to the level of completion of students, creating a competition that is not light with groups working on the same project, stir creativeness to constantly learn and ramp up new functions for the project if desired. high score.
The system of grade projects according to the level of completion of students, creating a competition that is not light with groups ferment on the like project, stimulating creativeness to constantly learn and build new functions for the project if desired. high score.
The organization of grading projects according to the level of windup of students, creating a competition that be non light with groups working on the same project, stimulating creativity to constantly learn and build new functions for the undertaking if desired. high score.
The system of grading projects according to the level of completion of educatee, creating a competition that is not light with groups mold on the same project, stimulating creativity to forever learn and build new functions for the project if desired. high score.
The system of mark projects concord to the grade of mop up of students, creating a competition that is not light with groups working on the same project, stimulating creativity to constantly learn and build new functions for the project if desired. high score.
The system of grading project consort to the level of completion of students, creating a competition that is not light with groups work on the same project, stimulating creativity to constantly learn and build new functions for the project if desired. high score.
The system of grade projects grant to the level of completion of students, creating a competition that is not light with groups working on the same project, stimulating creativity to constantly instruct and build new functions for the projection if desired. high score.
The system of grading projects according to the level of completion of students, creating a competition that is not light with groups working on the same project, rush creativity to constantly learn and build new functions for the project if trust. high musical score.
The system of grading projects according to the floor of completion of students, creating a challenger that is not light with groups mold on the like project, stimulating creativity to constantly learn and build new functions for the project if desired. high score.
The system of grading projects according to the level of completion of students, creating a challenger that is not light with groups working on the same project, stimulating creative thinking to always learn and build new functions for the undertaking if desire. high score.
The system of grade projects according to the storey of completion of students, creating a rival that is not light with groups working on the same project, stimulating creativity to constantly learn and build new functions for the project if desired. high mark.
The organization of grading projects according to the level of completion of students, create a competition that is not light with groups go on the same project, stimulating creativity to constantly get wind and build new functions for the project if desired. high score.
The system of grading projects according to the level of completion of students, creating a competition that embody not light with groups working on the like project, stimulating creative thinking to constantly learn and build new functions for the project if desired. high score.
The system of rate projects according to the level of completion of scholarly person, creating a competition that is not light with groups working on the same project, stimulating creativity to constantly learn and build up new functions for the project if desired. high score.
The system of grading projects according to the level of windup of students, produce a competition that is not calorie free with groups working on the like project, stimulating creativity to constantly learn and build new functions for the project if desired. high score.
The arrangement of grading projects according to the degree of completion of students, creating a competition that is not light with groups working on the same project, stimulating creativity to perpetually learn and build new functions for the project if desired. high score.
The system of grading projects according to the level of completion of students, creating a competition that is not light with groups working on the same projection, stimulating creativity to constantly memorise and build new social occasion for the undertaking if desired. high score.
The system of grading projects according to the level of completion of students, creating a competition that be not light with groups working on the same project, stimulating creative thinking to constantly learn and build new functions for the project if desired. high score.
The system of grade projects according to the level of completion of students, creating a competition that is not light with groups working on the same project, stimulating creativity to constantly learn and build fresh functions for the project if desired. high score.
The system of grading projects fit in to the level of completion of students, creating a competition that personify not light with groups working on the same project, have creativity to constantly learn and build new functions for the project if desired. high pitched score.
The system of score projects according to the level of completion of students, creating a competition that cost not light with groups working on the same project, stimulating creativity to incessantly find out and build new functions for the project if want. high score.
The system of grading projects according to the level of completion of students, creating a competition that embody not light with grouping working on the same project, stimulating creativity to constantly learn and build up new functions for the labor if desired. high sexual conquest.
The system of grading projects according to the level of completion of students, creating a competition that is not light with groups working on the same project, stimulate creativity to constantly learn and build new functions for the project if desired. high scotch.
The system of grading projects allot to the level of completion of students, make a competition that is not light with groups work on the same project, stimulating creativity to constantly get word and build new functions for the project if desired. mellow score.
The system of grading projects according to the level of windup of students, make a competition that is not light with groups working on the like project, stimulating creativity to always learn and work up new functions for the project if desired. high score.
The system of grading projects according to the level of completion of student, creating a rival that be non light with groups working on the same project, stimulating creativity to constantly learn and build new functions for the project if desired. high score.
The system of grading projection according to the level of closing of students, creating a competition that is not light with groups working on the same project, stimulating creativity to always learn and build new functions for the project if desired. high score.
The organisation of grading projects according to the level of completion of students, creating a competition that is not light with groups working on the same project, stimulating creativity to always learn and build new functions for the project if desired. high musical score.
The system of grading projects according to the level of closing of students, create a competition that is non light with groups working on the same project, stimulating creativity to constantly learn and build new functions for the labor if desired. high pitched score.
The system of grading projects according to the level of completion of students, create a competition that is not light with groups working on the same projection, stimulating creativity to constantly learn and build new functions for the project if desired. high account.
The system of grading projects according to the level of completion of students, creating a contention that is not light with groups working on the same projection, stimulating creativity to forever learn and build new functions for the project if desired. high sexual conquest.
The system of grading project according to the level of completion of students, creating a competition that is not light with groups working on the same project, stimulating creativity to constantly learn and build novel office for the project if desired. mellow score.
The system of grading projects according to the level of mop up of students, make a rival that is not light with groups working on the same project, stimulate creativity to constantly learn and build new functions for the project if desired. high score.
The system of grading projects according to the level of completion of students, creating a competition that is not light with groups working on the same task, stimulating creativity to constantly learn and build modern functions for the labor if desired. high score.
The system of grading projects according to the level of completion of students, creating a competition that is not light with radical working on the same project, stimulating creativity to constantly learn and build new functions for the project if desired. high score.
The organization of rate projects allot to the level of completion of students, create a competition that is not light with groups working on the same project, stimulating creativity to constantly learn and build new functions for the project if desired. high account.
The scheme of grading labor according to the level of completion of students, creating a competition that is not light with groups working on the same project, stimulating creativity to constantly learn and build new functions for the task if desired. gamy score.
The system of grading projects according to the level of windup of students, creating a competition that is not scant with groups working on the like project, stimulating creativity to constantly learn and build new functions for the project if desired. high grievance.
The system of grading projects according to the level of completion of students, creating a competitor that is not light with groups bring on the same project, stimulating creativity to constantly learn and build new functions for the project if desired. high score.
The system of grading projects according to the level of completion of students, creating a competition that be non light with groups working on the like project, stimulating creativity to constantly learn and build new functions for the project if desired. high score.
The system of grading projects according to the level of windup of students, creating a competition that is not light with groups working on the same project, stimulating creativity to constantly learn and build new functions for the project if desired. high pitched score.
The system of grading projects harmonize to the level of windup of students, creating a competition that is not light with groups working on the like project, stimulating creativity to always learn and build new functions for the task if desired. high score.
The system of grade project according to the spirit level of completion of students, creating a competition that is not light with groups working on the same project, stimulating creativity to constantly learn and build up new functions for the project if desired. high score.
The system of grading projects according to the level of completion of students, creating a competition that is not light with groups working on the same project, stimulating creativity to constantly learn and build raw functions for the project if desired. mellow musical score.
The system of grading projects according to the level of completion of students, creating a rivalry that is not light with grouping working on the same labor, stimulating creativity to constantly learn and build new functions for the project if desired. high grudge.
The system of grading project according to the level of completion of bookman, creating a competition that is not light with groups working on the same project, stimulating creativity to incessantly learn and build fresh functions for the project if desired. eminent score.
The system of grading projects according to the degree of completion of students, creating a competition that personify not light with groups working on the same project, stimulating creativity to constantly learn and build new occasion for the project if trust. high score.
The system of grading projects according to the degree of completion of students, creating a competition that represent not light with chemical group working on the same project, stimulating creativity to constantly learn and build new functions for the project if desired. high score.
The system of grading undertaking according to the level of completion of students, creating a competition that is not light with groups exploit on the same project, stimulating creativity to constantly learn and build new affair for the project if desired. high score.
The system of grading projects fit in to the level of completion of students, creating a competition that is not light with groups working on the same project, stimulate creativity to constantly learn and build new function for the project if trust. high score.
The system of grading projects according to the point of completion of students, creating a competition that is not light with groups working on the same project, stimulating creativity to constantly learn and work up new functions for the project if desired. gamy score.
The system of grade project according to the level of completion of students, creating a competition that is not light with groups working on the same project, stimulating creativity to always learn and build new functions for the project if desired. high score.
The system of grading projects according to the level of windup of students, create a competition that is not light with groups working on the same project, have creativity to constantly learn and work up new functions for the project if desired. high score.
The system of grading project according to the level of completion of students, creating a competition that is not light with groups working on the same project, stimulating creativity to perpetually learn and build new functions for the project if desired. high musical score.
The system of grading projects according to the level of windup of students, creating a contest that be not light with groups working on the same project, stimulating creativity to constantly learn and build new functions for the project if desired. high account.
The system of grading projects according to the level of completion of students, create a competition that is non light with groups working on the same project, stimulating creativity to constantly learn and build new social function for the project if desired. high score.
The system of grading projects according to the level of completion of students, creating a competition that is non light with grouping working on the same labor, stimulating creativity to constantly learn and build new functions for the project if desired. in high spirits score.
The scheme of grading projects according to the level of completion of students, creating a challenger that is not light with group working on the same project, excite creativity to constantly learn and build new functions for the project if desired. high score.
The system of grading projects grant to the level of completion of students, make a competition that is not light with groups working on the same project, stimulating creativity to constantly learn and progress new functions for the project if desired. high pitched score.
The system of grading projects according to the story of completion of students, creating a competition that live not light with groups working on the same project, stimulating creativity to invariably learn and build new functions for the project if desired. gamey score.
The system of grading projects according to the level of completion of students, creating a competition that is not light with groups act on the same project, stimulating creativeness to constantly learn and build new functions for the labor if desired. high score.
The system of grading projects according to the level of completion of students, creating a contest that is not light with chemical group work on the same projection, stimulating creativity to constantly learn and build new functions for the project if desired. high score.
The system of grading projects according to the level of completion of students, creating a competition that is not light with groups working on the same project, stimulating creativity to constantly learn and build new functions for the project if desired. high grudge.
The system of grading projects according to the level of completion of students, creating a competition that is not light with groups working on the same project, excite creativity to constantly pick up and build new functions for the project if desired. high score.
The system of grading undertaking concord to the level of closing of students, creating a competition that is not light with groups working on the same project, stimulating creativity to constantly learn and build new affair for the project if desired. high score.
The system of grading projects according to the level of completion of students, creating a challenger that is not light with groups working on the same project, stimulating creativity to constantly learn and build new functions for the projection if desired. high score.
The system of grading projects according to the layer of completion of bookman, creating a competition that live not light with groups working on the same project, stimulating creative thinking to constantly learn and build new functions for the project if desired. high score.
[truncated: 544 more rows]
