# Supplementary material for: Attention-aware with stacked embedding for sentiment analysis of student feedback through deep learning techniques
Source: PeerJ Comput Sci. 2024 Sep 2;10:e2283. doi: 10.7717/peerj-cs.2283 (PMC11419625; doi:10.7717/peerj-cs.2283)
Supplement: Supplemental Information 2 [file peerj-cs-10-2283-s002.zip › UIT-VSFC/agumented text/test (33).xlsx]

## Sheet: welcome
Firstly, the practice part of the doubledot project live usually the part about installing a program on the computer based on the hypothesis learned, which comprise usually published quite a late, commonly around the last calendar month of the semester, after the exam. Final hypothesis.
Firstly, the practice part of the doubledot project is ordinarily the parting about installing a program on the computing machine based on the theory learned, which is usually publish quite late, usually around the terminal month of the semester, after the exam. Final theory.
First of all, the exercise part of the doubledot project is commonly the part about installing a program on the computer found on the theory learned, which is usually published quite late, usually around the last month of the semester, after the examination. Final hypothesis.
Firstly, the drill part of the doubledot project be usually the part about install a program on the computer based on the hypothesis learned, which equal commonly published quite an late, usually around the final month of the semester, after the exam. Final exam theory.
Firstly, the practice session part of the doubledot project is usually the part about installing a program on the computer base on the theory find out, which is normally published quite a late, usually around the last month of the semester, after the exam. Final examination theory.
First off, the practice part of the doubledot project be usually the part about put in a program on the computer base on the theory learned, which represent usually published quite late, ordinarily around the net month of the semester, after the exam. Final examination theory.
Firstly, the practice part of the doubledot project is normally the part astir establish a computer program on the computer base on the theory learned, which make up normally published quite late, usually around the last month of the semester, after the exam. Final examination theory.
Firstly, the practice theatrical role of the doubledot project is usually the part about instal a course of study on the computer based on the theory learned, which is usually published quite former, usually around the last calendar month of the semester, after the exam. Final hypothesis.
Firstly, the practice part of the doubledot project is ordinarily the parting about installing a course of study on the computer based on the theory pick up, which is usually published quite late, usually around the last calendar month of the semester, after the exam. Final theory.
Firstly, the practice part of the doubledot project is usually the part about install a program on the computer based on the theory learned, which is ordinarily publish quite late, usually around the last calendar month of the semester, after the exam. Final examination theory.
Firstly, the practice component part of the doubledot project exist usually the part about installing a programme on the computer based on the hypothesis learned, which cost usually published rather late, usually around the last month of the semester, after the exam. Final examination possibility.
Firstly, the practice part of the doubledot project is usually the part astir installing a program on the calculator based on the possibility larn, which is usually put out rather late, usually around the last month of the semester, after the exam. Final theory.
First, the practice part of the doubledot project is normally the part about installing a program on the computer establish on the possibility learned, which is usually published quite a previous, ordinarily around the last month of the semester, after the exam. Final exam theory.
Firstly, the practice part of the doubledot projection exist usually the part about installing a program on the computer establish on the theory learn, which is usually published rather late, usually around the last calendar month of the semester, after the exam. Final theory.
Firstly, the practice part of the doubledot projection be usually the part about installing a program on the computer based on the theory learned, which be usually published quite later, usually around the last month of the semester, after the exam. Final examination possibility.
Firstly, the practice constituent of the doubledot project is commonly the part astir put in a program on the computing machine based on the theory learned, which is usually published quite recent, usually around the concluding month of the semester, after the test. Final theory.
Foremost, the practice role of the doubledot project is usually the part about put in a program on the computer based on the theory get a line, which is usually published quite late, usually around the last month of the semester, after the exam. Final exam theory.
Firstly, the practice part of the doubledot project is usually the part astir installing a program on the estimator base on the theory learned, which cost ordinarily put out quite an late, usually around the last month of the semester, after the exam. Final hypothesis.
First of all, the practice session part of the doubledot project is normally the part astir installing a program on the computer based on the theory learned, which is unremarkably print quite late, normally around the final month of the semester, after the exam. Final theory.
Foremost, the praxis percentage of the doubledot project is usually the part about installing a plan on the computer based on the theory learned, which is usually publish quite late, unremarkably around the final month of the semester, after the exam. Final theory.
Firstly, the practice part of the doubledot undertaking is usually the role about installing a program on the computer based on the hypothesis learned, which is usually published quite former, usually around the last month of the semester, after the exam. Final theory.
Firstly, the practice part of the doubledot project be usually the part about installing a program on the computer based on the hypothesis read, which is usually published quite a late, ordinarily around the final month of the semester, after the exam. Final exam theory.
Firstly, the praxis part of the doubledot project is usually the part about install a program on the computer free base on the theory learned, which is ordinarily published quite a recent, usually around the last month of the semester, after the exam. Final theory.
Foremost, the practice role of the doubledot undertaking is normally the part about installing a broadcast on the computer based on the theory learned, which is usually published quite late, normally around the last month of the semester, after the test. Final examination theory.
Firstly, the drill part of the doubledot project is usually the part astir installing a programme on the computer ground on the theory learn, which is usually published quite late, usually around the final calendar month of the semester, after the exam. Final theory.
Firstly, the practice part of the doubledot labor comprise usually the component about installing a programme on the electronic computer based on the theory learned, which be commonly published quite late, usually around the last calendar month of the semester, after the exam. Final theory.
Firstly, the recitation part of the doubledot project is usually the part about put in a program on the computer ground on the hypothesis learned, which is usually publish quite late, normally around the last place month of the semester, after the exam. Final theory.
First off, the practice piece of the doubledot projection is unremarkably the part about installing a program on the estimator based on the theory learned, which is usually publish quite an late, usually around the last month of the semester, after the test. Final hypothesis.
Firstly, the practice function of the doubledot undertaking is usually the part about installing a program on the computer based on the theory acquire, which is usually bring out quite a late, usually around the last month of the semester, after the exam. Final theory.
Firstly, the practice part of the doubledot task is unremarkably the part about establish a program on the reckoner based on the hypothesis learned, which is usually publish quite an late, usually around the last calendar month of the semester, after the exam. Final examination theory.
Firstly, the practice part of the doubledot project is usually the function about set up a program on the computer based on the theory learned, which is usually bring out quite late, commonly around the last calendar month of the semester, after the exam. Final exam theory.
First, the practice part of the doubledot project is usually the part astir installing a plan on the computer based on the theory memorize, which is usually published rather late, usually around the last calendar month of the semester, after the exam. Final examination theory.
Firstly, the practice part of the doubledot project be usually the part astir install a program on the computer based on the theory learned, which is usually release quite late, unremarkably around the utmost calendar month of the semester, after the exam. Final exam theory.
First off, the practice office of the doubledot labor is usually the part about installing a program on the computer base on the theory learned, which is unremarkably published rather late, usually around the last month of the semester, after the exam. Final possibility.
Firstly, the practice session share of the doubledot project is usually the part about installing a program on the computer based on the theory learned, which be usually published quite late, usually around the terminal calendar month of the semester, after the exam. Final theory.
Firstly, the practice part of the doubledot project is usually the part about installing a programme on the computer based on the theory learned, which is usually published quite late, usually around the final calendar month of the semester, after the test. Final exam hypothesis.
Firstly, the practice part of the doubledot project is normally the part about installing a program on the data processor establish on the theory learned, which is usually release quite former, usually around the last month of the semester, after the exam. Final theory.
First, the practice part of the doubledot labor is usually the part about install a political platform on the computer found on the theory learned, which is usually put out quite late, usually around the net month of the semester, after the exam. Final theory.
Firstly, the practice part of the doubledot project is usually the share about installing a program on the data processor based on the theory learned, which is usually published quite late, usually around the last month of the semester, after the exam. Final hypothesis.
Firstly, the practice part of the doubledot project embody usually the parting about installing a program on the reckoner based on the possibility instruct, which is usually published quite a late, usually around the utmost calendar month of the semester, after the exam. Final theory.
First of all, the exercise part of the doubledot project is usually the part about installing a program on the estimator based on the hypothesis memorize, which is usually published quite late, unremarkably around the last month of the semester, after the exam. Final hypothesis.
Firstly, the practice theatrical role of the doubledot task is usually the part astir installing a program on the computer base on the hypothesis learned, which is usually published quite late, ordinarily around the last calendar month of the semester, after the exam. Final exam possibility.
Firstly, the practice part of the doubledot labor is usually the region about installing a program on the computer establish on the theory learned, which is usually published quite recent, usually around the last calendar month of the semester, after the examination. Final examination theory.
Firstly, the exercise part of the doubledot project is usually the part about installing a course of study on the information processing system base on the theory check, which is usually published rather late, usually around the last month of the semester, after the exam. Final theory.
Firstly, the recitation part of the doubledot project is usually the share about installing a program on the computer based on the theory learned, which is commonly release rather recent, usually around the last calendar month of the semester, after the exam. Final theory.
Firstly, the practice part of the doubledot undertaking is normally the persona about installing a program on the reckoner based on the theory learned, which is usually published quite late, usually around the lowest calendar month of the semester, after the examination. Final theory.
Foremost, the practice part of the doubledot project comprise usually the character about instal a program on the computer based on the theory learned, which is usually bring out quite late, usually around the last month of the semester, after the exam. Final possibility.
First of all, the practice part of the doubledot project be usually the part astir installing a broadcast on the computer found on the theory learned, which is normally put out quite late, usually around the last calendar month of the semester, after the exam. Final theory.
Foremost, the drill part of the doubledot project is usually the office about installing a program on the computer based on the theory find out, which is usually published quite late, usually around the final calendar month of the semester, after the exam. Final possibility.
Firstly, the practice part of the doubledot project is normally the part astir installing a programme on the calculator establish on the theory learned, which is unremarkably published rather late, usually around the last month of the semester, after the exam. Final possibility.
Firstly, the practice component part of the doubledot project be usually the part about installing a program on the computing device base on the theory learned, which is usually put out quite late, usually around the concluding month of the semester, after the exam. Final theory.
Foremost, the practice part of the doubledot task is commonly the part about installing a program on the computer based on the theory learned, which comprise usually published quite tardy, usually around the last month of the semester, after the exam. Final examination theory.
First of all, the practice role of the doubledot labor is usually the section about installing a program on the computer based on the theory learned, which is usually published quite late, usually around the final month of the semester, after the exam. Final possibility.
Firstly, the practice part of the doubledot project is normally the part about installing a program on the computer based on the possibility learned, which is commonly published quite late, usually around the final month of the semester, after the exam. Final theory.
Firstly, the practice part of the doubledot project personify normally the persona astir installing a program on the figurer based on the theory learned, which be usually published quite recent, usually around the last month of the semester, after the exam. Final examination theory.
First, the practice part of the doubledot projection is usually the part about installing a program on the computer base on the theory check, which comprise usually published quite late, usually around the lowest calendar month of the semester, after the exam. Final theory.
First off, the practice part of the doubledot project is usually the percentage about installing a program on the computer base on the theory learned, which represent usually published rather former, usually around the last calendar month of the semester, after the exam. Final exam theory.
Firstly, the practice part of the doubledot projection is usually the part about install a program on the computing machine based on the theory learned, which is usually published quite an later, usually around the last calendar month of the semester, after the test. Final examination theory.
First of all, the practice part of the doubledot projection is usually the part astir installing a program on the computer based on the theory learned, which is usually release rather late, usually around the last calendar month of the semester, after the exam. Final hypothesis.
First off, the pattern part of the doubledot project is usually the part about installing a program on the computer base on the possibility learned, which be usually write quite late, usually around the last month of the semester, after the exam. Final hypothesis.
First off, the practice session part of the doubledot project personify usually the part about set up a program on the computer based on the theory learned, which is usually publish quite previous, usually around the last month of the semester, after the exam. Final theory.
Firstly, the practice part of the doubledot labor is usually the part about instal a program on the electronic computer base on the possibility learned, which is usually published quite late, usually around the last month of the semester, after the exam. Final examination theory.
Firstly, the practice component part of the doubledot project is usually the part astir installing a program on the electronic computer base on the theory learned, which be usually published quite late, usually around the last calendar month of the semester, after the exam. Final theory.
First off, the practice part of the doubledot project is usually the part about instal a program on the computer based on the theory learned, which is usually published quite late, commonly around the last month of the semester, after the examination. Final examination theory.
Firstly, the practice part of the doubledot project is usually the part about installing a program on the electronic computer based on the theory learned, which is usually print rather late, usually around the last month of the semester, after the exam. Final examination theory.
Firstly, the recitation part of the doubledot project be unremarkably the parting astir installing a program on the calculator based on the theory learned, which is usually published quite late, usually around the concluding month of the semester, after the exam. Final theory.
First off, the practice part of the doubledot projection is usually the section astir installing a political platform on the computer based on the theory learned, which follow usually published quite an late, usually around the last month of the semester, after the exam. Final examination theory.
Firstly, the practice role of the doubledot project is usually the component about installing a plan on the computer based on the possibility learned, which is usually published rather late, commonly around the concluding month of the semester, after the exam. Final theory.
Firstly, the praxis character of the doubledot project is usually the part astir installing a program on the computer establish on the theory learned, which is commonly published quite late, usually around the last month of the semester, after the exam. Final examination theory.
Firstly, the practice part of the doubledot labor be usually the part about installing a program on the computer based on the theory learned, which is usually write quite late, normally around the terminal month of the semester, after the exam. Final possibility.
Firstly, the practice part of the doubledot project is usually the part about installing a syllabus on the computer based on the hypothesis get word, which is usually published quite late, usually around the last month of the semester, after the exam. Final hypothesis.
Firstly, the praxis part of the doubledot undertaking be usually the part about establish a program on the computer based on the theory learned, which is commonly issue quite belated, usually around the final month of the semester, after the exam. Final theory.
Firstly, the practice division of the doubledot project is usually the part about establish a program on the computer based on the possibility take, which exist usually published quite late, usually around the last month of the semester, after the exam. Final hypothesis.
Firstly, the practice session part of the doubledot project is unremarkably the share about installing a program on the computer based on the theory learned, which make up unremarkably print quite late, usually around the last month of the semester, after the exam. Final possibility.
First of all, the practice part of the doubledot project is ordinarily the part about installing a curriculum on the computing device based on the theory learned, which is normally published rather late, usually around the last month of the semester, after the exam. Final theory.
Firstly, the practice constituent of the doubledot projection is usually the part about instal a political platform on the estimator based on the hypothesis learned, which is normally published quite late, unremarkably around the last month of the semester, after the exam. Final theory.
Firstly, the practice character of the doubledot project is unremarkably the part about installing a programme on the figurer based on the theory learned, which is usually release quite late, usually around the last month of the semester, after the exam. Final examination possibility.
Firstly, the practice part of the doubledot project is usually the constituent about installing a program on the computer based on the theory learned, which make up usually published quite late, usually around the last calendar month of the semester, after the exam. Final theory.
Firstly, the practice constituent of the doubledot project is normally the component part astir installing a computer programme on the computer found on the theory discover, which is usually print quite late, usually around the last month of the semester, after the exam. Final theory.
Firstly, the practice part of the doubledot project constitute usually the piece astir instal a program on the computer based on the hypothesis learned, which is usually published quite belated, usually around the last month of the semester, after the exam. Final examination theory.
First of all, the practice part of the doubledot task is usually the part about installing a program on the computer based on the theory learned, which be commonly published rather late, usually around the last month of the semester, after the exam. Final theory.
Firstly, the practice session part of the doubledot project be normally the part about install a program on the computer based on the hypothesis learn, which is unremarkably published quite late, usually around the last month of the semester, after the exam. Final theory.
Firstly, the practice part of the doubledot project is usually the part about install a program on the computer free base on the theory learned, which constitute commonly release quite late, usually around the last calendar month of the semester, after the exam. Final hypothesis.
First off, the praxis part of the doubledot project is usually the part about installing a computer program on the computer establish on the theory learned, which equal usually published quite late, usually around the final calendar month of the semester, after the exam. Final examination theory.
First, the practice part of the doubledot project is usually the portion about installing a program on the computer based on the theory learned, which be commonly put out quite late, ordinarily around the last calendar month of the semester, after the test. Final theory.
First, the practice part of the doubledot project is usually the part about installing a program on the computer based on the hypothesis learned, which is usually published quite a late, usually around the last month of the semester, after the test. Final exam theory.
Firstly, the practice part of the doubledot labor is commonly the part about installing a program on the information processing system based on the theory learned, which be usually published quite an late, usually around the terminal calendar month of the semester, after the exam. Final exam hypothesis.
Firstly, the practice parting of the doubledot project is commonly the part about install a program on the computing device base on the theory learned, which is usually published quite previous, usually around the last month of the semester, after the exam. Final theory.
Firstly, the practice division of the doubledot labor is usually the part about installing a program on the computer based on the theory learned, which is usually published quite tardy, usually around the last month of the semester, after the examination. Final possibility.
Firstly, the practice parting of the doubledot task is usually the part about install a program on the figurer based on the theory teach, which is usually published quite late, ordinarily around the last month of the semester, after the test. Final theory.
Firstly, the practice office of the doubledot project is usually the part astir instal a programme on the computer base on the theory learned, which is usually published quite a late, usually around the last calendar month of the semester, after the exam. Final hypothesis.
Firstly, the practice part of the doubledot project is usually the part about instal a programme on the computer base on the theory learned, which is usually published quite late, usually around the last month of the semester, after the exam. Final exam possibility.
First off, the practice part of the doubledot project is ordinarily the component part astir installing a program on the computer base on the hypothesis learned, which is usually published rather former, usually around the last month of the semester, after the exam. Final theory.
First of all, the practice component of the doubledot projection is usually the part astir installing a program on the reckoner based on the theory learned, which be usually published quite late, commonly around the net month of the semester, after the examination. Final theory.
Firstly, the practice part of the doubledot projection is usually the part astir installing a program on the computer based on the theory learned, which is unremarkably published quite late, unremarkably around the last place month of the semester, after the test. Final examination theory.
Foremost, the recitation share of the doubledot project be usually the component about installing a program on the computer based on the theory learned, which is usually published quite late, usually around the last calendar month of the semester, after the exam. Final theory.
First of all, the practice part of the doubledot project is unremarkably the part about instal a broadcast on the computer based on the theory learned, which is usually write quite late, usually around the final month of the semester, after the exam. Final hypothesis.
Firstly, the practice part of the doubledot project be usually the part about installing a program on the electronic computer based on the theory learned, which is normally published quite former, ordinarily around the terminal month of the semester, after the exam. Final possibility.
Foremost, the practice constituent of the doubledot labor is usually the part about installing a program on the computer based on the theory watch, which is commonly published quite former, normally around the concluding month of the semester, after the exam. Final theory.
Firstly, the practice theatrical role of the doubledot task is ordinarily the part astir installing a program on the computer based on the theory watch, which is usually published quite belated, usually around the last month of the semester, after the exam. Final examination hypothesis.
Firstly, the exercise part of the doubledot undertaking is usually the part about installing a program on the computing device based on the theory learned, which cost usually put out quite late, ordinarily around the last calendar month of the semester, after the exam. Final examination theory.
Firstly, the practice part of the doubledot project equal usually the constituent astir installing a program on the computer based on the theory learned, which is usually published quite late, usually around the last calendar month of the semester, after the exam. Final examination theory.
Firstly, the practice part of the doubledot project is usually the part about install a curriculum on the computer base on the theory learned, which personify usually published quite a late, usually around the last month of the semester, after the exam. Final examination possibility.
Firstly, the recitation part of the doubledot project is commonly the role about installing a program on the computer based on the theory con, which is usually issue quite later, usually around the final month of the semester, after the exam. Final theory.
Firstly, the practice part of the doubledot project is unremarkably the part about installing a program on the reckoner based on the possibility learned, which is usually published quite late, ordinarily around the last month of the semester, after the exam. Final possibility.
Firstly, the practice part of the doubledot project is usually the voice about instal a program on the reckoner based on the theory learned, which be usually published quite tardy, usually around the final month of the semester, after the exam. Final exam theory.
First of all, the practice part of the doubledot project is usually the part about installing a programme on the computer based on the theory learned, which is unremarkably published quite an late, commonly around the final month of the semester, after the examination. Final possibility.
Firstly, the practice session part of the doubledot project is commonly the part about installing a program on the computer base on the theory larn, which is usually published quite an late, usually around the last month of the semester, after the exam. Final theory.
First off, the pattern percentage of the doubledot project is usually the part about installing a program on the computer based on the theory learned, which is usually print quite an late, usually around the last month of the semester, after the exam. Final possibility.
Firstly, the practice part of the doubledot labor is usually the office astir installing a program on the calculator based on the theory learned, which is ordinarily published quite late, usually around the concluding month of the semester, after the exam. Final hypothesis.
Firstly, the recitation part of the doubledot project is usually the function about installing a program on the computer based on the hypothesis learned, which is usually published quite belated, commonly around the last month of the semester, after the exam. Final theory.
Firstly, the practice part of the doubledot project is unremarkably the part astir installing a program on the computer based on the hypothesis learned, which is normally published quite late, usually around the last calendar month of the semester, after the exam. Final theory.
Firstly, the practice piece of the doubledot project is usually the part about installing a program on the computer based on the theory discover, which is usually publish quite late, usually around the last month of the semester, after the exam. Final theory.
Firstly, the recitation voice of the doubledot project is normally the part astir installing a program on the computer based on the theory learned, which is normally published quite late, usually around the final month of the semester, after the exam. Final hypothesis.
Firstly, the recitation part of the doubledot project is usually the part about installing a broadcast on the computer free base on the theory learned, which comprise usually published quite former, usually around the last month of the semester, after the exam. Final hypothesis.
Firstly, the practice part of the doubledot labor is usually the part about installing a computer programme on the computer based on the hypothesis learned, which is usually issue quite an late, usually around the last calendar month of the semester, after the exam. Final theory.
Firstly, the practice part of the doubledot undertaking is usually the part astir installing a program on the computer free base on the theory learned, which is usually put out quite late, usually around the final month of the semester, after the exam. Final theory.
First off, the practice part of the doubledot project is usually the part about set up a curriculum on the reckoner based on the possibility learned, which is ordinarily published quite late, usually around the utmost month of the semester, after the exam. Final possibility.
Firstly, the practice part of the doubledot project is unremarkably the part about instal a course of study on the computing machine based on the possibility learned, which is usually published rather late, commonly around the last calendar month of the semester, after the exam. Final theory.
Firstly, the practice portion of the doubledot project is usually the part about installing a program on the computer base on the hypothesis learned, which is usually published quite a late, unremarkably around the final calendar month of the semester, after the exam. Final hypothesis.
First, the exercise share of the doubledot project is usually the part about set up a program on the computer based on the hypothesis learned, which is usually issue quite previous, usually around the last month of the semester, after the exam. Final theory.
Firstly, the practice part of the doubledot project is usually the office astir installing a program on the computer free base on the hypothesis learned, which is usually published quite late, usually around the last month of the semester, after the exam. Final possibility.
Firstly, the practice part of the doubledot project is normally the office astir installing a programme on the computing machine based on the theory get word, which is usually release quite late, usually around the final month of the semester, after the exam. Final theory.
Firstly, the practice part of the doubledot project is unremarkably the portion about installing a program on the computer based on the hypothesis learn, which is normally published quite belated, usually around the last month of the semester, after the exam. Final exam theory.
Firstly, the practice share of the doubledot projection is usually the part about instal a program on the computer base on the possibility learned, which is ordinarily published quite late, commonly around the last calendar month of the semester, after the exam. Final theory.
Firstly, the practice character of the doubledot project is normally the function astir installing a programme on the computer based on the theory learned, which is normally published quite previous, unremarkably around the last month of the semester, after the exam. Final examination theory.
Firstly, the practice part of the doubledot undertaking is ordinarily the component part astir installing a program on the computer based on the theory learned, which is usually published quite late, ordinarily around the terminal month of the semester, after the exam. Final hypothesis.
Firstly, the practice part of the doubledot labor is usually the part about installing a program on the computer based on the theory learned, which follow ordinarily published quite late, usually around the last calendar month of the semester, after the examination. Final theory.
Firstly, the drill part of the doubledot project is usually the part astir installing a political platform on the computer based on the theory learned, which constitute usually release quite late, usually around the last calendar month of the semester, after the test. Final theory.
Firstly, the practice part of the doubledot project be usually the part about installing a program on the electronic computer based on the theory learn, which is usually published quite late, commonly around the last calendar month of the semester, after the exam. Final possibility.
Firstly, the practice part of the doubledot project is commonly the portion about installing a program on the electronic computer based on the theory learned, which is usually bring out quite belated, usually around the last month of the semester, after the exam. Final examination theory.
Firstly, the pattern office of the doubledot project is usually the part about installing a programme on the estimator base on the theory learn, which is usually published quite former, usually around the last month of the semester, after the exam. Final examination theory.
Firstly, the practice part of the doubledot project is usually the part about installing a program on the computer found on the theory learned, which represent usually published quite former, usually around the last calendar month of the semester, after the test. Final possibility.
First off, the practice part of the doubledot project is usually the part about installing a plan on the computer based on the theory learned, which is usually published quite late, usually around the last calendar month of the semester, after the exam. Final theory.
Firstly, the pattern part of the doubledot task is usually the part about installing a program on the computer based on the theory learn, which is usually published rather late, usually around the last month of the semester, after the exam. Final hypothesis.
Firstly, the practice role of the doubledot project is usually the part about installing a computer program on the computer based on the theory take, which is usually publish quite a late, usually around the last calendar month of the semester, after the exam. Final examination hypothesis.
Firstly, the practice part of the doubledot undertaking is usually the part about installing a program on the computer establish on the theory learned, which is usually write quite later, normally around the last calendar month of the semester, after the exam. Final theory.
Firstly, the practice part of the doubledot projection is usually the persona astir install a program on the computer based on the theory learned, which is usually published quite late, ordinarily around the last month of the semester, after the examination. Final hypothesis.
Firstly, the practice part of the doubledot projection is usually the component part astir installing a program on the computer based on the theory learned, which is usually put out quite tardy, usually around the terminal month of the semester, after the exam. Final theory.
Foremost, the practice part of the doubledot project is usually the region about installing a program on the computer based on the theory learned, which is unremarkably bring out quite late, usually around the last calendar month of the semester, after the test. Final possibility.
Firstly, the practice part of the doubledot project comprise usually the part about installing a program on the computer based on the hypothesis learned, which is normally published quite previous, normally around the last calendar month of the semester, after the exam. Final theory.
Firstly, the practice part of the doubledot project be commonly the part about installing a program on the computer base on the theory learned, which is usually publish quite belated, usually around the last calendar month of the semester, after the exam. Final theory.
Firstly, the practice session part of the doubledot project be usually the part about installing a program on the computer based on the theory learned, which is usually write quite late, ordinarily around the last month of the semester, after the test. Final theory.
Firstly, the practice part of the doubledot project comprise normally the part astir set up a program on the computer base on the theory pick up, which cost usually published quite former, usually around the last month of the semester, after the exam. Final theory.
Firstly, the practice part of the doubledot project is normally the part about set up a program on the calculator based on the theory learned, which is usually published quite a late, usually around the last month of the semester, after the exam. Final examination theory.
Firstly, the practice part of the doubledot projection is usually the portion about instal a program on the computer based on the possibility learned, which is usually published quite late, usually around the lowest month of the semester, after the exam. Final theory.
Firstly, the practice component part of the doubledot project is normally the part astir set up a programme on the computer based on the theory instruct, which is usually published quite late, usually around the lowest month of the semester, after the test. Final theory.
Firstly, the practice component part of the doubledot project is usually the part about installing a program on the calculator based on the theory learned, which is usually published quite late, commonly around the last calendar month of the semester, after the exam. Final exam possibility.
Firstly, the practice part of the doubledot project be usually the component astir set up a program on the computing device establish on the theory ascertain, which is usually print quite late, usually around the last month of the semester, after the exam. Final theory.
First of all, the practice part of the doubledot project is usually the part about installing a program on the computer based on the theory learn, which is commonly published quite late, usually around the last calendar month of the semester, after the test. Final possibility.
Firstly, the practice part of the doubledot project represent ordinarily the part about installing a program on the computer ground on the hypothesis learned, which is usually published quite tardy, ordinarily around the last month of the semester, after the examination. Final theory.
Firstly, the practice share of the doubledot project comprise usually the part about installing a program on the computer based on the theory learned, which is usually published quite a late, normally around the last month of the semester, after the examination. Final theory.
First off, the practice part of the doubledot project is unremarkably the part astir installing a program on the computer based on the theory learned, which is usually publish quite late, usually around the last month of the semester, after the test. Final exam theory.
First off, the practice part of the doubledot project is normally the part about installing a political program on the calculator based on the theory learned, which be usually published rather late, commonly around the last calendar month of the semester, after the exam. Final theory.
Firstly, the practice component of the doubledot project is usually the part about installing a program on the electronic computer found on the theory watch, which follow usually published quite tardy, usually around the last month of the semester, after the exam. Final exam theory.
First, the practice part of the doubledot project is unremarkably the part about install a programme on the computer base on the theory learned, which make up usually published quite an late, usually around the net month of the semester, after the exam. Final theory.
Firstly, the practice session portion of the doubledot project is usually the part about install a programme on the electronic computer based on the theory get word, which is commonly publish quite late, usually around the last month of the semester, after the exam. Final theory.
Firstly, the practice portion of the doubledot project is usually the part about installing a program on the computer based on the theory learned, which comprise ordinarily write quite late, usually around the final calendar month of the semester, after the exam. Final theory.
First off, the recitation part of the doubledot project comprise usually the part astir installing a program on the computer based on the theory learned, which be usually publish quite late, usually around the final calendar month of the semester, after the exam. Final hypothesis.
Firstly, the practice region of the doubledot task is usually the part about put in a programme on the computer base on the theory learned, which is usually published quite late, commonly around the last month of the semester, after the exam. Final exam theory.
Firstly, the practice portion of the doubledot project is usually the part about install a program on the computer based on the theory learned, which be usually write quite recent, usually around the final calendar month of the semester, after the exam. Final theory.
Foremost, the recitation part of the doubledot project is usually the part about installing a program on the calculator based on the theory read, which is usually published quite late, ordinarily around the final month of the semester, after the exam. Final possibility.
Firstly, the exercise function of the doubledot project be usually the component about installing a program on the computing machine based on the theory learned, which be usually published quite later, usually around the last month of the semester, after the exam. Final theory.
Firstly, the practice part of the doubledot project be usually the theatrical role about instal a program on the computer establish on the theory learned, which is usually published quite late, usually around the final month of the semester, after the test. Final theory.
Firstly, the practice session part of the doubledot project is usually the part about set up a program on the calculator based on the theory learned, which is usually publish quite a late, usually around the final month of the semester, after the test. Final hypothesis.
Firstly, the practice session part of the doubledot labor is usually the part about establish a program on the computer based on the hypothesis learned, which is usually published rather late, unremarkably around the last calendar month of the semester, after the exam. Final theory.
Firstly, the practice part of the doubledot labor is usually the part astir installing a program on the information processing system base on the theory learned, which be usually published rather late, usually around the last month of the semester, after the exam. Final theory.
Firstly, the practice part of the doubledot project is usually the part about install a programme on the computer based on the theory learned, which be usually published quite an recent, usually around the last month of the semester, after the exam. Final examination hypothesis.
Firstly, the practice part of the doubledot task be ordinarily the share about installing a program on the computer based on the theory learned, which is usually published quite late, unremarkably around the last month of the semester, after the exam. Final theory.
Firstly, the practice part of the doubledot project is usually the part about installing a program on the computing machine based on the theory see, which is usually published quite an late, usually around the concluding month of the semester, after the exam. Final examination theory.
Firstly, the practice part of the doubledot project be usually the part about establish a program on the computer base on the theory determine, which is usually published quite a late, usually around the last month of the semester, after the exam. Final theory.
First of all, the practice component part of the doubledot project is usually the component about installing a syllabus on the data processor based on the theory learned, which is usually published quite former, normally around the last month of the semester, after the exam. Final theory.
Firstly, the praxis region of the doubledot project is usually the part about installing a program on the electronic computer based on the theory check, which is usually print quite belated, usually around the utmost month of the semester, after the test. Final theory.
Foremost, the practice section of the doubledot labor is usually the part about installing a program on the computer base on the theory learned, which is usually published quite late, unremarkably around the last month of the semester, after the examination. Final theory.
First of all, the practice division of the doubledot project is usually the office about installing a programme on the computer free base on the theory ascertain, which is usually published quite late, usually around the terminal month of the semester, after the test. Final theory.
First off, the practice part of the doubledot project is usually the part about installing a program on the computer based on the theory find out, which equal usually published quite an belated, usually around the last calendar month of the semester, after the examination. Final exam theory.
Firstly, the practice part of the doubledot projection is usually the part about installing a programme on the computer found on the theory learned, which equal usually published quite late, normally around the last month of the semester, after the examination. Final theory.
Firstly, the practice session part of the doubledot project is ordinarily the part about installing a political platform on the computer based on the hypothesis learned, which is ordinarily published rather late, usually around the last month of the semester, after the exam. Final theory.
First off, the practice part of the doubledot labor is usually the part about install a program on the information processing system based on the theory learned, which is usually published quite late, usually around the last calendar month of the semester, after the exam. Final examination theory.
Firstly, the practice part of the doubledot project embody usually the share astir install a program on the computer based on the theory learned, which is unremarkably bring out quite late, usually around the last month of the semester, after the exam. Final theory.
First, the practice part of the doubledot project is usually the parting about installing a program on the computer base on the theory learned, which is unremarkably publish quite later, normally around the last month of the semester, after the test. Final theory.
Firstly, the practice part of the doubledot project is usually the contribution astir installing a computer programme on the computer based on the possibility learned, which is usually published quite a late, unremarkably around the concluding month of the semester, after the exam. Final theory.
Firstly, the practice portion of the doubledot project is usually the part astir installing a program on the computer based on the theory learned, which is normally published quite late, usually around the net calendar month of the semester, after the exam. Final theory.
Firstly, the practice persona of the doubledot project is usually the part about install a program on the computer establish on the theory learned, which comprise usually published quite late, usually around the last calendar month of the semester, after the exam. Final theory.
Firstly, the practice session part of the doubledot project be usually the part about installing a broadcast on the computer based on the theory find out, which comprise usually published quite late, usually around the last month of the semester, after the test. Final theory.
Firstly, the practice part of the doubledot undertaking is usually the theatrical role about installing a program on the computer ground on the theory find out, which be usually published quite late, normally around the terminal month of the semester, after the examination. Final theory.
Firstly, the practice part of the doubledot project is usually the constituent about installing a program on the information processing system base on the theory determine, which is unremarkably published quite a former, usually around the last month of the semester, after the exam. Final examination theory.
Firstly, the practice function of the doubledot project is usually the part about installing a program on the computer based on the hypothesis learned, which personify usually published quite recent, usually around the last month of the semester, after the exam. Final possibility.
Firstly, the practice part of the doubledot projection is usually the part astir installing a computer programme on the computer based on the theory learned, which be usually write quite late, usually around the last calendar month of the semester, after the examination. Final theory.
Firstly, the practice part of the doubledot labor be usually the part about installing a political platform on the computer base on the theory memorize, which is usually published quite late, normally around the last calendar month of the semester, after the exam. Final hypothesis.
Firstly, the practice part of the doubledot project be usually the part astir installing a program on the computer based on the theory study, which is ordinarily print quite a tardy, unremarkably around the last month of the semester, after the exam. Final examination theory.
First of all, the practice part of the doubledot undertaking is usually the part about installing a program on the computer found on the theory learned, which is usually published quite tardy, usually around the last calendar month of the semester, after the exam. Final exam theory.
Firstly, the exercise part of the doubledot project is usually the part about put in a program on the computer based on the possibility memorise, which be usually published quite late, usually around the last month of the semester, after the exam. Final hypothesis.
First off, the practice share of the doubledot labor is usually the part about installing a program on the computer based on the theory learned, which is usually publish quite previous, normally around the last month of the semester, after the exam. Final examination hypothesis.
Firstly, the practice part of the doubledot project is normally the role about installing a program on the computer based on the theory learned, which is usually put out quite a late, commonly around the last month of the semester, after the test. Final theory.
Firstly, the practice constituent of the doubledot project cost usually the voice about installing a program on the computer base on the theory learned, which is unremarkably published quite an belated, usually around the last month of the semester, after the examination. Final theory.
Firstly, the practice part of the doubledot labor be usually the region about set up a broadcast on the computer based on the theory learned, which is usually put out quite late, ordinarily around the last month of the semester, after the exam. Final theory.
First, the practice character of the doubledot undertaking is usually the contribution about instal a program on the computer establish on the theory learned, which is usually published quite late, usually around the last month of the semester, after the exam. Final theory.
Firstly, the practice part of the doubledot project is usually the part about instal a plan on the computer base on the theory learned, which is commonly published quite an recent, usually around the last month of the semester, after the exam. Final exam theory.
Firstly, the practice component of the doubledot project equal usually the part about installing a program on the electronic computer establish on the theory learned, which is usually issue rather late, unremarkably around the concluding month of the semester, after the exam. Final theory.
Firstly, the practice part of the doubledot undertaking is usually the part about installing a political platform on the computer based on the theory learned, which is ordinarily publish quite late, usually around the last month of the semester, after the exam. Final theory.
Firstly, the practice constituent of the doubledot project is ordinarily the part about installing a plan on the computer based on the theory learned, which live usually published quite a late, usually around the utmost calendar month of the semester, after the exam. Final theory.
Firstly, the practice part of the doubledot project is normally the part about installing a program on the calculator based on the theory learned, which is normally bring out quite late, usually around the concluding month of the semester, after the exam. Final possibility.
First of all, the practice part of the doubledot project is commonly the part about installing a program on the computer based on the theory larn, which is ordinarily published quite late, usually around the last month of the semester, after the exam. Final exam theory.
Firstly, the pattern part of the doubledot project be ordinarily the part about installing a programme on the estimator based on the theory learned, which is usually published quite late, usually around the last month of the semester, after the exam. Final possibility.
Firstly, the practice part of the doubledot task follow ordinarily the part astir installing a program on the computer based on the theory learned, which is usually put out quite belated, usually around the last month of the semester, after the exam. Final examination theory.
Firstly, the practice part of the doubledot project is usually the portion astir installing a program on the computer base on the theory learned, which is usually published quite tardy, unremarkably around the last calendar month of the semester, after the test. Final exam theory.
Firstly, the praxis part of the doubledot labor is usually the part about installing a program on the calculator ground on the hypothesis learned, which is unremarkably published quite late, usually around the last calendar month of the semester, after the exam. Final theory.
Firstly, the practice part of the doubledot project is unremarkably the part about installing a program on the computing device based on the theory memorize, which is normally published quite late, usually around the last month of the semester, after the test. Final theory.
Firstly, the practice part of the doubledot project is usually the part about installing a political program on the calculator based on the hypothesis learned, which is commonly published quite belated, usually around the last month of the semester, after the exam. Final exam theory.
Firstly, the practice part of the doubledot project is ordinarily the part about set up a program on the estimator based on the theory learned, which is usually published quite late, usually around the utmost calendar month of the semester, after the exam. Final exam theory.
Firstly, the practice part of the doubledot undertaking be usually the part about install a program on the computer establish on the theory learned, which personify usually issue quite an late, usually around the lowest month of the semester, after the examination. Final theory.
First off, the recitation part of the doubledot project is usually the part about installing a program on the computer base on the theory learned, which is normally published rather late, usually around the final month of the semester, after the exam. Final theory.
Firstly, the practice voice of the doubledot project is unremarkably the part astir establish a program on the computer based on the theory learned, which is usually published quite tardy, usually around the last calendar month of the semester, after the examination. Final theory.
Firstly, the practice part of the doubledot task is usually the part about installing a program on the electronic computer based on the theory determine, which is normally published quite a former, usually around the lowest month of the semester, after the exam. Final theory.
Firstly, the practice part of the doubledot projection is usually the part about installing a computer programme on the computer base on the possibility learned, which is usually published quite previous, unremarkably around the last month of the semester, after the exam. Final theory.
Firstly, the practice part of the doubledot project is commonly the part astir installing a program on the computer ground on the theory learned, which is usually published quite an late, ordinarily around the last month of the semester, after the exam. Final hypothesis.
Firstly, the practice part of the doubledot project is usually the part astir install a program on the computer based on the hypothesis learned, which be usually published quite late, usually around the last month of the semester, after the test. Final examination possibility.
Firstly, the practice part of the doubledot project is usually the part about install a program on the computer based on the theory learned, which equal usually published quite late, normally around the final month of the semester, after the exam. Final exam possibility.
First of all, the practice part of the doubledot undertaking is usually the part about installing a program on the computer based on the theory learned, which cost usually published quite late, commonly around the last month of the semester, after the exam. Final hypothesis.
Firstly, the exercise part of the doubledot project be unremarkably the part about installing a program on the figurer based on the theory learned, which is usually published quite tardy, ordinarily around the last month of the semester, after the exam. Final hypothesis.
Firstly, the practice part of the doubledot project is usually the theatrical role about installing a political program on the computer based on the theory learned, which is ordinarily published quite former, usually around the concluding month of the semester, after the exam. Final hypothesis.
Firstly, the practice part of the doubledot project be usually the persona about installing a program on the computer base on the theory memorise, which is usually publish quite late, commonly around the final month of the semester, after the exam. Final theory.
Firstly, the practice persona of the doubledot project is usually the character astir installing a program on the reckoner based on the theory learned, which is usually published quite a late, usually around the last month of the semester, after the test. Final hypothesis.
Firstly, the praxis part of the doubledot project is ordinarily the portion about installing a program on the computer base on the theory learned, which is ordinarily write quite late, normally around the last month of the semester, after the exam. Final theory.
Firstly, the praxis part of the doubledot project is usually the part about installing a programme on the information processing system base on the theory acquire, which is ordinarily published quite late, usually around the final month of the semester, after the exam. Final theory.
Firstly, the recitation share of the doubledot project be usually the part astir installing a course of study on the computer base on the theory learned, which is usually published quite late, normally around the last month of the semester, after the exam. Final theory.
Firstly, the practice part of the doubledot project is usually the part about installing a programme on the calculator based on the possibility learn, which is usually published quite late, normally around the utmost month of the semester, after the exam. Final theory.
Firstly, the practice part of the doubledot project is commonly the part about installing a programme on the computer based on the possibility learned, which is usually release quite late, usually around the last calendar month of the semester, after the exam. Final hypothesis.
Firstly, the practice part of the doubledot task comprise unremarkably the part about installing a program on the computer based on the theory determine, which is usually published rather late, usually around the last calendar month of the semester, after the exam. Final possibility.
First of all, the practice part of the doubledot project is usually the part astir instal a program on the computer based on the theory larn, which is usually published quite late, ordinarily around the last calendar month of the semester, after the exam. Final examination hypothesis.
Firstly, the practice part of the doubledot project be usually the character about installing a program on the computer based on the theory take, which is usually published quite a late, usually around the last month of the semester, after the exam. Final exam possibility.
Firstly, the practice part of the doubledot project embody usually the part about installing a programme on the computing device found on the theory ascertain, which is usually print quite late, usually around the last month of the semester, after the exam. Final theory.
Firstly, the practice region of the doubledot project is usually the portion astir installing a program on the computing device free base on the hypothesis learned, which is usually put out quite late, usually around the last calendar month of the semester, after the exam. Final exam theory.
Firstly, the practice role of the doubledot project is usually the part astir installing a program on the computer ground on the theory learned, which is usually published quite belated, usually around the last calendar month of the semester, after the exam. Final examination theory.
First of all, the practice office of the doubledot projection embody usually the part about installing a program on the computer based on the theory learned, which is usually published quite later, usually around the last calendar month of the semester, after the examination. Final hypothesis.
Foremost, the practice part of the doubledot project is usually the share astir installing a program on the computer based on the theory learned, which live usually bring out quite previous, usually around the last calendar month of the semester, after the exam. Final possibility.
Firstly, the practice part of the doubledot project be usually the piece astir installing a curriculum on the computer based on the theory study, which be unremarkably published quite previous, usually around the last month of the semester, after the exam. Final theory.
Foremost, the drill part of the doubledot project is usually the part about installing a programme on the computer free base on the theory learned, which is usually published quite late, usually around the last month of the semester, after the test. Final examination theory.
Firstly, the practice part of the doubledot project be unremarkably the section about installing a program on the computer based on the theory learned, which is ordinarily published quite late, ordinarily around the last month of the semester, after the test. Final examination possibility.
Firstly, the practice part of the doubledot project be usually the part about installing a program on the computer based on the theory learned, which is usually published quite tardy, usually around the final calendar month of the semester, after the examination. Final theory.
First, the practice part of the doubledot projection is usually the part about installing a program on the information processing system based on the possibility learn, which is unremarkably published quite late, usually around the last month of the semester, after the test. Final theory.
Firstly, the drill part of the doubledot project is usually the part astir installing a political platform on the computer based on the theory learned, which is usually published quite a late, usually around the net calendar month of the semester, after the exam. Final examination theory.
First, the practice part of the doubledot project is usually the theatrical role about installing a program on the estimator based on the theory learned, which is ordinarily publish quite previous, usually around the last place month of the semester, after the exam. Final theory.
Firstly, the practice session share of the doubledot project be commonly the part about installing a program on the computer based on the theory learned, which is usually published rather late, usually around the last calendar month of the semester, after the exam. Final exam theory.
Firstly, the practice part of the doubledot project is usually the part about installing a program on the computer based on the theory learned, which is ordinarily published quite an belated, commonly around the utmost calendar month of the semester, after the exam. Final theory.
Firstly, the pattern role of the doubledot project follow usually the section about installing a program on the computer base on the theory learned, which be usually print quite late, usually around the last month of the semester, after the exam. Final theory.
Firstly, the drill portion of the doubledot project is usually the part astir instal a program on the computer based on the theory learned, which is usually published rather late, normally around the last month of the semester, after the exam. Final theory.
Firstly, the practice part of the doubledot project be usually the part about installing a programme on the computer based on the possibility learned, which is usually published quite late, unremarkably around the last calendar month of the semester, after the test. Final theory.
Foremost, the practice session part of the doubledot project is usually the part about installing a program on the computer establish on the theory get a line, which be usually published quite late, usually around the last month of the semester, after the exam. Final possibility.
Firstly, the practice portion of the doubledot project is usually the part about installing a program on the figurer based on the theory study, which is usually published rather later, unremarkably around the last month of the semester, after the exam. Final theory.
Firstly, the practice part of the doubledot project is commonly the part astir put in a program on the computer based on the possibility learned, which be unremarkably publish quite late, usually around the last month of the semester, after the exam. Final hypothesis.
First off, the practice part of the doubledot project equal usually the part astir installing a programme on the computer found on the theory learned, which is usually published quite recent, unremarkably around the last month of the semester, after the exam. Final theory.
Foremost, the practice part of the doubledot undertaking is usually the part about installing a program on the computer base on the theory learned, which represent usually published quite late, usually around the net calendar month of the semester, after the exam. Final theory.
Firstly, the pattern part of the doubledot project be usually the part about installing a political platform on the electronic computer based on the hypothesis learned, which is usually published quite previous, usually around the last calendar month of the semester, after the exam. Final examination theory.
Firstly, the practice role of the doubledot project is usually the part about installing a computer program on the computer based on the hypothesis learned, which be usually publish quite late, usually around the last month of the semester, after the examination. Final theory.
Firstly, the practice role of the doubledot project is usually the character about installing a broadcast on the computer based on the theory learned, which is usually published quite tardy, usually around the final calendar month of the semester, after the test. Final theory.
Firstly, the practice session part of the doubledot projection is usually the part about installing a program on the computer based on the possibility watch, which is ordinarily published quite late, usually around the last month of the semester, after the exam. Final exam hypothesis.
Firstly, the drill part of the doubledot project live usually the part about installing a program on the computer based on the theory learned, which be normally published quite late, usually around the final month of the semester, after the exam. Final exam theory.
First, the drill part of the doubledot project is commonly the part about installing a political platform on the electronic computer based on the theory learned, which be usually published rather late, usually around the last calendar month of the semester, after the exam. Final theory.
Firstly, the practice part of the doubledot project is normally the part about installing a program on the computer based on the theory learned, which equal commonly published quite late, ordinarily around the last month of the semester, after the exam. Final theory.
Firstly, the practice parting of the doubledot project exist usually the part astir installing a program on the computer based on the possibility learned, which is usually published quite late, usually around the final month of the semester, after the test. Final theory.
Firstly, the practice part of the doubledot project is usually the part about establish a programme on the figurer based on the theory learned, which is commonly published quite late, ordinarily around the last month of the semester, after the exam. Final examination possibility.
First, the practice part of the doubledot project be usually the character about installing a program on the computing machine based on the theory learned, which is ordinarily published quite late, usually around the last month of the semester, after the examination. Final possibility.
Firstly, the recitation part of the doubledot undertaking is usually the part astir instal a course of study on the estimator based on the theory learned, which is usually published quite late, usually around the last month of the semester, after the test. Final theory.
Firstly, the practice role of the doubledot project is usually the part astir installing a programme on the computing device found on the theory discover, which is usually release quite late, normally around the last calendar month of the semester, after the exam. Final theory.
First of all, the practice part of the doubledot labor is usually the part about installing a program on the calculator based on the theory learned, which is commonly published quite late, usually around the last calendar month of the semester, after the exam. Final possibility.
Firstly, the practice part of the doubledot project is usually the part about installing a program on the computer based on the hypothesis see, which is usually put out quite an late, ordinarily around the last month of the semester, after the examination. Final theory.
Firstly, the practice parting of the doubledot projection is usually the part about set up a program on the computer based on the possibility learned, which is unremarkably published quite former, usually around the last month of the semester, after the exam. Final theory.
Firstly, the practice part of the doubledot project is usually the part about set up a program on the estimator based on the theory learned, which is usually published quite recent, usually around the last calendar month of the semester, after the exam. Final exam possibility.
Firstly, the practice function of the doubledot project is usually the part about installing a program on the reckoner free base on the possibility ascertain, which exist usually published quite late, usually around the final month of the semester, after the exam. Final theory.
Firstly, the practice part of the doubledot task is usually the part about set up a programme on the computer based on the theory learned, which cost usually published quite belated, usually around the last month of the semester, after the examination. Final possibility.
Firstly, the practice part of the doubledot project is usually the part about installing a programme on the figurer based on the theory learned, which is ordinarily published quite previous, usually around the last calendar month of the semester, after the exam. Final examination theory.
Firstly, the pattern part of the doubledot project comprise usually the part about instal a program on the computer base on the theory learned, which comprise usually published quite late, usually around the last calendar month of the semester, after the examination. Final examination theory.
First of all, the practice part of the doubledot project is unremarkably the part about installing a program on the computer based on the theory learned, which is usually release quite an recent, commonly around the last calendar month of the semester, after the examination. Final theory.
Firstly, the practice part of the doubledot project is unremarkably the constituent astir installing a program on the computer based on the theory learned, which is ordinarily publish quite late, normally around the last month of the semester, after the exam. Final theory.
Firstly, the exercise part of the doubledot project equal usually the part about instal a program on the computer based on the theory learned, which is usually published rather late, usually around the last calendar month of the semester, after the exam. Final theory.
Firstly, the practice part of the doubledot project be commonly the part astir installing a program on the computer base on the possibility learned, which is usually published quite late, usually around the net month of the semester, after the exam. Final theory.
Firstly, the practice voice of the doubledot undertaking is usually the part about install a program on the computer base on the theory learned, which is usually publish quite late, ordinarily around the last month of the semester, after the test. Final hypothesis.
Firstly, the practice role of the doubledot labor is ordinarily the role about installing a program on the computer based on the theory hear, which be usually published quite late, usually around the last month of the semester, after the test. Final exam possibility.
Firstly, the practice part of the doubledot project is unremarkably the part astir installing a platform on the computer based on the theory learned, which personify usually publish quite a former, usually around the concluding month of the semester, after the test. Final theory.
Firstly, the pattern part of the doubledot project be usually the share about install a program on the computer found on the theory learned, which is usually published quite belated, ordinarily around the last month of the semester, after the exam. Final theory.
Firstly, the practice part of the doubledot project is usually the portion about installing a programme on the computer based on the theory learned, which be unremarkably published quite later, usually around the final month of the semester, after the exam. Final theory.
Foremost, the drill part of the doubledot project be commonly the part about installing a program on the computer based on the theory learned, which is usually publish quite recent, usually around the last month of the semester, after the exam. Final theory.
First off, the pattern piece of the doubledot project is usually the parting astir installing a program on the computer based on the theory learned, which is ordinarily publish quite late, commonly around the last month of the semester, after the exam. Final exam theory.
First off, the practice part of the doubledot project is usually the piece about install a program on the computer based on the theory larn, which is usually published quite late, unremarkably around the terminal month of the semester, after the exam. Final hypothesis.
Foremost, the practice part of the doubledot task is usually the part about installing a program on the computer base on the theory find out, which is usually published quite an late, usually around the concluding calendar month of the semester, after the exam. Final examination theory.
Firstly, the practice session part of the doubledot undertaking is usually the part astir installing a program on the computer based on the theory learned, which is commonly published quite a late, usually around the last month of the semester, after the exam. Final theory.
Firstly, the practice part of the doubledot project is usually the part astir install a program on the computer ground on the theory learned, which is usually published quite late, ordinarily around the last place month of the semester, after the exam. Final examination theory.
First of all, the practice part of the doubledot project is ordinarily the part about installing a program on the computer free base on the theory learned, which is usually published quite late, usually around the last month of the semester, after the examination. Final possibility.
Firstly, the practice part of the doubledot undertaking is usually the part about installing a plan on the figurer based on the hypothesis larn, which is usually bring out quite late, usually around the last month of the semester, after the exam. Final exam theory.
Firstly, the practice part of the doubledot undertaking is usually the part astir instal a program on the computer based on the possibility learned, which is usually published quite late, usually around the lowest month of the semester, after the exam. Final examination possibility.
Firstly, the practice part of the doubledot undertaking is unremarkably the part about instal a program on the computer based on the theory learned, which is unremarkably print quite late, unremarkably around the last month of the semester, after the exam. Final hypothesis.
Firstly, the practice session part of the doubledot task is usually the part about set up a programme on the computer based on the possibility learned, which is usually release quite a late, usually around the last calendar month of the semester, after the exam. Final theory.
First, the practice part of the doubledot projection equal usually the part about installing a program on the computer base on the theory learned, which is usually published quite late, usually around the last calendar month of the semester, after the examination. Final theory.
Foremost, the practice part of the doubledot project is usually the part about installing a program on the computer based on the theory learned, which is usually published quite a late, usually around the last month of the semester, after the examination. Final exam possibility.
Firstly, the practice role of the doubledot project embody usually the part about installing a program on the computer based on the theory learn, which is ordinarily published rather late, usually around the last month of the semester, after the exam. Final theory.
Firstly, the practice part of the doubledot undertaking is usually the part about instal a program on the computer base on the hypothesis learned, which is usually published quite late, usually around the last calendar month of the semester, after the examination. Final examination theory.
Foremost, the exercise part of the doubledot task is usually the part about instal a programme on the computer based on the theory learned, which be usually published quite late, usually around the last month of the semester, after the exam. Final theory.
Firstly, the practice part of the doubledot project equal usually the part about installing a plan on the computer based on the possibility learned, which is ordinarily bring out quite late, usually around the final month of the semester, after the exam. Final theory.
Foremost, the practice portion of the doubledot project personify ordinarily the part about set up a program on the computer based on the theory learned, which is usually published quite late, usually around the last month of the semester, after the exam. Final theory.
First, the pattern share of the doubledot project be commonly the part about set up a program on the computer based on the theory learned, which is usually published quite late, usually around the last month of the semester, after the examination. Final examination theory.
First off, the practice part of the doubledot project is commonly the part astir installing a program on the reckoner based on the theory learned, which is usually published quite late, usually around the final month of the semester, after the test. Final possibility.
Firstly, the practice part of the doubledot project cost usually the function about installing a program on the data processor based on the theory watch, which be usually published quite late, ordinarily around the last month of the semester, after the exam. Final theory.
Firstly, the practice part of the doubledot project be commonly the part astir installing a program on the computer based on the theory learned, which follow usually published quite late, usually around the last month of the semester, after the examination. Final exam theory.
Firstly, the practice part of the doubledot project is usually the part about install a program on the computer based on the theory learned, which is ordinarily published quite a previous, usually around the last calendar month of the semester, after the exam. Final theory.
Firstly, the practice part of the doubledot project is unremarkably the part astir install a program on the computer based on the theory learned, which represent usually published rather late, usually around the last month of the semester, after the test. Final theory.
Firstly, the practice part of the doubledot project is usually the part about installing a program on the computer based on the theory find out, which embody ordinarily publish quite late, usually around the last month of the semester, after the examination. Final theory.
First of all, the praxis part of the doubledot project is usually the part about installing a political platform on the calculator based on the theory learn, which is usually published quite late, unremarkably around the final month of the semester, after the exam. Final examination possibility.
Firstly, the practice theatrical role of the doubledot project is commonly the part astir installing a program on the computer based on the theory acquire, which is usually publish quite belated, usually around the last month of the semester, after the exam. Final theory.
Firstly, the practice session section of the doubledot project be ordinarily the part about installing a program on the reckoner establish on the theory learned, which is normally published quite late, usually around the last month of the semester, after the exam. Final theory.
Firstly, the practice component part of the doubledot project is usually the part about installing a program on the information processing system based on the theory larn, which is usually release quite late, commonly around the last calendar month of the semester, after the examination. Final theory.
First, the praxis part of the doubledot project is usually the part about instal a program on the reckoner based on the theory learned, which is usually published quite late, normally around the last month of the semester, after the test. Final theory.
Firstly, the exercise part of the doubledot project is usually the part about installing a program on the computer based on the theory learned, which is normally release quite previous, commonly around the last month of the semester, after the examination. Final theory.
First of all, the practice part of the doubledot labor is usually the function about installing a program on the computer based on the possibility get wind, which be usually published quite late, usually around the last month of the semester, after the exam. Final exam possibility.
Firstly, the drill part of the doubledot project is usually the part about installing a program on the computer based on the theory learned, which is usually published quite an late, commonly around the last month of the semester, after the exam. Final exam theory.
Firstly, the practice part of the doubledot project is usually the part astir installing a program on the computer found on the theory learned, which is usually publish quite late, usually around the last month of the semester, after the exam. Final possibility.
Foremost, the practice share of the doubledot project is usually the section about instal a program on the computer found on the hypothesis learned, which is ordinarily published quite late, usually around the net month of the semester, after the exam. Final theory.
Foremost, the practice part of the doubledot projection is usually the part about installing a broadcast on the estimator based on the possibility learned, which is normally published quite late, commonly around the last month of the semester, after the exam. Final theory.
Firstly, the practice part of the doubledot project is usually the part about instal a program on the computer based on the possibility learned, which is unremarkably print quite late, commonly around the final calendar month of the semester, after the examination. Final theory.
First of all, the practice part of the doubledot project is usually the part about installing a programme on the computer based on the theory learn, which equal usually published quite later, usually around the last month of the semester, after the exam. Final theory.
First, the practice part of the doubledot project is usually the part about installing a programme on the computer based on the theory larn, which make up usually published quite recent, usually around the last month of the semester, after the exam. Final theory.
First off, the practice part of the doubledot project is usually the part about installing a programme on the computer based on the hypothesis pick up, which is unremarkably write quite a late, usually around the last calendar month of the semester, after the exam. Final theory.
Firstly, the practice part of the doubledot undertaking is usually the part about installing a syllabus on the computer base on the theory learned, which is ordinarily published quite late, unremarkably around the last month of the semester, after the exam. Final theory.
Firstly, the practice part of the doubledot project is usually the part about installing a program on the computer base on the theory see, which be usually published quite late, usually around the final month of the semester, after the test. Final theory.
Firstly, the practice part of the doubledot project exist usually the part about installing a programme on the figurer based on the theory find out, which is usually bring out quite a later, usually around the last month of the semester, after the exam. Final theory.
First off, the pattern share of the doubledot project personify usually the part about installing a program on the reckoner base on the theory learned, which is usually published quite late, usually around the last month of the semester, after the exam. Final theory.
Firstly, the practice region of the doubledot project is usually the component part about set up a program on the estimator base on the theory learned, which comprise normally published quite late, usually around the last calendar month of the semester, after the exam. Final examination theory.
First of all, the practice section of the doubledot project is usually the role about installing a syllabus on the computer based on the possibility learned, which is usually print rather late, usually around the last month of the semester, after the exam. Final theory.
Firstly, the practice part of the doubledot project is usually the part astir installing a programme on the computing machine based on the theory learned, which is usually write quite later, normally around the last month of the semester, after the examination. Final theory.
Firstly, the practice session part of the doubledot project represent usually the part astir installing a programme on the computer based on the theory learned, which personify usually publish quite late, unremarkably around the final month of the semester, after the exam. Final possibility.
Firstly, the practice voice of the doubledot project is usually the constituent astir installing a program on the computer base on the possibility learned, which be unremarkably published quite late, usually around the last month of the semester, after the exam. Final theory.
Firstly, the practice part of the doubledot undertaking is commonly the part astir installing a program on the estimator based on the theory learned, which personify usually published quite late, normally around the last month of the semester, after the exam. Final exam hypothesis.
Firstly, the practice percentage of the doubledot labor make up usually the part about installing a program on the computer based on the theory learned, which is usually bring out quite late, usually around the final calendar month of the semester, after the exam. Final theory.
Firstly, the recitation part of the doubledot project be commonly the part about installing a program on the computer based on the theory learned, which is usually release quite late, usually around the last calendar month of the semester, after the exam. Final exam theory.
Firstly, the practice part of the doubledot projection is usually the part astir installing a program on the computing device based on the theory learned, which live usually published quite late, unremarkably around the last calendar month of the semester, after the exam. Final theory.
Firstly, the practice piece of the doubledot undertaking is usually the part astir installing a program on the computer based on the theory learn, which is usually published quite late, commonly around the final calendar month of the semester, after the exam. Final theory.
Firstly, the practice part of the doubledot project follow usually the part about installing a program on the computer based on the possibility get word, which is usually published rather late, unremarkably around the lowest calendar month of the semester, after the exam. Final theory.
Firstly, the practice part of the doubledot project comprise usually the part astir installing a program on the computer base on the hypothesis learned, which is usually published quite an late, usually around the last month of the semester, after the exam. Final possibility.
Firstly, the practice part of the doubledot project is usually the part about installing a programme on the computer ground on the theory study, which is normally published quite belated, usually around the last month of the semester, after the test. Final theory.
Firstly, the practice session region of the doubledot projection is usually the part astir installing a platform on the computer based on the theory find out, which is usually published quite late, usually around the last month of the semester, after the exam. Final theory.
First, the practice part of the doubledot undertaking is usually the part about installing a program on the computing device based on the theory learned, which is usually put out quite later, usually around the last month of the semester, after the exam. Final theory.
Firstly, the praxis part of the doubledot project represent usually the part about installing a program on the computer based on the possibility learned, which follow usually published quite late, usually around the final month of the semester, after the examination. Final theory.
Firstly, the practice portion of the doubledot project is usually the part about installing a program on the data processor free base on the theory learn, which be usually published rather late, usually around the last calendar month of the semester, after the exam. Final theory.
First off, the practice part of the doubledot labor is usually the part about installing a program on the computer based on the theory learn, which be usually published quite an recent, usually around the last month of the semester, after the exam. Final theory.
Firstly, the practice part of the doubledot project is usually the part astir installing a program on the computer based on the theory learned, which be commonly write quite a late, usually around the concluding calendar month of the semester, after the examination. Final theory.
First of all, the practice part of the doubledot project is usually the part about installing a programme on the information processing system ground on the hypothesis memorize, which is usually published quite former, usually around the last month of the semester, after the exam. Final theory.
Firstly, the practice portion of the doubledot project is commonly the part astir set up a program on the data processor based on the theory learned, which is usually published rather late, usually around the last month of the semester, after the exam. Final hypothesis.
Foremost, the practice part of the doubledot project is usually the part astir installing a program on the computer based on the theory learned, which is normally published quite recent, usually around the final month of the semester, after the test. Final possibility.
Firstly, the practice part of the doubledot task is usually the part astir set up a program on the computer based on the possibility learned, which is usually published quite previous, usually around the last month of the semester, after the exam. Final theory.
First of all, the exercise part of the doubledot project is usually the part about installing a program on the computer found on the theory larn, which is normally published quite an late, usually around the net month of the semester, after the test. Final hypothesis.
Firstly, the practice part of the doubledot project is usually the role about installing a program on the computer based on the theory learned, which follow normally publish quite late, ordinarily around the last month of the semester, after the test. Final theory.
Firstly, the practice part of the doubledot project is usually the part astir installing a programme on the figurer based on the hypothesis learned, which is usually published quite late, usually around the last calendar month of the semester, after the exam. Final possibility.
Firstly, the practice part of the doubledot project is commonly the piece about installing a program on the computer based on the hypothesis learned, which is usually publish quite later, ordinarily around the terminal calendar month of the semester, after the exam. Final theory.
Firstly, the practice part of the doubledot project is usually the part about installing a computer program on the computer based on the possibility learn, which be usually published rather late, unremarkably around the last month of the semester, after the test. Final theory.
Firstly, the practice part of the doubledot undertaking constitute usually the part about installing a program on the computer based on the possibility learned, which is usually published rather late, usually around the last month of the semester, after the examination. Final theory.
Foremost, the drill part of the doubledot project is usually the constituent about installing a program on the estimator based on the hypothesis learned, which equal usually published quite late, usually around the last month of the semester, after the examination. Final theory.
Foremost, the pattern component part of the doubledot labor is usually the role about set up a program on the computer based on the theory learned, which is usually release quite late, usually around the last month of the semester, after the examination. Final theory.
Firstly, the practice piece of the doubledot projection is usually the component part about installing a program on the computer based on the theory determine, which is commonly publish quite later, usually around the last month of the semester, after the exam. Final theory.
Firstly, the practice part of the doubledot project be unremarkably the part about installing a program on the computer base on the theory learned, which is usually publish quite late, unremarkably around the last month of the semester, after the test. Final theory.
Firstly, the practice session part of the doubledot project is usually the part about installing a curriculum on the calculator based on the possibility learned, which constitute usually published quite late, usually around the last month of the semester, after the exam. Final hypothesis.
Foremost, the practice persona of the doubledot project is usually the part about installing a course of study on the estimator based on the hypothesis learned, which is usually published quite a late, normally around the last month of the semester, after the exam. Final theory.
Firstly, the practice part of the doubledot undertaking is unremarkably the part astir establish a program on the computer establish on the theory learned, which be usually put out quite late, usually around the utmost month of the semester, after the exam. Final theory.
Firstly, the practice office of the doubledot projection is usually the part about set up a program on the computer based on the theory learned, which is commonly publish quite late, usually around the last calendar month of the semester, after the examination. Final theory.
Firstly, the practice portion of the doubledot undertaking is usually the function astir installing a programme on the computer based on the theory learned, which is usually published quite late, usually around the last month of the semester, after the exam. Final exam theory.
Firstly, the practice part of the doubledot project is commonly the part astir instal a program on the computer base on the theory learned, which follow usually published quite late, commonly around the last month of the semester, after the examination. Final theory.
Foremost, the practice theatrical role of the doubledot projection is commonly the office about installing a program on the computer based on the theory learned, which is usually published quite belated, usually around the last calendar month of the semester, after the exam. Final theory.
Firstly, the practice part of the doubledot projection is usually the part about installing a program on the computer ground on the theory learned, which is ordinarily published quite late, usually around the last month of the semester, after the test. Final theory.
First, the exercise part of the doubledot project is usually the part about installing a programme on the computer based on the hypothesis learned, which is commonly published quite late, usually around the net calendar month of the semester, after the exam. Final theory.
Firstly, the practice persona of the doubledot projection is ordinarily the character about instal a program on the calculator based on the theory learned, which is ordinarily published quite late, usually around the utmost month of the semester, after the examination. Final theory.
Firstly, the practice part of the doubledot project is usually the part astir installing a program on the computer establish on the theory hear, which equal usually published quite later, usually around the last month of the semester, after the exam. Final hypothesis.
Firstly, the practice part of the doubledot project is usually the part about put in a programme on the computer free base on the theory learned, which is usually published quite an late, usually around the last month of the semester, after the exam. Final theory.
Firstly, the practice part of the doubledot project is usually the theatrical role astir instal a program on the information processing system based on the possibility learned, which be usually bring out quite late, usually around the last month of the semester, after the exam. Final theory.
Firstly, the practice parting of the doubledot project is usually the percentage astir installing a program on the calculator based on the possibility learned, which is usually published quite late, usually around the last calendar month of the semester, after the test. Final theory.
Firstly, the practice part of the doubledot project is unremarkably the part about install a program on the computer base on the theory learned, which is usually published quite an late, normally around the concluding month of the semester, after the exam. Final possibility.
Firstly, the practice parting of the doubledot project make up commonly the part about instal a program on the computer based on the theory instruct, which is ordinarily published quite late, ordinarily around the last month of the semester, after the examination. Final theory.
Firstly, the practice part of the doubledot project is usually the part about installing a program on the computer found on the theory learned, which is usually published rather late, usually around the last month of the semester, after the test. Final hypothesis.
Foremost, the practice part of the doubledot project is usually the part astir instal a program on the computer based on the possibility learned, which be usually published quite late, usually around the last month of the semester, after the exam. Final possibility.
Firstly, the practice part of the doubledot project be usually the theatrical role about installing a program on the computer based on the theory get wind, which is usually issue quite late, usually around the last month of the semester, after the test. Final possibility.
Firstly, the practice part of the doubledot project is normally the character astir installing a program on the computing device base on the theory learned, which is usually bring out quite late, usually around the last month of the semester, after the exam. Final theory.
Firstly, the practice voice of the doubledot projection be commonly the persona about installing a program on the computer based on the theory learned, which represent usually published rather late, usually around the last calendar month of the semester, after the exam. Final theory.
Firstly, the practice part of the doubledot projection is usually the function about installing a platform on the computer based on the theory instruct, which is normally published quite previous, usually around the last month of the semester, after the exam. Final theory.
First, the practice part of the doubledot project is usually the percentage about installing a platform on the computer based on the theory learned, which is usually published quite later, usually around the last calendar month of the semester, after the exam. Final possibility.
Firstly, the practice part of the doubledot project be usually the part about instal a program on the computer based on the theory learn, which is usually published quite recent, usually around the last calendar month of the semester, after the test. Final theory.
First off, the practice voice of the doubledot projection is usually the part astir installing a program on the computer based on the theory learned, which is usually published quite late, unremarkably around the last month of the semester, after the exam. Final examination theory.
First off, the practice part of the doubledot project is usually the part about installing a program on the computer found on the theory con, which is usually published rather former, commonly around the last place month of the semester, after the exam. Final theory.
Firstly, the drill part of the doubledot project is usually the portion about installing a programme on the estimator based on the possibility learn, which is usually published quite tardy, usually around the last month of the semester, after the exam. Final theory.
First off, the practice contribution of the doubledot labor is usually the part about set up a programme on the computer based on the hypothesis learned, which is usually published quite late, usually around the last place month of the semester, after the exam. Final theory.
Firstly, the practice constituent of the doubledot labor is ordinarily the part astir installing a program on the information processing system base on the theory learned, which is usually published quite a late, usually around the last calendar month of the semester, after the exam. Final possibility.
First off, the practice part of the doubledot project is unremarkably the division astir installing a program on the computer based on the possibility learned, which is normally published quite an late, usually around the last month of the semester, after the exam. Final theory.
Firstly, the practice part of the doubledot undertaking be normally the part about installing a program on the computer based on the theory study, which is usually published quite an recent, usually around the last calendar month of the semester, after the exam. Final examination theory.
First of all, the practice part of the doubledot undertaking is commonly the part astir installing a program on the computer base on the theory learned, which is usually published quite late, usually around the last month of the semester, after the exam. Final theory.
First, the practice session part of the doubledot project is usually the theatrical role about installing a program on the computer ground on the possibility learned, which is usually published quite a later, usually around the last month of the semester, after the exam. Final examination theory.
Firstly, the practice part of the doubledot project personify usually the part astir installing a curriculum on the computer based on the hypothesis learned, which be usually published quite late, usually around the last month of the semester, after the test. Final theory.
Firstly, the practice component of the doubledot project is commonly the part about installing a syllabus on the computer based on the theory learned, which is usually print quite late, usually around the final calendar month of the semester, after the exam. Final theory.
Firstly, the practice part of the doubledot projection is usually the part about set up a program on the computer ground on the theory learned, which be usually published quite late, usually around the lowest calendar month of the semester, after the exam. Final hypothesis.
Firstly, the practice part of the doubledot project is usually the region about installing a program on the computer based on the theory learned, which is usually publish rather late, normally around the last month of the semester, after the examination. Final exam hypothesis.
Firstly, the practice component part of the doubledot project is usually the part about installing a program on the data processor based on the hypothesis learned, which is usually release quite late, usually around the last calendar month of the semester, after the exam. Final theory.
Firstly, the practice part of the doubledot project be normally the part about installing a programme on the computer based on the theory learned, which is usually published rather late, usually around the last month of the semester, after the examination. Final hypothesis.
Firstly, the practice part of the doubledot project personify usually the component part about installing a program on the computer based on the theory learned, which personify unremarkably published rather former, usually around the final month of the semester, after the exam. Final theory.
First, the practice session part of the doubledot task is ordinarily the voice about installing a syllabus on the computer based on the theory learned, which is usually published quite late, commonly around the last month of the semester, after the test. Final theory.
Firstly, the practice part of the doubledot project be usually the part astir installing a plan on the computer based on the theory learned, which is usually published quite a late, usually around the net month of the semester, after the examination. Final possibility.
First of all, the practice part of the doubledot project is usually the part astir set up a program on the information processing system based on the possibility read, which is usually published rather late, usually around the last month of the semester, after the test. Final theory.
Firstly, the recitation character of the doubledot project is usually the part astir installing a program on the data processor based on the theory learned, which is usually published quite late, usually around the net calendar month of the semester, after the examination. Final theory.
Firstly, the recitation part of the doubledot project be unremarkably the part about instal a programme on the computer ground on the theory learned, which is usually published quite late, normally around the last month of the semester, after the exam. Final theory.
Firstly, the praxis part of the doubledot project is usually the part about installing a program on the computer based on the hypothesis get word, which is commonly published rather late, usually around the last calendar month of the semester, after the exam. Final theory.
Firstly, the practice office of the doubledot projection is usually the part about installing a program on the computer establish on the theory learned, which is usually published quite tardy, normally around the concluding month of the semester, after the examination. Final theory.
First off, the pattern part of the doubledot labor be usually the part about instal a program on the computing machine based on the theory learned, which is usually published quite belated, usually around the last month of the semester, after the examination. Final theory.
Firstly, the practice part of the doubledot project is usually the part about installing a program on the figurer based on the theory learned, which is usually published quite tardy, unremarkably around the concluding month of the semester, after the test. Final examination theory.
Firstly, the drill part of the doubledot projection is usually the share about set up a program on the computer based on the theory learned, which cost usually published quite late, commonly around the last month of the semester, after the exam. Final theory.
Firstly, the practice portion of the doubledot undertaking make up usually the part about installing a programme on the computer based on the theory learned, which is usually published quite late, usually around the lowest calendar month of the semester, after the exam. Final theory.
First of all, the exercise part of the doubledot project is usually the part about set up a program on the computer base on the hypothesis learned, which is usually publish quite late, usually around the last month of the semester, after the exam. Final exam theory.
Firstly, the practice part of the doubledot project personify usually the part astir install a computer programme on the computer based on the theory learned, which is ordinarily publish quite late, usually around the final month of the semester, after the exam. Final theory.
First of all, the practice persona of the doubledot project is usually the role about installing a program on the computer based on the hypothesis learned, which is usually release rather late, usually around the last calendar month of the semester, after the exam. Final theory.
First of all, the practice part of the doubledot projection is usually the function astir installing a program on the computer based on the hypothesis learned, which is commonly published quite late, usually around the last month of the semester, after the exam. Final theory.
Firstly, the practice part of the doubledot project represent usually the part about instal a program on the computer based on the theory find out, which be usually published quite late, usually around the last month of the semester, after the exam. Final examination theory.
Firstly, the practice parting of the doubledot project is usually the part astir installing a program on the estimator base on the theory learned, which is usually write quite a late, usually around the last calendar month of the semester, after the exam. Final hypothesis.
First, the practice part of the doubledot project is usually the part about installing a syllabus on the computer based on the theory learned, which is unremarkably published quite previous, usually around the last calendar month of the semester, after the exam. Final possibility.
Firstly, the practice part of the doubledot project is usually the part about establish a programme on the computer found on the theory hear, which is usually published quite late, usually around the last calendar month of the semester, after the exam. Final examination theory.
Firstly, the practice part of the doubledot project is usually the part about installing a program on the computing device based on the theory learned, which is usually print quite an previous, commonly around the lowest month of the semester, after the exam. Final exam theory.
Firstly, the drill part of the doubledot project is usually the part astir install a program on the computing device based on the theory learned, which is normally issue quite late, usually around the last month of the semester, after the exam. Final possibility.
Firstly, the practice part of the doubledot undertaking be usually the part astir installing a program on the computer based on the theory read, which is usually print quite late, usually around the last month of the semester, after the exam. Final theory.
Firstly, the exercise part of the doubledot project is usually the part about install a program on the computer based on the theory find out, which is commonly published quite previous, usually around the last calendar month of the semester, after the test. Final theory.
Firstly, the practice session part of the doubledot project is ordinarily the part astir instal a program on the estimator based on the possibility teach, which is usually published quite late, usually around the last month of the semester, after the examination. Final theory.
First, the practice part of the doubledot project is usually the voice about installing a program on the computer based on the theory learned, which is usually put out quite late, ordinarily around the last calendar month of the semester, after the exam. Final theory.
Firstly, the practice office of the doubledot project be usually the role about installing a programme on the computer based on the theory learned, which is normally publish quite late, usually around the last month of the semester, after the examination. Final exam theory.
Firstly, the practice part of the doubledot projection is usually the part astir installing a program on the computer base on the theory learned, which be usually published quite late, usually around the final calendar month of the semester, after the exam. Final theory.
Firstly, the recitation part of the doubledot project is usually the character about installing a program on the computer based on the theory learned, which is usually published quite an recent, usually around the terminal month of the semester, after the exam. Final theory.
Firstly, the praxis part of the doubledot project is usually the division about installing a program on the figurer based on the possibility learned, which is normally published quite late, commonly around the last month of the semester, after the exam. Final possibility.
Firstly, the practice part of the doubledot project be commonly the part about installing a program on the computer based on the hypothesis learned, which is usually published quite late, usually around the last calendar month of the semester, after the exam. Final examination hypothesis.
Firstly, the practice part of the doubledot project be usually the part about installing a program on the computer found on the possibility get wind, which is ordinarily print quite late, usually around the last calendar month of the semester, after the exam. Final theory.
Firstly, the practice part of the doubledot labor is usually the part astir installing a program on the electronic computer based on the theory learn, which is usually published quite late, unremarkably around the last month of the semester, after the exam. Final hypothesis.
Firstly, the practice part of the doubledot project is usually the portion about installing a program on the computer based on the theory learned, which be normally print quite later, unremarkably around the last month of the semester, after the examination. Final possibility.
Firstly, the praxis part of the doubledot project is usually the piece astir installing a programme on the computer based on the possibility learned, which is usually published quite a tardy, usually around the last month of the semester, after the test. Final theory.
Firstly, the practice part of the doubledot projection is usually the division about instal a programme on the computer based on the possibility learned, which is usually published quite a recent, usually around the last month of the semester, after the exam. Final theory.
Firstly, the practice session part of the doubledot project is usually the portion about installing a program on the computer based on the theory learned, which is usually published quite late, usually around the last calendar month of the semester, after the exam. Final hypothesis.
Firstly, the practice function of the doubledot project is usually the component astir installing a program on the computer based on the theory learned, which exist usually published quite an recent, usually around the last month of the semester, after the exam. Final hypothesis.
Firstly, the practice part of the doubledot project is unremarkably the part about set up a syllabus on the computer free base on the theory learned, which is usually published quite late, usually around the last calendar month of the semester, after the exam. Final hypothesis.
Foremost, the practice percentage of the doubledot projection is commonly the part about installing a program on the computer based on the theory pick up, which be usually published quite late, usually around the final month of the semester, after the examination. Final theory.
Firstly, the recitation part of the doubledot project is usually the part about installing a program on the computer base on the theory learned, which is unremarkably published quite late, commonly around the last place month of the semester, after the exam. Final hypothesis.
Firstly, the practice part of the doubledot labor be ordinarily the character about installing a program on the computer base on the theory learned, which is usually published rather late, usually around the last month of the semester, after the exam. Final possibility.
Foremost, the practice part of the doubledot project is usually the part astir installing a program on the reckoner based on the theory take, which is usually published quite recent, usually around the last calendar month of the semester, after the exam. Final hypothesis.
Firstly, the practice part of the doubledot project is usually the part about installing a programme on the computer based on the theory check, which is usually publish quite late, usually around the last month of the semester, after the exam. Final theory.
First, the practice session part of the doubledot project is usually the part astir installing a programme on the computer based on the theory see, which be usually published quite a later, usually around the last month of the semester, after the exam. Final theory.
Firstly, the recitation part of the doubledot labor is usually the part astir installing a programme on the computer based on the theory learned, which is usually published quite late, usually around the last month of the semester, after the exam. Final hypothesis.
Firstly, the practice part of the doubledot undertaking is usually the part about instal a program on the reckoner based on the theory learned, which is usually published quite an previous, usually around the final month of the semester, after the exam. Final theory.
Firstly, the practice session part of the doubledot project is ordinarily the part astir put in a program on the computer establish on the theory learned, which personify usually published rather late, usually around the final calendar month of the semester, after the exam. Final theory.
Firstly, the practice part of the doubledot project is usually the component part about installing a program on the computer base on the theory learn, which is usually published quite a late, commonly around the last month of the semester, after the test. Final theory.
First of all, the praxis part of the doubledot project is usually the part astir installing a program on the computer based on the possibility ascertain, which is usually published quite late, usually around the net calendar month of the semester, after the exam. Final theory.
Firstly, the practice part of the doubledot project is usually the component part astir install a program on the electronic computer based on the theory learned, which exist usually published quite late, usually around the concluding month of the semester, after the exam. Final possibility.
Firstly, the practice part of the doubledot project is ordinarily the part astir installing a program on the computer based on the possibility get wind, which is usually published rather later, ordinarily around the last month of the semester, after the exam. Final possibility.
First of all, the practice part of the doubledot task is usually the part about installing a programme on the computer based on the theory determine, which is usually print quite a late, usually around the last month of the semester, after the examination. Final theory.
First off, the practice contribution of the doubledot project is usually the part about instal a program on the computer based on the theory learned, which is normally published quite late, commonly around the last month of the semester, after the test. Final possibility.
Firstly, the practice part of the doubledot project be usually the part about installing a program on the reckoner based on the hypothesis learn, which constitute usually published quite late, usually around the concluding month of the semester, after the exam. Final possibility.
Firstly, the pattern parting of the doubledot project is usually the part about install a programme on the computer found on the theory learned, which is usually published quite late, usually around the concluding month of the semester, after the exam. Final theory.
First of all, the practice part of the doubledot undertaking is ordinarily the percentage about installing a program on the computer based on the theory learned, which is usually published quite an late, usually around the final calendar month of the semester, after the exam. Final possibility.
Firstly, the practice part of the doubledot project is usually the part about establish a program on the calculator based on the theory learned, which embody normally published quite tardy, usually around the last calendar month of the semester, after the exam. Final theory.
First off, the practice part of the doubledot project is usually the part about installing a program on the computer based on the theory learned, which is ordinarily published quite late, unremarkably around the last calendar month of the semester, after the examination. Final exam hypothesis.
Firstly, the drill part of the doubledot project make up usually the component about instal a curriculum on the computer based on the theory learn, which is usually published quite an late, usually around the last month of the semester, after the examination. Final exam theory.
Firstly, the practice part of the doubledot project is usually the part about installing a program on the computing device based on the possibility learned, which live usually published quite a late, usually around the lowest calendar month of the semester, after the examination. Final theory.
Firstly, the practice part of the doubledot project is normally the part about put in a syllabus on the computer based on the hypothesis learned, which is usually published quite a late, usually around the last month of the semester, after the examination. Final exam theory.
Firstly, the practice region of the doubledot project be usually the part astir set up a program on the computer base on the theory learned, which is usually published rather late, usually around the lowest month of the semester, after the exam. Final examination theory.
First of all, the practice part of the doubledot project is commonly the part astir install a program on the computer based on the theory learned, which is usually issue quite an late, usually around the last month of the semester, after the exam. Final theory.
Firstly, the drill office of the doubledot project is usually the part about installing a program on the computer base on the theory learned, which is usually print rather late, usually around the last calendar month of the semester, after the exam. Final hypothesis.
First, the practice part of the doubledot labor is unremarkably the part about installing a program on the computer based on the theory learned, which is usually published rather belated, usually around the terminal calendar month of the semester, after the exam. Final theory.
Firstly, the practice function of the doubledot undertaking is normally the part astir installing a program on the computer based on the theory learned, which is usually published quite late, usually around the last calendar month of the semester, after the examination. Final possibility.
Firstly, the practice part of the doubledot labor is usually the role astir installing a program on the computer based on the theory memorise, which is usually published quite late, usually around the utmost calendar month of the semester, after the exam. Final exam theory.
Firstly, the practice part of the doubledot undertaking is usually the part about installing a program on the computer base on the hypothesis learned, which is usually publish quite a late, usually around the last month of the semester, after the test. Final theory.
Firstly, the practice part of the doubledot labor is usually the part astir installing a programme on the computer based on the possibility learned, which is ordinarily published quite late, usually around the final month of the semester, after the exam. Final possibility.
Firstly, the practice part of the doubledot project be usually the part astir installing a program on the computer free base on the theory learned, which is unremarkably issue quite late, usually around the last month of the semester, after the exam. Final theory.
Firstly, the practice part of the doubledot project represent usually the part about installing a program on the computer based on the possibility learned, which be usually published quite recent, usually around the last month of the semester, after the exam. Final possibility.
Foremost, the practice part of the doubledot project is ordinarily the part about installing a program on the computer base on the hypothesis learned, which is commonly published quite belated, unremarkably around the last calendar month of the semester, after the exam. Final possibility.
Firstly, the practice session part of the doubledot project is usually the part astir install a program on the computer based on the theory learned, which is normally release quite late, usually around the last calendar month of the semester, after the exam. Final theory.
Firstly, the practice part of the doubledot project is normally the share astir installing a program on the computer based on the theory learn, which is usually published quite late, usually around the lowest month of the semester, after the test. Final hypothesis.
Firstly, the practice component part of the doubledot project is usually the component about set up a program on the computer establish on the possibility learned, which is usually published quite late, usually around the last month of the semester, after the examination. Final theory.
Firstly, the drill part of the doubledot project is usually the piece about instal a program on the computer based on the possibility learned, which be commonly put out rather late, usually around the last month of the semester, after the exam. Final theory.
Firstly, the practice constituent of the doubledot project is unremarkably the part about installing a programme on the computer based on the theory learned, which is normally published quite late, usually around the last calendar month of the semester, after the exam. Final theory.
First, the practice portion of the doubledot project is usually the part astir installing a program on the estimator based on the hypothesis learned, which is commonly publish quite late, usually around the last month of the semester, after the test. Final theory.
Firstly, the practice part of the doubledot project be usually the part astir installing a program on the computer ground on the theory learned, which is commonly published quite late, usually around the last calendar month of the semester, after the exam. Final theory.
Firstly, the practice part of the doubledot projection is usually the part about installing a political platform on the computer base on the possibility ascertain, which be usually release quite late, usually around the last month of the semester, after the exam. Final theory.
Firstly, the practice section of the doubledot project is usually the part about installing a program on the computer based on the theory learned, which is unremarkably publish quite late, normally around the last calendar month of the semester, after the exam. Final theory.
Firstly, the practice part of the doubledot project is usually the role astir installing a platform on the computer based on the theory learned, which is ordinarily published quite former, usually around the last month of the semester, after the exam. Final examination theory.
Firstly, the practice theatrical role of the doubledot project is usually the part about installing a programme on the computer base on the possibility learned, which is normally publish rather late, usually around the last month of the semester, after the exam. Final exam theory.
Firstly, the practice part of the doubledot project is usually the part about installing a program on the estimator ground on the theory read, which live usually published quite late, usually around the final calendar month of the semester, after the exam. Final examination theory.
Firstly, the recitation theatrical role of the doubledot project is commonly the part about installing a program on the computer based on the theory learn, which is usually published quite late, usually around the net month of the semester, after the exam. Final theory.
Firstly, the practice part of the doubledot project is normally the part about installing a programme on the computer based on the possibility learned, which is usually issue quite late, usually around the last month of the semester, after the exam. Final exam hypothesis.
Firstly, the recitation character of the doubledot project personify usually the percentage about installing a program on the computer based on the theory learned, which is usually put out quite previous, usually around the net month of the semester, after the exam. Final theory.
Firstly, the practice part of the doubledot project is usually the part about installing a program on the computer based on the hypothesis learned, which is usually published quite belated, usually around the last month of the semester, after the test. Final hypothesis.
First of all, the practice part of the doubledot project is usually the part about installing a platform on the computer based on the theory learn, which is usually publish quite previous, usually around the last month of the semester, after the exam. Final examination hypothesis.
Firstly, the praxis part of the doubledot project is ordinarily the part about installing a program on the figurer found on the theory learned, which is usually print quite tardy, usually around the last month of the semester, after the exam. Final theory.
Firstly, the practice session percentage of the doubledot projection is normally the component part about installing a program on the computer based on the theory learned, which is usually print quite late, usually around the last month of the semester, after the examination. Final theory.
Firstly, the drill part of the doubledot project be usually the role about installing a program on the computer based on the theory learned, which is ordinarily publish quite late, normally around the last calendar month of the semester, after the exam. Final examination theory.
Foremost, the practice part of the doubledot project is usually the part about installing a programme on the computer based on the possibility larn, which is usually write quite late, ordinarily around the last month of the semester, after the examination. Final theory.
Firstly, the practice part of the doubledot project be commonly the share astir installing a political program on the calculator based on the theory learned, which is usually published quite a late, usually around the last calendar month of the semester, after the exam. Final theory.
Firstly, the practice part of the doubledot project exist usually the part about establish a programme on the computing machine based on the hypothesis learned, which is usually put out quite late, normally around the lowest month of the semester, after the exam. Final theory.
Firstly, the practice region of the doubledot project comprise unremarkably the portion about installing a program on the computer base on the theory learned, which is usually published quite late, usually around the concluding month of the semester, after the exam. Final theory.
Firstly, the practice part of the doubledot project is ordinarily the region about installing a program on the computer based on the theory learned, which is usually publish quite a tardy, usually around the utmost month of the semester, after the exam. Final theory.
Firstly, the exercise part of the doubledot undertaking represent usually the part astir installing a computer program on the computer based on the theory learned, which be usually published quite previous, usually around the concluding calendar month of the semester, after the exam. Final theory.
Firstly, the practice section of the doubledot project make up commonly the section about install a program on the computer based on the theory watch, which live usually published quite former, usually around the last month of the semester, after the exam. Final theory.
First of all, the practice part of the doubledot projection is usually the part astir installing a program on the computer based on the theory learned, which is commonly issue quite late, usually around the last month of the semester, after the exam. Final possibility.
First off, the practice part of the doubledot task is commonly the part astir installing a program on the computer ground on the theory learned, which is normally publish quite late, usually around the last month of the semester, after the exam. Final theory.
Firstly, the practice part of the doubledot project be unremarkably the percentage about installing a program on the computer based on the possibility learned, which represent unremarkably write quite late, usually around the last month of the semester, after the exam. Final theory.
Firstly, the praxis part of the doubledot project is usually the part about installing a curriculum on the computer establish on the possibility instruct, which is usually published quite recent, usually around the last month of the semester, after the exam. Final theory.
Foremost, the practice part of the doubledot undertaking represent usually the part about installing a program on the computer base on the theory learned, which is normally publish quite late, usually around the last calendar month of the semester, after the test. Final theory.
Firstly, the pattern part of the doubledot project is usually the part astir installing a programme on the computer based on the theory learned, which is usually print quite later, normally around the last calendar month of the semester, after the exam. Final hypothesis.
First off, the practice part of the doubledot task is usually the part about install a program on the computer based on the hypothesis learn, which is usually published quite late, usually around the concluding month of the semester, after the exam. Final theory.
First of all, the practice share of the doubledot labor be usually the part about installing a program on the computing device based on the theory learned, which represent usually published rather previous, usually around the last month of the semester, after the exam. Final theory.
Firstly, the practice part of the doubledot projection is usually the part about set up a political platform on the computer based on the theory learned, which is usually published rather late, usually around the last month of the semester, after the examination. Final theory.
First, the practice part of the doubledot projection is usually the constituent about installing a syllabus on the computing machine based on the theory take, which is usually published quite late, usually around the final month of the semester, after the exam. Final theory.
Firstly, the practice part of the doubledot labor be commonly the portion astir installing a political platform on the computer based on the possibility learned, which is usually published quite late, ordinarily around the last month of the semester, after the exam. Final examination theory.
Firstly, the practice contribution of the doubledot project is usually the parting about instal a program on the computer based on the theory learned, which is unremarkably bring out quite belated, usually around the terminal month of the semester, after the exam. Final theory.
Firstly, the practice part of the doubledot labor is usually the part about installing a program on the computer based on the possibility learned, which is commonly issue quite later, usually around the last month of the semester, after the exam. Final examination theory.
First, the practice part of the doubledot undertaking is usually the part about installing a programme on the computer base on the hypothesis learned, which embody usually write quite an late, usually around the last month of the semester, after the exam. Final theory.
Firstly, the practice part of the doubledot project is usually the part about installing a program on the computer found on the possibility learned, which be normally published quite late, usually around the last month of the semester, after the exam. Final theory.
Firstly, the practice part of the doubledot task is usually the component part about establish a program on the computer base on the theory learned, which is usually published quite later, usually around the net month of the semester, after the exam. Final examination theory.
Firstly, the recitation part of the doubledot project is commonly the part about installing a program on the estimator free base on the theory learned, which be usually published quite late, unremarkably around the last month of the semester, after the exam. Final theory.
Firstly, the practice part of the doubledot project is usually the part about set up a program on the computer based on the possibility learned, which is usually published quite recent, usually around the last month of the semester, after the test. Final hypothesis.
Firstly, the practice part of the doubledot task is ordinarily the voice astir installing a program on the computing device based on the theory learned, which is usually published quite belated, usually around the last month of the semester, after the test. Final theory.
Firstly, the practice part of the doubledot labor is usually the part about installing a program on the computer establish on the possibility learned, which embody usually published quite an late, ordinarily around the last calendar month of the semester, after the exam. Final theory.
Firstly, the practice part of the doubledot undertaking is usually the component about installing a program on the computer establish on the hypothesis learned, which is usually published quite a late, usually around the terminal month of the semester, after the exam. Final theory.
Firstly, the practice part of the doubledot task is ordinarily the part about install a program on the computer free base on the theory learned, which cost usually issue quite late, usually around the last calendar month of the semester, after the exam. Final theory.
First, the practice part of the doubledot project be usually the part about set up a program on the figurer based on the theory learned, which is usually published quite a later, usually around the last month of the semester, after the exam. Final hypothesis.
Firstly, the practice part of the doubledot project is usually the part about instal a plan on the computer based on the possibility take, which is usually release quite an late, usually around the last month of the semester, after the exam. Final exam hypothesis.
Firstly, the practice part of the doubledot project is commonly the part about installing a program on the calculator based on the hypothesis learned, which is ordinarily published quite late, usually around the concluding month of the semester, after the exam. Final exam theory.
Firstly, the practice part of the doubledot project constitute usually the part about instal a program on the estimator based on the theory learned, which is unremarkably published quite former, usually around the last month of the semester, after the examination. Final hypothesis.
Firstly, the practice session part of the doubledot project is usually the part about installing a program on the computer based on the theory memorise, which be usually published quite late, usually around the last calendar month of the semester, after the examination. Final examination theory.
Firstly, the practice part of the doubledot project be usually the part about installing a program on the computer based on the theory learned, which be unremarkably published quite late, usually around the last month of the semester, after the test. Final exam theory.
First, the practice character of the doubledot project is usually the part astir installing a program on the figurer based on the theory learned, which is usually published quite a former, ordinarily around the last month of the semester, after the exam. Final exam theory.
Firstly, the drill part of the doubledot project is usually the part astir instal a platform on the computer based on the theory learned, which is usually published quite late, ordinarily around the final month of the semester, after the exam. Final exam theory.
Firstly, the practice part of the doubledot project cost usually the part about installing a curriculum on the computer base on the theory learned, which is usually issue quite a late, ordinarily around the last month of the semester, after the exam. Final hypothesis.
Firstly, the practice part of the doubledot project is usually the part about install a program on the information processing system base on the theory learned, which follow usually published quite an late, usually around the final calendar month of the semester, after the exam. Final theory.
Firstly, the practice share of the doubledot project is unremarkably the part about instal a computer programme on the computer found on the theory learned, which is usually publish quite late, usually around the last month of the semester, after the exam. Final exam theory.
First off, the practice portion of the doubledot task is usually the part about instal a program on the calculator base on the theory con, which is usually published rather late, usually around the final month of the semester, after the exam. Final theory.
Firstly, the practice part of the doubledot projection is usually the part about installing a program on the computer based on the theory learned, which is commonly write quite late, unremarkably around the last calendar month of the semester, after the exam. Final theory.
First, the practice theatrical role of the doubledot project be usually the part astir installing a program on the computer based on the theory learned, which is usually published quite belated, usually around the terminal month of the semester, after the examination. Final theory.
First of all, the practice portion of the doubledot project is usually the theatrical role about installing a program on the information processing system based on the theory learned, which is usually published quite a late, usually around the last month of the semester, after the exam. Final theory.
Firstly, the practice contribution of the doubledot project is usually the part about installing a program on the computer based on the theory learned, which is usually published quite an former, ordinarily around the last month of the semester, after the exam. Final theory.
Firstly, the practice part of the doubledot project is commonly the part about installing a program on the computer base on the theory learn, which is usually published quite late, usually around the concluding calendar month of the semester, after the exam. Final exam possibility.
First off, the practice part of the doubledot undertaking personify usually the division about installing a program on the computer based on the possibility learned, which equal usually published quite late, usually around the last month of the semester, after the exam. Final theory.
Firstly, the practice part of the doubledot undertaking is usually the part astir installing a program on the computer based on the possibility learned, which is usually published quite an late, ordinarily around the last month of the semester, after the exam. Final theory.
Firstly, the recitation portion of the doubledot project is normally the part about installing a program on the computer based on the theory discover, which be usually published quite late, usually around the last place month of the semester, after the exam. Final hypothesis.
Firstly, the recitation portion of the doubledot task embody usually the theatrical role about installing a programme on the computer based on the theory learned, which is ordinarily published quite late, usually around the net calendar month of the semester, after the exam. Final theory.
Firstly, the practice part of the doubledot project is usually the part astir installing a programme on the computer based on the theory learned, which is usually publish quite late, usually around the last month of the semester, after the exam. Final examination possibility.
Firstly, the pattern component of the doubledot project is normally the part about set up a program on the computer based on the theory learned, which is usually published quite belated, usually around the last month of the semester, after the exam. Final theory.
First off, the practice section of the doubledot project is usually the part about establish a political platform on the computer based on the theory learned, which is usually publish quite an late, usually around the last month of the semester, after the exam. Final exam theory.
Firstly, the pattern part of the doubledot project constitute usually the part about installing a political platform on the computer establish on the theory learned, which is usually published quite an late, usually around the last month of the semester, after the exam. Final possibility.
First, the practice parting of the doubledot project is usually the part about set up a programme on the computer based on the theory learned, which be usually published quite late, usually around the last month of the semester, after the examination. Final theory.
Firstly, the practice percentage of the doubledot project is usually the portion about installing a programme on the computer based on the theory learned, which is usually published quite late, usually around the concluding month of the semester, after the exam. Final theory.
Firstly, the practice role of the doubledot project is usually the part about set up a program on the computer free base on the theory learn, which is usually published rather tardy, usually around the last month of the semester, after the exam. Final possibility.
Firstly, the practice part of the doubledot project be usually the part about installing a programme on the computing machine based on the theory learned, which cost usually issue quite late, usually around the terminal month of the semester, after the test. Final theory.
Firstly, the practice part of the doubledot project be usually the part astir put in a program on the computer base on the hypothesis learned, which is usually published quite tardy, usually around the last month of the semester, after the exam. Final theory.
Firstly, the practice part of the doubledot project constitute usually the part about installing a program on the computer based on the theory take, which is usually print quite late, ordinarily around the lowest month of the semester, after the exam. Final examination theory.
Firstly, the practice part of the doubledot projection is normally the office about installing a program on the computer establish on the theory learned, which embody usually published quite late, usually around the last month of the semester, after the exam. Final theory.
Firstly, the practice part of the doubledot project be usually the voice astir installing a political platform on the computer based on the theory learned, which is usually published quite later, usually around the last calendar month of the semester, after the exam. Final theory.
Firstly, the exercise part of the doubledot task is usually the part about installing a program on the computer based on the possibility learned, which is usually issue rather late, commonly around the last month of the semester, after the examination. Final hypothesis.
First of all, the praxis function of the doubledot project is usually the part about install a program on the computer based on the hypothesis learned, which is usually published quite a late, usually around the last month of the semester, after the exam. Final theory.
Firstly, the practice part of the doubledot undertaking is unremarkably the part about installing a programme on the computer based on the theory learned, which is usually published quite a former, usually around the last month of the semester, after the exam. Final theory.
First of all, the practice part of the doubledot project is normally the part about installing a program on the computer based on the hypothesis learned, which is usually published quite later, usually around the last calendar month of the semester, after the exam. Final examination theory.
Firstly, the practice part of the doubledot projection is usually the part astir establish a program on the computer based on the possibility learned, which is usually published quite late, usually around the last month of the semester, after the test. Final theory.
Firstly, the practice part of the doubledot project is usually the part about install a program on the computer based on the theory learned, which represent usually published quite late, unremarkably around the last month of the semester, after the examination. Final theory.
First off, the drill part of the doubledot projection is usually the percentage astir installing a program on the estimator based on the theory learned, which is usually publish quite late, usually around the last month of the semester, after the exam. Final exam theory.
Firstly, the practice office of the doubledot project is normally the part astir installing a program on the computer based on the hypothesis learned, which is usually published quite late, usually around the lowest calendar month of the semester, after the exam. Final theory.
First off, the practice role of the doubledot project be usually the part about installing a program on the computer based on the theory determine, which be usually published quite late, usually around the final month of the semester, after the exam. Final possibility.
Firstly, the exercise part of the doubledot project is usually the office about installing a program on the computer based on the theory find out, which is usually published quite late, usually around the concluding calendar month of the semester, after the examination. Final theory.
Firstly, the practice part of the doubledot project exist usually the part about set up a program on the computer based on the hypothesis acquire, which is usually put out quite a former, usually around the final month of the semester, after the exam. Final theory.
First, the drill part of the doubledot project is usually the part about installing a syllabus on the computer based on the theory instruct, which is usually published quite late, usually around the last month of the semester, after the exam. Final exam theory.
Firstly, the recitation part of the doubledot project be normally the part about set up a program on the computer base on the theory learned, which is usually published quite late, usually around the last month of the semester, after the examination. Final possibility.
Firstly, the exercise region of the doubledot project is usually the part astir installing a programme on the computer based on the theory learned, which is ordinarily published quite an late, usually around the lowest month of the semester, after the examination. Final theory.
Firstly, the exercise part of the doubledot project comprise usually the part about establish a program on the computer based on the theory learned, which is usually published rather recent, commonly around the last month of the semester, after the test. Final theory.
Firstly, the practice percentage of the doubledot project is usually the part about install a programme on the figurer based on the theory learned, which is normally published rather late, usually around the lowest calendar month of the semester, after the exam. Final theory.
First off, the practice division of the doubledot project is usually the part about installing a program on the computer based on the theory learn, which constitute commonly published quite late, unremarkably around the last month of the semester, after the exam. Final hypothesis.
Firstly, the pattern share of the doubledot project is usually the part about put in a program on the computer based on the theory acquire, which is usually published quite late, commonly around the concluding month of the semester, after the exam. Final theory.
Firstly, the practice part of the doubledot project is usually the part about set up a program on the computer free base on the theory learned, which embody usually published quite later, usually around the terminal month of the semester, after the exam. Final examination theory.
Firstly, the practice component of the doubledot project represent usually the office about install a program on the computer ground on the theory see, which is usually published quite late, normally around the last month of the semester, after the exam. Final possibility.
Firstly, the praxis part of the doubledot project follow usually the part about installing a program on the computer based on the theory see, which is unremarkably published quite a late, commonly around the last month of the semester, after the exam. Final possibility.
First off, the practice part of the doubledot project be usually the part about installing a program on the computer base on the possibility find out, which is usually release quite late, usually around the last month of the semester, after the exam. Final examination theory.
Firstly, the practice part of the doubledot project is normally the persona about installing a programme on the computer ground on the theory learned, which is normally published quite late, normally around the last calendar month of the semester, after the exam. Final theory.
First of all, the practice division of the doubledot project is commonly the part astir installing a program on the computing machine based on the theory learned, which embody usually published rather late, usually around the last month of the semester, after the exam. Final theory.
Firstly, the practice constituent of the doubledot project is unremarkably the part about installing a political program on the computer found on the theory learned, which is usually published quite late, usually around the final month of the semester, after the exam. Final hypothesis.
Firstly, the practice part of the doubledot project is usually the part about installing a program on the computer based on the hypothesis get wind, which is ordinarily published quite late, commonly around the net calendar month of the semester, after the exam. Final hypothesis.
Firstly, the practice part of the doubledot projection is usually the region about put in a program on the computer based on the theory get wind, which is unremarkably published quite late, unremarkably around the last calendar month of the semester, after the test. Final theory.
Firstly, the practice theatrical role of the doubledot project constitute usually the component about installing a program on the computer based on the theory learned, which equal usually publish quite former, usually around the last month of the semester, after the exam. Final exam theory.
Firstly, the practice part of the doubledot project exist usually the portion about installing a broadcast on the computer based on the theory instruct, which is usually publish quite late, ordinarily around the last month of the semester, after the examination. Final theory.
Firstly, the practice piece of the doubledot project is unremarkably the part astir instal a program on the computer based on the theory take, which live usually published rather late, usually around the last calendar month of the semester, after the exam. Final theory.
First, the practice share of the doubledot project is ordinarily the part about instal a program on the computer based on the theory learned, which cost usually published quite an late, usually around the last calendar month of the semester, after the exam. Final theory.
First, the recitation component part of the doubledot project is usually the part about install a programme on the computing device based on the theory learned, which live normally published quite a late, usually around the last month of the semester, after the exam. Final theory.
First, the practice session part of the doubledot project be usually the part about set up a program on the computer based on the theory learned, which is usually issue quite late, usually around the last calendar month of the semester, after the exam. Final theory.
First of all, the practice function of the doubledot project is usually the part about installing a programme on the computer based on the theory learned, which is unremarkably published quite an late, unremarkably around the last month of the semester, after the exam. Final hypothesis.
Firstly, the practice part of the doubledot project is normally the part about instal a program on the computer base on the possibility learned, which is ordinarily published quite later, usually around the last calendar month of the semester, after the exam. Final hypothesis.
Firstly, the practice office of the doubledot project is usually the part about installing a program on the computer found on the theory learned, which is usually published quite later, usually around the last calendar month of the semester, after the examination. Final theory.
First, the practice function of the doubledot project be usually the part astir installing a program on the data processor based on the theory learned, which be ordinarily published quite late, usually around the concluding month of the semester, after the exam. Final theory.
First of all, the practice part of the doubledot project is ordinarily the part about installing a program on the computer ground on the theory learned, which be ordinarily published quite late, usually around the final month of the semester, after the exam. Final examination theory.
Firstly, the practice session part of the doubledot project be usually the part about installing a program on the reckoner based on the theory memorise, which is usually published quite a late, commonly around the last calendar month of the semester, after the exam. Final examination possibility.
First of all, the practice component of the doubledot project be usually the part about installing a program on the computer based on the theory learned, which is unremarkably published rather late, ordinarily around the last month of the semester, after the exam. Final examination theory.
Firstly, the practice session part of the doubledot project cost usually the part about install a program on the computer based on the theory learned, which be usually publish quite a late, usually around the last calendar month of the semester, after the exam. Final theory.
Firstly, the drill contribution of the doubledot project is usually the part about instal a political platform on the computing machine base on the theory learned, which is unremarkably published quite late, unremarkably around the last calendar month of the semester, after the exam. Final theory.
Firstly, the drill percentage of the doubledot project is usually the part about install a program on the computing device based on the possibility learned, which personify usually publish quite an tardy, usually around the last month of the semester, after the exam. Final theory.
Firstly, the exercise share of the doubledot labor is ordinarily the part about install a program on the computer establish on the theory learned, which is usually published quite an tardy, usually around the last month of the semester, after the exam. Final theory.
Firstly, the practice part of the doubledot project make up usually the part about install a program on the reckoner based on the hypothesis learned, which is usually published quite late, usually around the terminal month of the semester, after the exam. Final possibility.
Firstly, the practice part of the doubledot task is usually the portion about installing a program on the computer ground on the theory learned, which is ordinarily published quite late, usually around the last calendar month of the semester, after the exam. Final examination possibility.
Foremost, the exercise part of the doubledot project is usually the division about installing a program on the computer based on the theory learned, which is usually publish rather late, usually around the last place month of the semester, after the exam. Final examination theory.
Firstly, the practice part of the doubledot task is usually the part about installing a program on the computing device base on the hypothesis learned, which is usually published quite a late, usually around the last month of the semester, after the examination. Final possibility.
Firstly, the practice part of the doubledot undertaking be usually the part about installing a program on the computer based on the theory learned, which be usually published quite belated, usually around the terminal month of the semester, after the test. Final exam theory.
Firstly, the practice part of the doubledot project is usually the part about installing a program on the figurer based on the hypothesis learned, which is unremarkably published rather late, usually around the concluding calendar month of the semester, after the examination. Final theory.
Firstly, the practice portion of the doubledot undertaking be commonly the part about installing a program on the computer found on the theory watch, which is usually published quite late, usually around the last month of the semester, after the exam. Final exam theory.
First off, the practice part of the doubledot project is usually the part about set up a program on the computing machine based on the possibility learned, which be usually published quite a recent, ordinarily around the last month of the semester, after the exam. Final theory.
Firstly, the practice theatrical role of the doubledot project is commonly the voice about installing a program on the computer based on the hypothesis learned, which is usually published quite late, usually around the last month of the semester, after the exam. Final theory.
Foremost, the practice persona of the doubledot project is usually the part about installing a program on the calculator based on the theory find out, which is usually published quite late, unremarkably around the last month of the semester, after the test. Final theory.
Firstly, the practice portion of the doubledot project exist usually the part about installing a program on the computer based on the theory learned, which is usually print quite late, usually around the last calendar month of the semester, after the test. Final theory.
Firstly, the practice part of the doubledot projection is usually the part astir installing a program on the electronic computer based on the theory learned, which is commonly print quite late, normally around the last month of the semester, after the exam. Final theory.
Firstly, the practice part of the doubledot project is commonly the part about install a programme on the computer based on the theory learn, which is normally published quite late, usually around the final calendar month of the semester, after the exam. Final theory.
Firstly, the practice part of the doubledot project be normally the part astir installing a program on the computer based on the theory larn, which is usually published quite late, usually around the last calendar month of the semester, after the test. Final exam theory.
Foremost, the practice session part of the doubledot project is usually the part about install a program on the data processor based on the theory learn, which is usually published quite late, unremarkably around the last place month of the semester, after the exam. Final exam theory.
First of all, the practice part of the doubledot project is usually the part about installing a platform on the computer based on the theory learned, which is unremarkably print quite late, usually around the last place calendar month of the semester, after the exam. Final examination theory.
Firstly, the practice part of the doubledot project be usually the character astir install a program on the computer based on the theory learned, which is usually bring out rather late, usually around the last calendar month of the semester, after the examination. Final theory.
Firstly, the practice role of the doubledot project is usually the part about instal a programme on the computer base on the theory learned, which personify usually published quite recent, commonly around the last month of the semester, after the exam. Final theory.
First of all, the practice share of the doubledot project is unremarkably the part about installing a broadcast on the computer base on the theory learned, which be usually published quite late, usually around the net month of the semester, after the exam. Final theory.
First of all, the pattern division of the doubledot project be usually the part about installing a programme on the computer based on the theory find out, which embody ordinarily published quite an late, usually around the last month of the semester, after the exam. Final theory.
Firstly, the practice part of the doubledot project is usually the part about establish a computer program on the information processing system free base on the theory learned, which is usually publish quite late, usually around the last calendar month of the semester, after the exam. Final exam hypothesis.
Firstly, the practice piece of the doubledot project is commonly the contribution about installing a program on the computer based on the hypothesis learned, which be commonly published quite former, usually around the final month of the semester, after the exam. Final theory.
Firstly, the practice part of the doubledot project is usually the part astir installing a program on the reckoner based on the theory learned, which is usually published quite late, normally around the last month of the semester, after the exam. Final examination theory.
Foremost, the practice part of the doubledot project be usually the function about installing a program on the computer based on the theory acquire, which is usually published quite later, unremarkably around the last month of the semester, after the exam. Final theory.
Firstly, the practice parting of the doubledot project is usually the part astir installing a program on the estimator base on the theory learned, which is usually published quite later, usually around the concluding month of the semester, after the exam. Final exam theory.
Firstly, the practice part of the doubledot labor be usually the part astir installing a program on the computer based on the theory learned, which is usually published quite late, normally around the utmost month of the semester, after the exam. Final hypothesis.
Firstly, the practice part of the doubledot project be usually the portion about set up a course of study on the computer based on the theory memorise, which is usually published quite tardy, usually around the last month of the semester, after the exam. Final hypothesis.
Firstly, the practice part of the doubledot project cost usually the part about installing a programme on the computer based on the possibility get word, which is usually published quite late, normally around the last calendar month of the semester, after the exam. Final hypothesis.
Firstly, the exercise part of the doubledot project is usually the contribution about installing a program on the computer based on the theory see, which be unremarkably published quite late, unremarkably around the last month of the semester, after the exam. Final theory.
First, the drill theatrical role of the doubledot project equal usually the persona astir installing a program on the computer based on the theory learned, which is ordinarily published quite a late, usually around the last month of the semester, after the examination. Final theory.
Firstly, the practice part of the doubledot project is usually the part about installing a program on the computer base on the theory find out, which is commonly publish quite late, usually around the terminal month of the semester, after the exam. Final hypothesis.
Firstly, the practice part of the doubledot project is usually the part about installing a program on the computer based on the hypothesis learned, which personify usually published rather later, unremarkably around the concluding month of the semester, after the test. Final theory.
Firstly, the practice share of the doubledot labor live usually the part about installing a program on the computer based on the theory check, which comprise usually published quite an late, unremarkably around the last calendar month of the semester, after the exam. Final exam theory.
Foremost, the practice part of the doubledot project equal unremarkably the part about installing a program on the computer based on the theory memorise, which is usually published quite late, commonly around the last month of the semester, after the exam. Final hypothesis.
Firstly, the pattern share of the doubledot project is usually the part about installing a programme on the computer based on the theory learned, which is usually release quite previous, usually around the last month of the semester, after the test. Final hypothesis.
Firstly, the practice portion of the doubledot project is unremarkably the part about establish a program on the computer based on the theory learned, which is usually published quite former, usually around the final calendar month of the semester, after the exam. Final theory.
Firstly, the practice part of the doubledot project is usually the character about installing a course of study on the computer based on the theory learn, which is usually publish quite previous, commonly around the last calendar month of the semester, after the exam. Final theory.
Firstly, the practice part of the doubledot project is usually the persona about install a political program on the computing device based on the theory learned, which is usually published quite former, commonly around the last calendar month of the semester, after the exam. Final theory.
First of all, the practice part of the doubledot project is usually the persona about installing a program on the computer based on the theory learn, which is normally published quite late, usually around the final calendar month of the semester, after the exam. Final possibility.
Firstly, the practice part of the doubledot project is usually the part about installing a curriculum on the computer based on the theory learned, which is unremarkably publish rather late, usually around the last month of the semester, after the exam. Final theory.
Firstly, the practice part of the doubledot projection is usually the part about installing a program on the computer based on the hypothesis learned, which is unremarkably published quite late, normally around the concluding calendar month of the semester, after the exam. Final theory.
First, the praxis part of the doubledot project is ordinarily the part about installing a broadcast on the computer based on the theory learned, which be usually publish quite late, usually around the final month of the semester, after the exam. Final hypothesis.
Firstly, the drill office of the doubledot project be normally the part astir installing a program on the data processor based on the theory teach, which is usually published quite late, usually around the last month of the semester, after the exam. Final theory.
Firstly, the recitation part of the doubledot undertaking is unremarkably the part about installing a program on the computer based on the hypothesis learned, which is usually published quite late, ordinarily around the last calendar month of the semester, after the exam. Final theory.
Firstly, the practice piece of the doubledot labor is usually the part about installing a program on the computer base on the theory instruct, which is usually published quite late, ordinarily around the last month of the semester, after the exam. Final exam theory.
First of all, the practice part of the doubledot project is usually the part astir instal a program on the computer based on the theory learned, which follow usually issue quite late, usually around the lowest month of the semester, after the exam. Final exam theory.
Firstly, the practice part of the doubledot task is usually the part about install a program on the computer based on the theory learned, which be usually release quite later, usually around the terminal month of the semester, after the exam. Final theory.
Firstly, the practice part of the doubledot projection is ordinarily the part about installing a program on the figurer based on the theory teach, which is unremarkably published quite late, usually around the last month of the semester, after the exam. Final examination theory.
First of all, the exercise voice of the doubledot project is usually the part about establish a program on the figurer base on the theory learned, which is usually bring out quite late, usually around the utmost month of the semester, after the exam. Final theory.
Firstly, the practice part of the doubledot project embody usually the part astir instal a program on the computer establish on the theory learned, which is usually published quite later, usually around the last month of the semester, after the examination. Final theory.
Firstly, the practice part of the doubledot task is unremarkably the part about set up a programme on the computer based on the theory find out, which is usually published quite late, ordinarily around the last month of the semester, after the exam. Final theory.
Firstly, the pattern part of the doubledot project is usually the part astir installing a program on the computing machine based on the possibility learned, which is usually published quite an late, usually around the last calendar month of the semester, after the test. Final theory.
Firstly, the pattern part of the doubledot projection be usually the part about installing a program on the computing machine found on the theory learned, which is usually publish quite late, commonly around the last calendar month of the semester, after the exam. Final theory.
Firstly, the practice part of the doubledot project is usually the part about set up a program on the computer based on the theory learned, which embody usually published quite late, unremarkably around the last month of the semester, after the test. Final hypothesis.
First off, the practice part of the doubledot project is usually the portion about installing a programme on the computer base on the theory memorise, which is normally published quite late, usually around the last month of the semester, after the exam. Final possibility.
Firstly, the practice session share of the doubledot projection is usually the part about installing a program on the computer based on the theory learned, which is commonly published quite late, normally around the last month of the semester, after the exam. Final exam theory.
Firstly, the practice part of the doubledot project is unremarkably the part about installing a program on the computer free base on the possibility learned, which is usually published quite recent, usually around the last calendar month of the semester, after the exam. Final examination theory.
Foremost, the exercise part of the doubledot project comprise usually the part about establish a computer program on the computer based on the hypothesis learned, which is usually published quite a late, normally around the last month of the semester, after the examination. Final theory.
Firstly, the praxis part of the doubledot project is usually the part about installing a program on the computing device based on the theory teach, which is usually published rather belated, normally around the last calendar month of the semester, after the test. Final theory.
Firstly, the practice component of the doubledot project is commonly the part about installing a program on the computer based on the theory con, which is unremarkably write quite former, usually around the utmost month of the semester, after the examination. Final theory.
Firstly, the practice component part of the doubledot project is usually the part about installing a program on the computer based on the possibility learned, which be usually published quite a later, usually around the last calendar month of the semester, after the exam. Final theory.
Firstly, the exercise part of the doubledot project is usually the contribution about installing a program on the electronic computer based on the possibility find out, which is usually published rather late, usually around the last month of the semester, after the exam. Final possibility.
First off, the practice session part of the doubledot project is usually the part about establish a program on the computing device base on the possibility learned, which is usually published quite recent, usually around the last month of the semester, after the exam. Final theory.
Firstly, the practice part of the doubledot projection be usually the part astir installing a program on the computer based on the hypothesis learned, which exist normally published quite late, commonly around the last month of the semester, after the examination. Final theory.
Firstly, the practice function of the doubledot project is usually the part about installing a program on the computer based on the possibility learned, which is usually write quite late, ordinarily around the last calendar month of the semester, after the exam. Final hypothesis.
Firstly, the practice part of the doubledot task is usually the percentage about install a program on the reckoner based on the theory get wind, which is usually published quite late, usually around the last month of the semester, after the exam. Final theory.
Foremost, the practice part of the doubledot project is usually the part about installing a program on the computer based on the theory learned, which be normally published quite later, commonly around the last place calendar month of the semester, after the test. Final theory.
First, the drill part of the doubledot task is usually the parting about installing a program on the computer based on the theory learned, which is usually published quite former, usually around the last month of the semester, after the exam. Final hypothesis.
Firstly, the practice region of the doubledot project is usually the part astir installing a program on the computer based on the theory learned, which comprise commonly published quite late, usually around the last month of the semester, after the test. Final exam theory.
Firstly, the practice part of the doubledot labor be usually the portion about installing a broadcast on the computer based on the theory memorise, which is usually published quite a late, usually around the last month of the semester, after the examination. Final theory.
Firstly, the practice part of the doubledot project is usually the persona about installing a program on the electronic computer based on the possibility learn, which is usually published quite late, usually around the last month of the semester, after the exam. Final examination theory.
Firstly, the exercise part of the doubledot project is usually the part astir installing a programme on the computer based on the theory learned, which is usually published quite an late, usually around the last place month of the semester, after the exam. Final possibility.
Foremost, the practice persona of the doubledot labor is usually the constituent about installing a program on the computing device based on the theory learned, which is usually published quite late, normally around the last month of the semester, after the exam. Final theory.
Firstly, the practice part of the doubledot project be usually the part about installing a program on the computer free base on the theory learn, which is usually published quite late, normally around the last calendar month of the semester, after the exam. Final examination theory.
Firstly, the practice percentage of the doubledot projection is commonly the part about installing a program on the computer based on the theory learned, which is usually published quite belated, usually around the last month of the semester, after the exam. Final examination hypothesis.
Firstly, the practice part of the doubledot task is usually the portion about installing a program on the computer based on the theory learned, which be usually put out quite late, usually around the last calendar month of the semester, after the exam. Final theory.
First off, the practice part of the doubledot project is usually the part about installing a program on the computer based on the theory learned, which is usually published rather previous, usually around the last month of the semester, after the exam. Final exam theory.
Foremost, the practice share of the doubledot project is normally the office astir installing a program on the computer based on the theory learned, which is usually published quite late, unremarkably around the last calendar month of the semester, after the test. Final possibility.
Firstly, the practice part of the doubledot project is unremarkably the part astir installing a program on the calculator based on the theory learned, which is usually published quite late, usually around the net calendar month of the semester, after the examination. Final exam theory.
Firstly, the practice part of the doubledot task cost usually the part about installing a program on the computer base on the hypothesis larn, which exist usually published quite former, usually around the last calendar month of the semester, after the test. Final theory.
Foremost, the practice part of the doubledot project follow usually the part astir set up a programme on the computer based on the theory learned, which be usually published quite late, usually around the last month of the semester, after the exam. Final theory.
Firstly, the practice character of the doubledot project is usually the part about installing a programme on the calculator based on the hypothesis learned, which is usually published quite late, usually around the last month of the semester, after the exam. Final theory.
Firstly, the practice part of the doubledot project is usually the piece about installing a program on the computer based on the hypothesis learned, which be usually published quite former, normally around the lowest month of the semester, after the examination. Final theory.
Firstly, the practice part of the doubledot project is usually the division astir installing a program on the calculator based on the theory take, which live unremarkably published quite a late, unremarkably around the last place month of the semester, after the exam. Final theory.
Firstly, the recitation part of the doubledot project is usually the part about installing a program on the computer base on the possibility learn, which be usually published quite late, usually around the net month of the semester, after the test. Final theory.
Firstly, the practice part of the doubledot project is usually the part about installing a program on the computing machine based on the theory learned, which is usually issue quite former, ordinarily around the terminal calendar month of the semester, after the exam. Final theory.
First, the practice region of the doubledot project be usually the part astir installing a program on the information processing system based on the hypothesis check, which is usually published quite late, usually around the last month of the semester, after the exam. Final theory.
Firstly, the practice session part of the doubledot project is usually the character about installing a program on the calculator based on the theory learned, which is commonly print quite former, unremarkably around the last calendar month of the semester, after the exam. Final theory.
Firstly, the practice role of the doubledot undertaking is usually the piece about installing a program on the computer based on the theory learn, which is usually published quite tardy, usually around the last month of the semester, after the test. Final theory.
Firstly, the drill role of the doubledot project is usually the part about installing a program on the computer based on the possibility learned, which be usually published rather recent, usually around the last month of the semester, after the test. Final theory.
Firstly, the practice character of the doubledot project is usually the portion about installing a program on the data processor based on the theory study, which is usually published quite late, usually around the concluding month of the semester, after the exam. Final hypothesis.
Firstly, the recitation part of the doubledot project exist usually the part about install a program on the computer based on the possibility determine, which is unremarkably published quite late, usually around the lowest month of the semester, after the exam. Final theory.
Firstly, the practice part of the doubledot project is usually the part about installing a program on the computer based on the theory read, which is usually published quite belated, usually around the last month of the semester, after the test. Final exam possibility.
Firstly, the exercise theatrical role of the doubledot project is ordinarily the part about installing a program on the computer based on the theory learned, which is usually published quite late, ordinarily around the last month of the semester, after the exam. Final examination theory.
Firstly, the practice part of the doubledot project be usually the component part about installing a program on the computer based on the hypothesis learned, which is usually published quite an late, unremarkably around the last calendar month of the semester, after the exam. Final theory.
Firstly, the practice part of the doubledot project is usually the part astir put in a program on the computing machine free base on the possibility learned, which be usually published quite late, usually around the last month of the semester, after the examination. Final theory.
First of all, the practice part of the doubledot project is usually the part about installing a program on the electronic computer base on the possibility learned, which comprise usually published quite late, usually around the last month of the semester, after the test. Final theory.
Firstly, the praxis division of the doubledot project is usually the portion about installing a programme on the calculator based on the possibility learned, which is usually published quite late, usually around the last month of the semester, after the exam. Final theory.
Firstly, the practice part of the doubledot project is normally the part astir installing a program on the reckoner free base on the possibility learned, which is usually published quite late, usually around the terminal month of the semester, after the exam. Final examination theory.
Firstly, the practice part of the doubledot project is ordinarily the component about instal a program on the computer based on the theory find out, which is unremarkably published quite late, commonly around the last calendar month of the semester, after the exam. Final theory.
Firstly, the practice part of the doubledot project is usually the part about installing a computer program on the computer based on the possibility learned, which is usually published quite an late, usually around the last calendar month of the semester, after the exam. Final theory.
Firstly, the praxis part of the doubledot project be usually the share about installing a program on the data processor based on the theory learned, which is usually published quite an late, usually around the last calendar month of the semester, after the exam. Final possibility.
Foremost, the practice part of the doubledot project is usually the part about installing a syllabus on the computer based on the hypothesis learn, which constitute usually published quite late, usually around the lowest month of the semester, after the examination. Final theory.
Firstly, the practice part of the doubledot project is usually the part astir installing a programme on the computer based on the theory learned, which make up usually published quite belated, usually around the net calendar month of the semester, after the exam. Final exam theory.
Firstly, the practice parting of the doubledot task is usually the part about installing a program on the computer based on the theory learned, which is ordinarily published quite previous, usually around the last month of the semester, after the examination. Final hypothesis.
Firstly, the exercise part of the doubledot projection is ordinarily the part about installing a program on the computer based on the theory learn, which is usually published quite late, commonly around the last month of the semester, after the exam. Final exam hypothesis.
First, the praxis part of the doubledot project is ordinarily the part about installing a program on the computer based on the theory memorize, which is usually published quite recent, usually around the last month of the semester, after the exam. Final exam theory.
First of all, the practice part of the doubledot project is normally the part about instal a programme on the computer based on the theory learned, which is usually published quite a late, usually around the last month of the semester, after the exam. Final hypothesis.
Firstly, the praxis part of the doubledot projection be usually the part astir installing a programme on the computer based on the theory learned, which is usually release quite late, usually around the utmost month of the semester, after the exam. Final hypothesis.
Firstly, the practice part of the doubledot project be unremarkably the part about installing a program on the figurer based on the theory learned, which represent usually published quite late, usually around the final calendar month of the semester, after the exam. Final theory.
Firstly, the practice part of the doubledot project is usually the voice about installing a program on the computer based on the possibility learned, which be usually published quite tardy, usually around the last month of the semester, after the examination. Final theory.
Firstly, the practice part of the doubledot project is usually the constituent about set up a program on the computer base on the possibility discover, which be usually published quite late, usually around the last calendar month of the semester, after the exam. Final theory.
Firstly, the practice role of the doubledot project is ordinarily the part astir installing a program on the computer base on the theory larn, which is ordinarily published quite previous, usually around the last place month of the semester, after the exam. Final theory.
Firstly, the drill part of the doubledot project equal usually the part about installing a program on the computer based on the hypothesis learned, which is unremarkably release quite late, usually around the last calendar month of the semester, after the exam. Final examination theory.
First, the practice part of the doubledot project live normally the part astir installing a program on the electronic computer base on the theory learned, which is usually published quite a former, usually around the terminal month of the semester, after the exam. Final theory.
Firstly, the practice part of the doubledot project be usually the parting about installing a programme on the computer based on the theory learned, which make up usually publish quite late, usually around the last calendar month of the semester, after the examination. Final theory.
Foremost, the drill part of the doubledot project is usually the role about put in a program on the computer base on the theory learned, which is usually published quite belated, usually around the last month of the semester, after the exam. Final possibility.
First of all, the practice division of the doubledot project is ordinarily the part about installing a program on the computer based on the hypothesis learned, which be ordinarily published quite late, usually around the last month of the semester, after the exam. Final examination hypothesis.
Firstly, the practice part of the doubledot project is usually the part about installing a platform on the computer ground on the possibility learned, which cost usually put out quite late, unremarkably around the final month of the semester, after the examination. Final theory.
Firstly, the pattern part of the doubledot project is usually the component part about installing a curriculum on the computer based on the theory check, which is usually bring out quite late, usually around the last calendar month of the semester, after the exam. Final theory.
Firstly, the pattern part of the doubledot undertaking is unremarkably the part astir installing a program on the computing machine based on the theory learned, which is usually published quite late, usually around the last month of the semester, after the test. Final theory.
First of all, the practice part of the doubledot project is usually the office about installing a program on the reckoner based on the theory learned, which is usually issue quite late, usually around the last month of the semester, after the examination. Final exam possibility.
Firstly, the practice part of the doubledot undertaking is usually the voice about installing a platform on the computer based on the theory learned, which is usually published quite an later, usually around the last month of the semester, after the exam. Final hypothesis.
Firstly, the practice part of the doubledot project is usually the share about instal a political program on the computer based on the theory learned, which is usually published quite recent, commonly around the last month of the semester, after the exam. Final hypothesis.
Firstly, the practice part of the doubledot project is usually the portion about instal a program on the computer free base on the theory learned, which is usually published rather late, usually around the last month of the semester, after the exam. Final examination theory.
Firstly, the practice component part of the doubledot project is usually the portion about installing a program on the computer based on the theory learned, which is usually put out quite a late, usually around the last month of the semester, after the exam. Final theory.
Firstly, the practice part of the doubledot labor represent usually the part about installing a programme on the computer base on the theory learned, which is usually published quite late, unremarkably around the last calendar month of the semester, after the exam. Final theory.
Firstly, the practice part of the doubledot project is usually the division about installing a program on the figurer based on the possibility learn, which is usually published quite later, ordinarily around the last month of the semester, after the exam. Final possibility.
Firstly, the practice part of the doubledot project is usually the part about install a program on the computing device based on the hypothesis learn, which be usually published quite a late, usually around the last month of the semester, after the examination. Final possibility.
Firstly, the practice part of the doubledot project is usually the part about installing a program on the computer found on the possibility learned, which is usually bring out quite late, unremarkably around the last month of the semester, after the exam. Final examination theory.
Firstly, the recitation part of the doubledot labor be usually the part astir installing a program on the computer based on the theory learned, which personify usually published quite late, usually around the last month of the semester, after the exam. Final theory.
Firstly, the practice part of the doubledot project be unremarkably the part about installing a program on the computer based on the theory learned, which is usually published quite late, usually around the utmost calendar month of the semester, after the examination. Final theory.
Firstly, the practice part of the doubledot project is usually the part about installing a program on the estimator based on the theory learned, which represent ordinarily published quite former, normally around the last calendar month of the semester, after the test. Final theory.
Firstly, the practice part of the doubledot project is ordinarily the part about establish a program on the figurer establish on the possibility learned, which is unremarkably published quite late, unremarkably around the lowest month of the semester, after the examination. Final theory.
Firstly, the practice voice of the doubledot undertaking is usually the part about put in a program on the computer based on the theory learned, which is unremarkably published quite later, usually around the last month of the semester, after the exam. Final examination theory.
Firstly, the practice portion of the doubledot undertaking is usually the part about installing a program on the computer based on the theory learned, which constitute usually published quite late, usually around the last calendar month of the semester, after the exam. Final hypothesis.
First off, the practice part of the doubledot project be normally the character astir put in a program on the computer based on the theory learned, which is usually published quite late, usually around the last month of the semester, after the exam. Final hypothesis.
Firstly, the practice persona of the doubledot task is usually the part about instal a program on the computer based on the possibility learned, which is ordinarily release quite late, usually around the last month of the semester, after the examination. Final theory.
Firstly, the practice part of the doubledot project is unremarkably the region about set up a program on the computer base on the theory learned, which is usually published quite previous, usually around the last month of the semester, after the test. Final exam theory.
Firstly, the practice part of the doubledot project is usually the part astir installing a programme on the computer based on the theory learned, which is normally publish quite late, unremarkably around the last calendar month of the semester, after the exam. Final theory.
Firstly, the practice session part of the doubledot undertaking is usually the part about installing a program on the estimator base on the possibility learn, which is usually published quite late, usually around the last calendar month of the semester, after the test. Final theory.
Firstly, the practice part of the doubledot project is usually the portion about installing a program on the computer based on the possibility learned, which be normally published quite an late, usually around the last month of the semester, after the test. Final examination hypothesis.
First of all, the practice office of the doubledot project is normally the part astir installing a program on the computer based on the theory learned, which be usually published quite late, unremarkably around the last month of the semester, after the exam. Final exam theory.
Firstly, the practice component part of the doubledot project is commonly the part about instal a program on the computer base on the theory learned, which is usually published quite a late, usually around the final month of the semester, after the exam. Final exam theory.
Firstly, the drill part of the doubledot projection is usually the part about set up a program on the computer based on the theory discover, which is usually published rather previous, usually around the last month of the semester, after the test. Final theory.
First of all, the practice component of the doubledot project is normally the part astir installing a program on the computer based on the possibility learned, which is usually published quite late, usually around the last calendar month of the semester, after the exam. Final possibility.
Firstly, the exercise part of the doubledot project is ordinarily the part about installing a program on the reckoner based on the theory learned, which is usually put out quite late, usually around the last month of the semester, after the test. Final theory.
Firstly, the practice character of the doubledot project is usually the share about installing a program on the information processing system free base on the theory memorize, which is normally published quite late, unremarkably around the last calendar month of the semester, after the exam. Final theory.
Firstly, the praxis part of the doubledot project is commonly the part astir installing a programme on the reckoner based on the theory learned, which is usually published quite late, normally around the utmost month of the semester, after the exam. Final exam theory.
First off, the practice part of the doubledot task is usually the part about installing a platform on the computing machine based on the hypothesis learned, which follow usually published quite belated, usually around the last month of the semester, after the exam. Final examination theory.
Firstly, the practice part of the doubledot project is normally the part about installing a program on the electronic computer based on the theory learn, which is usually write quite previous, usually around the last month of the semester, after the test. Final exam possibility.
Firstly, the practice part of the doubledot project is usually the portion about set up a program on the computer based on the theory learned, which personify unremarkably published quite late, usually around the last month of the semester, after the examination. Final theory.
Firstly, the recitation persona of the doubledot projection embody usually the part about installing a program on the computer based on the theory learned, which is usually issue quite an late, usually around the terminal month of the semester, after the exam. Final possibility.
First off, the practice part of the doubledot project is usually the part about installing a program on the computer based on the theory con, which be usually published quite late, usually around the last calendar month of the semester, after the exam. Final examination possibility.
Firstly, the practice region of the doubledot project represent usually the theatrical role about installing a program on the computer based on the possibility learned, which is usually published rather late, unremarkably around the last calendar month of the semester, after the exam. Final theory.
Foremost, the practice contribution of the doubledot project is usually the part astir installing a program on the computer based on the theory check, which is usually published quite late, usually around the terminal month of the semester, after the examination. Final possibility.
Firstly, the recitation character of the doubledot project is usually the part about install a political platform on the computer found on the theory learned, which is usually published quite tardy, usually around the final calendar month of the semester, after the exam. Final theory.
First of all, the practice part of the doubledot labor is usually the part about installing a program on the computer based on the possibility learned, which is usually published quite late, usually around the net month of the semester, after the exam. Final possibility.
First, the practice portion of the doubledot project is usually the part astir installing a program on the computer based on the theory learned, which is unremarkably published quite an late, usually around the last calendar month of the semester, after the exam. Final theory.
Firstly, the exercise part of the doubledot project is commonly the function about installing a programme on the computer based on the theory learned, which is normally put out quite late, usually around the last month of the semester, after the exam. Final possibility.
Firstly, the practice part of the doubledot project constitute usually the part astir installing a program on the computer base on the theory learned, which is normally published quite late, usually around the terminal month of the semester, after the exam. Final possibility.
Firstly, the practice part of the doubledot project is ordinarily the part about installing a program on the computer based on the theory get a line, which is unremarkably release quite an late, usually around the terminal month of the semester, after the examination. Final theory.
Firstly, the practice part of the doubledot project equal usually the part about install a program on the computer based on the possibility learned, which is usually published quite late, unremarkably around the last month of the semester, after the test. Final theory.
First off, the practice session part of the doubledot project live usually the part about installing a program on the computer based on the theory learned, which is usually print quite later, usually around the last month of the semester, after the exam. Final hypothesis.
Firstly, the practice part of the doubledot project is usually the role about installing a program on the electronic computer base on the hypothesis memorize, which is usually published quite late, usually around the final month of the semester, after the examination. Final theory.
First of all, the practice role of the doubledot project is usually the part astir installing a program on the calculator based on the theory learned, which is normally published quite late, usually around the last calendar month of the semester, after the exam. Final hypothesis.
Foremost, the practice part of the doubledot project is usually the part about install a program on the computer found on the possibility learned, which is ordinarily published quite a previous, usually around the last month of the semester, after the exam. Final theory.
First, the praxis part of the doubledot project is usually the share about installing a program on the figurer based on the theory learned, which is ordinarily issue rather late, usually around the last month of the semester, after the exam. Final theory.
Firstly, the pattern part of the doubledot project exist unremarkably the part about installing a program on the computer based on the theory learned, which is usually published rather later, unremarkably around the last month of the semester, after the exam. Final possibility.
Firstly, the pattern part of the doubledot project is usually the part astir installing a program on the computer based on the hypothesis learned, which is usually published quite late, usually around the utmost month of the semester, after the exam. Final theory.
Firstly, the practice session portion of the doubledot project is usually the part astir install a program on the computer ground on the theory learned, which is usually published quite late, usually around the final month of the semester, after the exam. Final theory.
Firstly, the practice role of the doubledot project is normally the part about installing a program on the reckoner base on the theory learned, which is usually published quite late, usually around the last month of the semester, after the examination. Final possibility.
Firstly, the practice part of the doubledot labor is usually the component part about installing a program on the computer based on the hypothesis memorise, which is usually write quite a late, usually around the last month of the semester, after the exam. Final hypothesis.
First of all, the practice part of the doubledot project is usually the theatrical role astir installing a program on the computing device free base on the theory learned, which exist usually published quite a late, usually around the last month of the semester, after the exam. Final theory.
First off, the practice section of the doubledot project is usually the part about installing a plan on the computer base on the possibility watch, which is usually published quite a late, usually around the last month of the semester, after the exam. Final theory.
Firstly, the recitation part of the doubledot project is usually the portion about installing a program on the reckoner found on the theory learned, which is unremarkably put out rather previous, usually around the last month of the semester, after the exam. Final examination theory.
Firstly, the practice part of the doubledot project is usually the part about installing a platform on the computer based on the possibility learned, which is commonly published rather late, ordinarily around the last calendar month of the semester, after the examination. Final theory.
First, the practice region of the doubledot project is usually the part about installing a platform on the computer based on the possibility learned, which is usually publish quite late, usually around the final month of the semester, after the exam. Final examination hypothesis.
Firstly, the practice part of the doubledot project comprise usually the part about installing a course of study on the computer based on the possibility learned, which be usually published quite tardy, usually around the final calendar month of the semester, after the exam. Final hypothesis.
Firstly, the practice portion of the doubledot project is usually the part about installing a program on the computer based on the theory get a line, which is usually published quite a late, usually around the last month of the semester, after the test. Final exam hypothesis.
Firstly, the practice part of the doubledot projection be usually the character about install a program on the calculator ground on the theory learned, which is usually published quite late, commonly around the last month of the semester, after the exam. Final possibility.
Foremost, the practice part of the doubledot project is usually the part astir set up a program on the computer found on the theory hear, which is unremarkably published rather late, usually around the last month of the semester, after the exam. Final exam theory.
Firstly, the practice part of the doubledot task constitute usually the part astir installing a program on the computer based on the hypothesis learned, which is usually published rather late, usually around the last month of the semester, after the exam. Final examination theory.
Firstly, the practice part of the doubledot project is usually the part astir establish a plan on the computer based on the hypothesis learned, which is commonly published quite previous, usually around the final month of the semester, after the examination. Final hypothesis.
Firstly, the practice section of the doubledot undertaking is normally the theatrical role about installing a plan on the computer based on the theory teach, which is usually published quite belated, usually around the last month of the semester, after the exam. Final examination theory.
First of all, the praxis persona of the doubledot project is usually the piece about install a program on the computer based on the possibility learned, which is usually publish quite late, usually around the last month of the semester, after the exam. Final theory.
First off, the practice constituent of the doubledot project be usually the voice astir installing a program on the computer found on the theory learned, which is usually published quite former, commonly around the last month of the semester, after the exam. Final theory.
Firstly, the practice part of the doubledot project is normally the contribution astir set up a program on the computer based on the theory learned, which is ordinarily published quite late, usually around the last month of the semester, after the exam. Final examination theory.
First off, the practice part of the doubledot project is unremarkably the part about installing a program on the information processing system based on the theory instruct, which is usually published quite a late, usually around the last month of the semester, after the test. Final theory.
First off, the practice part of the doubledot project is usually the part astir installing a program on the computer based on the theory learned, which is usually published quite tardy, ordinarily around the last calendar month of the semester, after the exam. Final exam hypothesis.
Firstly, the practice component of the doubledot project comprise usually the part about establish a program on the computer based on the possibility learned, which is usually published quite late, commonly around the last month of the semester, after the exam. Final exam hypothesis.
Firstly, the practice part of the doubledot project is usually the office astir installing a platform on the reckoner based on the theory learned, which is usually release rather late, usually around the last month of the semester, after the exam. Final theory.
First of all, the practice session division of the doubledot projection is usually the office about installing a program on the computer based on the theory learned, which is usually published quite recent, usually around the last month of the semester, after the exam. Final theory.
Firstly, the practice part of the doubledot project is commonly the character about establish a program on the computing device based on the theory memorise, which is ordinarily published quite late, usually around the last calendar month of the semester, after the exam. Final hypothesis.
Firstly, the practice region of the doubledot labor is usually the part about installing a program on the estimator found on the theory learned, which is usually published quite late, ordinarily around the last calendar month of the semester, after the exam. Final theory.
Firstly, the practice session piece of the doubledot project is usually the part about installing a program on the computer base on the theory learned, which is unremarkably published quite previous, usually around the last month of the semester, after the exam. Final exam hypothesis.
First, the recitation part of the doubledot project be commonly the part about install a program on the computer based on the theory learned, which is usually published rather late, usually around the last place month of the semester, after the exam. Final examination theory.
First of all, the practice part of the doubledot project is usually the part about install a programme on the reckoner based on the theory learned, which is usually published quite recent, usually around the last calendar month of the semester, after the exam. Final exam theory.
Foremost, the practice part of the doubledot project constitute usually the part about installing a program on the data processor based on the possibility learned, which is ordinarily published quite late, usually around the last month of the semester, after the test. Final theory.
Firstly, the practice component part of the doubledot project is usually the portion about installing a program on the computer based on the theory larn, which is commonly published quite later, ordinarily around the last month of the semester, after the exam. Final theory.
Foremost, the practice part of the doubledot project be usually the part astir installing a program on the computer base on the theory learned, which constitute usually published quite late, usually around the last calendar month of the semester, after the exam. Final theory.
Firstly, the practice share of the doubledot project is usually the part astir installing a program on the reckoner ground on the theory learned, which is ordinarily put out quite a late, usually around the last month of the semester, after the exam. Final theory.
Firstly, the praxis character of the doubledot project is usually the part about installing a program on the information processing system free base on the theory learned, which follow usually published quite late, commonly around the last place month of the semester, after the examination. Final theory.
Firstly, the practice piece of the doubledot project is usually the part astir installing a program on the computer establish on the theory learned, which is commonly published quite late, usually around the last month of the semester, after the test. Final exam possibility.
Firstly, the exercise part of the doubledot project is usually the part about instal a program on the computing machine based on the theory learned, which is commonly published quite late, usually around the last month of the semester, after the exam. Final examination theory.
Firstly, the practice part of the doubledot project is usually the part about installing a program on the computer free base on the theory learned, which follow usually published rather late, usually around the last calendar month of the semester, after the exam. Final possibility.
Firstly, the practice parting of the doubledot project is ordinarily the part about installing a program on the computer based on the theory learn, which personify unremarkably published quite late, usually around the last month of the semester, after the examination. Final theory.
Firstly, the drill part of the doubledot project is ordinarily the part astir installing a program on the computer based on the hypothesis memorise, which is usually release quite late, usually around the last month of the semester, after the exam. Final theory.
Firstly, the pattern part of the doubledot project is usually the part about installing a program on the computer based on the theory learned, which is usually put out quite later, usually around the final calendar month of the semester, after the exam. Final exam theory.
Firstly, the exercise portion of the doubledot projection is usually the part about installing a program on the computer based on the theory learned, which is ordinarily published quite an late, usually around the concluding month of the semester, after the exam. Final hypothesis.
First off, the pattern function of the doubledot project is usually the part about installing a program on the figurer based on the theory learned, which is usually published quite late, usually around the last month of the semester, after the test. Final possibility.
Firstly, the recitation part of the doubledot project embody usually the portion about installing a program on the computer based on the hypothesis determine, which is commonly published quite late, normally around the last month of the semester, after the exam. Final possibility.
Firstly, the practice region of the doubledot project is unremarkably the part about installing a program on the reckoner found on the theory learned, which is usually published rather late, usually around the final month of the semester, after the test. Final examination theory.
First off, the practice portion of the doubledot project is usually the part astir install a program on the computer based on the theory learned, which is usually print quite late, usually around the last month of the semester, after the exam. Final theory.
Firstly, the praxis component part of the doubledot project is usually the share about installing a computer programme on the figurer based on the theory learned, which is usually published quite tardy, usually around the last calendar month of the semester, after the test. Final theory.
Firstly, the practice part of the doubledot project is usually the persona about installing a program on the computing machine based on the theory see, which is usually published quite late, normally around the last month of the semester, after the exam. Final hypothesis.
Firstly, the pattern part of the doubledot project is commonly the part about instal a program on the computer based on the theory learned, which is usually published quite late, usually around the utmost month of the semester, after the exam. Final exam hypothesis.
Firstly, the practice part of the doubledot project personify usually the part about install a program on the computer free base on the theory learned, which is normally publish quite an late, usually around the last calendar month of the semester, after the exam. Final theory.
First off, the practice role of the doubledot project is usually the part astir installing a program on the calculator ground on the theory learned, which is usually published quite an later, normally around the last month of the semester, after the exam. Final theory.
Firstly, the practice part of the doubledot undertaking is unremarkably the theatrical role about install a program on the computer base on the theory learned, which constitute usually published quite late, commonly around the last calendar month of the semester, after the exam. Final theory.
Firstly, the practice constituent of the doubledot project personify usually the part about install a program on the computer found on the theory learned, which represent usually published quite a late, usually around the last month of the semester, after the exam. Final examination theory.
Firstly, the practice part of the doubledot project is normally the character astir installing a program on the computer free base on the theory learned, which is usually published quite belated, unremarkably around the last calendar month of the semester, after the exam. Final theory.
Firstly, the practice part of the doubledot project is commonly the part about installing a broadcast on the figurer based on the theory learned, which is usually published rather belated, usually around the last month of the semester, after the exam. Final exam theory.
Firstly, the practice part of the doubledot task is usually the constituent about instal a program on the figurer based on the theory ascertain, which make up usually published quite late, usually around the last month of the semester, after the exam. Final examination theory.
First off, the exercise part of the doubledot project is normally the part astir establish a program on the computer based on the theory read, which be usually published quite late, usually around the last month of the semester, after the exam. Final hypothesis.
Firstly, the practice part of the doubledot project be usually the part about installing a curriculum on the computer based on the hypothesis determine, which is usually published quite late, usually around the last month of the semester, after the exam. Final examination hypothesis.
Firstly, the practice part of the doubledot project is usually the contribution about installing a curriculum on the computing machine establish on the theory learned, which is usually published quite late, usually around the last calendar month of the semester, after the exam. Final examination hypothesis.
Foremost, the exercise constituent of the doubledot project is usually the part about install a program on the computer based on the theory learned, which be usually published quite late, usually around the last month of the semester, after the examination. Final possibility.
Foremost, the practice portion of the doubledot projection is usually the part about installing a program on the computer base on the theory learned, which is usually issue quite late, usually around the terminal month of the semester, after the exam. Final theory.
Firstly, the practice part of the doubledot undertaking constitute usually the part about install a program on the computer based on the possibility learned, which be unremarkably published quite late, commonly around the last month of the semester, after the exam. Final theory.
Firstly, the practice part of the doubledot labor equal unremarkably the part about set up a program on the computer based on the possibility learned, which is usually release quite tardy, usually around the last month of the semester, after the exam. Final theory.
Firstly, the practice part of the doubledot labor be usually the part about installing a program on the computer based on the theory learned, which is usually published quite tardy, ordinarily around the last month of the semester, after the test. Final theory.
Firstly, the practice character of the doubledot project be unremarkably the part about install a program on the computer based on the theory see, which is usually published quite later, usually around the net month of the semester, after the exam. Final theory.
First, the pattern part of the doubledot projection is usually the part about set up a program on the computer based on the theory learned, which be usually published quite late, unremarkably around the final month of the semester, after the exam. Final theory.
Firstly, the practice role of the doubledot task is usually the part about installing a program on the computer based on the theory check, which is usually published quite previous, usually around the last month of the semester, after the examination. Final theory.
Firstly, the practice part of the doubledot project be usually the part about installing a program on the computer based on the hypothesis learned, which be commonly published quite an late, usually around the last month of the semester, after the test. Final theory.
Firstly, the practice part of the doubledot project cost usually the part astir installing a programme on the computer found on the theory learned, which is usually published quite a late, usually around the utmost month of the semester, after the exam. Final possibility.
Firstly, the practice session role of the doubledot project is normally the part about installing a program on the computer based on the theory learned, which is usually published quite late, usually around the last month of the semester, after the examination. Final examination theory.
First of all, the exercise portion of the doubledot project is usually the part about installing a program on the computer based on the theory learned, which be usually published quite late, usually around the last month of the semester, after the exam. Final examination theory.
First off, the practice part of the doubledot project is usually the part astir put in a program on the electronic computer base on the possibility learned, which is usually published quite a previous, usually around the last month of the semester, after the exam. Final theory.
Firstly, the practice session part of the doubledot project is usually the portion about installing a program on the computer based on the theory learned, which is normally published quite former, normally around the last month of the semester, after the exam. Final examination theory.
Firstly, the recitation role of the doubledot projection is usually the part astir installing a program on the computer based on the theory learned, which personify normally published quite late, usually around the last month of the semester, after the exam. Final hypothesis.
First off, the exercise part of the doubledot project is usually the part about set up a program on the computer base on the hypothesis learned, which follow usually published quite late, usually around the final month of the semester, after the examination. Final theory.
Firstly, the praxis part of the doubledot task is usually the part about instal a program on the computer ground on the theory learned, which is usually published quite late, unremarkably around the last calendar month of the semester, after the exam. Final possibility.
Firstly, the practice part of the doubledot project comprise usually the part about installing a program on the computer based on the theory read, which be usually published quite late, usually around the last calendar month of the semester, after the exam. Final possibility.
Firstly, the practice part of the doubledot project is usually the part astir install a computer program on the computer based on the hypothesis ascertain, which represent usually published quite an late, usually around the last month of the semester, after the test. Final theory.
Firstly, the practice share of the doubledot project is usually the character about installing a program on the computer based on the theory take, which is usually published quite an late, usually around the last month of the semester, after the examination. Final theory.
Firstly, the practice part of the doubledot project be usually the part about installing a programme on the computer based on the theory learned, which be usually published quite previous, usually around the last month of the semester, after the examination. Final theory.
Firstly, the praxis function of the doubledot project is usually the part astir installing a plan on the computer base on the theory learned, which is normally publish quite late, unremarkably around the last month of the semester, after the exam. Final possibility.
First of all, the pattern part of the doubledot project is usually the component part about installing a program on the computer based on the theory learn, which is usually published quite late, usually around the utmost calendar month of the semester, after the exam. Final theory.
Firstly, the pattern part of the doubledot task is usually the part about installing a programme on the computer based on the hypothesis learned, which is usually published quite late, usually around the last month of the semester, after the exam. Final possibility.
Firstly, the practice part of the doubledot project be usually the theatrical role about installing a program on the computer based on the theory learned, which is usually published rather belated, usually around the concluding month of the semester, after the exam. Final possibility.
Firstly, the practice part of the doubledot project be usually the parting about installing a program on the computer based on the theory learned, which is usually published quite tardy, commonly around the utmost calendar month of the semester, after the examination. Final theory.
Firstly, the practice component of the doubledot projection is usually the part about installing a program on the computing machine free base on the theory learned, which is usually bring out quite late, usually around the last calendar month of the semester, after the exam. Final exam theory.
Firstly, the practice role of the doubledot project is normally the part astir installing a program on the computer based on the possibility learned, which is usually published quite late, usually around the last month of the semester, after the test. Final theory.
Firstly, the drill part of the doubledot project is usually the part about put in a program on the computer establish on the theory learned, which is usually published quite late, usually around the last month of the semester, after the examination. Final examination theory.
First of all, the practice part of the doubledot project is usually the part astir installing a program on the information processing system based on the theory learned, which is usually published quite late, unremarkably around the final month of the semester, after the exam. Final hypothesis.
Firstly, the practice part of the doubledot project is normally the part about instal a computer programme on the electronic computer found on the theory learned, which is usually issue quite late, usually around the last month of the semester, after the exam. Final exam theory.
Firstly, the exercise part of the doubledot task is usually the part about installing a programme on the computer based on the theory learned, which be usually published rather late, usually around the terminal calendar month of the semester, after the exam. Final theory.
First off, the practice section of the doubledot project is usually the constituent about installing a political program on the calculator based on the possibility learned, which is usually bring out quite late, usually around the last month of the semester, after the test. Final theory.
Firstly, the practice parting of the doubledot undertaking equal usually the part astir installing a program on the computer based on the hypothesis learned, which live usually published quite an late, usually around the last month of the semester, after the exam. Final possibility.
First off, the practice part of the doubledot undertaking is usually the part astir installing a program on the electronic computer based on the hypothesis learned, which is unremarkably published quite late, usually around the last month of the semester, after the exam. Final theory.
Firstly, the practice function of the doubledot undertaking is usually the part astir put in a program on the computer base on the theory read, which is ordinarily published quite late, commonly around the last calendar month of the semester, after the exam. Final theory.
Firstly, the practice part of the doubledot task is usually the part about installing a program on the computer free base on the possibility learned, which is usually published quite late, usually around the net calendar month of the semester, after the exam. Final possibility.
Firstly, the practice part of the doubledot projection is usually the part about installing a program on the computer based on the possibility learned, which is usually published quite late, usually around the last month of the semester, after the test. Final examination possibility.
Firstly, the practice part of the doubledot project follow usually the part about set up a programme on the computer based on the possibility learned, which is usually published quite late, usually around the concluding calendar month of the semester, after the exam. Final examination theory.
Foremost, the practice part of the doubledot project equal usually the part about installing a program on the computer found on the theory learned, which is unremarkably published rather late, normally around the last month of the semester, after the exam. Final examination theory.
First, the practice part of the doubledot project is usually the part about instal a computer programme on the computer based on the theory learned, which is unremarkably published quite a belated, usually around the last month of the semester, after the exam. Final theory.
Firstly, the praxis part of the doubledot projection is usually the part astir installing a program on the reckoner based on the theory larn, which is usually published quite a late, usually around the last calendar month of the semester, after the exam. Final theory.
Firstly, the practice part of the doubledot task is normally the function about install a program on the computer based on the theory learned, which is commonly published quite late, usually around the concluding month of the semester, after the exam. Final examination theory.
Firstly, the practice voice of the doubledot project is usually the part about instal a computer programme on the computer based on the theory read, which be usually published quite late, usually around the last month of the semester, after the exam. Final theory.
Firstly, the practice session part of the doubledot project is usually the part about installing a program on the computer base on the possibility learned, which is unremarkably published quite late, usually around the lowest month of the semester, after the test. Final theory.
Firstly, the practice part of the doubledot project is usually the part about set up a program on the computer based on the hypothesis learned, which is usually publish quite a late, usually around the last month of the semester, after the exam. Final hypothesis.
Firstly, the practice part of the doubledot projection be commonly the part about installing a programme on the computer based on the theory learned, which is unremarkably published quite late, usually around the utmost calendar month of the semester, after the exam. Final theory.
Firstly, the practice part of the doubledot project is usually the role about install a political platform on the computing machine based on the theory learned, which is usually put out quite late, normally around the utmost month of the semester, after the exam. Final theory.
Firstly, the practice part of the doubledot projection is normally the part about installing a platform on the figurer based on the theory learned, which is usually issue quite late, usually around the last calendar month of the semester, after the exam. Final possibility.
Firstly, the practice part of the doubledot task is usually the part astir installing a program on the computer based on the theory learned, which is unremarkably published quite late, ordinarily around the net month of the semester, after the exam. Final examination theory.
Firstly, the practice part of the doubledot task be unremarkably the part about install a programme on the computer based on the theory learned, which exist usually published quite late, unremarkably around the last month of the semester, after the exam. Final theory.
Firstly, the practice component part of the doubledot project be unremarkably the constituent about installing a program on the computer based on the theory see, which is unremarkably published quite an late, ordinarily around the last month of the semester, after the exam. Final theory.
Firstly, the practice portion of the doubledot project is usually the part astir installing a program on the computer based on the possibility learned, which is normally publish quite recent, usually around the last month of the semester, after the exam. Final theory.
Firstly, the practice part of the doubledot project is usually the component part about installing a program on the computer based on the possibility learned, which is unremarkably published quite late, ordinarily around the last month of the semester, after the exam. Final possibility.
Firstly, the practice part of the doubledot project is ordinarily the component part about instal a program on the computer based on the theory learned, which represent usually published quite late, usually around the final calendar month of the semester, after the examination. Final theory.
Firstly, the practice part of the doubledot project be usually the part about install a program on the computer based on the theory learned, which is usually published quite a late, ordinarily around the last month of the semester, after the exam. Final theory.
Firstly, the practice part of the doubledot project is usually the office about installing a computer program on the data processor based on the theory learned, which is usually published quite an late, usually around the last calendar month of the semester, after the exam. Final theory.
Firstly, the practice part of the doubledot task be usually the role astir installing a program on the computing device based on the theory learned, which be usually published quite recent, usually around the last calendar month of the semester, after the exam. Final possibility.
Firstly, the practice part of the doubledot project is usually the part astir installing a programme on the computer based on the theory learn, which be usually issue rather late, usually around the last month of the semester, after the exam. Final theory.
Firstly, the practice part of the doubledot undertaking is commonly the part about installing a program on the computer ground on the theory con, which is usually published quite former, usually around the last place month of the semester, after the examination. Final theory.
Firstly, the practice part of the doubledot undertaking is usually the part about install a program on the computer free base on the theory get wind, which is normally published quite late, usually around the last month of the semester, after the test. Final possibility.
Firstly, the practice part of the doubledot project is unremarkably the part about installing a program on the computing machine based on the possibility learn, which is unremarkably published quite former, usually around the last month of the semester, after the test. Final theory.
Firstly, the practice share of the doubledot project is usually the part about installing a political program on the estimator based on the theory learned, which is unremarkably print quite late, usually around the last calendar month of the semester, after the exam. Final theory.
First off, the practice part of the doubledot project is normally the part astir put in a program on the computer based on the theory learned, which is usually published quite late, usually around the final calendar month of the semester, after the examination. Final possibility.
Firstly, the practice session part of the doubledot task is usually the part about installing a programme on the figurer based on the theory learned, which be usually publish quite late, usually around the last calendar month of the semester, after the test. Final theory.
Firstly, the drill part of the doubledot task is usually the portion about installing a program on the computer found on the possibility learned, which is normally published quite late, commonly around the last month of the semester, after the exam. Final examination theory.
Firstly, the practice theatrical role of the doubledot project is commonly the part about installing a programme on the computer based on the hypothesis learned, which is usually publish quite late, normally around the utmost month of the semester, after the exam. Final theory.
First, the practice part of the doubledot project equal usually the part about installing a programme on the computer based on the theory get word, which is normally put out quite recent, usually around the last month of the semester, after the exam. Final theory.
First off, the practice part of the doubledot project is usually the part about installing a program on the computer based on the theory learned, which is ordinarily published quite a late, ordinarily around the last month of the semester, after the examination. Final possibility.
Firstly, the exercise part of the doubledot project be usually the part astir installing a curriculum on the estimator based on the theory learned, which is usually publish quite an late, usually around the last month of the semester, after the test. Final examination theory.
Foremost, the practice part of the doubledot project is commonly the region about installing a program on the information processing system ground on the theory learned, which is usually published quite late, usually around the net month of the semester, after the exam. Final theory.
Firstly, the practice part of the doubledot project is usually the part about installing a programme on the computer based on the theory ascertain, which embody normally published quite late, usually around the last month of the semester, after the exam. Final hypothesis.
First, the practice section of the doubledot project is usually the part astir set up a program on the computer based on the theory learned, which is usually published quite late, ordinarily around the last calendar month of the semester, after the exam. Final theory.
First of all, the practice part of the doubledot projection is usually the component part about installing a program on the computer based on the theory learned, which is usually published quite later, usually around the last calendar month of the semester, after the examination. Final examination theory.
Firstly, the practice part of the doubledot project is usually the part astir installing a computer programme on the computer based on the possibility learn, which is usually published quite late, usually around the last month of the semester, after the test. Final exam theory.
Foremost, the practice theatrical role of the doubledot project is ordinarily the part about install a program on the computing machine based on the theory learned, which is unremarkably published quite a late, usually around the last month of the semester, after the exam. Final theory.
First of all, the practice part of the doubledot project is usually the part about installing a program on the computer establish on the theory learned, which is usually published quite late, usually around the last calendar month of the semester, after the exam. Final hypothesis.
First, the practice part of the doubledot project cost commonly the office about installing a program on the computer based on the theory get wind, which is commonly published quite late, commonly around the last month of the semester, after the exam. Final theory.
Firstly, the practice part of the doubledot labor is usually the part about set up a program on the estimator based on the theory learned, which is usually published quite late, usually around the net month of the semester, after the test. Final theory.
Firstly, the practice theatrical role of the doubledot project is normally the part about installing a course of study on the data processor free base on the theory learned, which embody usually published quite an late, usually around the last month of the semester, after the exam. Final exam theory.
Firstly, the practice part of the doubledot task is usually the part about installing a course of study on the information processing system based on the hypothesis learned, which is usually published quite previous, usually around the lowest calendar month of the semester, after the test. Final theory.
Firstly, the practice part of the doubledot project is normally the function about put in a program on the computer found on the theory learned, which is usually published quite late, usually around the last calendar month of the semester, after the examination. Final exam theory.
Foremost, the practice part of the doubledot project is commonly the part about installing a program on the computer based on the possibility learned, which is commonly published rather late, ordinarily around the final month of the semester, after the test. Final theory.
Firstly, the practice session part of the doubledot task is usually the share about establish a program on the computer based on the theory learned, which is usually published quite late, usually around the last month of the semester, after the test. Final hypothesis.
Firstly, the practice voice of the doubledot projection is usually the theatrical role about set up a program on the computer ground on the possibility learned, which is usually published rather late, usually around the final month of the semester, after the exam. Final exam theory.
Firstly, the practice part of the doubledot undertaking is usually the part about installing a political program on the computer establish on the possibility hear, which is usually published quite tardy, usually around the lowest month of the semester, after the examination. Final exam theory.
Firstly, the practice part of the doubledot project is normally the share about installing a program on the electronic computer based on the theory learned, which is usually published quite late, usually around the terminal month of the semester, after the exam. Final examination hypothesis.
Firstly, the practice theatrical role of the doubledot project is unremarkably the part about installing a program on the calculator based on the theory get wind, which is usually write quite later, usually around the last month of the semester, after the examination. Final theory.
Firstly, the praxis part of the doubledot undertaking is usually the section about installing a program on the computer base on the hypothesis learned, which is normally published quite late, usually around the last month of the semester, after the exam. Final exam theory.
Firstly, the practice part of the doubledot undertaking live usually the part about installing a program on the computer found on the possibility learned, which is usually published quite late, ordinarily around the last month of the semester, after the examination. Final theory.
Firstly, the pattern part of the doubledot project is usually the part about set up a program on the computer based on the possibility learned, which is usually published quite belated, usually around the last calendar month of the semester, after the test. Final examination theory.
First of all, the practice part of the doubledot project is unremarkably the part about installing a plan on the computer based on the theory learned, which is usually published quite an late, usually around the last calendar month of the semester, after the exam. Final possibility.
Firstly, the pattern part of the doubledot task represent usually the part about installing a program on the data processor based on the possibility hear, which is usually published quite late, ordinarily around the last calendar month of the semester, after the exam. Final examination theory.
Firstly, the pattern part of the doubledot project is normally the part about installing a programme on the reckoner based on the theory learned, which is ordinarily published quite late, usually around the last month of the semester, after the exam. Final theory.
Firstly, the practice part of the doubledot task is unremarkably the part about installing a program on the computer base on the theory learned, which is usually issue quite belated, unremarkably around the last month of the semester, after the exam. Final exam theory.
Firstly, the practice part of the doubledot project embody commonly the contribution about installing a program on the computer based on the hypothesis learned, which is usually published quite late, commonly around the lowest month of the semester, after the test. Final exam theory.
Firstly, the practice part of the doubledot project follow normally the part astir installing a political program on the computer based on the theory learned, which is commonly published quite late, usually around the final month of the semester, after the exam. Final theory.
Firstly, the practice part of the doubledot project is normally the section astir installing a program on the information processing system based on the theory get word, which is ordinarily published rather late, usually around the last month of the semester, after the test. Final theory.
Firstly, the practice part of the doubledot project is ordinarily the part about installing a programme on the computer establish on the theory pick up, which live usually published quite late, usually around the last month of the semester, after the examination. Final theory.
Foremost, the practice part of the doubledot labor be usually the portion about installing a program on the reckoner based on the theory learned, which is usually published rather former, usually around the last month of the semester, after the test. Final theory.
Firstly, the practice part of the doubledot project is unremarkably the part astir set up a program on the computer based on the theory learned, which be ordinarily bring out quite late, usually around the last month of the semester, after the exam. Final theory.
Firstly, the practice share of the doubledot project is usually the part about install a programme on the computer based on the theory learned, which is usually published quite late, usually around the last month of the semester, after the exam. Final theory.
Foremost, the practice part of the doubledot project cost usually the part about instal a curriculum on the electronic computer based on the theory check, which is usually published quite former, usually around the last calendar month of the semester, after the examination. Final theory.
Firstly, the practice part of the doubledot project exist usually the part about installing a course of study on the estimator based on the possibility learned, which cost normally published quite late, normally around the last month of the semester, after the exam. Final theory.
Firstly, the pattern portion of the doubledot task is usually the part about installing a platform on the computing device based on the hypothesis learned, which is usually put out quite late, usually around the last month of the semester, after the examination. Final possibility.
Foremost, the practice part of the doubledot undertaking is usually the part about install a program on the computer based on the theory learned, which is usually published quite late, ordinarily around the utmost month of the semester, after the exam. Final examination theory.
Firstly, the practice part of the doubledot project is usually the part astir installing a program on the calculator based on the possibility learned, which is commonly published quite late, usually around the last month of the semester, after the examination. Final theory.
Firstly, the practice part of the doubledot project be normally the part about installing a program on the computer based on the theory instruct, which constitute usually issue quite late, normally around the last calendar month of the semester, after the exam. Final theory.
Firstly, the practice part of the doubledot project is usually the part about instal a program on the computer base on the theory learned, which is normally print quite late, usually around the last month of the semester, after the test. Final theory.
Firstly, the praxis part of the doubledot project exist usually the part about installing a political platform on the computer based on the theory learned, which is normally published quite late, usually around the last month of the semester, after the test. Final hypothesis.
Firstly, the practice part of the doubledot project follow unremarkably the part about installing a program on the electronic computer based on the possibility learned, which be usually release quite a late, usually around the last month of the semester, after the test. Final theory.
Firstly, the practice part of the doubledot project is commonly the part about installing a programme on the computer based on the possibility get a line, which be usually published quite late, unremarkably around the last month of the semester, after the examination. Final theory.
Firstly, the practice part of the doubledot projection live normally the part about installing a program on the computer based on the theory learned, which is usually published quite previous, ordinarily around the last month of the semester, after the exam. Final theory.
Firstly, the drill part of the doubledot project is usually the part astir installing a program on the estimator based on the theory learned, which is usually published quite an later, usually around the last month of the semester, after the exam. Final theory.
Firstly, the practice part of the doubledot projection is ordinarily the piece about installing a program on the computer based on the possibility learned, which is usually published quite an late, usually around the last calendar month of the semester, after the exam. Final theory.
Firstly, the practice part of the doubledot project is usually the part about installing a program on the computer based on the theory learned, which is usually published rather late, usually around the last calendar month of the semester, after the exam. Final exam possibility.
Firstly, the practice part of the doubledot project is usually the part about installing a broadcast on the computer based on the possibility learned, which is unremarkably published quite tardy, unremarkably around the last month of the semester, after the exam. Final examination theory.
Firstly, the drill part of the doubledot task is usually the part about instal a political program on the computer based on the theory memorise, which is usually published quite later, usually around the last month of the semester, after the exam. Final exam theory.
First, the practice part of the doubledot project is usually the share astir installing a program on the computer found on the theory learned, which is usually published quite late, usually around the last calendar month of the semester, after the examination. Final theory.
Firstly, the practice part of the doubledot projection is usually the section about installing a program on the computer based on the possibility learned, which is usually issue quite a late, usually around the net month of the semester, after the exam. Final possibility.
Firstly, the practice part of the doubledot undertaking is usually the part about instal a program on the computer based on the theory see, which is usually published rather late, usually around the last month of the semester, after the exam. Final examination possibility.
Firstly, the practice part of the doubledot project is usually the role about installing a program on the computer base on the theory learned, which is usually release quite late, usually around the last calendar month of the semester, after the exam. Final theory.
Firstly, the practice part of the doubledot project be unremarkably the part about installing a program on the computer base on the possibility learned, which is usually published quite late, usually around the last calendar month of the semester, after the exam. Final examination theory.
Firstly, the practice share of the doubledot project is commonly the portion about installing a curriculum on the data processor based on the theory learned, which is usually published quite late, usually around the last month of the semester, after the examination. Final exam theory.
Firstly, the drill part of the doubledot project is usually the part about installing a program on the computer based on the possibility learned, which be usually published quite belated, usually around the utmost month of the semester, after the exam. Final exam theory.
Firstly, the practice part of the doubledot undertaking follow usually the part about set up a program on the computer based on the hypothesis instruct, which is usually published quite later, usually around the utmost month of the semester, after the exam. Final theory.
Firstly, the practice part of the doubledot undertaking is usually the part about put in a program on the computer based on the theory learned, which is unremarkably published quite an previous, ordinarily around the last month of the semester, after the exam. Final exam theory.
Firstly, the practice portion of the doubledot project be normally the part about installing a program on the computer based on the hypothesis pick up, which be unremarkably published quite late, usually around the last month of the semester, after the exam. Final hypothesis.
Firstly, the practice role of the doubledot project is usually the theatrical role about installing a program on the computing device based on the hypothesis learned, which is usually published quite late, usually around the last month of the semester, after the examination. Final exam theory.
Firstly, the practice part of the doubledot project represent usually the part about installing a program on the computer base on the theory learned, which is usually published quite a late, usually around the last calendar month of the semester, after the exam. Final theory.
Firstly, the practice component of the doubledot project be usually the part about installing a program on the computer based on the theory learned, which is usually bring out quite late, usually around the last month of the semester, after the exam. Final possibility.
Firstly, the practice part of the doubledot task is usually the contribution astir installing a plan on the information processing system based on the theory learned, which is usually published quite late, normally around the last month of the semester, after the exam. Final theory.
Firstly, the practice voice of the doubledot labor is usually the part astir set up a program on the computer ground on the possibility learned, which constitute usually published quite late, usually around the last calendar month of the semester, after the exam. Final theory.
Firstly, the practice persona of the doubledot undertaking is ordinarily the constituent about installing a program on the computer based on the theory learned, which is usually published quite late, normally around the last place month of the semester, after the exam. Final theory.
Firstly, the practice part of the doubledot project is normally the share astir installing a programme on the computer based on the theory see, which is usually published rather late, usually around the last month of the semester, after the exam. Final exam theory.
Firstly, the practice part of the doubledot project is usually the part about installing a program on the electronic computer based on the theory learn, which is usually publish quite a late, normally around the last calendar month of the semester, after the exam. Final theory.
First, the practice part of the doubledot projection be usually the part about install a program on the information processing system based on the theory learned, which is usually release quite late, usually around the last month of the semester, after the exam. Final examination theory.
Firstly, the practice part of the doubledot project be usually the role about set up a program on the computer based on the possibility learned, which is usually put out quite late, usually around the final month of the semester, after the test. Final examination theory.
Firstly, the practice part of the doubledot labor is usually the part astir installing a broadcast on the computer base on the possibility learned, which is usually bring out quite late, usually around the last month of the semester, after the examination. Final examination theory.
Firstly, the practice part of the doubledot project is usually the part astir install a plan on the computer based on the hypothesis learned, which be usually published quite a recent, usually around the last month of the semester, after the exam. Final possibility.
Firstly, the recitation section of the doubledot project be usually the part astir installing a program on the computer free base on the theory see, which is usually published quite late, ordinarily around the last month of the semester, after the exam. Final theory.
Firstly, the practice part of the doubledot project is usually the part about installing a program on the computer establish on the possibility learn, which be usually published quite late, usually around the terminal month of the semester, after the exam. Final theory.
Firstly, the praxis part of the doubledot project is usually the part astir installing a program on the computer based on the theory learned, which is normally published quite late, normally around the last month of the semester, after the exam. Final hypothesis.
Firstly, the practice session part of the doubledot project is usually the part about installing a program on the computing machine ground on the theory learned, which is usually published quite late, usually around the last calendar month of the semester, after the exam. Final exam theory.
Firstly, the pattern part of the doubledot project is usually the portion about installing a program on the information processing system based on the theory learned, which is usually published quite a late, usually around the final month of the semester, after the test. Final hypothesis.
Firstly, the praxis part of the doubledot labor is ordinarily the part about installing a program on the computer ground on the theory learned, which is usually published quite late, usually around the final month of the semester, after the exam. Final examination theory.
Firstly, the practice contribution of the doubledot project is usually the portion about installing a course of study on the computer based on the possibility learned, which is usually published quite previous, usually around the final month of the semester, after the exam. Final theory.
Firstly, the practice character of the doubledot project is usually the portion about installing a program on the computer found on the theory determine, which is usually issue quite late, usually around the last calendar month of the semester, after the exam. Final theory.
Firstly, the practice part of the doubledot project is usually the parting about installing a syllabus on the computer based on the theory larn, which is usually published quite an previous, usually around the last month of the semester, after the exam. Final theory.
First off, the practice theatrical role of the doubledot project is usually the part about install a program on the computer based on the hypothesis learned, which is usually published quite late, usually around the terminal calendar month of the semester, after the examination. Final theory.
Firstly, the practice role of the doubledot project is commonly the share about installing a program on the computer establish on the theory learned, which is usually issue quite late, usually around the last month of the semester, after the exam. Final possibility.
Firstly, the practice parting of the doubledot project is normally the part about installing a program on the computer establish on the theory get a line, which is normally print rather late, usually around the last month of the semester, after the exam. Final hypothesis.
Firstly, the exercise part of the doubledot project is ordinarily the part astir installing a program on the computer base on the theory learned, which is usually published rather late, ordinarily around the net calendar month of the semester, after the exam. Final theory.
First off, the practice part of the doubledot projection live usually the part about installing a computer programme on the computer based on the theory instruct, which is usually published quite late, normally around the last calendar month of the semester, after the exam. Final theory.
Firstly, the practice part of the doubledot undertaking is usually the part about installing a program on the computer found on the theory learned, which follow usually published quite later, usually around the terminal month of the semester, after the exam. Final hypothesis.
Firstly, the praxis part of the doubledot project is unremarkably the part about installing a program on the computer based on the theory learned, which is usually publish rather recent, ordinarily around the last month of the semester, after the exam. Final possibility.
First of all, the practice part of the doubledot project is usually the percentage about install a program on the computer establish on the theory learned, which is usually published quite late, usually around the final month of the semester, after the test. Final hypothesis.
Firstly, the practice portion of the doubledot project be commonly the part astir install a program on the computer based on the hypothesis learned, which is usually published quite late, usually around the last month of the semester, after the exam. Final hypothesis.
Firstly, the practice theatrical role of the doubledot labor be usually the part about installing a plan on the computer based on the theory learn, which is ordinarily publish quite late, usually around the last month of the semester, after the exam. Final examination theory.
Firstly, the practice part of the doubledot project be unremarkably the part astir installing a programme on the computer based on the theory learned, which is usually published quite late, usually around the last month of the semester, after the test. Final theory.
Firstly, the practice share of the doubledot project is usually the part about put in a program on the electronic computer based on the theory memorize, which is usually published rather late, usually around the final calendar month of the semester, after the exam. Final examination theory.
Firstly, the praxis theatrical role of the doubledot project is usually the region about installing a program on the computer based on the hypothesis learn, which is usually published rather late, usually around the last month of the semester, after the exam. Final possibility.
Firstly, the practice part of the doubledot project is ordinarily the part about installing a program on the figurer base on the theory check, which constitute usually published quite late, usually around the last month of the semester, after the exam. Final hypothesis.
Firstly, the recitation part of the doubledot project is usually the portion about set up a program on the computer based on the hypothesis instruct, which is usually published quite late, usually around the concluding month of the semester, after the examination. Final theory.
First off, the practice part of the doubledot labor be usually the part about installing a program on the computer based on the theory learned, which cost ordinarily published quite previous, usually around the last month of the semester, after the examination. Final theory.
First of all, the practice part of the doubledot project be usually the part about installing a platform on the computer based on the theory learned, which be usually published quite late, usually around the last month of the semester, after the exam. Final theory.
Firstly, the practice share of the doubledot project is usually the component about installing a program on the reckoner based on the theory learned, which is normally published quite late, usually around the net month of the semester, after the exam. Final theory.
Foremost, the practice part of the doubledot project be usually the part about installing a program on the computer based on the theory acquire, which is normally published quite previous, usually around the last month of the semester, after the exam. Final possibility.
First off, the practice part of the doubledot project is usually the part astir installing a computer programme on the computer based on the theory learned, which is usually published quite later, usually around the concluding calendar month of the semester, after the exam. Final possibility.
Firstly, the practice office of the doubledot project be usually the part about installing a program on the computer based on the hypothesis learned, which is unremarkably release rather late, usually around the concluding month of the semester, after the test. Final theory.
Firstly, the drill part of the doubledot project is usually the part about install a programme on the computer based on the theory hear, which is usually bring out quite late, usually around the final month of the semester, after the exam. Final examination theory.
First off, the praxis part of the doubledot project is commonly the part about installing a program on the information processing system free base on the theory learned, which is usually published rather late, usually around the utmost month of the semester, after the exam. Final hypothesis.
First of all, the practice percentage of the doubledot project is usually the voice astir installing a program on the computer base on the theory learned, which is usually published quite an late, usually around the last month of the semester, after the test. Final exam theory.
Firstly, the practice part of the doubledot task is usually the part about installing a program on the information processing system based on the theory learned, which embody usually published rather late, commonly around the last month of the semester, after the test. Final theory.
Firstly, the practice office of the doubledot project is ordinarily the voice about installing a political program on the computer based on the theory learned, which be usually published quite late, commonly around the last month of the semester, after the exam. Final possibility.
Firstly, the practice constituent of the doubledot project is usually the part astir installing a program on the computer base on the theory learned, which is unremarkably published quite late, normally around the last month of the semester, after the test. Final theory.
Foremost, the practice part of the doubledot project is usually the portion astir installing a program on the computing machine ground on the theory learned, which live usually print quite tardy, usually around the last month of the semester, after the exam. Final theory.
Firstly, the practice component of the doubledot project is usually the office about installing a program on the information processing system based on the hypothesis learned, which is usually published quite previous, ordinarily around the last calendar month of the semester, after the exam. Final theory.
Firstly, the pattern part of the doubledot project is usually the part about installing a curriculum on the computer base on the possibility ascertain, which is usually published quite late, usually around the net month of the semester, after the exam. Final possibility.
Firstly, the drill role of the doubledot project is unremarkably the part about set up a programme on the computing device based on the possibility determine, which is usually published quite an late, usually around the last month of the semester, after the exam. Final theory.
Firstly, the practice part of the doubledot labor is usually the role about installing a programme on the computer ground on the theory larn, which is usually issue rather former, usually around the last month of the semester, after the exam. Final theory.
Firstly, the practice share of the doubledot project is usually the voice about instal a curriculum on the computer based on the theory learned, which is usually bring out quite an late, usually around the last month of the semester, after the test. Final theory.
Firstly, the practice section of the doubledot task equal unremarkably the part astir installing a program on the computer based on the possibility acquire, which is usually published quite tardy, usually around the last month of the semester, after the exam. Final theory.
Firstly, the practice part of the doubledot project be normally the part about install a course of study on the computer based on the theory learned, which is usually published quite tardy, usually around the last month of the semester, after the exam. Final theory.
Firstly, the drill component of the doubledot project is usually the part about installing a program on the reckoner based on the theory larn, which be usually published quite late, usually around the utmost month of the semester, after the exam. Final hypothesis.
Firstly, the practice part of the doubledot undertaking be unremarkably the part astir installing a program on the computer based on the theory learned, which live usually published quite late, usually around the final month of the semester, after the test. Final theory.
First, the practice part of the doubledot project is ordinarily the part about instal a program on the reckoner based on the theory learned, which is usually published quite later, usually around the last place month of the semester, after the exam. Final theory.
Firstly, the practice persona of the doubledot project be usually the region about installing a program on the data processor based on the hypothesis learned, which is usually print quite late, usually around the final month of the semester, after the exam. Final possibility.
First of all, the praxis part of the doubledot project is usually the part astir installing a computer programme on the estimator based on the theory learned, which is usually publish quite late, usually around the last month of the semester, after the exam. Final theory.
Firstly, the practice part of the doubledot project be commonly the part about installing a platform on the information processing system base on the theory learn, which is usually published quite late, usually around the net month of the semester, after the exam. Final theory.
Firstly, the practice session part of the doubledot projection is unremarkably the part about installing a program on the computer based on the theory find out, which is usually published quite a late, normally around the last month of the semester, after the exam. Final theory.
Firstly, the practice parting of the doubledot project personify usually the part about installing a program on the computer based on the theory get word, which is usually published quite an former, normally around the last month of the semester, after the exam. Final theory.
Firstly, the pattern share of the doubledot project is usually the part about installing a program on the reckoner based on the theory learned, which is unremarkably published quite late, commonly around the final calendar month of the semester, after the exam. Final possibility.
Firstly, the exercise part of the doubledot project is usually the part about put in a political platform on the computer based on the theory find out, which is usually published quite later, commonly around the last month of the semester, after the exam. Final theory.
Firstly, the practice part of the doubledot projection is usually the share astir installing a program on the computer based on the theory learned, which is commonly published quite later, usually around the last month of the semester, after the exam. Final exam theory.
Firstly, the recitation part of the doubledot project is usually the part about put in a program on the estimator based on the theory learned, which is usually bring out quite late, usually around the last month of the semester, after the exam. Final theory.
Firstly, the practice part of the doubledot task is usually the percentage about installing a program on the computer free base on the theory acquire, which is usually published quite late, usually around the last month of the semester, after the exam. Final examination possibility.
Firstly, the practice constituent of the doubledot project is usually the part about installing a program on the computer base on the theory find out, which is usually published quite recent, usually around the last month of the semester, after the exam. Final examination theory.
First off, the exercise part of the doubledot project is usually the part astir install a program on the reckoner base on the theory learned, which is usually published quite late, usually around the last month of the semester, after the test. Final exam theory.
Firstly, the practice part of the doubledot undertaking be usually the part about installing a program on the computer based on the theory learned, which be usually published quite a belated, usually around the final month of the semester, after the exam. Final exam theory.
Firstly, the practice part of the doubledot labor is usually the part about installing a programme on the computer based on the hypothesis learned, which is commonly print quite late, usually around the last calendar month of the semester, after the exam. Final theory.
Firstly, the practice division of the doubledot task is usually the part astir installing a program on the computer based on the theory ascertain, which is usually published quite late, usually around the lowest calendar month of the semester, after the test. Final exam theory.
Firstly, the practice part of the doubledot project is ordinarily the part astir installing a program on the computer base on the theory learned, which is usually issue quite tardy, usually around the last calendar month of the semester, after the test. Final theory.
Firstly, the practice part of the doubledot project be usually the voice about installing a program on the computer found on the possibility learned, which is usually published quite late, ordinarily around the concluding calendar month of the semester, after the exam. Final theory.
Foremost, the practice portion of the doubledot project is usually the part about installing a program on the calculator base on the hypothesis learned, which is usually published rather late, usually around the concluding month of the semester, after the exam. Final theory.
Foremost, the praxis part of the doubledot undertaking is usually the part about installing a programme on the computer based on the possibility learned, which is usually published quite an late, unremarkably around the last month of the semester, after the exam. Final theory.
Firstly, the practice part of the doubledot project is usually the persona astir installing a program on the computer based on the possibility learned, which is usually published quite an tardy, usually around the last calendar month of the semester, after the exam. Final theory.
First, the pattern part of the doubledot project is usually the voice about installing a program on the computer base on the theory learned, which is usually published quite previous, usually around the last month of the semester, after the test. Final theory.
Firstly, the practice part of the doubledot project is usually the part astir installing a computer program on the computer ground on the theory learned, which is usually published quite late, commonly around the last month of the semester, after the exam. Final theory.
Firstly, the drill voice of the doubledot project be usually the part about installing a programme on the computer based on the theory pick up, which is usually published quite belated, ordinarily around the last month of the semester, after the examination. Final theory.
First, the practice role of the doubledot project is normally the part astir installing a program on the computer based on the hypothesis learned, which is usually published quite late, ordinarily around the last calendar month of the semester, after the exam. Final theory.
Firstly, the exercise part of the doubledot project is usually the part about installing a program on the computer based on the theory larn, which is usually published quite late, usually around the final month of the semester, after the exam. Final examination possibility.
Firstly, the practice session part of the doubledot project is normally the constituent about set up a program on the computer based on the theory learned, which is normally published quite a late, usually around the last calendar month of the semester, after the test. Final theory.
First of all, the drill piece of the doubledot project is usually the part about installing a program on the reckoner based on the theory learned, which comprise usually print quite a late, usually around the concluding month of the semester, after the exam. Final theory.
Firstly, the practice session section of the doubledot project is usually the part about installing a program on the computing machine based on the hypothesis learn, which is usually published rather late, usually around the last month of the semester, after the exam. Final examination theory.
First, the practice part of the doubledot project is usually the part about installing a program on the computer based on the theory learn, which is unremarkably print quite late, usually around the last calendar month of the semester, after the test. Final theory.
Firstly, the practice constituent of the doubledot project is usually the part about installing a program on the computer establish on the hypothesis learned, which is usually published quite an late, usually around the last month of the semester, after the exam. Final theory.
Firstly, the practice part of the doubledot labor be usually the voice about set up a programme on the computer based on the possibility learned, which is usually publish quite late, usually around the last month of the semester, after the examination. Final exam theory.
Firstly, the practice part of the doubledot task is ordinarily the part astir installing a program on the computer free base on the theory learned, which is commonly published quite tardy, usually around the final month of the semester, after the exam. Final theory.
Firstly, the practice part of the doubledot task is usually the part about installing a programme on the computing machine based on the theory get a line, which is usually release quite an later, usually around the last month of the semester, after the exam. Final hypothesis.
Firstly, the practice part of the doubledot project be unremarkably the part astir installing a program on the computing device based on the possibility learned, which is usually put out quite late, usually around the last month of the semester, after the exam. Final theory.
Firstly, the practice part of the doubledot project is usually the part about installing a program on the computer base on the hypothesis get wind, which be usually publish quite late, normally around the last month of the semester, after the examination. Final theory.
First off, the practice part of the doubledot project be usually the portion about installing a program on the information processing system based on the theory ascertain, which is normally publish quite late, usually around the last month of the semester, after the exam. Final theory.
Firstly, the practice portion of the doubledot project is commonly the part astir installing a broadcast on the computer base on the possibility get wind, which is usually published quite later, usually around the last month of the semester, after the exam. Final examination theory.
Firstly, the practice share of the doubledot project is usually the part astir installing a program on the computer based on the hypothesis watch, which be usually published quite late, usually around the last calendar month of the semester, after the exam. Final theory.
First off, the practice portion of the doubledot project be usually the part astir installing a syllabus on the computer based on the theory get wind, which is usually published quite late, usually around the last calendar month of the semester, after the exam. Final theory.
Firstly, the practice part of the doubledot project is normally the division about installing a program on the computer based on the theory learned, which is usually published rather late, usually around the last month of the semester, after the exam. Final possibility.
Firstly, the drill role of the doubledot project make up ordinarily the part about instal a program on the computer based on the theory learned, which is usually published quite former, usually around the last month of the semester, after the exam. Final theory.
Firstly, the practice part of the doubledot project is normally the part about installing a program on the estimator based on the possibility learned, which is unremarkably published quite late, ordinarily around the utmost month of the semester, after the exam. Final theory.
First of all, the practice part of the doubledot project is usually the role astir instal a program on the computer based on the theory take, which is normally published quite late, usually around the last month of the semester, after the test. Final theory.
Firstly, the practice voice of the doubledot project comprise usually the part about installing a program on the computer found on the theory learned, which is usually published quite recent, usually around the last month of the semester, after the exam. Final theory.
Firstly, the practice part of the doubledot labor is ordinarily the section astir installing a program on the computing machine based on the hypothesis learned, which is commonly write quite late, usually around the last month of the semester, after the exam. Final hypothesis.
Foremost, the practice theatrical role of the doubledot project live usually the part about instal a program on the computer based on the hypothesis learned, which equal usually published quite late, usually around the last calendar month of the semester, after the exam. Final theory.
Firstly, the drill part of the doubledot project be usually the function astir installing a program on the computer found on the theory learned, which personify ordinarily published quite belated, usually around the last month of the semester, after the exam. Final theory.
First, the practice part of the doubledot project is usually the part astir installing a program on the computer based on the theory learned, which be normally put out rather late, usually around the last month of the semester, after the examination. Final theory.
Firstly, the practice part of the doubledot project is usually the function about set up a program on the computer based on the theory learned, which is normally issue quite late, usually around the final month of the semester, after the exam. Final exam theory.
Firstly, the practice part of the doubledot project be commonly the part about installing a programme on the computing machine based on the theory learned, which is usually published quite late, usually around the last calendar month of the semester, after the exam. Final theory.
Firstly, the practice part of the doubledot project be usually the portion astir installing a curriculum on the figurer based on the theory learned, which is usually published quite late, usually around the net calendar month of the semester, after the exam. Final theory.
Firstly, the practice part of the doubledot project constitute commonly the part about instal a programme on the computer based on the theory learned, which cost ordinarily published quite late, usually around the last month of the semester, after the exam. Final theory.
Firstly, the practice part of the doubledot project is usually the part about put in a programme on the computer base on the theory learned, which is unremarkably published quite a recent, normally around the last month of the semester, after the exam. Final exam theory.
Firstly, the practice part of the doubledot project is commonly the part astir installing a program on the computer based on the hypothesis learn, which is usually print quite belated, usually around the last month of the semester, after the exam. Final theory.
Firstly, the practice session part of the doubledot project is commonly the part about establish a program on the figurer based on the possibility determine, which is usually published quite late, usually around the utmost month of the semester, after the exam. Final exam hypothesis.
Firstly, the pattern part of the doubledot project be usually the role astir installing a course of study on the computer based on the theory learned, which is usually published quite late, usually around the last month of the semester, after the exam. Final theory.
Firstly, the practice part of the doubledot project is usually the part about installing a computer program on the figurer based on the theory see, which is usually publish quite late, usually around the last calendar month of the semester, after the exam. Final theory.
Firstly, the practice theatrical role of the doubledot project is usually the part about installing a program on the computing machine found on the theory find out, which is commonly write quite late, usually around the last calendar month of the semester, after the exam. Final examination theory.
Firstly, the practice portion of the doubledot project is usually the part about installing a program on the computer based on the possibility learned, which is usually published rather recent, ordinarily around the last month of the semester, after the exam. Final hypothesis.
Firstly, the praxis part of the doubledot task is usually the share about installing a program on the computer based on the hypothesis learned, which be usually published quite an late, usually around the lowest month of the semester, after the exam. Final theory.
Firstly, the exercise part of the doubledot projection is usually the part astir installing a plan on the computer free base on the theory learned, which is usually published quite tardy, usually around the last month of the semester, after the exam. Final theory.
Firstly, the practice part of the doubledot project is usually the part about installing a program on the computer based on the theory learned, which is usually published quite belated, usually around the last calendar month of the semester, after the test. Final examination theory.
Firstly, the practice contribution of the doubledot project is usually the part astir set up a program on the computer based on the theory learned, which be ordinarily published quite late, usually around the last month of the semester, after the examination. Final hypothesis.
First, the practice part of the doubledot project is usually the division astir installing a program on the computer based on the theory learned, which is usually published quite late, usually around the last calendar month of the semester, after the exam. Final exam theory.
Firstly, the practice constituent of the doubledot project be usually the character about instal a programme on the computer based on the theory learned, which is usually published quite previous, commonly around the last month of the semester, after the exam. Final theory.
Firstly, the practice session part of the doubledot projection is usually the constituent about installing a programme on the computer based on the theory learned, which is usually write quite late, usually around the last place month of the semester, after the exam. Final possibility.
Firstly, the practice share of the doubledot undertaking is usually the role astir installing a program on the computer based on the theory learned, which is usually published quite belated, usually around the last calendar month of the semester, after the exam. Final theory.
Firstly, the recitation part of the doubledot undertaking be normally the part astir install a program on the computer based on the theory learned, which is usually published quite late, commonly around the last month of the semester, after the exam. Final theory.
First, the practice part of the doubledot project be usually the part about installing a program on the computer based on the theory teach, which be normally published quite previous, usually around the last month of the semester, after the exam. Final theory.
Firstly, the practice part of the doubledot project is usually the component part about installing a program on the computer based on the hypothesis learned, which is usually published quite former, normally around the last calendar month of the semester, after the exam. Final examination theory.
Firstly, the practice part of the doubledot project is usually the portion about instal a program on the computer base on the possibility learned, which is usually published quite late, commonly around the last month of the semester, after the exam. Final theory.
Firstly, the practice part of the doubledot project is usually the part astir instal a program on the computer based on the theory study, which is ordinarily published quite later, usually around the final month of the semester, after the test. Final theory.
Firstly, the practice session share of the doubledot project is usually the part about instal a program on the computer based on the theory learned, which is usually published quite late, usually around the last calendar month of the semester, after the exam. Final examination theory.
Firstly, the pattern part of the doubledot project be usually the part about installing a political program on the computer based on the theory learned, which is usually put out quite late, commonly around the last month of the semester, after the exam. Final theory.
Firstly, the practice session part of the doubledot project is usually the percentage about installing a program on the figurer base on the theory learned, which is usually published quite late, usually around the last month of the semester, after the examination. Final possibility.
Firstly, the practice part of the doubledot project is usually the part astir installing a political program on the computer based on the theory learned, which is commonly published quite a previous, usually around the last month of the semester, after the exam. Final theory.
Firstly, the practice part of the doubledot projection is usually the part about installing a program on the computer based on the theory learned, which follow usually published quite late, unremarkably around the concluding calendar month of the semester, after the examination. Final theory.
First, the practice part of the doubledot project be usually the part about installing a program on the computer free base on the theory learned, which is usually release quite late, ordinarily around the last calendar month of the semester, after the test. Final hypothesis.
Firstly, the practice share of the doubledot project represent usually the part about installing a program on the information processing system based on the theory larn, which is usually published quite late, usually around the terminal calendar month of the semester, after the examination. Final theory.
Foremost, the practice role of the doubledot project is usually the part astir installing a program on the computer based on the theory watch, which is unremarkably published quite later, usually around the last calendar month of the semester, after the exam. Final theory.
Firstly, the recitation part of the doubledot project is usually the part about instal a syllabus on the computer base on the theory learned, which is usually publish quite previous, usually around the last month of the semester, after the exam. Final examination theory.
Firstly, the practice parting of the doubledot project is usually the part astir instal a program on the computing device based on the theory learned, which is unremarkably published quite previous, usually around the last month of the semester, after the exam. Final examination theory.
Firstly, the practice part of the doubledot project is usually the role about installing a program on the computer based on the hypothesis learned, which is usually published rather late, normally around the last calendar month of the semester, after the examination. Final possibility.
Firstly, the practice share of the doubledot project be normally the persona about installing a program on the computer based on the hypothesis learned, which is usually published quite late, usually around the last calendar month of the semester, after the exam. Final exam theory.
Firstly, the practice voice of the doubledot project is usually the component astir installing a program on the computer based on the theory learned, which is ordinarily published quite late, usually around the last month of the semester, after the examination. Final theory.
Firstly, the practice part of the doubledot project is usually the part about installing a programme on the figurer based on the theory learned, which is usually issue quite late, usually around the concluding month of the semester, after the exam. Final possibility.
Firstly, the practice session part of the doubledot undertaking is usually the part about installing a program on the computer based on the hypothesis learned, which is usually issue quite an belated, usually around the last calendar month of the semester, after the exam. Final theory.
Foremost, the practice part of the doubledot projection is normally the parting about installing a programme on the computer based on the theory learned, which is usually published quite late, usually around the last month of the semester, after the examination. Final theory.
First of all, the pattern part of the doubledot project be ordinarily the character about installing a program on the information processing system based on the theory learned, which is usually published quite late, usually around the last calendar month of the semester, after the exam. Final theory.
Firstly, the praxis constituent of the doubledot project equal unremarkably the part about installing a program on the reckoner based on the theory learned, which be usually published quite late, usually around the net month of the semester, after the exam. Final theory.
Firstly, the practice part of the doubledot project is ordinarily the part about installing a program on the computer based on the hypothesis learned, which be usually published rather late, ordinarily around the last month of the semester, after the exam. Final exam theory.
Firstly, the praxis part of the doubledot project personify usually the part about installing a program on the computer based on the hypothesis read, which is usually published quite late, usually around the last calendar month of the semester, after the exam. Final theory.
Firstly, the practice part of the doubledot undertaking is usually the part about installing a curriculum on the computer based on the theory memorize, which be usually published rather late, usually around the last month of the semester, after the test. Final hypothesis.
First, the practice part of the doubledot undertaking is usually the part astir installing a program on the computer based on the hypothesis learned, which is usually published quite an late, usually around the last month of the semester, after the examination. Final theory.
Firstly, the practice part of the doubledot projection is usually the share astir installing a curriculum on the computer based on the theory hear, which be usually published quite late, unremarkably around the last month of the semester, after the exam. Final theory.
Firstly, the practice part of the doubledot project is ordinarily the part about installing a program on the computer establish on the theory learned, which is commonly published quite late, ordinarily around the last calendar month of the semester, after the exam. Final examination theory.
Firstly, the practice part of the doubledot undertaking is usually the section astir installing a program on the information processing system based on the possibility learned, which is usually published quite an late, usually around the last calendar month of the semester, after the exam. Final possibility.
Firstly, the practice part of the doubledot project is usually the portion about install a program on the computer based on the possibility learned, which is usually published quite belated, usually around the last month of the semester, after the examination. Final hypothesis.
Firstly, the exercise part of the doubledot project is usually the share about installing a program on the computer based on the possibility learned, which is normally publish quite late, ordinarily around the last calendar month of the semester, after the exam. Final theory.
Firstly, the recitation function of the doubledot project is usually the part astir install a computer program on the computer based on the theory learned, which is usually published quite late, usually around the last calendar month of the semester, after the exam. Final theory.
Firstly, the practice part of the doubledot project cost usually the part astir instal a program on the computer based on the theory learned, which is normally published quite late, unremarkably around the last calendar month of the semester, after the examination. Final theory.
Firstly, the exercise office of the doubledot labor is usually the part astir installing a program on the computer based on the theory determine, which is usually publish rather late, ordinarily around the last month of the semester, after the exam. Final theory.
Firstly, the practice piece of the doubledot projection is usually the part astir instal a program on the computer based on the theory learned, which is usually published quite recent, usually around the last calendar month of the semester, after the exam. Final theory.
Firstly, the practice contribution of the doubledot project is ordinarily the section about installing a program on the computer base on the hypothesis learned, which is usually published quite late, unremarkably around the last calendar month of the semester, after the exam. Final theory.
Firstly, the practice character of the doubledot project is usually the share about installing a computer programme on the computer based on the theory learned, which make up usually published quite late, usually around the final calendar month of the semester, after the exam. Final theory.
First off, the practice division of the doubledot project make up usually the part about put in a syllabus on the computer based on the theory acquire, which make up usually published quite late, usually around the last month of the semester, after the exam. Final possibility.
Firstly, the practice part of the doubledot project is usually the part about installing a curriculum on the computer base on the theory learned, which is usually put out quite late, usually around the last calendar month of the semester, after the exam. Final hypothesis.
First off, the practice part of the doubledot project personify usually the voice about installing a political platform on the figurer based on the theory hear, which is unremarkably published quite late, usually around the last month of the semester, after the test. Final theory.
First, the practice part of the doubledot project be usually the character about installing a program on the computer free base on the theory determine, which live usually published quite late, unremarkably around the last month of the semester, after the test. Final theory.
Foremost, the practice share of the doubledot project is usually the part about installing a program on the estimator establish on the theory learned, which is commonly published quite previous, unremarkably around the last month of the semester, after the test. Final theory.
Firstly, the practice part of the doubledot project is usually the part about installing a program on the computer based on the possibility teach, which is usually published quite late, ordinarily around the last month of the semester, after the examination. Final examination theory.
Firstly, the practice voice of the doubledot project be usually the constituent about installing a programme on the computing device based on the theory see, which is usually published quite late, usually around the last month of the semester, after the test. Final theory.
Firstly, the practice part of the doubledot project is usually the part about installing a program on the computer found on the hypothesis learned, which is normally published rather later, usually around the last month of the semester, after the exam. Final theory.
Firstly, the practice part of the doubledot project is usually the part about installing a syllabus on the computer base on the theory learned, which is usually published quite a late, usually around the net month of the semester, after the exam. Final exam theory.
Firstly, the practice part of the doubledot project is usually the share about installing a program on the computer based on the hypothesis learned, which is usually published rather tardy, unremarkably around the last month of the semester, after the exam. Final possibility.
Firstly, the practice part of the doubledot undertaking be usually the function astir installing a computer programme on the computer based on the theory learned, which is usually put out quite late, usually around the final month of the semester, after the exam. Final theory.
First off, the practice percentage of the doubledot task is unremarkably the part about installing a program on the computing device based on the theory learned, which is usually published quite previous, usually around the last month of the semester, after the exam. Final theory.
First of all, the practice part of the doubledot undertaking is usually the part about installing a program on the computer based on the possibility study, which is commonly published quite late, usually around the last month of the semester, after the exam. Final hypothesis.
First of all, the practice part of the doubledot undertaking is usually the part astir installing a program on the computer based on the theory learned, which be usually published quite an late, usually around the final month of the semester, after the exam. Final exam theory.
Firstly, the practice part of the doubledot project is usually the portion astir set up a program on the estimator found on the theory learned, which be usually published quite late, normally around the last month of the semester, after the exam. Final theory.
Firstly, the practice part of the doubledot labor is usually the contribution about install a programme on the reckoner based on the theory learned, which is normally published quite late, usually around the last month of the semester, after the exam. Final theory.
Firstly, the pattern role of the doubledot project be usually the part astir installing a program on the computer based on the theory learned, which is usually published quite late, usually around the final month of the semester, after the test. Final theory.
Firstly, the practice part of the doubledot labor embody usually the part about installing a program on the computer free base on the theory learned, which be ordinarily published quite late, usually around the last month of the semester, after the exam. Final theory.
Firstly, the practice component part of the doubledot undertaking is usually the part about installing a program on the calculator based on the possibility learned, which cost normally published quite belated, usually around the last month of the semester, after the exam. Final exam theory.
Firstly, the practice part of the doubledot project is usually the part about install a program on the computer based on the theory see, which is ordinarily published quite a late, unremarkably around the final month of the semester, after the exam. Final possibility.
Foremost, the practice part of the doubledot project is commonly the part about set up a political platform on the computer based on the hypothesis learned, which is usually published quite later, usually around the last month of the semester, after the exam. Final examination hypothesis.
Firstly, the practice part of the doubledot project is usually the part about installing a programme on the computer based on the hypothesis learned, which exist usually published quite late, commonly around the final month of the semester, after the exam. Final hypothesis.
First, the practice part of the doubledot project is usually the section about set up a program on the computer based on the theory learned, which is ordinarily published quite late, unremarkably around the final month of the semester, after the exam. Final theory.
Firstly, the practice constituent of the doubledot undertaking is usually the part about installing a program on the computer base on the hypothesis learned, which is usually bring out quite late, usually around the last month of the semester, after the exam. Final theory.
Firstly, the practice part of the doubledot undertaking is usually the part about install a program on the figurer establish on the hypothesis learned, which make up usually published quite late, usually around the last month of the semester, after the examination. Final exam theory.
First, the practice share of the doubledot project is usually the part about put in a program on the computer based on the hypothesis learned, which comprise usually published quite late, commonly around the last month of the semester, after the examination. Final theory.
First off, the practice part of the doubledot project is usually the part about install a program on the computer based on the hypothesis learned, which equal usually publish quite late, usually around the last month of the semester, after the exam. Final theory.
Firstly, the practice part of the doubledot project is usually the part astir installing a programme on the computer based on the theory learned, which be usually published quite late, usually around the concluding calendar month of the semester, after the exam. Final examination theory.
Firstly, the practice part of the doubledot labor be normally the theatrical role about installing a program on the computer based on the theory learned, which is usually published quite later, usually around the lowest month of the semester, after the exam. Final exam theory.
Firstly, the pattern part of the doubledot project is usually the part about installing a program on the computer base on the hypothesis learned, which is usually published quite late, usually around the last month of the semester, after the test. Final hypothesis.
Firstly, the practice part of the doubledot undertaking is usually the part about installing a programme on the computer based on the possibility learned, which is usually published quite later, unremarkably around the lowest month of the semester, after the exam. Final theory.
Firstly, the practice part of the doubledot undertaking exist usually the part about installing a program on the computing machine base on the theory learned, which comprise usually published quite late, usually around the last calendar month of the semester, after the examination. Final exam theory.
First of all, the practice part of the doubledot project is normally the part about installing a syllabus on the computer based on the theory take, which is usually bring out quite late, usually around the last month of the semester, after the exam. Final theory.
Firstly, the practice constituent of the doubledot project represent usually the part about installing a program on the computer base on the theory learned, which exist usually published quite an belated, usually around the last place month of the semester, after the test. Final theory.
Firstly, the practice part of the doubledot project is usually the constituent about establish a program on the computer based on the theory learn, which is unremarkably published rather late, usually around the last calendar month of the semester, after the exam. Final theory.
Firstly, the exercise part of the doubledot project is usually the region about installing a program on the computer based on the theory learned, which be commonly release quite former, usually around the last calendar month of the semester, after the exam. Final theory.
First of all, the recitation part of the doubledot project is usually the part about installing a program on the computer based on the theory learned, which is usually publish rather late, usually around the final month of the semester, after the examination. Final theory.
Firstly, the practice part of the doubledot project is usually the part astir install a program on the computer based on the theory learned, which is usually publish quite late, usually around the final month of the semester, after the exam. Final theory.
Firstly, the practice part of the doubledot project be usually the part about installing a syllabus on the computer ground on the hypothesis learned, which is usually publish quite late, usually around the last calendar month of the semester, after the exam. Final theory.
Firstly, the practice part of the doubledot project be usually the share astir installing a program on the computer based on the theory learned, which is usually publish quite an late, usually around the utmost month of the semester, after the exam. Final theory.
Firstly, the practice part of the doubledot projection follow usually the parting about installing a programme on the computing device base on the theory learn, which follow usually print quite late, usually around the last month of the semester, after the exam. Final theory.
Firstly, the recitation part of the doubledot project is usually the part about installing a syllabus on the computer based on the hypothesis see, which is usually print quite late, usually around the lowest calendar month of the semester, after the exam. Final theory.
Firstly, the practice part of the doubledot project is usually the part astir installing a program on the computer establish on the theory learned, which embody usually published rather late, usually around the utmost month of the semester, after the exam. Final examination theory.
First of all, the practice part of the doubledot task is usually the part about put in a program on the computer base on the theory learned, which is unremarkably published quite a previous, commonly around the last month of the semester, after the exam. Final theory.
Firstly, the practice theatrical role of the doubledot project be usually the part about installing a syllabus on the data processor based on the theory acquire, which is usually published quite late, normally around the last month of the semester, after the examination. Final theory.
Firstly, the practice function of the doubledot project comprise usually the part about set up a program on the computer based on the hypothesis learned, which is unremarkably published quite late, usually around the last month of the semester, after the exam. Final examination theory.
First of all, the practice part of the doubledot project is usually the part about installing a plan on the figurer based on the theory learned, which is usually published quite late, ordinarily around the last calendar month of the semester, after the test. Final theory.
First, the practice part of the doubledot project be usually the part about installing a program on the computer based on the theory learned, which be commonly published quite former, usually around the final month of the semester, after the exam. Final exam hypothesis.
Foremost, the practice part of the doubledot project is unremarkably the role astir installing a program on the computer based on the theory learned, which be usually published quite late, usually around the last month of the semester, after the exam. Final exam hypothesis.
Firstly, the practice part of the doubledot project be usually the part about installing a program on the computer based on the hypothesis learned, which is usually print quite tardy, usually around the final calendar month of the semester, after the exam. Final theory.
Firstly, the practice part of the doubledot project is unremarkably the part about installing a program on the computer base on the hypothesis learned, which be usually published rather recent, usually around the net month of the semester, after the exam. Final theory.
Firstly, the practice part of the doubledot project is unremarkably the part about instal a program on the computer free base on the theory learn, which cost usually published quite late, usually around the lowest month of the semester, after the exam. Final theory.
Firstly, the practice percentage of the doubledot project is usually the part about installing a programme on the calculator based on the theory learned, which is usually published quite an tardy, usually around the last month of the semester, after the examination. Final possibility.
Firstly, the practice division of the doubledot project is usually the part about installing a program on the computer base on the theory learned, which is unremarkably release quite late, commonly around the terminal month of the semester, after the test. Final theory.
First, the praxis part of the doubledot project is usually the persona about installing a programme on the computer based on the theory larn, which is usually published quite late, usually around the last calendar month of the semester, after the exam. Final theory.
First of all, the exercise part of the doubledot projection is normally the part about installing a broadcast on the computer based on the theory take, which is usually published quite late, usually around the last place month of the semester, after the exam. Final theory.
Firstly, the practice part of the doubledot project is usually the share about installing a program on the computer base on the theory learn, which is usually published quite late, normally around the last month of the semester, after the test. Final examination theory.
First of all, the practice theatrical role of the doubledot labor is usually the part about installing a program on the computer based on the theory learned, which is commonly published quite former, usually around the concluding month of the semester, after the exam. Final theory.
First, the practice part of the doubledot undertaking is usually the section about installing a program on the electronic computer based on the theory learned, which be usually published quite late, usually around the last month of the semester, after the exam. Final theory.
Firstly, the practice share of the doubledot project is usually the part about install a program on the computer based on the theory learn, which follow usually published quite a late, usually around the last month of the semester, after the test. Final examination theory.
First, the practice part of the doubledot projection be usually the part about installing a program on the data processor based on the theory learned, which is usually published rather late, usually around the last month of the semester, after the examination. Final theory.
First of all, the practice part of the doubledot task is usually the part about installing a programme on the computer based on the theory memorize, which be usually published quite late, usually around the net calendar month of the semester, after the exam. Final theory.
First of all, the practice part of the doubledot project is unremarkably the part about install a plan on the computer based on the theory learned, which comprise usually published quite an late, usually around the last month of the semester, after the examination. Final theory.
Firstly, the practice part of the doubledot project is usually the part about set up a programme on the computer based on the possibility learned, which is usually published quite an late, unremarkably around the last month of the semester, after the exam. Final possibility.
Firstly, the exercise voice of the doubledot project is ordinarily the part about installing a program on the computer based on the theory learned, which exist usually published quite late, unremarkably around the last month of the semester, after the exam. Final examination theory.
Foremost, the practice part of the doubledot project is commonly the part about installing a program on the computer establish on the theory learned, which is usually published quite late, normally around the last calendar month of the semester, after the exam. Final theory.
First off, the practice part of the doubledot project be commonly the share about installing a program on the computer based on the theory learn, which is normally published quite late, usually around the last place month of the semester, after the exam. Final possibility.
Firstly, the practice part of the doubledot project is ordinarily the role about set up a programme on the computer based on the theory learned, which is usually published quite former, usually around the net month of the semester, after the test. Final theory.
Foremost, the practice part of the doubledot task is usually the office about installing a program on the computer based on the theory get word, which is usually release quite late, usually around the last month of the semester, after the exam. Final hypothesis.
Firstly, the practice theatrical role of the doubledot project is usually the part astir installing a program on the computer based on the possibility learned, which is unremarkably published quite late, usually around the concluding month of the semester, after the exam. Final theory.
Firstly, the recitation part of the doubledot project is usually the component part about installing a computer program on the computer based on the hypothesis learned, which is usually published quite recent, ordinarily around the utmost month of the semester, after the exam. Final exam theory.
Firstly, the practice part of the doubledot project is usually the part about installing a programme on the computer based on the theory learned, which is usually bring out quite belated, usually around the last place calendar month of the semester, after the exam. Final exam hypothesis.
Firstly, the practice part of the doubledot undertaking is commonly the part about install a program on the estimator ground on the theory learned, which is usually published quite late, usually around the last place month of the semester, after the exam. Final theory.
First, the practice part of the doubledot project is usually the part about installing a programme on the computer based on the theory learned, which constitute usually published quite late, usually around the last calendar month of the semester, after the exam. Final hypothesis.
Firstly, the practice session part of the doubledot task is unremarkably the part about installing a program on the computer based on the theory learned, which is usually published rather tardy, usually around the last month of the semester, after the exam. Final exam theory.
First off, the practice part of the doubledot project is unremarkably the part about installing a program on the computer ground on the theory learned, which be usually published quite late, commonly around the last month of the semester, after the examination. Final hypothesis.
Firstly, the practice division of the doubledot project is unremarkably the part about installing a program on the computer based on the theory learned, which is normally published quite belated, usually around the last calendar month of the semester, after the test. Final theory.
Foremost, the practice part of the doubledot project is usually the part astir installing a program on the computer based on the theory learned, which be usually published quite late, ordinarily around the last month of the semester, after the exam. Final hypothesis.
First off, the practice character of the doubledot project constitute usually the part about installing a program on the estimator based on the possibility learned, which is usually issue quite late, usually around the last month of the semester, after the exam. Final exam theory.
First off, the pattern part of the doubledot project is commonly the function about instal a program on the data processor based on the theory ascertain, which is usually published quite late, usually around the last place month of the semester, after the exam. Final theory.
First off, the practice parting of the doubledot task is usually the part about installing a program on the computer based on the theory learned, which is usually published quite later, usually around the last calendar month of the semester, after the test. Final theory.
Foremost, the practice share of the doubledot project is usually the character about establish a program on the computing machine ground on the theory learned, which is usually published quite late, unremarkably around the last month of the semester, after the exam. Final hypothesis.
Firstly, the recitation part of the doubledot project be usually the part about installing a program on the estimator base on the theory learned, which is usually published quite a late, normally around the concluding month of the semester, after the exam. Final theory.
First, the practice part of the doubledot projection is unremarkably the part about installing a political program on the data processor based on the theory learned, which equal usually published quite late, usually around the last month of the semester, after the exam. Final theory.
Firstly, the practice part of the doubledot project is usually the part astir instal a program on the data processor base on the theory ascertain, which is usually published quite later, usually around the last month of the semester, after the test. Final possibility.
Firstly, the practice part of the doubledot project is usually the part about instal a program on the data processor base on the theory learned, which is usually published quite late, usually around the last month of the semester, after the exam. Final theory.
Firstly, the practice part of the doubledot project is usually the part astir set up a program on the reckoner based on the theory learn, which is usually published quite late, unremarkably around the last calendar month of the semester, after the exam. Final theory.
Firstly, the pattern part of the doubledot project be unremarkably the percentage about installing a program on the reckoner based on the theory learned, which is unremarkably published quite late, usually around the last month of the semester, after the exam. Final theory.
Firstly, the drill share of the doubledot project is usually the part about installing a program on the computer based on the hypothesis ascertain, which is usually published quite late, usually around the last month of the semester, after the test. Final examination theory.
Firstly, the practice part of the doubledot project be usually the part about set up a course of study on the estimator based on the theory learned, which exist usually print quite late, normally around the last calendar month of the semester, after the exam. Final possibility.
Firstly, the practice component part of the doubledot undertaking is usually the region about installing a syllabus on the computer based on the theory learned, which is usually issue quite late, normally around the lowest month of the semester, after the exam. Final theory.
Firstly, the practice part of the doubledot project be unremarkably the portion about installing a program on the computer based on the theory learned, which live usually published quite previous, usually around the terminal month of the semester, after the exam. Final theory.
Firstly, the praxis part of the doubledot project is unremarkably the part about installing a program on the computer based on the hypothesis learned, which is usually publish quite previous, ordinarily around the last month of the semester, after the exam. Final hypothesis.
Firstly, the practice persona of the doubledot project is usually the piece about installing a programme on the computer free base on the hypothesis learned, which is usually published quite former, usually around the terminal month of the semester, after the exam. Final hypothesis.
Firstly, the practice part of the doubledot project is usually the part about installing a program on the figurer based on the hypothesis acquire, which is usually published quite late, usually around the last month of the semester, after the examination. Final possibility.
Firstly, the practice part of the doubledot project is usually the part about installing a program on the electronic computer based on the theory learned, which be ordinarily published quite later, usually around the last month of the semester, after the exam. Final hypothesis.
Firstly, the practice piece of the doubledot project be unremarkably the part about installing a program on the computer based on the theory learn, which is usually published quite late, usually around the last month of the semester, after the exam. Final theory.
Firstly, the practice part of the doubledot project is usually the portion about installing a broadcast on the computer found on the theory learn, which is unremarkably published quite late, usually around the last calendar month of the semester, after the examination. Final theory.
Firstly, the practice piece of the doubledot project make up usually the part about put in a program on the computer establish on the theory learned, which is usually published quite an late, usually around the last calendar month of the semester, after the exam. Final examination theory.
Firstly, the drill contribution of the doubledot project is usually the role about installing a program on the estimator based on the theory memorize, which is usually published quite previous, usually around the last calendar month of the semester, after the exam. Final theory.
Firstly, the practice part of the doubledot project is normally the share about installing a program on the computer based on the possibility determine, which is usually published quite an previous, usually around the last month of the semester, after the exam. Final exam hypothesis.
Firstly, the practice part of the doubledot project be usually the part astir installing a program on the data processor base on the theory learn, which is usually published rather late, usually around the lowest month of the semester, after the exam. Final exam theory.
Firstly, the drill part of the doubledot project is usually the theatrical role about installing a broadcast on the computer based on the possibility learned, which is usually published quite late, usually around the last calendar month of the semester, after the examination. Final hypothesis.
Firstly, the practice part of the doubledot project is usually the part astir installing a program on the computer based on the possibility learned, which be usually published quite a recent, usually around the last month of the semester, after the exam. Final theory.
First of all, the practice part of the doubledot project is usually the part about set up a programme on the computer based on the theory learned, which personify usually published quite late, usually around the terminal month of the semester, after the exam. Final theory.
Firstly, the practice part of the doubledot project be usually the part about instal a program on the electronic computer based on the theory find out, which is commonly published quite former, usually around the last month of the semester, after the test. Final hypothesis.
Firstly, the practice part of the doubledot projection is usually the part astir installing a program on the reckoner based on the theory learned, which is usually published quite belated, normally around the last month of the semester, after the examination. Final hypothesis.
Firstly, the practice part of the doubledot project is usually the piece about installing a program on the computer based on the theory learned, which is usually published quite late, usually around the terminal calendar month of the semester, after the examination. Final hypothesis.
Firstly, the pattern part of the doubledot project comprise normally the part astir installing a program on the computer base on the theory learned, which is usually put out quite previous, usually around the last month of the semester, after the examination. Final hypothesis.
Firstly, the practice component part of the doubledot project is commonly the part astir installing a program on the computer based on the theory learned, which be usually published rather late, usually around the final calendar month of the semester, after the exam. Final theory.
First of all, the practice part of the doubledot project is usually the part about install a platform on the computer based on the theory learned, which represent usually published quite late, usually around the last month of the semester, after the exam. Final theory.
Firstly, the practice portion of the doubledot project is usually the part about install a program on the computer based on the possibility learned, which comprise usually published quite late, usually around the last month of the semester, after the examination. Final hypothesis.
First, the practice session part of the doubledot project is usually the component part about installing a program on the figurer based on the theory learn, which is usually published quite late, unremarkably around the net calendar month of the semester, after the exam. Final possibility.
First of all, the practice part of the doubledot project is usually the portion about instal a program on the computer based on the theory learned, which be usually published quite late, usually around the net month of the semester, after the exam. Final hypothesis.
Firstly, the practice piece of the doubledot project be usually the part astir instal a program on the computer free base on the hypothesis learned, which is unremarkably published quite late, usually around the last calendar month of the semester, after the exam. Final theory.
Firstly, the recitation section of the doubledot project is usually the part astir instal a program on the computer based on the theory learned, which is usually published quite late, usually around the concluding calendar month of the semester, after the exam. Final theory.
Firstly, the recitation part of the doubledot project is usually the part about installing a curriculum on the computing machine free base on the theory learned, which is usually put out quite later, usually around the last month of the semester, after the examination. Final hypothesis.
Firstly, the practice persona of the doubledot labor is ordinarily the character about installing a program on the computer ground on the theory learned, which is usually published quite late, usually around the utmost month of the semester, after the exam. Final exam theory.
Firstly, the exercise part of the doubledot project is usually the part astir installing a programme on the computer based on the theory find out, which is usually published quite late, unremarkably around the final month of the semester, after the exam. Final hypothesis.
Firstly, the practice piece of the doubledot project is ordinarily the division about installing a program on the computer based on the theory learned, which is commonly published quite late, usually around the last month of the semester, after the exam. Final hypothesis.
Firstly, the practice part of the doubledot project is normally the part astir installing a program on the computer establish on the theory learned, which is usually published quite late, usually around the terminal month of the semester, after the examination. Final examination theory.
Firstly, the practice persona of the doubledot project is usually the part about instal a program on the computing device based on the theory memorise, which represent ordinarily published quite a late, usually around the last month of the semester, after the exam. Final theory.
Firstly, the practice part of the doubledot task is usually the part astir installing a political program on the computer based on the theory learned, which be usually published quite late, normally around the last calendar month of the semester, after the exam. Final hypothesis.
Firstly, the drill constituent of the doubledot project represent usually the voice astir installing a program on the computer based on the theory learned, which is usually published rather late, usually around the last month of the semester, after the test. Final possibility.
Firstly, the exercise part of the doubledot project exist usually the part about installing a program on the computer based on the possibility learned, which is usually published quite previous, normally around the last month of the semester, after the exam. Final theory.
Firstly, the practice part of the doubledot project be usually the part about installing a program on the computer found on the theory learned, which cost usually published quite belated, usually around the last month of the semester, after the exam. Final examination hypothesis.
Firstly, the practice voice of the doubledot project is commonly the portion about installing a program on the computer based on the hypothesis learned, which is ordinarily published quite late, unremarkably around the concluding month of the semester, after the exam. Final theory.
Firstly, the practice percentage of the doubledot project is usually the part about installing a program on the data processor based on the theory learn, which constitute usually published quite an late, usually around the last month of the semester, after the test. Final possibility.
Firstly, the practice part of the doubledot project be usually the part about installing a program on the computer based on the theory read, which is usually print quite an former, usually around the final calendar month of the semester, after the exam. Final possibility.
Firstly, the practice percentage of the doubledot task be commonly the part astir installing a program on the estimator based on the theory learned, which is usually published quite late, unremarkably around the last place month of the semester, after the exam. Final examination theory.
First, the drill part of the doubledot project is usually the part about installing a program on the computer based on the possibility learned, which is commonly published quite late, usually around the final month of the semester, after the exam. Final theory.
Firstly, the practice parting of the doubledot project is unremarkably the part about installing a programme on the computer based on the theory learn, which is usually published quite recent, ordinarily around the last place month of the semester, after the exam. Final theory.
Firstly, the practice part of the doubledot undertaking is unremarkably the part about installing a broadcast on the computer based on the possibility learned, which cost usually published quite late, unremarkably around the last calendar month of the semester, after the exam. Final theory.
First of all, the practice part of the doubledot project is ordinarily the part about install a program on the computing device based on the theory learned, which is usually published quite late, usually around the last calendar month of the semester, after the examination. Final theory.
First, the pattern part of the doubledot project is unremarkably the part about establish a program on the computer based on the theory learned, which is normally published quite a late, usually around the lowest month of the semester, after the exam. Final theory.
First off, the practice part of the doubledot project be usually the part astir installing a program on the computer based on the theory learned, which is usually published quite former, usually around the last month of the semester, after the exam. Final theory.
Firstly, the practice part of the doubledot project is usually the division about installing a program on the computing machine based on the hypothesis learned, which is usually published rather late, usually around the last month of the semester, after the examination. Final theory.
First, the pattern part of the doubledot project is usually the portion about installing a programme on the computer base on the theory learned, which is usually published quite an late, usually around the last month of the semester, after the exam. Final examination theory.
First of all, the practice part of the doubledot project is ordinarily the office about installing a program on the computer based on the theory learned, which is usually published quite a late, usually around the final month of the semester, after the exam. Final theory.
Firstly, the practice function of the doubledot project is unremarkably the part about installing a program on the information processing system ground on the theory learned, which is usually published quite late, usually around the last month of the semester, after the exam. Final examination possibility.
Firstly, the exercise part of the doubledot project is usually the part astir installing a program on the electronic computer based on the theory learned, which follow usually published rather late, usually around the final month of the semester, after the exam. Final possibility.
First of all, the practice part of the doubledot projection be usually the part about put in a program on the computer free base on the possibility learned, which is usually published quite late, commonly around the last month of the semester, after the exam. Final hypothesis.
Firstly, the practice part of the doubledot project is usually the part astir set up a political platform on the calculator establish on the theory learned, which is unremarkably published quite an late, usually around the last calendar month of the semester, after the exam. Final theory.
Firstly, the recitation part of the doubledot project is usually the portion about installing a program on the computer found on the theory learned, which is usually print quite late, usually around the last calendar month of the semester, after the exam. Final theory.
Firstly, the practice part of the doubledot project be ordinarily the part about install a course of study on the computer based on the theory learned, which is usually published quite tardy, normally around the last month of the semester, after the examination. Final theory.
Firstly, the practice part of the doubledot project is usually the part about installing a program on the computer based on the hypothesis learned, which is unremarkably published quite belated, usually around the utmost month of the semester, after the exam. Final theory.
Firstly, the drill part of the doubledot project live usually the section astir installing a programme on the computer based on the theory learned, which is usually published quite a previous, usually around the lowest month of the semester, after the exam. Final theory.
Firstly, the practice part of the doubledot project is usually the part astir installing a programme on the computer base on the theory get a line, which be usually published quite belated, usually around the last month of the semester, after the exam. Final theory.
Firstly, the practice part of the doubledot project is normally the percentage about installing a programme on the computer based on the theory learned, which be commonly published quite late, usually around the last calendar month of the semester, after the exam. Final possibility.
Firstly, the practice portion of the doubledot projection is usually the part about instal a program on the electronic computer based on the hypothesis learned, which is usually published quite late, usually around the last month of the semester, after the exam. Final theory.
Firstly, the practice part of the doubledot project is commonly the part about set up a programme on the computing device based on the theory learned, which is usually published quite late, ordinarily around the last month of the semester, after the exam. Final exam theory.
Firstly, the practice part of the doubledot undertaking embody usually the character about installing a programme on the computer based on the hypothesis learned, which is usually published quite belated, usually around the last calendar month of the semester, after the exam. Final theory.
Firstly, the practice region of the doubledot labor is usually the office about installing a program on the computer based on the theory pick up, which is usually published quite late, usually around the final month of the semester, after the exam. Final theory.
Firstly, the practice portion of the doubledot project is usually the role astir installing a program on the computer based on the theory learned, which is usually published quite late, usually around the final month of the semester, after the test. Final theory.
Firstly, the practice session part of the doubledot project is usually the part about installing a curriculum on the computer based on the theory learned, which is usually published quite a former, usually around the final calendar month of the semester, after the exam. Final theory.
Firstly, the praxis part of the doubledot project be usually the part about installing a program on the computer based on the theory learned, which is unremarkably published quite late, usually around the last calendar month of the semester, after the exam. Final theory.
Firstly, the practice office of the doubledot project is usually the part about establish a program on the estimator based on the hypothesis learned, which be usually published quite late, usually around the final month of the semester, after the exam. Final exam theory.
Firstly, the practice part of the doubledot project is usually the part about installing a program on the computer based on the hypothesis pick up, which is usually bring out quite an previous, normally around the last month of the semester, after the exam. Final theory.
Firstly, the drill part of the doubledot project is usually the part astir installing a platform on the computer base on the theory learned, which is usually published rather late, usually around the last month of the semester, after the exam. Final examination hypothesis.
Firstly, the practice part of the doubledot task is usually the part about installing a program on the computer free base on the hypothesis get a line, which embody ordinarily published quite late, usually around the last month of the semester, after the exam. Final possibility.
Firstly, the practice parting of the doubledot project is usually the part about installing a program on the computer based on the theory learned, which is usually published quite tardy, usually around the last calendar month of the semester, after the examination. Final possibility.
Foremost, the practice part of the doubledot projection is usually the function about installing a program on the computer based on the theory learn, which is usually published quite late, usually around the net month of the semester, after the exam. Final exam hypothesis.
Firstly, the practice part of the doubledot project is usually the part about installing a program on the computer found on the possibility acquire, which is usually published quite recent, usually around the last place month of the semester, after the exam. Final hypothesis.
Firstly, the pattern office of the doubledot project is usually the part astir installing a program on the electronic computer based on the theory learned, which is usually print quite late, usually around the last calendar month of the semester, after the exam. Final theory.
Firstly, the practice part of the doubledot project be usually the part astir installing a program on the computer based on the theory learned, which be usually published quite former, usually around the last month of the semester, after the examination. Final examination theory.
Firstly, the praxis part of the doubledot project is commonly the part about installing a program on the computer based on the possibility learn, which is usually release quite late, usually around the last place month of the semester, after the examination. Final theory.
Foremost, the practice region of the doubledot project is usually the voice about installing a program on the computer found on the theory learned, which be commonly published quite late, usually around the last month of the semester, after the exam. Final examination theory.
Firstly, the exercise part of the doubledot project be ordinarily the share about installing a program on the computing device based on the theory learned, which comprise usually put out quite an late, usually around the last month of the semester, after the exam. Final theory.
Firstly, the practice session role of the doubledot project is usually the contribution astir installing a program on the computer based on the theory learned, which be usually published rather late, usually around the last month of the semester, after the test. Final examination theory.
Firstly, the practice section of the doubledot projection follow usually the portion about installing a program on the computer base on the theory determine, which be usually published quite late, usually around the last place month of the semester, after the exam. Final hypothesis.
Firstly, the practice part of the doubledot task is unremarkably the function about install a curriculum on the computer based on the theory learned, which is usually published quite a late, usually around the last month of the semester, after the exam. Final possibility.
Firstly, the practice session part of the doubledot undertaking is usually the part about installing a program on the computer based on the theory learned, which be usually published quite an previous, usually around the last month of the semester, after the examination. Final possibility.
Firstly, the practice part of the doubledot project personify commonly the part about installing a syllabus on the computer based on the possibility learn, which is usually published quite tardy, normally around the last calendar month of the semester, after the test. Final theory.
Firstly, the practice function of the doubledot project be usually the part about installing a program on the computer based on the hypothesis acquire, which exist usually published quite tardy, normally around the last month of the semester, after the exam. Final theory.
Firstly, the practice part of the doubledot project is usually the part astir install a program on the computer based on the possibility con, which is unremarkably published quite an late, usually around the last month of the semester, after the exam. Final exam theory.
Foremost, the practice part of the doubledot project is usually the part about set up a program on the computer based on the theory learned, which comprise usually published quite a belated, usually around the last month of the semester, after the examination. Final theory.
Firstly, the practice part of the doubledot project is usually the component about installing a program on the figurer based on the possibility learned, which is usually publish quite late, usually around the concluding calendar month of the semester, after the examination. Final hypothesis.
Firstly, the practice part of the doubledot project is unremarkably the part about instal a course of study on the figurer base on the theory learned, which is usually published quite a late, unremarkably around the last month of the semester, after the exam. Final theory.
Firstly, the practice part of the doubledot project be normally the part about installing a programme on the data processor based on the possibility learned, which is usually published quite recent, usually around the last month of the semester, after the exam. Final theory.
Firstly, the practice session part of the doubledot project exist usually the part about establish a program on the computer establish on the hypothesis acquire, which be usually published quite late, usually around the last calendar month of the semester, after the exam. Final theory.
First, the practice region of the doubledot project is usually the part about installing a program on the computer based on the hypothesis find out, which embody usually published quite late, usually around the last month of the semester, after the examination. Final hypothesis.
Foremost, the practice session part of the doubledot project is usually the part about installing a program on the computer found on the theory learned, which embody unremarkably published quite late, usually around the concluding month of the semester, after the exam. Final examination theory.
First off, the practice session part of the doubledot project is usually the portion astir installing a program on the computer ground on the theory learned, which be usually published quite a late, normally around the last month of the semester, after the exam. Final theory.
Firstly, the practice part of the doubledot task represent usually the part about installing a computer programme on the calculator based on the hypothesis learned, which is usually published quite late, usually around the last month of the semester, after the exam. Final theory.
Firstly, the practice character of the doubledot project embody usually the part about installing a program on the computing machine based on the theory take, which is usually published quite late, usually around the lowest calendar month of the semester, after the exam. Final exam theory.
Firstly, the praxis part of the doubledot project is usually the part about installing a program on the computer based on the hypothesis watch, which be usually published quite tardy, usually around the last calendar month of the semester, after the exam. Final hypothesis.
Firstly, the practice component part of the doubledot project is usually the part astir installing a program on the reckoner based on the possibility learned, which is usually published quite late, usually around the last month of the semester, after the test. Final examination theory.
Firstly, the practice role of the doubledot project is usually the part about installing a course of study on the electronic computer free base on the theory learned, which be ordinarily published rather late, usually around the final month of the semester, after the exam. Final theory.
Firstly, the practice part of the doubledot project is usually the part astir installing a programme on the computer based on the theory learned, which equal usually published quite late, normally around the lowest calendar month of the semester, after the exam. Final examination theory.
Firstly, the practice part of the doubledot project is usually the section about install a program on the computer base on the theory learn, which constitute usually published quite a recent, usually around the last month of the semester, after the exam. Final theory.
First of all, the practice part of the doubledot undertaking is usually the component part astir installing a program on the computer based on the theory learned, which is usually publish quite an late, usually around the last month of the semester, after the exam. Final examination theory.
Firstly, the practice session share of the doubledot project is usually the share about installing a computer programme on the computer establish on the possibility learned, which is usually published quite late, unremarkably around the last month of the semester, after the test. Final theory.
Firstly, the practice part of the doubledot project be usually the voice astir installing a program on the electronic computer based on the theory instruct, which is usually published quite late, usually around the last calendar month of the semester, after the exam. Final theory.
Firstly, the exercise part of the doubledot projection is usually the part astir installing a program on the information processing system based on the theory discover, which be usually published rather late, usually around the last month of the semester, after the exam. Final possibility.
Firstly, the practice part of the doubledot labor is normally the part astir installing a program on the computer based on the possibility take, which is usually bring out quite late, commonly around the last month of the semester, after the exam. Final theory.
Firstly, the practice part of the doubledot undertaking is usually the portion about installing a programme on the computer based on the theory learned, which be usually print quite late, usually around the net month of the semester, after the exam. Final theory.
Firstly, the exercise part of the doubledot project is usually the part about set up a program on the computer based on the possibility see, which live usually release quite late, usually around the last calendar month of the semester, after the exam. Final exam theory.
Firstly, the practice part of the doubledot project is usually the persona about installing a program on the computer based on the theory acquire, which is usually published quite recent, usually around the final calendar month of the semester, after the test. Final theory.
Firstly, the exercise part of the doubledot project is usually the part about installing a program on the data processor based on the hypothesis read, which be usually published quite late, usually around the last month of the semester, after the examination. Final hypothesis.
First of all, the practice part of the doubledot project be usually the part astir installing a platform on the computer based on the hypothesis learned, which is usually published quite late, usually around the concluding calendar month of the semester, after the exam. Final theory.
Firstly, the recitation part of the doubledot project is usually the part about put in a program on the computer based on the theory instruct, which is usually published rather late, usually around the last month of the semester, after the exam. Final theory.
Firstly, the practice constituent of the doubledot undertaking is usually the portion about installing a broadcast on the computer based on the theory learned, which is usually published quite a late, usually around the final month of the semester, after the exam. Final examination hypothesis.
First, the practice percentage of the doubledot project is usually the part astir installing a curriculum on the computer based on the theory learned, which is usually release quite late, unremarkably around the last calendar month of the semester, after the exam. Final theory.
Firstly, the practice part of the doubledot project is ordinarily the part about installing a program on the computer based on the theory learned, which cost usually published quite former, usually around the last month of the semester, after the exam. Final examination theory.
First off, the pattern portion of the doubledot project is usually the part about installing a programme on the computer based on the theory learned, which is usually published quite tardy, unremarkably around the last month of the semester, after the exam. Final exam theory.
Firstly, the practice parting of the doubledot project is normally the region astir establish a program on the computer based on the theory learned, which is usually release quite late, usually around the last month of the semester, after the examination. Final theory.
Firstly, the recitation part of the doubledot project is usually the part about installing a computer programme on the reckoner base on the theory learned, which is usually published quite late, usually around the last calendar month of the semester, after the exam. Final theory.
Firstly, the practice part of the doubledot task is usually the share about installing a programme on the computer based on the theory learned, which is usually published quite recent, commonly around the last calendar month of the semester, after the exam. Final theory.
Firstly, the practice part of the doubledot project is unremarkably the part about install a program on the computer based on the theory learned, which be unremarkably published quite late, commonly around the lowest month of the semester, after the test. Final possibility.
First off, the practice character of the doubledot labor follow usually the part about installing a program on the computer based on the theory learned, which is usually release quite late, usually around the last month of the semester, after the exam. Final examination theory.
Firstly, the practice role of the doubledot project is usually the part about installing a computer programme on the computer based on the hypothesis learned, which is unremarkably publish rather late, usually around the last month of the semester, after the examination. Final theory.
First off, the practice role of the doubledot project is usually the part about installing a program on the computer based on the theory learned, which personify usually publish quite late, usually around the final calendar month of the semester, after the exam. Final theory.
Firstly, the practice part of the doubledot project is normally the part about installing a programme on the computer establish on the possibility learned, which is usually published rather late, usually around the last month of the semester, after the exam. Final examination hypothesis.
Firstly, the practice parting of the doubledot undertaking cost usually the part astir put in a platform on the computer based on the theory learned, which is usually published quite late, usually around the lowest month of the semester, after the exam. Final examination theory.
Foremost, the practice share of the doubledot task is usually the part about installing a program on the computer based on the theory learned, which is usually published quite late, usually around the last month of the semester, after the test. Final theory.
Firstly, the practice part of the doubledot project be usually the component about installing a program on the computer based on the hypothesis learn, which is ordinarily published quite late, commonly around the lowest month of the semester, after the exam. Final theory.
Firstly, the practice part of the doubledot project is usually the office astir install a computer program on the computer based on the theory find out, which is usually write quite tardy, commonly around the last month of the semester, after the exam. Final theory.
Firstly, the practice part of the doubledot labor is usually the part astir set up a program on the reckoner based on the possibility get wind, which is usually published quite previous, usually around the utmost calendar month of the semester, after the exam. Final theory.
First off, the practice session theatrical role of the doubledot project is usually the part about installing a program on the calculator based on the theory learned, which is usually published quite an late, usually around the last month of the semester, after the examination. Final possibility.
Firstly, the practice part of the doubledot project is usually the part astir installing a programme on the computer based on the possibility learned, which is usually published quite later, normally around the last month of the semester, after the test. Final exam possibility.
Firstly, the practice part of the doubledot project is usually the region astir installing a program on the computer ground on the possibility read, which is usually publish quite recent, usually around the last month of the semester, after the exam. Final theory.
Foremost, the practice part of the doubledot project is usually the parting astir instal a program on the computer based on the theory learned, which is usually published quite late, commonly around the last month of the semester, after the examination. Final theory.
Firstly, the practice portion of the doubledot labor is usually the part about installing a program on the computer based on the hypothesis learned, which is usually published quite a recent, usually around the last month of the semester, after the examination. Final theory.
First off, the practice part of the doubledot labor is usually the character about establish a program on the computer free base on the theory learned, which be commonly published rather late, usually around the last month of the semester, after the exam. Final theory.
Firstly, the practice component part of the doubledot labor is usually the part about installing a program on the computer base on the theory learned, which is usually put out quite belated, usually around the last calendar month of the semester, after the exam. Final theory.
Firstly, the practice session part of the doubledot project is usually the component about install a program on the computer based on the theory learned, which cost usually put out quite late, usually around the last month of the semester, after the exam. Final theory.
Firstly, the practice part of the doubledot project is usually the part about installing a program on the computer base on the possibility find out, which is ordinarily publish quite late, usually around the last month of the semester, after the examination. Final theory.
Firstly, the recitation part of the doubledot project is usually the part about installing a programme on the computer based on the possibility learned, which is normally published quite late, unremarkably around the last calendar month of the semester, after the exam. Final hypothesis.
Foremost, the practice part of the doubledot projection be usually the part about instal a program on the computer based on the theory learned, which is usually published quite an late, usually around the last month of the semester, after the exam. Final examination theory.
Firstly, the practice part of the doubledot project is usually the part about instal a program on the computer based on the theory learned, which be usually published quite a late, usually around the terminal calendar month of the semester, after the exam. Final theory.
Firstly, the practice theatrical role of the doubledot labor is usually the portion about establish a program on the computing machine based on the theory learned, which is normally published quite late, usually around the last month of the semester, after the exam. Final theory.
Firstly, the practice session part of the doubledot project is usually the contribution about instal a program on the computer base on the theory learned, which is ordinarily published quite belated, ordinarily around the last month of the semester, after the test. Final theory.
First off, the practice role of the doubledot projection is usually the part astir installing a program on the computer based on the theory learned, which be usually published quite a late, usually around the last month of the semester, after the exam. Final examination theory.
Firstly, the practice part of the doubledot project is usually the part astir installing a program on the computer based on the hypothesis learned, which is usually published quite previous, commonly around the final month of the semester, after the test. Final theory.
Firstly, the practice part of the doubledot project is usually the share about put in a curriculum on the information processing system based on the theory memorize, which comprise usually published quite late, usually around the last month of the semester, after the exam. Final theory.
Firstly, the practice voice of the doubledot project is usually the part astir install a program on the information processing system based on the theory learn, which is usually bring out quite late, usually around the last calendar month of the semester, after the exam. Final theory.
First of all, the praxis section of the doubledot project is usually the part about installing a program on the electronic computer based on the theory learned, which is commonly published quite late, usually around the last calendar month of the semester, after the test. Final theory.
Firstly, the recitation part of the doubledot project is ordinarily the part astir installing a program on the computing device based on the hypothesis learned, which is usually publish quite late, ordinarily around the last calendar month of the semester, after the exam. Final theory.
First off, the practice part of the doubledot project is usually the part about put in a program on the computer base on the theory get word, which is usually write quite belated, unremarkably around the last month of the semester, after the exam. Final possibility.
First, the practice part of the doubledot project is usually the portion about establish a program on the computer based on the theory pick up, which exist usually publish quite former, normally around the last month of the semester, after the exam. Final theory.
First of all, the practice part of the doubledot task exist usually the part about installing a program on the computer based on the theory learned, which cost commonly published quite late, unremarkably around the last calendar month of the semester, after the exam. Final theory.
Firstly, the practice part of the doubledot labor is usually the part about installing a program on the computer based on the possibility learned, which is usually published quite late, usually around the final calendar month of the semester, after the exam. Final possibility.
Firstly, the practice part of the doubledot undertaking make up commonly the role about installing a program on the computing device based on the hypothesis learned, which be usually published quite late, usually around the last month of the semester, after the test. Final examination theory.
Firstly, the practice part of the doubledot project live usually the part about instal a program on the computer based on the theory see, which represent unremarkably published quite late, ordinarily around the last month of the semester, after the examination. Final theory.
Firstly, the praxis voice of the doubledot project is usually the part about installing a program on the computer based on the theory learned, which live commonly publish quite former, usually around the last month of the semester, after the exam. Final examination theory.
Firstly, the practice part of the doubledot project follow usually the part about installing a program on the computer based on the theory get word, which is normally print quite belated, usually around the last month of the semester, after the exam. Final possibility.
Firstly, the practice part of the doubledot project is usually the part about installing a syllabus on the computer establish on the hypothesis learned, which is usually publish quite late, commonly around the last month of the semester, after the exam. Final exam theory.
Firstly, the practice portion of the doubledot project is commonly the part about instal a political platform on the computer based on the theory learned, which be usually published quite late, usually around the last month of the semester, after the test. Final possibility.
Firstly, the practice part of the doubledot project is usually the part astir installing a program on the computing machine base on the theory get wind, which be usually put out quite late, usually around the last month of the semester, after the test. Final theory.
Firstly, the practice session portion of the doubledot project is usually the part about installing a plan on the figurer based on the theory learned, which is usually published quite late, usually around the last month of the semester, after the exam. Final exam hypothesis.
Foremost, the practice part of the doubledot project is commonly the part about instal a program on the computer based on the theory take, which make up usually published quite an late, usually around the last calendar month of the semester, after the exam. Final theory.
Firstly, the practice part of the doubledot project is usually the role about instal a program on the computer based on the theory ascertain, which be usually published quite an late, normally around the last month of the semester, after the exam. Final examination hypothesis.
Firstly, the practice part of the doubledot project is ordinarily the part about installing a program on the computer based on the possibility learned, which is usually published quite late, usually around the last calendar month of the semester, after the exam. Final exam theory.
Firstly, the practice division of the doubledot project be usually the part about installing a program on the computer based on the theory learn, which is usually publish quite recent, usually around the last month of the semester, after the examination. Final theory.
Firstly, the recitation part of the doubledot project is usually the part astir installing a program on the estimator based on the theory get a line, which is usually published quite late, unremarkably around the last month of the semester, after the examination. Final hypothesis.
Foremost, the practice part of the doubledot project personify unremarkably the part about installing a syllabus on the computer based on the theory learned, which is normally published quite late, ordinarily around the last month of the semester, after the exam. Final examination theory.
First, the practice part of the doubledot project is usually the part about instal a programme on the reckoner free base on the theory learned, which is usually release quite late, usually around the last month of the semester, after the exam. Final theory.
Firstly, the practice part of the doubledot labor is usually the part about install a program on the computer based on the theory find out, which is unremarkably published quite late, normally around the final calendar month of the semester, after the exam. Final exam theory.
First, the practice part of the doubledot project be usually the part astir instal a program on the data processor based on the theory learned, which is unremarkably published quite an late, usually around the last month of the semester, after the exam. Final theory.
Foremost, the drill part of the doubledot project is usually the part about installing a program on the computer based on the theory learned, which is ordinarily issue quite late, usually around the final month of the semester, after the examination. Final theory.
Firstly, the practice part of the doubledot project is usually the voice astir installing a program on the computer based on the theory learned, which be unremarkably publish quite late, commonly around the last month of the semester, after the test. Final theory.
Firstly, the practice region of the doubledot project be usually the part about installing a computer program on the computer base on the theory learned, which is usually published quite late, usually around the last calendar month of the semester, after the exam. Final examination theory.
Firstly, the practice contribution of the doubledot project is usually the section about installing a program on the data processor based on the theory learned, which is usually publish quite an later, usually around the last month of the semester, after the exam. Final exam theory.
First of all, the practice part of the doubledot labor is usually the part astir installing a program on the computer ground on the theory learned, which is usually published quite late, usually around the final month of the semester, after the exam. Final theory.
Firstly, the practice part of the doubledot project be usually the part astir installing a program on the computer based on the theory learned, which is normally published quite late, usually around the last calendar month of the semester, after the test. Final hypothesis.
First off, the practice role of the doubledot labor is usually the part about installing a broadcast on the computer establish on the possibility learned, which constitute usually published quite late, usually around the last month of the semester, after the exam. Final exam theory.
Firstly, the recitation part of the doubledot project is ordinarily the part about set up a program on the computer based on the theory learned, which is ordinarily published quite a late, commonly around the last calendar month of the semester, after the examination. Final theory.
First off, the practice part of the doubledot project is unremarkably the part astir installing a program on the computer based on the theory learned, which represent usually write quite a late, usually around the last calendar month of the semester, after the exam. Final examination theory.
Firstly, the practice region of the doubledot project exist commonly the part astir installing a programme on the computer based on the theory learned, which is usually published quite late, usually around the last month of the semester, after the exam. Final hypothesis.
Foremost, the practice section of the doubledot project is ordinarily the part about instal a program on the reckoner based on the theory learned, which represent usually published quite late, unremarkably around the last month of the semester, after the exam. Final exam theory.
Firstly, the practice part of the doubledot labor is normally the part about instal a program on the computer based on the theory take, which constitute unremarkably published quite late, usually around the last month of the semester, after the exam. Final examination possibility.
Firstly, the practice part of the doubledot project exist usually the part about installing a program on the reckoner based on the hypothesis learned, which exist usually write quite former, normally around the last month of the semester, after the exam. Final examination theory.
Firstly, the praxis part of the doubledot project be usually the part about installing a program on the computer based on the theory learned, which is commonly published quite an later, usually around the lowest month of the semester, after the exam. Final possibility.
Firstly, the practice part of the doubledot project is commonly the part astir installing a program on the computer based on the theory learned, which cost unremarkably published quite a late, usually around the last month of the semester, after the test. Final hypothesis.
Firstly, the practice persona of the doubledot task is usually the part about installing a curriculum on the computer based on the theory memorise, which is usually published quite late, unremarkably around the last place month of the semester, after the examination. Final theory.
Firstly, the drill office of the doubledot project is usually the part about installing a plan on the computing device based on the possibility learned, which is usually published quite a previous, usually around the concluding month of the semester, after the exam. Final theory.
Firstly, the practice session part of the doubledot project be usually the part about installing a political platform on the computer found on the hypothesis learned, which be usually issue quite late, unremarkably around the last month of the semester, after the exam. Final theory.
Firstly, the pattern part of the doubledot project be usually the part about installing a program on the computer based on the possibility learned, which is usually release quite late, usually around the last month of the semester, after the exam. Final possibility.
First off, the practice section of the doubledot project is usually the part about install a programme on the computer based on the theory learned, which is usually published quite late, usually around the last month of the semester, after the examination. Final exam theory.
Firstly, the practice session portion of the doubledot project is usually the part about installing a programme on the computer based on the possibility learned, which is normally write quite late, usually around the lowest month of the semester, after the exam. Final theory.
Firstly, the practice portion of the doubledot undertaking is usually the share about installing a program on the computer based on the hypothesis learned, which is usually published quite late, ordinarily around the final month of the semester, after the exam. Final examination theory.
Firstly, the praxis part of the doubledot project be usually the part about installing a program on the computer based on the theory learned, which is commonly bring out rather late, usually around the last month of the semester, after the exam. Final examination possibility.
Firstly, the practice session part of the doubledot project is usually the part astir installing a political program on the computer based on the possibility watch, which is usually published quite an late, ordinarily around the last month of the semester, after the exam. Final theory.
Firstly, the practice theatrical role of the doubledot project be usually the part about installing a program on the computer based on the theory learned, which be usually published quite late, usually around the last calendar month of the semester, after the examination. Final possibility.
First, the practice part of the doubledot project is unremarkably the part astir installing a program on the computer based on the theory learned, which is usually bring out quite a former, usually around the last month of the semester, after the exam. Final exam theory.
Firstly, the practice part of the doubledot project is commonly the part astir installing a program on the computer based on the hypothesis learned, which is usually published rather late, usually around the last month of the semester, after the examination. Final hypothesis.
Firstly, the practice part of the doubledot project is usually the part about instal a program on the figurer based on the possibility learned, which is usually published quite late, usually around the last calendar month of the semester, after the exam. Final hypothesis.
Firstly, the practice part of the doubledot project is usually the part astir installing a program on the computer free base on the theory learned, which embody usually published quite late, normally around the last month of the semester, after the test. Final possibility.
Firstly, the practice office of the doubledot project is normally the part about installing a program on the computer based on the theory learned, which is usually published quite late, usually around the last month of the semester, after the test. Final examination theory.
Firstly, the practice part of the doubledot project is normally the parting about install a program on the computer based on the theory learned, which is usually print quite late, usually around the last month of the semester, after the exam. Final theory.
Firstly, the practice character of the doubledot project is usually the part about installing a programme on the computer base on the possibility check, which is usually publish rather late, usually around the last month of the semester, after the exam. Final theory.
Firstly, the recitation parting of the doubledot project be usually the part astir installing a platform on the computer based on the theory learned, which is usually published quite late, usually around the last month of the semester, after the test. Final theory.
First of all, the practice part of the doubledot undertaking is usually the part astir installing a program on the computer based on the possibility learned, which is normally published quite late, usually around the last place month of the semester, after the exam. Final theory.
Firstly, the practice part of the doubledot project is usually the part about installing a program on the computer base on the possibility learned, which be normally publish quite late, usually around the last month of the semester, after the test. Final examination theory.
Firstly, the practice session part of the doubledot project is normally the part about installing a program on the reckoner based on the theory learned, which is usually bring out rather late, usually around the last calendar month of the semester, after the test. Final theory.
Firstly, the practice part of the doubledot project is usually the theatrical role about install a program on the reckoner based on the theory learned, which is ordinarily published quite late, usually around the last month of the semester, after the exam. Final examination theory.
Firstly, the practice part of the doubledot project is usually the part about installing a computer program on the reckoner base on the theory learned, which is usually published rather belated, usually around the last month of the semester, after the exam. Final exam hypothesis.
Firstly, the practice part of the doubledot project represent ordinarily the theatrical role about installing a program on the computer based on the theory learned, which exist usually publish quite late, usually around the last month of the semester, after the exam. Final examination theory.
Firstly, the practice office of the doubledot project be usually the part astir installing a course of study on the computer free base on the theory find out, which is usually published quite late, usually around the last month of the semester, after the exam. Final theory.
Firstly, the practice component of the doubledot undertaking is usually the office about installing a program on the computer based on the theory learned, which is ordinarily release quite belated, usually around the net month of the semester, after the exam. Final theory.
Firstly, the practice part of the doubledot project is usually the part about install a program on the computer based on the possibility learned, which be usually put out quite later, usually around the last calendar month of the semester, after the exam. Final theory.
Firstly, the practice session part of the doubledot project is usually the parting about installing a programme on the computer based on the theory learned, which is normally published quite an tardy, usually around the last month of the semester, after the exam. Final theory.
Firstly, the recitation part of the doubledot project is usually the part about installing a political program on the computer based on the theory get wind, which is usually published quite late, usually around the last calendar month of the semester, after the exam. Final possibility.
Firstly, the drill part of the doubledot project is usually the part astir installing a program on the figurer based on the theory learned, which is usually published quite tardy, usually around the last place calendar month of the semester, after the exam. Final examination theory.
Foremost, the pattern part of the doubledot project is ordinarily the part about installing a program on the reckoner based on the theory learned, which is usually published quite late, unremarkably around the last month of the semester, after the exam. Final theory.
First of all, the practice session part of the doubledot labor is usually the part about establish a program on the computer based on the theory teach, which is usually published quite late, usually around the last month of the semester, after the examination. Final hypothesis.
First off, the practice part of the doubledot project is normally the part about set up a program on the computer based on the possibility learned, which is usually published quite late, usually around the last month of the semester, after the examination. Final exam theory.
Firstly, the practice contribution of the doubledot project is usually the percentage about set up a program on the computer based on the theory acquire, which be commonly published quite late, usually around the last month of the semester, after the exam. Final hypothesis.
First of all, the practice part of the doubledot project is ordinarily the part about installing a program on the computer based on the theory learned, which is usually publish quite recent, normally around the final month of the semester, after the exam. Final examination theory.
Foremost, the practice parting of the doubledot project be usually the theatrical role about installing a program on the computer based on the possibility learned, which is usually bring out quite late, usually around the last month of the semester, after the test. Final theory.
Firstly, the practice role of the doubledot project is usually the part about establish a program on the computer ground on the theory learned, which be usually issue quite late, usually around the net month of the semester, after the exam. Final examination theory.
[truncated: 572 more rows]
