# Supplementary material for: Attention-aware with stacked embedding for sentiment analysis of student feedback through deep learning techniques
Source: PeerJ Comput Sci. 2024 Sep 2;10:e2283. doi: 10.7717/peerj-cs.2283 (PMC11419625; doi:10.7717/peerj-cs.2283)
Supplement: Supplemental Information 2 [file peerj-cs-10-2283-s002.zip › UIT-VSFC/agumented text/test (17).xlsx]

## Sheet: welcome
Everything be self - study by students, self - study through with websites, through direct email with lecturers.
Everything is self - sketch by students, ego - discipline through websites, through direct email with lecturers.
Everything be self - study by students, self - study through websites, through lineal electronic mail with lecturers.
Everything is self - study by students, ego - study through website, through with direct email with lecturers.
Everything is self - sketch by students, self - study through web site, through direct email with reader.
Everything is self - study by students, self - study through websites, through with direct electronic mail with lecturers.
Everything is self - report by students, self - study through websites, through direct email with lecturer.
Everything is self - study by students, self - study through with websites, through direct electronic mail with lecturers.
Everything is self - study by scholarly person, self - field of study through websites, through direct email with lecturers.
Everything is self - survey by students, self - study through websites, through with direct email with lecturers.
Everything is self - study by students, self - study through websites, through direct email with lecturers.
Everything is self - subject field by students, self - study through site, through direct email with lecturers.
Everything is self - study by students, self - study through websites, done direct e mail with lecturers.
Everything is self - study by students, ego - study through websites, through with lineal email with lecturers.
Everything is self - study by scholarly person, self - field through site, through direct email with lecturers.
Everything is self - study by scholar, self - study done websites, through direct email with lecturers.
Everything equal self - study by students, self - study through websites, through direct electronic mail with lecturers.
Everything is self - study by bookman, self - study through with web site, through direct email with lecturers.
Everything is self - study by student, self - study through site, through direct email with lecturer.
Everything is self - study by scholar, self - report through site, through direct email with lecturers.
Everything is self - field by students, self - study through websites, through verbatim email with lecturers.
Everything is self - study by students, self - study through web site, through direct email with lecturers.
Everything is self - subject field by students, self - study through websites, through direct e mail with lecturers.
Everything is self - study by student, self - study through website, through direct email with reader.
Everything is self - study by students, ego - sketch through website, through direct email with lecturers.
Everything is self - study by students, self - study through websites, through verbatim email with lecturers.
Everything is self - study by students, ego - study done websites, through direct email with lecturers.
Everything is self - study by students, self - study through internet site, through direct e mail with lecturers.
Everything follow self - study by student, self - study through web site, through direct email with lecturers.
Everything is self - study by student, self - study through websites, through with direct email with lecturer.
Everything is self - study by students, self - study through with websites, through unmediated email with lecturers.
Everything is self - study by students, self - subject field through websites, through lineal email with lecturers.
Everything be self - study by students, self - study done websites, through direct email with lector.
Everything is self - study by bookman, self - study through websites, through with direct email with lecturers.
Everything is self - subject field by educatee, self - study through websites, through unmediated email with lecturers.
Everything is self - study by students, self - study through websites, through lineal electronic mail with lecturers.
Everything is self - study by scholar, self - written report through websites, through direct email with lecturers.
Everything is self - study by students, self - subject through website, through direct email with lecturers.
Everything is self - study by students, ego - study through websites, through direct e mail with lecturers.
Everything is self - study by students, self - study through websites, through direct electronic mail with lecturer.
Everything is self - study by students, ego - study through websites, through direct electronic mail with lecturer.
Everything is self - study by scholarly person, self - study done websites, through direct e mail with lecturers.
Everything is self - study by bookman, ego - study through websites, through direct email with lecturers.
Everything is self - study by students, ego - study through with websites, through lineal email with lecturers.
Everything is self - study by student, self - study through websites, through with direct electronic mail with lecturers.
Everything is self - study by students, self - discipline through internet site, through direct electronic mail with lecturers.
Everything be self - study by students, ego - study through websites, done direct email with lecturers.
Everything is self - written report by students, self - study through websites, through direct e mail with reader.
Everything is self - study by students, self - study through websites, through unmediated e mail with lecturers.
Everything is self - study by students, ego - study done websites, through direct email with lecturers.
Everything is self - field by students, self - study done websites, through direct e mail with lecturers.
Everything is self - study by students, self - study through websites, through direct electronic mail with lecturers.
Everything is self - study by students, self - study done internet site, through direct email with lecturers.
Everything is self - cogitation by students, self - study done websites, through direct email with lecturers.
Everything is self - study by educatee, ego - study through websites, through lineal email with lecturers.
Everything be self - study by students, self - study done websites, through direct email with lecturers.
Everything is self - study by students, ego - study through websites, through direct electronic mail with lector.
Everything is self - study by students, self - bailiwick through websites, done unmediated email with lecturers.
Everything is self - study by students, ego - study through websites, through direct electronic mail with lecturers.
Everything is self - field of study by students, self - study done website, through direct email with lecturers.
Everything is self - study by bookman, self - study through internet site, through direct email with reader.
Everything is self - field of study by students, self - study through websites, through direct electronic mail with lecturers.
Everything is self - study by students, ego - bailiwick through websites, through direct email with lecturers.
Everything is self - study by bookman, self - study through websites, through direct email with lecturer.
Everything is self - study by students, self - subject done websites, through direct email with lecturers.
Everything is self - study by students, self - study through internet site, through verbatim email with lector.
Everything is self - study by students, ego - study through websites, through verbatim email with lecturers.
Everything is self - study by pupil, self - subject field through websites, through verbatim email with lecturers.
Everything is self - study by students, self - field through websites, through with direct electronic mail with lecturers.
Everything is self - study by students, self - study done websites, through direct email with reader.
Everything is self - cogitation by students, ego - study through websites, through direct email with lecturers.
Everything is self - study by students, ego - subject through websites, through direct email with lecturers.
Everything follow self - study by students, self - study through site, through direct e mail with lecturers.
Everything is self - study by students, self - study through websites, through lineal email with lecturer.
Everything is self - study by scholarly person, self - study through websites, through direct email with lecturers.
Everything is self - subject by students, self - study through websites, through direct email with lecturers.
Everything is self - study by students, self - study through website, through direct electronic mail with lecturers.
Everything is self - study by students, self - study done websites, done direct email with reader.
Everything is self - study by students, self - subject field through website, through direct email with reader.
Everything is self - study by students, self - written report through websites, through with direct email with lecturers.
Everything be self - written report by students, self - study done websites, through direct email with lecturers.
Everything is self - study by students, self - discipline through websites, done direct email with lecturers.
Everything be self - study by student, self - study through websites, through direct email with lecturers.
Everything be self - study by students, ego - study through websites, through direct email with lecturers.
Everything personify self - study by student, self - study through websites, through direct email with lecturers.
Everything be self - study by students, ego - study through websites, through direct email with lecturers.
Everything is self - study by educatee, self - discipline through websites, through direct email with lecturers.
Everything is self - study by students, self - study through websites, through direct electronic mail with lecturer.
Everything is self - study by students, ego - study through with websites, done direct email with lecturers.
Everything is self - study by scholarly person, self - study through websites, through unmediated email with lecturers.
Everything is self - report by students, self - subject area through websites, through direct email with lector.
Everything is self - study by students, self - study through website, through lineal email with lecturers.
Everything be self - study by bookman, self - study through website, through direct email with lecturers.
Everything is self - subject field by students, self - study through websites, through direct email with lecturers.
Everything be self - field of study by students, self - study through websites, through direct email with lecturers.
Everything is self - study by students, self - study through internet site, through unmediated email with lecturers.
Everything is self - subject by students, self - subject through websites, through direct email with lecturers.
Everything is self - study by students, self - study through internet site, through direct email with reader.
Everything is self - survey by students, self - study through websites, through direct email with lector.
Everything is self - discipline by students, self - study done websites, through direct email with lecturers.
Everything is self - discipline by students, self - study through websites, through unmediated email with reader.
Everything be self - study by students, self - study through websites, through lineal email with lecturers.
Everything is self - study by scholar, self - study through websites, through direct email with lector.
Everything is self - study by students, ego - field of study through websites, through direct email with lecturers.
Everything be self - study by students, self - work through websites, through direct email with lecturers.
Everything is self - study by students, self - study through websites, through direct e mail with lecturers.
Everything is self - study by scholarly person, ego - study through websites, through direct email with reader.
Everything is self - field by students, self - study through web site, through direct email with lecturers.
Everything is self - study by students, ego - field done websites, through direct email with lecturers.
Everything is self - field of study by students, self - field through websites, through direct email with lecturers.
Everything is self - study by students, self - survey through websites, done direct email with lecturers.
Everything is self - study by students, ego - study through websites, through direct email with lecturers.
Everything is self - study by students, self - study done websites, through direct email with lecturers.
Everything be self - study by students, self - survey through website, through direct email with lecturers.
Everything is self - study by students, ego - study through websites, through direct e mail with lecturers.
Everything is self - study by students, self - written report through websites, through lineal email with lecturers.
Everything is self - discipline by students, ego - study through websites, through direct email with lecturers.
Everything be self - study by bookman, self - study through web site, through direct email with lecturers.
Everything is self - study by students, self - sketch through websites, through direct email with lecturers.
Everything is self - study by students, ego - subject field through websites, through with direct email with lecturers.
Everything is self - study by bookman, self - study through websites, done direct email with lecturers.
Everything be self - study by students, self - study through websites, through direct electronic mail with lecturers.
Everything is self - field of study by students, self - study done websites, done direct email with lecturers.
Everything is self - study by students, self - study through website, through with direct email with lecturer.
Everything follow self - study by students, self - study through web site, through direct email with lecturers.
Everything is self - study by students, self - subject field through site, through unmediated email with lecturers.
Everything is self - study by students, self - survey through websites, through with lineal email with lecturers.
Everything is self - study by students, self - study through websites, through lineal email with lecturer.
Everything is self - study by bookman, self - bailiwick done websites, through direct email with lecturers.
Everything is self - study by bookman, self - study through websites, through unmediated email with lecturers.
Everything is self - study by students, self - work through website, through direct email with lector.
Everything is self - study by students, self - study through websites, through verbatim email with lecturers.
Everything is self - study by scholar, self - study through internet site, through verbatim email with lecturers.
Everything is self - study by students, self - work through website, through direct email with lector.
Everything is self - subject by students, self - study through websites, through direct electronic mail with lecturers.
Everything is self - subject by students, self - study through websites, through direct email with lecturers.
Everything be self - study by students, self - study through websites, through direct email with lecturers.
Everything be self - study by students, self - study through websites, through direct email with lecturers.
Everything be self - sketch by students, self - study through web site, through direct email with lecturers.
Everything is self - study by pupil, self - study through site, through direct email with lecturers.
Everything is self - study by students, self - study through web site, through direct email with lecturer.
Everything is self - study by students, self - study through website, through direct email with lecturers.
Everything make up self - study by students, self - study through websites, through direct email with lecturers.
Everything is self - study by students, self - study through websites, through direct email with lecturer.
Everything is self - study by students, self - study through websites, through direct email with lector.
Everything is self - subject by scholar, ego - study through websites, through direct email with lecturers.
Everything is self - bailiwick by student, self - study through websites, through direct email with lecturers.
Everything is self - study by students, self - sketch through websites, through with direct electronic mail with lecturers.
Everything is self - study by students, self - study through websites, through direct electronic mail with lecturers.
Everything is self - study by students, self - study through site, through direct electronic mail with lecturers.
Everything be self - study by students, self - discipline through websites, through direct email with lecturers.
Everything be self - study by students, self - study through websites, through direct e mail with lecturers.
Everything be self - study by students, self - study through websites, done direct e mail with lecturers.
Everything is self - discipline by students, ego - study through websites, through direct email with lecturers.
Everything is self - study by scholar, self - study through websites, done direct email with lecturers.
Everything is self - study by students, self - study through websites, done unmediated email with lecturers.
Everything exist self - study by students, self - study through websites, through direct email with lecturers.
Everything is self - study by students, self - study through websites, done direct electronic mail with lecturers.
Everything is self - study by students, self - study through websites, through direct email with lecturers.
Everything is self - study by pupil, self - study through websites, through unmediated email with lecturers.
Everything is self - study by students, self - study through web site, done direct email with lecturers.
Everything be self - study by students, self - study through web site, through verbatim email with lecturers.
Everything be self - subject field by students, self - study through with websites, through direct email with lecturers.
Everything be self - subject field by students, self - study through websites, through direct email with lecturers.
Everything is self - discipline by students, self - study through websites, through with direct email with lecturers.
Everything is self - study by students, self - study through with websites, through direct email with lector.
Everything be self - study by students, self - survey through websites, through direct email with lecturers.
Everything is self - study by students, self - report through websites, done direct email with lecturers.
Everything is self - study by students, self - study through internet site, done direct email with lecturers.
Everything be self - study by students, self - study through with websites, through direct email with lecturers.
Everything is self - field of study by students, self - study through with websites, done direct email with lecturers.
Everything is self - study by students, self - sketch through websites, done direct email with lecturers.
Everything is self - study by students, self - study through web site, through direct email with lecturers.
Everything be self - study by students, self - study through web site, through direct email with lecturers.
Everything is self - study by students, self - study through internet site, through direct electronic mail with lecturers.
Everything be self - study by students, self - survey through websites, through direct email with lecturers.
Everything is self - study by students, self - study through websites, through direct email with reader.
Everything is self - study by student, self - survey through websites, through direct email with lecturer.
Everything is self - discipline by students, self - study through websites, through direct email with lecturers.
Everything is self - study by students, self - study through web site, through direct email with lecturers.
Everything is self - study by students, self - study through with websites, through with direct email with lecturers.
Everything is self - study by student, self - study through websites, through direct electronic mail with lecturer.
Everything is self - study by students, self - study through websites, through lineal email with lecturers.
Everything is self - study by students, self - subject area through websites, done direct email with reader.
Everything is self - study by students, self - study through internet site, through direct email with reader.
Everything be self - study by scholarly person, self - study through websites, through direct email with lecturer.
Everything is self - work by students, self - study through website, through with direct email with lecturers.
Everything is self - bailiwick by students, self - study through websites, through unmediated email with lecturers.
Everything is self - study by student, ego - study through websites, through direct electronic mail with lecturers.
Everything be self - study by pupil, self - study through websites, through direct email with lecturers.
Everything is self - study by students, self - study through websites, through direct electronic mail with lecturers.
Everything is self - study by students, self - study through websites, through direct email with lecturers.
Everything make up self - study by students, self - study through websites, through direct email with lecturers.
Everything is self - study by students, self - sketch through websites, done direct electronic mail with lecturers.
Everything is self - bailiwick by students, self - study through websites, through direct email with lector.
Everything is self - study by students, self - survey through websites, done direct electronic mail with lecturers.
Everything is self - study by student, self - study through websites, through unmediated email with lecturers.
Everything is self - subject area by students, ego - study through websites, through direct electronic mail with lecturers.
Everything is self - study by students, self - study through web site, done direct email with lecturer.
Everything is self - study by students, self - study through websites, through lineal electronic mail with lecturers.
Everything is self - field of study by students, self - study through with websites, through verbatim email with lecturers.
Everything be self - study by scholarly person, ego - study through websites, through direct email with lecturers.
Everything be self - study by bookman, self - study through websites, through with direct email with lecturers.
Everything exist self - study by bookman, self - study done websites, through direct email with lecturers.
Everything is self - study by students, self - study through websites, through unmediated electronic mail with lecturer.
Everything be self - study by student, self - study through websites, through direct email with lecturers.
Everything is self - study by students, ego - study through websites, through with direct email with lecturers.
Everything is self - study by students, self - study through websites, through with direct email with lecturers.
Everything is self - study by students, self - study through websites, done direct email with reader.
Everything be self - study by student, self - study through websites, through direct email with lecturers.
Everything is self - work by students, ego - study through websites, through verbatim email with lecturers.
Everything is self - field by students, self - study through websites, through direct email with lecturer.
Everything personify self - study by students, self - study through with websites, through direct electronic mail with lecturers.
Everything is self - sketch by students, self - sketch through websites, through direct email with lecturers.
Everything is self - field by students, self - study through internet site, through direct email with reader.
Everything be self - study by students, self - report through websites, through unmediated email with lecturers.
Everything be self - study by students, ego - study done websites, through direct email with lecturers.
Everything is self - study by students, self - work through websites, through lineal electronic mail with lecturers.
Everything is self - study by bookman, self - study through website, through direct email with lecturers.
Everything is self - study by students, ego - study done websites, through direct email with lecturer.
Everything is self - cogitation by students, self - study through websites, through direct e mail with lecturers.
Everything be self - bailiwick by students, self - study done websites, through direct email with lecturers.
Everything is self - study by students, self - study through websites, through direct email with lecturers.
Everything comprise self - study by students, self - study through websites, through direct electronic mail with lecturers.
Everything is self - study by students, ego - field of study through websites, through direct email with lecturers.
Everything is self - study by students, self - cogitation through website, through direct email with reader.
Everything be self - study by students, ego - study through websites, through direct email with lecturers.
Everything equal self - study by students, self - study through websites, through direct email with lecturers.
Everything is self - study by student, self - subject area through internet site, through direct email with lecturers.
Everything be self - study by educatee, self - study done websites, through direct email with lecturers.
Everything is self - study by educatee, self - study through websites, through unmediated email with lecturers.
Everything comprise self - study by students, self - study done websites, through verbatim email with lecturers.
Everything is self - study by students, ego - study done web site, through direct email with lecturers.
Everything is self - study by student, self - study through with websites, through direct electronic mail with lecturers.
Everything cost self - study by students, self - study through websites, through direct email with lecturers.
Everything be self - study by students, ego - study through websites, through direct email with lecturer.
Everything is self - study by students, ego - field of study through websites, through direct email with lecturers.
Everything is self - study by students, self - survey through with websites, through lineal email with lecturers.
Everything live self - study by bookman, self - study through websites, through direct email with lecturers.
Everything personify self - study by bookman, self - study through web site, through direct email with lecturers.
Everything is self - discipline by students, ego - study through websites, through direct email with lecturer.
Everything is self - sketch by educatee, self - study through websites, through direct email with lecturers.
Everything personify self - study by students, self - study through websites, done lineal email with lecturers.
Everything exist self - study by students, self - work through websites, through direct e mail with lecturers.
Everything is self - study by scholarly person, ego - study through websites, through direct email with lecturers.
Everything is self - study by students, self - discipline through websites, through direct email with lecturers.
Everything is self - study by students, self - study through websites, through lineal email with lecturers.
Everything is self - study by students, self - study through internet site, through lineal email with lecturers.
Everything be self - study by bookman, self - study through websites, through direct email with lecturers.
Everything is self - study by students, self - bailiwick through websites, through direct electronic mail with lecturers.
Everything is self - written report by students, ego - study done websites, through direct email with lecturers.
Everything is self - study by student, self - study through websites, through direct email with reader.
Everything is self - sketch by students, self - study through with websites, through with direct email with lecturers.
Everything follow self - study by students, self - study through websites, through direct electronic mail with lecturers.
Everything is self - study by students, ego - study through websites, through direct email with lecturer.
Everything is self - study by students, ego - work through websites, through direct email with lecturers.
Everything is self - field of study by students, self - survey through websites, through direct email with lecturers.
Everything is self - sketch by students, ego - study through websites, through direct e mail with lecturers.
Everything is self - study by students, self - study through web site, through direct electronic mail with reader.
Everything is self - study by students, self - study through websites, through unmediated email with lector.
Everything is self - study by students, self - discipline through website, done direct email with lecturers.
Everything is self - study by students, self - study through internet site, through lineal email with lecturers.
Everything is self - study by students, self - study through internet site, through with direct email with lecturers.
Everything is self - study by pupil, ego - study through websites, through unmediated email with lecturers.
Everything is self - study by students, ego - study done websites, through direct electronic mail with lecturers.
Everything is self - study by students, self - study done website, through direct email with lecturers.
Everything is self - study by students, self - study through internet site, through direct email with lecturers.
Everything is self - study by students, self - study through websites, through with direct electronic mail with lecturers.
Everything is self - study by students, self - study through websites, through direct e mail with lecturers.
Everything is self - subject field by students, self - study through websites, through lineal email with lecturers.
Everything be self - study by students, self - study through websites, through direct email with lecturer.
Everything is self - study by students, self - subject field through websites, through direct electronic mail with lecturers.
Everything is self - study by students, self - study through website, through with direct email with lecturers.
Everything is self - study by students, self - study done internet site, through direct email with lecturers.
Everything is self - study by students, ego - sketch through with websites, through direct email with lecturers.
Everything is self - study by students, self - study through with websites, done direct email with lecturers.
Everything is self - study by students, ego - study through websites, through direct e mail with lecturer.
Everything is self - study by students, self - study through websites, done direct electronic mail with lecturer.
Everything is self - work by students, self - study done websites, through direct email with lecturer.
Everything is self - study by students, self - study through internet site, done direct email with lecturers.
Everything is self - study by students, self - study through web site, through direct email with lecturer.
Everything be self - study by student, self - study through websites, through verbatim email with lecturers.
Everything is self - study by students, ego - study through websites, through direct e mail with lecturers.
Everything is self - study by student, self - study through web site, through direct electronic mail with lecturers.
Everything equal self - study by students, self - study done websites, through direct email with reader.
Everything is self - study by pupil, self - study through websites, through direct email with lector.
Everything is self - study by students, self - study through internet site, through verbatim email with reader.
Everything is self - study by students, self - study through websites, through unmediated email with lecturers.
Everything be self - study by students, self - work through websites, through direct email with lector.
Everything is self - sketch by students, ego - study through websites, through with direct email with lecturers.
Everything comprise self - study by pupil, self - subject field through websites, through direct email with lecturers.
Everything is self - study by students, ego - study through web site, through direct email with lecturers.
Everything is self - study by students, ego - cogitation through websites, through direct email with lecturers.
Everything is self - study by students, self - study through websites, done direct email with reader.
Everything personify self - study by students, self - study through websites, through direct email with lecturers.
Everything is self - study by students, ego - study through websites, through direct email with lecturers.
Everything is self - study by students, self - study through with websites, through direct e mail with lecturers.
Everything is self - study by pupil, self - study through website, through direct email with lecturers.
Everything is self - study by students, self - study through websites, through with direct email with lecturer.
Everything is self - study by students, self - written report through websites, through lineal email with lecturers.
Everything is self - study by students, self - subject field through website, through direct email with lecturers.
Everything live self - study by students, self - study through websites, through lineal email with lecturers.
Everything is self - study by students, self - subject field through websites, through direct email with lecturers.
Everything is self - field by students, ego - discipline through websites, through direct email with lecturers.
Everything be self - study by students, self - subject area through websites, through with direct email with lecturers.
Everything is self - study by pupil, self - sketch through websites, through verbatim email with lecturers.
Everything be self - study by students, ego - study through websites, through lineal email with lecturers.
Everything is self - study by students, self - sketch through website, through direct email with lecturer.
Everything constitute self - study by students, self - study through websites, through direct email with lecturers.
Everything is self - study by students, self - study through websites, done direct electronic mail with lecturers.
Everything is self - study by educatee, self - study through website, through direct email with lecturer.
Everything is self - study by scholar, ego - field of study through websites, through direct email with lecturers.
Everything is self - study by scholar, self - study through web site, through direct email with lecturers.
Everything be self - study by students, self - study through site, through direct email with lecturers.
Everything is self - study by students, ego - study through websites, through direct email with lecturers.
Everything is self - study by students, ego - discipline through site, through direct email with lecturers.
Everything is self - study by students, ego - study through websites, through direct email with reader.
Everything is self - study by students, self - report through websites, through direct electronic mail with lecturers.
Everything is self - study by students, self - discipline through websites, through direct e mail with lecturers.
Everything follow self - study by pupil, self - study through site, through direct email with lecturers.
Everything is self - study by student, self - study through websites, through direct email with lecturers.
Everything is self - cogitation by educatee, self - bailiwick through websites, through direct email with lecturers.
Everything is self - study by educatee, self - study through websites, through direct electronic mail with lecturers.
Everything is self - study by students, self - study through websites, through direct email with lecturer.
Everything is self - subject area by student, self - study through websites, through direct email with lecturers.
Everything is self - study by students, self - study through website, through direct e mail with lecturers.
Everything is self - discipline by scholar, self - study through with websites, through direct email with lecturers.
Everything is self - study by students, self - study through websites, through with direct electronic mail with lecturers.
Everything is self - study by students, self - report through websites, through direct email with reader.
Everything is self - study by scholarly person, ego - written report through websites, through direct email with lecturers.
Everything is self - survey by bookman, self - written report through websites, through direct email with lecturers.
Everything is self - study by students, self - study through websites, through direct electronic mail with reader.
Everything is self - study by students, self - study through websites, through lineal email with reader.
Everything is self - study by student, self - study through websites, done direct email with lecturers.
Everything is self - study by students, self - study done websites, through direct e mail with lecturers.
Everything be self - bailiwick by students, self - study through websites, through direct email with lecturer.
Everything is self - study by scholarly person, ego - study through websites, done direct email with lecturers.
Everything be self - study by students, self - study through websites, through direct e mail with lecturers.
Everything is self - study by students, ego - study through websites, through direct email with lecturer.
Everything is self - study by students, self - subject through site, through unmediated email with lecturers.
Everything is self - study by pupil, self - field through websites, through direct email with lecturers.
Everything is self - study by students, self - field through websites, through unmediated email with reader.
Everything is self - study by educatee, self - work through websites, through direct email with lecturers.
Everything is self - study by students, self - study through websites, through lineal email with lecturers.
Everything is self - study by students, self - study through websites, through lineal email with lecturers.
Everything is self - survey by students, self - study through websites, through lineal email with lecturers.
Everything cost self - study by students, self - study through websites, through direct e mail with lecturers.
Everything is self - study by students, self - study through websites, through direct e mail with lector.
Everything be self - study by students, self - subject area through website, through direct email with lecturers.
Everything follow self - study by students, self - study through websites, through verbatim email with lecturer.
Everything comprise self - discipline by students, self - study through websites, through direct email with lecturers.
Everything is self - study by student, self - study done websites, through direct email with lecturers.
Everything is self - subject area by students, ego - study through websites, through unmediated email with lecturers.
Everything is self - study by students, self - study done websites, through direct email with lecturers.
Everything is self - study by students, ego - survey through site, through direct email with lecturers.
Everything is self - study by students, ego - written report through websites, done direct email with lecturers.
Everything is self - study by students, ego - study done websites, through unmediated email with lecturers.
Everything is self - study by students, ego - study done websites, through direct email with lecturers.
Everything make up self - study by students, self - sketch through websites, through direct email with lecturers.
Everything is self - study by students, self - study done websites, through direct email with lecturers.
Everything is self - subject area by students, self - field through websites, through unmediated email with lecturers.
Everything follow self - study by students, self - bailiwick done websites, through direct email with lecturers.
Everything is self - study by bookman, self - study through websites, through direct email with lecturers.
Everything be self - study by students, self - study done websites, through direct email with lecturers.
Everything is self - study by students, self - survey done websites, through direct email with lecturers.
Everything is self - study by students, self - study through with websites, through direct email with reader.
Everything is self - study by students, self - study through with websites, through unmediated email with lecturers.
Everything represent self - study by students, self - study through websites, through direct email with lecturer.
Everything is self - study by students, self - study through websites, through direct e mail with lecturers.
Everything is self - study by educatee, self - study through websites, through direct email with lecturers.
Everything is self - subject by students, ego - study through with websites, through direct email with lecturers.
Everything is self - written report by students, self - study through websites, through with direct email with lecturers.
Everything is self - subject field by students, self - study done websites, through direct email with lector.
Everything is self - study by students, self - subject field done websites, through direct e mail with lecturers.
Everything is self - study by students, ego - study through websites, through verbatim email with lecturers.
Everything equal self - study by students, self - study through websites, through lineal email with lecturers.
Everything is self - study by students, ego - study through websites, through direct email with lecturers.
Everything is self - study by students, self - field through websites, through unmediated email with lecturers.
Everything is self - study by students, ego - survey through websites, through direct email with lecturers.
Everything is self - study by students, self - study done websites, through direct email with lector.
Everything is self - sketch by students, self - study through website, through direct email with lecturers.
Everything is self - study by pupil, self - study through websites, through lineal email with lecturers.
Everything is self - study by students, self - study through websites, through direct e mail with lecturers.
Everything be self - subject field by students, self - study through websites, through direct email with lecturers.
Everything be self - study by students, ego - study done websites, through direct email with lecturers.
Everything is self - study by students, self - study through websites, through with direct electronic mail with lecturers.
Everything comprise self - study by students, self - study through websites, through direct email with lecturers.
Everything be self - study by students, self - study through web site, through unmediated email with lecturers.
Everything is self - study by students, self - study through internet site, through direct email with reader.
Everything be self - study by pupil, self - study through websites, through direct e mail with lecturers.
Everything is self - study by students, ego - study through websites, through with direct email with lecturers.
Everything is self - study by students, self - study done websites, through direct electronic mail with lecturers.
Everything be self - study by students, self - study through websites, through direct email with lecturer.
Everything is self - subject area by students, self - study through website, through direct email with lecturers.
Everything is self - study by students, self - subject area through websites, through direct email with reader.
Everything is self - study by educatee, self - study through websites, done verbatim email with lecturers.
Everything is self - study by students, ego - study through websites, through with direct email with lecturers.
Everything be self - study by students, self - sketch through websites, done direct email with lecturers.
Everything exist self - study by students, self - study through websites, through direct email with lecturers.
Everything is self - field by students, self - study through website, through direct email with lecturers.
Everything is self - study by pupil, self - field through websites, through direct email with lecturers.
Everything is self - study by students, self - study through websites, done direct email with lecturers.
Everything is self - study by students, self - survey done websites, through direct email with lecturers.
Everything embody self - study by students, self - subject area through website, through direct email with lecturers.
Everything is self - subject by students, self - study through websites, through verbatim email with lecturer.
Everything is self - study by students, self - subject area through internet site, through direct email with lecturers.
Everything is self - study by students, self - study through websites, through lineal email with lecturers.
Everything be self - study by students, self - study through internet site, through direct email with lecturers.
Everything is self - study by students, self - study through internet site, through direct email with reader.
Everything is self - study by students, self - study through websites, through with direct email with lecturers.
Everything constitute self - study by student, ego - study through websites, through direct email with lecturers.
Everything is self - cogitation by bookman, self - study through websites, through direct email with lecturer.
Everything is self - study by student, self - study through websites, through direct email with lecturers.
Everything be self - field of study by students, self - discipline through websites, through direct email with lecturers.
Everything is self - study by students, self - study through websites, done direct electronic mail with lecturers.
Everything is self - work by students, self - subject field through websites, through direct electronic mail with lecturers.
Everything is self - work by students, self - study through websites, through unmediated email with lecturers.
Everything is self - subject area by bookman, self - study through websites, through direct email with lecturers.
Everything be self - study by scholarly person, self - study through websites, through direct email with lecturers.
Everything is self - study by students, self - study through with websites, done direct email with lecturers.
Everything be self - study by students, self - study through site, through direct email with lecturers.
Everything be self - study by scholar, ego - study through websites, through direct email with lecturers.
Everything is self - study by students, self - study through websites, through verbatim email with lecturers.
Everything is self - discipline by students, self - study through web site, through direct e mail with lecturers.
Everything is self - bailiwick by students, self - study through websites, through verbatim email with lecturers.
Everything be self - study by students, self - study through website, through direct email with lecturers.
Everything is self - report by students, self - study through web site, through direct email with lecturer.
Everything is self - study by students, self - study through internet site, through unmediated email with lecturers.
Everything is self - study by educatee, self - study through website, done direct email with lecturers.
Everything is self - study by students, ego - study through websites, through direct e mail with lecturers.
Everything is self - study by educatee, self - subject area done websites, through direct email with lecturers.
Everything is self - report by students, self - study through websites, through with direct e mail with lecturers.
Everything is self - study by students, self - study through website, done direct email with lecturer.
Everything is self - study by students, self - subject field done websites, through direct email with lecturers.
Everything is self - sketch by students, self - study through websites, through verbatim email with lecturers.
Everything is self - cogitation by scholarly person, self - study through websites, through direct email with lecturers.
Everything is self - study by students, self - study through internet site, done direct e mail with lecturers.
Everything is self - study by students, self - study through websites, through lineal electronic mail with lecturer.
Everything is self - report by students, self - study through websites, through verbatim email with lector.
Everything is self - study by students, ego - study through websites, through with direct email with lecturers.
Everything is self - field by students, self - bailiwick through websites, through with direct email with lecturers.
Everything is self - report by students, self - field through websites, through direct email with lecturers.
Everything is self - study by students, ego - study through websites, through direct electronic mail with reader.
Everything is self - study by students, self - study through websites, through lineal email with lecturers.
Everything is self - study by students, ego - study through websites, through direct email with lecturers.
Everything is self - field of study by student, self - study through websites, through direct electronic mail with lecturers.
Everything is self - study by students, self - discipline through web site, through verbatim email with lecturers.
Everything be self - study by students, self - study through websites, through lineal email with lecturers.
Everything be self - report by students, self - study through websites, through direct email with lecturers.
Everything exist self - study by students, self - sketch through website, through direct email with lecturers.
Everything is self - study by student, self - field through websites, through direct email with lecturers.
Everything constitute self - study by students, self - study through websites, through direct email with lecturers.
Everything is self - study by student, self - study through websites, through direct electronic mail with lecturers.
Everything be self - study by students, self - study through websites, done direct email with lecturers.
Everything is self - study by students, self - study through websites, through unmediated email with lector.
Everything is self - study by students, ego - written report through websites, through direct email with lecturer.
Everything is self - study by educatee, self - study through web site, through direct e mail with lecturers.
Everything be self - field by students, self - study through websites, through direct email with lecturers.
Everything be self - study by students, self - study done websites, through direct electronic mail with lecturers.
Everything is self - study by students, ego - study through websites, done direct email with lecturers.
Everything is self - study by students, ego - study through website, through unmediated email with lecturers.
Everything is self - study by students, self - study done websites, through direct email with lecturers.
Everything is self - study by students, self - study through websites, through with direct email with lecturers.
Everything be self - study by students, self - study through websites, through direct email with lecturers.
Everything is self - study by students, ego - study through with website, through direct email with lecturers.
Everything is self - sketch by students, self - study through websites, done direct email with lector.
Everything is self - study by students, ego - study through websites, through direct email with lecturer.
Everything is self - study by students, self - study done websites, done direct email with lector.
Everything is self - written report by scholarly person, self - study through websites, through direct email with lecturers.
Everything is self - subject field by students, self - study done websites, through direct email with lecturers.
Everything is self - study by students, self - study done websites, through verbatim email with lecturers.
Everything is self - study by students, ego - study through websites, through unmediated email with lecturers.
Everything is self - study by scholarly person, self - study through websites, done direct electronic mail with lecturers.
Everything is self - study by students, self - study through internet site, through with direct email with lecturers.
Everything be self - study by students, ego - cogitation through websites, through direct email with lecturers.
Everything is self - study by students, self - study through with site, through direct email with lecturers.
Everything be self - study by educatee, self - study through websites, through unmediated email with lecturers.
Everything is self - study by students, ego - study through websites, through direct e mail with lecturer.
Everything is self - survey by students, self - study through web site, through direct electronic mail with lecturers.
Everything is self - study by scholar, self - study through with websites, through direct email with lecturers.
Everything is self - study by students, self - study through websites, through with direct email with lector.
Everything is self - study by students, self - sketch through websites, through with direct email with lecturers.
Everything is self - study by students, ego - study through websites, through direct email with lecturers.
Everything is self - study by students, self - study through websites, through direct electronic mail with lecturers.
Everything is self - study by students, self - study through websites, through direct electronic mail with lecturers.
Everything is self - study by students, ego - study through websites, through verbatim email with lecturers.
Everything is self - study by students, self - subject area done websites, through direct email with lecturers.
Everything is self - study by students, ego - study through websites, through direct email with lecturers.
Everything is self - study by students, self - study through websites, through unmediated electronic mail with lecturers.
Everything is self - study by students, ego - study through with websites, through direct electronic mail with lecturers.
Everything represent self - study by students, ego - study through websites, through direct email with lector.
Everything is self - study by students, ego - study through websites, done direct email with lecturer.
Everything is self - study by students, self - bailiwick through websites, through verbatim email with lecturers.
Everything is self - study by students, self - study through websites, through direct e mail with lecturers.
Everything is self - study by students, ego - study through with websites, through direct email with lecturers.
Everything be self - study by students, self - study through with websites, through unmediated email with lecturers.
Everything is self - study by students, self - study through websites, through direct electronic mail with lecturers.
Everything comprise self - study by students, self - written report through websites, done direct email with lecturers.
Everything is self - study by students, self - study through site, through direct email with lecturer.
Everything be self - subject field by students, self - study through websites, through direct email with lecturers.
Everything be self - study by students, self - study through websites, through direct email with lecturers.
Everything is self - study by scholar, ego - study through websites, done direct email with lecturers.
Everything is self - study by students, self - study through websites, through direct email with lecturers.
Everything be self - study by students, self - study through websites, through direct email with reader.
Everything is self - study by students, self - study through with websites, through lineal email with reader.
Everything be self - sketch by students, self - study through websites, through unmediated email with lecturers.
Everything constitute self - study by scholarly person, self - discipline through websites, through direct email with lecturers.
Everything be self - study by students, ego - study through websites, through direct email with lecturers.
Everything is self - written report by educatee, self - study through websites, through direct email with lecturer.
Everything is self - study by students, ego - study through websites, through direct email with lecturers.
Everything is self - study by students, self - study through websites, through direct e mail with lecturers.
Everything constitute self - study by students, self - report through websites, through lineal email with lecturers.
Everything is self - study by student, self - study through with websites, through with direct email with lecturers.
Everything is self - survey by students, self - study through with site, through direct email with lecturers.
Everything is self - study by educatee, self - study through internet site, through direct email with reader.
Everything is self - study by students, ego - subject field through websites, through direct e mail with lecturers.
Everything is self - study by students, self - study through websites, through with direct email with lecturers.
Everything be self - study by pupil, self - study done websites, through direct email with lecturers.
Everything is self - subject field by students, self - study through websites, through direct email with lecturer.
Everything is self - study by students, self - survey through websites, through direct e mail with lecturers.
Everything is self - study by students, self - study through websites, through with unmediated email with lector.
Everything is self - study by students, self - study through web site, through direct e mail with lecturers.
Everything is self - report by students, self - study through websites, through direct email with lecturers.
Everything is self - study by student, self - study through website, through direct email with lecturers.
Everything is self - written report by students, ego - study through websites, through lineal email with lecturers.
Everything exist self - study by students, self - study through websites, through direct electronic mail with lecturers.
Everything is self - study by students, self - discipline through websites, through unmediated email with reader.
Everything is self - report by students, self - report through websites, through direct email with lecturer.
Everything is self - work by students, self - study through with websites, through direct email with lecturers.
Everything is self - study by students, self - study through websites, through direct e mail with lector.
Everything is self - study by students, self - study done websites, through direct email with lecturers.
Everything is self - study by bookman, self - study through websites, through lineal email with lecturers.
Everything be self - study by students, self - discipline through websites, through direct electronic mail with lecturers.
Everything is self - study by students, self - study through website, through verbatim email with lecturers.
Everything is self - study by students, self - study through websites, through direct email with reader.
Everything is self - study by scholarly person, self - study through websites, through direct email with lecturers.
Everything be self - study by scholar, ego - study through websites, through direct email with lecturers.
Everything is self - study by pupil, self - subject field through websites, through direct email with lecturers.
Everything is self - study by students, self - study through web site, through direct electronic mail with lecturers.
Everything is self - study by students, ego - report through websites, through direct email with lecturers.
Everything be self - study by students, self - study done websites, through direct email with lecturers.
Everything is self - study by students, self - report through websites, through unmediated email with lecturers.
Everything is self - study by students, self - study through web site, through direct email with lecturer.
Everything is self - report by students, self - study through websites, done direct email with lecturers.
Everything is self - study by students, self - written report through site, through direct email with lecturers.
Everything is self - bailiwick by students, self - study through websites, through unmediated email with lecturers.
Everything follow self - study by student, self - study through websites, through direct e mail with lecturers.
Everything is self - study by students, self - written report through website, through direct email with lector.
Everything is self - study by students, self - study through websites, through direct email with lecturer.
Everything is self - field of study by students, self - study through website, through lineal email with lecturers.
Everything is self - study by students, self - study through website, through direct electronic mail with lecturers.
Everything is self - study by scholarly person, self - study through websites, through direct email with lecturer.
Everything exist self - study by students, ego - study through websites, done direct email with lecturers.
Everything is self - study by students, ego - study through websites, through direct e mail with lecturers.
Everything is self - study by students, self - cogitation through with websites, through direct email with lecturers.
Everything is self - study by students, self - study through web site, through with direct email with lecturer.
Everything is self - discipline by students, self - field through websites, through direct email with lecturers.
Everything is self - study by students, self - bailiwick through with websites, through direct email with lecturers.
Everything is self - study by students, ego - study through websites, through verbatim email with lecturers.
Everything is self - study by students, ego - study through websites, done direct email with lecturers.
Everything is self - study by students, self - study done websites, through direct e mail with lecturer.
Everything is self - study by student, self - study through with websites, through direct email with lecturers.
Everything is self - study by students, self - study through website, through direct e mail with lecturer.
Everything is self - study by students, ego - study through with websites, through direct email with lecturers.
Everything is self - study by students, self - study through websites, through with verbatim email with lecturer.
Everything is self - study by students, self - study done websites, through direct email with lecturer.
Everything is self - study by students, self - study through websites, through with direct email with lecturers.
Everything is self - study by students, self - study through internet site, through with verbatim email with lecturers.
Everything personify self - work by students, ego - study through websites, through direct email with lecturers.
Everything is self - study by students, self - study through websites, through verbatim email with lecturers.
Everything is self - study by students, self - study through with site, through direct email with lecturers.
Everything is self - study by bookman, ego - study through websites, through unmediated email with lecturers.
Everything is self - report by students, ego - work through websites, through direct email with lecturers.
Everything is self - sketch by students, self - study through websites, through with direct email with lecturers.
Everything is self - study by students, self - study through websites, through with lineal email with lector.
Everything is self - study by students, self - study through internet site, through with direct email with lecturers.
Everything is self - study by students, self - study through websites, through direct electronic mail with lecturers.
Everything is self - study by student, ego - study through websites, through lineal email with lecturers.
Everything be self - study by students, self - study through websites, done direct e mail with lecturers.
Everything is self - study by student, self - study through websites, through unmediated email with lecturers.
Everything is self - study by students, ego - study done websites, through direct email with lecturers.
Everything be self - study by students, self - study through web site, through direct email with lecturers.
Everything is self - study by students, ego - bailiwick through websites, through direct email with lecturers.
Everything is self - study by scholarly person, self - study through with websites, through direct email with lecturer.
Everything is self - study by students, self - field through websites, through unmediated email with lecturers.
Everything is self - study by students, self - study through with websites, done direct email with reader.
Everything embody self - report by students, self - study through websites, through direct email with lecturers.
Everything is self - study by students, ego - study through websites, done direct email with lecturers.
Everything is self - study by students, self - study through websites, done verbatim email with lecturers.
Everything is self - field of study by students, self - work through websites, through verbatim email with lecturers.
Everything is self - survey by students, self - study through websites, through verbatim email with lecturers.
Everything be self - study by students, self - study through websites, through direct electronic mail with lecturers.
Everything is self - study by students, self - work through websites, through lineal email with lecturers.
Everything be self - study by students, self - study through websites, through direct electronic mail with lecturers.
Everything is self - study by bookman, self - study through websites, through direct email with lecturers.
Everything be self - cogitation by students, self - study through websites, through with direct email with lecturers.
Everything is self - study by students, self - study through web site, done direct e mail with lecturers.
Everything is self - study by students, self - study through websites, through direct electronic mail with lecturer.
Everything is self - study by students, self - study through websites, through unmediated e mail with lecturers.
Everything is self - bailiwick by students, self - cogitation through site, through direct email with lecturers.
Everything is self - study by students, self - study through websites, through direct email with reader.
Everything is self - study by students, self - study through websites, through verbatim email with lecturer.
Everything is self - study by student, self - study through websites, through unmediated email with lecturers.
Everything is self - study by students, self - study through with websites, through direct email with lecturers.
Everything is self - study by students, self - cogitation through with websites, through direct e mail with lecturers.
Everything is self - cogitation by students, self - study through websites, through direct email with lector.
Everything is self - survey by students, self - study through website, through direct electronic mail with lecturers.
Everything is self - study by scholarly person, self - study through websites, through direct electronic mail with lecturers.
Everything is self - study by students, self - bailiwick through websites, done direct email with lecturers.
Everything is self - study by students, self - study through with websites, through direct e mail with lecturers.
Everything equal self - study by students, ego - study through websites, through lineal email with lecturers.
Everything is self - study by students, self - study through with websites, done verbatim email with lecturers.
Everything is self - study by student, self - study through websites, through direct email with lecturer.
Everything is self - study by students, ego - study through with websites, through direct email with lecturers.
Everything be self - study by students, ego - study through websites, through direct email with reader.
Everything be self - study by students, self - subject through websites, through direct email with lecturers.
Everything is self - study by students, self - study done websites, through direct email with lector.
Everything is self - study by students, ego - study done websites, through direct email with lecturers.
Everything be self - study by student, self - study through internet site, through direct email with lecturers.
Everything is self - study by students, self - study through websites, through direct electronic mail with lector.
Everything be self - study by students, self - study through web site, through direct email with lecturers.
Everything is self - field of study by scholarly person, self - study through websites, through direct email with lecturers.
Everything is self - study by students, self - subject field through with websites, through direct email with lecturer.
Everything is self - cogitation by students, self - study through websites, through direct email with lecturers.
Everything is self - work by student, self - study through websites, done direct email with lecturers.
Everything is self - field of study by students, ego - study through websites, through direct e mail with lecturers.
Everything is self - study by student, self - study through websites, done direct email with lecturers.
Everything is self - study by students, ego - study done websites, through direct electronic mail with lecturers.
Everything is self - study by students, ego - study through websites, through lineal email with lecturer.
Everything is self - study by students, ego - study through websites, through lineal email with lecturers.
Everything is self - study by students, self - study through websites, through with direct email with lecturers.
Everything is self - study by students, ego - study through websites, through direct email with lector.
Everything be self - study by students, ego - study through websites, done direct email with lecturers.
Everything be self - study by students, self - report through websites, through direct email with lecturers.
Everything is self - study by students, ego - work through websites, through direct e mail with lecturers.
Everything be self - study by students, self - study done websites, through direct email with lecturers.
Everything be self - study by students, ego - study through websites, through with direct email with lecturers.
Everything is self - study by students, ego - study done websites, through direct email with lecturers.
Everything is self - study by scholar, self - study through websites, through direct e mail with lecturers.
Everything is self - study by students, ego - study through websites, through direct electronic mail with lecturers.
Everything is self - study by students, self - study done websites, through direct email with lector.
Everything cost self - bailiwick by students, self - field of study through websites, through direct email with lecturers.
Everything is self - study by students, self - study through websites, through unmediated e mail with lecturers.
Everything constitute self - study by students, self - study through internet site, through direct email with lecturers.
Everything is self - study by students, self - study done websites, through verbatim email with lecturers.
Everything is self - study by students, ego - discipline through websites, through direct email with lecturers.
Everything exist self - study by students, self - study through with websites, through verbatim email with lecturers.
Everything is self - study by students, ego - study through websites, through direct email with lecturers.
Everything is self - study by students, self - study through internet site, through verbatim electronic mail with lecturers.
Everything is self - discipline by students, self - study through websites, through direct electronic mail with lecturers.
Everything is self - study by students, self - study through web site, through direct e mail with lecturers.
Everything is self - study by students, ego - study through websites, through lineal email with lecturers.
Everything is self - study by students, self - study through site, through direct email with lecturers.
Everything is self - study by students, ego - study done websites, through verbatim email with lecturers.
Everything be self - study by students, self - study through websites, done direct email with lecturers.
Everything is self - discipline by students, ego - study through websites, through direct electronic mail with lecturers.
Everything is self - field of study by students, self - study done websites, through direct email with lecturer.
Everything is self - study by students, self - study done site, through direct email with lecturers.
Everything is self - study by students, ego - study done websites, through direct email with lecturers.
Everything is self - study by student, self - study through websites, through direct e mail with reader.
Everything is self - study by students, self - study through internet site, done direct electronic mail with lecturers.
Everything is self - bailiwick by students, self - study through websites, through direct electronic mail with lecturers.
Everything is self - study by students, self - study through website, through direct email with lecturers.
Everything is self - study by students, self - study through websites, through direct electronic mail with reader.
Everything is self - study by students, self - study through websites, through direct e mail with lecturers.
Everything is self - study by students, self - study done websites, through verbatim email with lecturers.
Everything is self - field by students, self - study through websites, through unmediated email with lecturers.
Everything is self - study by students, self - field through websites, through verbatim e mail with lecturers.
Everything is self - study by students, ego - study through websites, through verbatim email with lecturers.
Everything is self - study by students, self - subject done websites, through direct electronic mail with lecturers.
Everything is self - field by students, self - discipline through websites, through direct email with lecturers.
Everything is self - study by students, ego - study through websites, through with direct email with lecturers.
Everything is self - study by students, self - study through websites, done direct email with lecturers.
Everything is self - written report by students, self - study through websites, through lineal electronic mail with lecturers.
Everything is self - study by bookman, self - study through websites, through with verbatim email with lecturers.
Everything is self - study by students, self - study through websites, through direct email with lector.
Everything is self - study by students, self - study through site, done direct email with lecturers.
Everything is self - cogitation by students, self - study through websites, through direct email with reader.
Everything is self - study by students, self - subject field through website, through verbatim email with lecturers.
Everything is self - study by students, self - study done websites, through direct e mail with lecturers.
Everything is self - study by students, self - study done websites, through with direct email with lecturers.
Everything is self - study by students, self - study done websites, through unmediated email with lecturers.
Everything is self - bailiwick by students, self - study through websites, through direct email with lecturers.
Everything be self - study by pupil, self - study through with websites, through direct email with lecturers.
Everything is self - study by students, self - study through websites, through with direct e mail with lecturers.
Everything is self - study by students, ego - study through websites, through direct electronic mail with lecturers.
Everything is self - field by students, ego - study through website, through direct email with lecturers.
Everything is self - study by students, ego - study through websites, through with verbatim email with lecturers.
Everything is self - study by scholar, self - work through websites, through direct email with lecturers.
Everything is self - study by students, ego - study done websites, done direct email with lecturers.
Everything is self - study by students, self - study through website, through verbatim email with lecturers.
Everything is self - study by students, self - study done websites, through direct electronic mail with lecturer.
Everything is self - study by students, ego - study through websites, through direct email with lecturer.
Everything is self - study by students, self - study through web site, through verbatim email with lector.
Everything is self - study by students, self - study through websites, done direct electronic mail with lecturer.
Everything is self - study by students, self - study through websites, through verbatim electronic mail with lecturers.
Everything is self - study by students, self - study through websites, through direct electronic mail with lecturer.
Everything is self - study by pupil, self - study through websites, through unmediated email with lecturers.
Everything follow self - study by students, self - study through websites, through with direct email with lecturers.
Everything is self - discipline by students, ego - study through websites, through direct email with lecturers.
Everything is self - study by students, self - subject area through websites, done direct email with lecturers.
Everything is self - study by scholarly person, self - study through website, through direct email with lecturers.
Everything is self - study by students, self - study through websites, through unmediated e mail with lecturer.
Everything is self - study by students, self - study through with internet site, through direct email with lecturers.
Everything is self - study by students, self - cogitation through with websites, through direct email with lecturer.
Everything is self - field of study by pupil, self - study through websites, through direct email with lecturer.
Everything be self - study by students, self - study through websites, through verbatim e mail with lecturers.
Everything is self - subject field by students, self - study through websites, through lineal email with lecturers.
Everything exist self - study by students, self - study through with websites, through verbatim email with lecturers.
Everything is self - study by students, self - study through websites, through direct electronic mail with reader.
Everything is self - study by students, self - study done websites, through direct email with lecturers.
Everything personify self - survey by students, self - study through websites, through direct email with lecturers.
Everything is self - study by students, self - subject area through website, through direct email with lecturers.
Everything is self - study by students, self - study through websites, through with direct e mail with lecturers.
Everything is self - study by students, self - study through websites, through direct email with lecturers.
Everything follow self - study by students, self - report through websites, through direct email with lecturer.
Everything is self - study by students, self - cogitation through websites, through with direct email with lecturer.
Everything is self - sketch by students, self - study through websites, through direct email with lecturers.
Everything is self - survey by student, self - written report through websites, through direct email with lecturers.
Everything be self - study by students, self - study done websites, through direct email with lector.
Everything is self - study by students, self - study through websites, through with direct electronic mail with lecturers.
Everything is self - study by students, self - subject through websites, through direct email with reader.
Everything is self - subject field by students, self - study through websites, through direct e mail with lecturers.
Everything personify self - study by students, ego - study through websites, through direct email with reader.
Everything is self - study by students, self - study through websites, through direct e mail with lecturer.
Everything exist self - study by students, self - study done websites, through direct email with lecturers.
Everything is self - field by students, ego - study through websites, through direct email with lecturers.
Everything is self - study by students, ego - study through websites, done direct email with lecturers.
Everything is self - study by students, self - study done websites, through unmediated email with lecturers.
Everything is self - study by students, self - study through with websites, through direct e mail with lecturers.
Everything is self - study by educatee, self - study through web site, through verbatim email with lecturers.
Everything is self - study by educatee, ego - study through websites, through direct email with lecturers.
Everything is self - study by students, ego - study through websites, through direct email with lecturers.
Everything is self - study by students, ego - study through websites, through direct e mail with lecturers.
Everything follow self - study by students, self - study through internet site, through verbatim email with lecturers.
Everything is self - subject by students, self - study through websites, through unmediated email with lecturer.
Everything is self - study by students, self - study through with websites, through verbatim email with lecturers.
Everything make up self - study by students, self - study through websites, done direct e mail with lecturers.
Everything is self - study by students, ego - study through websites, through lineal email with lecturer.
Everything is self - study by students, ego - study through websites, through lineal e mail with lecturers.
Everything is self - study by students, ego - study through web site, done direct email with lecturers.
Everything is self - study by students, ego - study through websites, through unmediated electronic mail with lecturers.
Everything is self - written report by student, self - study through websites, through direct e mail with lecturers.
Everything is self - study by students, ego - study through with websites, through lineal email with lecturers.
Everything is self - discipline by students, self - study done websites, through direct e mail with lecturers.
Everything be self - study by students, ego - study through websites, through with direct email with lecturers.
Everything comprise self - study by students, self - study done websites, through direct email with lecturers.
Everything make up self - study by students, ego - study through websites, through direct email with lecturers.
Everything is self - study by students, self - study through websites, through direct electronic mail with lecturer.
Everything is self - study by educatee, self - cogitation through websites, through verbatim email with lecturers.
Everything is self - study by students, self - study through websites, through with lineal email with lecturers.
Everything is self - study by student, self - study through websites, through direct email with lecturer.
Everything is self - study by pupil, self - study through websites, through direct electronic mail with lecturer.
Everything is self - work by students, ego - study through websites, through direct email with lecturers.
Everything is self - study by students, self - study through with websites, through direct e mail with lecturers.
Everything be self - study by students, self - study through websites, through verbatim email with lecturer.
Everything is self - survey by students, ego - study through websites, through with direct email with lecturers.
Everything is self - work by students, self - study through web site, through direct email with lecturers.
Everything is self - field of study by students, self - study through websites, done direct email with lecturers.
Everything is self - study by students, self - written report through internet site, through direct email with lecturers.
Everything is self - study by students, ego - study through internet site, through direct email with reader.
Everything is self - study by students, self - study through with site, through direct email with lecturers.
Everything be self - study by students, self - study through with websites, through direct email with lecturers.
Everything is self - study by students, ego - study through websites, through direct electronic mail with reader.
Everything is self - study by students, self - study through websites, through with unmediated electronic mail with lecturers.
Everything be self - study by students, ego - study through websites, through direct e mail with lecturers.
Everything exist self - study by students, self - study through with websites, through direct email with lecturers.
Everything is self - study by students, ego - study through websites, through direct email with lecturers.
Everything is self - study by students, self - study through websites, through direct email with lecturer.
Everything is self - study by students, ego - study through with websites, through lineal email with lecturers.
Everything is self - report by students, self - report through websites, through direct email with lecturers.
Everything is self - study by students, self - study through websites, through direct electronic mail with lector.
Everything is self - study by students, self - study through websites, through direct electronic mail with reader.
Everything is self - study by scholar, ego - study through websites, through direct electronic mail with lecturers.
Everything is self - subject by students, self - study through websites, through direct email with lecturers.
Everything is self - study by students, self - study through websites, through with direct e mail with lecturers.
Everything be self - study by student, self - study through websites, through with direct email with lecturers.
Everything is self - study by students, self - sketch through websites, through direct e mail with lecturers.
Everything is self - field by students, self - study through web site, through direct email with lecturers.
Everything is self - subject field by students, ego - study through websites, done direct email with lecturers.
Everything is self - study by students, self - study through site, through direct electronic mail with lecturers.
Everything be self - study by bookman, self - study done websites, through direct email with lecturers.
Everything be self - study by students, self - subject through websites, through direct email with lecturers.
Everything is self - study by students, self - discipline done websites, through with direct email with lecturers.
Everything is self - study by students, self - study through websites, through direct email with reader.
Everything is self - study by students, self - field through websites, through direct email with lecturers.
Everything is self - study by students, self - study through websites, through with direct electronic mail with lecturers.
Everything is self - written report by students, self - discipline through websites, through direct email with lecturers.
Everything is self - report by students, self - written report through websites, through direct email with lecturer.
Everything is self - study by students, self - study through websites, through with lineal email with lecturers.
Everything is self - study by students, self - study through site, through direct email with lecturers.
Everything is self - survey by scholar, ego - study through websites, through direct email with lecturers.
Everything is self - study by students, ego - study through site, through direct e mail with lecturers.
Everything is self - study by students, ego - study done websites, through direct email with lecturers.
Everything is self - study by students, self - study done internet site, through direct email with lecturers.
Everything make up self - study by students, self - study done websites, through verbatim email with lecturers.
Everything is self - study by students, ego - written report through websites, through direct email with lecturer.
Everything be self - study by students, self - study through websites, done direct email with lecturers.
Everything be self - subject area by students, self - study through websites, through direct electronic mail with lecturers.
Everything is self - study by students, ego - subject field through site, through direct email with lecturers.
Everything is self - study by students, self - study done websites, through direct email with lecturers.
Everything is self - study by pupil, self - study through websites, through direct e mail with lecturers.
Everything is self - sketch by students, self - survey through websites, through direct email with lecturers.
Everything be self - field of study by students, self - study through websites, through direct email with lecturers.
Everything be self - study by students, self - study through internet site, through direct email with lecturers.
Everything be self - study by students, self - bailiwick through with websites, through direct email with lecturers.
Everything be self - study by students, self - study through websites, through direct e mail with lecturers.
Everything be self - study by students, ego - study through websites, done direct email with lecturers.
Everything is self - study by students, self - study through websites, through verbatim electronic mail with lecturers.
Everything represent self - study by students, ego - study through websites, done direct email with lecturers.
Everything is self - field of study by students, ego - study through websites, through direct email with lecturers.
Everything is self - subject by educatee, self - study done websites, through direct email with lecturers.
Everything represent self - study by students, ego - study through websites, through with direct email with lecturers.
Everything is self - study by students, self - study through internet site, through direct electronic mail with lecturers.
Everything is self - study by students, self - study through web site, through unmediated email with lecturers.
Everything is self - study by students, ego - cogitation through websites, through verbatim email with lecturers.
Everything is self - study by students, self - study through internet site, through direct e mail with reader.
Everything constitute self - study by students, self - study through websites, done direct email with lecturers.
Everything is self - study by students, self - subject field done websites, through direct electronic mail with lecturers.
Everything is self - study by students, self - study through websites, through direct email with lector.
Everything is self - field by students, self - study through websites, through lineal email with lecturers.
Everything is self - study by pupil, self - study through websites, done direct email with lecturers.
Everything is self - study by students, ego - study through websites, through direct email with lecturers.
Everything is self - study by students, self - study through websites, through direct electronic mail with lecturer.
Everything embody self - study by students, self - study through with websites, through direct email with lecturer.
Everything is self - study by students, self - study through with websites, done direct email with reader.
Everything is self - study by students, self - study through websites, through with verbatim electronic mail with lecturers.
Everything is self - field by students, self - study through websites, through direct email with lecturers.
Everything be self - study by students, ego - study through websites, through with direct email with lecturers.
Everything is self - study by students, ego - study through websites, through direct e mail with lecturers.
Everything be self - study by educatee, self - study done websites, through direct email with lecturers.
Everything is self - study by student, self - study through websites, through direct email with reader.
Everything is self - study by students, self - study through websites, done unmediated e mail with lecturers.
Everything is self - study by students, self - subject area through website, through direct electronic mail with lecturers.
Everything is self - study by students, self - study through websites, through with direct email with lecturer.
Everything is self - study by students, self - study through websites, through lineal email with lecturers.
Everything live self - study by students, self - study through websites, through lineal email with lecturers.
Everything is self - study by bookman, self - study through website, through direct email with lecturers.
Everything is self - subject area by educatee, self - subject area through websites, through direct email with lecturers.
Everything is self - study by educatee, self - study through websites, through direct e mail with lecturers.
Everything is self - study by students, ego - study through websites, through unmediated email with lecturers.
Everything is self - bailiwick by students, self - study through websites, done verbatim email with lecturers.
Everything is self - cogitation by students, self - bailiwick through websites, through direct email with lecturers.
Everything be self - study by students, ego - study through with websites, through direct email with lecturers.
Everything is self - subject by students, self - subject through websites, through verbatim email with lecturers.
Everything is self - field by students, self - study through websites, through direct email with lecturer.
Everything is self - study by students, self - written report done websites, through lineal email with lecturers.
Everything is self - study by students, self - subject through web site, through direct e mail with lecturers.
Everything is self - study by students, self - study through websites, through direct e mail with lecturers.
Everything is self - study by students, self - study through websites, through direct e mail with lecturer.
Everything is self - study by students, self - field of study through websites, through with verbatim email with lecturers.
Everything is self - study by student, self - discipline through websites, through direct email with lecturers.
Everything is self - study by students, ego - study done websites, through direct email with lecturers.
Everything be self - study by students, ego - written report through websites, through direct email with lecturers.
Everything is self - subject area by students, self - subject through websites, through verbatim email with lecturers.
Everything is self - study by students, ego - study through websites, done direct email with lecturers.
Everything is self - study by students, self - field of study done websites, through direct email with lecturers.
Everything is self - survey by student, self - study through web site, through direct email with lecturers.
Everything is self - study by students, self - report through site, through direct email with lecturers.
Everything is self - study by students, ego - study through websites, through lineal email with reader.
Everything is self - study by students, ego - study through websites, through lineal electronic mail with lecturers.
Everything is self - study by students, ego - field through websites, through direct electronic mail with lecturers.
Everything personify self - study by students, self - study through with websites, through direct email with reader.
Everything is self - study by students, self - study through internet site, through with direct e mail with lecturers.
Everything make up self - study by students, self - study through websites, through direct email with reader.
Everything is self - study by students, self - work through websites, through direct email with lecturers.
Everything is self - field of study by pupil, self - study through with websites, through direct email with lecturers.
Everything is self - subject area by students, self - study through web site, through direct electronic mail with lecturers.
Everything is self - study by students, ego - study through websites, through direct email with lecturer.
Everything be self - study by students, self - study through with websites, through verbatim email with lecturers.
Everything is self - study by students, ego - study through with websites, through direct e mail with lecturers.
Everything is self - study by students, ego - study through with websites, through lineal email with lecturers.
Everything is self - study by students, self - study through websites, through lineal email with lecturers.
Everything is self - field by students, ego - study through websites, through direct electronic mail with lecturers.
Everything is self - sketch by students, self - study through websites, through direct email with lecturers.
Everything is self - study by students, ego - study through with websites, through direct email with lector.
Everything is self - field by students, ego - study through websites, through direct email with lecturers.
Everything is self - field of study by students, self - subject area through websites, through direct email with lecturers.
Everything is self - study by students, self - study through websites, through unmediated email with lecturer.
Everything equal self - study by students, self - study through with websites, through verbatim email with lecturers.
Everything is self - study by students, self - study through with websites, through direct email with lecturer.
Everything is self - study by pupil, self - bailiwick through websites, through direct email with lecturers.
Everything be self - study by students, self - study through websites, through lineal electronic mail with lecturers.
Everything is self - study by students, ego - study through websites, through lineal e mail with lecturers.
Everything is self - study by students, self - subject area through websites, through with direct email with reader.
Everything is self - study by students, self - study through internet site, through direct email with lecturers.
Everything is self - study by students, self - study through with websites, done direct email with lecturers.
Everything is self - study by students, self - study done websites, through direct email with lecturers.
Everything is self - study by student, self - bailiwick through websites, through verbatim email with lecturers.
Everything is self - study by bookman, self - study through websites, through lineal electronic mail with lecturers.
Everything is self - study by students, self - study through site, through direct electronic mail with lecturers.
Everything is self - study by bookman, self - bailiwick through websites, through direct email with lecturers.
Everything be self - study by students, self - study through with websites, through direct email with lecturers.
Everything is self - study by students, self - survey through websites, through direct e mail with lecturers.
Everything is self - study by students, self - study through site, done direct email with lecturers.
Everything is self - study by students, self - subject area through websites, through direct email with lecturer.
Everything is self - study by students, self - field of study through websites, through with direct email with lecturers.
Everything is self - study by students, self - study through websites, through with verbatim email with lecturers.
Everything equal self - study by students, self - study done websites, through unmediated email with lecturers.
Everything is self - bailiwick by students, self - study through websites, through direct email with reader.
Everything is self - study by bookman, self - study through websites, through with lineal email with lecturers.
Everything be self - study by students, self - discipline through websites, through direct email with lecturers.
Everything is self - study by students, self - study through websites, through verbatim email with lecturers.
Everything is self - study by students, self - survey through internet site, through direct email with lecturers.
Everything follow self - study by students, self - study through websites, through with direct email with lecturers.
Everything is self - study by students, self - study through web site, through direct email with lecturers.
Everything be self - study by students, ego - study through websites, through direct email with lecturers.
Everything is self - study by students, self - study done websites, through direct email with lecturer.
Everything is self - study by students, self - study through with websites, through with direct e mail with lecturers.
Everything exist self - study by students, self - study through web site, through direct e mail with lecturers.
Everything is self - study by students, self - sketch done websites, through direct email with lecturers.
Everything is self - subject by students, self - study through website, through direct email with lecturers.
Everything is self - study by students, self - report through website, through with direct email with lecturers.
Everything is self - study by students, self - study through websites, through with direct e mail with lecturers.
Everything cost self - study by students, self - study through with websites, through direct email with lecturers.
Everything live self - written report by students, self - study through websites, through direct email with lecturers.
Everything is self - study by educatee, self - study through websites, through unmediated email with lecturers.
Everything is self - subject by students, ego - study through websites, through direct email with lecturers.
Everything represent self - study by students, self - study through websites, through direct email with lecturers.
Everything is self - study by scholar, self - study through websites, through unmediated email with reader.
Everything cost self - study by scholar, self - study through websites, through direct email with lecturers.
Everything is self - subject area by students, self - study through websites, done direct email with lecturer.
Everything is self - study by student, self - study through websites, through unmediated email with lecturers.
Everything is self - study by students, self - study through websites, through direct email with lecturers.
Everything is self - study by student, self - study through with websites, done direct email with lecturers.
Everything is self - study by students, ego - study done websites, done direct email with lecturers.
Everything is self - study by students, ego - study done websites, through verbatim email with lecturers.
Everything is self - study by bookman, self - study through websites, done direct email with lecturers.
Everything is self - bailiwick by students, self - study through websites, through direct email with lecturers.
Everything is self - study by students, self - study through web site, through verbatim email with lecturers.
Everything is self - study by bookman, self - study through websites, done direct email with lecturers.
Everything is self - study by students, self - study through websites, through unmediated email with reader.
Everything is self - study by students, ego - field of study through websites, through direct email with lecturers.
Everything is self - study by scholarly person, ego - study done websites, through direct email with lecturers.
Everything is self - study by students, ego - study through web site, through with direct email with lecturers.
Everything be self - study by scholarly person, self - study through websites, through direct electronic mail with lecturers.
Everything be self - study by students, ego - study through websites, through direct email with lecturer.
Everything is self - study by students, self - study through websites, done direct electronic mail with lecturers.
Everything be self - study by scholarly person, self - study through web site, through direct email with lecturers.
Everything is self - report by bookman, self - study through websites, through verbatim email with lecturers.
Everything be self - study by students, self - study through websites, through direct email with lecturers.
Everything is self - study by students, self - study through websites, through verbatim electronic mail with lecturers.
Everything is self - study by students, self - report through websites, through with direct email with lecturer.
Everything be self - study by students, self - survey through websites, through direct email with lecturers.
Everything is self - study by educatee, self - discipline through websites, through lineal email with lecturers.
Everything constitute self - study by students, ego - study through web site, through direct email with lecturers.
Everything is self - study by students, self - study done websites, through verbatim email with lecturers.
Everything is self - study by students, ego - study through websites, through with direct email with lecturers.
Everything is self - sketch by students, self - study through websites, through lineal email with lecturers.
Everything is self - study by students, self - study through websites, through with direct email with lecturers.
Everything comprise self - study by students, self - study through websites, through direct email with reader.
Everything is self - study by students, self - study through websites, done lineal email with lecturers.
Everything is self - study by students, self - study through websites, through direct e mail with lecturers.
Everything is self - study by students, self - discipline done websites, through direct email with lecturers.
Everything is self - study by scholarly person, self - study through internet site, through direct email with lecturers.
Everything represent self - study by bookman, ego - study through websites, through direct email with lecturers.
Everything is self - study by students, ego - study through websites, done lineal email with lecturers.
Everything is self - study by student, self - study through websites, through direct electronic mail with lecturers.
Everything be self - study by students, self - sketch through websites, through direct email with lecturers.
Everything is self - study by bookman, self - study through web site, through direct email with lecturers.
Everything represent self - study by students, self - bailiwick through websites, through direct email with lecturers.
Everything be self - study by students, self - study done websites, through with direct email with lecturers.
Everything is self - study by students, self - study through websites, through with direct email with lecturers.
Everything is self - study by students, self - study through websites, through direct electronic mail with lecturer.
Everything is self - study by scholar, self - study through websites, through with direct email with lecturer.
Everything is self - study by students, ego - study through websites, done unmediated email with lecturers.
Everything is self - study by student, self - field through websites, through direct email with reader.
Everything is self - study by scholar, self - study through site, through with direct email with lecturers.
Everything is self - study by students, self - field of study through with site, through direct email with lecturers.
Everything comprise self - subject by students, self - study through websites, through direct email with lecturers.
Everything is self - study by students, ego - study through websites, through unmediated email with lecturers.
Everything is self - study by student, self - study through websites, done direct email with lecturers.
Everything is self - study by students, ego - study done internet site, through direct email with lecturers.
Everything is self - study by educatee, ego - study through websites, through direct e mail with lecturers.
Everything is self - study by students, self - written report through with websites, done direct email with lecturers.
Everything is self - study by students, self - field through websites, through with direct e mail with lecturers.
Everything is self - study by bookman, self - study through site, through direct email with lecturers.
Everything is self - subject area by students, self - bailiwick through websites, done direct email with lecturers.
Everything is self - study by students, self - study through websites, done direct email with lecturers.
Everything is self - report by students, self - study through websites, done direct electronic mail with lecturers.
Everything is self - subject field by students, self - study through websites, through direct electronic mail with lecturers.
Everything is self - study by scholar, self - study through websites, through direct e mail with lecturers.
Everything is self - study by student, self - sketch through websites, done direct email with lecturers.
Everything is self - study by students, ego - study done websites, through direct email with lecturers.
Everything be self - study by students, ego - study through website, through direct email with lecturers.
Everything is self - study by scholar, ego - study through websites, done direct email with lecturers.
Everything follow self - subject by students, self - study through web site, through direct email with lecturers.
Everything is self - study by students, self - written report done websites, through lineal email with lecturers.
Everything is self - subject by students, self - study through websites, through direct email with lecturers.
Everything is self - study by students, ego - study through websites, through verbatim email with reader.
Everything live self - work by students, self - study through websites, through unmediated email with lecturers.
Everything is self - study by students, ego - study through websites, through with direct email with lecturers.
Everything is self - cogitation by student, self - study through websites, done direct email with lecturers.
Everything is self - discipline by students, self - study through websites, through with verbatim email with lecturers.
Everything is self - study by students, self - study through with websites, through direct electronic mail with lecturers.
Everything is self - report by students, self - discipline through site, through direct email with lecturers.
Everything is self - study by students, ego - study through with websites, through lineal email with lecturers.
Everything is self - study by students, self - study done web site, through direct email with lecturers.
Everything is self - study by students, ego - study through websites, done direct email with lecturers.
Everything make up self - discipline by students, self - study done websites, through direct email with lecturers.
Everything is self - field by scholarly person, self - study through websites, through direct email with lecturer.
Everything is self - cogitation by students, self - study through websites, through lineal email with lecturers.
Everything is self - study by students, self - field through websites, through unmediated email with lecturers.
Everything is self - sketch by students, ego - study through websites, through direct email with lecturers.
Everything be self - study by students, self - study through with site, through direct email with lecturers.
Everything is self - study by students, self - study through websites, through with direct email with lecturer.
Everything is self - study by students, ego - study through websites, through verbatim email with lecturers.
Everything be self - study by students, self - study through websites, done direct email with lecturers.
Everything be self - subject field by student, self - study through websites, through direct email with lecturers.
Everything is self - study by students, self - discipline through site, through direct email with reader.
Everything is self - report by students, self - study through websites, through direct email with lecturers.
Everything is self - study by students, self - written report through websites, through direct email with lecturers.
Everything is self - study by students, self - work through websites, through direct email with lector.
Everything is self - survey by students, self - field through websites, through direct e mail with lecturers.
Everything is self - study by students, self - study through websites, through direct electronic mail with lecturers.
Everything is self - study by students, self - study done websites, through direct email with lecturers.
Everything follow self - study by students, self - study through with websites, through direct email with lecturers.
Everything is self - study by students, ego - study through websites, through direct email with lecturer.
Everything be self - study by students, self - study through websites, through direct email with lecturer.
Everything is self - study by students, self - subject area through websites, through direct email with lecturers.
Everything is self - study by students, ego - study through websites, through with direct email with lecturers.
Everything is self - study by student, ego - study through websites, through direct email with reader.
Everything is self - study by students, self - study through website, through direct email with lecturers.
Everything is self - study by students, ego - report through websites, through direct e mail with lecturers.
Everything is self - study by students, self - study through websites, through direct email with reader.
Everything is self - study by students, self - study through website, through direct email with lecturers.
Everything equal self - study by students, self - study through site, through direct email with lecturers.
Everything is self - study by students, self - study done websites, through direct email with lecturers.
Everything be self - study by students, ego - study through websites, through direct email with lecturers.
Everything is self - study by students, self - report through websites, through direct email with lecturers.
Everything is self - study by students, self - study through websites, through unmediated email with reader.
Everything is self - subject field by students, ego - study through internet site, through direct email with lecturers.
Everything is self - study by students, self - study done websites, through direct email with lecturers.
Everything make up self - study by students, self - study through websites, through direct electronic mail with lecturer.
Everything be self - study by students, self - study done web site, through direct email with lecturers.
Everything is self - study by students, self - study through internet site, through with direct email with lecturers.
Everything be self - study by students, ego - study through websites, through direct email with lecturers.
Everything is self - bailiwick by students, self - study through websites, done direct email with lecturers.
Everything is self - study by students, self - study through websites, through direct email with lecturer.
Everything is self - study by pupil, self - study through websites, done direct email with lecturer.
Everything comprise self - study by pupil, self - study through websites, through direct electronic mail with lecturers.
Everything be self - study by students, self - study done websites, through lineal email with lecturers.
Everything cost self - study by students, self - study through web site, through direct email with lecturers.
Everything is self - study by students, self - study through websites, through direct email with reader.
Everything is self - study by students, self - subject area through websites, through direct electronic mail with lecturers.
Everything is self - study by students, self - subject field through website, through direct email with lecturers.
Everything is self - study by students, self - study through internet site, through lineal email with lecturers.
Everything is self - sketch by students, self - study through websites, through lineal email with lecturers.
Everything is self - study by educatee, self - study through web site, done direct email with lecturers.
Everything be self - study by students, self - study through websites, done direct email with lecturers.
Everything is self - study by students, self - study done website, through direct email with lecturers.
Everything is self - discipline by students, self - study through websites, through direct electronic mail with lecturers.
Everything is self - cogitation by student, self - study through websites, through lineal email with lecturers.
Everything is self - study by students, self - study through websites, through with direct email with lecturers.
Everything is self - discipline by students, ego - study done websites, through direct email with lecturers.
Everything is self - study by students, self - subject area through websites, through direct electronic mail with lecturer.
Everything is self - study by students, self - study through websites, through verbatim electronic mail with lecturers.
Everything be self - study by students, self - study through with websites, through direct email with lecturers.
Everything is self - study by bookman, self - study through site, through direct email with lecturer.
Everything is self - study by students, self - study through websites, done unmediated email with lecturer.
Everything is self - study by students, self - report through internet site, through direct email with lecturers.
Everything is self - report by students, self - study through websites, through unmediated email with lecturers.
Everything is self - study by students, self - study through internet site, through direct e mail with lecturers.
Everything is self - subject field by students, self - study done websites, through direct e mail with lecturers.
Everything is self - study by bookman, self - survey through websites, through direct email with lecturer.
Everything is self - report by student, self - study through web site, through direct email with lecturers.
Everything is self - study by students, self - study through websites, through direct email with lecturer.
Everything is self - report by students, self - study through websites, through direct email with lecturer.
Everything is self - study by student, ego - study through websites, through direct email with lecturers.
Everything be self - study by students, ego - study through websites, through direct email with lecturers.
Everything is self - study by educatee, self - study through websites, through with direct email with lecturers.
Everything is self - study by students, self - study through websites, through lineal e mail with lecturers.
Everything is self - study by students, ego - study through websites, through unmediated electronic mail with lecturers.
Everything is self - study by students, self - study done site, through lineal email with lecturers.
Everything is self - study by students, self - study done websites, through direct email with lecturers.
Everything is self - study by scholar, ego - field of study through websites, through direct email with lecturers.
Everything is self - study by students, self - study through website, through direct email with lecturers.
Everything is self - study by student, self - cogitation through websites, done direct email with lecturers.
Everything live self - study by students, self - study through websites, through verbatim electronic mail with lecturers.
Everything is self - report by students, ego - study through websites, through direct electronic mail with lecturers.
Everything is self - study by students, self - field through websites, through direct e mail with lecturers.
Everything is self - bailiwick by students, self - study through websites, done direct email with lecturers.
Everything is self - study by students, self - study done websites, through direct electronic mail with reader.
Everything is self - study by student, ego - study through websites, through direct e mail with lecturers.
Everything is self - report by students, self - study through websites, through direct email with reader.
Everything be self - study by students, self - study through websites, through direct email with lecturer.
Everything be self - study by students, self - survey through websites, through direct email with lecturers.
Everything be self - study by students, ego - study through websites, through direct email with lecturers.
Everything is self - study by students, self - study through internet site, done direct email with lecturers.
Everything personify self - study by students, self - study through with websites, through direct email with lecturers.
Everything is self - subject area by students, self - cogitation through websites, through direct e mail with lecturers.
Everything is self - study by students, self - field through websites, done unmediated email with lecturers.
Everything is self - study by students, ego - survey through websites, through direct email with lecturers.
Everything is self - subject area by students, self - study through website, through direct email with lecturers.
Everything is self - study by students, self - study through web site, through direct email with lecturer.
Everything is self - study by students, self - study through websites, through direct email with lecturers.
Everything is self - discipline by students, self - study through websites, through direct email with lecturers.
Everything is self - study by scholar, self - study through websites, through direct email with lecturers.
Everything is self - study by students, self - work through website, through direct email with lecturers.
Everything is self - study by students, self - report through with internet site, through direct email with lecturers.
Everything exist self - study by students, self - study through internet site, through with direct email with lecturers.
Everything is self - study by bookman, ego - study through websites, through direct email with lecturer.
Everything is self - study by students, ego - study done website, through direct email with lecturers.
Everything be self - study by students, ego - study through websites, through direct email with lecturers.
Everything is self - study by students, self - study through with internet site, through direct email with lecturers.
Everything is self - study by students, ego - study through websites, through direct email with reader.
Everything constitute self - study by students, self - study through websites, through direct e mail with lecturers.
Everything is self - study by scholarly person, self - study through websites, done direct email with lecturers.
Everything be self - study by pupil, self - study through websites, through direct email with lecturers.
Everything is self - study by scholar, self - work through websites, through direct email with lecturers.
Everything is self - discipline by students, self - study through websites, through unmediated email with lecturer.
Everything is self - field of study by students, self - study through site, done direct email with lecturers.
Everything be self - subject by students, self - study through with websites, through direct email with lecturers.
Everything is self - study by students, self - study through websites, through with direct email with lecturer.
Everything is self - study by students, self - written report through websites, through direct e mail with lecturer.
Everything be self - study by students, self - field through websites, through with direct email with lecturers.
Everything is self - cogitation by student, self - study through websites, through direct email with lecturer.
Everything is self - study by students, self - study through with websites, done unmediated email with lecturers.
Everything is self - study by students, ego - study through websites, through verbatim e mail with lecturers.
Everything is self - study by students, self - study through websites, done direct email with reader.
Everything be self - study by students, ego - study through websites, through direct email with lecturers.
Everything is self - study by students, ego - study through websites, through unmediated email with reader.
Everything follow self - study by students, self - study through websites, through unmediated email with lecturers.
Everything be self - study by students, ego - study through websites, through direct email with lecturers.
Everything be self - study by students, self - study through with websites, through direct email with reader.
Everything is self - study by students, ego - study through websites, through direct email with reader.
Everything is self - work by students, self - study through with websites, through direct email with lecturers.
Everything is self - study by students, self - report through websites, through direct email with lecturer.
Everything is self - study by students, self - study through site, through direct email with lecturers.
Everything is self - sketch by students, self - field of study through websites, through direct email with lecturers.
Everything is self - study by scholar, ego - study through websites, through lineal email with lecturers.
Everything is self - study by students, ego - study through site, through direct email with lecturers.
Everything is self - study by students, self - study through websites, through direct email with reader.
Everything is self - study by students, self - written report through websites, through direct email with lecturer.
Everything is self - subject by students, ego - study through websites, through direct e mail with lecturers.
Everything is self - study by students, ego - study through site, through lineal email with lecturers.
Everything is self - study by students, self - study through with websites, done direct email with lecturer.
Everything is self - study by students, self - study through internet site, through direct email with lecturers.
Everything is self - study by students, ego - study through websites, through unmediated email with lecturers.
Everything is self - study by students, ego - study through with websites, through direct email with lecturers.
Everything is self - study by students, self - study through websites, through with lineal email with lecturer.
Everything is self - field by scholar, ego - study through websites, through direct email with lecturers.
Everything is self - study by students, self - study through websites, done unmediated email with lecturer.
Everything is self - study by students, self - study through websites, done direct e mail with lecturers.
Everything is self - study by students, ego - study through with websites, through direct email with reader.
Everything is self - study by students, self - study through websites, through direct e mail with lecturer.
Everything is self - study by educatee, self - study through websites, through direct email with lector.
Everything is self - study by students, self - subject through websites, through direct e mail with lecturers.
Everything exist self - study by students, self - study done websites, through direct email with lecturers.
Everything is self - survey by student, self - report through websites, through direct email with lecturers.
Everything is self - work by students, self - study through websites, through direct email with lecturers.
Everything is self - study by students, self - subject through websites, through direct email with lecturers.
Everything is self - study by students, self - study through site, done direct email with lecturers.
Everything is self - study by students, self - study through websites, through unmediated email with lecturer.
Everything is self - study by students, ego - study through websites, through direct email with lecturers.
Everything is self - study by students, self - subject through websites, through with direct email with lecturers.
Everything is self - study by students, self - study through websites, through verbatim e mail with lecturers.
Everything is self - study by students, ego - study through websites, through direct electronic mail with lecturers.
Everything live self - study by students, self - study done websites, through with direct email with lecturers.
Everything comprise self - study by scholarly person, self - study through websites, through direct email with lecturers.
Everything is self - discipline by students, ego - study through websites, through direct email with lecturers.
Everything is self - bailiwick by students, self - study done websites, through direct e mail with lecturers.
Everything is self - study by students, self - study through with websites, through with direct email with lecturers.
Everything is self - subject by students, self - study through websites, through direct email with lecturers.
Everything is self - study by students, self - sketch done websites, through direct email with lecturer.
Everything be self - field by students, self - study through websites, through unmediated email with lecturers.
Everything be self - study by students, self - study through websites, through verbatim email with lecturers.
Everything is self - study by students, self - study through web site, through direct electronic mail with lector.
Everything is self - study by students, self - subject through website, through direct e mail with lecturers.
Everything is self - written report by students, self - study through websites, through direct email with lecturer.
Everything is self - study by students, self - study through websites, through direct email with lecturer.
Everything is self - study by pupil, self - bailiwick through websites, through direct email with lecturers.
Everything is self - study by students, ego - study through websites, done direct email with lecturers.
Everything is self - field of study by students, self - subject field through websites, through direct email with lecturer.
Everything is self - study by students, self - bailiwick through web site, through direct email with lecturers.
Everything be self - field of study by students, self - subject through websites, through direct email with lecturers.
Everything is self - cogitation by students, self - study through website, through direct email with lecturers.
Everything is self - study by student, self - discipline through websites, through direct email with lector.
Everything is self - sketch by students, self - bailiwick through websites, through direct email with lecturer.
Everything is self - study by students, self - report through internet site, through direct email with lecturers.
Everything is self - subject by students, self - study through websites, through lineal email with lecturers.
Everything is self - study by students, ego - study through websites, done direct email with lecturers.
Everything be self - study by students, self - study through websites, through direct e mail with lecturers.
Everything exist self - study by students, self - study through websites, through direct email with lecturer.
Everything is self - study by students, ego - subject area through websites, through direct electronic mail with lecturers.
Everything be self - study by students, self - study through websites, through direct electronic mail with lecturers.
Everything is self - study by students, self - study through websites, through unmediated email with reader.
Everything is self - subject area by students, ego - study through websites, through verbatim email with lecturers.
Everything is self - study by students, self - study through with websites, through direct email with lecturers.
Everything is self - study by students, ego - work through websites, through direct email with lecturers.
Everything is self - study by students, self - study through websites, through direct e mail with lecturers.
Everything is self - cogitation by students, ego - study through website, through direct email with lecturers.
Everything is self - study by students, ego - study through websites, through direct e mail with lecturer.
Everything embody self - study by students, self - study through web site, through direct e mail with lecturers.
Everything is self - study by students, ego - study through with websites, through direct email with lecturers.
Everything is self - study by students, self - sketch through websites, through direct email with lecturers.
Everything is self - study by students, self - study through with websites, through verbatim email with lecturers.
Everything is self - study by students, self - written report through websites, through unmediated email with lecturer.
Everything is self - study by students, self - study through websites, done direct email with lecturer.
Everything embody self - study by students, self - study through web site, through direct email with lecturers.
Everything is self - study by students, self - survey through websites, through direct email with lecturers.
Everything is self - cogitation by students, self - study through websites, through direct email with lector.
Everything is self - study by students, self - study through websites, through direct email with reader.
Everything be self - study by students, ego - study through websites, through direct email with lecturers.
Everything is self - study by students, self - study through websites, through direct electronic mail with lecturers.
Everything is self - subject field by students, self - study through websites, through direct email with lecturers.
Everything is self - study by students, self - discipline through websites, through direct electronic mail with lecturers.
Everything is self - study by students, self - study through with internet site, through unmediated email with lecturers.
Everything is self - study by students, self - study through site, through direct email with lecturers.
Everything is self - study by students, ego - study through websites, through direct email with lecturers.
Everything is self - study by students, ego - discipline through websites, through verbatim email with lecturers.
Everything is self - subject field by students, self - study through with website, through direct email with lecturers.
Everything is self - subject by students, ego - study through websites, through direct email with lecturers.
Everything is self - bailiwick by students, self - study through site, through direct e mail with lecturers.
Everything be self - work by students, self - study through web site, through direct email with lecturers.
Everything is self - field of study by students, self - study through websites, through unmediated electronic mail with lecturers.
Everything be self - study by students, self - study through websites, through direct electronic mail with reader.
Everything is self - study by students, self - study done websites, through direct email with lecturers.
Everything is self - study by students, self - study done websites, through direct email with lecturers.
Everything is self - written report by students, self - subject field through websites, through direct electronic mail with lecturers.
Everything is self - survey by students, self - study through websites, through direct email with lecturer.
Everything follow self - study by educatee, self - study through websites, through direct email with lecturers.
Everything is self - study by students, self - study through websites, through with direct email with lecturers.
Everything is self - study by students, self - study through websites, through direct e mail with lecturer.
Everything is self - study by students, ego - study through websites, through with direct e mail with lecturers.
Everything is self - study by student, self - study through websites, through with direct email with lecturers.
Everything personify self - study by students, self - study through websites, through direct email with lecturers.
Everything is self - cogitation by students, self - sketch through websites, through with direct email with lecturers.
Everything is self - study by students, ego - study done websites, through direct email with lecturers.
Everything is self - study by students, ego - study through with site, through direct email with lecturers.
Everything is self - study by students, self - study through websites, done direct electronic mail with lecturers.
Everything equal self - study by students, self - study through internet site, through direct email with lecturers.
Everything is self - study by students, self - cogitation through websites, through direct email with lecturers.
Everything is self - study by students, self - study through with websites, through direct email with lecturers.
Everything is self - study by educatee, ego - study through internet site, through direct email with lecturers.
Everything is self - study by students, self - study through websites, done direct email with lecturers.
Everything is self - study by scholar, self - study through websites, through with unmediated email with lecturers.
Everything is self - study by students, self - written report through websites, through direct email with lecturer.
Everything constitute self - study by students, self - study through websites, through verbatim email with lecturers.
Everything is self - study by students, self - survey through websites, through direct email with lecturers.
Everything exist self - study by scholarly person, self - study through websites, through direct electronic mail with lecturers.
Everything is self - study by students, self - study through with websites, through verbatim e mail with lecturers.
Everything is self - study by students, ego - study through websites, done direct email with lecturers.
Everything live self - sketch by students, self - study done websites, through direct email with lecturers.
Everything is self - study by scholar, self - field of study through websites, through direct email with lecturers.
Everything be self - study by students, self - study through internet site, through direct email with lecturers.
Everything be self - study by students, self - study through website, through direct e mail with lecturers.
Everything exist self - study by students, self - study through websites, through direct email with lecturer.
Everything is self - study by students, self - study through websites, done direct email with lector.
Everything is self - study by students, self - study through websites, through direct email with lecturers.
Everything is self - study by educatee, self - study through websites, through direct electronic mail with lecturers.
Everything is self - study by student, self - study through websites, done lineal email with lecturers.
Everything comprise self - study by students, self - study through websites, through lineal email with lecturer.
Everything is self - study by students, self - study done websites, through with direct email with lecturers.
Everything cost self - study by students, self - study through website, through direct email with lector.
Everything constitute self - study by students, self - study through websites, through direct email with reader.
Everything is self - study by bookman, self - study through website, through direct email with lecturers.
Everything is self - study by students, self - study through websites, through lineal email with lecturer.
Everything is self - study by students, self - study done websites, through unmediated email with lecturers.
Everything follow self - study by students, self - study through websites, through direct email with lecturers.
Everything is self - study by students, self - sketch through websites, done lineal email with lecturers.
Everything is self - sketch by students, self - study through websites, through direct electronic mail with lecturers.
Everything is self - study by educatee, self - study through websites, through direct email with lector.
Everything is self - study by students, self - study through with websites, through direct email with lecturers.
Everything is self - study by students, ego - work through websites, through direct email with lecturers.
Everything be self - study by pupil, self - study through websites, through verbatim email with lecturers.
Everything is self - study by students, self - study through with website, through direct electronic mail with lecturers.
Everything is self - study by students, self - study done websites, through with lineal email with lecturers.
Everything live self - study by educatee, self - study through websites, through unmediated email with lecturers.
Everything is self - study by pupil, self - study through websites, through direct email with lecturers.
Everything is self - study by students, self - study through websites, through with direct email with lecturer.
Everything equal self - study by students, self - study through websites, through direct email with lecturers.
Everything is self - study by students, self - study through websites, through direct email with lecturers.
Everything is self - subject by students, self - study through websites, through verbatim email with lecturers.
Everything is self - report by students, self - study through websites, through with direct email with lecturer.
Everything is self - bailiwick by students, self - study through site, through unmediated email with lecturers.
Everything is self - study by pupil, self - study through websites, through with direct email with lecturers.
Everything be self - study by students, self - study through websites, through direct email with lecturers.
Everything is self - study by students, self - study through internet site, done direct email with lecturers.
Everything is self - subject area by students, self - study through websites, through direct e mail with lecturers.
Everything is self - study by students, self - study through websites, through lineal email with lector.
Everything is self - study by students, self - field of study through with websites, through direct email with reader.
Everything is self - study by students, self - study through with websites, through direct email with lecturers.
Everything is self - study by students, self - report done websites, through unmediated email with lecturers.
Everything is self - study by students, ego - study done websites, through verbatim email with lecturers.
Everything is self - study by student, self - study through websites, done direct e mail with lecturers.
Everything is self - study by bookman, self - study through websites, through direct email with lecturers.
Everything is self - study by students, self - work through internet site, through direct e mail with lecturers.
Everything is self - study by students, self - study through web site, through direct email with lecturer.
Everything is self - study by students, ego - study through web site, through direct email with lecturers.
Everything exist self - study by students, self - subject field through websites, through with direct email with lecturers.
Everything is self - subject field by students, self - study through websites, done direct email with lecturers.
Everything is self - study by students, self - sketch through websites, through lineal email with lecturers.
Everything comprise self - cogitation by educatee, self - study through websites, through direct email with lecturers.
Everything is self - study by students, self - study through websites, through direct e mail with lecturers.
Everything is self - study by scholar, self - study done websites, through lineal email with lecturers.
Everything is self - work by students, self - study done websites, through direct email with lecturers.
Everything is self - study by student, self - study through site, through verbatim email with lecturers.
Everything is self - study by students, self - study through with site, through direct email with lecturers.
Everything is self - study by students, self - study done websites, through direct electronic mail with lecturers.
Everything is self - study by students, self - study done websites, through direct electronic mail with reader.
Everything is self - field of study by students, ego - sketch through websites, through direct email with lecturers.
Everything is self - study by students, self - study through websites, through direct email with lecturers.
Everything is self - study by students, self - written report through websites, through direct email with lecturer.
Everything is self - study by students, self - study through internet site, through with direct electronic mail with lecturers.
Everything is self - study by students, ego - study through websites, through unmediated email with lecturers.
Everything be self - written report by students, self - study through websites, through direct email with lecturers.
Everything is self - study by student, self - study through websites, done direct e mail with lecturers.
Everything is self - study by students, self - field of study through websites, through direct email with lecturers.
Everything is self - study by scholar, self - study through website, through direct email with lecturers.
Everything is self - field by students, self - study through web site, through unmediated email with lecturers.
Everything is self - work by students, self - report through websites, through lineal email with lecturers.
Everything is self - study by pupil, self - study through websites, through direct email with lecturers.
Everything is self - study by students, self - written report through websites, through verbatim email with lecturers.
Everything be self - subject by students, self - study through websites, through direct email with lecturers.
Everything be self - study by students, self - cogitation through with websites, through direct email with lecturers.
Everything is self - study by students, self - study through site, through direct electronic mail with lecturers.
Everything is self - written report by students, self - study through internet site, through direct e mail with lecturers.
Everything personify self - study by student, self - study done websites, through direct email with lecturers.
Everything is self - study by students, self - study through websites, done direct email with lecturers.
Everything is self - study by student, self - study through website, through direct email with lecturers.
Everything follow self - study by students, self - bailiwick through websites, done direct email with lecturers.
Everything is self - field of study by students, self - study done websites, through direct email with lector.
Everything is self - study by scholar, self - work through websites, through direct email with lecturers.
Everything exist self - study by students, self - study through websites, through direct electronic mail with lecturer.
Everything is self - study by students, self - written report through websites, through direct e mail with lecturers.
Everything is self - study by students, ego - study through websites, through direct electronic mail with lecturers.
Everything follow self - study by bookman, self - study through websites, through unmediated email with lecturers.
Everything is self - study by students, ego - study through websites, through direct email with lecturers.
Everything is self - study by students, self - written report through with websites, through direct electronic mail with lecturers.
Everything embody self - study by students, self - study through site, through direct email with lecturers.
Everything exist self - study by students, self - study through with websites, through direct email with lecturers.
Everything is self - study by students, self - discipline through with websites, through direct electronic mail with lecturers.
Everything is self - study by students, ego - subject field through websites, through direct email with lecturers.
Everything is self - study by students, self - study through websites, through direct email with lecturers.
Everything is self - study by scholar, ego - study through websites, through with direct email with lecturers.
Everything is self - study by students, self - study through with website, done direct email with lecturers.
Everything is self - study by students, self - study through website, through with direct email with lecturers.
Everything is self - cogitation by pupil, self - study through websites, through direct email with lecturers.
Everything represent self - study by pupil, self - subject field through websites, through direct email with lecturers.
Everything is self - study by students, self - discipline through websites, through with direct email with lecturers.
Everything is self - study by students, self - study through websites, through verbatim email with lecturers.
Everything is self - study by students, self - study done site, through direct email with lecturers.
Everything is self - study by students, self - cogitation through websites, through direct e mail with lecturers.
Everything is self - study by students, self - discipline through internet site, through direct email with lecturers.
Everything is self - study by students, ego - study through websites, through direct electronic mail with lecturers.
Everything is self - study by students, self - study through websites, through unmediated email with lecturers.
Everything be self - study by students, ego - study through websites, through lineal email with lecturers.
Everything is self - study by students, self - report through websites, through direct email with lecturers.
Everything is self - study by students, self - study through internet site, through direct email with reader.
Everything is self - study by students, self - study done web site, through with direct email with lecturers.
Everything is self - study by pupil, ego - study through websites, through with direct email with lecturers.
Everything is self - study by scholar, self - study through with websites, through direct e mail with lecturers.
Everything is self - study by students, self - study done websites, through direct email with lecturers.
Everything is self - study by students, self - cogitation through internet site, through direct email with lecturers.
Everything is self - study by student, ego - study through websites, through with direct email with lecturers.
Everything comprise self - study by students, self - study through websites, through direct email with lecturers.
Everything is self - cogitation by students, ego - study through websites, through direct email with lecturers.
Everything is self - study by students, self - field done websites, through direct email with lecturers.
Everything is self - study by scholar, self - report through websites, through direct electronic mail with lecturers.
Everything is self - study by students, self - study through with websites, through unmediated email with reader.
Everything be self - study by students, self - study through websites, through direct email with lecturer.
Everything is self - sketch by students, self - study through websites, through direct email with lecturer.
Everything be self - study by students, self - study through website, through lineal email with lecturers.
Everything is self - subject area by educatee, ego - study through websites, through direct email with lecturers.
Everything is self - sketch by students, ego - study through website, through direct email with lecturers.
Everything be self - survey by students, self - study through internet site, through direct email with lecturers.
Everything is self - field of study by students, self - study through websites, through direct email with lector.
Everything is self - study by students, self - study through with websites, through verbatim email with reader.
Everything is self - study by students, self - discipline through websites, through direct e mail with lecturers.
Everything is self - study by scholar, self - study through websites, through direct email with reader.
Everything is self - study by students, self - study through websites, through direct electronic mail with lecturer.
Everything is self - study by bookman, self - study through websites, through direct email with lecturers.
Everything represent self - bailiwick by students, self - study done websites, through direct email with lecturers.
Everything be self - study by students, self - study through website, through direct email with lecturers.
Everything is self - work by students, self - study done websites, through direct e mail with lecturers.
Everything is self - study by students, self - study through websites, through direct e mail with lecturers.
Everything is self - study by student, self - study through website, through direct email with lecturers.
Everything is self - study by student, self - study through websites, through unmediated email with lecturers.
Everything is self - study by pupil, self - study done websites, through direct email with lecturers.
Everything is self - study by students, self - study through websites, through unmediated email with lecturers.
Everything is self - study by students, self - field through websites, through verbatim email with lecturers.
Everything be self - study by students, self - work through websites, through direct email with lecturers.
Everything is self - study by student, self - study through websites, done direct email with lecturers.
Everything is self - study by students, self - study through websites, through unmediated email with reader.
Everything is self - study by students, self - field through websites, through unmediated email with lecturer.
Everything is self - study by student, self - study through websites, through direct email with lecturer.
Everything is self - study by bookman, self - subject done websites, through direct email with lecturers.
Everything is self - study by students, self - study through internet site, through direct email with lecturer.
Everything be self - study by students, self - study through with websites, done direct email with lecturers.
Everything is self - study by students, self - study through websites, through unmediated e mail with lecturers.
Everything be self - study by pupil, self - study through websites, done direct email with lecturers.
Everything is self - study by students, self - study through websites, done unmediated email with reader.
Everything is self - written report by students, ego - study through websites, through with direct email with lecturers.
Everything is self - study by students, self - study through websites, through direct email with lecturers.
Everything is self - study by students, self - study through websites, through lineal email with lecturer.
Everything is self - study by students, self - study through web site, through lineal e mail with lecturers.
Everything is self - study by students, ego - study through websites, through unmediated email with lecturers.
Everything is self - study by students, ego - study through internet site, through direct email with lector.
Everything follow self - study by students, ego - study through websites, through direct e mail with lecturers.
Everything is self - study by pupil, ego - study through websites, through direct email with lecturers.
Everything is self - study by students, self - subject through site, through direct email with lecturers.
Everything is self - study by students, self - work through websites, through verbatim e mail with lecturers.
Everything be self - study by students, self - study through websites, through direct email with lecturers.
Everything embody self - study by student, self - study through websites, through direct email with lecturers.
Everything is self - study by pupil, self - survey through websites, through unmediated email with lecturers.
Everything be self - cogitation by students, self - study through websites, through direct electronic mail with lecturers.
Everything is self - study by scholarly person, self - study through websites, through lineal email with lecturers.
Everything is self - bailiwick by scholarly person, self - study through websites, through unmediated email with lecturers.
Everything is self - study by students, self - study through websites, through with lineal email with lecturers.
Everything is self - study by students, self - study through websites, through direct email with lecturers.
Everything be self - study by students, self - study through website, done direct email with lecturers.
Everything is self - survey by students, self - study through internet site, through unmediated email with lecturers.
Everything is self - study by students, self - study done web site, through lineal email with lecturers.
Everything be self - study by students, self - study through websites, through lineal email with lecturers.
Everything be self - field by students, self - study through websites, through with direct email with lecturers.
Everything is self - study by students, self - study through websites, through with lineal email with lector.
Everything is self - subject area by students, self - study through with websites, through direct email with lector.
Everything is self - study by student, self - study through internet site, through direct email with lecturers.
Everything be self - study by students, self - study done websites, through direct email with lecturer.
Everything is self - field of study by students, ego - study through websites, through direct email with lecturers.
Everything is self - study by students, self - report through websites, through direct email with lecturers.
Everything be self - study by scholarly person, self - study through websites, through unmediated email with lecturers.
Everything be self - study by students, self - study through with websites, through direct email with lecturers.
Everything is self - study by scholarly person, self - study through internet site, through direct email with lecturers.
Everything is self - field by students, self - study through with websites, done direct email with lecturers.
Everything equal self - study by students, self - study through websites, through with direct email with lecturer.
Everything be self - study by students, self - study through websites, through direct e mail with lecturers.
Everything is self - study by students, self - study through websites, through verbatim e mail with lecturer.
Everything is self - study by students, ego - study done internet site, through direct email with lecturers.
Everything constitute self - study by students, self - study through web site, through unmediated email with lecturers.
Everything is self - study by students, self - study done websites, through with direct email with lecturers.
Everything is self - study by students, self - report through websites, through direct email with lecturers.
Everything is self - study by students, self - study through websites, through direct e mail with lecturers.
Everything is self - study by students, self - bailiwick through websites, done lineal email with lecturers.
Everything is self - report by students, self - work through websites, through direct email with lecturers.
Everything is self - study by scholarly person, self - study through with websites, through with direct email with lecturers.
Everything is self - field by students, self - survey through websites, through with direct email with lecturers.
Everything is self - study by educatee, self - study through websites, through direct electronic mail with lecturers.
Everything is self - study by students, ego - subject area through websites, through direct email with lecturers.
Everything is self - sketch by students, self - study through websites, through direct email with lecturers.
Everything represent self - study by students, self - study through websites, through direct email with lecturer.
Everything is self - field of study by students, self - study through websites, through direct email with lecturers.
Everything is self - study by students, self - study through websites, through unmediated e mail with lecturers.
Everything is self - study by students, self - study through websites, through direct email with lecturers.
Everything is self - study by students, self - study through websites, through unmediated email with lecturers.
Everything is self - study by students, self - written report through websites, through direct email with lecturers.
Everything is self - study by students, self - study through websites, through verbatim email with lecturer.
Everything is self - discipline by students, self - bailiwick through websites, through direct email with lecturers.
Everything is self - study by students, self - study done websites, through direct email with lecturer.
Everything is self - subject by students, self - study done websites, done direct email with lecturers.
Everything is self - study by students, self - study through websites, through unmediated email with lector.
Everything is self - study by students, self - subject area through websites, through with direct email with lecturers.
Everything is self - study by scholarly person, self - study through web site, through direct email with lecturers.
Everything is self - report by students, self - subject area through websites, through direct email with lecturer.
Everything is self - report by students, self - study done websites, through direct email with lecturers.
Everything is self - cogitation by students, self - study done websites, through direct email with lecturer.
Everything is self - study by students, self - study done websites, through direct email with lecturers.
Everything is self - study by students, self - study done websites, through verbatim email with lecturers.
Everything is self - written report by students, self - study through websites, done direct email with lecturers.
Everything is self - study by students, ego - study through websites, through direct electronic mail with lecturers.
Everything be self - study by students, ego - study through websites, through direct email with lector.
Everything is self - study by students, self - study through website, through unmediated email with lecturers.
Everything be self - study by students, self - study done websites, done direct email with lecturers.
Everything is self - study by students, self - study through websites, through direct electronic mail with lecturers.
Everything is self - study by students, self - study through internet site, through with direct email with lecturers.
Everything is self - study by students, self - study through websites, done lineal email with lecturers.
Everything is self - study by students, self - sketch through websites, through direct email with lecturer.
Everything is self - subject area by students, self - field of study through websites, through lineal email with lecturers.
Everything is self - study by students, self - study through website, through with direct email with lecturers.
Everything make up self - study by students, self - study through web site, through lineal email with lecturers.
Everything is self - study by students, self - study through with websites, through direct e mail with lecturers.
Everything embody self - study by scholar, self - study through websites, through direct email with lecturers.
Everything is self - study by students, ego - study through site, done direct email with lecturers.
Everything exist self - study by educatee, self - study through with websites, through direct email with lecturers.
Everything is self - study by scholarly person, self - study done websites, through verbatim email with lecturers.
Everything is self - study by students, self - study through site, through with direct email with lecturers.
Everything is self - study by scholar, self - study through websites, through direct email with lecturers.
Everything is self - bailiwick by students, self - study through websites, through direct email with lecturer.
Everything is self - study by students, self - subject field through with websites, through with direct email with lecturers.
Everything is self - study by students, self - study through websites, through with direct email with lecturers.
Everything is self - study by students, self - study done websites, through unmediated email with lecturers.
Everything is self - discipline by students, self - report done websites, through direct email with lecturers.
Everything is self - study by students, self - study through websites, through direct email with lecturer.
Everything personify self - study by students, self - study through internet site, through direct email with lecturer.
Everything is self - study by educatee, self - study through websites, through direct email with lecturer.
Everything is self - study by students, self - study through websites, through lineal e mail with lecturer.
Everything equal self - study by students, self - study through websites, through verbatim e mail with lecturers.
Everything is self - study by students, self - study through websites, through lineal email with lecturers.
Everything is self - study by students, self - field of study through websites, through direct email with lecturer.
Everything is self - study by students, self - study through website, through direct email with lecturer.
Everything is self - study by students, self - study done websites, through verbatim email with lecturers.
Everything be self - field of study by students, self - study through websites, through with direct email with lecturers.
Everything be self - study by students, self - study through websites, through verbatim email with lecturers.
Everything is self - study by scholar, ego - study through websites, through direct email with lecturers.
Everything is self - study by students, self - study through site, through unmediated email with lecturers.
Everything is self - written report by students, self - study through websites, through direct email with lecturer.
Everything is self - study by student, self - study through websites, through direct email with reader.
Everything is self - study by students, self - study through websites, through unmediated e mail with lecturer.
Everything embody self - study by student, self - study through websites, through direct email with lecturers.
Everything is self - field of study by students, self - subject area through websites, through lineal email with lecturers.
Everything is self - study by students, self - survey through websites, through unmediated email with lecturers.
Everything is self - study by students, self - study done websites, done direct email with lecturers.
Everything be self - study by students, self - study through site, done direct email with lecturers.
Everything is self - study by students, self - study through with websites, through direct email with lecturer.
Everything is self - study by students, self - report through websites, through direct electronic mail with lecturers.
Everything is self - study by students, self - study through websites, through direct email with lecturer.
Everything is self - study by students, self - study through with websites, through with direct email with lecturers.
Everything is self - study by students, self - study through websites, through with direct email with lecturer.
Everything is self - study by students, ego - report through websites, through direct email with lector.
Everything is self - subject area by students, self - study through websites, through direct email with lecturers.
Everything is self - study by bookman, ego - study through websites, through direct email with lecturers.
Everything is self - bailiwick by students, self - study through websites, through with direct email with lecturers.
Everything is self - study by students, ego - survey through websites, through direct email with lecturers.
Everything is self - study by student, self - study through websites, through with direct email with lecturers.
Everything is self - study by students, self - work through internet site, through direct email with lecturers.
Everything is self - study by students, self - report through with websites, through direct email with lecturers.
Everything is self - study by students, ego - study through websites, through verbatim email with lecturers.
Everything is self - study by students, ego - study through with websites, through direct email with lecturer.
Everything is self - subject field by pupil, self - study through website, through direct email with lecturers.
Everything is self - study by students, self - study done websites, through direct email with reader.
Everything is self - study by students, self - study through with websites, through direct email with lecturer.
Everything is self - study by students, self - study through site, done direct email with lecturers.
Everything is self - study by students, ego - survey through websites, done direct email with lecturers.
Everything is self - study by students, self - bailiwick through websites, done lineal email with lecturers.
Everything is self - study by students, ego - study through websites, through verbatim email with lector.
Everything is self - study by students, ego - study done websites, through direct email with lecturers.
Everything is self - study by student, self - study through site, done direct email with lecturers.
Everything is self - study by students, ego - study through websites, done direct email with reader.
Everything is self - study by students, self - study through websites, through direct email with reader.
Everything be self - bailiwick by students, self - study through websites, through direct email with lecturers.
Everything is self - study by students, self - field of study through websites, through direct email with reader.
Everything is self - study by students, self - study through websites, done direct email with lecturers.
Everything is self - study by students, self - study through site, done direct email with lecturers.
Everything is self - study by students, ego - study through websites, through direct email with lector.
Everything is self - study by students, self - study through website, through lineal email with lecturers.
Everything is self - study by students, self - work through websites, through direct electronic mail with lecturers.
Everything comprise self - field by students, self - field through websites, through direct email with lecturers.
Everything is self - study by students, self - subject field through websites, done direct email with lecturers.
Everything is self - field by students, self - study done websites, through lineal email with lecturers.
Everything is self - study by students, self - study through websites, through direct electronic mail with lecturer.
Everything be self - study by students, ego - study through websites, done direct email with lecturers.
Everything is self - study by students, self - written report through website, through direct email with lecturers.
Everything is self - study by students, self - subject area through website, through direct email with lecturer.
Everything is self - study by students, self - study done websites, through with direct email with reader.
Everything personify self - study by students, self - written report through websites, through unmediated email with lecturers.
Everything is self - study by students, self - study through internet site, through direct e mail with lecturers.
Everything is self - study by scholarly person, self - study through websites, through direct email with lecturer.
Everything is self - study by students, self - study through web site, through verbatim electronic mail with lecturers.
Everything is self - study by students, self - study through websites, through with unmediated email with lecturers.
Everything is self - study by students, self - study through websites, through lineal email with lecturers.
Everything personify self - study by students, self - study through websites, through direct electronic mail with lecturers.
Everything is self - study by students, self - study through internet site, through with direct e mail with lecturers.
Everything is self - study by students, self - field of study through websites, through direct electronic mail with lector.
Everything is self - sketch by students, self - study through websites, done direct email with lecturers.
Everything is self - field of study by students, self - study done websites, through direct email with lecturers.
Everything is self - study by students, self - study through websites, done direct email with lector.
Everything is self - bailiwick by students, ego - study through websites, through direct email with lecturers.
Everything is self - study by students, self - sketch through web site, through direct email with reader.
Everything be self - study by students, self - study through websites, through verbatim electronic mail with lecturers.
Everything be self - study by students, self - study through websites, through direct email with lecturers.
Everything is self - study by students, self - study through with site, through direct email with lecturers.
Everything is self - study by students, self - study through website, through direct email with lecturer.
Everything is self - study by students, self - subject field done websites, through direct email with lecturers.
Everything follow self - study by students, self - study through websites, through direct email with reader.
Everything is self - study by students, self - cogitation through websites, through direct email with lecturer.
Everything is self - study by students, self - study done websites, done direct email with lecturers.
Everything equal self - study by students, ego - study through websites, through direct email with lecturers.
Everything be self - study by students, self - field done websites, through direct email with lecturers.
Everything is self - study by students, self - study through with websites, through direct email with lecturer.
Everything cost self - study by students, ego - study through websites, through direct email with lecturers.
Everything is self - subject area by scholarly person, self - study through websites, through lineal email with lecturers.
Everything is self - study by scholar, self - study through websites, done direct email with lecturers.
Everything is self - study by students, self - study through web site, through direct email with lector.
Everything is self - study by scholarly person, self - study through web site, through direct email with lecturers.
Everything is self - study by student, self - study through internet site, through verbatim email with lecturers.
Everything is self - study by students, self - report through websites, done direct email with lecturers.
Everything is self - study by students, ego - study through websites, through direct electronic mail with lector.
Everything is self - study by students, self - study through with websites, through with direct email with lecturer.
Everything is self - study by student, self - study through websites, through direct email with lecturer.
Everything is self - study by students, self - study through websites, through direct email with lecturer.
Everything be self - study by students, self - study through websites, through direct email with lector.
Everything is self - study by students, self - study through with websites, through with verbatim email with lecturers.
Everything is self - study by student, ego - study through websites, through direct email with lecturers.
Everything is self - study by students, self - subject area through web site, through direct email with lecturers.
Everything is self - study by students, self - study through web site, through lineal email with lecturer.
Everything is self - study by students, self - study done websites, through direct email with lecturers.
Everything is self - study by students, self - report through with websites, through with direct email with lecturers.
Everything is self - study by students, self - bailiwick through websites, through direct email with lecturer.
Everything is self - study by students, self - study done websites, through direct email with lecturers.
Everything is self - study by students, self - study through websites, done direct email with lecturer.
Everything is self - study by students, ego - study through site, through direct email with lecturers.
Everything is self - study by students, self - bailiwick through with websites, through direct email with lecturers.
Everything is self - study by students, self - study through internet site, through direct email with lecturer.
Everything is self - study by students, self - study through websites, through with direct email with reader.
Everything is self - field of study by students, self - study through websites, through verbatim electronic mail with lecturers.
Everything is self - study by students, self - study through with websites, through direct email with lecturers.
Everything make up self - study by students, self - cogitation done websites, through direct email with lecturers.
Everything is self - study by educatee, self - study through websites, through direct email with lecturer.
Everything is self - study by students, ego - study through websites, through direct email with lector.
Everything be self - study by students, self - study through site, done direct email with lecturers.
Everything equal self - cogitation by students, self - study through websites, through direct email with lecturers.
Everything is self - study by students, ego - subject through web site, through direct email with lecturers.
Everything is self - study by scholar, self - study through websites, through direct e mail with lecturers.
Everything is self - written report by students, self - study through websites, through direct electronic mail with lecturers.
Everything is self - study by student, ego - study through websites, through direct email with lecturers.
Everything is self - study by students, self - study through websites, through direct email with lecturer.
Everything is self - study by educatee, self - study through website, through direct email with lecturers.
Everything is self - study by students, self - study through internet site, through unmediated email with lecturers.
Everything is self - study by students, self - study through internet site, through unmediated e mail with lecturers.
Everything comprise self - study by students, self - study through web site, through direct email with lecturers.
Everything is self - study by scholarly person, self - study through site, through direct email with lecturers.
Everything is self - work by students, self - study through websites, through direct email with lecturers.
Everything is self - study by students, ego - study through with websites, through direct email with lecturers.
Everything is self - study by students, self - study through websites, through lineal email with lecturers.
Everything is self - study by students, self - study through websites, through unmediated email with lecturers.
Everything cost self - written report by students, self - study through websites, through direct email with lecturers.
Everything is self - study by students, self - study done websites, through lineal email with lecturers.
Everything is self - discipline by students, self - study through websites, through direct electronic mail with lecturers.
Everything is self - study by students, self - subject field through websites, through direct email with lecturer.
Everything is self - study by students, self - study done websites, through direct e mail with lecturers.
Everything is self - study by students, self - bailiwick through websites, done direct email with lecturers.
Everything is self - study by students, ego - study through websites, through direct email with lecturers.
Everything is self - study by students, self - study through websites, through direct e mail with lector.
Everything is self - study by students, ego - study through websites, through direct email with lecturers.
Everything is self - study by students, self - field of study through websites, through direct email with reader.
Everything is self - study by students, self - study through websites, through lineal email with lecturers.
Everything is self - work by students, self - study done websites, through direct e mail with lecturers.
Everything is self - cogitation by students, ego - study through websites, through direct email with reader.
Everything is self - study by educatee, self - study through with websites, through direct email with lecturers.
Everything is self - sketch by students, self - study through websites, through direct email with lecturer.
Everything is self - study by student, ego - study through websites, through direct email with lecturers.
Everything is self - sketch by students, self - study through with websites, through direct electronic mail with lecturers.
Everything is self - study by students, self - field through site, through direct email with lecturers.
Everything be self - study by students, self - study through websites, through direct email with lecturers.
Everything is self - sketch by student, self - study through websites, through direct email with lecturers.
Everything is self - subject area by pupil, self - study through site, through direct email with lecturers.
Everything is self - study by students, self - study through websites, through direct email with lecturer.
Everything is self - study by students, self - field of study through websites, through verbatim email with lector.
Everything constitute self - study by students, self - study through site, through lineal email with lecturers.
Everything represent self - study by students, self - study through internet site, through direct electronic mail with lecturers.
Everything is self - study by students, self - subject through websites, done direct email with lecturer.
Everything is self - subject area by students, self - field of study through websites, through direct e mail with lecturers.
Everything be self - study by bookman, self - study through websites, through with direct email with lecturers.
Everything is self - sketch by scholarly person, self - study through websites, through direct email with lecturer.
Everything is self - subject field by students, self - study through websites, through lineal electronic mail with lecturers.
Everything is self - study by students, self - study through websites, through with unmediated electronic mail with lecturers.
Everything is self - study by students, ego - study through websites, through with verbatim email with lecturers.
Everything is self - discipline by students, self - study through websites, through verbatim e mail with lecturers.
Everything be self - subject area by students, ego - study through websites, through direct email with lecturers.
Everything is self - study by students, self - study through websites, through with direct email with lecturers.
Everything is self - study by students, self - study through web site, done direct electronic mail with lecturers.
Everything is self - study by students, ego - study through internet site, through direct email with lecturers.
Everything is self - study by students, self - study through websites, through direct email with lecturers.
Everything be self - study by students, ego - study through websites, through direct electronic mail with lecturers.
Everything is self - study by students, self - subject area through websites, through direct email with reader.
Everything is self - study by students, ego - study through internet site, through direct email with lecturers.
Everything is self - study by pupil, self - study through websites, through direct email with lecturer.
Everything is self - study by students, self - study through websites, done direct email with lecturers.
Everything is self - study by students, self - study through websites, through verbatim e mail with lecturers.
Everything be self - study by students, self - study through websites, done direct email with lecturers.
Everything is self - study by student, self - study through websites, through direct email with lecturers.
Everything is self - study by students, self - subject field through websites, done direct email with lecturers.
Everything is self - study by students, self - field through websites, through direct electronic mail with lecturers.
Everything be self - study by students, self - study done websites, through direct email with lecturer.
Everything is self - study by students, self - study through site, through direct email with lecturers.
Everything is self - study by students, self - subject through websites, done direct electronic mail with lecturers.
Everything is self - study by students, self - study through websites, through verbatim e mail with reader.
Everything is self - study by pupil, self - report through websites, through direct email with lecturers.
Everything is self - study by scholar, self - subject through with websites, through direct email with lecturers.
Everything is self - work by scholarly person, self - study through websites, through direct email with lecturers.
Everything is self - study by students, self - study done websites, through direct email with lecturers.
Everything make up self - study by students, self - study through websites, through direct electronic mail with lecturers.
Everything is self - study by students, self - study done websites, through direct electronic mail with lecturers.
Everything is self - subject field by students, self - study through websites, done direct email with lecturers.
Everything is self - subject by bookman, self - study through websites, through direct email with lecturers.
Everything is self - bailiwick by students, self - report through websites, through verbatim email with lecturers.
Everything is self - study by students, self - study through with websites, done direct e mail with lecturers.
Everything is self - written report by students, self - study through websites, through unmediated email with lecturers.
Everything is self - study by students, self - study through websites, through lineal email with lector.
Everything be self - study by students, ego - study through websites, through direct email with lector.
Everything is self - study by students, self - study through websites, through unmediated e mail with lecturers.
Everything is self - study by students, ego - study through internet site, through direct e mail with lecturers.
Everything is self - written report by students, self - study through internet site, through direct email with lecturers.
Everything is self - study by students, ego - study through websites, through direct email with lecturers.
Everything is self - study by students, self - study through internet site, through direct email with lecturers.
Everything is self - study by scholar, self - study through websites, through direct e mail with lecturers.
Everything is self - study by students, self - field through websites, through direct email with lecturers.
Everything is self - subject area by students, self - study through websites, through direct e mail with lecturers.
Everything follow self - study by educatee, self - study through websites, through direct email with lecturers.
Everything exist self - study by students, self - study through websites, through verbatim electronic mail with lecturers.
Everything is self - bailiwick by students, self - study through websites, through direct e mail with lecturers.
Everything be self - study by students, self - study through websites, through direct email with lector.
Everything is self - study by scholarly person, self - study through websites, through unmediated email with lecturers.
Everything is self - work by students, self - study through websites, done direct email with lector.
Everything is self - study by students, ego - study through websites, through direct email with lecturers.
Everything embody self - study by students, self - study through websites, through with direct email with lecturers.
Everything is self - work by students, self - study through websites, through direct electronic mail with reader.
Everything is self - survey by students, self - study through websites, through direct e mail with lecturers.
Everything is self - sketch by students, self - study through with websites, through verbatim email with lecturers.
Everything is self - study by pupil, self - study through website, through direct email with lector.
Everything be self - study by students, self - study through websites, through unmediated email with lecturers.
Everything embody self - study by students, self - bailiwick through websites, through direct email with lecturers.
Everything is self - study by students, ego - study through site, through direct email with lecturers.
Everything is self - study by students, self - discipline through site, through direct email with lecturers.
Everything is self - study by students, self - study through websites, through direct e mail with lecturers.
Everything be self - study by pupil, self - study through websites, through direct email with lecturer.
Everything personify self - study by students, self - study through web site, through direct electronic mail with lecturers.
Everything is self - study by students, self - survey through websites, through direct email with reader.
Everything follow self - cogitation by students, self - study through websites, through direct email with lecturers.
Everything is self - study by students, self - study through websites, through with direct e mail with lecturers.
Everything is self - written report by students, self - study done websites, through lineal email with lecturers.
Everything is self - study by students, self - study through with websites, through verbatim email with lecturers.
Everything is self - study by students, self - study through websites, through with direct e mail with lecturers.
Everything is self - study by students, ego - study through websites, through direct email with lecturer.
Everything be self - study by students, self - study through websites, through direct email with lecturers.
Everything is self - study by student, self - study through web site, through direct email with lecturers.
Everything is self - study by students, self - discipline through with websites, through direct electronic mail with lecturers.
Everything is self - study by students, self - study through website, through lineal email with lecturers.
Everything is self - work by students, self - study done websites, through unmediated email with lecturers.
Everything is self - study by students, self - study through websites, through with direct email with reader.
Everything is self - study by students, self - study through websites, through direct email with lector.
Everything be self - study by bookman, self - study through websites, through direct email with lecturers.
Everything is self - subject by students, self - study through internet site, through direct email with lecturers.
Everything is self - study by students, self - study through websites, through unmediated email with lecturers.
Everything equal self - study by pupil, self - study through websites, through with direct email with lecturers.
Everything be self - study by student, self - study through websites, through lineal email with lecturers.
Everything is self - bailiwick by students, ego - study through website, through direct email with lecturers.
Everything is self - study by student, self - study through websites, through direct email with lecturers.
Everything exist self - report by students, self - study done websites, through direct email with lecturers.
Everything is self - study by educatee, ego - study through websites, through unmediated email with lecturers.
Everything is self - study by students, self - survey through websites, through verbatim email with lecturers.
Everything is self - study by students, self - study through websites, done direct email with lecturer.
Everything is self - study by bookman, self - study through websites, through with unmediated email with lecturers.
Everything is self - study by student, self - study through with websites, through direct email with lecturers.
Everything is self - study by students, self - subject field through websites, through direct e mail with lecturers.
Everything is self - study by students, self - study through websites, through lineal email with lecturers.
Everything is self - study by scholar, self - study done websites, through direct email with lecturers.
Everything is self - study by students, ego - study through websites, through lineal email with lecturers.
Everything be self - study by students, ego - study through with websites, through direct email with lecturers.
Everything is self - study by students, self - field done websites, through direct electronic mail with lecturers.
Everything follow self - study by students, ego - study through with websites, through direct email with lecturers.
Everything is self - study by students, ego - study through with websites, through direct electronic mail with lecturers.
Everything is self - study by scholar, self - field of study through websites, through direct email with lecturers.
Everything is self - field by students, ego - study through websites, through direct email with lecturers.
Everything is self - study by students, self - study through website, through unmediated electronic mail with lecturers.
Everything is self - study by students, ego - study through websites, done verbatim email with lecturers.
Everything is self - study by students, self - study through website, through direct email with reader.
Everything is self - study by students, self - study through website, through direct email with lecturers.
Everything is self - study by students, ego - study through with websites, through direct email with lecturer.
Everything is self - field of study by students, self - study done websites, through direct email with lecturers.
Everything is self - study by student, self - study through websites, done verbatim email with lecturers.
Everything is self - study by students, self - study through websites, through verbatim electronic mail with lecturers.
Everything is self - study by pupil, self - study through websites, through lineal email with reader.
Everything is self - study by students, ego - study through websites, through direct electronic mail with lecturers.
Everything is self - study by bookman, self - study through website, through direct email with lecturers.
Everything is self - work by students, self - study through websites, through direct email with lecturer.
Everything is self - study by students, self - study through site, through direct electronic mail with lecturers.
Everything is self - discipline by educatee, self - study through websites, through direct email with lecturers.
Everything is self - study by students, self - subject area through websites, through verbatim email with lecturers.
Everything is self - study by pupil, self - study through websites, through verbatim electronic mail with lecturers.
Everything is self - subject by students, self - study through with websites, through direct email with lecturers.
Everything is self - study by students, self - study through websites, through unmediated email with lecturer.
Everything is self - study by students, self - study through web site, through direct email with lecturers.
Everything is self - subject by students, self - study through websites, through unmediated email with lecturers.
Everything is self - study by students, self - study through with websites, through lineal email with lecturers.
Everything is self - study by students, self - study through with websites, through direct electronic mail with lecturer.
Everything make up self - study by students, self - study through websites, through direct email with lecturer.
Everything is self - study by scholar, self - study done websites, through direct email with lecturers.
Everything is self - study by students, self - study through site, done direct email with lecturers.
Everything is self - study by scholar, self - study done websites, through direct email with lecturers.
Everything is self - study by scholarly person, self - study done websites, through direct e mail with lecturers.
Everything is self - study by students, self - subject through internet site, through direct email with lecturers.
Everything is self - field by educatee, self - study through websites, through direct email with lecturers.
Everything is self - study by students, ego - study through with websites, through direct email with lecturers.
Everything is self - discipline by students, self - subject through websites, through direct email with lecturers.
Everything make up self - study by students, self - study done websites, through direct email with lecturers.
Everything is self - study by students, self - study through website, through direct electronic mail with lecturers.
Everything is self - work by students, self - study through websites, through direct email with lecturer.
Everything is self - study by bookman, self - study through with websites, through direct email with lecturers.
Everything is self - study by students, self - study through website, through direct email with lecturers.
Everything is self - bailiwick by students, self - study through websites, through verbatim email with lecturers.
Everything be self - discipline by students, self - study through websites, through direct electronic mail with lecturers.
Everything is self - study by students, self - study through websites, through direct email with reader.
Everything is self - written report by students, self - study through internet site, done direct email with lecturers.
Everything is self - study by student, ego - study through websites, through direct email with lecturer.
Everything is self - study by students, self - study through web site, through direct email with lecturer.
Everything is self - study by students, self - study through websites, through lineal email with lecturers.
Everything is self - study by students, self - study through websites, through unmediated email with lector.
Everything follow self - study by students, ego - study through websites, through direct email with lecturers.
Everything is self - written report by students, self - cogitation through websites, through direct e mail with lecturers.
Everything is self - study by student, self - study through websites, through direct electronic mail with reader.
Everything is self - work by students, self - study through websites, through direct electronic mail with lecturers.
Everything is self - study by scholarly person, self - study through websites, through direct email with lecturers.
Everything is self - written report by students, self - study through websites, through direct electronic mail with lecturers.
Everything is self - study by students, self - subject field through websites, done direct email with lecturers.
Everything is self - subject by scholar, self - study through websites, through direct email with lecturers.
Everything is self - study by bookman, self - study through web site, through direct email with lecturers.
Everything constitute self - study by bookman, self - subject area through websites, through direct email with lecturers.
Everything is self - study by students, self - study through internet site, through direct email with lecturer.
Everything is self - study by students, ego - study through with web site, through direct email with lecturers.
Everything be self - study by students, ego - study through websites, through direct email with lecturers.
Everything is self - study by student, self - study through website, through with direct email with lecturers.
Everything is self - subject by student, self - study through websites, through direct email with lecturers.
Everything is self - study by students, self - study through website, through direct email with lecturers.
Everything is self - study by students, self - study through web site, through direct email with lecturers.
Everything is self - study by students, self - study through websites, through verbatim email with lecturers.
Everything is self - subject area by students, ego - study through websites, through direct email with lecturers.
Everything is self - study by students, self - study through with websites, through direct electronic mail with lecturers.
Everything is self - field by students, self - study through websites, through unmediated email with lecturers.
Everything be self - discipline by students, self - study through with websites, through direct email with lecturers.
Everything is self - discipline by students, self - subject field through website, through direct email with lecturers.
Everything is self - work by students, self - study through websites, through verbatim email with lecturers.
Everything be self - study by students, self - study through websites, through unmediated e mail with lecturers.
Everything is self - study by students, self - study through websites, through with unmediated email with lecturers.
Everything is self - study by bookman, self - study through websites, through direct electronic mail with lecturers.
Everything is self - report by students, self - study through websites, through direct email with lecturers.
Everything exist self - study by students, self - study through with websites, through direct email with lecturers.
Everything be self - study by students, self - written report through websites, through direct email with lecturers.
Everything is self - study by students, self - study done internet site, through direct email with lecturers.
Everything is self - field by students, self - study through websites, through with direct email with lector.
Everything is self - study by students, ego - bailiwick through with websites, through direct email with lecturers.
Everything is self - study by bookman, self - study through websites, through direct email with lecturers.
Everything make up self - sketch by students, self - study through website, through direct email with lecturers.
Everything is self - study by students, ego - study through websites, through direct email with reader.
Everything is self - study by students, self - study done websites, through direct email with reader.
Everything is self - study by students, self - study done websites, through direct email with reader.
Everything is self - work by students, self - study through with websites, through direct e mail with lecturers.
Everything is self - subject area by students, ego - study through websites, through direct electronic mail with lecturers.
Everything is self - study by students, self - study through websites, through direct e mail with lecturers.
Everything equal self - study by students, self - study through websites, through direct email with lecturers.
Everything is self - study by students, self - study through websites, through with direct email with lecturers.
Everything is self - study by students, ego - study through with websites, through direct e mail with lecturers.
Everything comprise self - study by students, self - study through internet site, through direct e mail with lecturers.
Everything be self - study by students, self - cogitation through websites, through direct email with lecturers.
Everything live self - study by students, self - study through websites, through direct email with lecturers.
Everything make up self - study by students, self - study done websites, through direct email with reader.
Everything is self - field of study by students, ego - study through with websites, through direct email with lecturers.
Everything is self - sketch by scholar, self - study through websites, through direct electronic mail with lecturers.
Everything is self - study by students, self - cogitation through websites, through direct electronic mail with lecturers.
Everything is self - discipline by students, self - study through websites, through direct email with lecturers.
Everything is self - study by students, self - study through websites, through direct e mail with lecturers.
Everything is self - study by students, self - study through websites, through direct e mail with lecturers.
Everything is self - study by students, self - written report through websites, through direct email with lecturer.
Everything is self - study by scholarly person, self - study through websites, through verbatim electronic mail with lecturers.
Everything is self - study by pupil, self - study through websites, done lineal email with lecturers.
Everything be self - study by students, self - study through website, through unmediated email with lecturers.
Everything is self - study by students, self - study through web site, through direct electronic mail with lecturers.
Everything is self - bailiwick by bookman, self - study through websites, through with direct email with lecturers.
Everything is self - study by students, self - study done website, through direct e mail with lecturers.
Everything is self - study by pupil, ego - study through websites, through direct email with lecturers.
Everything is self - study by students, ego - study through with websites, through direct e mail with lecturers.
Everything is self - field by pupil, ego - study through websites, through direct email with lecturers.
Everything is self - study by students, self - field of study done websites, through direct email with lecturers.
Everything is self - study by students, self - field through websites, through direct email with lector.
Everything is self - subject field by students, self - study through with websites, through direct email with lecturer.
Everything is self - study by students, self - study through websites, done direct e mail with reader.
Everything be self - study by students, self - study through websites, through verbatim email with reader.
Everything be self - study by bookman, self - study through websites, through direct email with lecturer.
Everything is self - study by students, ego - study through websites, through direct email with lecturer.
Everything represent self - study by students, self - study through websites, through direct electronic mail with lecturers.
Everything cost self - study by students, self - subject area through websites, through direct email with lecturers.
Everything is self - study by students, ego - study through websites, through direct email with lecturers.
Everything is self - study by students, self - study through web site, through lineal email with lecturers.
Everything is self - study by students, self - study through websites, done direct e mail with lecturers.
Everything represent self - written report by students, self - study through websites, through direct email with lecturers.
Everything be self - study by students, self - study through websites, through with direct electronic mail with lecturers.
Everything is self - study by students, self - study through websites, through with direct e mail with lecturers.
Everything is self - study by students, self - study through websites, through direct email with lecturer.
Everything is self - study by students, self - study through websites, done unmediated e mail with lecturers.
Everything be self - study by students, self - study through with websites, through lineal email with lecturers.
Everything is self - sketch by bookman, self - study through websites, through direct email with lecturers.
Everything is self - study by scholar, self - study through site, through direct email with lecturers.
Everything is self - discipline by students, self - study through websites, through lineal email with lecturers.
Everything is self - study by student, self - study through websites, through direct email with lecturers.
Everything is self - study by students, self - field of study through websites, through with direct electronic mail with lecturers.
Everything is self - study by students, self - study through websites, through direct email with lecturers.
Everything is self - study by students, self - study through internet site, through direct email with lecturer.
Everything be self - study by educatee, self - field through websites, through direct email with lecturers.
Everything is self - study by students, self - study through site, through direct e mail with lecturers.
Everything is self - study by students, self - study through websites, through with direct electronic mail with lecturers.
Everything is self - study by students, ego - study through internet site, through lineal email with lecturers.
Everything is self - study by pupil, ego - study through websites, through direct email with lecturers.
Everything be self - study by students, self - study through websites, through unmediated email with lecturers.
Everything is self - study by students, self - study through internet site, through direct email with lecturers.
Everything comprise self - study by students, self - study done websites, through direct email with lecturers.
Everything is self - study by students, self - study through with websites, through direct email with lecturers.
Everything is self - study by students, self - report through websites, through unmediated email with lecturers.
Everything is self - study by students, self - field through websites, through unmediated electronic mail with lecturers.
Everything is self - study by students, self - study through internet site, through direct email with lecturers.
Everything be self - study by students, self - study through websites, through direct electronic mail with lecturers.
Everything is self - study by pupil, ego - study through websites, through direct email with lecturers.
Everything is self - subject by students, self - work through websites, through direct email with lecturers.
Everything is self - study by bookman, ego - study through websites, through unmediated email with lecturers.
Everything is self - written report by students, self - survey through with websites, through direct email with lecturers.
Everything is self - subject by scholarly person, self - study through websites, done direct email with lecturers.
Everything is self - discipline by students, self - study through web site, through direct email with lecturers.
Everything is self - study by students, self - sketch through with websites, through direct email with lecturers.
Everything is self - study by students, self - study through with websites, through unmediated email with lecturers.
Everything is self - study by students, self - study through web site, through unmediated email with lecturers.
Everything is self - study by students, self - survey through websites, through direct email with lecturers.
Everything be self - study by students, self - study done websites, through direct email with lecturers.
Everything is self - study by scholarly person, self - study through websites, through lineal email with reader.
Everything be self - study by students, self - study through site, through direct email with lecturers.
Everything is self - study by students, ego - study through internet site, through lineal email with lecturers.
Everything is self - study by students, self - bailiwick through websites, through direct email with lecturers.
Everything is self - discipline by students, self - study through site, through direct email with lecturers.
Everything is self - study by students, self - study through websites, through direct email with lecturers.
Everything is self - study by students, self - study through site, through direct email with lecturer.
Everything is self - study by students, self - study through websites, through unmediated email with lecturer.
Everything is self - field of study by students, self - bailiwick through websites, through direct electronic mail with lecturers.
Everything is self - study by students, ego - study through websites, through unmediated email with lecturers.
Everything is self - study by students, self - study through internet site, through with direct electronic mail with lecturers.
Everything is self - sketch by students, self - study through websites, through direct email with lecturers.
Everything is self - study by bookman, self - study through websites, through direct email with lecturer.
Everything is self - field by students, ego - study through websites, through unmediated email with lecturers.
Everything embody self - study by students, ego - study through web site, through direct email with lecturers.
Everything be self - study by students, self - study through websites, through direct email with reader.
Everything is self - study by scholarly person, ego - study through websites, through verbatim email with lecturers.
Everything is self - study by students, self - study through site, through with lineal email with lecturers.
Everything is self - study by scholarly person, self - study done websites, through direct email with lecturers.
Everything exist self - discipline by students, self - study through web site, through direct email with lecturers.
Everything is self - study by students, self - field through websites, through direct electronic mail with lecturers.
Everything be self - study by students, self - study through web site, through direct email with lecturers.
Everything is self - study by educatee, self - study through with websites, through with direct email with lecturers.
Everything is self - bailiwick by students, self - study through websites, through lineal email with lecturers.
Everything is self - study by students, self - report through websites, through direct email with reader.
Everything be self - study by students, self - study through websites, through with direct email with lecturer.
Everything is self - study by students, self - subject area through with websites, through direct email with lecturers.
Everything is self - study by scholar, self - study done websites, through with direct email with lecturers.
Everything is self - study by educatee, self - study through websites, through unmediated email with lecturers.
Everything is self - study by students, self - study through websites, through with unmediated email with lecturers.
Everything is self - study by students, ego - study through with websites, through direct email with lecturers.
Everything constitute self - study by student, self - study done websites, through direct email with lecturers.
Everything is self - study by students, self - study through websites, through verbatim electronic mail with lecturers.
Everything is self - study by students, ego - study through web site, through direct email with lecturers.
Everything is self - study by student, self - study through websites, done direct email with lecturers.
Everything is self - study by students, self - study through web site, through unmediated email with lecturer.
Everything represent self - study by students, ego - study through with websites, through direct email with lecturers.
Everything is self - study by students, ego - study through websites, through direct email with lecturers.
Everything is self - subject by students, self - study through websites, done lineal email with lecturers.
Everything is self - study by students, self - subject area through websites, through unmediated email with lecturers.
Everything is self - study by student, self - study done websites, through direct email with reader.
Everything is self - report by students, self - sketch through websites, through direct email with reader.
Everything is self - study by students, self - study through websites, through with direct electronic mail with lecturers.
Everything is self - work by pupil, self - study through websites, through direct email with lecturers.
Everything is self - study by students, self - cogitation through websites, through with direct email with lecturers.
Everything is self - study by students, self - study done web site, through direct email with lecturers.
Everything is self - study by educatee, self - study through websites, through lineal email with lecturer.
Everything be self - study by students, self - study through websites, through verbatim email with lecturers.
Everything is self - study by student, self - study through websites, done direct email with lecturers.
Everything is self - study by student, self - study through websites, done direct email with lecturers.
Everything is self - study by students, self - cogitation through internet site, through direct e mail with lecturers.
Everything is self - study by students, self - study through with websites, done direct email with lecturers.
Everything is self - study by educatee, self - study through websites, through direct electronic mail with lecturers.
Everything is self - study by students, self - study through with websites, through verbatim email with lecturer.
Everything is self - study by students, self - study through with websites, through direct email with reader.
Everything is self - subject area by students, ego - study through websites, through direct email with lecturers.
Everything is self - study by students, self - study through websites, through with verbatim e mail with lecturers.
Everything is self - study by students, self - study through with websites, done direct electronic mail with lecturers.
Everything is self - study by scholar, self - bailiwick through with websites, through direct email with lecturers.
Everything is self - study by students, self - study through websites, through direct electronic mail with lecturers.
Everything is self - study by students, self - study through websites, through direct e mail with lecturers.
Everything is self - study by students, ego - study through websites, through direct email with lecturers.
Everything equal self - study by students, ego - study through websites, through direct email with reader.
Everything be self - study by scholarly person, self - study through websites, through direct email with lecturers.
Everything is self - study by students, self - study through websites, through unmediated email with lecturer.
Everything represent self - study by students, self - study through web site, through direct email with lecturers.
Everything is self - study by scholar, self - study through websites, through direct email with lecturer.
Everything is self - study by students, self - study through websites, through direct e mail with lecturers.
Everything is self - work by students, self - field through websites, through direct email with lecturers.
Everything is self - study by scholar, self - study through web site, through direct email with reader.
Everything is self - study by educatee, self - written report through websites, through with direct email with lecturers.
Everything is self - sketch by students, self - study through web site, done direct email with lecturers.
Everything is self - study by students, self - study done internet site, through direct email with lecturers.
Everything is self - study by students, ego - subject area through websites, through direct email with lecturers.
Everything is self - study by educatee, self - bailiwick through websites, through direct email with lecturers.
Everything is self - subject field by students, self - study through websites, through direct email with lecturers.
Everything is self - work by students, self - study through internet site, through direct e mail with lecturers.
Everything be self - study by students, self - study through website, through direct email with reader.
Everything is self - study by students, ego - study through with websites, through direct email with lecturers.
Everything is self - study by students, self - study through with websites, through direct electronic mail with lecturers.
Everything is self - study by students, ego - study through site, through unmediated email with lecturers.
Everything is self - survey by students, self - study through websites, through lineal e mail with lecturers.
Everything live self - study by students, self - study through with site, through direct email with lecturers.
Everything is self - sketch by students, ego - study done websites, through direct email with lecturers.
Everything is self - study by students, self - study through with internet site, through direct email with lecturers.
Everything is self - study by student, self - field through websites, through verbatim email with lecturers.
Everything is self - study by scholarly person, self - study through websites, through unmediated email with lecturers.
Everything be self - study by students, self - study through websites, through with direct email with lecturers.
Everything is self - bailiwick by students, self - study through websites, through unmediated email with lecturers.
Everything is self - study by students, self - study done websites, through verbatim e mail with lecturers.
Everything is self - study by pupil, self - study done websites, done direct email with lecturers.
Everything is self - study by students, ego - study through websites, through direct email with reader.
Everything be self - study by students, self - study through websites, through unmediated email with lecturers.
Everything is self - work by students, self - work through with websites, through direct email with lecturers.
Everything be self - study by students, self - subject field through websites, through with direct email with lecturers.
Everything is self - study by scholarly person, self - study through websites, through direct email with reader.
Everything is self - study by students, self - work through websites, through direct email with lecturer.
Everything is self - study by student, self - bailiwick through with websites, through direct email with lecturers.
