# Supplementary material for: Attention-aware with stacked embedding for sentiment analysis of student feedback through deep learning techniques
Source: PeerJ Comput Sci. 2024 Sep 2;10:e2283. doi: 10.7717/peerj-cs.2283 (PMC11419625; doi:10.7717/peerj-cs.2283)
Supplement: Supplemental Information 2 [file peerj-cs-10-2283-s002.zip › UIT-VSFC/agumented text/test (34).xlsx]

## Sheet: welcome
The exam questions are as well long, many function are handled the same, but they are part into and then many time not as a classification of students ability, but as a race to see who buttocks do it quicker.
The exam interrogation are too long, many parts are handled the same, only they are fraction into hence many sentences not as a compartmentalization of students ability, but as a wash to take care who can get along it faster.
The exam questions are besides long, many parts embody handled the same, merely they be divided into so many sentences not as a classification of students ability, but as a race to ensure who can do it quicker.
The exam questions are besides long, many parts are handled the same, but they be divided into so many prison term not as a categorization of students ability, but as a airstream to see who can do information technology faster.
The exam questions are too long, many parts be handled the same, merely they are divided into so many sentences non as a categorization of students ability, but as a race to go steady world health organization can do information technology faster.
The exam questions are too long, many parts be handled the like, just they are divided into so many sentences not as a compartmentalisation of students ability, but as a race to see who can do it faster.
The exam questions are too long, many parts be handled the same, but they are divided into then many sentences not as a sorting of students ability, but as a race to check world health organization can set it quicker.
The exam enquiry are too long, many parts are handled the same, but they be divided into so many sentence non as a classification of bookman ability, but as a race to see world health organization can make out it faster.
The exam questions are too long, many parts be handled the same, only they are divided into so many conviction not as a categorization of students power, but as a race to see who can do it faster.
The exam question be too long, many component part be handled the same, but they be divided into so many sentences not as a classification of students ability, but as a race to see who can behave it faster.
The exam questions are too long, many parts are handled the same, merely they are divided into so many sentences non as a classification of students ability, but as a slipstream to see world health organization posterior set it faster.
The exam questions are too long, many section are handled the same, but they are part into so many sentences not as a classification of bookman ability, but as a airstream to see world health organization derriere do it faster.
The exam questions are too long, many parts are handle the same, but they are divided into so many sentences not as a categorization of student power, simply as a airstream to check who commode do it faster.
The exam questions are too long, many role are cover the same, but they are separate into so many sentences not as a classification of students ability, only as a race to see who can do it faster.
The exam questions be to a fault long, many portion are handled the same, but they are divided into so many sentences not as a classification of students ability, but as a race to get wind who can execute information technology faster.
The exam questions are too long, many parts are manage the like, but they comprise divided into so many sentences not as a classification of students power, but as a race to construe who can do it quicker.
The exam question are as well long, many parts are handled the like, but they are divided into so many sentences non as a classification of students power, simply as a airstream to see who can do it faster.
The exam questions are excessively long, many parts are wield the same, simply they are divided into thusly many conviction not as a categorization of student ability, merely as a race to see who can do it faster.
The exam questions are overly long, many parts are handled the like, but they be divided into thus many sentence not as a classification of students ability, but as a race to see world health organization tooshie behave it faster.
The exam questions embody besides long, many parts are handle the same, but they be separate into so many sentences not as a classification of student ability, but as a race to see who can do it faster.
The exam question are too long, many constituent are handled the same, but they be divided into thence many sentence not as a classification of students ability, but as a race to see who can make information technology faster.
The exam questions are too long, many part are handled the same, but they be part into so many sentences non as a classification of students ability, but as a race to see who can buoy come it faster.
The exam questions are too long, many parts are care the like, but they are disunite into and so many sentences non as a classification of scholarly person ability, but as a race to see who can answer it faster.
The exam questions equal overly long, many region are palm the like, but they equal divided into so many sentences not as a classification of student ability, but as a race to see who can do it faster.
The exam questions are too long, many part be handled the same, but they are divide into so many time non as a classification of students power, but as a race to see world health organization can cause information technology faster.
The exam doubt are too long, many role are handled the same, but they are divide into so many sentences non as a classification of students ability, but as a race to view who can do information technology quicker.
The exam questions be as well long, many parts are handled the like, but they are part into so many sentences not as a classification of students power, but as a race to see who can perform it faster.
The exam questions are too long, many piece are handled the like, but they are divided into then many sentences not as a classification of students power, merely as a slipstream to see world health organization can do it faster.
The exam questions are too long, many parts are handled the same, but they be divide into so many sentences non as a classification of scholarly person ability, but as a race to see who can do it faster.
The exam questions are too long, many share are handled the same, but they be separate into so many sentences not as a assortment of students ability, but as a race to see world health organization can do it faster.
The exam questions are too long, many parts be do by the same, but they are dissever into so many sentences not as a classification of students power, but as a race to see world health organization can come it faster.
The exam questions are too long, many division are handled the same, simply they are divided into and then many sentences not as a categorization of students ability, but as a wash to run into who can do it faster.
The exam questions are to a fault long, many parts are handled the same, but they are divided into so many sentences non as a compartmentalization of students ability, but as a slipstream to see who can exercise information technology faster.
The exam doubtfulness are besides long, many parts embody manage the same, but they are divided into so many sentences non as a classification of pupil ability, but as a race to see world health organization potty do it faster.
The exam questions are too long, many parts are handled the same, simply they comprise divided into so many sentences not as a classification of pupil power, but as a slipstream to see world health organization can do it faster.
The exam questions are too long, many function be handled the like, but they are divided into so many conviction not as a classification of student ability, but as a race to see who can manage it faster.
The exam questions are too long, many parts are handled the same, but they are divided into thence many sentences not as a classification of students ability, simply as a race to see world health organization stool do information technology quicker.
The exam questions are too long, many parts exist handled the same, merely they are divided into so many sentences non as a classification of students ability, but as a race to see world health organization can do it faster.
The exam questions are also long, many parts be handled the like, but they are fraction into hence many sentences not as a categorisation of educatee ability, but as a race to see world health organization can do it faster.
The exam questions are too long, many parts are handled the like, but they are divided into thence many sentences not as a classification of students ability, merely as a race to pick up world health organization can do information technology faster.
The exam questions are too long, many parts are handle the same, but they are divide into so many sentence not as a categorization of pupil ability, but as a race to see who can coiffure it quicker.
The exam questions are too long, many share are handled the same, but they are divided into thus many sentences not as a categorisation of students ability, but as a race to see who seat do information technology quicker.
The exam questions exist too long, many parts are plow the same, but they are divided into so many time not as a classification of students ability, but as a race to go out world health organization can do it faster.
The exam questions are too long, many parts are handled the like, but they be divided into so many prison term not as a classification of students ability, but as a race to go through world health organization can do it quicker.
The exam dubiousness are too long, many parts be handled the same, simply they are divided into so many sentences not as a categorisation of students power, but as a race to see who crapper practise it quicker.
The exam question personify too long, many parts are deal the same, only they are divided into thus many sentences non as a classification of students ability, but as a race to see who commode do it faster.
The exam questions are too long, many parts are plow the like, but they are divide into so many sentences not as a classification of student ability, but as a backwash to see who can do information technology faster.
The exam questions are also long, many parts represent handle the same, but they are divided into so many sentence not as a classification of students power, but as a race to ascertain world health organization can do it faster.
The exam questions are overly long, many parts are handled the same, simply they be divided into so many sentences non as a sorting of students ability, but as a race to hear world health organization can do it quicker.
The exam questions are also long, many parts be handled the like, merely they are divided into then many sentences not as a classification of students ability, but as a race to see who can coiffe it faster.
The exam questions cost too long, many parts are handled the same, but they are divided into thence many sentences not as a classification of students ability, but as a wash to see world health organization can do information technology faster.
The exam question follow too long, many parts are handled the same, but they are divided into so many sentences not as a categorisation of students power, but as a race to see who can do information technology quicker.
The exam query are too long, many parts be handled the same, but they are divided into so many sentences not as a classification of student ability, but as a wash to see who can do it faster.
The exam questions are too long, many parts are handled the same, but they be part into so many judgment of conviction not as a classification of students power, but as a race to hear who can make it quicker.
The exam questions be too long, many parts are handled the like, but they are divide into so many sentences not as a classification of students ability, but as a race to see world health organization sack do it faster.
The exam questions exist too long, many parts are handled the same, merely they are divided into so many sentence not as a compartmentalisation of students ability, just as a subspecies to see who can do it faster.
The exam questions are too long, many parts are handled the like, but they constitute divided into therefore many sentences not as a classification of students ability, just as a race to see who can do information technology quicker.
The exam question are too long, many parts are handled the same, simply they are separate into then many sentence not as a classification of students ability, but as a race to see who can do information technology faster.
The exam questions are too long, many parts are handle the same, merely they be divide into so many sentences not as a classification of students ability, merely as a race to see world health organization can do it faster.
The exam questions are too long, many parts embody handled the like, but they are divided into so many sentences not as a categorisation of students power, but as a race to see world health organization can do information technology quicker.
The exam questions are also long, many parts are handled the same, but they are divided into and then many sentences not as a sorting of students power, merely as a race to see who commode do information technology faster.
The exam questions are overly long, many parts are handled the same, but they represent divided into so many sentences not as a classification of students ability, but as a race to see who force out dress it quicker.
The exam questions cost too long, many share are handled the like, but they are divided into and then many sentences not as a classification of students power, but as a wash to see who can do information technology quicker.
The exam questions represent too long, many parts are do by the same, but they be separate into so many sentences not as a classification of students ability, just as a race to see world health organization rear do it faster.
The exam questions are too long, many part are handled the like, merely they are divide into so many sentences not as a classification of bookman ability, but as a wash to see world health organization can do it faster.
The exam questions are likewise long, many role are handled the same, merely they live divided into indeed many sentences non as a classification of students ability, just as a race to see who can do it faster.
The exam questions are too long, many parts are handled the like, but they are divided into and so many sentences non as a sorting of students power, but as a race to see world health organization keister do information technology faster.
The exam question embody too long, many constituent are address the same, but they be divide into so many sentences not as a classification of students ability, only as a race to view who can do it faster.
The exam questions represent too long, many parts are handled the same, but they are divide into so many time non as a classification of students ability, but as a airstream to see who give the axe do it quicker.
The exam questions are too long, many parts are handled the like, simply they are divided into thusly many sentences not as a categorisation of students ability, simply as a race to see who lavatory coiffure it quicker.
The exam enquiry are too long, many parts are handled the like, but they be split up into so many sentences not as a classification of scholarly person ability, but as a wash to see who keister do it faster.
The exam questions are too long, many role are deal the same, but they are divided into so many sentences not as a classification of students power, merely as a subspecies to see who can do it quicker.
The exam questions are besides long, many parts be handled the same, but they are divided into so many sentences not as a classification of student ability, only as a race to see who butt do it faster.
The exam questions personify too long, many parts are handled the same, but they are separate into so many conviction not as a compartmentalization of scholar ability, but as a race to see world health organization tin do it faster.
The exam questions are too long, many parts are handled the same, merely they are divided into so many time not as a classification of students power, but as a race to understand who can perform it faster.
The exam interrogative are likewise long, many parts are do by the same, but they be divided into so many sentences non as a classification of students ability, simply as a race to see who can do it faster.
The exam questions are also long, many parts are handled the same, but they are divided into so many sentences non as a classification of scholar power, but as a race to see who can do information technology quicker.
The exam questions are likewise long, many parts are handled the same, but they are divided into so many sentences not as a categorization of students ability, merely as a race to see world health organization toilet make it faster.
The exam question are too long, many percentage are handled the same, but they equal divided into so many sentences not as a classification of students ability, but as a slipstream to see to it who can do information technology faster.
The exam interrogation make up too long, many parts are handle the same, but they are divided into so many sentences not as a classification of students power, but as a race to find who can do information technology faster.
The exam questions are too long, many parts are handled the like, but they be divided into so many sentences not as a classification of students power, merely as a race to see world health organization can do information technology quicker.
The exam questions exist besides long, many share are handled the same, but they are divided into so many sentences not as a classification of pupil ability, but as a race to see who can do it quicker.
The exam questions are likewise long, many voice are plow the like, but they are separate into so many sentences non as a classification of students ability, but as a race to see who can do information technology faster.
The exam question are too long, many parts are handled the like, but they are divided into so many sentences not as a categorization of students power, but as a race to see who can suffice it quicker.
The exam questions be besides long, many parts are handled the same, just they are divided into so many sentences non as a classification of students power, simply as a race to see who can do it faster.
The exam questions are too long, many parts are handled the same, but they are divided into so many sentences not as a assortment of students ability, but as a race to see who potty execute it faster.
The exam question are too long, many parts are handled the same, but they equal divided into so many sentences not as a classification of students power, but as a race to see world health organization buttocks do it faster.
The exam questions are also long, many parts are handled the like, but they are divided into so many sentences not as a classification of educatee power, but as a race to see world health organization can behave it faster.
The exam questions are also long, many character are deal the same, but they are divided into thus many sentences not as a classification of students power, but as a race to visualize who can do it faster.
The exam interrogation be too long, many parts are handled the same, merely they personify divided into so many sentences not as a classification of students ability, but as a race to see world health organization can execute it faster.
The exam questions are also long, many parts are handled the like, simply they are divide into thusly many sentences not as a classification of students ability, only as a race to see who can do it faster.
The exam questions follow too long, many parts comprise handle the same, but they represent divided into so many prison term not as a classification of students ability, but as a wash to visualize who can do information technology faster.
The exam questions are too long, many parts are manage the same, but they are part into so many sentences non as a classification of students power, but as a backwash to regard who bottom do it faster.
The exam dubiousness are too long, many parts are wield the same, only they are divided into so many sentences not as a assortment of students power, but as a race to see world health organization can come it faster.
The exam questions constitute too long, many parts are treat the same, simply they are divided into and then many sentences not as a classification of students ability, but as a slipstream to see world health organization can do information technology quicker.
The exam questions are too long, many parts are manage the same, but they personify divided into so many prison term not as a classification of pupil ability, but as a race to see who terminate do it faster.
The exam questions are too long, many parts are handled the same, merely they are split up into and then many sentences non as a classification of students ability, but as a race to discover who prat do information technology quicker.
The exam questions cost too long, many parts are cover the same, but they are divided into so many sentences not as a classification of students ability, but as a airstream to see world health organization can do information technology quicker.
The exam inquiry are too long, many parts are handled the same, but they exist divide into indeed many sentences non as a categorisation of students ability, but as a race to see who rear end do it quicker.
The exam query are too long, many parts are handled the like, just they are part into so many condemnation not as a classification of student ability, but as a race to see who can do it quicker.
The exam questions are too long, many role are handled the like, but they be divided into so many sentences not as a categorization of students power, but as a race to see who can do it quicker.
The exam interrogative are likewise long, many parts make up handled the like, but they are divided into so many sentences not as a classification of students power, but as a race to see who can coif information technology quicker.
The exam doubt are too long, many parts are handled the same, but they personify separate into so many sentences not as a classification of students ability, but as a race to catch who give the sack do information technology faster.
The exam questions are too long, many piece are handled the same, but they be divided into so many sentences not as a classification of pupil power, only as a race to realise who can do it faster.
The exam questions comprise overly long, many portion are handled the same, but they are divided into so many sentences non as a classification of scholarly person ability, just as a race to see who can do information technology faster.
The exam questions be too long, many parts are treat the like, but they be divided into so many sentences not as a classification of bookman ability, but as a race to see world health organization can do it quicker.
The exam questions be excessively long, many parting are handled the like, merely they are divided into so many sentences non as a classification of students ability, only as a race to see world health organization can do it faster.
The exam questions are too long, many parts embody handled the like, simply they are divided into so many sentence non as a classification of students ability, only as a airstream to see who can do it faster.
The exam questions are excessively long, many component are manage the same, but they are divided into so many sentence not as a categorisation of students power, but as a race to view who tin do it faster.
The exam questions are besides long, many part personify handled the same, just they are divided into so many sentences not as a categorisation of students ability, but as a subspecies to examine world health organization can do it faster.
The exam questions are likewise long, many parts are handled the same, only they are separate into and so many sentences not as a categorisation of students ability, but as a race to see world health organization can do it faster.
The exam question are to a fault long, many parts are handled the same, but they be separate into and then many sentences not as a classification of scholar ability, but as a race to see who can do it faster.
The exam questions constitute to a fault long, many theatrical role are handled the same, but they are divided into so many sentences non as a classification of students power, but as a race to see who can dress it faster.
The exam questions are too long, many parts are handled the same, just they are divide into so many sentences not as a classification of scholarly person power, but as a race to realize world health organization can do it faster.
The exam questions are too long, many parts are handled the same, but they are divided into so many sentences non as a classification of students ability, simply as a race to image world health organization can do information technology quicker.
The exam questions are too long, many parts be handled the like, simply they are divided into so many sentence not as a classification of scholarly person ability, but as a race to visualise who can do information technology quicker.
The exam questions are overly long, many part are wield the like, but they are divided into thus many sentences not as a classification of scholarly person power, but as a race to see who can do it faster.
The exam questions are too long, many parts are handled the same, but they are dissever into so many sentences not as a classification of students power, simply as a race to see who hind end coif information technology faster.
The exam questions are too long, many parts are handled the same, but they are divided into indeed many condemnation not as a classification of students ability, only as a race to ascertain world health organization bathroom act it faster.
The exam questions are besides long, many share are handled the same, but they make up divided into therefore many sentences non as a categorisation of students ability, but as a race to project who can do it faster.
The exam questions are too long, many parts are handled the like, simply they are divided into so many sentences non as a classification of pupil ability, but as a race to see who tin do it quicker.
The exam interrogation are too long, many parts are care the same, but they be divided into so many sentences non as a classification of students ability, but as a backwash to see who lav do information technology faster.
The exam questions are too long, many part are deal the like, but they are divided into so many sentences non as a classification of students ability, but as a race to see world health organization can make it faster.
The exam questions personify too long, many part are handled the same, simply they are divided into so many sentences not as a classification of students ability, but as a slipstream to see who can get along it faster.
The exam questions are too long, many parts are handled the same, only they be split into so many time not as a classification of bookman ability, but as a race to see world health organization can answer information technology faster.
The exam interrogative are too long, many part are deal the like, but they are disunite into so many sentences not as a classification of students ability, just as a race to see who can do it faster.
The exam questions are to a fault long, many parts are wield the like, but they are divided into thus many sentence not as a categorization of students ability, but as a race to see who can do it faster.
The exam questions are also long, many part are handled the same, merely they are divided into thus many sentences not as a classification of student ability, but as a race to see who can do it faster.
The exam questions are too long, many part be care the same, but they be divided into so many sentences non as a categorization of student ability, but as a race to see who can do information technology faster.
The exam questions are too long, many division are handled the same, but they are divided into so many sentences non as a classification of student ability, but as a race to view world health organization backside arrange it faster.
The exam questions are also long, many parts are handled the same, but they be part into hence many sentences not as a classification of student ability, only as a race to see world health organization can do it faster.
The exam question are too long, many parts be handled the same, but they are dissever into so many sentences non as a categorization of educatee ability, but as a race to catch who can do it faster.
The exam questions be too long, many parts are handle the like, merely they are divided into thus many sentences not as a classification of students ability, but as a race to take in world health organization can do it faster.
The exam questions are too long, many parts are deal the same, but they be divided into so many sentences not as a classification of students power, but as a race to discover world health organization can do it faster.
The exam questions are too long, many constituent be treat the same, but they are divided into so many sentences not as a categorization of students ability, but as a airstream to see who can do information technology faster.
The exam questions are too long, many parts are handled the same, merely they are divided into so many sentence non as a classification of students ability, but as a race to check who nates make out information technology faster.
The exam questions are too long, many role are handled the like, but they are divided into hence many sentences not as a classification of students ability, but as a race to watch who displace serve it faster.
The exam questions are also long, many parts are treat the same, but they are divided into so many conviction non as a sorting of students ability, but as a race to see world health organization can do information technology faster.
The exam questions are too long, many office are handled the same, but they are divided into so many sentences not as a classification of bookman ability, but as a airstream to see who rump do information technology quicker.
The exam questions are likewise long, many parts are treat the like, simply they are divided into so many sentences not as a classification of students ability, but as a race to see world health organization can do it quicker.
The exam questions are too long, many parts are handled the same, but they are divided into so many sentence not as a classification of students power, but as a raceway to see who can answer it faster.
The exam question follow too long, many parts be handled the same, but they are divided into and then many sentences not as a classification of students ability, merely as a race to see who can do it quicker.
The exam questions personify besides long, many parts are handle the same, just they are divided into and then many sentences non as a classification of students power, but as a race to take care who can do it quicker.
The exam question are also long, many theatrical role are handled the same, but they be divided into so many sentence not as a classification of students ability, but as a race to attend who can do it quicker.
The exam questions are too long, many parts represent handled the same, merely they exist separate into so many sentences not as a classification of students ability, only as a race to see who tin can do information technology faster.
The exam questions be too long, many parts be handled the like, but they are divided into so many sentences non as a classification of students power, merely as a race to see who derriere do information technology faster.
The exam questions be to a fault long, many parts are handle the same, only they are carve up into thus many sentences not as a classification of students ability, only as a race to see who can do it faster.
The exam questions follow excessively long, many part are handle the like, but they are divided into so many sentences not as a classification of scholarly person ability, but as a race to see who can practise it faster.
The exam questions be too long, many parts are handled the same, but they are separate into so many sentences not as a classification of students power, but as a race to see who rear end serve it faster.
The exam questions are too long, many voice are handle the same, but they comprise divided into so many judgment of conviction not as a classification of students ability, simply as a race to see world health organization stool do it quicker.
The exam questions be besides long, many parts are handled the same, but they live divided into so many prison term not as a classification of scholarly person ability, but as a race to interpret who can manage information technology faster.
The exam questions are too long, many parts exist handled the same, but they are divided into then many sentences not as a classification of students ability, but as a race to see who fire manage it quicker.
The exam questions are too long, many parts be handled the same, but they embody divided into so many sentences non as a categorisation of pupil ability, just as a subspecies to see who can do information technology faster.
The exam questions are too long, many parts be handled the like, but they are divided into so many sentences not as a classification of students power, but as a race to attend world health organization can make it faster.
The exam questions are also long, many share are handled the same, but they are divided into so many sentences non as a classification of students ability, but as a race to learn world health organization can do it faster.
The exam inquiry are too long, many parts be handled the same, merely they be divided into hence many sentences not as a classification of pupil power, but as a race to learn who can do it faster.
The exam questions are overly long, many piece are handled the same, but they are divided into so many sentences non as a categorisation of students ability, but as a race to see who can make out it faster.
The exam question are as well long, many parts are handled the like, but they are divided into so many sentences not as a classification of bookman ability, but as a race to see who bathroom do it faster.
The exam questions are too long, many parts are handled the like, just they are separate into so many time non as a classification of students ability, just as a race to see world health organization can do it quicker.
The exam doubtfulness are as well long, many parts be handle the same, simply they equal divided into so many sentences not as a classification of students ability, but as a race to see who can do it quicker.
The exam questions are likewise long, many parts are handled the same, simply they are divided into so many sentences non as a categorisation of students power, but as a slipstream to see who posterior do it faster.
The exam questions are excessively long, many parts are handled the same, but they are carve up into so many sentences not as a classification of educatee ability, but as a race to see world health organization can do it quicker.
The exam questions are too long, many contribution are care the same, but they are separate into thus many sentence not as a compartmentalization of students ability, but as a wash to see who can do it faster.
The exam questions are too long, many parts embody handle the same, simply they are divided into so many prison term non as a classification of students ability, but as a raceway to reckon who can do it quicker.
The exam questions cost to a fault long, many parts be handled the same, but they are divided into so many sentences non as a classification of students ability, but as a race to see who tin do information technology faster.
The exam questions are too long, many part are handled the same, but they are divided into so many sentences not as a classification of scholar ability, only as a race to see who can do it quicker.
The exam questions are too long, many parts equal handled the same, but they are dissever into thus many sentences not as a categorisation of students ability, but as a race to see who can do information technology faster.
The exam questions be too long, many function are handled the same, but they be divided into so many sentences not as a categorization of students ability, but as a backwash to see world health organization tin do it quicker.
The exam questions are too long, many parts be handled the same, but they are disunite into and then many sentences not as a categorisation of students ability, but as a backwash to insure who can do it faster.
The exam questions are too long, many parts be handled the like, just they are divided into so many sentences not as a classification of students ability, but as a race to consider who can do information technology faster.
The exam questions represent too long, many parts are handle the like, simply they are divided into thus many sentences not as a classification of students ability, but as a race to see who tail end do it faster.
The exam questions are too long, many parts are do by the like, but they are separate into so many condemnation not as a categorization of students ability, but as a raceway to see world health organization tin serve it faster.
The exam head be excessively long, many parts are address the same, but they are divided into so many sentences non as a classification of students ability, but as a race to see who can cause it quicker.
The exam questions are to a fault long, many parts are handled the same, but they are split up into so many time not as a classification of students ability, only as a race to see who can do it quicker.
The exam doubt are too long, many parts are handle the same, but they live divided into so many sentences not as a classification of students ability, just as a race to see who hindquarters make out it faster.
The exam questions are too long, many part are handled the same, but they be divided into so many sentences not as a categorisation of scholarly person power, only as a race to see world health organization can do information technology quicker.
The exam head are too long, many parts are handled the same, simply they are divided into so many sentences not as a classification of students power, merely as a raceway to understand who can dress it quicker.
The exam interrogation are likewise long, many parts personify handled the same, but they be divided into so many sentences non as a classification of students ability, merely as a race to go out who can answer it faster.
The exam questions are too long, many parts follow handle the same, but they cost divide into so many sentences non as a classification of students ability, but as a race to see who can do information technology faster.
The exam questions are too long, many parts are handled the like, but they are divide into so many sentences not as a classification of students ability, but as a airstream to understand who can serve information technology faster.
The exam questions are too long, many parts are wield the same, simply they are divided into so many sentences not as a classification of students ability, just as a race to consider who can answer it faster.
The exam questions are too long, many parts are handled the same, only they are divided into then many time not as a classification of students power, but as a race to see who can arrange information technology quicker.
The exam questions are too long, many parts are handled the like, but they are divide into and then many sentences not as a compartmentalisation of students ability, but as a race to see who can perform it faster.
The exam question be too long, many part are handled the same, but they be divided into so many sentences non as a classification of students ability, only as a backwash to see who can dress it quicker.
The exam questions are too long, many parts be handled the same, but they are divided into so many time not as a classification of students ability, just as a race to see world health organization can come information technology quicker.
The exam questions are too long, many parts are handle the like, but they are divided into so many sentence not as a compartmentalisation of students power, but as a raceway to see who rear dress it faster.
The exam head are as well long, many parts are handled the same, but they are divided into so many sentences not as a classification of scholar ability, but as a subspecies to ascertain world health organization can do information technology faster.
The exam questions be besides long, many parts are handle the like, simply they are divided into so many sentences not as a classification of students ability, but as a race to see who can practice it faster.
The exam questions are excessively long, many contribution are handled the same, but they be divided into so many prison term not as a classification of student ability, but as a race to see who rump do it faster.
The exam question be too long, many parts are handled the like, but they live part into so many sentences not as a categorization of students power, but as a race to see world health organization can do it faster.
The exam questions are excessively long, many region be handled the same, simply they are divided into thence many sentences not as a classification of students ability, but as a race to fancy who can get along it faster.
The exam questions are too long, many persona are handled the same, but they are divided into so many sentence not as a classification of student power, merely as a raceway to see who can do it quicker.
The exam questions embody too long, many parts are address the same, simply they are divided into thusly many time not as a classification of students power, but as a race to see who hindquarters do it faster.
The exam question are too long, many section are handled the same, but they are divided into so many sentences not as a categorisation of student ability, but as a airstream to see who can act it faster.
The exam questions are besides long, many parts are handle the same, but they are divided into so many prison term non as a categorisation of students ability, but as a race to see who fundament perform it faster.
The exam interrogative are too long, many parts are handled the same, simply they are divided into so many sentence not as a classification of bookman ability, but as a race to see who can do information technology quicker.
The exam questions are too long, many character are treat the same, but they are separate into so many prison term not as a classification of students ability, but as a race to see world health organization can do it faster.
The exam questions are too long, many parts constitute handled the same, but they are divided into so many sentences not as a categorization of students ability, simply as a race to see who can do information technology quicker.
The exam questions are also long, many parts are handled the same, merely they are separate into so many sentences not as a classification of students ability, but as a race to see who send away do information technology faster.
The exam questions are too long, many parts are handled the like, but they comprise divided into so many sentences not as a classification of educatee power, but as a race to see who can do information technology quicker.
The exam questions are too long, many parts are handled the like, merely they are divided into thus many time not as a classification of students power, just as a race to pick up who can arrange it faster.
The exam question are too long, many component are handled the like, but they are divided into thus many sentence not as a assortment of students ability, but as a race to interpret who can do information technology quicker.
The exam interrogation are too long, many part are handled the like, but they are divided into so many condemnation not as a categorization of students ability, but as a race to fancy who can arrange it faster.
The exam questions are too long, many part are deal the same, but they are divided into indeed many sentences non as a classification of students ability, but as a race to see world health organization rear do it faster.
The exam doubt are too long, many parts are handled the like, but they are divided into so many sentence not as a classification of students ability, but as a race to see who can suffice information technology faster.
The exam questions are too long, many parts are deal the same, but they are divide into so many sentences not as a classification of students ability, but as a race to see to it world health organization hind end do it quicker.
The exam questions are too long, many parts be handled the same, but they are divided into so many sentences non as a classification of students power, but as a race to see who seat do it quicker.
The exam questions constitute excessively long, many parts are handled the same, merely they are part into so many time not as a classification of student ability, but as a race to see who can do information technology faster.
The exam questions are overly long, many parts are handled the like, but they be divided into so many conviction not as a classification of students ability, only as a race to see who give the axe do it faster.
The exam head equal too long, many parts are handled the same, but they be divided into so many sentence not as a classification of scholarly person ability, only as a race to see who can do it faster.
The exam questions are too long, many parts are handled the same, only they are divided into therefore many time not as a classification of students ability, but as a subspecies to date who can do information technology quicker.
The exam questions be too long, many portion are handled the same, only they are divided into so many sentences non as a classification of students power, simply as a race to see who can fare information technology faster.
The exam doubtfulness are too long, many parts are handle the same, only they are split up into so many sentences not as a sorting of students ability, but as a race to meet who can coif it faster.
The exam questions be too long, many parting be handled the same, but they are divided into so many sentences not as a classification of students ability, but as a race to see who nates do information technology faster.
The exam questions are too long, many parts are handled the like, but they are fraction into so many sentences non as a classification of pupil ability, but as a raceway to see who can coiffe it quicker.
The exam questions are overly long, many parts are deal the same, but they are divided into thence many prison term non as a classification of students ability, but as a race to see who can do it faster.
The exam questions be too long, many parts follow handled the same, but they are divided into so many sentences not as a classification of students ability, but as a subspecies to see who stern do information technology quicker.
The exam questions are too long, many part equal handled the same, but they are fraction into so many sentence not as a classification of pupil ability, but as a slipstream to see who put up do information technology faster.
The exam questions represent too long, many parts embody handled the like, but they are divided into so many sentences not as a categorisation of students ability, but as a race to see who fundament arrange information technology faster.
The exam questions are excessively long, many division are handled the same, but they are divided into so many sentences not as a classification of students power, simply as a race to see who can do information technology faster.
The exam questions are to a fault long, many parts are handled the like, but they are divided into so many prison term non as a classification of students ability, merely as a wash to find out who can do it faster.
The exam questions are too long, many parts are handled the same, but they make up divided into so many sentences not as a classification of students ability, just as a race to see who can perform it faster.
The exam inquiry are too long, many parts are handle the same, but they are separate into so many sentences non as a categorization of students power, but as a race to see who keister do it faster.
The exam questions are too long, many region are handled the same, simply they are disunite into so many sentence non as a classification of bookman ability, but as a wash to see who can do information technology quicker.
The exam questions are too long, many parts are handled the same, simply they are divided into thusly many prison term not as a classification of students ability, but as a race to see world health organization can do it quicker.
The exam questions be too long, many parts be manage the same, but they be divided into so many sentences not as a classification of students power, but as a subspecies to see who can do information technology faster.
The exam questions are too long, many parts are handled the same, just they are divided into and so many prison term non as a classification of pupil power, only as a race to see who can do information technology faster.
The exam questions are too long, many parts are deal the same, but they are divided into so many sentences not as a classification of students ability, merely as a race to see who bum set information technology faster.
The exam questions cost too long, many parts are handled the like, but they be divided into then many sentence not as a classification of scholar power, but as a race to see who send away do it faster.
The exam questions be too long, many parts are handled the like, simply they are divided into thence many sentences not as a classification of student ability, but as a race to see world health organization can execute it faster.
The exam question be too long, many part live handled the same, but they are divided into so many sentences not as a classification of students power, but as a race to see who can come it faster.
The exam enquiry are too long, many portion are handled the same, merely they are divided into so many sentences not as a classification of students ability, but as a race to see who can do it quicker.
The exam questions equal too long, many component part are handled the same, but they cost divided into so many sentences not as a classification of students ability, but as a slipstream to see who can arrange it faster.
The exam inquiry be too long, many constituent are handled the same, only they are divided into thus many sentences non as a classification of students ability, but as a race to see who hindquarters do it faster.
The exam questions are to a fault long, many parts are handle the same, but they are separate into hence many sentences non as a classification of students ability, but as a race to visualize who can do it faster.
The exam questions are as well long, many parts are do by the same, but they are dissever into so many sentences non as a classification of students ability, but as a backwash to see who tail do it faster.
The exam questions are likewise long, many parts are handled the same, only they are divided into thus many sentences not as a classification of students ability, but as a raceway to regard world health organization can do it faster.
The exam questions are too long, many parts follow handled the same, just they are divided into then many sentences non as a classification of students ability, but as a race to see who can do information technology faster.
The exam questions are too long, many parts represent handled the like, but they are divide into so many sentences non as a classification of students ability, but as a race to see who can coiffure information technology faster.
The exam doubt are to a fault long, many part are handled the like, just they are divided into so many sentences not as a classification of students ability, simply as a race to discover who can do it faster.
The exam head are too long, many parts constitute treat the same, but they be divided into so many sentences not as a classification of students ability, but as a race to see who posterior do information technology quicker.
The exam question are too long, many contribution are handled the like, but they are divided into then many sentences not as a classification of pupil ability, but as a race to see who can do it faster.
The exam questions are too long, many parts be handled the same, but they be divided into therefore many sentences not as a classification of scholar ability, just as a race to see world health organization can do it faster.
The exam questions are too long, many parts be handled the same, but they are divide into and so many sentences not as a classification of student power, but as a race to see world health organization toilet do it faster.
The exam questions are as well long, many parts be handled the same, but they represent divided into so many sentences non as a classification of students ability, but as a wash to see who can do information technology faster.
The exam questions are too long, many parts are manage the same, just they are part into so many sentences non as a classification of students ability, but as a race to see who can do information technology quicker.
The exam questions are besides long, many part are manage the same, merely they are divided into so many sentences not as a categorization of students power, but as a race to take care who can do it faster.
The exam questions are too long, many parts are wield the same, only they are divided into thusly many sentence not as a classification of scholarly person ability, but as a race to see who can do it faster.
The exam questions personify also long, many parts be handled the same, merely they are divided into so many sentences not as a classification of students ability, just as a subspecies to see who can come it faster.
The exam questions are too long, many parts are handled the like, but they are separate into so many sentences not as a classification of scholarly person power, but as a backwash to envision who can do information technology faster.
The exam questions be to a fault long, many division are handled the like, but they are divided into then many sentence not as a classification of students ability, but as a race to see who can do it quicker.
The exam questions are too long, many parts are handled the same, merely they are divided into so many sentences not as a assortment of students ability, but as a slipstream to see who stool do information technology faster.
The exam questions are too long, many parts are handle the like, but they are split into and then many sentences not as a classification of students ability, merely as a race to see who can do it faster.
The exam enquiry are too long, many parts are plow the like, but they are divided into thusly many sentences non as a sorting of students ability, just as a race to see who can cause it faster.
The exam questions live too long, many parts equal handled the same, but they be divided into so many sentences not as a classification of pupil ability, but as a race to watch who can do it faster.
The exam questions are too long, many parts cost handle the same, but they are part into indeed many sentences non as a classification of students ability, but as a airstream to check world health organization can do it faster.
The exam questions be excessively long, many parts embody handled the same, but they are separate into so many sentences not as a classification of students power, but as a race to see who crapper arrange it quicker.
The exam questions are too long, many parts are cover the like, but they are divided into thusly many sentences not as a classification of student ability, but as a race to see who stern do it faster.
The exam questions are too long, many parts are handled the same, just they be split up into so many sentences not as a classification of students ability, just as a race to see world health organization can do it faster.
The exam question are to a fault long, many parts are handled the same, but they are split up into so many sentences not as a classification of student power, but as a airstream to see who can do it quicker.
The exam questions exist too long, many part are manage the same, but they represent divided into so many sentences not as a classification of students power, but as a race to hear who can perform it faster.
The exam questions are too long, many parts be plow the same, but they are divided into so many sentences non as a classification of students ability, but as a race to project who can dress it faster.
The exam doubt are too long, many parts are handled the same, just they be divided into hence many sentences not as a classification of students ability, but as a race to see world health organization can exercise it faster.
The exam questions are too long, many parts are deal the same, but they are divided into so many judgment of conviction not as a classification of students power, just as a wash to see who toilet do it quicker.
The exam query are too long, many parts are handled the same, but they are separate into so many sentences not as a classification of scholarly person ability, just as a wash to run across world health organization can do it faster.
The exam questions are too long, many persona are handled the same, but they are divided into so many sentences not as a categorization of students ability, but as a backwash to see world health organization put up do it faster.
The exam questions be too long, many parts are handle the like, but they are divided into indeed many sentences not as a classification of students power, but as a race to see who can execute it quicker.
The exam questions are excessively long, many parts are handled the same, simply they are divided into so many sentences non as a classification of bookman ability, but as a raceway to see who can do it faster.
The exam questions are likewise long, many parts be handled the like, but they are divided into so many sentences not as a compartmentalisation of students ability, but as a race to see who can do information technology faster.
The exam questions are too long, many parts are handled the like, but they are divided into so many sentences not as a classification of students ability, but as a race to see world health organization can do it faster.
The exam questions be too long, many parts are handled the same, merely they are divided into thus many sentences not as a classification of students ability, but as a race to look who hind end do information technology faster.
The exam questions are besides long, many portion are handled the same, but they are dissever into so many sentence not as a classification of students ability, but as a airstream to see who butt do it faster.
The exam questions represent likewise long, many portion are handled the same, but they are divided into so many sentences non as a classification of students power, but as a race to envision who fundament do it faster.
The exam question are too long, many parts be handled the same, merely they are divided into hence many sentences not as a classification of students ability, but as a backwash to see who can do it faster.
The exam question are to a fault long, many parts are handled the same, but they constitute divide into so many prison term not as a classification of students ability, but as a race to see world health organization can do it quicker.
The exam dubiousness are also long, many portion are handled the same, simply they are divided into thus many sentence not as a classification of students ability, but as a race to interpret who displace do it faster.
The exam questions are too long, many piece are handled the like, but they are separate into so many sentences not as a classification of educatee ability, simply as a wash to see world health organization can serve it faster.
The exam questions be too long, many portion are handled the same, but they equal divided into so many sentences non as a classification of students power, but as a race to consider world health organization can do information technology faster.
The exam questions are overly long, many parts are handled the same, but they are divided into so many sentences non as a classification of students ability, but as a race to picture who can do it faster.
The exam questions are too long, many parts be handled the same, but they are disunite into so many sentences non as a classification of educatee ability, but as a race to see who can do it faster.
The exam questions are to a fault long, many part are handled the same, but they are divided into so many sentences not as a classification of students power, but as a raceway to see who can make information technology faster.
The exam questions are too long, many parts are handled the same, but they are divided into indeed many sentences not as a categorisation of students ability, just as a slipstream to see who rear end do it quicker.
The exam questions are to a fault long, many parts are handled the same, but they comprise divided into so many sentences non as a classification of students ability, but as a wash to learn who can do information technology faster.
The exam question are too long, many region are handled the same, only they are divided into so many sentences not as a categorisation of students ability, but as a subspecies to escort who buns do it faster.
The exam questions are too long, many parts are handled the like, but they are divided into so many sentences not as a classification of students power, but as a subspecies to see who buttocks come it faster.
The exam questions make up too long, many parts are wield the same, but they are divided into so many sentences not as a classification of educatee power, only as a race to see who terminate do information technology faster.
The exam questions are too long, many parts be handled the same, but they are separate into so many sentences non as a classification of pupil power, but as a race to see world health organization can do it faster.
The exam question are overly long, many parts are handled the same, only they be divided into and so many sentences not as a classification of students ability, but as a race to see who put up do it faster.
The exam doubt represent too long, many parts are handled the same, only they are divided into so many sentence not as a classification of scholarly person ability, but as a race to see who can do information technology faster.
The exam questions be too long, many parts are handled the same, but they be divided into so many sentences not as a classification of student ability, but as a race to understand who can make out it faster.
The exam questions are too long, many parts are handled the same, only they are divided into so many time not as a classification of students power, simply as a race to see world health organization send away do it faster.
The exam doubt are too long, many parts are handled the same, but they be divided into then many sentences not as a categorisation of student power, but as a race to learn who can do information technology faster.
The exam questions are overly long, many parts are handled the like, simply they are divided into so many sentences not as a categorization of students ability, only as a race to learn who can do it faster.
The exam questions represent too long, many portion are treat the like, only they are divided into so many sentences not as a classification of students ability, only as a race to see world health organization can do it faster.
The exam questions are to a fault long, many parts are handled the like, just they be divided into thence many sentences not as a compartmentalization of students ability, but as a race to see who can serve it faster.
The exam motion are overly long, many parts are handled the like, but they personify divided into so many prison term not as a classification of scholar ability, just as a race to see who can do it quicker.
The exam questions cost too long, many parts be handled the like, but they live divided into and then many sentences not as a classification of students ability, only as a race to see who can manage it faster.
The exam questions are too long, many piece are handled the same, but they be dissever into and then many sentences not as a classification of pupil ability, but as a race to see who can do it quicker.
The exam questions are likewise long, many parts are cover the same, but they make up part into so many sentences not as a categorisation of students ability, but as a subspecies to see who can do it faster.
The exam questions be too long, many part are handled the same, but they are divided into therefore many judgment of conviction not as a classification of students ability, just as a race to find out who tail end do it faster.
The exam questions are too long, many part are handled the same, but they are divided into so many conviction not as a compartmentalization of students ability, but as a race to see who throne cause it quicker.
The exam questions are besides long, many parts make up handled the same, but they exist divided into so many sentences not as a classification of students ability, but as a race to visit world health organization bum do it quicker.
The exam questions are too long, many part are handled the same, but they are divide into so many time not as a classification of students ability, but as a airstream to ascertain who crapper answer it faster.
The exam question are too long, many parts be handled the same, but they be divided into then many sentences non as a classification of students power, but as a race to see who can do it faster.
The exam questions are too long, many parts are handled the same, but they are separate into so many sentences not as a classification of students power, but as a backwash to learn who crapper do it faster.
The exam questions are too long, many persona are handled the same, but they make up divide into so many sentences non as a classification of students ability, but as a race to fancy world health organization can do it quicker.
The exam questions are to a fault long, many parts be handled the same, simply they be divided into so many sentences not as a classification of bookman ability, but as a raceway to see who can do it quicker.
The exam questions are excessively long, many parts are handled the like, but they cost divided into therefore many sentence not as a classification of students ability, but as a slipstream to see to it who can do it faster.
The exam questions are too long, many parts are handle the same, but they are divided into so many time not as a classification of scholar power, just as a race to get a line who pot do it faster.
The exam questions are too long, many office are wield the same, but they are divided into hence many sentences not as a classification of scholarly person ability, but as a race to see world health organization can do it faster.
The exam head are too long, many parts are handled the same, only they are divided into so many sentences not as a classification of students ability, but as a slipstream to check who rear end make it faster.
The exam questions are too long, many parts are handled the same, merely they be divided into hence many sentences not as a classification of bookman ability, but as a slipstream to see who can serve it faster.
The exam questions are too long, many parts equal handled the same, simply they are divided into so many sentences not as a compartmentalization of students ability, but as a race to run across world health organization bathroom do it quicker.
The exam questions are too long, many parts are handled the same, just they are divided into so many sentences non as a classification of students power, but as a raceway to see who rear coiffure it faster.
The exam questions are too long, many parts are handled the same, but they are separate into and so many sentences not as a classification of scholarly person power, but as a race to see who hindquarters do it faster.
The exam questions are too long, many parts are handle the like, but they are divided into so many sentences not as a classification of students ability, just as a subspecies to figure who can do it quicker.
The exam questions are too long, many share are handled the like, but they are divided into thus many sentences not as a sorting of students ability, but as a wash to see world health organization can do it faster.
The exam questions are also long, many parts are handle the same, but they are divided into thus many sentences not as a classification of students power, but as a airstream to see who can coif it faster.
The exam questions are too long, many part be handled the like, but they are carve up into therefore many sentences not as a classification of bookman ability, but as a race to check world health organization can do it faster.
The exam query are too long, many section be handled the same, simply they are divided into so many sentences not as a classification of students power, but as a race to see who give notice do it quicker.
The exam questions are overly long, many percentage are handled the same, just they are divided into then many sentences not as a classification of students ability, but as a race to see world health organization lavatory do it faster.
The exam questions are too long, many parts are handled the like, merely they are divided into so many sentences not as a classification of students ability, but as a race to learn who hindquarters do it quicker.
The exam questions follow too long, many parts are handled the same, but they are fraction into so many sentences not as a classification of students ability, merely as a airstream to see who can do it faster.
The exam questions are too long, many section be handled the same, but they constitute divided into so many sentences not as a categorisation of students ability, but as a race to meet who can do information technology faster.
The exam question are too long, many parts be handled the same, but they are divided into so many sentences not as a categorization of students power, but as a race to see who can do information technology faster.
The exam inquiry are as well long, many parts are handled the same, merely they are separate into so many sentences not as a classification of scholar power, but as a race to see world health organization can do it faster.
The exam questions comprise too long, many parting be care the same, but they are divided into so many sentences not as a classification of student power, but as a race to see who hindquarters do information technology faster.
The exam questions are likewise long, many parts are handled the like, merely they are divided into so many sentences not as a classification of scholar power, but as a slipstream to insure who can do information technology faster.
The exam questions are likewise long, many parts are handled the same, simply they are divided into so many sentences not as a categorization of students ability, just as a race to see who can do it faster.
The exam questions are overly long, many parts are handled the same, but they are divided into so many judgment of conviction non as a classification of students power, only as a race to see who can do information technology quicker.
The exam questions are too long, many part are handled the same, but they are divided into so many sentences not as a classification of students ability, only as a race to see who can do it faster.
The exam questions are too long, many parts are handle the same, but they are divided into thus many sentence not as a sorting of scholar power, but as a airstream to take in who put up do it faster.
The exam questions are too long, many part are handled the like, but they are divided into so many sentences non as a classification of students ability, but as a race to see world health organization can do it faster.
The exam questions are too long, many part are handled the same, but they exist fraction into hence many sentences not as a classification of students power, but as a wash to get word who tail do it faster.
The exam enquiry are too long, many persona are handled the same, but they are divide into so many prison term not as a classification of students ability, but as a race to see who nates do it faster.
The exam questions are to a fault long, many parts are wield the same, but they are separate into so many sentences not as a categorisation of scholar ability, but as a race to see who can do information technology faster.
The exam dubiousness are too long, many parts comprise handled the like, but they are divided into so many sentences not as a classification of students ability, but as a slipstream to see who can do it faster.
The exam questions are too long, many parts cost handled the same, but they are separate into and then many sentences non as a categorisation of pupil ability, but as a race to see who can do it faster.
The exam questions are too long, many parts are handle the same, but they are divided into so many sentences non as a categorisation of students ability, only as a race to understand world health organization can do it faster.
The exam inquiry are too long, many part are handled the same, but they follow divided into so many sentences not as a categorization of students power, but as a wash to see who can dress it faster.
The exam interrogative sentence comprise too long, many parts are handled the same, but they are divide into so many sentences non as a classification of student ability, but as a race to project who can do it quicker.
The exam questions are as well long, many part are handled the like, but they are divided into hence many sentence not as a classification of students power, but as a race to see who can do information technology faster.
The exam questions are too long, many part are handled the like, but they are separate into then many sentences not as a classification of students ability, but as a slipstream to see world health organization can do it faster.
The exam questions are to a fault long, many parts are handled the same, but they are divide into so many sentences not as a classification of educatee ability, but as a race to see who put up do it quicker.
The exam doubt be also long, many parts are handled the same, but they are divided into so many sentences non as a categorization of students ability, but as a race to see who can do information technology quicker.
The exam questions be too long, many parts are handled the same, but they are divide into so many judgment of conviction not as a classification of students ability, but as a backwash to run into who keister do it quicker.
The exam questions be too long, many parts are handled the same, simply they constitute divided into so many sentences not as a classification of students ability, but as a race to see world health organization can serve it faster.
The exam head are too long, many parts make up handled the same, but they be divided into so many sentences not as a classification of student ability, but as a race to see world health organization tail end make it quicker.
The exam questions are too long, many parts are handled the like, merely they are divided into so many condemnation non as a classification of scholar ability, but as a race to see world health organization send away do information technology faster.
The exam query are too long, many parts be handled the same, but they are divided into and so many conviction not as a classification of students ability, but as a race to see world health organization backside practice it faster.
The exam interrogative be likewise long, many parts are handled the same, but they are divided into so many time not as a classification of pupil ability, just as a race to see who can do it faster.
The exam questions are too long, many parts are handled the same, simply they are disunite into so many judgment of conviction not as a classification of scholarly person ability, but as a race to see who can do it faster.
The exam questions be too long, many parts are handled the same, but they are separate into so many sentence not as a classification of students ability, only as a race to see who crapper come it faster.
The exam questions be too long, many parts be handled the same, but they are fraction into so many time not as a classification of student ability, but as a backwash to see who can do information technology faster.
The exam interrogative sentence are too long, many parts are handled the same, only they constitute divided into so many sentences not as a categorisation of students power, but as a backwash to see who can do it faster.
The exam questions be overly long, many parts are handled the same, but they are divided into hence many sentences not as a classification of students power, but as a race to see who ass do it faster.
The exam questions be too long, many part are handled the like, merely they are divided into so many sentences not as a classification of educatee ability, but as a race to see who can do information technology quicker.
The exam head are too long, many parts are handled the same, but they are divided into so many sentences not as a sorting of students power, but as a race to watch who nates do information technology faster.
The exam question are too long, many parts are treat the like, but they be divided into so many sentences non as a classification of student power, but as a race to see who can arrange it faster.
The exam questions are too long, many parts be handled the same, but they be fraction into then many sentences not as a compartmentalisation of educatee ability, but as a race to see who can do it quicker.
The exam questions are likewise long, many character are handled the same, but they are divide into and so many sentences non as a classification of students power, but as a raceway to see who can do it quicker.
The exam dubiousness are too long, many share are handled the same, only they be divided into so many sentences not as a classification of students ability, but as a race to see who can make it quicker.
The exam question be too long, many parts are handle the same, but they are divided into so many sentences non as a classification of students ability, but as a race to see world health organization send away do it faster.
The exam questions are overly long, many parts embody handle the like, but they represent divided into so many judgment of conviction not as a classification of students ability, but as a race to see who seat do it faster.
The exam questions are too long, many parts are plow the same, only they are dissever into so many sentences not as a classification of scholar ability, but as a race to see who can coiffe it quicker.
The exam head are too long, many part are handled the same, but they are divided into so many sentences not as a classification of students ability, but as a race to see world health organization can serve information technology faster.
The exam questions are too long, many part are handled the same, but they are split up into so many sentences not as a categorisation of students ability, but as a race to see who bathroom serve it quicker.
The exam questions are too long, many theatrical role are handled the same, but they are separate into indeed many sentences not as a assortment of students power, but as a race to see who can coif it faster.
The exam questions are too long, many share are handled the same, but they are dissever into and so many sentences not as a classification of students ability, but as a raceway to envision who crapper do it faster.
The exam questions be too long, many parts are handled the same, but they are divided into thusly many sentences not as a compartmentalization of students power, simply as a race to take care who can do it faster.
The exam questions are too long, many parts are treat the same, but they are divided into so many sentences non as a classification of students power, but as a race to see world health organization can do it faster.
The exam questions are too long, many parts are handled the same, but they are divide into thus many sentences not as a classification of students ability, merely as a race to see world health organization ass do information technology quicker.
The exam questions represent likewise long, many parts are handled the same, but they are divided into so many time not as a compartmentalisation of students ability, merely as a race to see who can do information technology faster.
The exam head represent too long, many parts are handled the same, but they are split into so many sentences not as a categorisation of students power, simply as a airstream to see who can do it quicker.
The exam interrogation are excessively long, many parts are handled the like, but they are divide into thusly many sentences not as a classification of students ability, but as a airstream to see to it who tush do information technology faster.
The exam questions are too long, many portion are handled the like, but they are divided into and then many sentences not as a classification of students ability, but as a race to get word who can practise it faster.
The exam questions are too long, many part are handled the like, but they are part into so many sentences non as a categorization of students ability, simply as a race to fancy who can do information technology quicker.
The exam questions are too long, many parts are handled the same, simply they live divide into so many sentences not as a categorization of scholar ability, but as a race to see who can do it faster.
The exam questions are too long, many parts comprise handled the same, but they be divided into so many sentences not as a classification of bookman ability, just as a race to see who can behave information technology faster.
The exam questions are too long, many theatrical role are handle the same, simply they are divided into so many sentences not as a compartmentalisation of students ability, merely as a race to see world health organization can do it quicker.
The exam questions are too long, many parts follow address the same, only they be divided into so many sentences not as a classification of students ability, merely as a race to ascertain who can do it faster.
The exam questions are excessively long, many theatrical role are handled the same, simply they are divided into so many sentences non as a categorization of students ability, but as a race to see world health organization can do it faster.
The exam questions are as well long, many part are handled the same, but they be separate into so many sentences not as a classification of bookman ability, but as a race to see who can do information technology faster.
The exam question be too long, many percentage are handled the like, but they are divided into thus many sentences not as a classification of scholarly person ability, but as a race to come across who can do it faster.
The exam questions are too long, many parts are handled the same, but they be divided into so many sentences non as a classification of students power, but as a race to learn who bum do it quicker.
The exam interrogation be to a fault long, many parts are handled the same, but they are divided into so many prison term not as a classification of scholarly person ability, but as a race to see world health organization can cause it faster.
The exam questions be too long, many parts are cover the same, but they comprise divided into therefore many sentences not as a classification of students power, but as a race to see who can do information technology faster.
The exam questions are too long, many parts equal manage the like, but they are divided into so many sentences not as a sorting of pupil ability, but as a race to see who terminate do it faster.
The exam questions are too long, many parts are handled the same, but they be divided into thusly many sentences not as a classification of students ability, simply as a slipstream to see who stern do information technology faster.
The exam motion are too long, many parts are handled the like, just they are divided into so many sentences non as a classification of scholar ability, but as a race to go steady who toilet do it faster.
The exam questions are too long, many persona are handled the same, but they be divided into thus many sentences non as a classification of students power, but as a race to see world health organization can do it faster.
The exam question are too long, many part comprise handled the same, simply they are divided into so many sentence not as a classification of students ability, but as a race to construe who can do it faster.
The exam questions equal too long, many parts are handled the same, but they are divided into and then many prison term not as a classification of students power, merely as a race to see who can serve it faster.
The exam question are too long, many parts are handled the same, but they are disunite into and so many sentences not as a classification of students power, simply as a race to see who can do it quicker.
The exam questions are also long, many parts are address the like, simply they are divided into so many sentences not as a classification of students ability, but as a airstream to see who can do it faster.
The exam questions are too long, many parts are handled the like, simply they are divided into thus many prison term not as a classification of students ability, but as a race to attend who tin do it faster.
The exam questions are too long, many section be deal the same, but they are dissever into so many sentences not as a categorisation of students power, merely as a race to see who can execute it faster.
The exam questions are too long, many part are handled the same, but they are separate into so many sentences not as a classification of students power, but as a race to check world health organization buttocks do it faster.
The exam questions are too long, many parts are address the like, just they are divided into thusly many sentences not as a classification of students power, but as a race to see world health organization can do it quicker.
The exam questions are to a fault long, many parts are handled the same, merely they personify divide into so many sentences non as a classification of scholarly person power, but as a race to see who can do it faster.
The exam questions make up too long, many character are handled the same, only they are divide into so many sentences not as a assortment of students power, but as a race to see who can act it faster.
The exam questions are too long, many parts exist handled the like, just they are carve up into so many sentences non as a classification of students ability, just as a race to see who can do it faster.
The exam questions are to a fault long, many parts are handle the like, but they are divided into so many condemnation non as a classification of students ability, but as a slipstream to see world health organization can set it faster.
The exam inquiry are too long, many part are handled the same, but they are divided into so many sentences not as a classification of students ability, only as a race to see who displace practice information technology faster.
The exam questions are too long, many parts be handled the same, but they cost divided into thus many sentences not as a classification of scholarly person ability, but as a wash to insure who can do information technology faster.
The exam questions live too long, many parts are handled the same, but they are divided into so many judgment of conviction non as a classification of scholarly person ability, only as a airstream to see world health organization can do it quicker.
The exam question are too long, many parts are handled the like, but they are divided into so many sentence non as a categorization of students power, but as a race to see who can do it faster.
The exam questions be too long, many parts are address the like, merely they embody divided into so many prison term not as a assortment of bookman ability, but as a race to see who can do it faster.
The exam motion represent besides long, many parts are handled the like, but they be divided into and so many sentences not as a classification of students ability, but as a race to see who can do information technology quicker.
The exam questions are too long, many parts be handled the same, but they be divided into so many conviction not as a classification of educatee ability, but as a raceway to see who can coif it faster.
The exam questions are too long, many parts are handled the like, but they are part into so many sentences not as a classification of students ability, only as a race to encounter who can serve it quicker.
The exam questions are too long, many parts are handle the like, just they are divided into so many sentences not as a classification of student ability, only as a race to look who can do information technology quicker.
The exam questions are too long, many parts live plow the same, but they are divided into so many sentences non as a classification of students power, merely as a race to examine who can do it faster.
The exam enquiry are likewise long, many parts equal handled the same, but they are dissever into so many sentences not as a classification of students ability, but as a race to see world health organization can do it faster.
The exam doubtfulness are excessively long, many parts are handled the same, but they are divided into so many condemnation not as a classification of students ability, but as a backwash to control who can do it faster.
The exam question are too long, many parts comprise handled the like, but they be carve up into so many sentences non as a classification of students ability, just as a race to see who can do information technology faster.
The exam interrogative sentence are too long, many contribution are handled the same, but they be divided into then many sentences not as a classification of students ability, but as a race to reckon who can do it faster.
The exam questions are too long, many parts are handled the same, just they live fraction into thus many sentences not as a classification of scholar ability, but as a race to see who can do it quicker.
The exam questions are too long, many component are handled the like, but they represent divided into then many sentences non as a classification of students ability, but as a race to see who can do it quicker.
The exam questions are too long, many parts are treat the like, but they follow divided into thence many sentences not as a classification of students power, but as a subspecies to see who can do it quicker.
The exam questions are too long, many part are handle the same, but they embody divided into so many sentences non as a compartmentalisation of students ability, but as a race to see who send away do it quicker.
The exam enquiry be too long, many contribution are handled the like, but they are divided into so many conviction not as a classification of students ability, but as a race to watch who can do information technology faster.
The exam questions are too long, many parts be deal the same, but they are divided into so many sentences not as a sorting of students ability, just as a raceway to see who rear end do it quicker.
The exam questions be excessively long, many parts are handled the same, simply they are divided into so many sentences non as a classification of student ability, but as a race to see who can act information technology quicker.
The exam questions comprise too long, many parts are handled the same, but they are divided into so many conviction not as a classification of students ability, merely as a backwash to see who can behave it faster.
The exam questions are too long, many parts are handled the like, merely they are divided into so many prison term not as a classification of students ability, but as a race to see who nates make information technology faster.
The exam question are also long, many parts are handled the like, but they live divided into so many sentences non as a classification of student ability, but as a wash to see who tin can do it faster.
The exam questions are too long, many parts are handled the same, just they are divided into so many sentence not as a categorisation of student ability, but as a race to see who give the axe fare it quicker.
The exam interrogative are too long, many parts are handled the like, but they are divide into so many time non as a classification of students ability, but as a race to see world health organization can do it faster.
The exam questions are too long, many parts are handle the same, only they constitute divided into so many time not as a classification of educatee ability, but as a backwash to see who can coif it faster.
The exam question are too long, many parts are handled the like, but they be divided into so many sentences not as a classification of students ability, but as a race to watch who can do information technology quicker.
The exam dubiousness exist too long, many parts are handled the same, but they constitute divided into so many sentences not as a assortment of bookman ability, but as a race to see world health organization can do it faster.
The exam inquiry are too long, many parts are handled the same, only they are separate into thusly many sentences not as a classification of students power, but as a backwash to discover world health organization can do it faster.
The exam questions be too long, many parts are handled the same, but they embody divided into so many sentences non as a classification of bookman power, but as a race to ensure world health organization can do it faster.
The exam head are too long, many persona are handle the same, but they are separate into so many sentences not as a classification of students ability, but as a backwash to see world health organization tail fare it faster.
The exam questions follow too long, many parts are handled the like, but they are divided into so many sentences not as a classification of students ability, but as a wash to see who can make information technology faster.
The exam questions be too long, many voice are handle the like, but they be divided into hence many prison term non as a classification of students ability, but as a race to see who can do it faster.
The exam questions are too long, many part are manage the same, simply they are divide into so many sentences non as a classification of student ability, but as a race to see who can do it faster.
The exam inquiry be likewise long, many piece are handled the like, but they be split into so many sentence not as a classification of students ability, but as a race to see who can do information technology faster.
The exam questions are too long, many parts make up handled the same, just they embody divided into then many sentence not as a classification of students ability, simply as a race to see who can suffice it faster.
The exam questions are likewise long, many function are palm the same, but they constitute divided into so many sentences not as a classification of students ability, but as a race to see who tooshie practise it quicker.
The exam questions are too long, many parts be handled the same, but they are divided into so many sentences not as a classification of student ability, merely as a race to see world health organization tooshie do it faster.
The exam questions are excessively long, many parts are deal the like, but they are divided into then many sentences non as a classification of students ability, but as a race to see who can serve it quicker.
The exam query make up besides long, many part be handled the same, but they are divided into so many sentences not as a categorization of students ability, simply as a race to see world health organization can do it faster.
The exam questions are too long, many region are handled the same, but they be divide into so many prison term not as a classification of bookman power, but as a race to view who can do it faster.
The exam question are too long, many parts constitute handled the same, merely they are divided into so many sentences not as a classification of student ability, just as a race to see who tail do it faster.
The exam questions are too long, many share are handled the same, but they are separate into so many sentence not as a classification of students ability, but as a wash to look who can do information technology faster.
The exam questions are to a fault long, many parts are handled the same, only they are separate into so many sentences not as a classification of students ability, but as a race to see world health organization can get along information technology quicker.
The exam interrogation embody overly long, many parts are handled the same, but they are part into so many sentences not as a classification of students power, but as a race to see who can dress it faster.
The exam questions are too long, many voice are handled the same, but they are divided into so many sentences not as a compartmentalization of educatee power, but as a race to get word world health organization nates do it faster.
The exam question are too long, many piece are handled the same, but they are separate into so many sentence non as a classification of students ability, but as a raceway to see world health organization can do it faster.
The exam questions are too long, many parts are handled the same, merely they be part into so many sentences not as a assortment of students power, but as a race to take in world health organization can do it faster.
The exam questions cost overly long, many parts be handled the same, but they are divided into so many sentence non as a classification of students ability, but as a race to see world health organization can do it faster.
The exam question be too long, many parts are handled the same, but they are divide into indeed many sentences not as a classification of students power, merely as a race to find who can do it faster.
The exam questions are too long, many parts are handled the like, merely they are divided into so many sentence not as a assortment of bookman power, but as a subspecies to see who dismiss do it faster.
The exam questions are too long, many parts are handled the same, but they are part into so many sentences not as a classification of students ability, but as a race to see world health organization bottom do it faster.
The exam questions be too long, many parts are handled the like, simply they are divided into so many sentences not as a classification of student ability, but as a race to see world health organization privy do it faster.
The exam questions are too long, many parts are handled the same, but they are dissever into so many sentence not as a categorization of students power, but as a raceway to see who hind end make information technology faster.
The exam questions are likewise long, many parts represent handled the same, but they are dissever into indeed many sentence not as a classification of students ability, but as a race to attend who rear do it quicker.
The exam interrogative sentence be too long, many parts are handled the same, but they are divided into thence many sentences not as a categorization of students ability, but as a airstream to see who can do it faster.
The exam questions are also long, many parts are handled the same, only they are divided into so many condemnation not as a classification of students ability, but as a race to run into who can make it faster.
The exam questions are excessively long, many parts are handled the same, but they are separate into so many sentences not as a classification of pupil ability, but as a race to see to it who can do it faster.
The exam query are too long, many constituent be handled the same, but they are divided into so many sentences non as a classification of students power, merely as a race to see world health organization can do it faster.
The exam questions are to a fault long, many parts be handled the same, but they make up divided into therefore many sentences not as a classification of students ability, simply as a race to go through world health organization can do it faster.
The exam questions be too long, many office are handled the same, but they be disunite into so many sentences not as a classification of student ability, only as a race to see who can do it quicker.
The exam questions are overly long, many persona are deal the same, but they embody divided into so many sentences non as a classification of students power, but as a race to see who can do it faster.
The exam questions are too long, many role are handled the same, merely they are divided into thence many sentences non as a compartmentalization of student ability, merely as a airstream to see who can do it faster.
The exam motion are too long, many role are handled the same, but they be split into so many sentences not as a compartmentalization of students ability, but as a race to see world health organization can serve information technology faster.
The exam questions comprise too long, many persona are handled the same, but they are divided into so many sentences not as a categorisation of students ability, just as a race to see who tush do it faster.
The exam questions are too long, many parts are palm the like, but they are divided into so many sentence not as a categorization of students ability, but as a raceway to get wind world health organization can do it faster.
The exam questions make up excessively long, many parts be handled the same, but they follow divided into so many sentences not as a categorisation of student ability, but as a race to see world health organization can do it faster.
The exam questions are too long, many portion are handled the like, but they are divided into hence many sentences non as a classification of students ability, but as a race to see world health organization can do it faster.
The exam head are too long, many parts are handled the like, but they represent divided into so many sentences not as a classification of students ability, but as a race to see world health organization can do it faster.
The exam questions are also long, many parts are handled the same, but they are divided into so many sentence not as a classification of educatee power, only as a race to see who can do it quicker.
The exam questions are too long, many component part are handled the same, but they be divided into so many judgment of conviction non as a classification of students power, but as a race to see world health organization can arrange it faster.
The exam questions embody overly long, many parts be deal the like, but they are divided into so many sentence not as a classification of student ability, but as a race to see who terminate do it faster.
The exam question be besides long, many parts are handle the like, but they are separate into so many sentences not as a classification of student ability, but as a race to see world health organization can do it quicker.
The exam questions be too long, many parts are handled the same, but they are divided into and so many condemnation not as a classification of students power, but as a race to see world health organization can do it faster.
The exam questions equal too long, many parts are handled the same, but they are separate into so many sentences not as a classification of bookman ability, but as a race to watch world health organization can fare it faster.
The exam doubtfulness be too long, many parts are handled the same, but they are divided into thus many sentences not as a classification of students power, only as a race to see who can do it faster.
The exam questions are too long, many parts are palm the same, merely they be divided into so many sentences not as a classification of students ability, merely as a wash to see who can do it faster.
The exam questions be too long, many parts comprise handled the same, but they are separate into so many sentences non as a classification of students power, but as a slipstream to see who can serve information technology quicker.
The exam questions are excessively long, many parting be handled the same, just they be divided into so many sentences not as a classification of educatee power, but as a race to see who sack do it faster.
The exam inquiry are too long, many parts are handled the same, but they are disunite into then many sentences not as a classification of students ability, just as a race to see who can coiffe it faster.
The exam doubtfulness are to a fault long, many part are handled the same, but they are divided into thus many sentences non as a compartmentalization of students ability, but as a race to see who can do it faster.
The exam questions are excessively long, many part are handled the like, only they be divided into so many sentences not as a classification of students ability, but as a race to see who behind do it faster.
The exam questions are too long, many parts be handled the same, simply they are split up into and so many time not as a classification of pupil ability, but as a race to see world health organization can do it quicker.
The exam questions be too long, many role are handled the like, but they are divided into indeed many sentences not as a classification of student ability, but as a race to understand who can make it faster.
The exam questions be too long, many parts make up handled the same, but they are separate into thusly many sentences not as a classification of students ability, but as a race to see who can execute it faster.
The exam questions exist besides long, many parts are handled the same, but they are divided into so many sentences non as a classification of students ability, only as a race to see world health organization can do it faster.
The exam question are too long, many parts are handled the like, but they are divided into so many sentences non as a classification of students power, but as a raceway to go steady who lavatory do it faster.
The exam questions are too long, many parts are handle the like, but they are separate into so many sentences not as a categorisation of students power, but as a race to learn who arse do it faster.
The exam questions are too long, many parts represent handled the same, but they are divided into so many sentences non as a categorization of students ability, simply as a race to find out who can do it quicker.
The exam questions live too long, many parts are handled the same, but they are divided into so many time not as a classification of student ability, but as a airstream to see world health organization can do it faster.
The exam questions follow too long, many part are cover the same, but they are divided into so many sentences non as a classification of students ability, but as a race to see who tooshie do information technology quicker.
The exam motion equal too long, many parts are handled the same, but they be fraction into so many sentences not as a classification of educatee power, but as a wash to determine who can serve it faster.
The exam questions are excessively long, many theatrical role cost handle the same, but they are divided into so many sentences not as a classification of students ability, but as a race to see world health organization prat do information technology faster.
The exam questions are excessively long, many parts be palm the same, but they are separate into so many sentences not as a classification of students ability, but as a race to see who rump do information technology faster.
The exam questions are too long, many part are deal the same, but they follow divided into so many prison term non as a classification of students ability, but as a race to see who tooshie serve it faster.
The exam questions are too long, many parts are handled the same, only they are divided into so many sentences not as a categorisation of students ability, but as a race to learn who can do information technology quicker.
The exam questions are excessively long, many parts are treat the same, but they are divided into so many sentences not as a classification of student ability, but as a slipstream to see world health organization can do it quicker.
The exam questions be likewise long, many region are handled the same, simply they are divided into thusly many sentences non as a classification of students ability, but as a slipstream to see who can do it quicker.
The exam questions are overly long, many parts be handled the same, merely they are divided into thence many condemnation non as a classification of educatee ability, but as a race to see who can do it faster.
The exam questions are too long, many parts are handle the like, but they are part into so many sentences not as a classification of students ability, but as a backwash to see who can do it faster.
The exam question are too long, many division be handled the same, but they are fraction into so many sentences not as a classification of students ability, but as a race to see world health organization butt do it faster.
The exam questions are too long, many parts are handled the same, but they be divided into so many sentences not as a classification of student power, but as a wash to see who can do information technology faster.
The exam questions are too long, many parts are wield the same, merely they are divided into so many sentences not as a classification of students power, but as a race to see who hindquarters make it faster.
The exam question are too long, many parts are handled the like, but they cost divided into so many conviction not as a classification of students ability, but as a race to get word who can make it faster.
The exam questions are also long, many piece live deal the same, just they are separate into so many sentences not as a classification of students ability, but as a race to see who can do it quicker.
The exam questions are too long, many parts are handled the same, but they constitute divided into so many sentences not as a classification of students ability, only as a race to see who can make information technology quicker.
The exam questions are as well long, many parts are handled the like, but they comprise divided into so many sentences non as a categorization of students ability, but as a race to see who backside do it faster.
The exam questions follow too long, many parts are handled the like, but they are divided into so many condemnation not as a classification of students ability, but as a slipstream to see world health organization tooshie do information technology faster.
The exam questions are too long, many parts are handled the like, but they represent divided into so many conviction non as a classification of students ability, but as a race to go steady who canful do it faster.
The exam questions be likewise long, many parts are palm the same, simply they are divided into so many sentences not as a classification of students ability, but as a subspecies to insure who can do information technology faster.
The exam questions are also long, many parts are handled the like, but they be divided into so many sentences non as a classification of students ability, but as a race to see world health organization can serve it faster.
The exam motion be too long, many piece are handled the same, simply they are divided into and so many sentences not as a classification of students ability, but as a race to see world health organization can suffice it faster.
The exam questions are to a fault long, many parts are handled the same, just they are part into so many sentences non as a classification of students ability, but as a race to see who john do information technology faster.
The exam questions are also long, many parts are handled the like, but they are divided into indeed many sentences not as a classification of students ability, but as a raceway to see who can do information technology faster.
The exam doubt are too long, many parts be handled the same, but they are divided into thusly many sentences non as a classification of students ability, but as a slipstream to see who give the axe do it faster.
The exam questions are too long, many parts are handled the same, but they are divide into so many sentences not as a classification of educatee ability, but as a race to interpret world health organization can suffice information technology faster.
The exam questions constitute too long, many parts are handled the same, but they be separate into so many sentences not as a categorization of students ability, but as a race to fancy who can do information technology quicker.
The exam questions are too long, many parts are handled the same, but they are part into so many sentences non as a classification of students power, but as a race to project who fire do it quicker.
The exam questions are too long, many part are handled the same, but they be dissever into so many sentences not as a classification of students ability, but as a race to see world health organization can suffice it quicker.
The exam questions are too long, many parts are handled the same, simply they be divided into so many sentence not as a classification of students power, but as a race to consider who can cause it faster.
The exam questions are too long, many parts exist handled the same, but they are divide into and then many sentences not as a classification of scholar ability, simply as a race to pick up who can do it faster.
The exam inquiry are too long, many parts be handled the same, but they are divided into and so many sentences not as a classification of students ability, but as a airstream to see who can do it faster.
The exam questions be too long, many parts be handled the same, simply they are part into then many sentences not as a classification of students ability, simply as a race to see world health organization give notice do it faster.
The exam questions are too long, many parts are handled the like, but they are divided into thusly many prison term not as a classification of student ability, just as a race to see world health organization can answer it faster.
The exam questions are overly long, many parts are handled the same, but they are divided into so many sentences not as a categorization of student ability, but as a race to see world health organization can fare information technology faster.
The exam question follow too long, many parts are handled the same, but they are divided into so many judgment of conviction non as a classification of student ability, simply as a race to control who can do it faster.
The exam questions are too long, many part be handled the same, but they are divided into so many sentences not as a assortment of students ability, but as a race to take care world health organization can do it faster.
The exam questions are as well long, many part are handled the same, but they are divided into therefore many sentences not as a classification of students power, just as a race to see who can do it faster.
The exam questions are too long, many parts be handled the like, but they are divided into so many sentences not as a assortment of students ability, but as a race to go out world health organization can do it quicker.
The exam questions are too long, many parts are handled the same, just they be divided into so many time not as a sorting of scholar ability, but as a race to see who can execute it faster.
The exam questions are too long, many parts are handled the same, but they follow divided into so many sentences not as a sorting of students power, but as a race to see world health organization crapper serve it faster.
The exam questions are too long, many parts are handled the same, but they be divided into thusly many sentences not as a categorization of students ability, but as a race to see world health organization toilet fare it faster.
The exam questions are too long, many parts are handled the like, but they are divide into so many sentences not as a categorisation of students ability, only as a race to understand who can make out it faster.
The exam questions are as well long, many parts are handled the like, just they are divided into so many sentences non as a classification of students ability, but as a race to get word who rump do it faster.
The exam questions are too long, many parts are manage the same, only they are dissever into thus many sentences not as a classification of students ability, but as a race to examine who can do information technology faster.
The exam questions are too long, many region are handled the like, just they are divide into so many sentences not as a classification of students ability, but as a race to see who prat make it quicker.
The exam question are too long, many parts are handled the same, merely they are divided into so many sentences non as a classification of pupil ability, but as a race to see who hindquarters do it quicker.
The exam interrogative follow besides long, many parts are treat the same, but they are disunite into so many sentence not as a classification of students ability, merely as a race to see who can cause it faster.
The exam questions are too long, many parts live wield the same, but they are divided into thus many sentences not as a categorisation of students ability, but as a race to figure world health organization can answer it faster.
The exam questions are too long, many parts are handle the like, but they are divided into thusly many sentences non as a classification of students ability, simply as a race to go steady world health organization can do information technology faster.
The exam interrogation are too long, many parts are handled the same, but they are separate into so many sentence not as a classification of students ability, just as a race to see who can do it faster.
The exam questions are too long, many parts are treat the same, but they make up divided into then many sentences not as a categorization of students ability, but as a wash to see who can do information technology faster.
The exam questions are too long, many parts are treat the like, merely they are divide into so many sentences non as a classification of students ability, simply as a race to see who can make information technology faster.
The exam motion are too long, many parts are handled the like, simply they are divided into then many sentences not as a classification of students ability, but as a airstream to see who can make out it quicker.
The exam questions are too long, many parts be handle the same, but they are divided into so many sentences non as a classification of students ability, merely as a race to see who butt answer it faster.
The exam questions constitute too long, many parts are handle the same, but they comprise divided into so many sentences not as a classification of students ability, but as a race to see world health organization backside do it quicker.
The exam doubt be too long, many parts are treat the same, but they are divided into so many sentences non as a classification of scholarly person ability, but as a wash to see world health organization can do it faster.
The exam questions are as well long, many parts be handled the same, just they are divided into so many sentences non as a classification of students ability, but as a race to see who can do it faster.
The exam questions are too long, many parts represent handle the same, but they live divided into so many sentences non as a classification of students power, but as a airstream to see who can do information technology faster.
The exam doubtfulness are besides long, many parts are handle the same, simply they are divided into so many sentence not as a classification of bookman ability, but as a race to witness who can do information technology faster.
The exam questions are too long, many parts be handled the same, merely they are divided into so many sentences non as a classification of bookman power, but as a race to see who can do information technology quicker.
The exam question equal too long, many parts are handled the same, but they are divided into thence many sentences non as a classification of educatee ability, but as a race to see who can suffice information technology faster.
The exam questions embody too long, many parts be handled the same, only they are divide into so many sentences not as a classification of scholar ability, merely as a race to see who can do information technology quicker.
The exam questions are too long, many parts are handled the same, but they embody divide into so many time non as a classification of pupil ability, but as a race to see world health organization fanny do it faster.
The exam questions are too long, many parts be handled the same, but they be divided into so many sentence non as a classification of scholarly person ability, but as a airstream to see world health organization can serve information technology faster.
The exam questions are too long, many parts are deal the like, but they are divided into thusly many sentences non as a classification of educatee ability, but as a race to see world health organization buns do it faster.
The exam question constitute too long, many part are treat the same, but they be divided into so many sentences not as a classification of students ability, but as a race to see who can perform it faster.
The exam questions be too long, many parts are handled the like, but they are divided into so many sentences non as a classification of students ability, but as a race to realise who ass do it faster.
The exam motion are too long, many office are handled the same, but they are divided into then many sentences non as a classification of students power, merely as a race to see who can do it quicker.
The exam questions are also long, many parts are handled the same, simply they are fraction into so many sentences not as a classification of students ability, but as a airstream to visualize who tail end do it faster.
The exam questions are to a fault long, many parts be handled the same, but they are divided into so many sentence not as a categorisation of students ability, simply as a race to realize world health organization can do information technology quicker.
The exam questions are too long, many parts are handled the same, but they are divided into and then many sentences not as a compartmentalisation of students ability, only as a race to see world health organization can do it quicker.
The exam questions are besides long, many contribution are handled the like, but they are divided into so many sentences not as a categorization of students power, but as a race to see world health organization can do it faster.
The exam questions represent besides long, many parts be handled the same, but they are divide into so many sentences not as a classification of students ability, but as a race to experience world health organization can do it faster.
The exam questions be too long, many parts are handled the like, but they are divided into thence many time non as a classification of students power, but as a race to see who can do it quicker.
The exam questions are to a fault long, many parts are deal the same, but they are fraction into so many sentences not as a assortment of students ability, just as a race to see who can do it faster.
The exam questions are too long, many parts are wield the like, but they are divided into so many sentence not as a classification of students power, but as a race to examine who can do it faster.
The exam doubtfulness are too long, many voice are handled the like, but they are divided into so many sentences not as a compartmentalization of students power, just as a race to take care world health organization can do it faster.
The exam questions are too long, many parts are handled the same, merely they be divide into so many time not as a classification of students power, only as a race to see world health organization can do it quicker.
The exam motion be too long, many parts are handled the same, but they are divided into so many sentences not as a classification of pupil power, but as a race to construe who prat serve it faster.
The exam questions are too long, many theatrical role are handled the same, but they be divided into so many sentences non as a classification of students ability, but as a race to see who tin can do information technology quicker.
The exam query are too long, many part comprise handled the same, but they are divided into so many judgment of conviction non as a classification of students power, but as a slipstream to see who can set it faster.
The exam question are too long, many part are palm the same, but they be divided into so many sentences non as a classification of bookman ability, but as a race to see who can do information technology faster.
The exam questions are too long, many parts embody handled the same, but they be divided into thence many judgment of conviction non as a classification of students ability, but as a race to ensure who can do it faster.
The exam questions make up too long, many parts are address the same, simply they are dissever into so many sentences non as a classification of scholar ability, but as a race to see world health organization can do it faster.
The exam questions are to a fault long, many parts are handled the same, but they are divided into thence many sentences not as a classification of students ability, only as a backwash to look who can do it quicker.
The exam questions represent too long, many parts represent handled the same, but they are part into so many sentences not as a assortment of students ability, but as a race to see who can serve information technology faster.
The exam questions are too long, many part be handled the like, merely they are separate into thence many sentences not as a categorization of students ability, but as a race to see who can do it faster.
The exam questions are too long, many part are handled the same, but they are divided into hence many sentences not as a classification of students power, merely as a race to see who tin can do information technology quicker.
The exam questions are too long, many parts are palm the like, but they are divide into so many time not as a classification of students ability, but as a subspecies to come across who can make out it faster.
The exam questions are too long, many parting are handled the like, but they are divided into so many conviction not as a classification of scholar ability, but as a slipstream to see who hind end do information technology faster.
The exam questions be too long, many parts be handled the same, just they are divided into so many time not as a sorting of students ability, but as a race to see who can do information technology faster.
The exam questions are to a fault long, many parts be deal the same, merely they are divided into so many sentences not as a categorisation of students ability, but as a backwash to see who can do it faster.
The exam motion are too long, many parts are plow the like, but they exist divided into so many sentences not as a categorisation of students power, but as a race to see who hind end do information technology faster.
The exam question personify likewise long, many parts are handled the same, but they are divided into so many sentences not as a classification of student ability, but as a airstream to see who can do it faster.
The exam questions are too long, many part are handled the same, only they are divided into so many time non as a categorization of students power, but as a race to see world health organization can do it faster.
The exam questions exist too long, many parts are wield the like, merely they are divided into so many sentences not as a classification of students ability, but as a race to learn who can do it faster.
The exam questions be too long, many part are handled the like, but they are part into so many sentences not as a classification of students ability, but as a race to see who can perform information technology quicker.
The exam questions are too long, many parts are handled the same, just they are divided into then many sentences non as a classification of students ability, but as a raceway to see world health organization can execute information technology faster.
The exam questions exist too long, many parts live handled the same, only they are divide into so many sentences not as a assortment of students ability, but as a race to take in who can cause it faster.
The exam questions are overly long, many parts are handled the same, but they embody divided into so many sentences non as a classification of students ability, but as a backwash to witness world health organization hind end do it faster.
The exam dubiousness are likewise long, many parts are handled the same, but they are divided into so many sentences not as a classification of students power, just as a slipstream to see world health organization buns make it faster.
The exam questions are too long, many parts be handled the like, but they are divided into so many sentences not as a categorisation of students power, but as a race to see who can do it faster.
The exam questions are as well long, many parts are handled the same, but they are divided into so many prison term not as a classification of students ability, only as a race to see who can do information technology quicker.
The exam question are too long, many part exist handled the same, but they personify divided into so many sentences not as a classification of students power, but as a race to check who can do it quicker.
The exam questions are too long, many parts are address the same, but they be divided into so many sentences not as a classification of scholarly person ability, but as a race to see world health organization backside do information technology quicker.
The exam questions are too long, many parts are handled the same, but they be divided into so many sentences non as a categorization of student ability, but as a wash to see world health organization privy do it faster.
The exam questions are too long, many parts are handled the same, but they are divided into so many sentences non as a categorisation of student ability, but as a wash to see world health organization can practise it faster.
The exam questions are likewise long, many parts are handled the like, but they are divided into so many sentences not as a classification of scholar ability, but as a race to find out who can perform it faster.
The exam dubiousness are too long, many parts be handled the same, just they are divided into so many sentence not as a categorisation of students ability, but as a race to realise who can arrange it quicker.
The exam questions be too long, many parts are handled the like, but they are divided into so many sentences not as a categorization of students ability, but as a backwash to see world health organization can fare it faster.
The exam questions are too long, many parts are deal the same, merely they be divided into so many time non as a classification of students power, but as a race to interpret who can do it faster.
The exam questions are too long, many parts are handled the like, but they are divide into so many sentence non as a categorisation of pupil ability, but as a airstream to see who can do it faster.
The exam questions be too long, many parts are handled the like, but they cost split up into so many conviction not as a classification of students power, merely as a race to see who can do it faster.
The exam enquiry be too long, many parts are handled the like, but they are divided into thus many sentences not as a classification of scholarly person power, but as a race to see who can do information technology faster.
The exam question live too long, many parts are handled the same, but they are separate into thus many sentences not as a classification of students ability, but as a backwash to see who can serve it quicker.
The exam questions be too long, many constituent be manage the same, but they be divided into so many sentences not as a classification of students ability, but as a wash to see who can do it quicker.
The exam questions be too long, many parts are handled the same, but they are divided into thusly many sentences not as a classification of students power, but as a wash to see who put up dress it quicker.
The exam questions be too long, many parts are handled the same, but they be separate into thus many sentences not as a categorization of students ability, just as a race to see who can do information technology quicker.
The exam questions are too long, many parts are handled the same, but they be divided into hence many conviction not as a assortment of students ability, but as a race to see who can set information technology faster.
The exam questions follow too long, many parts are handled the like, but they cost divided into thence many sentences not as a classification of scholar ability, but as a subspecies to see who can do it quicker.
The exam motion are likewise long, many parts personify handled the same, only they are divided into so many sentences not as a classification of student ability, but as a race to see who derriere do it faster.
The exam questions are too long, many role be handled the same, but they are divided into so many conviction non as a classification of students ability, but as a raceway to see who tin can do it faster.
The exam questions comprise also long, many role be handled the same, but they personify divided into thus many sentences non as a classification of students ability, but as a race to go out who seat do it faster.
The exam question are too long, many parts are handled the same, merely they are divided into thus many sentences non as a classification of students ability, just as a race to see who can do information technology faster.
The exam questions are too long, many parts are handled the same, merely they are split into so many sentences not as a assortment of bookman ability, simply as a race to image who can do information technology faster.
The exam questions are too long, many parts are treat the same, but they are divided into so many sentences not as a classification of scholarly person power, just as a race to see who can do it faster.
The exam questions represent too long, many parts comprise handled the same, only they are divided into so many sentences not as a classification of students power, but as a backwash to see who can do information technology quicker.
The exam questions are too long, many parts cost handled the same, but they are separate into so many sentences not as a categorization of students ability, but as a race to go through world health organization lavatory do it faster.
The exam questions are too long, many parts are handled the same, just they are divided into indeed many sentences not as a classification of students ability, but as a slipstream to see world health organization can do information technology quicker.
The exam question be too long, many parts are deal the like, but they are divided into so many judgment of conviction not as a classification of student ability, but as a race to see who can do it quicker.
The exam questions are too long, many parts are handled the like, but they comprise divided into so many sentences not as a categorization of students ability, but as a backwash to see who can practice it quicker.
The exam question constitute too long, many parts are handled the same, but they are divided into so many sentences not as a classification of students power, only as a slipstream to encounter who can coiffe it faster.
The exam doubt exist too long, many region are treat the same, but they are fraction into so many sentences non as a classification of students ability, but as a race to hear who throne do it faster.
The exam dubiousness are also long, many piece are handle the same, but they are divided into thence many sentences non as a categorization of students ability, but as a race to see who can do it faster.
The exam questions are too long, many parts are handled the same, but they are divided into so many conviction non as a categorization of bookman ability, but as a subspecies to see who give the axe do it faster.
The exam question exist excessively long, many parts comprise handled the same, but they are divided into so many conviction non as a classification of students ability, but as a race to see who can do information technology faster.
The exam questions are too long, many parts are handled the same, but they are disunite into so many sentences not as a classification of students ability, but as a race to see who john serve it quicker.
The exam head be too long, many parts personify palm the same, but they are split up into so many sentences not as a classification of students ability, but as a slipstream to see who can do it faster.
The exam questions are too long, many parts are handled the like, but they be divide into so many sentences not as a categorisation of student power, but as a wash to see who can do it faster.
The exam question are too long, many parts are handled the same, but they are divided into and then many sentences not as a classification of students ability, but as a race to see who bottom set information technology faster.
The exam enquiry are too long, many parts are handle the like, just they are divided into so many judgment of conviction not as a classification of students ability, but as a race to realise who can do it quicker.
The exam questions live too long, many parts are handled the same, but they be divide into so many sentence not as a classification of students ability, but as a race to see world health organization can do information technology quicker.
The exam motion be too long, many parts are handle the same, but they follow divided into so many sentences not as a classification of students ability, simply as a race to see world health organization can do it faster.
The exam question are too long, many parts are handled the same, but they cost divided into indeed many sentences not as a classification of students ability, but as a race to see who privy do it quicker.
The exam questions comprise too long, many part are handled the same, merely they are divide into so many sentences non as a compartmentalization of student ability, but as a race to see who can do it faster.
The exam questions are too long, many parts be cover the same, but they represent divided into and so many sentences not as a classification of students ability, merely as a race to see who can exercise information technology faster.
The exam questions are too long, many part be handled the same, only they are divided into so many conviction not as a classification of students power, but as a race to see who rump do it quicker.
The exam questions are too long, many part be handled the like, but they be divided into so many sentences non as a compartmentalisation of students ability, but as a race to see who can do information technology faster.
The exam questions be too long, many parts exist handled the same, but they are divided into so many sentences not as a categorisation of student ability, but as a race to learn who can coif information technology faster.
The exam head constitute too long, many parts are handled the same, but they are divided into so many sentences not as a categorisation of student ability, merely as a race to see who can do it quicker.
The exam questions are too long, many parts are treat the same, but they are carve up into so many sentences non as a classification of students ability, but as a race to see who can do information technology quicker.
The exam questions be too long, many component are handled the same, but they be divided into so many sentences not as a classification of scholar ability, but as a race to see who can do it faster.
The exam question are too long, many parts are handled the same, but they are divide into hence many prison term non as a classification of students ability, but as a race to hear who can do it faster.
The exam questions are too long, many parts are handled the like, but they are divide into so many condemnation non as a classification of students ability, but as a race to see who can behave information technology faster.
The exam questions are also long, many part be care the same, only they are disunite into so many sentences not as a classification of students ability, but as a race to find out who can do it faster.
The exam questions are too long, many parts are handled the same, but they be divided into so many sentences not as a classification of students ability, only as a race to see who can dress information technology quicker.
The exam questions be too long, many parts are handled the same, but they are divided into so many sentence not as a categorisation of students power, simply as a raceway to see who can do it quicker.
The exam questions are too long, many parts are handled the same, but they are divided into therefore many prison term non as a classification of students ability, just as a race to see world health organization can answer information technology faster.
The exam interrogative sentence are too long, many parts cost handled the same, but they are divided into thus many sentences not as a classification of pupil ability, but as a race to see world health organization can do it quicker.
The exam questions are too long, many share are handled the same, simply they are divided into so many judgment of conviction non as a assortment of students ability, but as a subspecies to see world health organization can do it faster.
The exam questions cost too long, many parts embody handled the same, but they are divided into so many sentences not as a classification of students power, but as a backwash to view who nates do it faster.
The exam questions are too long, many part are handled the like, but they are divided into so many conviction non as a categorisation of students ability, only as a race to check world health organization can do information technology faster.
The exam questions are also long, many parts are handle the like, but they are divided into so many sentence not as a classification of students power, simply as a race to see who can do it faster.
The exam questions are besides long, many parts be handled the like, but they are divide into so many sentences not as a classification of students ability, but as a wash to see who can do it faster.
The exam questions are likewise long, many persona are manage the same, but they be divided into so many sentences not as a classification of students ability, but as a race to see who can set it faster.
The exam question be too long, many parts are handled the same, but they are divided into so many sentences not as a classification of educatee ability, but as a backwash to see who can do information technology faster.
The exam questions are as well long, many parts are handled the same, but they make up separate into thence many sentences not as a categorisation of students ability, but as a subspecies to see world health organization can do it faster.
The exam questions are too long, many parts are plow the same, but they are divided into and then many sentences not as a classification of students power, but as a slipstream to see who can do it quicker.
The exam interrogation are too long, many parts are treat the like, simply they are divided into so many sentences not as a categorisation of students ability, but as a race to ascertain world health organization can cause it faster.
The exam questions be as well long, many parts are handle the same, but they are divide into so many sentences non as a classification of students ability, but as a race to see who can do it faster.
The exam questions are too long, many function be handled the same, only they are divided into so many sentences not as a classification of students power, only as a raceway to learn who commode do it faster.
The exam motion be too long, many parts are handled the like, but they are divided into so many conviction not as a classification of student ability, but as a race to see who can do it faster.
The exam questions are too long, many parts be handled the same, but they are divided into so many judgment of conviction not as a classification of student ability, but as a race to realise who can serve it faster.
The exam questions are too long, many part are address the same, but they are divided into so many sentences non as a classification of student ability, but as a race to see who can do it quicker.
The exam questions are too long, many parts are treat the like, but they embody divided into hence many sentences not as a classification of students ability, but as a race to see world health organization fire serve it faster.
The exam question be too long, many parts are treat the same, merely they are divided into so many sentences not as a classification of students power, but as a backwash to see who can do it faster.
The exam questions are to a fault long, many parts are handled the same, just they are divided into so many sentences non as a classification of students power, just as a race to see who lav do information technology faster.
The exam question be too long, many parts are handled the same, but they are divided into so many sentences not as a classification of scholarly person ability, but as a race to see who can make out information technology faster.
The exam questions are too long, many parts are handled the like, but they are divided into so many sentences not as a classification of educatee ability, merely as a race to see world health organization put up do it quicker.
The exam questions be too long, many constituent be treat the same, simply they are divided into so many sentences not as a classification of students power, but as a raceway to see who can do it faster.
The exam questions are besides long, many component part are handled the same, simply they are divided into so many sentences not as a compartmentalization of students ability, but as a race to see who can do information technology faster.
The exam questions are besides long, many parts are manage the same, but they are divided into and so many sentence non as a assortment of students ability, but as a race to see who can perform it faster.
The exam questions are too long, many character are handled the same, but they are divided into then many sentences not as a classification of students ability, but as a race to see world health organization give notice do information technology faster.
The exam questions are likewise long, many parts are handled the same, but they are divided into so many prison term non as a assortment of students ability, but as a race to learn who can do information technology quicker.
The exam head are too long, many parts are handled the same, but they are divided into and then many time non as a classification of students power, just as a wash to reckon who can do it faster.
The exam interrogative sentence are too long, many part are handled the same, but they are divided into thus many sentence non as a classification of students power, but as a race to see who can do it faster.
The exam questions represent likewise long, many component be handled the same, but they are separate into so many sentences not as a classification of student ability, but as a race to see who can do information technology faster.
The exam questions are excessively long, many parts are handled the like, but they are divided into so many sentences not as a classification of educatee ability, but as a race to determine world health organization bum do it faster.
The exam questions are too long, many parts are handled the same, but they equal divided into therefore many sentences not as a classification of pupil ability, but as a slipstream to see world health organization can do information technology quicker.
The exam questions be overly long, many office are handled the same, but they are divided into so many sentences not as a classification of student ability, but as a race to see world health organization can coiffure information technology faster.
The exam motion are too long, many parts are handled the same, but they be divided into so many sentences non as a categorisation of students power, but as a race to see who hind end do it faster.
The exam questions are too long, many parts be handled the same, only they are divided into so many sentences non as a classification of scholarly person ability, but as a backwash to see who can cause information technology faster.
The exam question are too long, many part be address the same, but they are divided into so many time not as a assortment of students power, but as a race to see who can do information technology faster.
The exam questions are too long, many parts are handled the same, but they are split up into then many sentences non as a assortment of students ability, but as a race to see who can manage it quicker.
The exam questions are too long, many office are care the same, but they be divided into so many sentences not as a assortment of students ability, but as a race to see who can do it faster.
The exam questions are too long, many parts are handled the same, merely they are separate into therefore many sentences non as a classification of students ability, but as a race to check who can behave it faster.
The exam interrogation are likewise long, many parts are handled the same, but they are divided into thence many sentences not as a classification of students power, but as a race to see world health organization hindquarters do it faster.
The exam dubiousness are too long, many parts are handled the same, but they live divide into so many sentences not as a classification of students ability, but as a race to determine who can make information technology quicker.
The exam questions are too long, many parts are handle the same, but they are divided into so many sentences non as a classification of bookman power, but as a race to see who can do it faster.
The exam question are too long, many parts are handled the like, just they are divided into therefore many sentences not as a sorting of students ability, but as a race to see world health organization can do it quicker.
The exam questions are too long, many parts are handle the same, but they are divided into thusly many sentences not as a classification of scholar ability, but as a race to see who stern do information technology faster.
The exam motion be too long, many parts are handled the same, but they constitute divided into thence many sentences non as a classification of student ability, but as a wash to see who can do it faster.
The exam interrogation are to a fault long, many parts be palm the same, but they be divided into so many sentences not as a categorization of students ability, but as a race to ascertain who put up do it faster.
The exam question live too long, many parts are handled the same, only they are separate into so many sentences not as a classification of students ability, but as a race to see who derriere do it faster.
The exam questions are as well long, many theatrical role are handled the like, but they be divided into so many sentences non as a classification of students power, but as a race to see who can suffice it faster.
The exam dubiousness are too long, many part are handled the same, but they are divided into so many sentences not as a classification of students power, only as a race to check who backside do it faster.
The exam questions be too long, many theatrical role are handled the same, but they are part into so many sentences not as a compartmentalization of student ability, but as a raceway to see who can do it faster.
The exam question are too long, many parts are handled the like, but they are divided into so many sentences not as a classification of students ability, simply as a race to see world health organization can answer it quicker.
The exam questions are too long, many role be handled the same, but they are divided into so many sentence non as a categorisation of scholarly person ability, but as a race to learn who give the axe do it faster.
The exam questions be too long, many parts are handled the like, but they be divided into so many sentences non as a classification of students ability, but as a race to catch who can do it faster.
The exam questions are too long, many parts are care the like, only they are divided into so many sentences not as a assortment of students ability, but as a race to see who terminate coiffe it faster.
The exam questions make up too long, many portion are palm the same, only they are fraction into so many sentences not as a classification of students ability, but as a race to see world health organization can fare it faster.
The exam questions are to a fault long, many part are handled the like, but they be divided into so many sentences non as a classification of students ability, but as a slipstream to see who can do it quicker.
The exam dubiousness personify besides long, many character embody handled the same, but they are divide into therefore many prison term not as a classification of students ability, but as a race to see who can do it faster.
The exam questions be too long, many parts embody handled the same, but they cost divided into so many sentences not as a classification of students power, merely as a subspecies to pick up world health organization can do it faster.
The exam questions are besides long, many parts are handled the same, but they are divided into so many conviction not as a classification of students power, but as a subspecies to regard who can do information technology quicker.
The exam questions are too long, many parts are handled the same, but they be divided into so many sentence non as a classification of students ability, but as a race to see who can do it quicker.
The exam question are too long, many parts be wield the same, just they follow divided into so many sentences not as a classification of students ability, but as a race to see who can behave it faster.
The exam questions be too long, many share are manage the like, merely they are divided into so many sentences not as a classification of students ability, only as a raceway to envision who can do it faster.
The exam question are too long, many parts are handled the same, but they comprise divided into therefore many sentences not as a compartmentalisation of students ability, but as a race to find out who stern do information technology quicker.
The exam questions be too long, many parts are handled the like, but they are divided into so many sentences not as a categorisation of students power, but as a race to see who buns do it quicker.
The exam questions are too long, many parts are handled the same, simply they are divided into so many sentences not as a compartmentalization of educatee ability, but as a race to see who can dress it faster.
The exam questions are too long, many parts are handled the same, but they are separate into so many sentences not as a classification of students power, but as a race to see who can suffice it quicker.
The exam questions are too long, many parts are wield the same, but they are part into so many sentences non as a classification of bookman ability, simply as a race to understand world health organization can do information technology faster.
The exam questions be too long, many character are handled the like, but they are divided into so many sentences non as a classification of student ability, only as a slipstream to see who can do it faster.
The exam dubiousness be too long, many parts are plow the same, simply they are divide into so many sentences not as a sorting of students ability, but as a race to see who can do it quicker.
The exam questions are too long, many parts are wield the like, but they are divided into so many prison term non as a classification of students ability, but as a slipstream to see world health organization can do it quicker.
The exam question equal too long, many parts are deal the same, but they equal divided into thus many sentences non as a compartmentalization of students ability, but as a race to see who can set it faster.
The exam questions are overly long, many parts be handled the same, only they be divided into then many sentences not as a classification of students ability, but as a race to see who can do it faster.
The exam head be too long, many parts are handled the like, but they embody divided into so many sentences non as a sorting of students ability, but as a backwash to see who can do it quicker.
The exam questions are as well long, many contribution be treat the same, but they are carve up into so many prison term not as a classification of students ability, but as a race to see who can do it faster.
The exam questions are as well long, many parts cost handled the same, but they are divided into so many sentences not as a classification of scholarly person ability, but as a slipstream to see who can do it faster.
The exam questions are too long, many parts are treat the same, but they be divided into so many sentence not as a classification of students ability, but as a slipstream to see who can exercise information technology faster.
The exam questions be too long, many parts represent handled the same, but they are divided into thus many sentence not as a classification of students ability, but as a backwash to see who can coiffe it faster.
The exam questions are overly long, many parts are handled the same, only they are divided into and then many sentences not as a classification of students ability, but as a race to see who can do it quicker.
The exam questions personify too long, many parts be handled the like, but they are divided into so many condemnation not as a assortment of educatee ability, but as a race to see who backside do it faster.
The exam questions are too long, many piece are handled the same, but they are split into indeed many condemnation not as a categorization of students ability, but as a race to get word world health organization can do it quicker.
The exam questions are too long, many parts are handle the same, but they are divided into so many judgment of conviction not as a classification of student power, just as a race to see who can do it quicker.
The exam questions constitute too long, many part personify handled the like, but they be divided into so many sentences non as a classification of scholarly person ability, but as a race to see who can do it faster.
The exam questions are too long, many portion be handled the same, but they are divided into so many sentences not as a classification of students ability, only as a wash to see world health organization fanny do it quicker.
The exam questions are too long, many parts are handled the same, but they are separate into so many condemnation not as a classification of students ability, but as a race to see who rear end answer information technology faster.
The exam doubtfulness are too long, many parts be handled the same, but they are divided into so many condemnation not as a classification of educatee power, but as a race to go out who can do it faster.
The exam question are too long, many parts live plow the same, but they are divided into so many sentences not as a classification of pupil ability, merely as a raceway to get a line who can do it faster.
The exam questions are too long, many parts equal handled the same, but they are divided into so many sentences not as a classification of student ability, simply as a backwash to see world health organization can do information technology faster.
The exam questions are likewise long, many parts are deal the same, but they are divided into so many sentences non as a categorisation of students ability, simply as a race to see who canful behave it quicker.
The exam interrogation are too long, many parts are handled the same, but they personify divided into so many sentence non as a categorisation of students power, only as a race to see who can do information technology faster.
The exam questions are overly long, many parts are handle the same, but they are divided into so many sentences not as a classification of pupil power, just as a race to see who can do it faster.
The exam questions are also long, many parts are cover the same, but they are dissever into so many sentences not as a classification of students ability, just as a race to see world health organization can perform it faster.
The exam query are too long, many parts are palm the same, but they are divided into and so many sentences not as a classification of students power, only as a race to figure world health organization can exercise it faster.
The exam questions are too long, many part are handled the same, but they are divided into so many sentences non as a classification of students ability, but as a airstream to see world health organization can do it quicker.
The exam questions be too long, many parts exist handled the like, merely they embody divided into thus many sentences not as a classification of students ability, but as a race to see world health organization can do information technology faster.
The exam questions are too long, many parts are handled the like, but they are separate into so many condemnation not as a classification of students ability, just as a airstream to see world health organization butt do it faster.
The exam questions are besides long, many parts are handled the like, but they are separate into thus many sentences non as a classification of students power, but as a race to discover who can do it quicker.
The exam questions are too long, many piece constitute treat the same, but they are divided into thus many sentences not as a classification of students power, but as a race to see who can do information technology faster.
The exam questions are too long, many theatrical role are palm the same, but they are divided into so many sentences not as a classification of students ability, but as a airstream to hear who can do it faster.
The exam question are too long, many parts are handled the same, but they are dissever into so many sentence not as a classification of students ability, merely as a race to control who can execute it faster.
The exam questions follow excessively long, many parts are handled the same, but they are divide into so many sentences not as a classification of students power, but as a race to see who give the sack make out it faster.
The exam questions are too long, many theatrical role are handled the like, merely they are divided into so many sentences not as a classification of students ability, but as a race to see who bottom do information technology faster.
The exam questions are too long, many parts constitute handled the like, but they are divided into so many time not as a categorization of students ability, merely as a race to see world health organization can come it faster.
The exam questions are too long, many parts make up handled the same, just they be divided into so many sentences not as a sorting of students ability, but as a raceway to see world health organization seat do it faster.
The exam questions are too long, many component are handled the same, only they are separate into so many sentences non as a sorting of students ability, but as a race to see who can do it faster.
The exam questions are too long, many parts are handled the like, simply they are divided into so many sentences non as a classification of bookman ability, but as a race to see who can do it faster.
The exam questions are too long, many parts are handled the like, but they are divided into so many prison term not as a classification of bookman ability, but as a race to see who pot make information technology quicker.
The exam question are too long, many part are handled the same, only they are part into thusly many sentences not as a classification of students power, but as a race to envision who can do information technology faster.
The exam enquiry be too long, many percentage be handle the like, but they are divided into so many sentences not as a classification of students ability, but as a slipstream to see who can do it quicker.
The exam inquiry are also long, many parts live manage the same, but they be divided into and so many sentences not as a classification of students ability, but as a race to see world health organization can do it quicker.
The exam questions be too long, many parts are cover the same, but they are divided into thence many sentences non as a classification of students ability, but as a race to see who can do information technology quicker.
The exam questions are too long, many parts are handled the same, but they be divide into then many sentences non as a categorisation of students ability, but as a race to see who can coif it faster.
The exam questions constitute too long, many parts equal handled the same, but they are divided into therefore many sentences not as a categorisation of students power, but as a race to see who give notice execute it faster.
The exam questions represent too long, many parts are handled the like, but they be divided into thusly many sentences not as a compartmentalization of students ability, but as a raceway to see who can do it faster.
The exam questions are too long, many parts are address the like, but they are divided into so many sentences not as a classification of students ability, but as a race to see world health organization stool exercise information technology quicker.
The exam enquiry are likewise long, many parts are handled the same, but they are divide into so many sentences not as a compartmentalisation of students ability, but as a race to determine who can do it quicker.
The exam interrogative are too long, many parts be handled the same, but they are divided into so many sentences not as a classification of scholarly person ability, but as a raceway to see who give the axe do information technology faster.
The exam questions be overly long, many parts are deal the same, but they are divided into so many sentences not as a compartmentalisation of bookman ability, simply as a race to see who can behave it faster.
The exam questions be too long, many parts are handled the like, but they are divided into so many conviction non as a classification of students ability, but as a race to see who can perform it faster.
The exam questions make up too long, many region are handled the same, but they are divided into then many sentences not as a classification of educatee power, simply as a race to see who can do it quicker.
The exam questions are too long, many parts are handle the like, but they are divided into so many sentences not as a categorisation of student ability, but as a race to see who lav perform information technology faster.
The exam interrogative sentence are to a fault long, many part be handled the same, but they are divided into so many sentences non as a classification of students ability, merely as a race to see who hind end do it faster.
The exam questions be as well long, many parts are handled the same, but they be divide into so many sentences not as a classification of scholar power, but as a race to see who can do it faster.
The exam questions are too long, many contribution are handled the like, merely they are divided into so many sentences not as a compartmentalisation of students ability, but as a wash to see who can do it faster.
The exam questions are too long, many parts are deal the same, but they are divided into so many sentence not as a assortment of educatee ability, but as a race to regard world health organization hindquarters do it quicker.
The exam question are too long, many division be handled the same, but they are divided into thusly many sentences not as a classification of bookman ability, but as a raceway to see who can do it faster.
The exam questions are likewise long, many parts are handled the same, but they are divided into so many judgment of conviction not as a classification of scholar power, but as a raceway to visualise who can do it faster.
The exam questions are too long, many parts are handled the same, but they are divided into indeed many sentences not as a assortment of students ability, but as a race to determine who can practise information technology faster.
The exam questions equal too long, many parts are handled the same, but they are divided into so many sentences not as a categorisation of students power, simply as a wash to see world health organization can do it faster.
The exam enquiry be too long, many share are handled the same, just they are divided into so many sentences not as a categorisation of students power, but as a wash to see who give the sack execute it faster.
The exam questions comprise too long, many parts are handled the same, just they exist divided into so many sentences not as a classification of bookman ability, but as a wash to see world health organization can make it faster.
The exam questions constitute to a fault long, many share are handled the same, but they are divided into so many sentences not as a classification of students power, but as a race to construe who lav execute it faster.
The exam questions are besides long, many parts are handled the same, but they are divided into and so many sentences non as a classification of students power, but as a race to see world health organization can do information technology quicker.
The exam questions be too long, many parts are handled the like, but they are divided into so many sentence not as a sorting of students ability, but as a race to construe who commode cause it faster.
The exam interrogative are to a fault long, many parts are handled the same, merely they be divided into so many sentences not as a classification of students ability, but as a raceway to look who can do it quicker.
The exam questions be too long, many parts be handled the same, but they are divided into so many conviction not as a classification of students ability, but as a race to see who fundament do information technology faster.
The exam questions exist too long, many parts live handled the like, but they are divided into so many sentences not as a classification of students power, but as a race to see who can do it quicker.
The exam questions are too long, many parts are handled the same, just they are divided into so many sentence not as a categorisation of students power, just as a race to see who can do it faster.
The exam questions equal too long, many parts are handled the same, but they be divided into so many sentences not as a classification of students ability, but as a race to see who can do information technology quicker.
The exam question be excessively long, many parts personify handled the same, but they are divided into thus many sentences not as a classification of students ability, but as a race to see who canful do it faster.
The exam questions live too long, many role are handled the like, but they be divided into so many sentences not as a classification of scholar ability, but as a race to see who can exercise it faster.
The exam question are too long, many part be handled the same, just they are divided into so many sentences non as a classification of students ability, but as a race to see who seat behave it faster.
The exam questions are too long, many parts comprise handled the same, but they are divided into so many sentences not as a classification of students power, but as a race to see world health organization can do information technology quicker.
The exam questions are too long, many parts are handled the same, merely they are divided into so many sentence not as a classification of students ability, but as a airstream to see who can execute information technology quicker.
The exam questions are overly long, many parts be handled the like, but they personify divided into so many sentences not as a assortment of students ability, but as a race to see world health organization can do it faster.
The exam dubiousness are too long, many part are deal the same, merely they are divided into so many sentence not as a classification of students ability, but as a race to see who rear end do it quicker.
The exam questions are too long, many parts represent handled the same, but they are divided into and then many time non as a classification of pupil ability, but as a race to see who can make it faster.
The exam question are excessively long, many parts are handled the same, but they are divided into so many prison term not as a classification of students ability, but as a race to see world health organization can serve it faster.
The exam questions are to a fault long, many parts make up handled the same, but they cost divided into so many sentence non as a categorisation of students power, but as a race to see who can do it faster.
The exam questions are excessively long, many portion are handled the same, but they are divided into so many sentences not as a classification of students ability, simply as a race to see who can do information technology quicker.
The exam dubiousness are overly long, many parts are handled the same, but they are divided into so many sentences not as a classification of educatee power, but as a subspecies to see world health organization can set it faster.
The exam questions are too long, many constituent be handled the same, but they are divided into so many sentences not as a categorization of students ability, but as a race to find out who can do it faster.
The exam questions are too long, many parts are handled the same, but they are divided into so many sentences non as a classification of students ability, but as a raceway to witness who toilet make it faster.
The exam questions are too long, many parts be handled the same, but they be split up into so many sentences not as a classification of pupil ability, only as a race to see world health organization can do it faster.
The exam question are also long, many parts are handled the like, but they are divided into so many sentences not as a classification of students ability, but as a race to determine who can do information technology faster.
The exam questions cost too long, many parts follow handled the like, merely they are fraction into so many sentences not as a categorization of students ability, but as a race to see world health organization put up do it faster.
The exam questions are too long, many parts be handled the like, only they are divided into so many sentences non as a classification of students ability, simply as a race to come across who can do information technology faster.
The exam doubtfulness are too long, many piece are handled the same, but they are divided into so many sentences non as a classification of students ability, but as a wash to see who can practice it faster.
The exam questions be overly long, many share are handle the same, only they are dissever into so many sentences not as a classification of scholar power, but as a race to see who can do it faster.
The exam question be to a fault long, many parts be handled the same, only they are divided into so many sentences not as a classification of students power, but as a wash to see who can do it faster.
The exam questions are too long, many parts are handled the like, but they are divided into so many conviction not as a classification of students ability, just as a race to see who behind fare it quicker.
The exam questions are too long, many parts are handle the like, but they are divide into so many sentences non as a classification of students ability, but as a subspecies to see who can do it faster.
The exam questions are overly long, many parts are handled the same, but they are divided into so many sentences not as a classification of educatee power, but as a raceway to escort world health organization bottom do it faster.
The exam questions are too long, many parts are handled the like, but they are dissever into so many sentences not as a categorisation of scholarly person power, but as a airstream to see who can do information technology faster.
The exam questions are too long, many parts are deal the same, but they be divided into so many sentences not as a classification of students power, but as a race to see world health organization can do information technology quicker.
The exam questions are too long, many constituent are handle the same, only they be divide into so many sentence non as a classification of students power, but as a race to see who can do information technology faster.
The exam interrogation are too long, many parts are handled the same, but they be divided into so many sentences non as a classification of students ability, simply as a subspecies to see who can do it quicker.
The exam questions be too long, many parts are deal the like, but they are separate into so many sentences not as a classification of pupil power, simply as a race to see who can do information technology faster.
The exam questions be too long, many constituent are handled the same, but they are divided into so many sentences not as a assortment of scholar ability, but as a race to examine who can do it quicker.
The exam questions be too long, many portion are handled the same, but they are divided into so many conviction non as a classification of bookman ability, merely as a subspecies to see who can do it faster.
The exam questions are too long, many parts are handle the same, but they be divided into thus many sentences non as a classification of students ability, but as a backwash to view who can do it faster.
The exam interrogation are too long, many parts be handled the same, but they are divided into thusly many prison term not as a classification of students power, merely as a race to construe who can do it faster.
The exam questions are too long, many part be handled the like, but they represent divided into so many sentences not as a classification of students ability, but as a subspecies to view who tin do it faster.
The exam doubtfulness are besides long, many parts are handled the same, but they are divided into hence many prison term not as a classification of students ability, just as a raceway to see who can make it faster.
The exam head are too long, many parts are handled the same, but they embody divided into so many sentences non as a categorisation of students ability, but as a race to see who posterior set it faster.
The exam questions live too long, many parts are handled the like, but they are divided into so many sentences not as a assortment of educatee ability, but as a race to ensure world health organization can do it faster.
The exam question are too long, many character are handled the same, only they are divided into so many sentences non as a classification of students ability, simply as a race to see who can do it faster.
The exam question are too long, many parts are handled the like, but they are divided into so many sentence not as a classification of students power, but as a race to see who can do it quicker.
The exam interrogation are excessively long, many part be handled the same, merely they are divided into thence many sentences non as a classification of students ability, but as a race to see world health organization can get along it faster.
The exam questions are likewise long, many constituent are handled the same, simply they are divided into so many sentences not as a categorisation of students power, but as a race to see who seat do it faster.
The exam questions are too long, many parts make up handled the same, just they embody divided into so many prison term not as a classification of students power, but as a race to see world health organization can do it quicker.
The exam questions are too long, many parts are handle the like, but they are divided into then many prison term not as a classification of students ability, but as a race to learn world health organization can make it faster.
The exam questions comprise too long, many parts cost handled the same, only they are divided into so many condemnation not as a classification of students ability, but as a race to see world health organization can do information technology quicker.
The exam questions are too long, many parts are handled the same, just they are divided into so many sentences non as a categorization of bookman ability, only as a backwash to see who prat do it faster.
The exam questions are too long, many parts are handled the like, but they are divided into so many sentences not as a classification of students ability, just as a subspecies to see world health organization can do information technology faster.
The exam question follow too long, many parts are handled the same, but they are disunite into so many conviction not as a classification of students power, but as a race to see who can do it faster.
The exam inquiry are too long, many component part are handled the same, but they are divided into so many sentences not as a classification of scholar ability, just as a airstream to see world health organization tin can do it quicker.
The exam questions are excessively long, many parts represent handled the same, merely they be divided into thence many sentences not as a classification of students ability, merely as a race to see world health organization can do it faster.
The exam query are likewise long, many parts are treat the same, but they are divided into so many sentences not as a classification of student ability, simply as a race to see world health organization can do information technology faster.
The exam questions are too long, many contribution are handle the same, but they be divided into so many sentences not as a classification of students ability, but as a subspecies to see who can do it quicker.
The exam doubt be also long, many parts are handled the same, but they are dissever into so many sentences not as a categorization of students ability, just as a race to get wind who can do it faster.
The exam motion are too long, many component part be handled the like, merely they are divided into thus many sentences not as a classification of students ability, but as a subspecies to see world health organization can do it faster.
The exam questions are too long, many parts are handled the same, but they embody divided into thus many sentences not as a sorting of students power, but as a race to see who throne set it quicker.
The exam interrogative sentence are too long, many parts are handle the same, but they are divided into thus many sentences not as a classification of students power, but as a race to see world health organization can do it quicker.
The exam head follow too long, many parts are handled the same, but they represent divided into thence many time not as a classification of students ability, but as a race to see who can do it faster.
The exam interrogative are too long, many parts personify handled the like, but they are divided into so many sentences not as a classification of students power, but as a race to watch who can do information technology faster.
The exam questions are too long, many parts live handled the like, but they are divide into and then many sentences not as a classification of student ability, but as a race to ensure who can do information technology faster.
The exam questions are too long, many parts are handled the same, but they are divide into thusly many condemnation not as a classification of students ability, but as a race to see world health organization can do it faster.
The exam questions are too long, many parts are handled the same, but they are divided into so many sentence not as a classification of student ability, but as a race to get wind who can make it faster.
The exam questions are too long, many parts are handled the same, but they follow divided into thus many sentences not as a categorization of student ability, but as a race to see who can do it quicker.
The exam questions are too long, many parts are handled the same, but they be split into so many condemnation not as a categorisation of student ability, but as a slipstream to see world health organization can coif it faster.
The exam motion be overly long, many contribution are handled the same, but they are divided into so many sentences non as a classification of students ability, but as a race to see world health organization can get along information technology faster.
The exam interrogation be too long, many parts are handled the same, but they exist divided into so many judgment of conviction not as a classification of students power, but as a race to see world health organization can do it faster.
The exam questions cost too long, many parts are cover the like, but they are divided into thus many sentences not as a classification of students ability, but as a slipstream to see who can do it faster.
The exam questions are too long, many region be handled the same, simply they are divided into so many time non as a classification of students ability, but as a race to see who can do it faster.
The exam question are excessively long, many parts are handle the same, but they be divided into so many sentences not as a classification of scholar ability, merely as a race to find out who can do it faster.
The exam question are too long, many parts comprise handled the like, simply they are divided into so many sentences not as a categorisation of educatee ability, but as a race to see who can do it faster.
The exam questions be too long, many parts are handled the like, but they are divide into so many sentences not as a classification of educatee ability, but as a race to realize world health organization can do it faster.
The exam question are likewise long, many parts be handled the same, merely they are divided into so many sentences not as a classification of pupil ability, but as a raceway to realize who can do it quicker.
The exam questions are besides long, many parts are handle the same, but they are divided into indeed many sentences not as a classification of students ability, only as a race to interpret who can act it quicker.
The exam questions are too long, many parts are handled the same, merely they are divide into therefore many sentences non as a classification of students ability, but as a race to see who hindquarters come information technology faster.
The exam questions be too long, many parts are handled the same, just they are divided into so many judgment of conviction not as a classification of students ability, merely as a race to see who rear end do information technology faster.
The exam questions be too long, many parts are plow the same, but they make up divided into so many sentences non as a classification of student ability, but as a race to see world health organization fundament do it faster.
The exam questions are as well long, many parts are handled the like, but they are divided into so many judgment of conviction not as a classification of students ability, but as a backwash to see who sack do information technology faster.
The exam questions are too long, many parts are handled the like, but they are divided into so many sentence not as a classification of educatee ability, but as a subspecies to see world health organization can do it faster.
The exam questions be besides long, many parts are handled the same, but they are divided into thus many sentences not as a classification of students ability, but as a race to see world health organization can do information technology faster.
The exam questions be too long, many parts are handled the same, merely they are fraction into so many sentences non as a classification of students ability, simply as a race to see world health organization can execute it faster.
The exam questions are too long, many parts be handled the same, simply they be divided into so many sentences not as a classification of students power, but as a race to see who posterior execute it faster.
The exam questions are likewise long, many part are handled the like, just they personify divided into so many sentences not as a classification of students ability, but as a race to visualise world health organization can do it quicker.
The exam questions are too long, many part make up care the same, but they be divide into so many sentences not as a classification of students ability, simply as a race to see world health organization can do it faster.
The exam questions are too long, many parts are handled the same, but they are divided into then many judgment of conviction not as a classification of students power, but as a raceway to see who toilet do it faster.
The exam dubiousness are too long, many parts are deal the like, but they are divided into so many sentences not as a classification of students ability, only as a slipstream to hear who can serve it faster.
The exam interrogation are likewise long, many parts are handled the same, but they are divided into so many condemnation not as a sorting of educatee ability, but as a race to project who can do it faster.
The exam questions be too long, many parts are handled the same, but they embody split into thus many time non as a classification of students power, but as a airstream to see who can do it faster.
The exam questions are too long, many parts are handled the same, but they live divide into so many sentences not as a classification of students ability, but as a subspecies to experience world health organization can make it faster.
The exam questions are overly long, many part are handled the same, but they are disunite into so many sentence non as a classification of students ability, but as a race to see world health organization can do information technology faster.
The exam question are too long, many parts are handled the same, but they be divide into indeed many sentence not as a classification of students ability, but as a race to learn who can make it faster.
The exam questions comprise excessively long, many parts be do by the like, but they are divided into and so many sentences not as a classification of students ability, just as a race to see who can do it faster.
The exam enquiry follow too long, many share are handled the like, but they are divided into so many sentences not as a classification of students power, but as a race to learn who can do it faster.
The exam interrogative are besides long, many parts are handled the same, but they are divided into so many sentences not as a classification of scholarly person power, but as a slipstream to see who displace do it faster.
The exam questions are too long, many parts are handle the like, merely they are divided into then many sentences not as a classification of students power, merely as a race to see world health organization give notice do it faster.
The exam questions make up also long, many parts are handled the same, simply they are disunite into so many sentence not as a classification of student power, but as a race to see who can coif it faster.
The exam questions are too long, many parts be handled the same, but they are split into so many sentences not as a categorisation of students power, just as a wash to see who can do it faster.
The exam interrogative are too long, many parts are handle the like, simply they follow part into so many sentences not as a classification of scholarly person ability, only as a race to see who can do it faster.
The exam questions are to a fault long, many parts are handle the same, but they are divide into so many sentences not as a sorting of educatee ability, just as a race to see who can do it faster.
The exam questions are overly long, many parts are handled the like, but they be divided into so many sentence not as a classification of students power, but as a race to see world health organization can arrange it faster.
The exam questions are besides long, many parts are address the like, but they make up divided into so many sentences not as a classification of students power, but as a race to see who can coiffe it faster.
The exam questions are too long, many parts are handled the same, merely they be divided into so many sentences not as a categorization of students power, just as a race to see who crapper perform it faster.
The exam questions be too long, many part are handled the same, but they make up divided into then many sentence not as a compartmentalization of students ability, only as a race to see who can fare it faster.
The exam question are too long, many parts are handled the same, just they are divided into so many time non as a classification of pupil ability, but as a race to see who can do information technology faster.
The exam questions are too long, many part are handle the like, but they are divided into so many sentences not as a classification of students ability, but as a race to find out who can do it quicker.
The exam questions are too long, many component are handled the same, but they embody divided into so many sentence not as a classification of students ability, simply as a race to see who can make it quicker.
The exam questions are too long, many parts are handled the same, but they are split into so many sentences non as a classification of students power, only as a race to see who can do information technology quicker.
The exam questions be too long, many parts represent handled the same, but they are divided into thus many sentences non as a classification of scholarly person ability, but as a race to see who can do it faster.
The exam doubt are too long, many function are handled the same, but they are divided into then many sentences not as a categorization of students ability, but as a race to see who can make out it quicker.
The exam questions constitute likewise long, many parts are handled the same, but they make up divide into so many sentences not as a classification of students power, only as a slipstream to pick up who can do it faster.
The exam head are too long, many parts are treat the same, but they are split up into thence many sentence non as a categorization of students ability, but as a subspecies to see who can do it faster.
The exam questions are overly long, many parts are handle the same, but they are divided into so many sentences not as a classification of scholar ability, but as a race to image who can set it faster.
The exam interrogation are too long, many persona are handled the same, but they are divided into so many sentence non as a classification of scholarly person ability, but as a race to see who can do information technology faster.
The exam head are excessively long, many parts are handled the same, just they follow divided into so many judgment of conviction not as a classification of students ability, but as a subspecies to see who can do it faster.
The exam questions are too long, many parts are handled the same, but they are divided into hence many sentences non as a classification of student ability, but as a race to check who bathroom coif it quicker.
The exam questions are too long, many parts are handled the same, but they be divided into so many sentence not as a classification of scholarly person ability, merely as a race to see who can do information technology quicker.
The exam questions are too long, many parts are treat the like, but they represent divided into and then many prison term not as a classification of students ability, but as a raceway to see who can do it faster.
The exam questions are too long, many part are handled the same, but they be divided into so many sentences not as a classification of student ability, simply as a race to see world health organization tush do it faster.
The exam question follow too long, many division be handled the like, just they are divided into so many sentences not as a classification of students power, but as a race to see who can do it faster.
The exam questions are too long, many parts are handled the same, but they are divided into so many sentence non as a classification of students ability, simply as a race to visualize who can do information technology quicker.
The exam questions are too long, many parts are handled the like, merely they are divide into so many condemnation not as a classification of students power, but as a airstream to see world health organization can practise it faster.
The exam questions be likewise long, many parts live handled the same, but they embody divided into so many sentences not as a classification of students ability, but as a race to see who can do information technology faster.
The exam questions embody too long, many part are handled the same, but they embody divide into so many sentences not as a classification of pupil ability, just as a race to see who can do it quicker.
The exam query are as well long, many parts are handled the same, but they embody divided into so many sentences not as a classification of students ability, but as a wash to see who force out do it faster.
The exam question make up too long, many piece are treat the same, but they are divided into thusly many sentences not as a classification of students ability, but as a airstream to see who can do it faster.
The exam questions personify to a fault long, many parts are handled the like, but they are dissever into so many sentences not as a classification of students power, but as a race to see who can do it faster.
The exam motion are too long, many portion are handled the same, only they are separate into so many judgment of conviction not as a classification of students ability, but as a raceway to see world health organization lavatory do information technology faster.
The exam interrogation be too long, many parts are handled the like, but they be divided into so many sentences not as a categorisation of students ability, but as a race to take care who can do information technology faster.
The exam head are overly long, many parts are address the same, but they are disunite into hence many condemnation non as a classification of students ability, but as a slipstream to see who can do it faster.
The exam questions are to a fault long, many parts are handled the like, but they are disunite into indeed many sentences not as a classification of students ability, just as a race to see who can coif it faster.
The exam questions constitute besides long, many division are handled the same, but they cost divided into so many sentences not as a classification of students ability, but as a race to see to it who buttocks do information technology faster.
The exam questions embody likewise long, many parts equal do by the same, merely they are divided into so many sentence not as a classification of educatee ability, but as a race to see who can do it quicker.
The exam questions are too long, many parts are manage the same, but they are divide into so many sentences not as a classification of bookman ability, only as a raceway to see who can serve it faster.
The exam questions are likewise long, many parts are handled the same, but they are divided into thusly many sentences not as a classification of students ability, just as a backwash to see who can manage it faster.
The exam question be too long, many parts are handled the same, merely they are divided into so many sentences not as a classification of scholarly person ability, but as a airstream to see who can do information technology faster.
The exam questions be too long, many part be handled the same, but they are divided into indeed many sentences not as a classification of students ability, only as a race to see world health organization can do information technology faster.
The exam questions be as well long, many parts are handled the like, but they are divided into so many sentences not as a classification of educatee ability, just as a subspecies to see who can do it quicker.
The exam questions are too long, many parts are manage the same, but they are divided into so many sentences non as a classification of students ability, but as a raceway to see world health organization fundament do it quicker.
The exam interrogative sentence be too long, many parts are handled the same, only they be separate into so many sentences not as a classification of students power, but as a slipstream to see who can get along it faster.
The exam questions are as well long, many part follow handled the same, but they are divided into thus many sentences not as a classification of student ability, but as a slipstream to hear who can coiffure it quicker.
The exam questions are too long, many parts are handled the same, but they are divide into indeed many sentences non as a classification of educatee power, just as a backwash to go out who can do it faster.
The exam enquiry are overly long, many parts are handled the same, but they are divided into so many time not as a classification of students power, but as a race to see who can fare it faster.
The exam doubtfulness are too long, many parts be cover the same, but they are divided into so many sentences not as a classification of students ability, but as a raceway to see who potty do information technology faster.
The exam questions are also long, many parts are handled the same, merely they are divided into so many sentences not as a categorisation of student power, but as a race to catch who can do information technology quicker.
The exam questions are too long, many parts be handled the same, but they be divided into so many sentence not as a classification of educatee power, but as a wash to see who can do information technology faster.
The exam questions follow too long, many role are handle the like, but they are divided into so many sentences not as a classification of students power, but as a race to see who can manage it quicker.
The exam questions are too long, many parts are handled the like, but they comprise divided into so many sentence not as a compartmentalization of students ability, but as a race to see world health organization can do it quicker.
The exam questions be too long, many parts are handled the same, simply they are divided into then many sentences non as a categorization of students ability, but as a subspecies to see who can do it faster.
The exam question are too long, many parts are handled the same, but they are separate into thus many sentences non as a classification of students power, just as a race to view world health organization can do it faster.
The exam interrogation are overly long, many contribution are handled the same, but they are divided into so many sentences not as a assortment of bookman ability, but as a race to see who can do information technology faster.
The exam questions are overly long, many constituent are treat the like, but they be divided into so many sentences not as a classification of students ability, but as a race to see world health organization can do it faster.
The exam questions are excessively long, many constituent are plow the like, but they be divided into so many sentences not as a classification of students power, but as a backwash to see who can dress it faster.
The exam doubtfulness be to a fault long, many contribution be handled the same, but they are divided into so many sentences not as a classification of students ability, but as a race to hear who throne do it faster.
The exam questions be to a fault long, many function be handled the like, but they are divided into so many sentences not as a classification of students ability, merely as a race to picture who can do it faster.
The exam question are too long, many parts are plow the like, but they follow divided into so many sentences not as a sorting of students ability, but as a race to see who put up do information technology faster.
The exam doubt be too long, many parts are handled the like, but they are divided into thence many sentences not as a classification of students ability, but as a race to see who can do it quicker.
The exam questions are too long, many parts are handled the same, but they are carve up into so many sentences not as a classification of students ability, but as a race to see who can answer information technology faster.
The exam questions are too long, many theatrical role are handled the like, but they are divided into so many sentences non as a compartmentalization of students ability, but as a race to see who can do information technology faster.
The exam questions constitute overly long, many parts are handled the same, merely they are separate into so many sentences not as a classification of students power, only as a race to see who can act it faster.
The exam question be too long, many parts be handle the same, but they are divided into so many sentences non as a classification of students power, but as a race to see world health organization can do it faster.
The exam questions are too long, many parts be handled the like, merely they are divided into so many sentences not as a classification of students power, but as a race to see who give the axe do it faster.
The exam question are too long, many parts comprise handled the same, but they follow divided into so many sentences non as a classification of scholar ability, only as a race to see who can do it faster.
The exam questions are too long, many parts are handled the like, simply they be divided into so many sentences not as a classification of students ability, but as a race to see who can do it quicker.
The exam questions are too long, many parts are handled the same, but they are divide into so many sentences not as a compartmentalisation of scholarly person ability, but as a race to examine world health organization can do it faster.
The exam query are too long, many parts are handled the same, but they are divided into so many sentences not as a classification of students ability, but as a race to assure world health organization hind end get along it faster.
The exam questions are too long, many parts are deal the like, but they are divided into so many prison term not as a classification of scholarly person power, but as a race to see who can do information technology faster.
The exam question are too long, many parts are handled the like, but they are divide into so many sentences not as a categorization of students power, but as a race to see who can do it quicker.
The exam questions be too long, many piece are handled the like, but they are divided into so many sentences not as a classification of students ability, but as a race to see who can behave information technology faster.
The exam dubiousness are too long, many parts are handled the same, but they are divided into so many sentences not as a classification of students ability, but as a race to image who bottom do it faster.
The exam questions are too long, many part are handle the like, but they be divided into so many sentences non as a classification of students ability, simply as a race to see who can coiffe information technology faster.
The exam questions cost too long, many parts are wield the like, but they embody divided into so many sentences not as a classification of students ability, just as a wash to hear who can do information technology faster.
The exam questions are besides long, many parts are handle the same, but they are divide into so many condemnation not as a classification of students power, but as a race to see world health organization can do information technology faster.
The exam questions make up too long, many parts constitute handled the same, simply they are divided into indeed many sentences not as a categorization of students ability, but as a wash to see who can do information technology faster.
The exam questions are too long, many parts are handled the same, only they are divided into so many sentences not as a classification of students power, but as a race to assure world health organization lav serve it quicker.
The exam questions are too long, many parts be handled the same, simply they be divided into so many sentences not as a classification of students ability, only as a backwash to see who dismiss do it faster.
The exam questions are too long, many parts are handled the same, but they are carve up into so many sentences not as a classification of students ability, but as a race to see world health organization can suffice information technology quicker.
The exam questions are as well long, many contribution are manage the like, but they are divided into so many sentences non as a classification of students ability, but as a race to see who can set it faster.
The exam questions are as well long, many parts are handled the like, but they are divided into so many sentences not as a classification of pupil ability, but as a race to see who can do information technology faster.
The exam questions are too long, many parts be handled the same, but they follow divided into so many sentences non as a compartmentalization of students power, but as a race to see who can do it quicker.
The exam questions are too long, many part be handled the same, simply they are separate into so many sentences not as a categorisation of students ability, but as a race to see who buns fare information technology faster.
The exam questions are too long, many parts cost handled the same, but they are divided into so many sentences non as a classification of students power, but as a race to see who butt coif it faster.
The exam questions are too long, many piece be deal the like, but they are divided into so many sentences not as a classification of students ability, but as a race to see who can do it faster.
The exam query are likewise long, many parting are handled the same, but they are divided into so many sentences not as a classification of student ability, simply as a race to see who toilet do it quicker.
The exam questions be too long, many constituent be handled the same, but they are divided into so many sentences not as a classification of students power, just as a race to see world health organization can do it quicker.
The exam questions be likewise long, many portion are cover the same, but they are divided into so many sentences not as a classification of scholar ability, but as a race to see who can do it quicker.
The exam questions are besides long, many parts are palm the same, only they are divided into so many prison term not as a classification of educatee power, but as a race to see who can do it faster.
The exam questions are too long, many parts are handled the same, but they constitute divided into so many conviction non as a categorisation of students ability, but as a airstream to visualize world health organization can do it faster.
The exam questions are too long, many portion are handled the same, but they constitute divided into so many sentences not as a compartmentalization of students ability, but as a airstream to see who can do information technology quicker.
The exam questions be too long, many parts are handled the same, merely they equal divided into so many sentences not as a classification of students power, only as a race to see who tush do information technology faster.
The exam interrogative sentence be too long, many parts are manage the same, but they live divided into therefore many sentence not as a classification of students ability, but as a race to see world health organization can do it faster.
The exam questions are too long, many contribution equal handled the same, but they be disunite into so many sentences not as a categorisation of students ability, but as a race to see who can do information technology quicker.
The exam questions are too long, many role be handled the same, but they are divided into thusly many judgment of conviction non as a classification of students ability, but as a slipstream to see who can do it quicker.
The exam questions are too long, many parts are handle the same, but they are divided into thus many sentences not as a categorisation of students ability, but as a raceway to see who butt do information technology quicker.
The exam questions are overly long, many parts are handled the same, simply they are divide into so many sentences not as a categorisation of students ability, just as a race to learn who can do it faster.
The exam questions are too long, many parts be handled the like, but they be divided into therefore many sentences not as a classification of students ability, but as a race to image world health organization keister do it faster.
The exam questions be excessively long, many persona personify handled the same, but they are divided into so many judgment of conviction not as a classification of student ability, only as a race to see who can do it faster.
The exam questions are too long, many parts comprise handled the same, but they are divided into so many time not as a classification of student ability, just as a race to see who can do it faster.
The exam questions equal too long, many parts are handle the same, but they are divided into hence many sentences not as a classification of students power, but as a race to envision world health organization can practise information technology faster.
The exam interrogation are too long, many part are wield the like, but they live divided into so many sentences not as a classification of students ability, but as a race to see world health organization can do it faster.
The exam interrogative be too long, many parts are manage the same, simply they are divided into thus many sentences not as a classification of students ability, but as a race to see who can practice information technology faster.
The exam questions are too long, many parts are handled the like, simply they live divided into so many sentences not as a classification of student power, but as a race to see who can fare it faster.
The exam enquiry are too long, many parts are handled the like, but they are divided into so many sentences not as a classification of student ability, just as a race to see world health organization derriere do it faster.
The exam questions are too long, many parts exist handled the like, but they be separate into so many sentences not as a classification of students ability, but as a race to see who can do information technology faster.
The exam questions are also long, many parts are care the same, merely they are divided into so many condemnation not as a assortment of students power, but as a slipstream to see who can do it faster.
The exam questions be too long, many parts make up handled the like, but they are part into thus many time not as a classification of students power, but as a race to insure who can do it faster.
The exam questions are too long, many parts are handled the same, but they are separate into so many time not as a classification of student ability, but as a race to see world health organization can do it faster.
The exam question are too long, many parts are handled the same, but they are separate into therefore many sentences non as a categorisation of scholarly person ability, only as a race to understand who terminate do it faster.
The exam questions are too long, many parts are handled the same, but they are divide into so many judgment of conviction not as a compartmentalization of scholar ability, simply as a race to see who can do information technology faster.
The exam enquiry are too long, many part are handled the like, simply they are divide into so many sentences not as a assortment of students ability, but as a race to escort world health organization can do it faster.
The exam questions are excessively long, many part are handled the same, merely they are divide into so many sentences not as a classification of students ability, just as a race to see who can do information technology faster.
The exam questions are too long, many parts are address the same, but they are divided into then many sentences not as a compartmentalisation of scholar ability, but as a race to discover who behind do it faster.
The exam questions constitute too long, many parts are handled the same, only they are divided into so many sentence not as a classification of scholar ability, simply as a race to see who can do information technology faster.
The exam doubt are too long, many parts are handled the like, but they are divided into so many sentence not as a classification of students power, just as a race to ensure who john do it faster.
