# Supplementary material for: Attention-aware with stacked embedding for sentiment analysis of student feedback through deep learning techniques
Source: PeerJ Comput Sci. 2024 Sep 2;10:e2283. doi: 10.7717/peerj-cs.2283 (PMC11419625; doi:10.7717/peerj-cs.2283)
Supplement: Supplemental Information 2 [file peerj-cs-10-2283-s002.zip › UIT-VSFC/agumented text/test (10).xlsx]

## Sheet: welcome
I bequeath owe this course, only I will accept it again in the next semesters.
Ane will owe this course, simply I will take it again in the next semester.
1 will owe this course, but Unity will take it again in the next semesters.
One will owe this row, but I will take it once again in the next semesters.
I will owe this course, but I will acquire information technology again in the next semesters.
I will owe this course, but I bequeath take it once again in the following semesters.
Iodine will owe this course, but Iodin will take aim it again in the next semesters.
I will owe this course, but One will take it again in the side by side semesters.
I will owe this course, but I leave take it once again in the next semesters.
I bequeath owe this line, but I bequeath take it again in the next semesters.
I will owe this course, only Single volition take it again in the next semesters.
I volition owe this course, but I will take it over again in the next semesters.
I volition owe this trend, but I will take it again in the next semesters.
Iodin will owe this course, but I will take information technology again in the next semesters.
I will owe this course of study, but I testament take it again in the next semester.
I will owe this course, but I will take it over again in the succeeding semesters.
I will owe this course, but I volition take it once again in the next semesters.
I will owe this course, just Unity will take it again in the next semesters.
I will owe this course, simply I will take it again in the succeeding semester.
I volition owe this course, but I will call for it again in the next semester.
I will owe this course, but I will guide information technology again in the following semesters.
I will owe this course, just I will lease it again in the following semesters.
I volition owe this course, but I bequeath take it again in the next semesters.
I will owe this course, but Iodin volition take it again in the next semesters.
I leave owe this class, but I will take it again in the next semesters.
1 bequeath owe this course, but I will take it once more in the next semesters.
I will owe this trend, but I volition take it again in the next semesters.
I will owe this course, only I volition take it again in the next semesters.
I will owe this course, only I will take information technology again in the future semesters.
I volition owe this course, but One volition take it again in the next semesters.
1 will owe this form, but I will take information technology again in the next semesters.
I will owe this course of action, but I testament take information technology again in the next semesters.
I will owe this form, but One will take it again in the future semesters.
I will owe this course, but I will take it again in the next semester.
I bequeath owe this class, but I will take it again in the succeeding semesters.
I will owe this class, but I will take it again in the next semester.
I leave owe this course, only I will take it again in the next semesters.
I will owe this row, but One will take it again in the next semesters.
I testament owe this class, but I leave take it again in the next semesters.
I will owe this course, merely Iodine will take it again in the next semesters.
Unity volition owe this course, but I will take it again in the next semester.
One will owe this row, but I will take it again in the next semesters.
I volition owe this line, but I will take it over again in the next semesters.
Ace will owe this course, only I will take it again in the next semesters.
I will owe this course, but Single bequeath take it over again in the next semesters.
I testament owe this course, just I will take information technology again in the next semesters.
I will owe this course, but I volition take it once again in the next semesters.
I will owe this course, but I will accept information technology again in the next semesters.
I will owe this course, but I volition take it again in the next semester.
I will owe this course, but I will take information technology again in the next semester.
I will owe this course, but I volition take it once again in the next semesters.
I will owe this course, only I will carry it over again in the next semesters.
I will owe this course, but I leave assume it again in the next semesters.
Unity bequeath owe this course, but I will take it again in the next semester.
Unity leave owe this course, but I will take it again in the next semesters.
I will owe this course, only I testament take it again in the following semesters.
I will owe this course of instruction, but I will claim it again in the next semester.
I will owe this course, but I will take information technology once more in the next semester.
I will owe this form, but I leave take it again in the next semesters.
I will owe this course, but Ace will take information technology again in the side by side semesters.
I will owe this course, but One leave take it once more in the next semesters.
I will owe this course, but Atomic number 53 leave take information technology again in the next semesters.
Ane will owe this course, but I will require it again in the next semester.
I will owe this course, but I leave direct it again in the next semester.
I will owe this course, but Atomic number 53 bequeath take it once more in the next semesters.
Iodine will owe this course, simply I will take it again in the future semesters.
I will owe this course, but Iodin will take information technology again in the next semester.
Single will owe this course, just I bequeath take it again in the next semesters.
I will owe this course, but Single will take it again in the following semester.
Atomic number 53 will owe this form, but I will learn it again in the next semesters.
I will owe this course, simply I leave take it again in the next semesters.
I bequeath owe this row, but I will take it again in the next semesters.
I will owe this course, but I will take information technology again in the future semesters.
I will owe this course, simply I will require it again in the side by side semesters.
I will owe this course, but I will take it once more in the succeeding semesters.
I will owe this course, just I leave withdraw it again in the next semesters.
I will owe this track, but Ace will take it again in the next semester.
I will owe this course, merely I will take it once more in the next semester.
I will owe this course, merely I will take it once again in the adjacent semesters.
I will owe this course, but 1 volition lead it again in the next semesters.
I leave owe this trend, but I will take it again in the next semesters.
I leave owe this course, only I will take it again in the next semesters.
I will owe this course, simply I will lead it again in the following semesters.
Ane will owe this course, but I testament take it again in the following semesters.
1 bequeath owe this course, but I leave take it again in the next semesters.
I leave owe this course of action, but One will take it again in the next semesters.
I testament owe this class, but I will hire it again in the next semesters.
I will owe this row, but I leave take it again in the next semesters.
I will owe this path, but I will select it again in the next semester.
I will owe this course, but I will take it again in the next semester.
I will owe this course, but 1 volition take it over again in the next semesters.
I bequeath owe this course, but Ane will require it again in the next semesters.
I bequeath owe this form, but I will take it once more in the next semesters.
I will owe this course, but I testament take information technology again in the succeeding semesters.
I will owe this course, merely I will take information technology once again in the next semesters.
I will owe this course, merely I will take information technology once more in the next semesters.
Ace will owe this course, but I leave drive it again in the next semesters.
I will owe this course, but I will claim information technology again in the next semester.
I leave owe this course, merely I volition take it again in the next semesters.
I will owe this line, just I will take it again in the next semesters.
I will owe this course, but I will take aim it over again in the next semester.
I will owe this course, but I will have it again in the side by side semester.
I testament owe this course, but I will take it once again in the side by side semesters.
One will owe this course, but I will take it again in the adjacent semesters.
I will owe this course, only I will take it again in the next semester.
I will owe this course of action, but I will use up it again in the next semesters.
I testament owe this course, but I leave take it once again in the next semesters.
I will owe this course, but Iodin bequeath take it again in the next semester.
I will owe this course, but I leave take information technology again in the next semester.
One will owe this course, but I will claim it again in the following semesters.
I testament owe this track, but Single will take it again in the next semesters.
I will owe this course, but I will take information technology again in the following semesters.
I testament owe this course, but Unity will take it over again in the next semesters.
Iodine will owe this course, just I will convey it again in the next semesters.
I volition owe this course, but Iodin will admit it again in the next semesters.
I bequeath owe this course, but I will take information technology again in the next semesters.
I leave owe this course, but Iodin will take it over again in the next semesters.
I will owe this track, but I will take information technology again in the next semesters.
I will owe this course, but I will take information technology again in the following semesters.
I will owe this course, simply I will take it over again in the next semester.
I will owe this course, only I will select it again in the next semester.
I will owe this course, but 1 testament take it again in the next semesters.
I will owe this course, but I testament ask it again in the future semesters.
I leave owe this trend, but I will take information technology again in the next semesters.
I bequeath owe this course, but I will contain it again in the adjacent semesters.
I will owe this grade, but I leave take information technology again in the next semesters.
I will owe this track, but I will hire it once again in the next semesters.
I bequeath owe this course, but I bequeath take it once more in the next semesters.
I will owe this course, but 1 will take on information technology again in the next semesters.
I will owe this course, but I leave take it again in the next semester.
I testament owe this course, simply I will take it again in the next semesters.
I will owe this path, but I leave take it again in the following semesters.
One leave owe this course, but I will take information technology again in the next semesters.
I will owe this path, but One will take it over again in the next semesters.
I will owe this grade, but I will take it once more in the next semester.
I will owe this course, but I leave take information technology again in the next semesters.
I testament owe this course, merely I will take it again in the next semesters.
I will owe this course, only I will take it once again in the next semesters.
Iodin will owe this course, but One will take it once more in the next semesters.
Single will owe this course, but I testament require it again in the next semesters.
I will owe this course, but Ane volition take it again in the succeeding semesters.
I will owe this course, merely Unity will select it again in the next semesters.
I will owe this course, but I leave take it over again in the next semesters.
Unity testament owe this course, but I will take it again in the next semesters.
I will owe this course of instruction, but I will take it once more in the next semesters.
I will owe this course, just I will get hold of information technology again in the next semesters.
I will owe this course, just I will occupy information technology again in the next semesters.
I will owe this course, but Atomic number 53 will take it again in the next semester.
I will owe this course, but I will ask it once more in the future semesters.
I will owe this course, only I will bring it again in the side by side semesters.
Atomic number 53 bequeath owe this course, but I will take it again in the next semesters.
I will owe this course, simply I will take information technology again in the future semesters.
I testament owe this course, but I will take information technology again in the adjacent semesters.
1 will owe this course, but I leave take it again in the succeeding semesters.
Iodine will owe this course, but I will take it again in the succeeding semesters.
1 will owe this course, but Iodin will take it again in the next semesters.
I will owe this course, but I leave take it again in the next semester.
I will owe this course, but I will call for information technology once again in the next semesters.
I leave owe this course, just I will take it again in the next semesters.
I will owe this track, but Unity will take it once again in the next semesters.
I will owe this course, but I will take information technology once more in the next semesters.
I will owe this course, but I testament take it over again in the next semesters.
Iodine will owe this course, just 1 will take it again in the next semesters.
Atomic number 53 will owe this course, but I testament take information technology again in the next semesters.
1 will owe this course of instruction, merely I will take it again in the next semesters.
I will owe this course, but Ane will direct information technology again in the next semesters.
Ace will owe this course, simply I will take it over again in the next semesters.
I leave owe this track, but I will call for it again in the next semesters.
I bequeath owe this trend, but I will take information technology again in the next semesters.
One will owe this course, but I leave take it once more in the next semesters.
I will owe this course of instruction, but I will submit it again in the next semesters.
I volition owe this course, but Iodine will take it again in the next semesters.
I bequeath owe this course, but Unity volition take it again in the next semesters.
I will owe this course, but Iodin will take information technology again in the next semester.
I will owe this course, only I will take it again in the next semesters.
I will owe this course, merely I will take information technology again in the next semesters.
One will owe this course, but I will take information technology over again in the next semesters.
I will owe this form, but Unity will take it again in the next semesters.
Atomic number 53 volition owe this course, but I will film it again in the next semesters.
I will owe this course, only I will take it once again in the next semesters.
I volition owe this course, but I will take information technology again in the next semesters.
I will owe this class, but I will take it once again in the next semesters.
I will owe this course, just I will take it again in the future semesters.
I will owe this trend, but I will take it once more in the next semesters.
I will owe this course, merely I volition take it again in the next semesters.
Iodin will owe this trend, but I will take it again in the next semesters.
I will owe this course of study, but I will take it again in the next semesters.
I will owe this course, but I will take aim it again in the next semesters.
I leave owe this course, simply Atomic number 53 will take it again in the next semesters.
I will owe this course, merely 1 will occupy it again in the next semesters.
I testament owe this course, but I will take it again in the adjacent semester.
I will owe this course of study, but I will accept it again in the next semester.
I will owe this track, but I volition take it again in the next semesters.
I will owe this course, but I testament take it over again in the next semester.
I will owe this course, but I bequeath take information technology again in the next semesters.
I volition owe this course, but I will take it again in the next semester.
I will owe this course, but I will take it again in the following semester.
I will owe this course, but Ane will take it again in the succeeding semester.
I will owe this path, but I will take information technology once again in the next semesters.
I will owe this path, but I bequeath take it again in the next semesters.
Ace will owe this course, but I will exact it again in the next semesters.
Iodine will owe this form, but I will take it again in the next semesters.
I will owe this course, merely I will take it again in the succeeding semesters.
I leave owe this course, only I will take it again in the next semesters.
One will owe this course of study, but I leave take it again in the next semesters.
I will owe this course, but I will need it over again in the next semesters.
I testament owe this course, but I will take it over again in the side by side semesters.
I will owe this course, merely Atomic number 53 will take it again in the next semester.
I volition owe this course, but I leave take it again in the next semesters.
I will owe this course, but I will convey information technology again in the next semester.
Unity will owe this course, but I volition drive it again in the next semesters.
I will owe this course, but One will take information technology again in the next semesters.
Iodin will owe this course, but I will take information technology again in the following semesters.
I will owe this course, but 1 will adopt it again in the next semester.
I volition owe this course, but I will need it once again in the next semesters.
One will owe this course, but I bequeath take it again in the next semester.
Ane will owe this course, but Iodin will demand it again in the next semesters.
I volition owe this course, but One will take it again in the succeeding semesters.
I will owe this row, but I will take it again in the next semesters.
I testament owe this course, but I will deal it once again in the next semesters.
I volition owe this course, but I volition take it over again in the next semesters.
Atomic number 53 will owe this course, but I will take information technology again in the next semesters.
I will owe this course, merely One will take it again in the next semesters.
Ane will owe this course, just I will take it again in the future semesters.
One will owe this path, but I will take it again in the next semesters.
I will owe this course, but I will subscribe to it over again in the next semester.
I will owe this class, but I will take it again in the next semesters.
I will owe this course, but I bequeath take it again in the future semester.
I will owe this course, but I will engage it again in the adjacent semesters.
I testament owe this course, just I bequeath take it again in the next semesters.
I will owe this path, merely I will take information technology again in the next semesters.
Ace will owe this course, but I volition take information technology again in the next semesters.
I will owe this course, but Iodine will take it over again in the side by side semesters.
I will owe this course, but I leave take it once more in the next semester.
I will owe this course, merely I will take information technology again in the next semesters.
I leave owe this course, but I will rent it again in the next semesters.
I volition owe this course, simply Iodin will take it again in the next semesters.
Iodine will owe this course, but One will take it again in the next semesters.
I will owe this course of action, but I testament take it once again in the next semesters.
I will owe this course, but I bequeath take it again in the next semester.
1 will owe this course, but Ace will take it again in the next semester.
I will owe this course, but I will read information technology again in the next semesters.
I will owe this course, but I will take information technology again in the next semester.
I will owe this course, but I will take it once more in the next semester.
I will owe this course of study, only I will take it again in the next semesters.
I will owe this course, but I will take information technology over again in the next semesters.
I will owe this course, merely I will take it again in the side by side semester.
I will owe this course, but Iodin will take it again in the next semesters.
I volition owe this course, only I will take information technology again in the next semesters.
I will owe this path, but I leave take it again in the next semester.
I will owe this course, simply I will film information technology again in the next semesters.
I will owe this course, but I will take it once again in the next semester.
One will owe this course, simply I will take it again in the next semesters.
I will owe this class, but One will use up it again in the next semesters.
I will owe this course, but I bequeath take it again in the side by side semesters.
I will owe this row, just I will take it again in the next semesters.
I will owe this course, but I volition take it once again in the following semesters.
I will owe this line, but I testament take it again in the following semesters.
Ace will owe this course, but I will take information technology over again in the next semesters.
I testament owe this course, but 1 will have it again in the next semesters.
I will owe this course, only I will take information technology again in the next semesters.
I will owe this course of instruction, but Single bequeath take it again in the next semesters.
I will owe this course, but Ane leave charter it again in the next semesters.
I will owe this course, but Unity bequeath take information technology again in the next semesters.
I will owe this course of instruction, but I will take information technology again in the next semester.
I will owe this class, but One will take information technology again in the next semesters.
I leave owe this course, but I will take it again in the next semester.
I bequeath owe this course of study, but I will take it again in the next semester.
I will owe this course, but I will take it again in the next semester.
I will owe this course, but Iodin will take it again in the future semesters.
I will owe this course, but I bequeath take it over again in the next semester.
1 will owe this course, but I will take it again in the side by side semesters.
Single will owe this path, but I will take information technology again in the next semesters.
I leave owe this course, just I will take it once again in the next semesters.
I will owe this course, but 1 leave take it again in the next semesters.
Iodine will owe this course, but I will take it again in the succeeding semesters.
Atomic number 53 bequeath owe this course, only I will take it again in the next semesters.
I will owe this course, but I will take it once again in the future semesters.
Single will owe this trend, but I will take it again in the next semesters.
I will owe this course, but I leave take it again in the next semester.
One will owe this course, but I will take information technology again in the next semesters.
I will owe this course, but I bequeath take it again in the following semester.
I will owe this track, but Single will assume it again in the next semesters.
I leave owe this course, just I will get hold of it again in the next semesters.
I testament owe this course, but I will take information technology over again in the next semesters.
I testament owe this course, but 1 will take it again in the next semesters.
I will owe this course, but I testament take it again in the side by side semester.
I will owe this course, but I leave take information technology once more in the next semesters.
I will owe this course, but I testament take it once more in the next semester.
I will owe this course, merely 1 bequeath take it again in the next semesters.
I volition owe this line, but Unity will take it again in the next semesters.
I will owe this course, merely I will take it again in the next semester.
I will owe this course, but I volition postulate it again in the next semesters.
I will owe this course, simply I will take it once more in the next semesters.
I will owe this course, but I will take it over again in the next semester.
I will owe this course of instruction, but I will take it again in the adjacent semesters.
I will owe this course, but I testament take information technology again in the next semesters.
I will owe this row, but Atomic number 53 will take it again in the next semesters.
I will owe this course, but Ace will take information technology again in the next semester.
I will owe this course, but I will take information technology again in the next semesters.
I will owe this class, but I will take it again in the future semesters.
I will owe this course, but I will submit it again in the next semesters.
I will owe this course, but Unity will take it once again in the next semester.
I bequeath owe this course, merely I will use up it again in the next semesters.
I will owe this course, but I will accept it over again in the succeeding semesters.
I will owe this course, just Single will take it again in the next semester.
Ace will owe this course, but I will involve information technology again in the next semesters.
I will owe this course, but I leave take it again in the next semester.
Atomic number 53 will owe this course, but I will take it once again in the next semesters.
I volition owe this course, but I will take it once again in the next semesters.
I will owe this course, just I will take information technology again in the future semesters.
I will owe this course, but I will involve it once more in the side by side semesters.
Atomic number 53 will owe this course, merely One will take it again in the next semesters.
1 bequeath owe this course, but I will take information technology again in the next semesters.
Iodin volition owe this course, but 1 will take it again in the next semesters.
I volition owe this course, just I will take information technology again in the next semesters.
I will owe this course, but I bequeath acquire information technology again in the next semesters.
I will owe this class, but I will take it once more in the following semesters.
1 will owe this course, but Atomic number 53 will take it once again in the next semesters.
Ace will owe this course, but Unity will take it again in the future semesters.
I will owe this trend, but I volition take it again in the next semesters.
I will owe this course, only Iodine will take it again in the next semester.
I will owe this course, but 1 volition take information technology again in the next semesters.
I will owe this trend, but I will take it once more in the next semesters.
I will owe this grade, but 1 will film it again in the next semesters.
I will owe this course, but I will direct information technology again in the next semester.
Iodine leave owe this course, but I will subscribe to it again in the next semesters.
I will owe this course, but I will demand it once again in the next semesters.
I will owe this course, but I leave take up it again in the future semesters.
I will owe this course, but I bequeath take information technology again in the next semester.
I will owe this course, but I will rent it once more in the next semesters.
1 will owe this course, but Iodine will take it again in the next semesters.
I volition owe this course, but I will take it again in the following semesters.
I will owe this course of action, but I volition take it again in the following semesters.
I will owe this course, just I will submit it again in the next semester.
I will owe this course, only I will take information technology again in the next semesters.
I will owe this course of study, but Ace will hire it again in the next semesters.
I will owe this course, but 1 will take it again in the following semester.
I will owe this course, but I testament take it again in the next semester.
Iodin will owe this course, but I will shoot information technology again in the next semesters.
Iodine volition owe this course, but I will consume it again in the next semesters.
Single will owe this course, but One leave take it again in the next semesters.
I bequeath owe this course, but I bequeath take it again in the next semesters.
I volition owe this course, but I will take information technology again in the next semester.
Ace will owe this course, but I testament take it again in the next semesters.
I will owe this trend, but I will postulate it once more in the next semesters.
I bequeath owe this course, but I will take it over again in the adjacent semesters.
I will owe this course of instruction, simply I will take information technology again in the next semesters.
I will owe this row, but I will remove information technology again in the next semesters.
I bequeath owe this course, only I bequeath take it again in the next semesters.
I will owe this course, but I will take information technology again in the following semesters.
I will owe this course, but Iodin will conduct it again in the next semesters.
I leave owe this course, but 1 volition take it again in the next semesters.
I bequeath owe this class, but I will take information technology again in the next semesters.
I testament owe this course, just Iodine will take it again in the next semesters.
I volition owe this course, simply I testament take it again in the next semesters.
I bequeath owe this course, only I will take it again in the future semesters.
Iodine testament owe this course, but I will take it once again in the next semesters.
One volition owe this course, but Single will take it again in the next semesters.
1 will owe this course, but I will take it once more in the next semesters.
I will owe this course, just I will take information technology once again in the next semesters.
I will owe this course, only Ace will take it again in the next semesters.
I will owe this course of instruction, but I testament take it again in the next semester.
I will owe this course, but I volition study it again in the next semesters.
I volition owe this course, merely I will take it again in the following semesters.
1 volition owe this course, simply I will take it again in the next semesters.
I will owe this course, but I will withdraw it again in the next semesters.
I will owe this course, simply I will take it again in the future semesters.
I volition owe this course, but I testament take information technology again in the next semesters.
I will owe this course, but I will take information technology again in the following semesters.
I will owe this course, simply One will take it again in the future semesters.
Iodine will owe this course, but I will occupy it once again in the next semesters.
I testament owe this course, simply I will take it again in the next semesters.
1 will owe this course, but Single will take it over again in the next semesters.
I leave owe this course, but I volition take it again in the next semesters.
I bequeath owe this track, but 1 will take it again in the next semesters.
Iodin bequeath owe this course, but I will lead it again in the next semesters.
I bequeath owe this course, only I will take it again in the next semester.
I will owe this course, simply 1 will take it again in the next semester.
I testament owe this course, but I will take it once more in the next semesters.
Single will owe this course, only I will take it again in the next semester.
I volition owe this course, but I will make it again in the side by side semesters.
I will owe this course, but I will take it over again in the future semesters.
I will owe this course, merely I will lease information technology again in the next semesters.
I will owe this course, but I leave claim it again in the next semesters.
I will owe this course, but 1 will take it again in the next semester.
I bequeath owe this course, but I will take it again in the next semester.
I will owe this row, but I bequeath take it once again in the next semesters.
I testament owe this course, but I will take information technology once more in the next semesters.
I will owe this course, only One will take information technology again in the next semesters.
I volition owe this course, but I will accept information technology again in the next semesters.
I will owe this course, but Ane will take information technology again in the next semesters.
I will owe this course of action, but 1 will take it again in the adjacent semesters.
I will owe this course, but I bequeath adopt information technology again in the next semesters.
I will owe this course, but Single will take it again in the next semesters.
I will owe this grade, but 1 will take information technology again in the next semesters.
I testament owe this course, but I volition take it again in the next semesters.
I will owe this course, but I bequeath take information technology over again in the next semesters.
I bequeath owe this grade, but I will take it again in the next semesters.
Ace will owe this line, but I testament take it again in the next semesters.
I bequeath owe this line, but I will take information technology again in the next semesters.
I will owe this course, but I volition take information technology again in the next semesters.
I will owe this course, but Iodine will take information technology again in the next semester.
I will owe this course, just I bequeath take it again in the following semesters.
I leave owe this course, but Single will take it again in the next semesters.
I will owe this course, but Iodin will train information technology again in the next semesters.
I volition owe this course, but I volition take it again in the next semesters.
Ace will owe this course, but Iodin will learn it again in the next semesters.
Unity will owe this course, but I will withdraw it over again in the next semesters.
I will owe this course, simply I will take information technology again in the following semesters.
I will owe this course, but One leave take information technology again in the next semesters.
I bequeath owe this course, merely I will take it again in the next semester.
I will owe this course, but I will take information technology once again in the next semesters.
I will owe this course, but I will take information technology once more in the next semester.
Ace will owe this course, but I will necessitate information technology again in the next semesters.
I will owe this course, only I testament remove it again in the next semesters.
Iodin will owe this course, but I will remove it again in the next semester.
One will owe this course, but I volition take it again in the next semesters.
I will owe this course, but I volition take information technology again in the next semesters.
I will owe this course, but One bequeath admit it again in the next semesters.
I will owe this course, but I testament take it over again in the adjacent semesters.
I will owe this course, but Ace will take it once more in the next semesters.
I will owe this course, but Atomic number 53 bequeath take it again in the side by side semesters.
I will owe this course, merely I will subscribe to information technology again in the next semesters.
I will owe this course, but I will have it again in the adjacent semesters.
I leave owe this form, but I will take it over again in the next semesters.
I will owe this class, but I will take it once again in the side by side semesters.
I volition owe this course, but I will take it again in the next semester.
I will owe this row, but I will get it over again in the next semesters.
I volition owe this course, but I will take information technology again in the next semesters.
I volition owe this class, but Iodine will take it again in the next semesters.
I will owe this course, but I will admit it again in the next semesters.
I leave owe this course, but I will take it again in the adjacent semesters.
I volition owe this course, but I will take it once more in the next semester.
I bequeath owe this row, merely I will take it again in the next semesters.
I will owe this course, merely I will consider it again in the next semesters.
1 will owe this course, but One will take it again in the side by side semesters.
I volition owe this course, but I will take it again in the side by side semesters.
I bequeath owe this line, merely I will take it again in the next semesters.
I will owe this course, only One will take it again in the next semesters.
Ane will owe this course, but I bequeath take it again in the next semesters.
I volition owe this course, but I will take it over again in the succeeding semesters.
I will owe this course, simply I will need it again in the next semester.
I will owe this course, but I leave take information technology again in the next semesters.
I will owe this course, simply I bequeath take it again in the next semesters.
1 will owe this course, but I will take it once again in the next semesters.
I will owe this course of study, but One will drive it again in the next semesters.
I will owe this track, but I will occupy it once again in the next semesters.
Iodine will owe this course, but I bequeath take information technology again in the next semesters.
I bequeath owe this course, only I will take it over again in the next semesters.
I will owe this course, but One will take it again in the next semester.
I will owe this course of study, but I will take information technology over again in the next semesters.
I volition owe this course, but I will take it over again in the next semesters.
I will owe this course, but Iodine will take it again in the adjacent semester.
Iodine will owe this course, but I will take information technology again in the succeeding semesters.
1 will owe this track, but I will take it again in the next semesters.
I will owe this track, but Atomic number 53 will take it again in the succeeding semesters.
I leave owe this course, just I will take it again in the next semesters.
I will owe this course, only Atomic number 53 will take it once again in the next semesters.
One testament owe this course, but I will take information technology again in the next semesters.
I will owe this course, but I bequeath ingest it again in the next semester.
I will owe this course, but I will claim it once again in the next semester.
I will owe this class, but I leave take it again in the adjacent semesters.
I will owe this course, merely I will take it again in the next semester.
Ane will owe this course, but I bequeath take it again in the next semester.
I will owe this class, but I will film it again in the next semester.
I will owe this course, simply I will take information technology again in the next semesters.
I will owe this course of instruction, but I will take it again in the succeeding semesters.
I will owe this course, merely I will take information technology again in the next semesters.
I testament owe this course, but I will take information technology again in the next semester.
One will owe this path, but I will take it again in the next semesters.
I volition owe this course, but I will pick out it over again in the next semesters.
I will owe this course, just I volition take it again in the adjacent semesters.
I will owe this course, simply I will take it again in the side by side semester.
I will owe this grade, but I will take information technology again in the adjacent semesters.
I will owe this course of instruction, but I will take it once more in the next semester.
I testament owe this course, but I will take it again in the adjacent semester.
I will owe this line, but One will take it again in the next semesters.
I will owe this course of instruction, but One will take it again in the next semester.
I testament owe this grade, merely I will take it again in the next semesters.
One will owe this course, but I will take information technology once again in the next semesters.
I volition owe this course, merely I bequeath take it again in the next semesters.
I testament owe this course, but I will take it again in the succeeding semesters.
I volition owe this course, merely Ane will take it again in the next semesters.
I will owe this course, but I will take it again in the next semester.
I leave owe this course, but I will take it again in the future semesters.
I leave owe this course, but Ane testament take it again in the next semesters.
I will owe this path, but Ace will take it again in the next semester.
I bequeath owe this course, but I will take it once again in the next semesters.
I leave owe this course, but I will consider it again in the adjacent semesters.
I testament owe this course, but One testament take it again in the next semesters.
I will owe this class, but I will take it once again in the next semester.
I will owe this course, just I will withdraw it again in the side by side semesters.
I volition owe this course, but I will take it once more in the succeeding semesters.
I leave owe this course, but I will take it again in the next semester.
I will owe this course, but Unity will learn it again in the future semesters.
Unity will owe this course, but I bequeath take information technology again in the next semesters.
I will owe this course, merely 1 will take it again in the following semesters.
I will owe this course, but I volition carry information technology again in the next semesters.
Ace will owe this course, but Iodin will take it again in the next semesters.
