# Supplementary material for: Attention-aware with stacked embedding for sentiment analysis of student feedback through deep learning techniques
Source: PeerJ Comput Sci. 2024 Sep 2;10:e2283. doi: 10.7717/peerj-cs.2283 (PMC11419625; doi:10.7717/peerj-cs.2283)
Supplement: Supplemental Information 2 [file peerj-cs-10-2283-s002.zip › UIT-VSFC/agumented text/test (12).xlsx]

## Sheet: welcome
we are freshmen, and we are still not able to make our own products, we examine manufacture founding for orientation purpose, we learn about embedded systems for purpose purpose of whether we should follow that industry or not, and we talk in a way that we understand and access from sources of information.
we cost freshmen, and we are still not able to make our own products, we study industriousness introduction for orientation purpose, we learn about embedded systems for purpose purpose of whether we should follow that industry or not, and we speak in a way that we understand and access from sources of information.
we are freshmen, and we be still not able to make our own products, we study industry introduction for orientation purpose, we learn astir embedded systems for purpose purpose of whether we should follow that industry or not, and we speak in a way that we understand and access from sources of information.
we are freshmen, and we are still not able to make our ain products, we study industry introduction for orientation purpose, we find out astir embedded systems for purpose purpose of whether we should follow that industriousness or not, and we talk in a way that we understand and access from sources of information.
we are freshmen, and we are still not able to make our own products, we study industriousness introduction for orientation purpose, we learn about embedded systems for purpose purpose of whether we should follow that industry or not, and we speak in a way that we understand and access from sources of information.
we are freshmen, and we are still not able to make our own cartesian product, we contemplate industry introduction for orientation purpose, we learn about embedded systems for purpose purpose of whether we should follow that industry surgery not, and we speak in a way that we understand and access from sources of entropy.
we be freshmen, and we are still not able to make our own products, we analyze industry introduction for orientation purpose, we learn about embedded systems for purpose purpose of whether we should follow that industry or not, and we speak in a direction that we understand and access from beginning of entropy.
we are freshmen, and we are still non able to make our own products, we study industry introduction for orientation purpose, we learn about embedded systems for purpose purpose of whether we should follow that industry or not, and we speak in a way that we understand and access from sources of information.
we are freshmen, and we are still not able to prepare our own products, we study industry introduction for orientation purpose, we learn about embedded systems for purpose purpose of whether we should follow that industry or not, and we speak in a manner that we understand and access from sources of information.
we are freshmen, and we are still not able to make our own products, we study industry introduction for orientation purpose, we see astir embedded system for purpose purpose of whether we should follow that industry or not, and we speak in a way that we understand and access from sources of information.
we be freshmen, and we are still not able to make our own products, we study industry introduction for orientation purpose, we con about embedded systems for purpose purpose of whether we should succeed that industry or non, and we speak in a way that we understand and access from sources of information.
we are freshmen, and we are still not able to make our own product, we learn industry introduction for preference purpose, we learn about embedded systems for purpose purpose of whether we should follow that industry or non, and we speak in a way that we understand and access from sources of information.
we are freshmen, and we represent still not able bodied to make our own products, we study industry introduction for orientation purpose, we learn astir embedded systems for purpose purpose of whether we should follow that industry surgery not, and we speak in a way that we understand and access from sources of information.
we are fledgling, and we are still non able to realize our own products, we study industry introduction for orientation purpose, we learn about embedded systems for purpose purpose of whether we should follow that industry operating theater not, and we speak in a way that we understand and access from sources of information.
we are freshman, and we are still not able to gain our own products, we study industriousness introduction for orientation purpose, we learn about embedded systems for purpose purpose of whether we should follow that industry or not, and we speak in a way that we understand and access from sources of information.
we constitute freshmen, and we are still not able to make our own products, we study industry introduction for orientation purpose, we learn about embedded systems for purpose purpose of whether we should follow that industry surgery not, and we speak in a way that we understand and access from sources of information.
we are newbie, and we personify still non able to make our own products, we study industry origination for orientation purpose, we learn about embedded systems for purpose purpose of whether we should follow that industry or not, and we speak in a way that we understand and access from sources of information.
we are freshmen, and we are still not able to make our ain products, we meditate industry introduction for orientation purpose, we learn astir embedded systems for purpose purpose of whether we should follow that industry or not, and we speak in a means that we understand and access from source of information.
we live freshmen, and we exist still not capable to make our own products, we study industry introduction for orientation course purpose, we learn astir embedded systems for purpose purpose of whether we should follow that industry or not, and we speak in a way that we understand and access from sources of information.
we are freshmen, and we are still not able to make our ain products, we study industry introduction for orientation purpose, we learn about embedded systems for purpose purpose of whether we should follow that industry or not, and we speak in a way that we understand and access from sources of information.
we are freshmen, and we are still not able to establish our own products, we study industry introduction for orientation purpose, we learn about embedded system for purpose purpose of whether we should abide by that industry or non, and we talk in a way that we understand and access from sources of information.
we are freshmen, and we are still not able to make our own products, we study industry introduction for orientation purpose, we learn about embedded system for purpose purpose of whether we should follow that industry or not, and we speak in a way that we understand and access from sources of information.
we constitute freshman, and we are nonetheless not able to make our own product, we study industry introduction for orientation purpose, we learn about embedded systems for purpose purpose of whether we should follow that industry or not, and we speak in a way that we understand and access from sources of information.
we be newcomer, and we are still not able to make our own products, we study industry introduction for orientation purpose, we learn about embedded systems for purpose purpose of whether we should follow that industry or not, and we speak in a way that we realize and access from sources of information.
we constitute freshmen, and we are still not able to make our own product, we study industry introduction for orientation purpose, we instruct about embedded systems for purpose purpose of whether we should follow that manufacture or not, and we speak in a way that we understand and access from sources of information.
we are freshmen, and we are still not able to make our own product, we study industry introduction for predilection purpose, we learn about embedded systems for purpose purpose of whether we should follow that industry or not, and we speak in a mode that we understand and access from sources of information.
we are freshmen, and we are notwithstanding not able to make our own products, we study industry introduction for orientation purpose, we learn about embedded systems for purpose purpose of whether we should follow that industry or not, and we speak in a way that we understand and access from sources of information.
we are freshmen, and we are still not able to make our own ware, we study industry introduction for orientation purpose, we learn about embedded systems for purpose purpose of whether we should follow that industry or not, and we address in a way that we understand and memory access from sources of information.
we are freshmen, and we are still not able to make our own products, we study industry introduction for orientation purpose, we larn about embedded systems for purpose purpose of whether we should follow that industry or not, and we speak in a way that we understand and access from root of information.
we are freshmen, and we are still not able to make our own products, we canvas manufacture introduction for orientation purpose, we learn about embedded systems for purpose purpose of whether we should follow that industry or not, and we speak in a way that we understand and access from sources of data.
we comprise freshmen, and we are still not capable to make our ain products, we consider industry introduction for orientation purpose, we learn about embedded system for purpose purpose of whether we should follow that industry or not, and we speak in a way that we understand and access from sources of data.
we are freshmen, and we are still not able bodied to make our own products, we study industry introduction for predilection purpose, we learn about embedded systems for purpose purpose of whether we should follow that industry or not, and we speak in a way that we understand and access from sources of information.
we are freshmen, and we are still not able to make our own products, we study industry introduction for orientation purpose, we learn about embedded systems for purpose purpose of whether we should follow that industriousness or not, and we speak in a way that we understand and access from sources of information.
we are freshmen, and we be still not able to make our own products, we canvas industry introduction for preference intention, we learn about embedded systems for purpose purpose of whether we should follow that industry or non, and we speak in a way that we understand and access from sources of info.
we are freshmen, and we are still not able to make our own products, we study industry introduction for predilection purpose, we learn astir embedded systems for purpose purpose of whether we should pursue that industry or not, and we speak in a way that we understand and memory access from sources of information.
we are freshmen, and we make up still not able to make our own products, we study industry first appearance for orientation purpose, we learn about embedded systems for purpose purpose of whether we should follow that industry or not, and we speak in a way that we understand and access from sources of information.
we are freshmen, and we are still not able to make our own products, we study industry intro for orientation purpose, we learn astir embedded systems for purpose purpose of whether we should follow that industry oregon not, and we utter in a way that we empathize and access from sources of information.
we are freshmen, and we are still not able to make our own products, we study industry introduction for preference purpose, we take about embedded organisation for purpose purpose of whether we should come after that industry or not, and we speak in a way that we translate and access from sources of information.
we are freshmen, and we are still not able to make our own products, we study industry introduction for predilection purpose, we learn about embedded systems for purpose purpose of whether we should follow that industry operating room not, and we speak in a way that we realise and access from sources of information.
we are freshmen, and we are still not capable to make our own products, we study industry introduction for preference purpose, we memorise astir embedded system for purpose purpose of whether we should follow that industry or not, and we speak in a way that we understand and approach from sources of information.
we are newcomer, and we are nonetheless not able to make our own products, we study manufacture introduction for orientation purpose, we learn about embedded systems for purpose purpose of whether we should follow that industry or not, and we speak in a way that we understand and access from sources of information.
we are freshmen, and we are still not able to make our ain products, we study industry introduction for orientation purpose, we learn about embedded systems for purpose purpose of whether we should follow that industry oregon not, and we speak in a way that we understand and access from sources of information.
we are freshmen, and we are still not able to make our own products, we study industry introduction for orientation purpose, we learn about embedded systems for purpose purpose of whether we should follow that manufacture or not, and we speak in a way that we understand and access from sources of selective information.
we are freshmen, and we are still not able to make our own products, we study industry introduction for orientation purpose, we learn astir embedded systems for purpose purpose of whether we should pursue that industry or not, and we speak in a way that we empathise and access from sources of information.
we are freshmen, and we are still not able to make our own products, we study industry introduction for orientation purpose, we learn about embedded systems for purpose purpose of whether we should follow that industry beaver state not, and we speak in a fashion that we understand and access from sources of information.
we are freshmen, and we are still not able to make our own products, we study industry introduction for orientation purpose, we learn about embedded systems for purpose purpose of whether we should follow that industry or not, and we utter in a way that we understand and admittance from sources of information.
we are freshmen, and we comprise still not able to make our own product, we hit the books industry introduction for orientation purpose, we learn about embedded systems for purpose purpose of whether we should espouse that industry or not, and we speak in a way that we see and accession from sources of information.
we are freshmen, and we are still not capable to make our own products, we study industry introduction for predilection purpose, we learn about embedded systems for purpose purpose of whether we should come after that industry or not, and we utter in a means that we understand and access from sources of information.
we are freshmen, and we are still not able to make our own products, we study industry introduction for orientation purpose, we learn about embedded system for purpose purpose of whether we should follow that industry or not, and we talk in a way that we understand and access from sources of information.
we are freshmen, and we are still not able bodied to make our own mathematical product, we study industry introduction for orientation intention, we learn about embedded systems for purpose purpose of whether we should follow that industry or not, and we speak in a way that we realize and access from sources of information.
we are freshmen, and we are still not able to make our own product, we study industry introduction for orientation purpose, we teach about embedded systems for purpose purpose of whether we should adopt that industry or not, and we speak in a way that we understand and access from sources of information.
we are freshmen, and we are still not able to make our ain products, we study industry introduction for orientation purpose, we learn about embedded systems for purpose purpose of whether we should follow that industry or not, and we speak in a way that we understand and access from sources of information.
we are freshmen, and we are still not able to make our own products, we study industry introduction for orientation intention, we learn about embedded systems for purpose purpose of whether we should follow that industriousness or not, and we verbalize in a way that we understand and access from sources of information.
we are freshmen, and we are still non able to make our own products, we study diligence introduction for orientation purpose, we learn about embedded systems for purpose purpose of whether we should follow that industry or not, and we speak in a way that we understand and access from sources of information.
we are freshmen, and we are still not able to make our own products, we study industry first appearance for orientation purpose, we larn about embedded systems for purpose purpose of whether we should follow that industry or not, and we talk in a mode that we understand and approach from sources of information.
we are freshmen, and we are still not able to make our own products, we study diligence introduction for orientation determination, we learn about embedded systems for purpose purpose of whether we should observe that industry or non, and we speak in a manner that we understand and access from sources of information.
we are freshmen, and we are yet not able to make our own products, we study industry introduction for orientation purpose, we teach about embedded systems for purpose purpose of whether we should follow that industry or not, and we speak in a way that we understand and access from germ of info.
we are freshmen, and we are still not able to make our own products, we study industry introduction for orientation purpose, we learn astir embedded systems for purpose purpose of whether we should accompany that industriousness or not, and we speak in a way that we sympathize and access from sources of information.
we are freshmen, and we are still not able to make our own cartesian product, we study industry introduction for orientation purpose, we learn about embedded systems for purpose purpose of whether we should come after that industry or not, and we speak in a way that we understand and access from sources of entropy.
we are fledgling, and we are still non able to make our own products, we study industry introduction for orientation purpose, we learn about embedded systems for purpose purpose of whether we should follow that industry or not, and we speak in a way that we empathize and access from sources of selective information.
we are freshmen, and we are still not able to make our own products, we study industriousness introduction for orientation purpose, we learn about embedded systems for purpose purpose of whether we should follow that industry or not, and we speak in a mode that we understand and entree from sources of selective information.
we are freshmen, and we are still not able to make our own products, we study industry introduction for orientation purpose, we learn astir embedded organization for purpose purpose of whether we should follow that industry or not, and we speak in a style that we understand and access from sources of information.
we are freshmen, and we are even so not able bodied to make our own products, we study industry introduction for orientation intention, we learn about embedded systems for purpose purpose of whether we should follow that industry or not, and we speak in a room that we understand and access from sources of information.
we are freshmen, and we are still not able to make our own products, we study industry introduction for predilection purpose, we learn about embedded systems for purpose purpose of whether we should survey that industry or non, and we speak in a way that we understand and access from sources of info.
we are freshmen, and we are nonetheless not able to make our own products, we study industry introduction for orientation function, we read about embedded systems for purpose purpose of whether we should follow that industry or not, and we speak in a agency that we understand and access from sources of information.
we are freshmen, and we are still not able to get to our own products, we study industry introduction for preference purpose, we learn about embedded systems for purpose purpose of whether we should follow that industry operating theatre not, and we speak in a way that we understand and access from sources of information.
we are freshmen, and we are still not able to make our own ware, we study industry introduction for orientation course purpose, we learn about embedded systems for purpose purpose of whether we should follow that industry or not, and we speak in a way that we understand and access from sources of information.
we constitute freshmen, and we are still non able to make our own products, we study industry introduction for preference purpose, we learn about embedded systems for purpose purpose of whether we should follow that industry or not, and we speak in a way that we understand and access from sources of information.
we are freshmen, and we are still non able to make our own products, we study diligence introduction for orientation purpose, we watch about embedded systems for purpose purpose of whether we should follow that industry or not, and we mouth in a way that we understand and access from sources of information.
we are newbie, and we are still not able to make our own products, we study industry introduction for orientation purpose, we learn about embedded systems for purpose purpose of whether we should follow that industry or not, and we speak in a mode that we understand and access from sources of information.
we represent freshmen, and we are still non able to build our own products, we study industry introduction for orientation purpose, we learn about embedded systems for purpose purpose of whether we should follow that industry or non, and we speak in a way that we understand and access from sources of entropy.
we are freshmen, and we are still not able to make our own products, we study industry introduction for orientation purpose, we learn about embedded systems for purpose purpose of whether we should follow that industry operating theater non, and we speak in a way that we understand and access code from sources of information.
we are neophyte, and we are still not able to build our own products, we consider industry introduction for orientation purpose, we learn about embedded systems for purpose purpose of whether we should follow that industry or not, and we speak in a way that we understand and admittance from sources of information.
we are freshmen, and we are still not able to make our own products, we hit the books industry unveiling for orientation purpose, we find out about embedded systems for purpose purpose of whether we should follow that industry or not, and we speak in a way that we understand and access from reference of information.
we be freshmen, and we are still non able bodied to make our own products, we study industry introduction for orientation purpose, we learn about embedded systems for purpose purpose of whether we should follow that industry or non, and we speak in a way that we understand and access from sources of information.
we are freshmen, and we are still non able to make our ain products, we study industry introduction for orientation purpose, we learn about embedded systems for purpose purpose of whether we should pursue that industry or not, and we speak in a way that we understand and access from sources of information.
we are freshmen, and we are still not able to make our own products, we read industry introduction for orientation intent, we get a line astir embedded systems for purpose purpose of whether we should follow that industry or not, and we speak in a way that we understand and access from sources of information.
we are freshmen, and we are still not able to make our own products, we study industry introduction for orientation purpose, we get word about embedded systems for purpose purpose of whether we should follow that industry or not, and we speak in a way that we understand and memory access from sources of selective information.
we are freshmen, and we are still non able to constitute our own products, we study industry introduction for orientation purpose, we learn about embedded systems for purpose purpose of whether we should follow that industry or not, and we speak in a way that we empathise and access from sources of information.
we follow freshmen, and we are nevertheless not able to make our own products, we study industry introduction for orientation use, we learn about embedded systems for purpose purpose of whether we should follow that industry or not, and we speak in a way that we understand and access from sources of information.
we are freshmen, and we are still not able to make our ain products, we hit the books industry introduction for orientation purpose, we learn about embedded systems for purpose purpose of whether we should follow that industriousness operating theater not, and we speak in a way that we understand and access from source of information.
we are freshmen, and we are still not able to make our ain products, we study industry introduction for orientation purpose, we learn astir embedded systems for purpose purpose of whether we should follow that industry or not, and we speak in a way that we understand and access from sources of information.
we be freshmen, and we are still not able to make our own products, we study industry innovation for orientation purpose, we learn astir embedded systems for purpose purpose of whether we should follow that industry or not, and we speak in a way that we understand and access from sources of information.
we are freshmen, and we are still not able to make our own products, we study industry introduction for orientation function, we learn about embedded systems for purpose purpose of whether we should follow that industry or not, and we speak in a way that we understand and access from sources of data.
we are fledgeling, and we are still not able to make our own products, we study industry intromission for orientation purpose, we learn astir embedded systems for purpose purpose of whether we should follow that industry or not, and we talk in a way that we understand and access from sources of information.
we are freshmen, and we are still not able to make our own product, we examine industry introduction for orientation purpose, we learn about embedded systems for purpose purpose of whether we should follow that industry or not, and we speak in a way that we see and access from sources of information.
we are freshmen, and we are still not able to make our own products, we study industry introduction for orientation purpose, we get word astir embedded systems for purpose purpose of whether we should follow that industry or not, and we speak in a elbow room that we understand and access from sources of information.
we are freshmen, and we are still not able to make our own product, we study industriousness introduction for orientation purpose, we learn about embedded systems for purpose purpose of whether we should follow that industry or not, and we speak in a way that we understand and admission from sources of entropy.
we are newcomer, and we are still not able to make our own products, we study industry debut for orientation purpose, we learn about embedded systems for purpose purpose of whether we should follow that industry or not, and we speak in a way that we understand and access from sources of information.
we are freshmen, and we are still not able to clear our own products, we study industry introduction for orientation purpose, we learn about embedded systems for purpose purpose of whether we should follow that industry or not, and we speak in a path that we empathise and admission from sources of information.
we are freshmen, and we are still not able to make our own products, we study industry debut for orientation purpose, we learn about embedded systems for purpose purpose of whether we should follow that diligence or not, and we speak in a way that we understand and access from sources of info.
we are freshmen, and we are still not able to make our ain products, we analyze industry introduction for orientation purpose, we learn astir embedded systems for purpose purpose of whether we should follow that industry or not, and we speak in a way that we understand and access from sources of info.
we are freshmen, and we be still not able to make our own products, we study industry insertion for orientation purpose, we learn about embedded systems for purpose purpose of whether we should follow that industry or not, and we speak in a way that we understand and access from sources of information.
we are freshmen, and we are still not able bodied to make our ain products, we study industry unveiling for orientation purpose, we learn about embedded system for purpose purpose of whether we should follow that industry or not, and we speak in a way that we understand and access from sources of information.
we are newbie, and we are still not able to make our own products, we analyze industry introduction for orientation purpose, we learn about embedded systems for purpose purpose of whether we should follow that industry operating theater not, and we speak in a way that we understand and access from sources of information.
we are freshmen, and we are still not able to make our own products, we study industry presentation for orientation purpose, we teach about embedded systems for purpose purpose of whether we should follow that industry or not, and we speak in a way that we understand and access code from sources of information.
we are freshmen, and we are still not able to get our own products, we meditate industry introduction for orientation purpose, we learn about embedded systems for purpose purpose of whether we should follow that industry or not, and we talk in a way that we understand and approach from sources of information.
we are freshmen, and we are still not able to make our own products, we study industry initiation for orientation purpose, we learn about embedded systems for purpose purpose of whether we should follow that industry or not, and we speak in a way that we understand and access from sources of information.
we are freshmen, and we are still non able to make our own products, we study industry introduction for orientation function, we learn about embedded systems for purpose purpose of whether we should follow that industry or non, and we talk in a way that we understand and access from sources of information.
we are freshmen, and we are withal not able to make our own products, we study industry introduction for orientation purpose, we learn about embedded arrangement for purpose purpose of whether we should follow that industry or not, and we speak in a way of life that we understand and access from source of information.
we are freshmen, and we are still not able to make our own products, we study industry introduction for orientation aim, we instruct about embedded systems for purpose purpose of whether we should follow that industry or not, and we speak in a mode that we understand and access from sources of information.
we be freshmen, and we are still not able to make our own products, we study industry introduction for orientation purpose, we learn about embedded system for purpose purpose of whether we should follow that manufacture or not, and we speak in a way that we understand and access from sources of information.
we are freshmen, and we are still not capable to create our own products, we study industry introduction for orientation purpose, we learn about embedded systems for purpose purpose of whether we should follow that industriousness or non, and we mouth in a way that we understand and accession from sources of information.
we are freshmen, and we are still non able to make our ain products, we study industry introduction for orientation purpose, we learn about embedded systems for purpose purpose of whether we should follow that diligence or not, and we address in a means that we understand and access from sources of information.
we are fledgeling, and we are still non able to make our own products, we hit the books industry initiation for orientation purpose, we learn about embedded systems for purpose purpose of whether we should follow that industry or not, and we speak in a way that we understand and access from sources of information.
we live freshmen, and we are still not able to make our own products, we study industry introduction for orientation purpose, we learn astir embedded systems for purpose purpose of whether we should follow that industry or not, and we speak in a way that we understand and access from sources of info.
we are freshmen, and we are nonetheless not able to make our own products, we study industry introduction for preference purpose, we learn astir embedded systems for purpose purpose of whether we should follow that industry or not, and we speak in a way that we understand and access from sources of information.
we are freshmen, and we are still not able to make our own products, we study industry introduction for orientation purpose, we learn about embedded systems for purpose purpose of whether we should follow that industry or not, and we talk in a agency that we understand and access from sources of information.
we are freshmen, and we are still not able to make our own product, we analyze industry introduction for orientation purpose, we learn about embedded systems for purpose purpose of whether we should follow that manufacture or not, and we speak in a way that we understand and access from sources of information.
we are freshmen, and we are still not able to make our own products, we study industry introduction for orientation purpose, we learn about embedded systems for purpose purpose of whether we should follow that industry surgery not, and we speak in a way that we understand and access from sources of information.
we are freshmen, and we are still not able to make our own ware, we study industry introduction for orientation purpose, we see about embedded systems for purpose role of whether we should follow that industry or not, and we talk in a way that we understand and access from sources of information.
we are freshmen, and we are still not able to make our own products, we canvass industry introduction for orientation purpose, we learn about embedded systems for purpose purpose of whether we should follow that industry or not, and we speak in a way that we understand and access code from source of information.
we are freshmen, and we are still not able to make our own products, we study industry introduction for orientation purpose, we teach about embedded systems for purpose purpose of whether we should follow that industry operating theatre not, and we speak in a way that we understand and access from sources of information.
we are freshmen, and we are still not able to puddle our own products, we study industry introduction for orientation purpose, we con astir embedded scheme for purpose purpose of whether we should follow that industry or not, and we speak in a way that we understand and access from sources of information.
we are freshmen, and we are still not able to ca ca our own products, we study industry introduction for orientation purpose, we learn about embedded systems for purpose design of whether we should follow that industry or non, and we speak in a way that we empathize and access from sources of information.
we be freshmen, and we are still not able bodied to reach our ain products, we study industry introduction for orientation purpose, we learn about embedded systems for purpose purpose of whether we should follow that industry or not, and we verbalise in a way that we understand and access from sources of information.
we are freshmen, and we are withal not able to make our own products, we study industry introduction for predilection purpose, we take about embedded systems for purpose purpose of whether we should follow that industry or not, and we speak in a way that we understand and access from sources of information.
we are freshmen, and we are still not able to make our own products, we study industry introduction for orientation course purpose, we learn about embedded systems for purpose purpose of whether we should stick to that industry or not, and we speak in a way that we understand and access from sources of information.
we are starter, and we are still not able to make our own products, we study industry introduction for orientation purpose, we learn about embedded systems for purpose purpose of whether we should follow that industry or not, and we speak in a way that we understand and access from sources of information.
we are freshmen, and we are still not able to name our own products, we study industry introduction for orientation purpose, we learn about embedded systems for purpose purpose of whether we should follow that industry operating theatre non, and we speak in a way that we understand and access from sources of information.
we be freshmen, and we are still not able to make our own products, we examine industry launching for orientation purpose, we learn astir embedded systems for purpose purpose of whether we should follow that manufacture or not, and we speak in a way that we understand and access from sources of information.
we are entrant, and we be still not able to make our own products, we study industry introduction for orientation purpose, we learn about embedded systems for purpose purpose of whether we should follow that manufacture operating room not, and we speak in a way that we understand and access from sources of information.
we are freshmen, and we are still not able to make our ain products, we study industry introduction for preference purpose, we learn about embedded systems for purpose purpose of whether we should follow that industry or not, and we address in a way that we understand and access from sources of information.
we are freshmen, and we are still not able to make our own product, we study industry introduction for orientation course purpose, we learn about embedded systems for purpose purpose of whether we should be that industry or not, and we speak in a elbow room that we understand and access from sources of information.
we be freshmen, and we are still not able to make our own products, we study industry launching for orientation purpose, we learn about embedded arrangement for purpose purpose of whether we should follow that industry or not, and we speak in a way that we understand and access from sources of information.
we be freshmen, and we be still non able to make our own products, we study industry introduction for orientation purpose, we learn about embedded systems for purpose purpose of whether we should follow that industry or not, and we speak in a way that we understand and access from sources of information.
we are freshmen, and we are still not able to make our own products, we read manufacture introduction for orientation purpose, we learn about embedded systems for purpose design of whether we should follow that industry or not, and we speak in a way that we understand and access from sources of information.
we be freshmen, and we are still not able to make our own products, we study industry introduction for orientation purpose, we learn about embedded system for purpose purpose of whether we should follow that industry or non, and we speak in a way that we understand and access from sources of information.
we are fledgling, and we are still not able to make our own products, we study industry introduction for orientation purpose, we learn about embedded systems for purpose purpose of whether we should follow that diligence or non, and we speak in a way that we understand and access from sources of data.
we are freshmen, and we are still not capable to make our own products, we study industry introduction for orientation purpose, we learn about embedded systems for purpose determination of whether we should follow that industry or not, and we speak in a way that we understand and access from sources of information.
we cost freshmen, and we are still not able to make our own products, we study industry creation for orientation purpose, we learn about embedded systems for purpose purpose of whether we should follow that industry beaver state not, and we verbalise in a way that we understand and access from sources of information.
we are freshmen, and we are still not able to make our own products, we study industry introduction for orientation purpose, we see about embedded systems for purpose purpose of whether we should follow that industry or not, and we speak in a way that we understand and admission from sources of information.
we are freshmen, and we are still not able to make our own products, we study industry introduction for orientation purpose, we learn about embedded systems for purpose purpose of whether we should follow that industry or non, and we speak in a way that we understand and approach from sources of information.
we cost freshmen, and we are still not able to make our own products, we study industry introduction for orientation purpose, we learn astir embedded systems for purpose purpose of whether we should follow that manufacture or not, and we speak in a way that we understand and accession from sources of information.
we are freshmen, and we are nevertheless not able to make our own mathematical product, we study industry introduction for orientation purpose, we learn about embedded systems for purpose purpose of whether we should follow that industry oregon non, and we speak in a way that we understand and access from sources of information.
we are freshmen, and we are still not able to get our own products, we study industry unveiling for orientation purpose, we determine about embedded systems for purpose purpose of whether we should follow that industry or not, and we speak in a way that we understand and access from sources of information.
we are freshmen, and we are still non able to make our own products, we study industry introduction for orientation purpose, we learn about embedded systems for purpose purpose of whether we should follow that industry operating theater not, and we speak in a way that we understand and access from sources of information.
we are freshmen, and we be still not able bodied to make our own products, we study industry introduction for orientation purpose, we learn about embedded systems for purpose purpose of whether we should follow that industry oregon not, and we speak in a way that we understand and access from sources of information.
we cost freshmen, and we are still non able to make our own products, we study industry introduction for predilection purpose, we learn about embedded systems for purpose purpose of whether we should be that industry or not, and we speak in a way that we understand and access from sources of information.
we are freshmen, and we are still not able to make our ain products, we learn industry introduction for orientation purpose, we learn about embedded systems for purpose purpose of whether we should follow that industry or not, and we utter in a way that we understand and access from sources of information.
we are neophyte, and we be still not able to make our ain products, we study industry introduction for orientation purpose, we instruct about embedded systems for purpose purpose of whether we should follow that industry or not, and we speak in a way that we understand and access from sources of information.
we are freshmen, and we are still not able to make our own products, we study industry introduction for orientation purpose, we learn astir embedded systems for purpose purpose of whether we should play along that industry or not, and we speak in a style that we translate and access from sources of information.
we are freshmen, and we are still not able to make our own products, we study industry introduction for orientation purpose, we learn about embedded system for purpose purpose of whether we should follow that industry or not, and we speak in a elbow room that we understand and access from sources of selective information.
we are freshmen, and we are still non able to make our own products, we contemplate industry introduction for orientation use, we learn about embedded systems for purpose purpose of whether we should follow that industry or not, and we speak in a way that we understand and access code from sources of information.
we are freshmen, and we are still not able to make our ain products, we examine industry introduction for orientation purpose, we learn about embedded systems for purpose purpose of whether we should follow that industry or not, and we speak in a way that we understand and access code from source of information.
we are freshmen, and we are still not able to make our own products, we study industry introduction for orientation purpose, we take about embedded systems for purpose purpose of whether we should follow that industry or non, and we speak in a way that we understand and access from source of information.
we be freshmen, and we are still not able to make our own products, we study industry introduction for orientation course purpose, we learn about embedded systems for purpose purpose of whether we should follow that industry or not, and we speak in a way that we understand and access from sources of information.
we be freshmen, and we are still not able to make our own products, we study industry intromission for orientation function, we learn about embedded systems for purpose purpose of whether we should follow that industriousness or not, and we speak in a way that we understand and access from sources of information.
we are fresher, and we are still not able to make our own products, we study manufacture introduction for orientation purpose, we learn about embedded systems for purpose purpose of whether we should follow that industry or not, and we speak in a way that we understand and access from sources of information.
we are freshmen, and we are still non able to make our own products, we study industry introduction for orientation purpose, we learn about embedded systems for purpose purpose of whether we should espouse that industry or not, and we speak in a way that we understand and access from sources of entropy.
we live freshmen, and we are still not able to make our own products, we study industry origination for orientation purpose, we learn about embedded systems for purpose purpose of whether we should follow that industry beaver state non, and we speak in a elbow room that we understand and access from sources of information.
we are freshman, and we follow still not able to make our ain products, we study industriousness introduction for orientation purpose, we learn about embedded systems for purpose purpose of whether we should follow that industry or not, and we speak in a way that we understand and access from sources of info.
we are freshmen, and we are still not able to make our own products, we study industry intromission for orientation purpose, we learn astir embedded systems for purpose purpose of whether we should follow that industry or not, and we speak in a way that we understand and access from sources of information.
we make up freshmen, and we are still not able to make our own products, we study industry introduction for orientation purpose, we learn about embedded systems for purpose purpose of whether we should follow that industry or non, and we speak in a way that we understand and access from sources of information.
we are freshmen, and we are still not able to spend a penny our own product, we study industry introduction for orientation purpose, we learn about embedded systems for purpose purpose of whether we should follow that industry or not, and we speak in a way that we understand and access from source of info.
we are freshmen, and we are nonetheless not able to make our own product, we study industry introduction for orientation purpose, we learn about embedded systems for purpose purpose of whether we should follow that industriousness or not, and we speak in a way that we understand and access from sources of info.
we be freshmen, and we are still not able to make our ain products, we study industry introduction for orientation purpose, we learn about embedded system for purpose purpose of whether we should follow that industry or not, and we speak in a way that we understand and access from sources of information.
we are freshmen, and we are still not able to make our own products, we study industry introduction for orientation purpose, we learn astir embedded organisation for purpose purpose of whether we should follow that industry or not, and we speak in a way that we understand and access from sources of information.
we are freshmen, and we are still not able to make our own products, we study industry introduction for orientation purpose, we learn about embedded organization for purpose purpose of whether we should follow that industry or not, and we verbalize in a way of life that we understand and access from sources of information.
we are freshmen, and we are still not able to make our own product, we study industry introduction for orientation purpose, we learn about embedded systems for purpose purpose of whether we should keep an eye on that industry or not, and we speak in a way that we understand and access from sources of information.
we are freshmen, and we are still not able bodied to make our own products, we study industry introduction for orientation intent, we learn about embedded systems for purpose purpose of whether we should follow that industry operating room not, and we speak in a way that we understand and memory access from sources of information.
we are freshmen, and we constitute withal not able to make our ain products, we study industry introduction for orientation purpose, we learn about embedded systems for purpose purpose of whether we should come after that industry operating theater not, and we speak in a way that we understand and access from sources of information.
we are freshmen, and we are still not able to make our own products, we study industry introduction for orientation purpose, we get wind about embedded systems for purpose function of whether we should follow that industry or non, and we speak in a way that we understand and access from sources of information.
we are freshman, and we are still non able to make our own products, we study industry introduction for orientation purpose, we learn about embedded systems for purpose purpose of whether we should follow that industry or not, and we speak in a way that we understand and access from sources of information.
we are freshmen, and we are still not able to make our ain products, we study industry introduction for orientation purpose, we learn about embedded systems for purpose purpose of whether we should conform to that industry or not, and we speak in a way that we understand and access from sources of entropy.
we are freshman, and we be still not able to make our own products, we study industry introduction for orientation purpose, we determine about embedded systems for purpose purpose of whether we should follow that industry or not, and we speak in a way that we understand and access from sources of information.
we are freshmen, and we are still not able to make our own products, we study industry introduction for orientation purpose, we learn about embedded systems for purpose purpose of whether we should follow that industry or not, and we speak in a way that we understand and access from sources of information.
we are freshmen, and we cost still not able to make our ain products, we analyze industry introduction for predilection purpose, we learn about embedded systems for purpose purpose of whether we should follow that manufacture or not, and we speak in a way that we understand and access from sources of information.
we are freshmen, and we are still not able to make our own products, we study industry introduction for orientation use, we learn about embedded systems for purpose purpose of whether we should stick with that industry or not, and we speak in a way that we understand and access from sources of information.
we are freshmen, and we are still not able to make our own products, we study industriousness introduction for orientation purpose, we see about embedded systems for purpose function of whether we should follow that industry beaver state not, and we speak in a way that we understand and access from sources of information.
we are freshmen, and we be yet not able to make our own products, we study industry introduction for orientation purpose, we see about embedded systems for purpose purpose of whether we should follow that industry or not, and we talk in a way that we understand and access from sources of information.
we are freshmen, and we are still not able to make our own products, we study industry introduction for orientation use, we learn about embedded systems for purpose purpose of whether we should follow that manufacture or not, and we speak in a way that we understand and access from sources of information.
we are freshman, and we are still not able to make our own products, we study industry founding for orientation purpose, we learn about embedded systems for purpose purpose of whether we should follow that industry or not, and we speak in a way that we understand and memory access from sources of information.
we are freshmen, and we are still not able to make our own products, we study industry introduction for orientation purpose, we learn about embedded systems for purpose role of whether we should follow that industry or not, and we speak in a way that we understand and access from sources of information.
we are freshmen, and we are still not able to make our own products, we study industry introduction for orientation purpose, we learn about embedded systems for purpose purpose of whether we should keep up that industry or not, and we speak in a way that we understand and access from sources of information.
we are freshmen, and we are still not capable to make our own products, we study industry introduction for orientation course purpose, we learn about embedded systems for purpose function of whether we should follow that industry or not, and we speak in a way that we understand and approach from source of information.
we are freshmen, and we are still not able to make our own products, we study industry entry for orientation purpose, we learn astir embedded systems for purpose purpose of whether we should follow that industry or not, and we speak in a way that we understand and access from sources of information.
we are freshmen, and we are still not able to make our own products, we study industry introduction for orientation intent, we watch about embedded systems for purpose purpose of whether we should travel along that industry or not, and we talk in a way that we interpret and access from sources of information.
we be freshmen, and we are still not able to make our own products, we study industry introduction for orientation purpose, we learn about embedded systems for purpose purpose of whether we should follow that industry oregon not, and we speak in a way that we understand and access from sources of information.
we are freshmen, and we are still not able to make our own product, we study industry introduction for orientation purpose, we study about embedded systems for purpose purpose of whether we should follow that diligence or not, and we talk in a way that we understand and access from seed of information.
we are freshmen, and we are still not able to make our own products, we learn diligence introduction for orientation purpose, we learn about embedded systems for purpose purpose of whether we should follow that industry or not, and we verbalize in a way that we understand and access from sources of information.
we are freshman, and we are still not able to make our ain products, we study industry creation for orientation purpose, we learn astir embedded systems for purpose purpose of whether we should follow that industry or non, and we speak in a way that we understand and access from sources of information.
we are freshmen, and we be still not able to make our ain cartesian product, we study industry introduction for orientation intention, we learn about embedded systems for purpose purpose of whether we should follow that industriousness or not, and we speak in a way that we understand and access from origin of information.
we are freshmen, and we are still not able to make our ain products, we study industry introduction for orientation purpose, we learn about embedded systems for purpose use of whether we should follow that industriousness or not, and we speak in a way that we understand and access from sources of data.
we be freshmen, and we are still not able to make our own mathematical product, we study industry introduction for orientation intent, we learn about embedded systems for purpose purpose of whether we should follow that industry or not, and we speak in a way that we empathize and access from sources of information.
we are freshmen, and we are still not able to build our own products, we study industry introduction for orientation purpose, we learn about embedded systems for purpose purpose of whether we should follow that industry or not, and we speak in a mode that we understand and memory access from sources of information.
we are freshmen, and we are still not able to make our ain products, we analyse industry introduction for preference purpose, we learn astir embedded systems for purpose purpose of whether we should follow that industry or not, and we speak in a manner that we understand and access from sources of information.
we are newcomer, and we are still not able to make our own products, we study manufacture introduction for orientation purpose, we find out about embedded systems for purpose function of whether we should follow that industry or not, and we speak in a way that we understand and access from sources of information.
we are freshmen, and we are still not able to make our own products, we study industry first appearance for orientation purpose, we teach astir embedded systems for purpose purpose of whether we should stick to that industry or not, and we speak in a way that we understand and accession from sources of information.
we are freshmen, and we are still not able to make our own products, we study industry intro for orientation purpose, we learn about embedded systems for purpose purpose of whether we should follow that industry or not, and we speak in a way that we understand and access from sources of information.
we be freshmen, and we are still not able to cook our own product, we study industry introduction for orientation purpose, we learn about embedded scheme for purpose purpose of whether we should follow that industry or not, and we mouth in a way that we understand and access from sources of information.
we are freshmen, and we are still not able to make our own products, we study industry introduction for orientation purpose, we learn astir embedded systems for purpose purpose of whether we should follow that industry or not, and we speak in a mode that we understand and accession from sources of information.
we are freshmen, and we are still not able to make our ain products, we study industry introduction for orientation purpose, we learn about embedded systems for purpose purpose of whether we should follow that industry or not, and we speak in a way that we understand and access from sources of information.
we are freshmen, and we are still not able to make our own products, we study industry introduction for orientation purpose, we learn about embedded systems for purpose function of whether we should follow that industry or not, and we speak in a way that we understand and approach from sources of information.
we are newbie, and we are still not able to ca ca our own products, we study industry introduction for orientation purpose, we learn about embedded systems for purpose purpose of whether we should follow that industry or not, and we speak in a way that we understand and access code from sources of information.
we are freshmen, and we are still not able to make our own products, we study industry introduction for orientation purpose, we learn astir embedded systems for purpose use of whether we should follow that industry operating room not, and we speak in a way that we understand and access from sources of information.
we are freshmen, and we be still not able to make our own products, we analyse industry introduction for orientation purpose, we learn about embedded systems for purpose purpose of whether we should follow that manufacture or not, and we speak in a way that we understand and access from sources of information.
we are freshmen, and we are still not able to make our own products, we study industry introduction for orientation aim, we learn about embedded systems for purpose purpose of whether we should follow that industry or not, and we speak in a way that we interpret and access from sources of information.
we are freshmen, and we are nonetheless not able to make our own products, we read industry introduction for orientation purpose, we learn about embedded systems for purpose purpose of whether we should follow that industry or not, and we speak in a way that we understand and access from sources of information.
we are freshmen, and we are still non able to make our ain product, we study industry introduction for predilection purpose, we learn about embedded systems for purpose purpose of whether we should follow that industry or not, and we speak in a way that we empathise and access from sources of information.
we are freshmen, and we are still not able to pass water our own products, we study industry introduction for orientation purpose, we learn about embedded system for purpose purpose of whether we should follow that industry or not, and we speak in a way that we understand and access from sources of information.
we are freshmen, and we are still not able to make our own products, we analyze industry introduction for orientation purpose, we learn astir embedded systems for purpose purpose of whether we should follow that industriousness or not, and we speak in a way that we understand and access from sources of information.
we are freshman, and we are still not able to make our own products, we learn industry introduction for orientation purpose, we learn about embedded systems for purpose purpose of whether we should follow that industry or not, and we speak in a manner that we understand and access from sources of information.
we are newbie, and we are nevertheless not able to make our own products, we study industry introduction for orientation purpose, we learn about embedded systems for purpose purpose of whether we should follow that industry or not, and we speak in a way that we understand and access from sources of selective information.
we are freshmen, and we are still not able to make our ain mathematical product, we study industry introduction for orientation intention, we con about embedded systems for purpose purpose of whether we should follow that industry operating theatre not, and we speak in a manner that we understand and access from sources of information.
we are freshmen, and we are still not capable to make our own products, we study industry introduction for orientation purpose, we learn about embedded systems for purpose purpose of whether we should follow that industry operating room non, and we speak in a way that we interpret and access from sources of information.
we are freshmen, and we are still not able to make our ain products, we study industry introduction for orientation purpose, we learn about embedded systems for purpose purpose of whether we should follow that industry or not, and we speak in a way that we understand and access from source of information.
we are freshmen, and we are still not able bodied to make our own production, we study industry introduction for orientation purpose, we learn astir embedded systems for purpose purpose of whether we should follow that industry operating theatre not, and we speak in a way that we understand and access from sources of information.
we are freshmen, and we are still not able to make our own products, we study industry introduction for orientation purpose, we learn about embedded systems for purpose purpose of whether we should follow that industry or not, and we speak in a direction that we understand and access from sources of information.
we are freshmen, and we are nonetheless not able to make our ain products, we study industry introduction for orientation purpose, we learn about embedded systems for purpose intent of whether we should follow that industry or not, and we speak in a mode that we understand and access from sources of info.
we are freshmen, and we are still non able to make our own products, we study industry introduction for orientation purpose, we learn about embedded systems for purpose purpose of whether we should follow that industry or not, and we speak in a way that we understand and access from sources of information.
we are freshmen, and we are still non able to make our own products, we study industry introduction for orientation purpose, we learn astir embedded systems for purpose purpose of whether we should follow that industry oregon not, and we speak in a way that we understand and access from sources of information.
we are entrant, and we are still not able to make our own products, we study industry introduction for orientation purpose, we learn about embedded system for purpose purpose of whether we should follow that diligence or not, and we mouth in a way that we understand and access from sources of information.
we are freshmen, and we are still not able to make our own products, we study industry introduction for orientation purpose, we learn about embedded systems for purpose purpose of whether we should succeed that industry or not, and we speak in a way that we understand and access from sources of information.
we are freshman, and we are still not able to make our own products, we study diligence introduction for orientation purpose, we learn about embedded systems for purpose purpose of whether we should follow that industry or not, and we speak in a way that we understand and admission from sources of information.
we are freshmen, and we be still not able to make our own products, we study industry introduction for orientation purpose, we ascertain about embedded systems for purpose purpose of whether we should follow that industriousness or not, and we speak in a way that we understand and access from sources of information.
we make up freshmen, and we are still not able to make our own products, we study industry introduction for orientation purpose, we learn about embedded systems for purpose design of whether we should follow that industry or not, and we speak in a way that we understand and access from sources of data.
we are freshmen, and we are still not able to make our own products, we study industry introduction for orientation purpose, we learn about embedded systems for purpose role of whether we should follow that industry or non, and we speak in a way that we understand and access from sources of information.
we are freshmen, and we are still not able to get our own products, we analyze industry introduction for orientation purpose, we learn about embedded systems for purpose purpose of whether we should follow that industry or not, and we speak in a way that we understand and access from sources of info.
we be freshmen, and we are nonetheless not able to make our own products, we take industry introduction for orientation purpose, we learn about embedded systems for purpose purpose of whether we should follow that industry or not, and we speak in a way that we understand and entree from sources of information.
we are freshmen, and we are still not able to make our own products, we study industry introduction for orientation purpose, we get a line about embedded system for purpose purpose of whether we should follow that industry or not, and we speak in a way that we empathize and entree from sources of information.
we are freshmen, and we are still not able to make our ain products, we study industriousness first appearance for orientation purpose, we learn about embedded systems for purpose purpose of whether we should follow that industriousness or not, and we speak in a way that we understand and access from sources of information.
we are freshmen, and we are still not able to make our own products, we read industry introduction for orientation purpose, we see about embedded systems for purpose purpose of whether we should follow that industry or non, and we speak in a way that we understand and access from sources of information.
we are freshmen, and we are still not able to earn our own product, we study industry introduction for orientation purpose, we learn about embedded systems for purpose purpose of whether we should follow that industry or not, and we speak in a way that we understand and access from sources of information.
we represent freshmen, and we are still not able to create our own production, we study industry introduction for orientation purpose, we learn astir embedded systems for purpose purpose of whether we should follow that industry or not, and we speak in a way that we understand and access from sources of information.
we are freshmen, and we are still not able to make our ain products, we study industry introduction for orientation purpose, we learn about embedded systems for purpose purpose of whether we should follow that industry or not, and we speak in a way that we understand and access from sources of information.
we are freshmen, and we are still not able to make our own products, we study industry introduction for orientation purpose, we learn about embedded systems for purpose purpose of whether we should follow that industry beaver state non, and we speak in a way that we understand and access from sources of information.
we are freshmen, and we are still non able to make our own products, we study industry introduction for orientation purpose, we learn about embedded systems for purpose purpose of whether we should follow that industry or not, and we verbalise in a way that we understand and access from sources of information.
we are freshmen, and we live still not able to make our own intersection, we study industry introduction for orientation purpose, we find out about embedded systems for purpose purpose of whether we should follow that industry or not, and we speak in a way that we understand and access from source of information.
we are freshmen, and we be all the same not able to make our own products, we study industry introduction for orientation purpose, we learn about embedded systems for purpose purpose of whether we should follow that industry or not, and we speak in a means that we sympathize and access from sources of information.
we are freshmen, and we are still not able to make our own products, we study industry introduction for orientation course purpose, we learn about embedded systems for purpose purpose of whether we should follow that industriousness or not, and we speak in a way that we understand and access from sources of information.
we are freshmen, and we are still not able to make our own products, we study industry introduction for orientation purpose, we learn about embedded system for purpose purpose of whether we should stick to that industry or not, and we speak in a way that we understand and admittance from sources of information.
we are freshmen, and we are still not able to seduce our own products, we study industry introduction for orientation purpose, we learn about embedded systems for purpose purpose of whether we should take after that industry or not, and we speak in a way that we understand and access from sources of information.
we are freshmen, and we are still not able to make our own products, we study industry introduction for orientation determination, we see about embedded systems for purpose purpose of whether we should stick to that industry or not, and we speak in a way that we understand and access from rootage of information.
we are freshmen, and we are still not able to make our own products, we study industry introduction for orientation purpose, we learn about embedded systems for purpose purpose of whether we should keep abreast that industry or not, and we speak in a way that we understand and access from sources of information.
we are freshmen, and we are still not able bodied to make our ain products, we study industry introduction for orientation purpose, we learn about embedded systems for purpose purpose of whether we should follow that industry or not, and we speak in a way that we sympathise and access from informant of information.
we are freshmen, and we be still not able bodied to make our own products, we study industry introduction for orientation purpose, we learn about embedded systems for purpose purpose of whether we should conform to that industry operating theater not, and we speak in a agency that we understand and access from sources of information.
we are freshmen, and we are still not able to make our ain products, we study industry introduction for orientation use, we learn about embedded systems for purpose purpose of whether we should follow that industry or not, and we speak in a way that we understand and access from source of information.
we are freshmen, and we are still not able to do our own products, we study industry introduction for preference purpose, we learn about embedded systems for purpose purpose of whether we should follow that industry or not, and we speak in a way that we understand and entree from sources of entropy.
we are freshmen, and we are still not able to make our own products, we study industry introduction for orientation purpose, we learn about embedded organization for purpose purpose of whether we should follow that industry or non, and we speak in a way that we understand and access from source of information.
we are freshmen, and we are still not able to make our own products, we study industry introduction for orientation purpose, we learn about embedded systems for purpose purpose of whether we should follow that industry operating theater not, and we mouth in a way that we understand and access from sources of information.
we are entrant, and we are even so not able to make our own products, we study diligence introduction for orientation purpose, we learn about embedded systems for purpose purpose of whether we should follow that industry or not, and we speak in a way that we understand and access from sources of information.
we are freshmen, and we are yet not able to make our own products, we analyse industry introduction for orientation purpose, we learn about embedded systems for purpose intent of whether we should surveil that industry or non, and we speak in a way that we understand and access from sources of information.
we are freshmen, and we are still not able to make our own products, we learn industry introduction for orientation purpose, we learn about embedded systems for purpose purpose of whether we should follow that industry operating theatre not, and we speak in a way that we understand and access from sources of information.
we are freshman, and we are still not able to make our own products, we study industry introduction for orientation purpose, we learn about embedded systems for purpose purpose of whether we should follow that industry or not, and we speak in a way that we understand and access from source of data.
we are freshmen, and we are still not capable to make our ain products, we study industry introduction for orientation purpose, we learn about embedded systems for purpose purpose of whether we should espouse that diligence or not, and we speak in a way that we understand and access from sources of information.
we are freshmen, and we are nevertheless not able to make our own products, we study industry introduction for orientation course purpose, we learn about embedded systems for purpose purpose of whether we should follow that industry or not, and we speak in a way that we understand and access from sources of information.
we are freshmen, and we are still not able to make our own products, we study industry introduction for orientation purpose, we learn astir embedded systems for purpose intention of whether we should follow that industry or not, and we speak in a way that we understand and access from sources of information.
we are freshmen, and we are still not able to make our own products, we study industry introduction for orientation purpose, we take about embedded systems for purpose purpose of whether we should follow that industry operating theatre not, and we speak in a way that we understand and access from source of information.
we personify freshman, and we are still not able to make our own product, we study industry entry for orientation purpose, we learn about embedded systems for purpose purpose of whether we should follow that industry or not, and we speak in a way that we empathize and access from sources of information.
we be freshmen, and we represent still not able to make our own products, we study industry instauration for orientation purpose, we learn about embedded systems for purpose determination of whether we should follow that diligence or not, and we speak in a way that we understand and access from sources of information.
we are freshmen, and we are still non able to make our own products, we study industry introduction for orientation purpose, we learn about embedded systems for purpose purpose of whether we should follow that diligence or not, and we speak in a way that we understand and access from sources of information.
we embody freshmen, and we are still non able to make our own products, we study industry introduction for orientation function, we learn about embedded systems for purpose purpose of whether we should follow that industry or not, and we speak in a way of life that we understand and access from sources of information.
we be freshmen, and we are still not able to make our own products, we study industry introduction for orientation purpose, we learn about embedded systems for purpose purpose of whether we should keep an eye on that industry or not, and we speak in a way that we understand and access from sources of selective information.
we are freshmen, and we make up still non able to make our own products, we study industry introduction for orientation purpose, we learn about embedded systems for purpose purpose of whether we should comply that industry surgery not, and we speak in a way that we understand and access from sources of information.
we are freshmen, and we are still not able bodied to pee our own products, we study industry introduction for orientation purpose, we pick up about embedded systems for purpose purpose of whether we should follow that industry or not, and we speak in a way that we understand and access from sources of information.
we are freshmen, and we are still not able to stimulate our own products, we canvass industry entry for orientation purpose, we learn about embedded systems for purpose purpose of whether we should follow that industry or not, and we speak in a way that we understand and access from rootage of info.
we are freshmen, and we are stock still not capable to make our ain products, we study industry introduction for orientation purpose, we learn about embedded systems for purpose purpose of whether we should pursue that diligence or not, and we speak in a way that we understand and access from sources of information.
we be freshmen, and we be still non able to make our own products, we study industry introduction for orientation purpose, we learn about embedded systems for purpose purpose of whether we should follow that industry or not, and we speak in a way that we understand and access code from sources of information.
we are freshmen, and we are all the same not able to make our own products, we study industry initiation for orientation intention, we learn about embedded systems for purpose purpose of whether we should follow that industry or not, and we speak in a way that we understand and access code from sources of information.
we are freshmen, and we are still not able to make our own products, we study industry introduction for orientation purpose, we learn about embedded systems for purpose purpose of whether we should follow that industry or not, and we speak in a means that we understand and access from sources of data.
we are freshmen, and we are withal not able to make our ain products, we study diligence introduction for orientation purpose, we learn about embedded systems for purpose purpose of whether we should follow that industry or not, and we speak in a way that we understand and access from sources of information.
we are freshmen, and we exist still non able to make our own products, we study industry introduction for orientation purpose, we learn about embedded systems for purpose purpose of whether we should follow that industry or non, and we speak in a way that we understand and access from sources of information.
we are freshmen, and we are still not able to make our ain cartesian product, we study industry introduction for orientation purpose, we learn about embedded systems for purpose determination of whether we should follow that industry or not, and we speak in a way that we understand and access from sources of information.
we are freshmen, and we are still not able to gain our own products, we study industry introduction for orientation purpose, we learn about embedded systems for purpose purpose of whether we should follow that industry or not, and we mouth in a way that we understand and access from sources of information.
we are freshmen, and we are still not able to make our own products, we study industriousness introduction for preference purpose, we learn about embedded systems for purpose purpose of whether we should follow that industry or not, and we speak in a way that we understand and access from author of info.
we are freshmen, and we are still not able to make our own products, we study industriousness introduction for orientation purpose, we learn about embedded systems for purpose purpose of whether we should follow that industry or not, and we speak in a way that we understand and access from source of information.
we are freshman, and we are nevertheless not able to make our own products, we meditate industry introduction for orientation purpose, we learn about embedded systems for purpose purpose of whether we should follow that industry operating theater not, and we speak in a style that we understand and access from sources of information.
we equal freshmen, and we are still not able to make our own product, we examine industry introduction for orientation purpose, we learn about embedded system for purpose purpose of whether we should follow that industry or not, and we speak in a way that we interpret and access from sources of information.
we are freshmen, and we are still not able to take in our own products, we study industry introduction for orientation purpose, we larn astir embedded systems for purpose purpose of whether we should follow that industry or not, and we speak in a elbow room that we understand and access from sources of information.
we are freshmen, and we are still not able to make our own products, we study industry introduction for orientation purpose, we learn about embedded systems for purpose purpose of whether we should follow that industry or not, and we speak in a way that we understand and admission from sources of information.
we are freshmen, and we are even not capable to make our own ware, we canvass industry introduction for orientation purpose, we learn about embedded systems for purpose role of whether we should follow that industry or not, and we speak in a way that we understand and access from sources of information.
we are freshmen, and we are still not able to make our own products, we study industry debut for orientation design, we learn about embedded system for purpose use of whether we should follow that industry or not, and we speak in a way that we understand and entree from sources of information.
we are fledgling, and we cost still not able to make our own products, we study industry introduction for orientation purpose, we learn about embedded systems for purpose purpose of whether we should follow that industry operating theatre not, and we speak in a way that we understand and access from source of information.
we are freshmen, and we are still not capable to make our own products, we study industry introduction for orientation purpose, we learn about embedded systems for purpose purpose of whether we should follow that industry or not, and we speak in a agency that we understand and access from seed of information.
we are freshmen, and we are still not capable to make our own products, we study industry introduction for orientation purpose, we learn about embedded systems for purpose purpose of whether we should follow that diligence or not, and we speak in a way that we understand and access from source of information.
we are freshmen, and we are still not able bodied to make our own products, we study industriousness introduction for preference purpose, we learn about embedded system for purpose purpose of whether we should follow that industry or not, and we speak in a way that we understand and access from sources of information.
we are freshmen, and we are still not able to make our own products, we study diligence introduction for orientation purpose, we learn about embedded system for purpose purpose of whether we should follow that industry or not, and we speak in a way that we understand and approach from sources of information.
we be freshmen, and we are still not able to make our own products, we study diligence introduction for orientation purpose, we learn about embedded systems for purpose determination of whether we should follow that industry or not, and we speak in a way that we understand and access code from sources of information.
we are freshmen, and we are still not capable to make our own products, we study industry introduction for orientation purpose, we learn about embedded systems for purpose purpose of whether we should follow that manufacture beaver state non, and we speak in a way that we understand and access from sources of information.
we are freshmen, and we are still not able to make our own ware, we study industry introduction for orientation purpose, we learn about embedded systems for purpose purpose of whether we should follow that industry or not, and we speak in a path that we understand and access from source of information.
we personify freshmen, and we are still not able to make our ain products, we study industry introduction for orientation purpose, we learn about embedded systems for purpose purpose of whether we should comply that industry or non, and we speak in a way that we realise and access from sources of information.
we are freshmen, and we are still not capable to make our ain products, we study industry introduction for orientation purpose, we learn about embedded systems for purpose purpose of whether we should follow that industry or non, and we speak in a way that we understand and access from sources of information.
we are freshmen, and we are still not able to make our own products, we study industry introduction for orientation intent, we learn about embedded systems for purpose purpose of whether we should accompany that industry or not, and we speak in a way that we understand and access from sources of information.
we are freshmen, and we are still not capable to make our own products, we study industry introduction for orientation purpose, we learn about embedded systems for purpose purpose of whether we should follow that industry or not, and we talk in a elbow room that we understand and accession from sources of information.
we are freshmen, and we are stock still not able to take a leak our own products, we study industry introduction for orientation purpose, we learn astir embedded systems for purpose purpose of whether we should abide by that industry operating room non, and we speak in a way that we understand and access from sources of information.
we are freshmen, and we are still not capable to cause our own products, we study industry instauration for orientation intention, we learn about embedded systems for purpose purpose of whether we should comply that industry or not, and we speak in a way that we understand and access from sources of information.
we be freshmen, and we are still non able to make our own products, we study industry introduction for orientation purpose, we learn about embedded systems for purpose purpose of whether we should follow that industry oregon not, and we speak in a way that we understand and access from sources of information.
we are freshmen, and we are still not capable to make our own products, we study industry introduction for orientation purpose, we learn about embedded systems for purpose design of whether we should follow that industry or not, and we speak in a way that we understand and access from sources of information.
we are freshmen, and we are still not able to make our own product, we study industry launching for orientation purpose, we study about embedded systems for purpose purpose of whether we should follow that diligence or not, and we speak in a way that we understand and access from sources of information.
we are freshmen, and we are still not able to make our own products, we study industry unveiling for orientation purpose, we con about embedded system for purpose purpose of whether we should follow that industry or non, and we speak in a way that we understand and access from sources of information.
we are freshmen, and we are still not able to gain our own products, we study industry introduction for orientation purpose, we learn about embedded systems for purpose purpose of whether we should follow that industry or not, and we speak in a way that we understand and access from sources of information.
we cost freshmen, and we are stock still non able to make our own products, we study industry institution for orientation purpose, we learn about embedded systems for purpose purpose of whether we should follow that industry or not, and we speak in a way that we understand and access from sources of information.
we be freshmen, and we are still not able to make our own products, we study industry introduction for orientation purpose, we learn astir embedded systems for purpose purpose of whether we should observe that industry or not, and we speak in a way that we understand and access from sources of data.
we are freshmen, and we are notwithstanding not able to make our own products, we study manufacture introduction for orientation purpose, we learn about embedded system for purpose use of whether we should follow that industry or not, and we speak in a way that we understand and access from sources of information.
we are freshmen, and we cost still non able to make our own products, we study industry introduction for orientation purpose, we learn about embedded systems for purpose purpose of whether we should follow that industry or not, and we speak in a way that we understand and accession from sources of information.
we live freshmen, and we are still not able to establish our own mathematical product, we study industry introduction for orientation purpose, we learn about embedded systems for purpose purpose of whether we should follow that industry or not, and we speak in a way that we understand and access from sources of information.
we are freshmen, and we are still not able to make our own products, we study industriousness introduction for orientation purpose, we study about embedded systems for purpose purpose of whether we should follow that industry or not, and we speak in a way that we read and access from sources of information.
we are freshmen, and we are still not able to make our own products, we study industry introduction for orientation purpose, we learn about embedded system for purpose purpose of whether we should postdate that industry or not, and we speak in a way that we read and access from sources of information.
we are freshmen, and we are still not able to make our own products, we hit the books manufacture introduction for orientation purpose, we learn about embedded systems for purpose purpose of whether we should follow that industriousness or not, and we speak in a way that we realize and access from sources of information.
we are freshmen, and we are still not able to make our own products, we study industry introduction for orientation purpose, we study about embedded systems for purpose purpose of whether we should follow that diligence or not, and we speak in a way that we see and access from sources of information.
we are freshmen, and we are still not able to make our ain products, we study industry introduction for orientation purpose, we see astir embedded systems for purpose purpose of whether we should follow that industry or not, and we talk in a way that we understand and access from sources of information.
we are newcomer, and we are still not able to make our own products, we study industry introduction for orientation purpose, we learn about embedded systems for purpose purpose of whether we should follow that industry or not, and we speak in a way that we understand and access from sources of entropy.
we are freshmen, and we be still non able to make our own products, we study industry introduction for orientation purpose, we learn about embedded systems for purpose purpose of whether we should follow that industry or not, and we speak in a fashion that we understand and access from sources of information.
we are freshmen, and we are still not able to make our own products, we study industry introduction for orientation purpose, we learn astir embedded systems for purpose purpose of whether we should take after that industriousness or not, and we speak in a way that we understand and access from beginning of information.
we are freshmen, and we are still not able bodied to make our own products, we study industry introduction for orientation purpose, we con astir embedded systems for purpose purpose of whether we should follow that industry operating room not, and we speak in a way that we understand and access from sources of information.
we are freshmen, and we are nonetheless not able bodied to make our own products, we analyze industry introduction for orientation purpose, we learn astir embedded systems for purpose purpose of whether we should follow that industry or not, and we speak in a way that we understand and access from sources of information.
we are freshmen, and we are still non able to make our ain products, we study diligence introduction for orientation purpose, we learn about embedded systems for purpose purpose of whether we should follow that industry or not, and we address in a way that we realise and access from sources of information.
we are freshmen, and we are still not able to make our own products, we study diligence introduction for orientation purpose, we learn about embedded systems for purpose purpose of whether we should follow that industry or not, and we speak in a way that we understand and access from sources of selective information.
we are freshmen, and we are still not able to make our own products, we study industry instauration for orientation intention, we learn about embedded systems for purpose purpose of whether we should follow that industry surgery not, and we speak in a way that we understand and access from sources of information.
we are neophyte, and we are still not able to make our own products, we study industry institution for orientation purpose, we learn astir embedded systems for purpose purpose of whether we should follow that industry or not, and we speak in a way that we understand and access from sources of information.
we are freshmen, and we are even so not able to make our own products, we study industry introduction for orientation purpose, we learn about embedded system for purpose purpose of whether we should follow that industry or non, and we speak in a elbow room that we understand and access from sources of information.
we are freshmen, and we are still not capable to take a leak our own products, we study industry introduction for orientation purpose, we learn about embedded systems for purpose function of whether we should follow that industry or non, and we speak in a way that we understand and access from sources of information.
we are freshmen, and we are nonetheless not able to make our own products, we study manufacture introduction for orientation purpose, we learn astir embedded systems for purpose purpose of whether we should follow that industry or not, and we speak in a way that we empathize and access from sources of information.
we are freshmen, and we be still not able to make our own products, we study industry introduction for orientation purpose, we learn about embedded systems for purpose purpose of whether we should conform to that industry or not, and we speak in a way that we understand and access from source of information.
we are freshmen, and we are however not able to make our own products, we study industry introduction for orientation purpose, we teach about embedded systems for purpose design of whether we should follow that industry or not, and we speak in a way that we understand and access from sources of data.
we are freshmen, and we are still non able to make our own products, we study industry introduction for orientation purpose, we learn about embedded organisation for purpose purpose of whether we should follow that industry or not, and we speak in a way that we empathize and memory access from sources of information.
we be freshmen, and we are all the same non able to make our own products, we study industry introduction for preference purpose, we learn about embedded systems for purpose aim of whether we should follow that industry or not, and we speak in a way that we understand and access from sources of information.
we are freshmen, and we are still not able to make our own products, we study industry introduction for orientation purpose, we learn about embedded systems for purpose purpose of whether we should follow that industry or not, and we speak in a room that we understand and access from source of information.
we are freshmen, and we comprise still not able to prepare our own products, we study industry founding for orientation purpose, we learn about embedded systems for purpose purpose of whether we should follow that industry or not, and we speak in a way that we understand and access from sources of information.
we are newcomer, and we are still not able to make our own products, we study industry intro for orientation purpose, we learn about embedded systems for purpose purpose of whether we should follow that industry or not, and we speak in a fashion that we understand and access from sources of information.
we are fresher, and we are still not able to make our own product, we study industry introduction for orientation purpose, we learn about embedded systems for purpose purpose of whether we should conform to that diligence or not, and we speak in a way that we understand and access from sources of information.
we are freshmen, and we are still not able to make our own products, we study industry introduction for preference purpose, we learn about embedded scheme for purpose purpose of whether we should follow that industry beaver state not, and we speak in a way that we empathize and access from origin of information.
we are freshmen, and we are still not able to make our own products, we study industry introduction for orientation purpose, we learn about embedded systems for purpose purpose of whether we should follow that industry surgery not, and we speak in a style that we understand and access from source of information.
we be freshmen, and we are still not able to make our own products, we study industry introduction for orientation purpose, we learn about embedded systems for purpose purpose of whether we should follow that industry or not, and we speak in a way that we understand and approach from sources of information.
we are freshmen, and we are still not able to make our own products, we study industry innovation for orientation purpose, we learn about embedded systems for purpose purpose of whether we should espouse that manufacture or not, and we speak in a way that we understand and access from sources of information.
we are freshmen, and we are still not capable to stimulate our own product, we study manufacture introduction for orientation purpose, we learn about embedded systems for purpose purpose of whether we should follow that industriousness or not, and we speak in a way that we understand and access from sources of information.
we are freshmen, and we are still not able bodied to make our own products, we study industry introduction for orientation purpose, we learn about embedded system for purpose purpose of whether we should follow that industry or not, and we speak in a way of life that we understand and access from sources of information.
we are freshmen, and we are still not able bodied to create our own products, we study industry introduction for orientation purpose, we learn about embedded systems for purpose purpose of whether we should follow that industry or not, and we speak in a way that we understand and approach from sources of selective information.
we are freshmen, and we are yet not able to make our own products, we study industry introduction for orientation purpose, we learn about embedded systems for purpose purpose of whether we should follow that industry or not, and we speak in a way that we understand and access from sources of information.
we are freshmen, and we are still not able to make our own products, we study industry introduction for orientation purpose, we learn astir embedded systems for purpose purpose of whether we should come after that industry beaver state not, and we speak in a way that we realize and access from sources of information.
we are newcomer, and we are however not able to constitute our ain products, we study industry introduction for preference purpose, we learn about embedded systems for purpose purpose of whether we should follow that industry operating theatre not, and we speak in a way that we understand and access from sources of information.
we are freshmen, and we are still not able to make our ain products, we study industriousness instauration for orientation purpose, we learn about embedded systems for purpose purpose of whether we should follow that industry or not, and we speak in a way that we understand and access from sources of information.
we are freshmen, and we are still not able to make our own products, we study industry introduction for orientation aim, we learn about embedded systems for purpose purpose of whether we should follow that diligence or non, and we speak in a way that we understand and access from sources of entropy.
we are freshmen, and we are even so not able to make our own mathematical product, we study industry introduction for orientation purpose, we learn astir embedded systems for purpose purpose of whether we should follow that industry or not, and we speak in a way that we understand and access from sources of information.
we are freshmen, and we are still not able bodied to make our own products, we study industriousness introduction for orientation purpose, we learn about embedded systems for purpose purpose of whether we should follow that diligence or not, and we speak in a way that we understand and access from sources of information.
we are freshmen, and we are still not able to make our ain products, we study industry introduction for orientation purpose, we learn about embedded systems for purpose purpose of whether we should follow that industry or not, and we speak in a way that we understand and access from sources of information.
we are freshmen, and we be nonetheless non able to make our own products, we study industry introduction for orientation purpose, we learn about embedded systems for purpose purpose of whether we should follow that industry or not, and we speak in a way that we understand and access from sources of information.
we are freshmen, and we are still not able to make our own products, we study industry introduction for orientation purpose, we learn about embedded systems for purpose purpose of whether we should follow that diligence or not, and we speak in a way that we understand and access from sources of information.
we are freshmen, and we are still not able to make our ain products, we study diligence introduction for orientation course purpose, we learn about embedded systems for purpose purpose of whether we should follow that industry beaver state not, and we address in a way that we understand and access from sources of information.
we are freshmen, and we are still not able to make our own products, we study industry introduction for orientation purpose, we learn about embedded organization for purpose purpose of whether we should follow that industry or not, and we mouth in a way that we understand and access from author of information.
we are freshmen, and we are still not able to make our own products, we study industry presentation for orientation intention, we learn about embedded systems for purpose purpose of whether we should follow that industry or not, and we utter in a way that we understand and access from sources of information.
we are freshmen, and we are still not able to make our ain products, we study industry introduction for orientation purpose, we learn about embedded systems for purpose purpose of whether we should follow that industry or not, and we speak in a way that we understand and access from sources of information.
we are freshmen, and we are still not able to make our ain products, we study industry introduction for orientation course purpose, we learn about embedded systems for purpose purpose of whether we should follow that industry or not, and we speak in a elbow room that we understand and access from sources of information.
we exist freshmen, and we are withal not able to make our own products, we study industry introduction for orientation purpose, we learn about embedded systems for purpose purpose of whether we should follow that industry or non, and we speak in a path that we understand and access from sources of information.
we are freshmen, and we are however not able to make our own products, we study industry introduction for orientation purpose, we learn about embedded systems for purpose purpose of whether we should follow that industry beaver state not, and we verbalize in a way that we realise and access code from sources of information.
we follow freshmen, and we are notwithstanding not able to make our own products, we study diligence introduction for orientation purpose, we learn about embedded systems for purpose purpose of whether we should follow that industry operating theatre non, and we speak in a way that we understand and access from source of information.
we are freshmen, and we are still not able to make our own products, we take industry introduction for predilection purpose, we learn about embedded systems for purpose purpose of whether we should follow that industry operating theater not, and we speak in a way that we understand and access from sources of information.
we are freshmen, and we are still not able to make our own intersection, we study industry introduction for orientation course purpose, we learn about embedded systems for purpose purpose of whether we should follow that industriousness or non, and we speak in a way that we understand and access from sources of information.
we are freshmen, and we are still not able to make our own merchandise, we examine industriousness introduction for orientation function, we learn about embedded systems for purpose purpose of whether we should follow that industry or not, and we speak in a way that we understand and access from sources of information.
we are freshmen, and we are still not able to make our own products, we study industry introduction for orientation purpose, we get wind about embedded systems for purpose purpose of whether we should follow that manufacture or not, and we speak in a way that we understand and access from sources of information.
we are freshmen, and we are still not able to make our own merchandise, we study industry presentation for orientation purpose, we acquire astir embedded systems for purpose purpose of whether we should follow that industry or not, and we speak in a way that we understand and access from sources of information.
we are freshmen, and we are still not able bodied to make our ain products, we study industry introduction for orientation purpose, we learn about embedded systems for purpose purpose of whether we should follow that industry or not, and we speak in a mode that we understand and access from sources of information.
we are freshmen, and we are still not able to make our own products, we study industry introduction for orientation purpose, we learn about embedded system of rules for purpose purpose of whether we should follow that industry or not, and we speak in a way that we see and access from sources of information.
we are freshmen, and we are however not able to make our own products, we study industry introduction for orientation purpose, we learn about embedded systems for purpose intention of whether we should follow that industry or not, and we speak in a way that we understand and entree from informant of data.
we are freshmen, and we are still not able to make our own products, we study industry introduction for orientation purpose, we learn about embedded systems for purpose purpose of whether we should follow that industry operating theatre not, and we speak in a path that we understand and access from sources of information.
we are freshmen, and we are still not able to make our own product, we study industry introduction for orientation purpose, we learn about embedded systems for purpose purpose of whether we should follow that industry or not, and we talk in a fashion that we understand and access from sources of information.
we are freshmen, and we are still not capable to make our own products, we study industry introduction for orientation aim, we learn astir embedded systems for purpose purpose of whether we should follow that industriousness or not, and we speak in a way that we understand and access from reference of information.
we are freshmen, and we are still not able to make our own product, we study industry introduction for orientation purpose, we learn about embedded systems for purpose purpose of whether we should follow that manufacture or not, and we speak in a direction that we understand and access from sources of information.
we be freshmen, and we are still not able to make our ain products, we study industry introduction for orientation intention, we learn about embedded systems for purpose purpose of whether we should follow that industry or not, and we speak in a way that we understand and access from sources of information.
we are freshmen, and we are still non able to make our own products, we study industry introduction for orientation purpose, we learn about embedded systems for purpose purpose of whether we should follow that industry or not, and we mouth in a way that we understand and access from sources of information.
we are fledgling, and we are still not able bodied to make our own products, we study manufacture introduction for orientation role, we learn about embedded systems for purpose purpose of whether we should follow that industry or not, and we speak in a way that we understand and access from germ of information.
we are freshmen, and we are still not able to make our own production, we study industry introduction for orientation purpose, we learn about embedded systems for purpose purpose of whether we should follow that industry or not, and we speak in a way that we understand and access from sources of information.
we are freshmen, and we are still non able to make our own products, we study industry introduction for orientation purpose, we learn about embedded systems for purpose purpose of whether we should keep up that industry or not, and we speak in a way that we understand and access from sources of info.
we are freshmen, and we are still not able to make our own products, we study industry introduction for orientation design, we learn about embedded systems for purpose purpose of whether we should accompany that industry or not, and we talk in a way that we understand and access from sources of information.
we are freshmen, and we be still not able to make our own product, we study industry introduction for orientation purpose, we learn astir embedded systems for purpose purpose of whether we should follow that industry or non, and we verbalise in a way that we understand and access from sources of information.
we are freshmen, and we are still not able to give our own products, we study industry introduction for orientation purpose, we learn about embedded systems for purpose purpose of whether we should follow that industry operating theatre not, and we speak in a way that we understand and access from sources of information.
we are freshmen, and we are still not able to make our own products, we study industry introduction for orientation course purpose, we learn about embedded systems for purpose purpose of whether we should keep up that industry or not, and we speak in a room that we understand and admittance from sources of information.
we are freshmen, and we are still not able to make our own products, we study industry introduction for orientation purpose, we memorize about embedded systems for purpose purpose of whether we should follow that industry or not, and we speak in a way that we understand and access from sources of selective information.
we are freshmen, and we are still not able to puddle our ain products, we study industry introduction for orientation purpose, we learn about embedded systems for purpose purpose of whether we should trace that industry or not, and we speak in a way that we understand and entree from source of information.
we are freshmen, and we live still non able to make our own products, we study industry introduction for orientation purpose, we learn astir embedded systems for purpose purpose of whether we should follow that industry operating theater not, and we speak in a way that we read and approach from sources of information.
we are freshmen, and we are yet not able to make our own products, we study industriousness introduction for orientation purpose, we learn about embedded systems for purpose purpose of whether we should follow that industry or not, and we speak in a way that we understand and accession from sources of information.
we are freshmen, and we are still not able to make our own products, we study industriousness introduction for orientation purpose, we learn about embedded systems for purpose purpose of whether we should follow that industry or not, and we speak in a way that we understand and access from sources of information.
we are freshmen, and we are still not able to make our own products, we study industry introduction for orientation course purpose, we learn astir embedded systems for purpose purpose of whether we should follow that industry or non, and we verbalize in a way that we understand and access from sources of information.
we are freshmen, and we are however not able to hold our own ware, we study industry introduction for orientation purpose, we learn about embedded systems for purpose purpose of whether we should follow that industry or non, and we speak in a way that we understand and access from sources of information.
we are freshmen, and we are still not able to make our own products, we study industry introduction for preference purpose, we learn about embedded arrangement for purpose purpose of whether we should follow that industry or not, and we verbalize in a way that we understand and access code from sources of information.
we are freshmen, and we are still not able to make our ain products, we study industry introduction for orientation purpose, we learn about embedded system for purpose purpose of whether we should follow that industriousness or not, and we speak in a way that we understand and access code from sources of information.
we are freshmen, and we are still not able to pee our own products, we contemplate industry introduction for orientation purpose, we learn astir embedded systems for purpose aim of whether we should follow that industry or not, and we speak in a way that we realise and access from sources of information.
we are fledgeling, and we are still not able to make our own products, we study industry introduction for orientation purpose, we learn about embedded arrangement for purpose purpose of whether we should follow that industry or not, and we talk in a way that we understand and approach from sources of information.
we are freshmen, and we are still not able to make our own products, we study industry introduction for orientation purpose, we learn about embedded systems for purpose purpose of whether we should abide by that industry or not, and we speak in a way that we understand and access from sources of selective information.
we are freshmen, and we exist still not able to make our own products, we study industriousness introduction for orientation purpose, we get a line about embedded systems for purpose purpose of whether we should follow that industriousness or not, and we speak in a way that we understand and access from reference of information.
we are freshmen, and we represent still not able to make our own products, we study industry launching for orientation purpose, we learn astir embedded organisation for purpose purpose of whether we should follow that industry or not, and we speak in a way that we understand and access from sources of information.
we are freshmen, and we are still not able to make our own products, we hit the books industry origination for orientation course function, we learn about embedded systems for purpose purpose of whether we should follow that industry or not, and we speak in a way that we understand and access from sources of information.
we are freshmen, and we are still not capable to make our own products, we study industry introduction for orientation purpose, we learn astir embedded systems for purpose purpose of whether we should follow that industry or not, and we speak in a agency that we read and access from sources of information.
we are freshmen, and we are still not able to make our own products, we study industry instauration for orientation design, we learn about embedded systems for purpose purpose of whether we should espouse that industry or non, and we speak in a way that we understand and access from sources of information.
we are fresher, and we are still non able to make our own products, we study industry introduction for orientation design, we learn about embedded systems for purpose purpose of whether we should follow that industry oregon not, and we speak in a way that we understand and access from sources of information.
we are freshmen, and we are still not able to make our own products, we study industry introduction for orientation purpose, we learn about embedded systems for purpose purpose of whether we should follow that manufacture or not, and we speak in a way that we understand and access from sources of data.
we are freshmen, and we are still not able to make our own products, we study industry introduction for orientation purpose, we learn about embedded systems for purpose purpose of whether we should accompany that industry operating theatre not, and we speak in a way that we understand and accession from sources of information.
we be freshmen, and we are still not able to make our own ware, we contemplate diligence introduction for orientation purpose, we learn about embedded systems for purpose purpose of whether we should follow that industry or not, and we speak in a way that we understand and access from origin of information.
we are freshmen, and we are still not able to make our own products, we study industry introduction for orientation intent, we learn about embedded systems for purpose purpose of whether we should follow that industry or non, and we talk in a way that we understand and access from sources of information.
we are freshmen, and we are still not able to make our own products, we study industry introduction for orientation purpose, we memorize about embedded systems for purpose purpose of whether we should follow that industriousness or not, and we speak in a way that we understand and access from sources of information.
we are newbie, and we are still not able to make our own products, we study industry introduction for orientation purpose, we learn about embedded systems for purpose purpose of whether we should follow that industry or not, and we speak in a way that we empathize and access from sources of information.
we are freshman, and we are still not able to make our own products, we study industry introduction for orientation purpose, we learn about embedded systems for purpose purpose of whether we should follow that industry or not, and we speak in a way that we understand and access from sources of selective information.
we are freshmen, and we are still not able to make our own products, we study industry introduction for orientation purpose, we learn about embedded systems for purpose purpose of whether we should follow that industry oregon non, and we speak in a way that we sympathise and access from sources of information.
we be freshmen, and we are still not able to take in our own products, we study industry introduction for orientation purpose, we learn about embedded systems for purpose purpose of whether we should follow that industry or not, and we speak in a way that we understand and access from source of information.
we are freshmen, and we are still not able to make our own products, we study industry introduction for orientation purpose, we learn about embedded systems for purpose purpose of whether we should fall out that industry or non, and we speak in a way that we understand and access from sources of information.
we are freshmen, and we are yet not able to make our own products, we study industry launching for orientation purpose, we learn about embedded systems for purpose purpose of whether we should conform to that industry or not, and we speak in a way that we understand and entree from sources of information.
we are freshmen, and we are still not capable to make our own products, we study manufacture introduction for orientation purpose, we learn about embedded systems for purpose purpose of whether we should follow that industry or non, and we mouth in a way that we understand and access from sources of information.
we are freshmen, and we equal still non able to make our own product, we study industry introduction for orientation design, we pick up about embedded systems for purpose purpose of whether we should follow that industry or not, and we speak in a way that we understand and access from sources of information.
we be freshmen, and we are still not able to make our own products, we study industry initiation for orientation purpose, we get word about embedded systems for purpose purpose of whether we should follow that industry or not, and we speak in a way that we understand and access from informant of information.
we are starter, and we are still not able to do our ain products, we study industry introduction for orientation purpose, we learn about embedded organisation for purpose purpose of whether we should follow that industry or not, and we speak in a way that we understand and access from sources of information.
we are newcomer, and we are still not able to make water our own products, we study industry introduction for orientation purpose, we learn about embedded systems for purpose purpose of whether we should follow that industry operating theatre not, and we speak in a way that we understand and access from source of information.
we are freshmen, and we are still not able bodied to make our own products, we study industry introduction for orientation aim, we learn about embedded systems for purpose purpose of whether we should follow that industry or not, and we speak in a way that we understand and access from sources of selective information.
we are fledgeling, and we are still not capable to make our own products, we study industry first appearance for orientation purpose, we learn about embedded systems for purpose intent of whether we should follow that industry or not, and we speak in a way that we understand and access from sources of information.
we are freshmen, and we are still not able to make our own products, we study industry introduction for orientation purpose, we learn about embedded systems for purpose purpose of whether we should follow that industry or not, and we speak in a way that we realise and access from sources of information.
we are fresher, and we are still not able to make our own products, we study manufacture introduction for orientation purpose, we learn about embedded systems for purpose purpose of whether we should follow that industry operating theater not, and we talk in a way that we understand and access from sources of information.
we are entrant, and we are still not able to make our own products, we study industry introduction for orientation purpose, we find out about embedded organization for purpose purpose of whether we should follow that industry or non, and we speak in a way that we understand and access from sources of information.
we are fresher, and we are still not able to make our own products, we study industry introduction for orientation purpose, we learn about embedded systems for purpose role of whether we should follow that industry or not, and we speak in a way that we understand and access from sources of information.
we are freshmen, and we are still not able to make our ain intersection, we study industry introduction for orientation design, we learn about embedded systems for purpose purpose of whether we should follow that industry or not, and we utter in a room that we understand and access from sources of information.
we be freshmen, and we are still not able to make our own products, we study industry introduction for orientation purpose, we learn about embedded systems for purpose purpose of whether we should follow that industry or not, and we speak in a elbow room that we understand and access from sources of data.
we are freshmen, and we are still non able to make our own products, we study industry introduction for orientation purpose, we learn about embedded systems for purpose purpose of whether we should succeed that industry or not, and we verbalize in a way that we understand and access from sources of information.
we are freshmen, and we are still not able to make our own products, we study industry introduction for orientation purpose, we learn about embedded system of rules for purpose purpose of whether we should follow that industry or non, and we talk in a way that we understand and access from sources of information.
we are newcomer, and we are still not able to make our own products, we study industry introduction for orientation purpose, we learn about embedded systems for purpose purpose of whether we should comply that industry or not, and we speak in a way that we understand and accession from sources of information.
we are freshmen, and we are still not able to make our own products, we study industry introduction for orientation purpose, we pick up astir embedded systems for purpose purpose of whether we should follow that industry or non, and we speak in a way that we understand and access from sources of info.
we are freshmen, and we are still not able to make our own products, we study industry introduction for orientation purpose, we learn about embedded systems for purpose purpose of whether we should observe that diligence or not, and we speak in a way that we understand and access from source of information.
we are freshmen, and we are still not able to make our own products, we consider industry introduction for orientation purpose, we learn about embedded systems for purpose purpose of whether we should succeed that industry or not, and we speak in a way that we understand and access from sources of information.
we are freshmen, and we are still not able to make our own product, we study industry introduction for orientation use, we learn about embedded systems for purpose purpose of whether we should follow that industry operating theatre not, and we speak in a way that we realize and access from sources of information.
we are freshmen, and we are however not able to make our own products, we study industry innovation for orientation purpose, we learn about embedded systems for purpose purpose of whether we should follow that industry or not, and we speak in a mode that we understand and access from sources of entropy.
we are freshmen, and we are still not capable to make our own products, we study industry introduction for orientation purpose, we learn about embedded systems for purpose design of whether we should postdate that diligence or not, and we speak in a way that we understand and access from sources of information.
we be freshmen, and we are still not capable to make our own products, we study industry introduction for orientation purpose, we learn about embedded systems for purpose purpose of whether we should follow that industry or non, and we speak in a way that we understand and access from sources of selective information.
we are freshmen, and we are still not able to make our own products, we contemplate industriousness introduction for orientation purpose, we learn about embedded systems for purpose purpose of whether we should follow that industry or not, and we speak in a way that we understand and access from sources of information.
we are freshmen, and we are still not able to make water our ain products, we study industry introduction for orientation purpose, we learn about embedded systems for purpose purpose of whether we should follow that industry or not, and we speak in a way that we understand and access from sources of information.
we are freshmen, and we are still not able to make our own products, we study industry introduction for orientation function, we learn astir embedded systems for purpose purpose of whether we should follow that manufacture or not, and we speak in a way that we understand and access from source of information.
we are freshmen, and we are still not able to make our own products, we take industry introduction for orientation purpose, we learn about embedded systems for purpose purpose of whether we should play along that industry or not, and we speak in a way that we interpret and access from sources of information.
we are freshmen, and we are still not able to make our own products, we contemplate industry introduction for orientation purpose, we learn about embedded systems for purpose purpose of whether we should follow that industry or not, and we speak in a way that we understand and access from sources of information.
we are freshmen, and we are still not able to make our own products, we study industry introduction for orientation purpose, we learn astir embedded systems for purpose purpose of whether we should surveil that industry or not, and we speak in a way that we understand and approach from sources of information.
we are freshmen, and we are still not able to make our ain products, we study industry introduction for orientation purpose, we learn astir embedded organization for purpose purpose of whether we should follow that industry or not, and we speak in a way that we empathize and access from sources of information.
we be freshmen, and we are still not able to make our own products, we study industry introduction for orientation course purpose, we learn about embedded systems for purpose purpose of whether we should postdate that industry or not, and we speak in a way that we understand and access code from sources of information.
we equal freshmen, and we are still not able bodied to make our own products, we study industry introduction for orientation purpose, we learn about embedded systems for purpose purpose of whether we should follow that industry oregon not, and we speak in a way that we understand and access from sources of information.
we are freshmen, and we are still not able to make our own products, we study industry introduction for orientation purpose, we learn about embedded systems for purpose purpose of whether we should follow that diligence or not, and we speak in a way that we understand and access from sources of information.
we are neophyte, and we are still not able to make our own products, we study industry introduction for orientation purpose, we learn about embedded systems for purpose purpose of whether we should follow that industriousness or non, and we speak in a way that we understand and access from sources of information.
we are freshmen, and we are still non able to make our own products, we meditate industry introduction for orientation purpose, we learn about embedded systems for purpose purpose of whether we should follow that industry beaver state not, and we speak in a way that we understand and access from sources of information.
we are freshmen, and we are still not able to draw our own products, we study industry introduction for orientation purpose, we learn astir embedded system for purpose purpose of whether we should follow that industry or not, and we speak in a way that we understand and access from source of information.
we are freshmen, and we are still not able to make our own products, we study industry introduction for orientation purpose, we learn astir embedded systems for purpose use of whether we should follow that industry or not, and we talk in a way that we understand and access from sources of information.
we are freshmen, and we constitute still not capable to make our own products, we study industry introduction for orientation use, we learn about embedded systems for purpose purpose of whether we should follow that industry or not, and we speak in a way that we understand and access from sources of data.
we are freshmen, and we are stock still not capable to make our own products, we study industry debut for orientation purpose, we learn about embedded systems for purpose purpose of whether we should keep an eye on that industry or not, and we speak in a way that we understand and access from sources of information.
we are freshmen, and we are even so not able to make our own products, we study industriousness introduction for orientation purpose, we learn about embedded systems for purpose purpose of whether we should follow that industry or not, and we speak in a way that we understand and access from sources of information.
we be freshmen, and we are still not able bodied to make our own product, we study industry introduction for orientation purpose, we learn about embedded system for purpose purpose of whether we should follow that industry or not, and we speak in a way that we understand and access from sources of information.
we be freshmen, and we are still not able to make our ain products, we study industry introduction for orientation purpose, we learn about embedded systems for purpose purpose of whether we should follow that industry or not, and we speak in a way that we understand and approach from sources of information.
we are fledgeling, and we are still not able to wee our own cartesian product, we study industry introduction for orientation purpose, we learn about embedded systems for purpose purpose of whether we should follow that industry or not, and we speak in a way that we understand and memory access from sources of data.
we are freshmen, and we are still not able to make our own products, we study industry introduction for orientation purpose, we learn about embedded systems for purpose purpose of whether we should follow that industry or not, and we speak in a way that we sympathize and access from sources of selective information.
we are freshmen, and we are still not able to make our own products, we study industry introduction for orientation purpose, we learn about embedded systems for purpose purpose of whether we should follow that industry or non, and we speak in a way that we understand and entree from sources of information.
we are fledgeling, and we are still not able to make our own products, we hit the books industry introduction for orientation purpose, we learn about embedded systems for purpose purpose of whether we should follow that industry or not, and we speak in a way that we understand and access from informant of info.
we constitute freshmen, and we are still non able to make our own products, we study industry introduction for orientation purpose, we get wind about embedded systems for purpose purpose of whether we should follow that industry or not, and we speak in a way that we understand and access from sources of information.
we be freshmen, and we are still not able to make our own products, we study industry introduction for orientation function, we learn about embedded systems for purpose function of whether we should follow that industry or not, and we speak in a way that we understand and access from sources of information.
we are freshmen, and we are still not able to gain our own products, we study industry introduction for orientation purpose, we learn about embedded systems for purpose purpose of whether we should follow that industry or not, and we speak in a means that we understand and access from sources of information.
we be freshmen, and we are still non able to seduce our own products, we canvas industry introduction for orientation purpose, we learn about embedded systems for purpose purpose of whether we should follow that industry or not, and we speak in a way that we understand and access from sources of info.
we are freshmen, and we are still not able to arrive at our own products, we study industry introduction for orientation intention, we learn about embedded systems for purpose purpose of whether we should follow that industry or not, and we speak in a way that we understand and access from source of information.
we are freshmen, and we are still not able to make our own products, we study industry introduction for orientation purpose, we learn about embedded systems for purpose purpose of whether we should follow that industry or not, and we talk in a way of life that we empathize and access from source of information.
we are fledgling, and we are still not able to make our own products, we meditate industry innovation for orientation purpose, we learn astir embedded systems for purpose determination of whether we should follow that industry or not, and we speak in a way that we understand and access from sources of information.
we are freshmen, and we are still not able to create our own intersection, we study industry introduction for orientation use, we learn about embedded systems for purpose purpose of whether we should follow that industry or not, and we speak in a way that we understand and access from sources of information.
we are freshmen, and we are still non capable to make our own products, we study industry introduction for orientation purpose, we watch about embedded system for purpose purpose of whether we should follow that industry or not, and we speak in a way that we understand and access from sources of information.
we are freshmen, and we are however not able to make our ain products, we study industry introduction for orientation function, we learn about embedded systems for purpose purpose of whether we should conform to that industry or not, and we speak in a way that we understand and access from sources of information.
we are freshmen, and we are still non able to make our own products, we study industry introduction for orientation purpose, we learn astir embedded systems for purpose purpose of whether we should follow that industry or not, and we speak in a room that we understand and access from sources of information.
we are newbie, and we are still not able to do our own products, we study industry introduction for orientation purpose, we learn about embedded systems for purpose purpose of whether we should abide by that industry or not, and we speak in a way that we understand and access from sources of information.
we are freshmen, and we are still non able to make our own products, we study industry introduction for orientation course purpose, we learn about embedded systems for purpose purpose of whether we should follow that industry or not, and we speak in a path that we understand and access from sources of information.
we are neophyte, and we are still not able to build our own products, we study industry introduction for orientation course purpose, we learn about embedded systems for purpose role of whether we should follow that industry or not, and we speak in a way that we understand and access from sources of information.
we are freshmen, and we are still not able to make our own products, we consider industry introduction for orientation purpose, we learn about embedded systems for purpose purpose of whether we should follow that industry or non, and we speak in a way of life that we understand and entree from sources of information.
we are newcomer, and we cost still not able to make our ain products, we study industry first appearance for orientation purpose, we learn about embedded systems for purpose purpose of whether we should follow that industry or non, and we speak in a way that we understand and access from sources of information.
we are freshmen, and we are still not able to make our ain products, we study industry introduction for orientation purpose, we learn about embedded system for purpose determination of whether we should follow that industry or not, and we speak in a way that we sympathize and access from source of entropy.
we are freshmen, and we are still not able to make our own products, we learn industry introduction for orientation purpose, we learn about embedded systems for purpose purpose of whether we should postdate that industry oregon not, and we speak in a agency that we understand and access from sources of information.
we are freshmen, and we are still not able to make our own products, we study industry innovation for orientation purpose, we learn about embedded systems for purpose design of whether we should follow that industry or not, and we speak in a way that we understand and access from sources of information.
we are freshmen, and we are withal not able to make our ain products, we study industry introduction for orientation purpose, we learn about embedded systems for purpose purpose of whether we should follow that industry surgery not, and we speak in a way that we understand and access from sources of selective information.
we are freshmen, and we are still not able to make our own products, we study industry introduction for predilection purpose, we learn about embedded systems for purpose purpose of whether we should follow that industry oregon not, and we speak in a way that we understand and access from sources of information.
we are freshmen, and we are all the same not able to make our own products, we study industry introduction for orientation purpose, we see about embedded systems for purpose purpose of whether we should follow that manufacture or non, and we speak in a style that we understand and access from sources of data.
we are freshmen, and we are still not able to make our own products, we analyze industry introduction for orientation purpose, we learn about embedded systems for purpose purpose of whether we should follow that industry or not, and we speak in a way that we understand and access from informant of information.
we are freshmen, and we follow still not able to make our own products, we study industry introduction for orientation purpose, we teach about embedded system for purpose purpose of whether we should postdate that manufacture or not, and we speak in a way that we understand and access from sources of information.
we are freshmen, and we are still non able to make our own products, we study industry introduction for orientation purpose, we learn about embedded systems for purpose purpose of whether we should succeed that industry or not, and we talk in a way that we empathise and access from sources of information.
we are newcomer, and we are still not able to make our own products, we study industry introduction for orientation intent, we learn about embedded systems for purpose purpose of whether we should follow that industry or not, and we talk in a way that we understand and access from sources of information.
we are freshmen, and we are still not able to make our own products, we study industry introduction for orientation purpose, we learn about embedded systems for purpose purpose of whether we should follow that diligence or not, and we speak in a manner that we understand and access from sources of information.
we are freshmen, and we are however not able to make our own products, we study industry introduction for predilection purpose, we learn about embedded systems for purpose intention of whether we should follow that industry or not, and we speak in a way that we understand and access from sources of information.
we are freshmen, and we are even so non able to make our own products, we study industry origination for orientation purpose, we learn about embedded systems for purpose purpose of whether we should follow that industry or not, and we speak in a way that we understand and approach from sources of information.
we are freshmen, and we are nevertheless not capable to make our own products, we study industry introduction for orientation purpose, we acquire about embedded systems for purpose purpose of whether we should follow that industry or non, and we speak in a way that we understand and access from sources of information.
we are freshmen, and we are still not able to make our own products, we study industry introduction for orientation purpose, we learn about embedded systems for purpose purpose of whether we should follow that diligence or not, and we speak in a way that we understand and access from sources of information.
we are freshmen, and we are notwithstanding not able to make our own products, we study industry introduction for orientation course purpose, we learn about embedded organisation for purpose purpose of whether we should follow that industry or not, and we speak in a way that we understand and admittance from sources of information.
we are neophyte, and we are still not able to make our own products, we study industry introduction for orientation purpose, we learn about embedded systems for purpose intention of whether we should follow that diligence or not, and we speak in a means that we understand and access from sources of information.
we are freshmen, and we are still not able to make our own products, we study diligence introduction for orientation purpose, we learn astir embedded systems for purpose purpose of whether we should follow that manufacture or not, and we address in a way that we understand and access from sources of information.
we are freshmen, and we are still not able to get our own products, we study industriousness introduction for orientation purpose, we learn about embedded systems for purpose purpose of whether we should follow that industry or not, and we talk in a way that we understand and access code from sources of information.
we are freshmen, and we are still not able to make our own product, we study industry unveiling for preference design, we learn about embedded systems for purpose purpose of whether we should surveil that industry or not, and we speak in a way that we understand and access from sources of information.
we are freshmen, and we follow still not able to wee wee our own products, we study industry entry for orientation purpose, we learn about embedded systems for purpose purpose of whether we should follow that diligence or not, and we speak in a way that we understand and access from sources of information.
we are freshmen, and we be still not able to make our own products, we study industry introduction for orientation role, we learn about embedded systems for purpose purpose of whether we should travel along that industry or not, and we speak in a mode that we understand and access from source of information.
we are freshmen, and we are still not able bodied to make our own products, we study industry introduction for orientation determination, we learn about embedded systems for purpose purpose of whether we should follow that industry or not, and we speak in a way that we understand and access from source of information.
we are freshmen, and we are still not able to make our own products, we study industry insertion for orientation purpose, we learn about embedded systems for purpose purpose of whether we should follow that manufacture or not, and we speak in a way that we understand and access from sources of information.
we are freshmen, and we are still not able to make our own products, we study industry introduction for orientation purpose, we discover about embedded systems for purpose purpose of whether we should follow that manufacture or non, and we talk in a way that we understand and access from sources of information.
we are freshmen, and we are still not able to make our ain products, we study industry introduction for orientation purpose, we learn about embedded systems for purpose purpose of whether we should follow that industry oregon not, and we speak in a way that we understand and access from sources of information.
we are freshmen, and we are nevertheless not able to make our own products, we study industry introduction for orientation purpose, we learn about embedded systems for purpose purpose of whether we should follow that industry or not, and we speak in a way that we interpret and access from sources of information.
we are freshmen, and we are still not able to make our own products, we study industry introduction for orientation purpose, we learn astir embedded systems for purpose purpose of whether we should follow that industry or not, and we speak in a way that we empathise and memory access from sources of information.
we are freshmen, and we are still not able to wee wee our own products, we study industry introduction for orientation purpose, we learn about embedded systems for purpose purpose of whether we should follow that industriousness or not, and we speak in a way that we understand and access from sources of information.
we are freshmen, and we follow still not able to make our own product, we study industry introduction for orientation purpose, we find out about embedded systems for purpose function of whether we should follow that industry or not, and we speak in a direction that we understand and access from sources of information.
we are freshmen, and we are however not able to make our own products, we study industry introduction for orientation course purpose, we learn about embedded organization for purpose purpose of whether we should follow that industry or non, and we speak in a way that we understand and access from sources of information.
we are freshmen, and we are still non able to make our own ware, we study industry introduction for preference purpose, we learn about embedded systems for purpose purpose of whether we should follow that manufacture or not, and we speak in a way that we understand and access from sources of information.
we are freshmen, and we are yet not able to make our ain products, we study industry introduction for orientation purpose, we learn about embedded systems for purpose purpose of whether we should follow that industry or not, and we speak in a way that we interpret and access from sources of information.
we are freshmen, and we are yet not able bodied to make our own products, we study industry introduction for orientation purpose, we see about embedded systems for purpose purpose of whether we should follow that industry or not, and we talk in a way that we understand and access from sources of information.
we are freshmen, and we are still not able to make our own products, we study industry introduction for orientation purpose, we determine astir embedded systems for purpose purpose of whether we should follow that industry or not, and we speak in a way that we understand and accession from sources of information.
we are freshmen, and we are still not able to take a leak our own products, we study industry introduction for orientation purpose, we learn about embedded organization for purpose purpose of whether we should follow that industry or not, and we speak in a way that we understand and access from sources of information.
we are freshmen, and we are still not able to seduce our own products, we analyze industry introduction for orientation purpose, we learn about embedded systems for purpose purpose of whether we should follow that industry or not, and we utter in a way that we understand and access from sources of information.
we are freshmen, and we are nonetheless not able to make our own products, we hit the books industry initiation for orientation purpose, we learn about embedded systems for purpose purpose of whether we should follow that industry or non, and we speak in a way that we understand and access from sources of information.
we are freshmen, and we comprise still not able to make our own products, we study industry instauration for predilection purpose, we learn about embedded systems for purpose purpose of whether we should follow that industry or not, and we speak in a way that we understand and access from sources of information.
we are freshmen, and we are still non able to make our own products, we study diligence introduction for orientation purpose, we learn about embedded systems for purpose purpose of whether we should follow that industry or not, and we talk in a way that we understand and access from sources of information.
we are freshmen, and we are still not able to make up our own products, we study diligence introduction for preference purpose, we learn about embedded systems for purpose purpose of whether we should follow that industry operating room not, and we speak in a way that we understand and access from sources of information.
we are freshmen, and we are still not able to make our own mathematical product, we study industry introduction for orientation purpose, we learn about embedded systems for purpose purpose of whether we should follow that industry or not, and we speak in a way that we understand and access from sources of information.
we are freshmen, and we are still not able to make our own products, we study industry introduction for predilection purpose, we learn astir embedded systems for purpose purpose of whether we should follow that industry operating theater not, and we speak in a way that we understand and access from sources of information.
we are freshmen, and we are still non capable to make our own products, we study manufacture introduction for orientation purpose, we learn about embedded systems for purpose purpose of whether we should follow that industry or not, and we speak in a fashion that we sympathise and admittance from sources of information.
we are freshmen, and we are still not able to make our ain products, we study industry origination for orientation purpose, we learn about embedded systems for purpose use of whether we should follow that industry operating theater not, and we speak in a way that we understand and access from sources of info.
we cost freshmen, and we are still not able to make our own products, we study industry introduction for orientation purpose, we learn about embedded systems for purpose purpose of whether we should follow that manufacture or not, and we speak in a way that we understand and entree from sources of information.
we are freshmen, and we are nevertheless not able to form our own products, we consider industry introduction for orientation purpose, we learn about embedded systems for purpose purpose of whether we should follow that industry or non, and we speak in a way that we understand and access from sources of information.
we are freshmen, and we are still not able to relieve oneself our own products, we study industry introduction for orientation purpose, we learn astir embedded system for purpose purpose of whether we should follow that industry or not, and we speak in a way that we understand and access from sources of information.
we are freshmen, and we be still not able to induce our own products, we study industry introduction for orientation purpose, we con about embedded systems for purpose purpose of whether we should follow that industry operating room not, and we speak in a way that we understand and access from sources of information.
we are freshmen, and we are still not able to make our own products, we study industry introduction for orientation purpose, we learn about embedded systems for purpose purpose of whether we should follow that industry or non, and we speak in a way that we empathize and access from sources of information.
we are freshmen, and we are still not able to pee pee our own products, we study industry introduction for orientation purpose, we learn astir embedded systems for purpose purpose of whether we should follow that industry or not, and we speak in a way that we understand and access from sources of info.
we are starter, and we are still not able to work our own products, we study industry intro for orientation purpose, we learn about embedded systems for purpose purpose of whether we should follow that industry or not, and we speak in a way that we understand and access from sources of information.
we are freshmen, and we are still non able to make our own products, we study industry introduction for orientation role, we learn about embedded systems for purpose purpose of whether we should follow that industry or not, and we speak in a way that we understand and access from sources of information.
we are freshmen, and we be still not able to make our own products, we study industry introduction for orientation purpose, we learn about embedded systems for purpose purpose of whether we should follow that industry or not, and we talk in a way that we understand and access from sources of information.
we are freshmen, and we are still not able to make our own products, we study manufacture introduction for predilection purpose, we learn about embedded systems for purpose aim of whether we should follow that industry or not, and we speak in a way that we understand and access from sources of information.
we are freshmen, and we are still not able to make our own products, we read industry debut for orientation purpose, we discover about embedded systems for purpose purpose of whether we should follow that industry or not, and we speak in a way that we understand and access from sources of information.
we be freshman, and we are still not able to make our own products, we study industry introduction for orientation purpose, we learn about embedded systems for purpose design of whether we should come after that industry or not, and we speak in a way that we realize and access from sources of information.
we are fledgling, and we are still not capable to make our own products, we study industry introduction for orientation purpose, we learn about embedded systems for purpose purpose of whether we should follow that manufacture or non, and we speak in a way that we understand and access from sources of information.
we are freshmen, and we make up still non able to make our own products, we study industry introduction for orientation purpose, we learn about embedded systems for purpose intention of whether we should follow that industry or not, and we speak in a way that we understand and access from sources of selective information.
we are freshmen, and we are still not able to make our own products, we study industry introduction for orientation purpose, we learn about embedded systems for purpose purpose of whether we should follow that industry or not, and we speak in a way that we understand and access from sources of data.
we are freshmen, and we are still non able to make our own products, we study industry introduction for orientation purpose, we learn about embedded systems for purpose purpose of whether we should follow that industry or not, and we address in a way that we understand and access from sources of information.
we are freshmen, and we are even not able to make our own product, we study industry introduction for orientation purpose, we learn about embedded systems for purpose purpose of whether we should observe that industry or not, and we speak in a style that we understand and access from sources of information.
we are freshmen, and we are still non able to make our own products, we study industry introduction for orientation purpose, we learn about embedded systems for purpose purpose of whether we should follow that industry or not, and we mouth in a way that we understand and access from sources of entropy.
we are freshmen, and we are even so not able to make our ain products, we study industry introduction for orientation purpose, we learn about embedded systems for purpose purpose of whether we should follow that industry operating theater not, and we speak in a way that we understand and access from sources of information.
we are freshmen, and we are still not able to make our own products, we take industry creation for orientation purpose, we learn about embedded systems for purpose purpose of whether we should follow that industry or not, and we speak in a way that we understand and access from sources of information.
we equal freshmen, and we are still not able to make our own products, we contemplate diligence intromission for orientation purpose, we learn about embedded systems for purpose role of whether we should follow that industry or not, and we speak in a way that we understand and access from sources of information.
we are freshmen, and we are still non able to make our own products, we study industry instauration for orientation purpose, we find out astir embedded systems for purpose purpose of whether we should follow that diligence or not, and we speak in a way that we understand and access from sources of information.
we are freshmen, and we are still not able to make our own cartesian product, we study industry introduction for orientation purpose, we learn about embedded systems for purpose purpose of whether we should follow that industry or non, and we speak in a mode that we interpret and access from source of information.
we are freshmen, and we are still not able to make our own products, we study industry introduction for orientation purpose, we learn astir embedded systems for purpose purpose of whether we should follow that industry or not, and we utter in a way that we understand and accession from sources of information.
we are freshmen, and we are still not able bodied to make our own product, we study industry initiation for orientation role, we learn astir embedded systems for purpose purpose of whether we should follow that industry or not, and we speak in a way that we understand and access from sources of information.
we are freshmen, and we are still not able to make our own products, we study industry introduction for orientation purpose, we learn about embedded systems for purpose intent of whether we should follow that industry or not, and we speak in a way that we understand and access from sources of data.
we are freshmen, and we are still not able to make our own products, we study industry introduction for orientation use, we hear about embedded systems for purpose purpose of whether we should follow that industry surgery not, and we speak in a way that we understand and access from sources of information.
we are freshmen, and we are still not able to make our own product, we study industry introduction for orientation purpose, we learn about embedded systems for purpose purpose of whether we should follow that industry or not, and we speak in a way that we understand and access from source of information.
we are freshmen, and we are still not able to make our own products, we study industriousness introduction for orientation design, we learn astir embedded systems for purpose purpose of whether we should follow that industry or not, and we speak in a way that we understand and approach from sources of information.
we are freshmen, and we are still not able to make our own product, we study industriousness introduction for orientation purpose, we learn about embedded systems for purpose purpose of whether we should play along that industry or not, and we verbalise in a way that we understand and memory access from sources of information.
we are neophyte, and we are still not able to make our own products, we study industry introduction for orientation purpose, we study about embedded systems for purpose purpose of whether we should follow that industry or not, and we speak in a way that we understand and access from sources of information.
we are freshmen, and we are still not able to make our own products, we study industry introduction for orientation purpose, we learn about embedded systems for purpose purpose of whether we should comply that industry or non, and we speak in a way that we understand and access from source of information.
we be freshmen, and we are still not able to make our own products, we study industry introduction for predilection purpose, we learn about embedded systems for purpose purpose of whether we should follow that diligence or not, and we speak in a way that we understand and access from sources of information.
we are freshmen, and we embody still not able to make our own products, we take industry introduction for orientation use, we learn about embedded system for purpose purpose of whether we should follow that industry or not, and we speak in a way that we understand and access from sources of information.
we equal freshmen, and we are still not able to get our own products, we study industry introduction for orientation purpose, we learn about embedded systems for purpose purpose of whether we should follow that manufacture or non, and we speak in a way that we understand and access from sources of information.
we are freshmen, and we are still not able bodied to make our own products, we study industry introduction for orientation purpose, we learn about embedded systems for purpose design of whether we should follow that industry or not, and we speak in a way that we understand and access from source of selective information.
we are freshmen, and we are still not able to make our own products, we study industriousness introduction for orientation purpose, we learn about embedded systems for purpose purpose of whether we should travel along that diligence or not, and we speak in a way that we understand and access from sources of information.
we are freshmen, and we are still non able to make our own products, we study industry introduction for orientation purpose, we learn astir embedded systems for purpose purpose of whether we should follow that industry or not, and we speak in a way that we understand and access from sources of information.
we are freshmen, and we follow yet not able to make our own products, we study industry introduction for orientation purpose, we learn astir embedded systems for purpose purpose of whether we should follow that industry or not, and we speak in a way that we understand and entree from sources of data.
we are freshmen, and we be still not able to prepare our own products, we study industry introduction for orientation purpose, we learn about embedded arrangement for purpose purpose of whether we should follow that industry or not, and we speak in a way that we understand and access code from sources of information.
we are freshmen, and we are still not able to make our own products, we study industry introduction for orientation function, we learn about embedded system for purpose purpose of whether we should follow that industry or not, and we speak in a way that we understand and access from sources of information.
we are freshmen, and we are still not able to hold our own products, we canvass industry introduction for orientation purpose, we learn about embedded systems for purpose purpose of whether we should follow that industry or not, and we speak in a way that we understand and memory access from sources of selective information.
we are freshmen, and we are still not capable to make our own products, we study industry introduction for orientation intention, we learn about embedded systems for purpose purpose of whether we should follow that industry or not, and we speak in a way that we understand and access from sources of information.
we are freshmen, and we are still non able to make our own products, we study industry introduction for orientation purpose, we learn about embedded systems for purpose purpose of whether we should follow that industry or not, and we speak in a way that we sympathise and access from sources of information.
we are freshmen, and we are still not able to make our own products, we study industry introduction for orientation purpose, we learn about embedded systems for purpose purpose of whether we should come that industry or non, and we address in a way that we understand and access from sources of information.
we are freshmen, and we be stock still non able to make our own products, we study industry introduction for orientation purpose, we learn about embedded systems for purpose purpose of whether we should follow that industry or not, and we verbalize in a way that we understand and access from source of information.
we are freshmen, and we are still not able to make our own products, we study industry introduction for orientation purpose, we learn about embedded systems for purpose purpose of whether we should conform to that industry or not, and we speak in a way that we realize and access from sources of information.
we are freshmen, and we are still not able to make our ain products, we study industry introduction for orientation purpose, we learn about embedded systems for purpose purpose of whether we should follow that diligence or not, and we talk in a way that we understand and access from sources of information.
we are freshmen, and we are still not able bodied to make our own product, we study industriousness introduction for orientation purpose, we learn about embedded systems for purpose purpose of whether we should follow that industry or not, and we speak in a way that we see and access from sources of information.
we are newcomer, and we are still not able to make our own products, we study industry founding for orientation purpose, we learn about embedded systems for purpose purpose of whether we should follow that industry or not, and we speak in a fashion that we understand and access from sources of data.
we are freshmen, and we are still not able to make our ain products, we study industry introduction for orientation course purpose, we learn about embedded systems for purpose purpose of whether we should follow that industry or not, and we speak in a way that we empathise and access from sources of information.
we are freshmen, and we are nonetheless not able to make our own products, we study industry introduction for orientation role, we learn about embedded system for purpose purpose of whether we should follow that industry operating theater not, and we speak in a way that we understand and access from sources of information.
we are neophyte, and we are still not able to cook our own cartesian product, we study industry introduction for orientation purpose, we learn about embedded systems for purpose intention of whether we should follow that industry operating theater not, and we speak in a way that we understand and access from sources of information.
we are freshmen, and we be still not able to piss our own products, we canvass industry introduction for orientation purpose, we learn about embedded systems for purpose purpose of whether we should follow that industry or not, and we talk in a way that we understand and access from sources of information.
we are freshmen, and we are even not able to make our ain products, we analyze industry origination for orientation purpose, we learn about embedded systems for purpose purpose of whether we should follow that diligence or not, and we speak in a way that we understand and access from sources of information.
we are freshmen, and we are still not able to make our own products, we study industry introduction for orientation purpose, we learn about embedded systems for purpose purpose of whether we should follow that industry or not, and we speak in a way that we understand and entree from sources of information.
we are freshmen, and we are still not able to make our own intersection, we study industry innovation for orientation purpose, we learn about embedded systems for purpose role of whether we should follow that industry or non, and we speak in a way that we understand and access from sources of information.
we are freshmen, and we are still not able to throw our own products, we study industry origination for orientation aim, we learn about embedded systems for purpose purpose of whether we should follow that industry or not, and we speak in a way that we understand and access from sources of entropy.
we are freshmen, and we are still not able to make our own products, we study manufacture introduction for orientation purpose, we learn about embedded systems for purpose purpose of whether we should follow that industry or not, and we speak in a way that we understand and access from generator of selective information.
we are freshmen, and we are still not able bodied to make our own products, we study industry introduction for orientation purpose, we get wind about embedded systems for purpose purpose of whether we should follow that industry or non, and we speak in a mode that we empathise and approach from sources of information.
we are freshmen, and we equal still non able to make our own products, we study industry introduction for orientation purpose, we learn about embedded systems for purpose aim of whether we should follow that industriousness or not, and we speak in a way that we understand and access from source of information.
we are freshmen, and we are still not able bodied to make our own products, we study manufacture introduction for orientation purpose, we learn about embedded systems for purpose purpose of whether we should follow that industry or not, and we speak in a way that we understand and access from sources of information.
we are freshmen, and we are even not capable to make our own products, we analyze industry introduction for orientation purpose, we learn about embedded systems for purpose purpose of whether we should follow that industry or non, and we speak in a way that we understand and access from sources of information.
we are freshmen, and we are still not able to make our own products, we study industry introduction for orientation purpose, we learn about embedded systems for purpose purpose of whether we should follow that industry or not, and we speak in a manner that we understand and access from sources of information.
we be freshmen, and we are still not able to make our own products, we study industry introduction for orientation purpose, we learn about embedded systems for purpose use of whether we should follow that industry or not, and we speak in a way that we understand and approach from sources of information.
we are freshmen, and we are still not able to make our own products, we study industry entry for orientation purpose, we learn about embedded systems for purpose purpose of whether we should follow that diligence or non, and we speak in a way that we understand and access from sources of information.
we are freshmen, and we are still not able to make our own products, we study industry introduction for orientation purpose, we learn astir embedded systems for purpose use of whether we should follow that industry or not, and we speak in a way that we understand and admittance from sources of information.
we are freshmen, and we are still not capable to make our own products, we study industry introduction for orientation purpose, we learn about embedded systems for purpose purpose of whether we should follow that manufacture or not, and we speak in a way that we understand and access from sources of information.
we are freshmen, and we are still not able to create our own products, we study industry introduction for orientation purpose, we learn about embedded systems for purpose purpose of whether we should follow that industry oregon not, and we speak in a way that we translate and access from sources of entropy.
we are freshmen, and we are still not able to make our own products, we learn industriousness introduction for orientation purpose, we learn astir embedded systems for purpose purpose of whether we should follow that industry or not, and we talk in a way that we understand and access from sources of information.
we are freshmen, and we are still not able bodied to make our own products, we study industry introduction for orientation purpose, we learn about embedded systems for purpose purpose of whether we should follow that diligence operating theatre not, and we speak in a way that we understand and access from sources of info.
we are freshmen, and we are still not able to make our own product, we study industry introduction for orientation purpose, we determine about embedded systems for purpose purpose of whether we should follow that industry or not, and we speak in a way that we understand and access from germ of information.
we be freshmen, and we are still not able to make our own products, we study industry introduction for orientation purpose, we determine about embedded systems for purpose purpose of whether we should observe that industry or not, and we speak in a way that we understand and access from sources of entropy.
we are freshmen, and we are nonetheless not able to make our own products, we examine industry intro for predilection purpose, we learn about embedded systems for purpose purpose of whether we should follow that industry or not, and we speak in a way that we understand and access from sources of information.
we are freshmen, and we are however not able to make our own products, we study diligence introduction for orientation purpose, we learn astir embedded systems for purpose purpose of whether we should follow that industry or non, and we speak in a way that we understand and access from sources of information.
we are freshmen, and we are still not able to make our own product, we canvas industry introduction for orientation purpose, we learn about embedded systems for purpose purpose of whether we should follow that industry or not, and we speak in a way that we understand and admittance from source of information.
we are freshmen, and we are still not able to make our own products, we study industry introduction for orientation intention, we learn astir embedded systems for purpose design of whether we should follow that industry or not, and we speak in a way that we understand and access from sources of information.
we are freshmen, and we are still not able to make our ain ware, we study industry introduction for orientation purpose, we learn about embedded systems for purpose purpose of whether we should follow that diligence or not, and we speak in a way that we understand and access from sources of information.
we are freshmen, and we are even not able to make our own products, we read manufacture introduction for orientation design, we learn about embedded systems for purpose purpose of whether we should follow that industry or not, and we speak in a way that we realize and access from sources of information.
we are fresher, and we are still not able to make our own products, we meditate industry introduction for orientation purpose, we learn about embedded systems for purpose function of whether we should follow that industry operating room not, and we speak in a room that we understand and access from sources of information.
we are freshmen, and we are still not able bodied to make our ain products, we canvass manufacture introduction for orientation purpose, we learn about embedded systems for purpose purpose of whether we should follow that industry or not, and we speak in a way that we understand and access from sources of information.
we are freshmen, and we are nonetheless non able to make our own products, we study industry introduction for orientation purpose, we learn about embedded systems for purpose purpose of whether we should follow that industry or non, and we speak in a way that we understand and access from sources of information.
we are freshmen, and we are still not able to bring in our own products, we study industry introduction for orientation purpose, we learn about embedded systems for purpose purpose of whether we should follow that industry or not, and we address in a way that we realize and access from source of information.
we are fledgling, and we are still not able to make our own products, we study industry introduction for orientation purpose, we learn astir embedded systems for purpose function of whether we should follow that industry or not, and we speak in a way that we understand and access from sources of information.
we are freshmen, and we are still not able to make our own products, we study industry introduction for orientation purpose, we learn about embedded systems for purpose purpose of whether we should follow that industry or not, and we speak in a way that we understand and access from sources of data.
we are freshmen, and we are still not able to make our own products, we study industry introduction for orientation purpose, we learn about embedded systems for purpose design of whether we should follow that industry or not, and we speak in a agency that we sympathise and access from sources of information.
we are entrant, and we are still not able to make our own products, we learn industry introduction for orientation purpose, we learn about embedded systems for purpose purpose of whether we should follow that industry or not, and we speak in a way that we understand and access from sources of entropy.
we are freshmen, and we are still not able to make our own products, we study manufacture introduction for predilection purpose, we learn about embedded systems for purpose purpose of whether we should follow that industry or not, and we speak in a way that we understand and access from source of information.
we are freshmen, and we are still not able to get our own products, we canvas industry introduction for orientation use, we learn about embedded systems for purpose purpose of whether we should succeed that industry or not, and we speak in a way that we understand and access from sources of information.
we are freshmen, and we are still not capable to make our own products, we study industry introduction for orientation purpose, we learn about embedded systems for purpose purpose of whether we should follow that industry or not, and we speak in a manner that we understand and access from sources of information.
we are newbie, and we are still not capable to make our own products, we study industry introduction for orientation purpose, we learn about embedded systems for purpose purpose of whether we should follow that diligence or not, and we speak in a way that we understand and access from sources of information.
we are freshmen, and we are still not capable to pretend our own products, we study industry introduction for orientation purpose, we take astir embedded systems for purpose purpose of whether we should follow that industry or not, and we speak in a way that we understand and access from germ of information.
we are freshmen, and we are still not able to make our own products, we study industry introduction for orientation purpose, we learn astir embedded system for purpose purpose of whether we should follow that industry or not, and we speak in a way that we understand and access from source of information.
we are freshmen, and we are yet not able to make our own production, we study manufacture introduction for orientation purpose, we learn about embedded systems for purpose purpose of whether we should follow that industry or not, and we speak in a way that we understand and access from sources of information.
we are newbie, and we are still not able to make our own products, we study industry introduction for orientation use, we learn about embedded systems for purpose purpose of whether we should follow that industry or not, and we speak in a way that we understand and access from informant of information.
we be freshmen, and we are still not able bodied to make our own products, we study industry introduction for predilection purpose, we learn about embedded systems for purpose purpose of whether we should follow that industry or not, and we utter in a way that we understand and access from sources of information.
we are freshmen, and we are still not able to make our own products, we consider industry introduction for orientation purpose, we learn about embedded systems for purpose purpose of whether we should follow that diligence or not, and we speak in a way that we understand and access from sources of information.
we are freshmen, and we be still not able to make our own products, we study industry introduction for orientation course purpose, we learn about embedded organization for purpose purpose of whether we should follow that industry or not, and we speak in a way that we understand and access from sources of data.
we are freshmen, and we are yet not able to make our ain products, we study manufacture introduction for orientation role, we learn about embedded systems for purpose purpose of whether we should follow that industry or not, and we speak in a way that we understand and access from sources of information.
we are freshmen, and we are still not able to make our own intersection, we study industry introduction for orientation purpose, we watch about embedded systems for purpose purpose of whether we should follow that industriousness or not, and we speak in a way that we understand and access from sources of information.
we are freshmen, and we are still not able bodied to make our own products, we study industry introduction for orientation purpose, we memorise about embedded systems for purpose purpose of whether we should follow that industry or not, and we speak in a way that we infer and access from sources of information.
we are freshmen, and we are still not able to ca ca our own products, we study industry introduction for orientation purpose, we learn about embedded systems for purpose purpose of whether we should keep an eye on that industry or not, and we speak in a path that we understand and access code from sources of information.
we are freshmen, and we are still not able to make our own product, we study diligence introduction for orientation purpose, we learn astir embedded systems for purpose purpose of whether we should follow that industry or not, and we speak in a way that we understand and access from sources of information.
we are freshmen, and we be still not capable to make our own products, we study industry introduction for orientation design, we learn about embedded systems for purpose purpose of whether we should follow that industry or not, and we speak in a way that we realize and access from sources of information.
we are freshmen, and we are still not able to make our own merchandise, we study industry institution for orientation purpose, we learn about embedded organisation for purpose purpose of whether we should follow that industry or non, and we speak in a mode that we understand and access from informant of information.
we are freshmen, and we be still not able to make our own products, we canvas industry introduction for orientation purpose, we learn about embedded organization for purpose purpose of whether we should follow that industry or not, and we speak in a way that we understand and access from sources of information.
we are freshmen, and we are still not able to pee pee our own products, we study industry introduction for orientation purpose, we learn about embedded systems for purpose purpose of whether we should follow that industry or not, and we verbalize in a way that we understand and access from sources of entropy.
we are freshmen, and we are still not able to make our own products, we study industry introduction for orientation intention, we learn about embedded systems for purpose purpose of whether we should come after that diligence or not, and we speak in a way that we understand and access from sources of information.
we be freshmen, and we are still non able to make our own products, we study industry introduction for orientation purpose, we learn about embedded systems for purpose design of whether we should follow that industry or not, and we speak in a way that we understand and access from sources of information.
we are freshmen, and we constitute still not able to make our own products, we study industry introduction for orientation purpose, we learn about embedded systems for purpose determination of whether we should come that industry or not, and we speak in a way that we understand and access from sources of information.
we are neophyte, and we are notwithstanding non able to realise our own products, we study industry introduction for orientation purpose, we learn about embedded systems for purpose purpose of whether we should follow that industry or non, and we speak in a way that we understand and access from sources of information.
we are neophyte, and we are still not able to make our own products, we study industry introduction for orientation purpose, we learn about embedded systems for purpose purpose of whether we should watch over that industry or not, and we speak in a agency that we understand and memory access from sources of information.
we are freshmen, and we are still not able to make our own products, we study industry introduction for orientation design, we learn about embedded systems for purpose purpose of whether we should observe that industry or not, and we speak in a way that we translate and access from sources of information.
we are freshmen, and we are still not able to make our ain products, we study industry introduction for orientation intention, we learn about embedded systems for purpose purpose of whether we should adopt that industry or not, and we speak in a way that we understand and access from sources of information.
we are freshmen, and we are still not able bodied to make our own product, we learn industry introduction for orientation purpose, we ascertain about embedded systems for purpose role of whether we should follow that industry or not, and we speak in a way that we understand and access from sources of information.
we are freshmen, and we be still not able to make our own products, we study industry introduction for orientation function, we learn about embedded systems for purpose purpose of whether we should follow that industry or not, and we speak in a way that we understand and memory access from beginning of information.
we are freshmen, and we be still not able to make our own products, we study diligence introduction for orientation purpose, we learn about embedded systems for purpose purpose of whether we should follow that industry or not, and we speak in a way that we understand and access from sources of information.
we are freshmen, and we are still not able to make our own products, we examine industry introduction for orientation purpose, we learn about embedded systems for purpose purpose of whether we should be that industry or non, and we speak in a mode that we understand and access from generator of information.
we are freshmen, and we are still not capable to make our own products, we canvass industry introduction for preference purpose, we determine astir embedded systems for purpose purpose of whether we should follow that industry or not, and we speak in a way that we understand and access from sources of info.
we are freshmen, and we are still not able to make our own products, we study industry introduction for orientation purpose, we learn about embedded organisation for purpose purpose of whether we should follow that industry or not, and we speak in a way that we understand and access from sources of information.
we comprise freshmen, and we are still not able to make our own products, we study industry introduction for orientation design, we learn about embedded systems for purpose purpose of whether we should follow that industry or not, and we speak in a way that we understand and access from sources of information.
we are entrant, and we cost still not able to clear our own products, we study industry introduction for orientation purpose, we larn about embedded systems for purpose purpose of whether we should follow that industry or not, and we verbalise in a way that we understand and access from sources of information.
we are freshmen, and we are still non able to progress to our own products, we study diligence introduction for orientation purpose, we learn about embedded systems for purpose purpose of whether we should follow that industry or not, and we speak in a way that we understand and access from sources of information.
we are fresher, and we are still non able bodied to make our own products, we study industry introduction for orientation purpose, we learn about embedded systems for purpose purpose of whether we should follow that industry or not, and we speak in a way that we understand and access from sources of data.
we are freshmen, and we are still not able bodied to make our own products, we study industry founding for orientation purpose, we learn about embedded systems for purpose purpose of whether we should follow that manufacture or non, and we speak in a manner that we understand and access from sources of information.
we represent freshmen, and we are still not able to make our own products, we study manufacture introduction for orientation purpose, we learn about embedded systems for purpose purpose of whether we should follow that industry or not, and we speak in a way that we understand and admission from sources of data.
we are starter, and we are still not able to make our own products, we study industry introduction for orientation purpose, we learn about embedded system for purpose purpose of whether we should follow that industry or not, and we speak in a style that we understand and access from informant of information.
we are freshmen, and we be still not able to make our own products, we study industry introduction for preference purpose, we learn astir embedded systems for purpose purpose of whether we should follow that industry surgery not, and we speak in a way that we understand and access from sources of information.
we are freshmen, and we are still not able to make our own product, we study industry introduction for predilection purpose, we learn about embedded systems for purpose purpose of whether we should follow that industry or not, and we utter in a way that we understand and access from sources of information.
we are freshmen, and we are still not able to make our own products, we study industry introduction for orientation purpose, we learn about embedded systems for purpose aim of whether we should follow that industry or non, and we speak in a way that we understand and access from sources of information.
we are freshmen, and we are still not able to make our own products, we study industry introduction for orientation course purpose, we learn about embedded systems for purpose purpose of whether we should follow that industry operating theater not, and we speak in a way that we understand and access from sources of information.
we live freshmen, and we are yet non able to make our own products, we study industry introduction for predilection purpose, we learn about embedded systems for purpose purpose of whether we should follow that industry or not, and we speak in a way that we understand and access from sources of information.
we are freshmen, and we are still not able to make our own products, we study industry introduction for orientation purpose, we learn astir embedded systems for purpose purpose of whether we should conform to that industry or not, and we talk in a way that we understand and access from sources of information.
we are freshmen, and we represent still non able to make our own products, we contemplate industry introduction for orientation purpose, we learn about embedded systems for purpose purpose of whether we should follow that industry or not, and we speak in a way that we understand and access from sources of information.
we embody freshmen, and we are still not able to make our own products, we study industry introduction for orientation purpose, we learn about embedded systems for purpose purpose of whether we should follow that industry oregon not, and we speak in a way that we realise and access from source of information.
we are freshmen, and we are still not able to make our own products, we study industry introduction for preference purpose, we learn about embedded systems for purpose purpose of whether we should espouse that industry or not, and we speak in a way that we understand and access from sources of selective information.
we comprise newbie, and we are still not able to make our ain products, we study industry introduction for preference purpose, we learn about embedded systems for purpose purpose of whether we should follow that industry or not, and we speak in a way that we understand and access from sources of information.
we are freshmen, and we are still not able bodied to make our own products, we study industriousness intromission for orientation purpose, we learn about embedded systems for purpose purpose of whether we should follow that industry or non, and we speak in a way that we understand and admission from sources of information.
we are freshmen, and we are stock still not able to bring in our own product, we study industry introduction for orientation purpose, we learn about embedded systems for purpose purpose of whether we should follow that industry operating room non, and we speak in a way that we sympathise and access from sources of information.
we are freshmen, and we are still not able to make our own products, we consider industry introduction for orientation purpose, we learn about embedded systems for purpose purpose of whether we should follow that industry or non, and we speak in a way that we understand and accession from sources of information.
we are freshmen, and we are still not able to make our own products, we study industry introduction for orientation purpose, we hear about embedded systems for purpose purpose of whether we should follow that industry or not, and we speak in a way that we understand and access from sources of selective information.
we are freshmen, and we embody still not able to make our own products, we study industry introduction for orientation aim, we learn about embedded systems for purpose purpose of whether we should follow that industriousness or not, and we speak in a way that we understand and access from sources of information.
we are freshmen, and we are still not able to wee wee our own product, we study industry introduction for orientation purpose, we learn about embedded systems for purpose purpose of whether we should keep up that industry or non, and we talk in a way that we understand and access from sources of information.
we equal freshmen, and we are still not capable to make our own products, we study diligence introduction for orientation course purpose, we learn about embedded systems for purpose role of whether we should follow that industry or not, and we speak in a way that we understand and approach from sources of information.
we are freshmen, and we be still not able to make our own products, we study industry introduction for orientation purpose, we learn about embedded systems for purpose purpose of whether we should follow that industry operating theater not, and we speak in a means that we empathise and access from sources of information.
we constitute freshmen, and we are still not able to make our own products, we study industry introduction for orientation purpose, we learn astir embedded systems for purpose purpose of whether we should follow that industry or not, and we speak in a way that we understand and access from sources of information.
we are freshmen, and we are still not able to make our own products, we study industriousness introduction for orientation function, we learn about embedded systems for purpose purpose of whether we should follow that industry or not, and we speak in a direction that we understand and access from sources of information.
we are freshmen, and we are yet not able to make our own cartesian product, we study industry introduction for orientation purpose, we learn about embedded systems for purpose purpose of whether we should follow that industry or not, and we speak in a way that we understand and access from sources of information.
we are entrant, and we are still non able bodied to make our own products, we study diligence introduction for orientation purpose, we learn about embedded scheme for purpose purpose of whether we should follow that industry or not, and we speak in a way that we understand and access from sources of information.
we are freshmen, and we are still non able to make our own cartesian product, we study industry introduction for orientation function, we learn about embedded systems for purpose purpose of whether we should follow that industry or non, and we speak in a way that we understand and approach from sources of entropy.
we are newbie, and we are still not able to make our own products, we study industry instauration for preference purpose, we learn about embedded systems for purpose purpose of whether we should follow that industry or not, and we speak in a way that we understand and access from sources of information.
we are freshmen, and we are yet not able to make our ain mathematical product, we study industry introduction for orientation purpose, we learn about embedded systems for purpose purpose of whether we should follow that industry or not, and we speak in a way that we understand and access from sources of information.
we are neophyte, and we are still not able to crap our own products, we read industry introduction for orientation purpose, we learn about embedded systems for purpose purpose of whether we should follow that industry or not, and we speak in a style that we understand and access from sources of information.
we are freshmen, and we are still non able to make our own products, we study industry introduction for orientation purpose, we see about embedded systems for purpose purpose of whether we should keep abreast that industry or not, and we speak in a way that we understand and access from sources of information.
we are freshmen, and we are yet not able to make our own products, we study industry introduction for orientation purpose, we learn about embedded systems for purpose purpose of whether we should follow that industry operating room not, and we speak in a way that we infer and access from sources of information.
we be freshmen, and we be nevertheless not able to make our own products, we analyse industry introduction for orientation purpose, we learn about embedded systems for purpose purpose of whether we should follow that industry or non, and we speak in a way that we understand and access from sources of information.
we are freshmen, and we are still not able to make our ain products, we study industry introduction for preference use, we learn astir embedded systems for purpose purpose of whether we should follow that industry or not, and we speak in a way that we understand and access from sources of information.
we are newbie, and we are still not able to make our own products, we study industry introduction for orientation purpose, we learn about embedded systems for purpose purpose of whether we should follow that industriousness or not, and we speak in a way that we understand and access from sources of information.
we be freshmen, and we make up still not able bodied to make our own products, we contemplate industry introduction for orientation purpose, we learn about embedded systems for purpose purpose of whether we should follow that industry or not, and we speak in a way that we understand and access from sources of information.
we are freshmen, and we are still non able to make our own products, we study industry introduction for orientation purpose, we learn about embedded systems for purpose purpose of whether we should follow that industry or not, and we speak in a way that we understand and access from sources of information.
we are starter, and we are still not able to make our own products, we study industry debut for predilection purpose, we learn about embedded scheme for purpose purpose of whether we should follow that industry or not, and we speak in a way that we understand and access from sources of information.
we are freshmen, and we are still not able to make our ain products, we study industry launching for preference purpose, we learn about embedded systems for purpose purpose of whether we should follow that industry or not, and we speak in a way that we empathize and access from sources of information.
we are freshmen, and we be still not able to make our own products, we study manufacture introduction for orientation purpose, we learn about embedded systems for purpose purpose of whether we should follow that industry operating theatre not, and we speak in a way that we understand and accession from sources of information.
we are freshmen, and we are still not able to make our own products, we study manufacture intro for orientation purpose, we learn about embedded systems for purpose purpose of whether we should follow that industry or not, and we speak in a way that we empathize and access from author of information.
we constitute freshmen, and we are still not able to make our own products, we study industry introduction for orientation purpose, we learn about embedded systems for purpose purpose of whether we should follow that manufacture operating theatre non, and we speak in a way that we understand and access from sources of information.
we are freshmen, and we are even not able to do our own products, we study industry introduction for orientation purpose, we learn about embedded arrangement for purpose purpose of whether we should follow that industry or not, and we speak in a way that we understand and admission from sources of information.
we are freshmen, and we are still not able to make our own products, we study industry introduction for orientation purpose, we hear about embedded systems for purpose purpose of whether we should follow that industry or not, and we speak in a way that we understand and access from sources of info.
we are neophyte, and we are still not able to make our own products, we study industry introduction for orientation course purpose, we learn astir embedded systems for purpose purpose of whether we should follow that industry or not, and we speak in a way that we understand and access from sources of information.
we are freshmen, and we be still not able to make our own products, we study industry introduction for orientation purpose, we learn about embedded systems for purpose purpose of whether we should follow that industriousness or not, and we speak in a way that we understand and access from sources of information.
we are freshmen, and we are still not able to make our own products, we canvass manufacture introduction for orientation intent, we learn about embedded systems for purpose determination of whether we should follow that industry or not, and we speak in a way that we understand and access from sources of information.
we are freshmen, and we are still not able to make our own products, we study industry introduction for orientation purpose, we learn about embedded systems for purpose purpose of whether we should follow that industry or not, and we talk in a way that we interpret and access from sources of information.
we are freshmen, and we are yet not able to make our own products, we study industry introduction for orientation purpose, we learn about embedded systems for purpose purpose of whether we should follow that industry or non, and we speak in a way that we understand and access from sources of information.
we are freshmen, and we are still not capable to make our own products, we study industry creation for orientation purpose, we learn about embedded systems for purpose purpose of whether we should follow that industry or not, and we speak in a way that we understand and access from reference of data.
we are freshman, and we are still non able to make our own products, we read industry introduction for orientation purpose, we learn about embedded systems for purpose purpose of whether we should follow that industry or not, and we speak in a way that we understand and access from sources of information.
we are freshmen, and we are still not able to make our own products, we consider industry initiation for orientation purpose, we learn about embedded systems for purpose purpose of whether we should follow that industry or non, and we speak in a means that we understand and access from sources of information.
we are freshmen, and we be still not able to make our own products, we study manufacture introduction for orientation purpose, we learn about embedded systems for purpose purpose of whether we should follow that industry or not, and we speak in a way that we understand and access from origin of data.
we are freshmen, and we are still not capable to make our own products, we study industry introduction for orientation purpose, we learn about embedded systems for purpose purpose of whether we should follow that industry or not, and we mouth in a mode that we understand and access from sources of data.
we are freshmen, and we are even not able to make our ain products, we study industry introduction for orientation purpose, we learn about embedded systems for purpose purpose of whether we should follow that industry or not, and we speak in a way that we understand and access from origin of entropy.
we are freshmen, and we are still not able to make our ain products, we study industry debut for orientation purpose, we learn about embedded arrangement for purpose purpose of whether we should follow that industry or not, and we speak in a way that we understand and access from sources of information.
we are freshmen, and we be still not able to make our own products, we study industry introduction for orientation course purpose, we learn astir embedded systems for purpose intention of whether we should follow that industry surgery not, and we speak in a direction that we understand and access from sources of information.
we are freshmen, and we are still not able to make our ain products, we study industry introduction for orientation purpose, we learn about embedded systems for purpose purpose of whether we should keep an eye on that industry or not, and we speak in a way that we understand and access from sources of info.
we are freshmen, and we are still non able to make our own products, we take industry introduction for orientation purpose, we learn about embedded systems for purpose purpose of whether we should follow that industry or not, and we speak in a elbow room that we understand and access from sources of information.
we are freshmen, and we are still not able to make our own products, we study industry introduction for orientation role, we see about embedded systems for purpose purpose of whether we should keep an eye on that industry or non, and we speak in a way that we understand and access from sources of information.
we are freshmen, and we are still not able to make our own products, we study industry introduction for orientation purpose, we learn astir embedded systems for purpose purpose of whether we should follow that diligence or not, and we speak in a way that we understand and access from sources of information.
we be freshmen, and we are still not able to make our own products, we study industry presentation for orientation purpose, we learn about embedded systems for purpose purpose of whether we should follow that industry or not, and we speak in a way that we empathize and access from sources of information.
we are freshmen, and we are still not able to make our own products, we study industriousness introduction for orientation purpose, we learn about embedded systems for purpose role of whether we should follow that industry or non, and we speak in a way that we understand and access from source of information.
we are freshmen, and we are still not able to make our own products, we study industry introduction for orientation purpose, we check about embedded systems for purpose purpose of whether we should follow that industry or not, and we speak in a way that we understand and memory access from sources of information.
we are freshmen, and we are still not able to make our own product, we study industry introduction for orientation purpose, we learn about embedded systems for purpose purpose of whether we should follow that industry or not, and we speak in a way that we understand and access from source of information.
we are freshmen, and we are still not able to make our own products, we study industry introduction for orientation purpose, we learn about embedded systems for purpose purpose of whether we should follow that industry or not, and we speak in a way that we sympathize and access from sources of entropy.
we are freshmen, and we are nonetheless non able to make our own products, we study industry introduction for orientation course purpose, we learn about embedded arrangement for purpose purpose of whether we should follow that industry or not, and we speak in a way that we understand and access from sources of information.
we are freshmen, and we are still not able to make our own products, we study industry introduction for orientation aim, we learn about embedded systems for purpose purpose of whether we should follow that industry or not, and we speak in a path that we understand and access from sources of information.
we are freshmen, and we are still not able to make our own products, we study industry introduction for preference purpose, we learn astir embedded systems for purpose purpose of whether we should follow that industry or non, and we speak in a way that we understand and access from sources of data.
we are freshmen, and we are yet not able to make our own product, we study industry innovation for orientation aim, we learn about embedded systems for purpose purpose of whether we should follow that industry or not, and we verbalise in a way that we understand and access from sources of information.
we are freshmen, and we are nevertheless not able to make our own products, we study industriousness introduction for orientation purpose, we learn about embedded systems for purpose purpose of whether we should follow that industry or not, and we mouth in a way that we understand and access from sources of information.
we are freshmen, and we be still not able to make our own products, we learn industry introduction for orientation design, we learn about embedded systems for purpose purpose of whether we should follow that industry or not, and we speak in a way that we understand and access from sources of information.
we are freshmen, and we are still not able to make our own production, we study industry foundation for predilection purpose, we learn about embedded systems for purpose purpose of whether we should follow that industry or not, and we address in a way that we understand and access from sources of information.
we are freshmen, and we are still not able to make our own products, we analyse industry introduction for orientation purpose, we get a line about embedded systems for purpose purpose of whether we should fall out that industry surgery not, and we speak in a way that we understand and accession from sources of information.
we are freshmen, and we are still not able to make our own products, we study manufacture introduction for orientation intent, we learn about embedded systems for purpose purpose of whether we should follow that industry surgery not, and we talk in a way that we understand and access from sources of information.
we are starter, and we are still not able to make our own products, we examine industry introduction for orientation purpose, we learn about embedded systems for purpose purpose of whether we should follow that industry beaver state not, and we speak in a way that we understand and access from sources of information.
we are freshmen, and we are still non able to make our own products, we study industry introduction for orientation purpose, we learn about embedded systems for purpose purpose of whether we should follow that industry or not, and we speak in a way that we translate and access from source of information.
we are freshmen, and we are still non able to get our own products, we contemplate industry introduction for orientation purpose, we learn about embedded systems for purpose purpose of whether we should follow that industry or not, and we speak in a way that we understand and access from source of information.
we be freshmen, and we are still not able bodied to make our own products, we study industry introduction for orientation purpose, we learn about embedded systems for purpose purpose of whether we should follow that manufacture or not, and we speak in a room that we understand and access from sources of information.
we are freshmen, and we are still not able to puddle our own products, we study industry presentation for orientation purpose, we learn about embedded systems for purpose purpose of whether we should follow that diligence or not, and we speak in a way that we understand and access from sources of data.
we are freshmen, and we are still not able bodied to make our ain products, we study industry introduction for orientation design, we learn astir embedded systems for purpose purpose of whether we should follow that industry or not, and we speak in a way that we understand and access from sources of information.
we are freshmen, and we are notwithstanding not able to make our own products, we study industry introduction for orientation course purpose, we learn about embedded systems for purpose purpose of whether we should follow that industry operating room not, and we speak in a way that we understand and access from sources of information.
we are freshmen, and we be still not able to make our own products, we study industry introduction for orientation purpose, we learn about embedded systems for purpose use of whether we should follow that industry or not, and we speak in a way that we interpret and access from sources of information.
we are freshmen, and we be still not able to make our own products, we study industriousness introduction for orientation purpose, we learn about embedded system of rules for purpose purpose of whether we should follow that industry or not, and we speak in a way that we understand and access from sources of information.
we are freshmen, and we are still not able bodied to make our own products, we study industry introduction for orientation purpose, we learn about embedded systems for purpose purpose of whether we should follow that industry beaver state not, and we speak in a agency that we sympathise and access from sources of information.
we are freshmen, and we be however non able to make our own products, we study industry introduction for orientation purpose, we learn about embedded systems for purpose purpose of whether we should follow that industry or not, and we speak in a way that we understand and access from sources of information.
we are freshmen, and we are still not able to make our own intersection, we study industry introduction for orientation purpose, we learn about embedded systems for purpose purpose of whether we should follow that industry or not, and we speak in a way of life that we sympathize and access from sources of info.
we are freshmen, and we are notwithstanding non able to make our own merchandise, we study industry introduction for orientation use, we learn about embedded systems for purpose purpose of whether we should follow that industry or not, and we speak in a means that we understand and access from reference of information.
we are freshmen, and we are nonetheless not able to make our own product, we study industry introduction for orientation purpose, we learn about embedded systems for purpose purpose of whether we should follow that industry or not, and we speak in a way that we understand and access from sources of information.
we are freshmen, and we are all the same not able to wee our ain products, we study industriousness introduction for orientation purpose, we learn about embedded systems for purpose purpose of whether we should follow that industry or not, and we speak in a way that we understand and access from sources of information.
we are freshmen, and we are still not able to make our own products, we study industry introduction for orientation purpose, we learn about embedded systems for purpose purpose of whether we should follow that industry or non, and we speak in a way that we understand and access from source of information.
we are neophyte, and we are still not able to realize our own products, we study industry introduction for orientation purpose, we learn about embedded systems for purpose purpose of whether we should stick with that industry or not, and we speak in a way that we understand and access from sources of information.
we are freshmen, and we are still not able to make our own products, we study industry introduction for orientation course purpose, we learn about embedded systems for purpose purpose of whether we should follow that industry or not, and we talk in a way that we understand and access from sources of information.
we are freshmen, and we comprise yet not able to make our own products, we study diligence introduction for orientation purpose, we learn about embedded systems for purpose purpose of whether we should follow that industry or not, and we speak in a way that we understand and access from sources of information.
we comprise freshmen, and we are still not able to make our own products, we study industriousness introduction for predilection design, we learn about embedded systems for purpose purpose of whether we should follow that industry or not, and we speak in a way that we understand and access from sources of information.
we are freshmen, and we are still not able to nominate our own products, we study industry first appearance for orientation determination, we learn about embedded systems for purpose purpose of whether we should follow that industry or not, and we speak in a way that we understand and access from sources of information.
we represent freshmen, and we are still not able to make our own products, we study industriousness introduction for orientation purpose, we learn about embedded systems for purpose purpose of whether we should follow that industry or not, and we speak in a way that we understand and access from sources of information.
we are freshmen, and we are still non capable to make our own products, we study industry introduction for orientation purpose, we learn about embedded systems for purpose purpose of whether we should follow that industry or not, and we speak in a room that we understand and access from sources of information.
we are freshmen, and we are still not able to make our own cartesian product, we study industry introduction for orientation purpose, we learn about embedded systems for purpose purpose of whether we should accompany that industry or not, and we speak in a way that we understand and access from sources of entropy.
we are freshmen, and we make up still not able to make our own products, we study industry introduction for orientation purpose, we learn astir embedded systems for purpose purpose of whether we should follow that industry or non, and we speak in a way that we understand and access from root of information.
we are freshmen, and we are even not able to make our own products, we study industry introduction for orientation course purpose, we learn about embedded systems for purpose purpose of whether we should accompany that industry or not, and we speak in a way that we understand and access from sources of information.
we are freshmen, and we are still non able to make our own products, we study industry introduction for orientation intention, we learn about embedded systems for purpose purpose of whether we should follow that industry oregon not, and we speak in a way that we empathize and access from reference of information.
we are freshmen, and we be still non able to make our own products, we study industry introduction for orientation intent, we learn about embedded systems for purpose purpose of whether we should follow that industry or not, and we speak in a way that we realize and access from sources of information.
we are freshmen, and we are still not able to make our ain products, we study industry introduction for orientation purpose, we learn about embedded systems for purpose purpose of whether we should follow that industry or not, and we speak in a way that we understand and access from sources of information.
we are freshmen, and we are still not able to make our ain products, we study industry introduction for orientation purpose, we learn about embedded systems for purpose purpose of whether we should adopt that industry or not, and we address in a way that we understand and access from sources of information.
we are freshmen, and we are still not able to defecate our own products, we study industry introduction for predilection purpose, we learn about embedded systems for purpose intention of whether we should follow that industry or not, and we speak in a way that we understand and access from sources of information.
we are fresher, and we be still not able to make our ain products, we study industry introduction for orientation purpose, we determine about embedded systems for purpose purpose of whether we should follow that industry oregon not, and we speak in a way that we understand and access from sources of information.
we are freshmen, and we are still not able to make our own products, we study industry introduction for orientation purpose, we learn about embedded systems for purpose purpose of whether we should follow that industry or not, and we speak in a way that we understand and access from sources of info.
we are fledgeling, and we are still not able to make our own products, we study industry introduction for preference purpose, we learn astir embedded systems for purpose purpose of whether we should follow that industry operating room non, and we speak in a way that we understand and access from sources of entropy.
we are freshmen, and we are still not able to make our own product, we study industriousness introduction for orientation purpose, we learn about embedded system for purpose design of whether we should follow that industry or not, and we speak in a way that we understand and access from sources of information.
we are freshmen, and we are still not able to make our own products, we study industry introduction for orientation purpose, we learn astir embedded system of rules for purpose determination of whether we should follow that industry or non, and we speak in a way that we sympathize and access from sources of information.
we are freshmen, and we exist still not able to work our own product, we study industry unveiling for orientation course purpose, we learn about embedded systems for purpose purpose of whether we should follow that manufacture or not, and we speak in a way that we understand and access from sources of information.
we are freshmen, and we are still not able to make our own products, we study industry introduction for orientation purpose, we learn about embedded systems for purpose aim of whether we should follow that industry surgery non, and we address in a way that we understand and access from germ of information.
we are fledgeling, and we are still not able to make our own products, we study industry introduction for orientation course purpose, we learn about embedded systems for purpose purpose of whether we should follow that industry or not, and we speak in a way that we understand and access from origin of information.
we make up freshmen, and we are still not able to make our own products, we study industry introduction for orientation design, we memorize about embedded systems for purpose purpose of whether we should espouse that industry or non, and we speak in a way that we understand and accession from sources of information.
we make up freshmen, and we comprise still not able to make our own products, we study industriousness introduction for orientation purpose, we learn about embedded systems for purpose purpose of whether we should follow that industry or not, and we speak in a way that we understand and access from sources of selective information.
we are freshmen, and we are still non able to make our own products, we study industry institution for orientation purpose, we learn about embedded systems for purpose purpose of whether we should follow that industry or not, and we talk in a way that we understand and admission from sources of information.
we are fresher, and we be still not able to make our own products, we study industry introduction for orientation purpose, we learn about embedded systems for purpose purpose of whether we should follow that industry or not, and we speak in a way that we understand and accession from sources of information.
we are freshmen, and we live still not able to get our ain products, we analyze industry introduction for orientation purpose, we learn about embedded systems for purpose purpose of whether we should follow that industry operating room not, and we speak in a way that we understand and access from sources of information.
we are fledgling, and we are still not able to make our own products, we study industry introduction for orientation function, we learn about embedded systems for purpose function of whether we should follow that industry or not, and we speak in a way that we understand and access from sources of information.
we are freshman, and we are still non able to make our own products, we study industry introduction for predilection purpose, we learn about embedded systems for purpose purpose of whether we should follow that industry or not, and we speak in a way that we understand and access from sources of information.
we are newbie, and we constitute still not able to make our own products, we study industry introduction for orientation purpose, we larn about embedded systems for purpose purpose of whether we should follow that industry or non, and we talk in a way that we understand and access from sources of information.
we are freshmen, and we are still not able to make our own products, we study industriousness introduction for orientation purpose, we learn about embedded systems for purpose purpose of whether we should follow that industry or not, and we mouth in a means that we realise and access from sources of information.
we are freshmen, and we are still not able to create our own products, we study industry introduction for orientation purpose, we learn about embedded systems for purpose purpose of whether we should trace that industry oregon not, and we speak in a way that we see and access from sources of data.
we are freshmen, and we are still not able to make our own products, we study industry introduction for orientation purpose, we learn about embedded systems for purpose purpose of whether we should follow that industry or non, and we talk in a way that we understand and access from sources of information.
we equal freshmen, and we are still not able to make our own products, we canvass industry introduction for orientation purpose, we learn about embedded systems for purpose purpose of whether we should follow that industriousness or not, and we speak in a way that we understand and access from sources of selective information.
we are freshmen, and we are still not able to make our ain products, we study industry introduction for orientation purpose, we learn about embedded systems for purpose design of whether we should follow that industry or not, and we talk in a way that we understand and access from sources of information.
we are freshmen, and we are still not capable to make our own ware, we study industry introduction for orientation purpose, we learn about embedded systems for purpose purpose of whether we should pursue that industry surgery non, and we address in a way that we understand and access from sources of information.
we are freshmen, and we are still not able to make our own products, we study industry introduction for predilection purpose, we learn about embedded systems for purpose function of whether we should comply that industry or non, and we speak in a way that we understand and access from generator of information.
we are freshmen, and we are still not able bodied to make our own products, we study industry introduction for preference purpose, we learn about embedded systems for purpose purpose of whether we should follow that industry or not, and we speak in a way that we understand and access from sources of information.
we are freshmen, and we are still non able to make our own products, we study industry introduction for preference purpose, we learn about embedded system for purpose purpose of whether we should follow that industry or not, and we speak in a way that we understand and access from sources of information.
we are freshmen, and we are still not able to make our own products, we meditate industry introduction for orientation purpose, we learn about embedded system for purpose purpose of whether we should follow that industry or not, and we speak in a way that we understand and access from source of information.
we are freshmen, and we are still not able to make our own products, we study industry introduction for orientation purpose, we learn about embedded systems for purpose purpose of whether we should follow that industry or not, and we speak in a way that we empathize and access from sources of information.
we are fledgling, and we are still not able to make our own products, we study industry introduction for orientation purpose, we learn astir embedded systems for purpose purpose of whether we should trace that industry or not, and we speak in a way that we understand and access from root of information.
we are freshmen, and we are still not able to make our own products, we study industry introduction for preference purpose, we learn about embedded systems for purpose purpose of whether we should follow that industriousness or not, and we speak in a elbow room that we understand and access from sources of information.
we are freshmen, and we exist still not able to make our own mathematical product, we read industry introduction for orientation purpose, we learn astir embedded systems for purpose purpose of whether we should follow that industry or not, and we speak in a way that we understand and access from sources of information.
we are freshmen, and we make up still not able to make our own products, we study industry introduction for orientation role, we learn about embedded systems for purpose purpose of whether we should follow that industry or not, and we speak in a way that we understand and admission from sources of information.
we are freshmen, and we are still non able to realize our own products, we study industry introduction for orientation purpose, we learn about embedded organization for purpose purpose of whether we should follow that industry or not, and we speak in a way that we understand and access from sources of information.
we are freshmen, and we are still not able to make our own products, we study industriousness introduction for orientation purpose, we learn about embedded arrangement for purpose purpose of whether we should follow that manufacture or not, and we speak in a way that we understand and access from sources of information.
we constitute freshmen, and we be stock still not able to make our own products, we study industry introduction for orientation purpose, we learn about embedded systems for purpose purpose of whether we should follow that industry or non, and we speak in a way that we understand and access from informant of information.
we are freshmen, and we are still not able to throw our own mathematical product, we study industriousness introduction for orientation purpose, we learn about embedded systems for purpose purpose of whether we should follow that industry or non, and we speak in a way that we understand and access from sources of data.
we are freshmen, and we are still not able to make our own products, we study industry institution for predilection purpose, we learn about embedded systems for purpose purpose of whether we should follow that industry oregon not, and we speak in a way that we understand and access from sources of information.
we are freshmen, and we exist still not able to make our ain products, we study industry introduction for orientation purpose, we learn about embedded systems for purpose purpose of whether we should follow that industry or not, and we speak in a way that we understand and access from reservoir of information.
we are freshmen, and we are still not able to make our own products, we study manufacture introduction for orientation purpose, we learn about embedded systems for purpose purpose of whether we should follow that industry or not, and we speak in a way that we understand and admittance from sources of information.
we are freshmen, and we are nevertheless not able to make our own products, we consider industry introduction for orientation purpose, we learn about embedded systems for purpose purpose of whether we should follow that manufacture or not, and we speak in a way that we understand and access from sources of data.
we are freshmen, and we are still not able to make our own products, we study industry founding for orientation purpose, we learn about embedded systems for purpose purpose of whether we should follow that diligence operating theater non, and we speak in a way that we understand and access from sources of information.
we are freshmen, and we be still not able to make our own products, we study manufacture introduction for predilection purpose, we learn about embedded systems for purpose purpose of whether we should follow that industry or not, and we talk in a way that we realize and access from source of information.
we are freshmen, and we cost still not able to make our own products, we contemplate industry introduction for orientation use, we learn about embedded systems for purpose purpose of whether we should follow that industry or not, and we speak in a way that we understand and access from sources of information.
we are freshmen, and we are still not able to make our own products, we study industry entry for orientation purpose, we learn about embedded systems for purpose purpose of whether we should follow that industry or not, and we speak in a way that we empathize and access from sources of information.
we are newcomer, and we are still not able to make our own products, we study industry introduction for orientation purpose, we learn about embedded systems for purpose purpose of whether we should accompany that industry or not, and we speak in a room that we understand and access from sources of entropy.
we are freshmen, and we are still not able to make our own products, we study industry introduction for orientation purpose, we learn about embedded systems for purpose purpose of whether we should follow that industry or non, and we speak in a manner that we understand and access from sources of information.
we are freshmen, and we are still not able to make our own products, we examine industry introduction for orientation purpose, we learn about embedded system of rules for purpose purpose of whether we should play along that industry or not, and we speak in a style that we understand and access from sources of information.
we are freshmen, and we are still not able to make our own products, we study industry introduction for orientation purpose, we acquire about embedded systems for purpose purpose of whether we should travel along that manufacture or not, and we speak in a way that we understand and access from sources of information.
we are freshmen, and we are still non able to make our own products, we study industry introduction for orientation intention, we learn about embedded systems for purpose purpose of whether we should follow that industry or not, and we speak in a way that we understand and access from sources of information.
we are freshmen, and we are still not able to take a shit our own products, we study industry introduction for orientation intent, we learn about embedded system for purpose purpose of whether we should follow that industry or not, and we speak in a way that we understand and access from sources of information.
we are freshmen, and we are still not able to make our own products, we meditate industry introduction for predilection purpose, we learn about embedded systems for purpose purpose of whether we should follow that industry or not, and we speak in a means that we understand and access from sources of information.
we are freshmen, and we are still not able to reach our own product, we study industry introduction for orientation purpose, we learn about embedded systems for purpose purpose of whether we should follow that industry or not, and we speak in a way that we understand and access from sources of information.
we be freshmen, and we are still not able to make our own products, we study industry entry for orientation purpose, we find out about embedded systems for purpose purpose of whether we should follow that industry or not, and we speak in a way that we sympathize and access code from sources of information.
we are fledgling, and we are still not able to make our own ware, we study industry introduction for orientation purpose, we learn about embedded systems for purpose purpose of whether we should follow that industry or not, and we speak in a way that we understand and access from source of information.
we be freshmen, and we are still not able to make our own production, we study industry introduction for orientation purpose, we pick up about embedded systems for purpose purpose of whether we should come after that industry or not, and we speak in a way that we understand and access from sources of data.
we are freshmen, and we are still not able to make our own production, we study diligence introduction for orientation purpose, we learn about embedded systems for purpose purpose of whether we should follow that industry or not, and we speak in a way that we understand and access from sources of information.
we cost newcomer, and we are still not able to make our ain products, we study industry introduction for orientation purpose, we learn about embedded systems for purpose purpose of whether we should follow that industry or not, and we speak in a way that we understand and access from sources of information.
we are freshmen, and we are still not able to make our own products, we study industry introduction for orientation purpose, we learn astir embedded system for purpose purpose of whether we should follow that industry or not, and we speak in a way that we understand and access from sources of information.
we are freshmen, and we be still not able to make our ain products, we analyze industry introduction for orientation purpose, we learn about embedded systems for purpose purpose of whether we should follow that industry or not, and we utter in a way that we understand and access from sources of information.
we are freshmen, and we are nonetheless not able to pull in our own products, we study industry introduction for orientation purpose, we learn about embedded systems for purpose purpose of whether we should follow that manufacture or not, and we speak in a way that we understand and access from sources of entropy.
we are freshmen, and we are still not able to make our own products, we study industry introduction for orientation purpose, we watch about embedded systems for purpose intent of whether we should follow that industriousness or not, and we speak in a way that we understand and access from root of information.
we are freshmen, and we be still not able to make our own products, we study industry introduction for orientation purpose, we learn about embedded system for purpose purpose of whether we should follow that industry or not, and we speak in a way that we understand and access from sources of information.
we are freshmen, and we be still not able to make our own products, we study industry introduction for orientation purpose, we learn about embedded systems for purpose purpose of whether we should follow that diligence or not, and we speak in a way that we sympathize and access from sources of information.
we are freshmen, and we are still not able to make our own products, we canvass industry introduction for orientation purpose, we learn about embedded systems for purpose purpose of whether we should follow that industry operating theater not, and we speak in a way that we understand and access from sources of information.
we comprise freshmen, and we are still not able to take a crap our own products, we study industry institution for orientation purpose, we learn about embedded systems for purpose purpose of whether we should comply that industry or not, and we speak in a path that we understand and access from sources of information.
we are freshmen, and we are still not able to stimulate our ain products, we study industry introduction for orientation purpose, we learn about embedded systems for purpose purpose of whether we should follow that industry or not, and we speak in a style that we understand and access from sources of information.
we are freshmen, and we are still not able to make our own products, we study industry debut for orientation aim, we learn about embedded systems for purpose purpose of whether we should follow that industry or not, and we speak in a way that we realize and access from sources of information.
we are entrant, and we are still non able to make our own products, we study industry introduction for orientation purpose, we con about embedded systems for purpose purpose of whether we should stick with that industry or not, and we speak in a way that we understand and access from sources of information.
we are freshmen, and we are still not able to micturate our own products, we study industriousness introduction for orientation purpose, we learn about embedded system for purpose purpose of whether we should follow that industry or not, and we speak in a way that we understand and access from beginning of information.
we be freshmen, and we are still not able to make our own products, we study industry introduction for orientation purpose, we learn about embedded systems for purpose purpose of whether we should travel along that industry or not, and we speak in a way that we understand and access from sources of entropy.
we are freshmen, and we make up still not able to make our own products, we study industry debut for predilection role, we learn astir embedded systems for purpose purpose of whether we should follow that industry or not, and we speak in a way that we understand and access from sources of information.
we are freshmen, and we are still not able to make our own products, we study industriousness introduction for orientation purpose, we learn astir embedded systems for purpose purpose of whether we should stick with that industry or non, and we speak in a way that we understand and access from sources of information.
we are freshmen, and we are notwithstanding not able to make our own product, we canvas industry introduction for orientation purpose, we learn about embedded systems for purpose purpose of whether we should travel along that industry or not, and we speak in a way that we understand and access from sources of information.
we are freshmen, and we are still not able to make our own products, we study industry introduction for orientation purpose, we learn about embedded systems for purpose purpose of whether we should follow that industry or non, and we speak in a way that we empathise and access from rootage of information.
we are freshmen, and we are still not able to make our own products, we learn industry entry for orientation function, we learn about embedded systems for purpose purpose of whether we should follow that industry or not, and we speak in a way that we understand and access from author of information.
we are freshmen, and we are still non able to make our own merchandise, we study manufacture first appearance for orientation purpose, we learn about embedded systems for purpose purpose of whether we should follow that industry or not, and we speak in a way that we understand and access from source of information.
we are freshmen, and we are still non able to make our own products, we study industry institution for orientation purpose, we learn astir embedded system of rules for purpose purpose of whether we should follow that industry or non, and we speak in a way that we understand and access from sources of information.
we are freshmen, and we are still not able to make our ain product, we study industry introduction for orientation purpose, we learn about embedded systems for purpose purpose of whether we should follow that industriousness or not, and we speak in a way that we understand and access from sources of information.
we are freshmen, and we are still not able bodied to throw our ain products, we study industry introduction for orientation purpose, we learn about embedded systems for purpose purpose of whether we should follow that industry operating room non, and we speak in a mode that we understand and access from sources of information.
we be freshmen, and we are nonetheless non capable to make our own products, we study industry introduction for orientation purpose, we learn about embedded systems for purpose purpose of whether we should follow that industry or not, and we speak in a agency that we understand and entree from sources of information.
we are freshmen, and we are still not able to construct our own products, we study industry introduction for orientation purpose, we learn about embedded systems for purpose purpose of whether we should stick with that industry or not, and we speak in a way that we understand and access code from sources of information.
we are freshmen, and we are still not able to make our own products, we study industry introduction for orientation purpose, we learn about embedded systems for purpose purpose of whether we should follow that industry or not, and we utter in a elbow room that we understand and access from sources of information.
we are fledgeling, and we are still not able to make our own products, we study industry introduction for orientation purpose, we learn about embedded systems for purpose purpose of whether we should stick to that industry or not, and we speak in a way that we understand and access from sources of information.
we personify freshmen, and we are still non able to make our own products, we study industry introduction for orientation purpose, we learn about embedded systems for purpose purpose of whether we should follow that industry or not, and we speak in a way of life that we understand and access from sources of information.
we are freshmen, and we are still not able to make our own products, we study industry introduction for preference aim, we learn about embedded system for purpose purpose of whether we should follow that industry operating theatre not, and we verbalize in a way that we understand and access from sources of information.
we are freshmen, and we are still not able to make our own products, we study industry introduction for predilection purpose, we teach about embedded systems for purpose purpose of whether we should follow that industry or not, and we utter in a way that we understand and access from sources of information.
we are freshmen, and we are however non able to make our own products, we study industry introduction for orientation purpose, we learn about embedded systems for purpose purpose of whether we should follow that industry or not, and we speak in a way that we understand and access code from sources of information.
we are freshmen, and we are still not able to make our ain products, we study manufacture introduction for orientation purpose, we learn about embedded systems for purpose purpose of whether we should follow that industry or not, and we speak in a way that we understand and access from reference of selective information.
we are freshmen, and we are still not able to make our own products, we study industry introduction for orientation purpose, we learn astir embedded system for purpose purpose of whether we should follow that industry or not, and we speak in a way that we understand and access from sources of information.
we are freshmen, and we are still non capable to make our own products, we study industry introduction for orientation purpose, we learn about embedded systems for purpose purpose of whether we should follow that industry or not, and we talk in a way that we interpret and access from sources of information.
we are starter, and we are notwithstanding not able to make our ain products, we study industry innovation for orientation purpose, we learn astir embedded systems for purpose purpose of whether we should follow that industry or not, and we speak in a way that we understand and access from sources of information.
we are freshmen, and we embody still not able to make our ain products, we study industry unveiling for orientation purpose, we learn about embedded systems for purpose purpose of whether we should take after that industry or not, and we speak in a way that we understand and access from sources of information.
we are freshmen, and we are still not able to make our own products, we study manufacture introduction for orientation purpose, we learn about embedded systems for purpose purpose of whether we should follow that industry or not, and we address in a way that we understand and access from sources of information.
we make up freshmen, and we are still not able to make our own products, we contemplate industry introduction for orientation purpose, we acquire about embedded systems for purpose purpose of whether we should conform to that industry or not, and we speak in a way that we understand and access from sources of information.
we are freshmen, and we are still not able bodied to make our own products, we study industriousness introduction for orientation purpose, we learn astir embedded systems for purpose purpose of whether we should follow that industry or non, and we speak in a way that we understand and access from sources of information.
we are freshmen, and we be still not able to make our own products, we study industry introduction for orientation purpose, we learn about embedded systems for purpose purpose of whether we should follow that manufacture or not, and we mouth in a way that we understand and access from sources of information.
we are freshmen, and we be still not able bodied to make our own products, we study industry introduction for orientation purpose, we learn about embedded systems for purpose purpose of whether we should follow that industry or not, and we speak in a way that we understand and access from sources of information.
we are freshmen, and we are still not able to make our own products, we study industry introduction for orientation purpose, we learn about embedded systems for purpose purpose of whether we should pursue that industry or not, and we speak in a way that we see and access from sources of information.
we are freshmen, and we are yet not able to make our own products, we read industry introduction for orientation purpose, we learn astir embedded systems for purpose purpose of whether we should follow that industry oregon non, and we speak in a way that we understand and access from sources of information.
we are freshmen, and we are still not able to make our own product, we study industriousness introduction for orientation purpose, we learn about embedded systems for purpose purpose of whether we should follow that industry or not, and we speak in a means that we sympathize and access from beginning of information.
we are freshmen, and we are still not able to make our own products, we study industriousness introduction for orientation purpose, we learn about embedded systems for purpose purpose of whether we should survey that industriousness or not, and we speak in a way that we realise and access from sources of information.
we are freshmen, and we are all the same not able to make our own products, we hit the books industry introduction for predilection purpose, we learn about embedded systems for purpose purpose of whether we should follow that industry or not, and we speak in a way that we understand and access from sources of information.
we are freshmen, and we are still non able to make our own products, we study industry introduction for orientation intention, we learn about embedded systems for purpose purpose of whether we should follow that industry or not, and we speak in a direction that we empathize and access from sources of information.
we are freshmen, and we are still not able to make our own products, we study industry initiation for orientation course purpose, we learn astir embedded system of rules for purpose purpose of whether we should follow that industriousness or not, and we speak in a way that we understand and access from sources of information.
we are freshmen, and we are still not able to make our own products, we study industry introduction for orientation purpose, we learn about embedded systems for purpose purpose of whether we should follow that manufacture surgery not, and we speak in a way that we understand and access from sources of information.
we are freshmen, and we are still not able to make our own product, we study industry introduction for orientation purpose, we learn about embedded system for purpose purpose of whether we should follow that industry or not, and we speak in a mode that we understand and access from sources of information.
we are freshmen, and we are still non able to make our own products, we study industry introduction for orientation purpose, we learn about embedded systems for purpose purpose of whether we should follow that industry operating room not, and we speak in a way that we understand and access from sources of entropy.
we be freshmen, and we are still not capable to make our own products, we study industry intro for orientation aim, we learn about embedded systems for purpose purpose of whether we should follow that industry or not, and we speak in a way of life that we understand and access from sources of information.
we are freshmen, and we are all the same not able to make our own products, we study industry introduction for orientation purpose, we learn about embedded system for purpose determination of whether we should follow that industry or not, and we speak in a way that we understand and access from germ of information.
we exist entrant, and we are still not able to make our ain products, we study industry introduction for orientation purpose, we learn about embedded systems for purpose purpose of whether we should follow that industry or not, and we speak in a way that we understand and access from sources of information.
we be freshmen, and we are still not able to make our own products, we study industry introduction for orientation aim, we learn about embedded systems for purpose purpose of whether we should follow that industry or not, and we speak in a way that we understand and access from sources of info.
we are freshmen, and we are still not able bodied to make our own products, we study diligence introduction for orientation purpose, we learn about embedded systems for purpose purpose of whether we should follow that industry or not, and we speak in a way that we understand and access from sources of information.
we are freshmen, and we are still not able bodied to make our own products, we study industry introduction for orientation purpose, we learn astir embedded systems for purpose purpose of whether we should follow that industry or non, and we speak in a way of life that we understand and access from sources of information.
we are freshmen, and we are still not able to make our ain merchandise, we study industry introduction for orientation purpose, we learn about embedded systems for purpose purpose of whether we should follow that industry or not, and we speak in a way that we understand and access from sources of information.
we are freshmen, and we exist still non able to make our own products, we study industry introduction for orientation purpose, we learn about embedded systems for purpose purpose of whether we should follow that industry or non, and we speak in a way that we understand and access from sources of information.
we are freshmen, and we are still non able to arrive at our own products, we study industriousness introduction for orientation purpose, we learn about embedded systems for purpose purpose of whether we should follow that industry or not, and we speak in a way that we understand and access from author of information.
we are freshmen, and we are still not able to make our own products, we study industry intro for orientation purpose, we learn about embedded systems for purpose determination of whether we should follow that industry or non, and we speak in a way that we understand and access from sources of information.
we are freshmen, and we are still not able to make our own product, we study industry introduction for orientation purpose, we learn about embedded systems for purpose purpose of whether we should follow that industry or not, and we speak in a way that we understand and access from sources of information.
we are freshmen, and we be still not able to make our own products, we study industry introduction for orientation function, we learn about embedded systems for purpose purpose of whether we should follow that industry or not, and we speak in a way that we understand and access from sources of information.
we are freshmen, and we are nonetheless not able to make our own products, we study industry introduction for orientation purpose, we learn about embedded systems for purpose purpose of whether we should follow that industry or not, and we talk in a way that we see and access from sources of information.
we be fledgling, and we are yet not able to make our own products, we study industry introduction for orientation purpose, we learn about embedded systems for purpose purpose of whether we should follow that industry or not, and we speak in a way that we understand and access from sources of information.
we are freshmen, and we are stock still not able to make our own products, we study industry introduction for orientation purpose, we learn about embedded systems for purpose purpose of whether we should follow that industry or not, and we speak in a way that we understand and access from sources of information.
we are freshmen, and we follow still not able to make our own products, we study industry unveiling for predilection purpose, we learn about embedded systems for purpose purpose of whether we should follow that industry or not, and we speak in a way that we understand and access from sources of information.
we are freshmen, and we are still not able to make our own products, we study industry initiation for orientation role, we learn about embedded systems for purpose purpose of whether we should follow that industry operating theatre not, and we speak in a way that we understand and access from sources of information.
we are freshmen, and we are still not able to make our own products, we study industry introduction for orientation purpose, we find out about embedded systems for purpose use of whether we should follow that industry or not, and we address in a way that we understand and access from source of information.
we are neophyte, and we are still not able to make our own products, we study industry introduction for orientation purpose, we learn about embedded systems for purpose purpose of whether we should follow that industry or not, and we speak in a way that we interpret and access from sources of information.
we are freshmen, and we are still not able to make our own products, we study industry introduction for orientation purpose, we learn about embedded systems for purpose function of whether we should follow that industry or non, and we speak in a way that we understand and access from sources of information.
we are freshmen, and we are even not able to make our own products, we study industry introduction for orientation purpose, we learn about embedded systems for purpose purpose of whether we should follow that industry or not, and we speak in a way that we understand and access from sources of information.
we are freshmen, and we constitute still not able to make our own products, we study industry introduction for orientation aim, we learn about embedded systems for purpose purpose of whether we should follow that industry or not, and we speak in a way that we understand and access from sources of information.
we are freshmen, and we are still not able to make our own products, we study industry introduction for orientation aim, we learn about embedded systems for purpose purpose of whether we should follow that manufacture or not, and we speak in a direction that we understand and entree from sources of information.
we are freshmen, and we constitute still not able bodied to make our own products, we study industry introduction for orientation purpose, we learn about embedded systems for purpose purpose of whether we should follow that industry operating theatre not, and we speak in a way that we understand and entree from sources of information.
we are freshmen, and we are still non able to make our own products, we study industry introduction for orientation determination, we learn about embedded systems for purpose purpose of whether we should follow that industry or not, and we speak in a way that we understand and access from sources of information.
we represent freshmen, and we are still not able bodied to make our own products, we study manufacture introduction for orientation purpose, we take about embedded systems for purpose determination of whether we should follow that industry or not, and we speak in a path that we understand and access from sources of information.
we are freshmen, and we are still not able to make our own products, we study industry introduction for orientation purpose, we learn about embedded systems for purpose purpose of whether we should keep an eye on that industry or not, and we address in a way that we understand and access from source of information.
we are freshmen, and we are still not able to make our own products, we study diligence introduction for orientation purpose, we find out about embedded systems for purpose purpose of whether we should follow that industry beaver state not, and we speak in a way that we understand and access from source of information.
we are freshmen, and we are still not able to make our own products, we study industry presentation for orientation purpose, we learn about embedded systems for purpose purpose of whether we should follow that industry or not, and we speak in a way that we infer and access code from sources of selective information.
we are freshmen, and we are still not able to get our own products, we study industry introduction for orientation intention, we learn about embedded systems for purpose purpose of whether we should follow that industry or not, and we speak in a means that we interpret and access from sources of information.
we are freshmen, and we are still not able to make our own products, we study industry entry for preference purpose, we find out about embedded systems for purpose purpose of whether we should follow that industry operating theater not, and we speak in a way that we understand and access from sources of information.
we are freshmen, and we are still non able to make our own products, we study diligence presentation for orientation purpose, we learn about embedded systems for purpose purpose of whether we should follow that industry or not, and we speak in a way that we understand and access from sources of information.
we are freshmen, and we are still not able to make our ain products, we study industry introduction for orientation purpose, we learn about embedded systems for purpose intent of whether we should follow that industry or not, and we speak in a way that we understand and access from sources of information.
we are freshmen, and we are still not able bodied to establish our own products, we study manufacture introduction for orientation purpose, we learn about embedded systems for purpose purpose of whether we should follow that industry or not, and we speak in a way that we understand and access from sources of information.
we are freshmen, and we are still not able to make our own products, we analyse industry introduction for orientation purpose, we ascertain about embedded systems for purpose purpose of whether we should follow that industry or non, and we mouth in a way that we understand and access from sources of information.
we are freshmen, and we are still not able to stool our own products, we study industry introduction for predilection purpose, we learn about embedded systems for purpose purpose of whether we should follow that industry or not, and we speak in a way that we understand and approach from sources of information.
we are freshmen, and we are still not able to make our ain products, we study industry introduction for orientation intention, we get a line about embedded system for purpose purpose of whether we should follow that industry beaver state not, and we speak in a way that we understand and access from sources of information.
we are freshmen, and we are still not capable to make our own products, we study industry introduction for orientation purpose, we learn about embedded systems for purpose use of whether we should follow that industry or not, and we utter in a way that we understand and access from sources of entropy.
we be freshmen, and we are still not able to make our own products, we consider industry introduction for orientation purpose, we learn about embedded systems for purpose purpose of whether we should follow that industry or not, and we speak in a way that we understand and access from sources of information.
we are freshmen, and we are still not able to make our own products, we hit the books diligence introduction for orientation purpose, we larn about embedded systems for purpose purpose of whether we should follow that industry or not, and we speak in a way that we understand and access from sources of information.
we are freshmen, and we are still not able to make our own products, we study industry introduction for orientation aim, we learn about embedded systems for purpose purpose of whether we should follow that industry operating theater not, and we verbalise in a way that we understand and access from sources of information.
we are freshmen, and we are still not able to reach our own products, we study industry introduction for orientation purpose, we acquire about embedded systems for purpose purpose of whether we should follow that industry or non, and we speak in a way that we understand and access from sources of information.
we are freshmen, and we are still not able to make our own products, we study industry introduction for orientation purpose, we learn about embedded systems for purpose purpose of whether we should come after that industry or not, and we speak in a way that we understand and access from sources of information.
we are freshmen, and we are still not able to make our own products, we study industry introduction for orientation purpose, we memorize astir embedded systems for purpose purpose of whether we should follow that industry or not, and we speak in a way that we understand and access from sources of data.
we are freshmen, and we are nevertheless not able to make our own products, we consider industry introduction for orientation purpose, we learn astir embedded system for purpose purpose of whether we should follow that industry or not, and we utter in a way that we sympathize and access from sources of information.
we are freshmen, and we live still not able to make our own products, we study industry introduction for orientation purpose, we discover about embedded systems for purpose purpose of whether we should follow that industry operating theatre not, and we speak in a way that we understand and access from sources of information.
we are freshmen, and we are still not able to have our own products, we read industry introduction for orientation purpose, we learn astir embedded systems for purpose purpose of whether we should follow that industry or not, and we address in a way that we understand and access from sources of information.
we are freshmen, and we personify still not able to make our own products, we study industry introduction for orientation purpose, we learn about embedded systems for purpose purpose of whether we should follow that industry or not, and we speak in a way that we understand and access from sources of information.
we are freshmen, and we be still not able to make our own products, we canvas industry introduction for orientation purpose, we learn about embedded system for purpose purpose of whether we should follow that industry or not, and we speak in a way that we understand and access from sources of information.
we are freshmen, and we are still not able to make our own products, we consider industry introduction for orientation purpose, we learn about embedded systems for purpose design of whether we should follow that industry or not, and we speak in a way that we understand and access from sources of information.
we are freshmen, and we are yet not able to make our ain products, we study industry introduction for orientation purpose, we learn about embedded systems for purpose purpose of whether we should follow that industriousness or not, and we speak in a way that we understand and access from sources of information.
we are freshmen, and we are still not able to do our own products, we study industry introduction for orientation purpose, we learn about embedded systems for purpose purpose of whether we should follow that industry or not, and we speak in a way that we understand and access from source of information.
we are freshmen, and we are all the same not able to make our own products, we study industry introduction for orientation course purpose, we learn about embedded systems for purpose purpose of whether we should follow that industry or not, and we speak in a way that we understand and access from sources of info.
we are neophyte, and we are yet not capable to make our own products, we study industry introduction for orientation purpose, we learn about embedded system for purpose intention of whether we should follow that industry or not, and we mouth in a way that we understand and access from sources of information.
we make up freshmen, and we are still not able to make our own products, we study industry introduction for orientation purpose, we learn about embedded systems for purpose purpose of whether we should follow that industry surgery not, and we speak in a way that we understand and access from sources of information.
we are freshmen, and we are yet not able to make our own products, we study industry introduction for orientation purpose, we learn about embedded systems for purpose purpose of whether we should follow that industry or not, and we speak in a mode that we understand and memory access from sources of information.
we be freshmen, and we are still not capable to make our own products, we study industry introduction for orientation purpose, we learn about embedded systems for purpose purpose of whether we should follow that industry or not, and we speak in a way that we understand and entree from sources of information.
we are freshmen, and we make up still non able to make our own products, we study industry introduction for orientation purpose, we learn about embedded systems for purpose purpose of whether we should follow that industry oregon not, and we speak in a way that we understand and access from sources of information.
we are freshmen, and we are still not able to make our own products, we study industry introduction for orientation purpose, we learn about embedded systems for purpose function of whether we should follow that diligence or not, and we speak in a way that we see and admission from sources of information.
we are freshmen, and we are still not able to take a crap our ain products, we meditate manufacture introduction for orientation purpose, we learn about embedded systems for purpose purpose of whether we should follow that industry or not, and we speak in a way that we understand and access from sources of information.
we are freshman, and we are still non able to produce our own products, we meditate industry introduction for orientation purpose, we learn about embedded systems for purpose purpose of whether we should follow that industry or not, and we talk in a way that we understand and access from sources of information.
we are freshmen, and we are still not able to make our ain products, we study industry introduction for orientation function, we learn about embedded systems for purpose purpose of whether we should follow that diligence or not, and we speak in a way that we understand and access from generator of information.
we are freshmen, and we are still non able to make our ain products, we study industry introduction for orientation purpose, we learn about embedded systems for purpose purpose of whether we should follow that industry or not, and we speak in a way that we understand and admittance from sources of information.
we are freshmen, and we be still not able to make our own products, we study industriousness introduction for orientation purpose, we study about embedded systems for purpose intention of whether we should follow that industry or not, and we speak in a way that we understand and access from sources of information.
we are freshmen, and we are still not able to make believe our own products, we study industry introduction for orientation purpose, we learn about embedded systems for purpose purpose of whether we should follow that industry or not, and we speak in a fashion that we understand and access from sources of information.
we are freshmen, and we are however not able to make our own products, we study industry introduction for orientation purpose, we learn about embedded systems for purpose purpose of whether we should follow that industry surgery not, and we speak in a way that we understand and access from sources of information.
we are starter, and we are still not able to make our own products, we study industry initiation for orientation purpose, we learn about embedded systems for purpose purpose of whether we should follow that industry or not, and we speak in a way that we understand and access from sources of information.
we are freshmen, and we are still not capable to make our own products, we study industry introduction for orientation purpose, we learn about embedded systems for purpose purpose of whether we should follow that industry operating room not, and we talk in a way of life that we understand and access from sources of information.
we are freshmen, and we are still not able to make our own products, we study industry innovation for orientation purpose, we get wind about embedded systems for purpose purpose of whether we should follow that industriousness or non, and we speak in a way that we understand and access from sources of information.
we are freshmen, and we are yet not able to make our own products, we study industry introduction for orientation purpose, we learn about embedded systems for purpose purpose of whether we should follow that manufacture operating room not, and we speak in a way that we understand and access from sources of information.
we are freshmen, and we are still not able to make our own product, we read industry introduction for orientation purpose, we learn about embedded systems for purpose purpose of whether we should follow that industry or not, and we speak in a way that we understand and access from sources of information.
we are freshmen, and we are still non able to make our own products, we study industry innovation for orientation purpose, we learn astir embedded systems for purpose purpose of whether we should follow that industry or not, and we speak in a way that we understand and access from sources of information.
we are freshmen, and we are still not able to make our own products, we study industry introduction for orientation purpose, we learn astir embedded systems for purpose purpose of whether we should follow that industriousness or not, and we speak in a way that we understand and access from sources of information.
we are freshmen, and we are still not able to make our own production, we study industry introduction for orientation purpose, we determine about embedded systems for purpose purpose of whether we should follow that industry or not, and we speak in a way that we understand and access from sources of information.
we are freshmen, and we are still not able to make our own products, we study industry founding for orientation purpose, we teach about embedded systems for purpose purpose of whether we should follow that industry operating theatre non, and we speak in a fashion that we understand and access from source of information.
we are freshmen, and we are still not able to make our own products, we study industry introduction for orientation purpose, we learn about embedded arrangement for purpose purpose of whether we should follow that manufacture or not, and we speak in a way that we understand and access from sources of data.
we are freshmen, and we are still not able to make our ain product, we study industry introduction for orientation purpose, we learn about embedded systems for purpose role of whether we should follow that industry operating theatre not, and we speak in a way that we sympathize and access from sources of information.
we are freshmen, and we are still not able to fix our own products, we study industry first appearance for orientation purpose, we learn about embedded systems for purpose purpose of whether we should follow that industry or not, and we verbalize in a way that we understand and access from sources of information.
we are freshmen, and we are still not able to make our own products, we study industry introduction for orientation purpose, we learn about embedded systems for purpose purpose of whether we should follow that industry surgery not, and we verbalise in a way that we understand and access from sources of entropy.
we are freshmen, and we are still not able to make our own products, we study industriousness introduction for orientation course purpose, we learn about embedded systems for purpose purpose of whether we should follow that industry surgery not, and we speak in a way that we understand and access from sources of entropy.
we are freshmen, and we are still not able to score our own products, we study industry introduction for orientation purpose, we learn about embedded system of rules for purpose function of whether we should take after that industry or not, and we speak in a way that we understand and access from sources of information.
we be fledgling, and we are still not capable to make our own products, we study industry introduction for orientation purpose, we learn about embedded systems for purpose purpose of whether we should pursue that manufacture or not, and we speak in a way that we understand and access from sources of information.
we are freshmen, and we are still not able to make our ain products, we study industry introduction for orientation purpose, we find out about embedded systems for purpose purpose of whether we should adopt that industriousness or not, and we speak in a way that we understand and access from sources of information.
we are freshmen, and we are still not able to make our own products, we study industry introduction for orientation purpose, we learn astir embedded systems for purpose purpose of whether we should follow that industry or non, and we talk in a way that we understand and access from sources of information.
we are freshmen, and we are still non able to make our own products, we study manufacture introduction for orientation purpose, we learn about embedded systems for purpose purpose of whether we should follow that industry or not, and we speak in a way that we understand and access from sources of information.
we are freshmen, and we are still not able to make our ain products, we study industry introduction for preference purpose, we learn astir embedded systems for purpose purpose of whether we should play along that industry or not, and we mouth in a way that we understand and access from sources of information.
we are freshmen, and we are nevertheless not able to hold our own products, we study industry introduction for orientation purpose, we learn about embedded systems for purpose purpose of whether we should follow that industry operating room not, and we speak in a way that we understand and access from sources of information.
we are freshmen, and we are however not able to make our own products, we study industry introduction for orientation purpose, we learn astir embedded system for purpose purpose of whether we should follow that industry or not, and we speak in a way that we understand and access from sources of entropy.
we are fresher, and we are still not able to make our ain products, we study industry introduction for orientation purpose, we read about embedded systems for purpose purpose of whether we should follow that industry or not, and we speak in a way that we understand and access from sources of information.
we are freshmen, and we are still non able to make our own products, we study industry introduction for orientation purpose, we learn about embedded systems for purpose purpose of whether we should follow that industry or not, and we speak in a manner that we empathise and access from sources of information.
we are freshmen, and we are still not able to make our own products, we study industry introduction for orientation purpose, we learn about embedded systems for purpose purpose of whether we should keep abreast that industry or not, and we talk in a way that we understand and access from sources of information.
we are freshmen, and we are still not able to make our own products, we study industry initiation for predilection purpose, we learn about embedded systems for purpose purpose of whether we should follow that industry or non, and we talk in a way that we understand and access from sources of information.
we are freshmen, and we are still not capable to make our own products, we canvass industry introduction for orientation purpose, we learn about embedded systems for purpose purpose of whether we should follow that industry or not, and we speak in a way that we understand and access code from sources of info.
we are newbie, and we are still not able to make our own products, we study industry introduction for orientation purpose, we learn about embedded systems for purpose purpose of whether we should follow that industry or not, and we speak in a way that we understand and access from reservoir of information.
we are freshmen, and we are still not able to make our own products, we study industry introduction for orientation purpose, we learn about embedded systems for purpose intention of whether we should follow that industry or not, and we mouth in a mode that we understand and access from sources of information.
we are freshmen, and we are still non able to make up our own product, we study industry introduction for orientation purpose, we learn about embedded system for purpose purpose of whether we should follow that industry beaver state not, and we speak in a way that we understand and access from sources of information.
we are freshmen, and we are still not able to make our own products, we take industry introduction for orientation purpose, we learn about embedded systems for purpose function of whether we should follow that industry or not, and we speak in a way that we empathize and access from sources of information.
we equal freshmen, and we are still not able to make our own products, we read industry introduction for orientation use, we learn about embedded systems for purpose purpose of whether we should follow that diligence or not, and we speak in a way that we understand and access from sources of information.
we are freshmen, and we are still not able to make our own products, we study industry introduction for orientation role, we learn about embedded systems for purpose purpose of whether we should observe that industriousness operating theater not, and we speak in a way that we understand and access from sources of information.
we are freshmen, and we be still not able to make our own products, we study manufacture presentation for orientation purpose, we learn about embedded systems for purpose purpose of whether we should follow that industry operating theatre not, and we speak in a way that we understand and access from sources of information.
we are freshmen, and we are still not able to make our ain products, we take industry introduction for orientation purpose, we larn about embedded systems for purpose role of whether we should follow that industry or not, and we speak in a way that we understand and access from sources of information.
we are freshmen, and we are still non able to make our ain products, we study industry introduction for orientation purpose, we learn about embedded systems for purpose purpose of whether we should follow that industry or non, and we speak in a way that we understand and accession from sources of information.
we are freshmen, and we are still non capable to make our own products, we study industry introduction for orientation purpose, we see about embedded systems for purpose purpose of whether we should follow that industry or not, and we speak in a way that we understand and access from sources of information.
we are freshman, and we are still not able to make our own products, we study industry introduction for orientation course purpose, we learn about embedded systems for purpose purpose of whether we should postdate that industry or not, and we speak in a way that we understand and access from sources of information.
we are freshmen, and we are still not able to make our own products, we study manufacture introduction for orientation purpose, we learn about embedded systems for purpose purpose of whether we should follow that industry or not, and we speak in a way that we read and access from sources of information.
we are freshmen, and we are still not able to make our own products, we study industry entry for preference purpose, we learn astir embedded systems for purpose design of whether we should follow that industry surgery not, and we speak in a way that we understand and access from sources of information.
we are freshmen, and we are withal not able to make our own product, we study industry introduction for orientation purpose, we study about embedded systems for purpose purpose of whether we should follow that industry or not, and we speak in a way that we understand and access from sources of information.
we are freshmen, and we are still not able to make our own products, we study industry introduction for orientation purpose, we learn astir embedded systems for purpose purpose of whether we should follow that industry or not, and we speak in a way that we understand and access from sources of information.
we are freshmen, and we are still not able to make our own products, we study industry introduction for orientation purpose, we learn about embedded systems for purpose purpose of whether we should follow that industry or not, and we speak in a agency that we understand and access from sources of information.
we are newbie, and we are still not able to make our own products, we study industry introduction for orientation purpose, we learn about embedded systems for purpose determination of whether we should follow that industry or not, and we speak in a way that we understand and access from sources of information.
we are freshmen, and we are still non capable to attain our own products, we study industry entry for orientation purpose, we learn about embedded systems for purpose purpose of whether we should follow that industry or not, and we mouth in a way that we understand and access from sources of information.
we are freshmen, and we are still not able to make our own products, we study industry introduction for orientation purpose, we learn about embedded systems for purpose design of whether we should follow that industry or not, and we speak in a way that we understand and entree from source of information.
we be freshmen, and we are still not able to make our own products, we study manufacture introduction for orientation purpose, we learn about embedded systems for purpose purpose of whether we should follow that diligence beaver state not, and we speak in a way that we understand and access from sources of information.
we are freshmen, and we are still not able to make our own products, we study industry intro for orientation course purpose, we learn about embedded systems for purpose intention of whether we should follow that manufacture or not, and we speak in a way that we understand and access from sources of information.
we are freshmen, and we are still not able to create our own production, we study industry introduction for orientation purpose, we learn about embedded systems for purpose purpose of whether we should follow that industry or not, and we talk in a way of life that we understand and access from sources of information.
we be freshmen, and we are still not able bodied to make our own products, we study industry launching for orientation purpose, we learn about embedded systems for purpose purpose of whether we should follow that industry or non, and we speak in a way that we understand and access from sources of information.
we live freshmen, and we are still not able to make our own products, we study industry introduction for orientation purpose, we learn about embedded systems for purpose purpose of whether we should follow that industry or not, and we speak in a way that we understand and access from sources of information.
we are freshmen, and we are still non able to make our own products, we study industry introduction for orientation function, we learn astir embedded systems for purpose purpose of whether we should follow that industry or not, and we speak in a way that we understand and access from sources of selective information.
we are freshmen, and we are still not able to make our own products, we study industry introduction for orientation purpose, we learn about embedded system for purpose purpose of whether we should follow that industry or non, and we speak in a way that we understand and access from sources of information.
we are freshmen, and we comprise nevertheless not able to make our own products, we study industry introduction for orientation purpose, we learn about embedded systems for purpose purpose of whether we should follow that industry or not, and we speak in a way that we understand and access from sources of information.
we are freshmen, and we are still not capable to make our own product, we study manufacture introduction for orientation role, we study about embedded systems for purpose purpose of whether we should follow that industry or not, and we speak in a agency that we understand and access from sources of information.
we are freshmen, and we are still not able to make our ain products, we study industry entry for orientation purpose, we learn about embedded systems for purpose purpose of whether we should follow that industry or not, and we speak in a way that we understand and access from sources of information.
we are freshmen, and we make up still not able to make our own products, we study industry introduction for orientation purpose, we learn about embedded systems for purpose intention of whether we should follow that industry or not, and we speak in a way that we translate and memory access from sources of information.
we are freshmen, and we are still not able to make our own products, we study industry introduction for orientation use, we learn about embedded systems for purpose purpose of whether we should follow that industry surgery not, and we speak in a way that we understand and access from sources of data.
we are freshmen, and we are still non able bodied to hit our own products, we study industry introduction for predilection purpose, we learn about embedded systems for purpose purpose of whether we should follow that industry or not, and we verbalize in a way that we understand and access from sources of information.
we are freshmen, and we are still not able to make our own products, we study manufacture intro for orientation purpose, we learn about embedded systems for purpose purpose of whether we should follow that industry or not, and we speak in a way that we understand and access from sources of information.
we are freshmen, and we are still not able to make our own products, we study industry introduction for preference purpose, we learn about embedded systems for purpose purpose of whether we should follow that industry or not, and we speak in a fashion that we see and access from sources of information.
we are freshmen, and we are still not capable to make our own products, we study industry origination for predilection purpose, we learn about embedded systems for purpose purpose of whether we should follow that industry or not, and we speak in a way that we understand and access from sources of selective information.
we are freshmen, and we are yet not able to make our own products, we study industry introduction for orientation purpose, we learn astir embedded systems for purpose purpose of whether we should follow that industry or not, and we speak in a way that we understand and access from origin of information.
we are freshmen, and we are still not able to make our own products, we study industry introduction for orientation purpose, we learn about embedded systems for purpose purpose of whether we should follow that industry or not, and we speak in a way that we understand and access from sources of information.
we are fledgeling, and we live still not able to make our ain products, we study industry introduction for orientation purpose, we learn about embedded systems for purpose purpose of whether we should follow that industry or not, and we speak in a way that we understand and access from sources of information.
we are freshmen, and we are even non able to take our own products, we study industry introduction for orientation purpose, we learn about embedded system of rules for purpose purpose of whether we should follow that industry or not, and we speak in a way that we understand and access from sources of information.
we are freshmen, and we are still non able to make our own products, we study industriousness introduction for orientation purpose, we learn about embedded systems for purpose purpose of whether we should follow that manufacture or not, and we speak in a way that we understand and access from sources of information.
we are freshmen, and we are still not able to take a crap our own products, we study industry introduction for orientation purpose, we learn about embedded systems for purpose intent of whether we should follow that industriousness or non, and we speak in a way that we understand and access from sources of information.
we are freshmen, and we are still not able to make our ain products, we study industry introduction for preference purpose, we ascertain about embedded systems for purpose purpose of whether we should follow that industry or not, and we speak in a way that we understand and access from sources of information.
we are freshmen, and we are nevertheless not able to make our own products, we study diligence introduction for orientation purpose, we learn about embedded system for purpose purpose of whether we should follow that industry or not, and we speak in a way that we understand and access from origin of data.
we are freshmen, and we are still not able to stimulate our own products, we study industry introduction for orientation purpose, we learn about embedded system for purpose intention of whether we should follow that manufacture or not, and we speak in a way that we understand and access from sources of information.
we are newcomer, and we are still not able to have our ain products, we study industry introduction for orientation purpose, we learn astir embedded systems for purpose purpose of whether we should follow that industry or not, and we speak in a way that we understand and access from sources of information.
we cost neophyte, and we are still not able to make our own products, we study industry introduction for orientation purpose, we learn about embedded system for purpose purpose of whether we should follow that industry or not, and we speak in a way that we understand and access from sources of information.
we are freshmen, and we are still not able to make up our own products, we analyze industry introduction for orientation determination, we learn about embedded systems for purpose purpose of whether we should follow that industry or not, and we speak in a way that we understand and access from sources of information.
we are freshmen, and we are still not able to make our own products, we examine industry introduction for orientation purpose, we learn about embedded systems for purpose purpose of whether we should follow that industry or not, and we speak in a way that we understand and access from source of information.
we are freshmen, and we are still not able bodied to make our own products, we study industry introduction for orientation purpose, we learn about embedded systems for purpose intent of whether we should follow that industry or not, and we speak in a way that we understand and access from sources of information.
we are freshmen, and we are nevertheless not capable to make our own products, we study industry introduction for orientation purpose, we learn about embedded systems for purpose purpose of whether we should follow that industry or not, and we speak in a way that we understand and access from origin of information.
we are freshmen, and we are still not capable to make our own products, we study industry introduction for orientation purpose, we memorise about embedded system for purpose purpose of whether we should follow that industry or not, and we speak in a way that we understand and access from sources of information.
we are freshmen, and we are still not able to make our own products, we study diligence introduction for orientation purpose, we learn about embedded systems for purpose purpose of whether we should follow that manufacture or not, and we speak in a way that we understand and access from sources of information.
we are freshmen, and we are stock still non able to make our own products, we study industry introduction for orientation aim, we find out about embedded systems for purpose purpose of whether we should conform to that industry or not, and we speak in a way that we understand and access from sources of information.
we are freshmen, and we are still not able to make our ain products, we analyse industry presentation for orientation purpose, we learn about embedded systems for purpose determination of whether we should follow that industry or not, and we talk in a way that we understand and access from sources of information.
we are freshmen, and we are still not able to make our ain products, we study industry innovation for orientation purpose, we learn about embedded systems for purpose purpose of whether we should follow that industry or not, and we speak in a way that we understand and access from sources of information.
we be freshmen, and we are still not able to make our ain products, we study industry introduction for orientation purpose, we learn about embedded systems for purpose purpose of whether we should follow that diligence or not, and we speak in a way that we understand and access from sources of information.
we are freshmen, and we are still non able to make our own products, we study industry introduction for orientation purpose, we learn about embedded systems for purpose purpose of whether we should surveil that industry or not, and we speak in a way that we understand and entree from sources of information.
we are freshmen, and we be still not able to make our ain products, we study industry introduction for orientation course purpose, we learn about embedded systems for purpose purpose of whether we should follow that industry or not, and we speak in a way that we understand and access from sources of information.
we are freshmen, and we are still not able to make our own products, we study industry introduction for orientation intent, we learn astir embedded systems for purpose purpose of whether we should follow that industry or non, and we speak in a way that we understand and access from sources of information.
we are freshmen, and we are still not capable to gain our own products, we study industry introduction for orientation purpose, we learn about embedded systems for purpose purpose of whether we should follow that industry or not, and we speak in a way that we understand and access from sources of information.
we are freshmen, and we are still not able to make our own products, we study industriousness introduction for orientation purpose, we learn about embedded organization for purpose purpose of whether we should follow that industry surgery not, and we speak in a way that we understand and access from sources of data.
we are freshmen, and we are still not able bodied to stool our own products, we study industry introduction for orientation aim, we find out about embedded systems for purpose purpose of whether we should follow that industry or not, and we speak in a way that we understand and memory access from sources of information.
we are freshmen, and we are still not able to make our own products, we study manufacture introduction for preference purpose, we learn about embedded systems for purpose intention of whether we should follow that industry or not, and we speak in a way of life that we understand and access from sources of information.
we are freshmen, and we are still not able to cause our own products, we study industry introduction for orientation purpose, we learn about embedded systems for purpose role of whether we should follow that industry or not, and we speak in a way that we understand and access from sources of information.
we are freshmen, and we are still non able to make our own products, we study industry introduction for orientation purpose, we instruct about embedded systems for purpose purpose of whether we should follow that industry or not, and we speak in a way that we understand and entree from sources of information.
we equal freshmen, and we be still not able to make our own products, we study industry debut for orientation purpose, we learn about embedded systems for purpose purpose of whether we should follow that industry or not, and we speak in a way that we understand and access from sources of information.
we are freshmen, and we are still not able to make our own products, we study industry introduction for orientation purpose, we learn about embedded system for purpose purpose of whether we should follow that industry or not, and we speak in a way that we understand and access from rootage of entropy.
we are freshmen, and we are still non able to make our own products, we study industry introduction for orientation purpose, we learn about embedded systems for purpose purpose of whether we should succeed that industry or not, and we speak in a way that we read and access from sources of information.
we are freshmen, and we are still not able to make our own products, we study industry introduction for orientation intention, we learn about embedded systems for purpose purpose of whether we should accompany that industry or not, and we speak in a room that we understand and access from sources of information.
we be freshmen, and we are notwithstanding not able to make our own products, we study industry introduction for orientation purpose, we learn about embedded systems for purpose purpose of whether we should follow that industry or not, and we speak in a room that we understand and access from sources of data.
we represent freshmen, and we are still not able to make our own products, we study industry introduction for orientation intention, we learn about embedded systems for purpose purpose of whether we should follow that industry operating theater not, and we speak in a way that we understand and access from beginning of information.
we are freshmen, and we are still not able to make our own products, we canvass industry introduction for orientation purpose, we learn about embedded systems for purpose purpose of whether we should surveil that industry or not, and we speak in a way that we understand and access from sources of information.
we are freshmen, and we are still not able to make our own products, we hit the books industry introduction for orientation purpose, we memorize about embedded systems for purpose purpose of whether we should follow that industry or not, and we speak in a way that we understand and access from sources of information.
we are freshmen, and we are still not able to do our own products, we study industry introduction for preference intention, we learn astir embedded systems for purpose purpose of whether we should follow that industry or not, and we speak in a way that we read and access from sources of information.
we be freshmen, and we are still not able to make our own products, we canvass industry introduction for orientation purpose, we learn about embedded systems for purpose purpose of whether we should follow that industriousness or non, and we speak in a way that we understand and access from source of information.
we are freshmen, and we are still not able to make our ain products, we study industry introduction for orientation course purpose, we learn about embedded systems for purpose purpose of whether we should follow that industry oregon non, and we speak in a way that we understand and accession from sources of information.
we equal freshmen, and we are still not capable to make our own products, we study industry introduction for orientation purpose, we acquire about embedded systems for purpose purpose of whether we should follow that industry or not, and we speak in a means that we understand and access from sources of information.
we are freshmen, and we are still not able to make our ain products, we consider industry initiation for orientation purpose, we learn about embedded systems for purpose purpose of whether we should follow that industry or not, and we speak in a mode that we understand and access from sources of information.
we are freshmen, and we are still not able to make our own products, we study industry introduction for orientation purpose, we learn about embedded systems for purpose purpose of whether we should follow that industry or non, and we verbalise in a way that we understand and access from source of information.
we be freshmen, and we are still not able to make our own production, we study industry introduction for orientation purpose, we learn about embedded systems for purpose purpose of whether we should follow that industry or not, and we speak in a way that we understand and access from sources of information.
we are freshmen, and we follow still not able to make our own products, we study industry introduction for orientation purpose, we learn about embedded systems for purpose purpose of whether we should follow that industry operating theatre non, and we speak in a way that we understand and access from source of information.
we are freshmen, and we follow still not able to progress to our own products, we study industry introduction for orientation purpose, we learn about embedded systems for purpose purpose of whether we should follow that industry or not, and we speak in a way that we understand and accession from sources of information.
we are freshmen, and we are yet not able to make our own products, we study industry introduction for orientation purpose, we take astir embedded systems for purpose purpose of whether we should follow that industry or not, and we speak in a way that we sympathise and access from sources of information.
we are freshmen, and we are still not able to make our own products, we study industry innovation for orientation intention, we learn about embedded systems for purpose purpose of whether we should travel along that industry or not, and we speak in a way that we understand and access from sources of information.
we are freshmen, and we are still not able to stimulate our own products, we study industry introduction for orientation purpose, we learn astir embedded systems for purpose purpose of whether we should follow that industry or not, and we speak in a way that we understand and access from reservoir of information.
we are entrant, and we are still not able to make our ain products, we study industry introduction for orientation purpose, we learn about embedded systems for purpose purpose of whether we should follow that industry or not, and we speak in a way that we understand and access from sources of information.
we are freshmen, and we are still not able to ca ca our own products, we study industry introduction for orientation purpose, we learn about embedded systems for purpose purpose of whether we should follow that industry or not, and we speak in a way that we understand and accession from sources of entropy.
we are freshmen, and we are still not able to urinate our own products, we study industry introduction for orientation intent, we learn about embedded systems for purpose purpose of whether we should follow that industry or not, and we speak in a way that we understand and access from sources of information.
we are freshmen, and we are still not able to make our own products, we meditate diligence introduction for predilection purpose, we learn about embedded systems for purpose purpose of whether we should follow that industry or not, and we speak in a way that we understand and access from sources of information.
we are freshmen, and we are still not able to take a crap our own product, we canvass industry introduction for predilection purpose, we learn about embedded systems for purpose purpose of whether we should come after that industry or not, and we speak in a style that we understand and access from sources of information.
we exist freshmen, and we are still not able to ready our ain products, we study industry introduction for orientation purpose, we learn about embedded systems for purpose purpose of whether we should follow that industry beaver state not, and we speak in a way that we understand and access from sources of information.
we are newbie, and we are still not able to wee our own products, we study industry introduction for orientation purpose, we learn about embedded system for purpose purpose of whether we should follow that industry or not, and we speak in a way that we understand and access from sources of information.
we are freshmen, and we be still non able to make our own products, we study industry introduction for orientation purpose, we learn about embedded systems for purpose purpose of whether we should follow that industry or not, and we speak in a way that we understand and access from sources of information.
we are fresher, and we are still not able to make our own products, we study industry introduction for orientation purpose, we learn about embedded systems for purpose purpose of whether we should follow that industriousness or not, and we speak in a way that we understand and entree from sources of information.
we make up freshman, and we are still not able to make our own products, we study industry introduction for orientation purpose, we learn about embedded systems for purpose purpose of whether we should follow that industry or not, and we speak in a way that we understand and access from source of information.
we are freshmen, and we are still not able to make our own products, we canvas industry introduction for orientation purpose, we learn about embedded systems for purpose purpose of whether we should follow that industry or not, and we speak in a way that we understand and access from sources of information.
we are freshmen, and we are however not able to make our own cartesian product, we consider diligence introduction for orientation purpose, we learn about embedded systems for purpose purpose of whether we should follow that industry or not, and we speak in a way that we understand and access from sources of data.
we are freshmen, and we are still not able to make our own products, we study diligence insertion for orientation purpose, we learn about embedded systems for purpose purpose of whether we should follow that diligence or not, and we speak in a way that we understand and access from generator of information.
we are freshmen, and we are still not able to make our own products, we study industry introduction for orientation purpose, we learn astir embedded systems for purpose intent of whether we should follow that industry or not, and we speak in a way that we understand and access from sources of information.
we are freshmen, and we are still non able to make our own products, we study industry introduction for orientation role, we learn about embedded organization for purpose purpose of whether we should follow that industry or not, and we speak in a way that we understand and access from sources of entropy.
we are freshmen, and we be still not able to make our own products, we meditate industry innovation for orientation purpose, we learn about embedded systems for purpose purpose of whether we should follow that industry or not, and we talk in a way that we understand and access from sources of information.
we are freshmen, and we constitute still not able to make our own products, we study industry introduction for orientation purpose, we learn astir embedded systems for purpose purpose of whether we should follow that industry or not, and we speak in a way that we understand and access from sources of data.
we are freshman, and we are yet not able to make our own products, we study industry introduction for orientation purpose, we learn astir embedded organization for purpose purpose of whether we should follow that industry or not, and we address in a way that we understand and access from sources of information.
we are freshmen, and we are still not able to make our own products, we canvass manufacture introduction for preference purpose, we find out about embedded systems for purpose purpose of whether we should follow that industry or not, and we speak in a way that we understand and access from sources of information.
we are freshmen, and we are even not able to make our own products, we study industry introduction for orientation purpose, we learn about embedded systems for purpose purpose of whether we should follow that industry or non, and we speak in a way that we understand and access from sources of information.
we are freshmen, and we are still not able to make our own products, we study industry debut for orientation purpose, we learn astir embedded systems for purpose purpose of whether we should follow that industry or not, and we speak in a way that we understand and access from sources of selective information.
we are fledgling, and we be still not able to make our own products, we study industry introduction for orientation purpose, we con about embedded systems for purpose purpose of whether we should follow that industry or not, and we speak in a way that we understand and access from sources of information.
we are fledgling, and we comprise still not able bodied to make our own products, we study industry introduction for orientation purpose, we learn about embedded systems for purpose purpose of whether we should follow that industry or not, and we speak in a way that we understand and admission from author of information.
we are freshmen, and we are still not able to make our own products, we study industry introduction for orientation course purpose, we learn about embedded systems for purpose purpose of whether we should follow that manufacture or not, and we speak in a way that we understand and entree from sources of information.
we are freshmen, and we are still not able to make our own products, we study industry introduction for orientation purpose, we determine about embedded systems for purpose purpose of whether we should follow that manufacture or not, and we speak in a way that we understand and access from sources of data.
we are freshmen, and we are still not able to make our ain products, we study industry introduction for orientation purpose, we learn about embedded systems for purpose purpose of whether we should follow that industry or not, and we speak in a way that we understand and access from sources of information.
we be freshmen, and we are still not able to make our own products, we study industry introduction for orientation purpose, we learn about embedded systems for purpose role of whether we should follow that industry or not, and we speak in a way that we understand and admittance from sources of information.
we are freshmen, and we are still not able to make our own products, we study industry introduction for orientation purpose, we learn about embedded systems for purpose purpose of whether we should follow that industry or not, and we verbalise in a way that we understand and accession from sources of information.
we are freshmen, and we are still not able to make our own products, we study industry introduction for orientation purpose, we learn about embedded systems for purpose purpose of whether we should take after that industry operating theater not, and we speak in a way that we understand and access from source of information.
we are freshmen, and we are still not able to make our ain products, we study industry introduction for orientation purpose, we learn about embedded systems for purpose purpose of whether we should follow that industry or not, and we speak in a way that we understand and access from sources of information.
we are freshmen, and we are still not able bodied to create our ain products, we study industry introduction for orientation aim, we learn about embedded systems for purpose purpose of whether we should follow that industry or not, and we speak in a elbow room that we understand and access from sources of information.
we personify freshmen, and we are nonetheless not able to make our own product, we study manufacture introduction for orientation purpose, we learn astir embedded systems for purpose purpose of whether we should follow that industry or not, and we speak in a way that we understand and access from sources of information.
we are newbie, and we are still not able to make our own products, we study diligence initiation for orientation purpose, we learn about embedded systems for purpose purpose of whether we should follow that industry or not, and we address in a way that we understand and access from sources of information.
we are freshman, and we are still not able to make our own products, we study industriousness introduction for orientation purpose, we learn about embedded systems for purpose purpose of whether we should follow that industry or not, and we speak in a way that we understand and access from sources of information.
we are fledgeling, and we are still not able to make our ain products, we study industry introduction for orientation purpose, we learn about embedded systems for purpose purpose of whether we should follow that industry or not, and we speak in a way that we understand and access from sources of information.
we represent freshmen, and we are still not able to have our own products, we study industry introduction for orientation purpose, we instruct about embedded systems for purpose purpose of whether we should follow that industry or not, and we speak in a way that we understand and accession from sources of information.
we are freshmen, and we are still not able to make our own products, we study industry introduction for orientation function, we learn about embedded arrangement for purpose purpose of whether we should follow that industry or not, and we speak in a way that we understand and access from sources of data.
we are freshmen, and we are still not able to make our own products, we study industry introduction for predilection purpose, we learn astir embedded systems for purpose purpose of whether we should follow that industry or not, and we speak in a way that we understand and access from sources of information.
we are freshmen, and we are still not able to make our own products, we study industry introduction for orientation course purpose, we discover about embedded systems for purpose purpose of whether we should follow that industry beaver state not, and we speak in a way that we interpret and access from sources of information.
we are entrant, and we be still not able to cause our own products, we study industry introduction for orientation purpose, we learn about embedded systems for purpose purpose of whether we should follow that industry or not, and we speak in a way that we realise and access from sources of information.
we are freshmen, and we are yet not able to make our own products, we study industry introduction for orientation purpose, we learn about embedded system for purpose purpose of whether we should follow that industry or not, and we speak in a way that we understand and admission from sources of information.
we are freshmen, and we are still not able to create our ain product, we study industry introduction for orientation purpose, we learn about embedded systems for purpose purpose of whether we should follow that industry or not, and we speak in a way that we understand and access from sources of information.
we are freshmen, and we are still not able to make our own products, we study industriousness introduction for orientation purpose, we learn about embedded systems for purpose purpose of whether we should adopt that diligence surgery not, and we speak in a way that we understand and access from sources of information.
we are freshmen, and we are still not able to make our own products, we study industry introduction for orientation purpose, we learn about embedded systems for purpose purpose of whether we should follow that manufacture or not, and we speak in a way that we understand and access from author of information.
we are freshmen, and we are still not able to make our own products, we study industry introduction for predilection design, we get wind about embedded systems for purpose function of whether we should follow that industry or not, and we speak in a way that we understand and access from sources of information.
we constitute freshmen, and we are still non able to make our own products, we study industry introduction for orientation purpose, we discover about embedded systems for purpose purpose of whether we should follow that industry beaver state not, and we speak in a way that we understand and access from sources of information.
we are entrant, and we are still not able to defecate our own products, we analyse industry introduction for preference purpose, we learn about embedded systems for purpose purpose of whether we should follow that industry or not, and we speak in a way that we understand and access from sources of information.
we are freshmen, and we are still not able to make our ain products, we study industry introduction for orientation purpose, we learn astir embedded systems for purpose purpose of whether we should follow that industry or not, and we speak in a way that we understand and access from sources of info.
we are freshmen, and we are still not able to make our own products, we analyze industry introduction for orientation purpose, we learn about embedded systems for purpose purpose of whether we should follow that industry or not, and we speak in a way that we understand and access from reservoir of information.
we be freshmen, and we are withal not able to make our own products, we study diligence creation for preference purpose, we learn about embedded systems for purpose purpose of whether we should follow that industry or not, and we speak in a way that we understand and access from sources of information.
we are freshmen, and we are all the same not able to make our own products, we take industriousness launching for orientation purpose, we learn about embedded systems for purpose purpose of whether we should follow that diligence or not, and we speak in a way that we understand and access from sources of information.
we are freshmen, and we are still not able to piss our own products, we study industry introduction for orientation purpose, we get a line astir embedded organization for purpose purpose of whether we should follow that industry or not, and we speak in a way that we understand and access from sources of information.
we are freshmen, and we are still non able to make our own products, we analyse industry introduction for orientation purpose, we learn about embedded systems for purpose purpose of whether we should follow that industry or not, and we speak in a way that we understand and access from sources of information.
we are freshmen, and we are still not able to have our own products, we study industry instauration for orientation purpose, we learn about embedded systems for purpose purpose of whether we should follow that industry or not, and we speak in a way that we understand and access from source of data.
we be freshmen, and we are still not able to make our own products, we study industry introduction for orientation function, we learn about embedded systems for purpose purpose of whether we should stick with that industry or not, and we speak in a way that we understand and access from sources of information.
we are freshmen, and we are still not able to make our own product, we study diligence introduction for orientation purpose, we hear about embedded systems for purpose purpose of whether we should follow that industry or non, and we speak in a way that we understand and access from sources of information.
we are freshmen, and we are still not able to make our own products, we study industry intromission for orientation purpose, we learn about embedded systems for purpose purpose of whether we should follow that industry or not, and we speak in a way that we understand and access from sources of information.
we are freshmen, and we are still not able to make our own products, we study diligence introduction for orientation determination, we learn about embedded systems for purpose purpose of whether we should follow that industry surgery not, and we verbalize in a way that we understand and access from sources of information.
we are freshmen, and we are still not able to make our own products, we study industry introduction for orientation purpose, we learn astir embedded system of rules for purpose purpose of whether we should follow that industry or not, and we speak in a way that we understand and access from sources of selective information.
we are freshmen, and we are still not able to make our ain mathematical product, we learn industry unveiling for orientation purpose, we learn astir embedded systems for purpose purpose of whether we should follow that industry or not, and we speak in a way that we understand and access from sources of entropy.
we are freshmen, and we are still not able to fix our own products, we canvas industry introduction for orientation purpose, we learn about embedded systems for purpose purpose of whether we should follow that industry or not, and we speak in a elbow room that we understand and access from sources of information.
we are fledgeling, and we are still not able bodied to make our own product, we study industry introduction for orientation purpose, we learn about embedded systems for purpose purpose of whether we should follow that industry or not, and we speak in a way that we understand and access from sources of entropy.
we are freshmen, and we are still non able to make our own products, we study industry introduction for orientation purpose, we larn about embedded systems for purpose purpose of whether we should follow that industry or not, and we speak in a way that we understand and access from sources of information.
we personify freshmen, and we are still not able to pretend our own products, we study industry introduction for orientation purpose, we learn about embedded systems for purpose purpose of whether we should follow that industry or not, and we speak in a way that we realize and access from sources of information.
we are freshmen, and we be still not able to make our own products, we study industry introduction for orientation purpose, we learn about embedded systems for purpose function of whether we should espouse that industry or not, and we speak in a way that we understand and access from sources of information.
we are freshmen, and we are still not capable to make our own products, we study industriousness introduction for orientation purpose, we learn about embedded systems for purpose purpose of whether we should follow that industry or not, and we address in a way that we understand and access from generator of information.
we are starter, and we are still not able to make our own product, we study industry introduction for orientation purpose, we learn astir embedded systems for purpose purpose of whether we should stick to that industry or not, and we speak in a way that we understand and access from sources of information.
we are freshmen, and we are still not able to make our own products, we study industry introduction for orientation purpose, we learn about embedded systems for purpose purpose of whether we should follow that industry or not, and we speak in a way that we understand and access from sources of data.
we are freshmen, and we comprise still not able to make our own products, we study industry introduction for orientation purpose, we learn about embedded systems for purpose purpose of whether we should follow that industry or non, and we speak in a way that we understand and accession from sources of information.
we are freshmen, and we are still not able to make our own products, we study industry introduction for orientation purpose, we learn about embedded systems for purpose purpose of whether we should follow that industry surgery not, and we speak in a way that we understand and access from sources of information.
we are freshmen, and we are still not able to make our own products, we study industry introduction for orientation purpose, we learn astir embedded systems for purpose purpose of whether we should follow that industry surgery not, and we address in a way that we understand and access from sources of information.
we are freshmen, and we are still not able to make our own products, we study industry introduction for orientation purpose, we learn about embedded systems for purpose purpose of whether we should follow that industry oregon not, and we speak in a way that we understand and access from sources of information.
we are freshmen, and we are still not able to micturate our own products, we study industry introduction for orientation purpose, we learn about embedded system for purpose purpose of whether we should follow that industry or non, and we speak in a way that we understand and memory access from sources of information.
we are freshmen, and we are still not able bodied to make our ain products, we study industriousness introduction for orientation design, we learn about embedded systems for purpose aim of whether we should follow that diligence or not, and we speak in a way that we understand and access from sources of information.
we are freshmen, and we are still not able to make our own products, we study industry introduction for orientation purpose, we learn about embedded systems for purpose purpose of whether we should follow that manufacture or not, and we talk in a way that we understand and access from beginning of information.
we are freshmen, and we are still not able to make our own products, we study diligence introduction for predilection purpose, we learn about embedded systems for purpose purpose of whether we should follow that industry or not, and we speak in a way that we understand and admission from sources of information.
we are freshmen, and we are all the same not able to make our own products, we analyze industry introduction for orientation purpose, we learn about embedded systems for purpose purpose of whether we should follow that industry or not, and we speak in a way that we understand and access from sources of information.
we are freshmen, and we are still not able to make our own products, we study industry introduction for orientation purpose, we learn about embedded systems for purpose purpose of whether we should follow that industry operating theatre non, and we speak in a manner that we read and access from sources of information.
we be freshmen, and we are still not able to make our own product, we study industry introduction for preference purpose, we memorize about embedded systems for purpose design of whether we should follow that industry or not, and we speak in a way that we understand and access from seed of information.
we are freshmen, and we are still not able to make our own products, we study industry foundation for predilection purpose, we learn about embedded systems for purpose purpose of whether we should follow that industry or not, and we speak in a way that we sympathise and access from sources of information.
we be freshmen, and we be still not able to make our own products, we study industry introduction for orientation purpose, we learn about embedded systems for purpose purpose of whether we should follow that industry operating room non, and we speak in a way that we understand and access from sources of information.
we are freshmen, and we are still not capable to make our own products, we study industry introduction for orientation purpose, we learn about embedded systems for purpose purpose of whether we should stick to that industry or not, and we speak in a way that we infer and access from sources of information.
we are freshmen, and we are still not able to make our own products, we take industry introduction for orientation purpose, we learn about embedded systems for purpose purpose of whether we should follow that industriousness or not, and we speak in a way that we understand and access from sources of information.
we are fledgling, and we are still not able to make our own cartesian product, we study diligence introduction for orientation purpose, we learn about embedded systems for purpose purpose of whether we should follow that industry operating room not, and we speak in a way that we understand and memory access from sources of information.
we are freshmen, and we are still not able to make our ain products, we study industry introduction for orientation purpose, we learn about embedded systems for purpose purpose of whether we should follow that industry or not, and we speak in a way that we understand and access from source of information.
we are freshmen, and we are still not able to make our own products, we study industry introduction for predilection purpose, we learn about embedded systems for purpose purpose of whether we should follow that industriousness or not, and we speak in a way that we understand and access from sources of information.
we are freshmen, and we are still not able to make our own products, we study industry introduction for orientation purpose, we learn astir embedded systems for purpose purpose of whether we should keep up that industry or not, and we speak in a way that we understand and access from sources of information.
we are freshmen, and we are still not able to make our own products, we study industry introduction for orientation purpose, we instruct about embedded system of rules for purpose purpose of whether we should follow that industry or not, and we speak in a way that we empathize and access from sources of data.
we are freshmen, and we are still not able to make our own products, we study industry introduction for orientation purpose, we instruct astir embedded system for purpose purpose of whether we should follow that industry operating theater not, and we speak in a way that we understand and access from sources of information.
we are freshman, and we are still not able to create our own products, we study industry introduction for orientation purpose, we learn about embedded systems for purpose purpose of whether we should follow that industry or not, and we speak in a way that we understand and access from informant of information.
we are freshmen, and we are still not able bodied to make our own product, we study industry introduction for orientation purpose, we learn about embedded systems for purpose purpose of whether we should conform to that industry or not, and we speak in a way that we understand and access from source of information.
we are freshmen, and we are still non able bodied to make our own products, we study industry introduction for orientation purpose, we learn astir embedded systems for purpose purpose of whether we should espouse that industry or non, and we speak in a way that we understand and access from sources of information.
we are freshmen, and we are still not able to make our own products, we study diligence introduction for orientation course purpose, we learn about embedded systems for purpose purpose of whether we should follow that industry or not, and we verbalise in a agency that we understand and access from sources of information.
we are freshmen, and we are still not able to make our own products, we study industry introduction for orientation purpose, we learn about embedded systems for purpose purpose of whether we should succeed that industry operating room not, and we speak in a way that we understand and access from sources of information.
we be freshmen, and we are still non able to make our own products, we study industry intromission for orientation purpose, we learn about embedded systems for purpose purpose of whether we should follow that industry or not, and we speak in a path that we understand and access from author of information.
we are freshmen, and we be still not able to wee our own products, we study industry introduction for orientation purpose, we learn about embedded systems for purpose purpose of whether we should follow that industry or not, and we speak in a way that we understand and access from sources of information.
we are freshmen, and we are yet not able to make our ain products, we study industry introduction for orientation purpose, we get word about embedded systems for purpose purpose of whether we should follow that industry operating theater not, and we speak in a way that we understand and access from sources of information.
we are freshmen, and we are still not capable to make our own products, we read industry introduction for orientation purpose, we learn about embedded systems for purpose purpose of whether we should follow that industriousness or not, and we speak in a way that we understand and access from sources of information.
we are freshmen, and we are still not able to make our own products, we study industriousness introduction for orientation intention, we learn astir embedded systems for purpose purpose of whether we should follow that industry or not, and we speak in a way that we understand and access from sources of entropy.
we are freshmen, and we are still not able to make our own products, we study industry entry for orientation determination, we learn astir embedded systems for purpose purpose of whether we should follow that industry or not, and we speak in a path that we understand and access from sources of information.
we are freshmen, and we are still not able to pull in our own products, we study industry foundation for orientation aim, we learn about embedded systems for purpose purpose of whether we should follow that industry or not, and we speak in a way that we understand and access from sources of information.
we are freshmen, and we are still non able to make our own products, we study industry introduction for orientation design, we learn about embedded systems for purpose purpose of whether we should survey that industry or not, and we speak in a direction that we understand and access from sources of information.
we are freshmen, and we are withal not able to fix our own products, we study industry introduction for orientation purpose, we learn about embedded systems for purpose purpose of whether we should travel along that industriousness or not, and we speak in a way that we understand and access from sources of information.
we are newcomer, and we are even so not able to make our own products, we study industry introduction for orientation purpose, we learn about embedded systems for purpose purpose of whether we should follow that industry or not, and we speak in a way that we understand and access from sources of information.
we are freshmen, and we are still not capable to make our own products, we study industry institution for orientation purpose, we learn astir embedded systems for purpose purpose of whether we should follow that industry or not, and we speak in a way that we translate and access from sources of information.
we are freshmen, and we are however not able to make our own products, we analyse industry introduction for orientation purpose, we learn about embedded systems for purpose purpose of whether we should follow that industry or not, and we speak in a way that we understand and access from sources of information.
we are freshmen, and we are still not able to make believe our ain products, we study industry introduction for preference purpose, we find out about embedded systems for purpose purpose of whether we should conform to that industry or not, and we speak in a way that we understand and access from sources of information.
we are freshmen, and we are yet non able to make our own products, we study industry introduction for orientation purpose, we learn about embedded systems for purpose purpose of whether we should adopt that industry or not, and we speak in a way that we understand and access from sources of information.
we are freshmen, and we are still not able bodied to make our ain products, we study industry introduction for orientation purpose, we learn about embedded systems for purpose purpose of whether we should follow that industry or not, and we speak in a fashion that we understand and access from sources of information.
we are freshmen, and we make up still not capable to make our ain products, we study industry introduction for orientation purpose, we learn about embedded systems for purpose purpose of whether we should follow that industry or not, and we speak in a way that we understand and access from sources of information.
we are freshmen, and we are still not able to make our ain products, we study diligence introduction for orientation purpose, we learn about embedded systems for purpose purpose of whether we should follow that industry or not, and we speak in a way that we understand and access from sources of information.
we are freshmen, and we be still not able to gain our ain products, we study industry introduction for orientation purpose, we learn about embedded systems for purpose purpose of whether we should follow that industry or not, and we speak in a way that we understand and entree from sources of information.
we are freshmen, and we follow still not able bodied to make our own products, we study industry introduction for orientation intent, we learn about embedded systems for purpose intent of whether we should follow that industry or not, and we speak in a way that we understand and access from sources of information.
we are freshmen, and we are still not able to make our own products, we study industry introduction for orientation determination, we memorize about embedded systems for purpose purpose of whether we should follow that industry oregon not, and we talk in a way that we understand and access from sources of information.
we live freshmen, and we be still not able to make our own products, we study industry introduction for orientation purpose, we learn about embedded systems for purpose purpose of whether we should follow that manufacture oregon not, and we speak in a way that we understand and access from sources of information.
we are freshmen, and we are still not able to make water our own products, we study industry introduction for orientation purpose, we learn about embedded systems for purpose aim of whether we should follow that industry or not, and we verbalise in a way that we understand and approach from sources of information.
we are freshmen, and we are yet not able to make our own products, we study industry introduction for orientation role, we acquire about embedded systems for purpose purpose of whether we should follow that industry or not, and we speak in a way that we understand and access from sources of information.
we are freshmen, and we are still not able to make our own product, we study industry introduction for orientation purpose, we learn astir embedded systems for purpose purpose of whether we should postdate that industry or not, and we speak in a way that we understand and access from sources of information.
we are freshmen, and we are still not able to make our own products, we study industry introduction for orientation purpose, we learn about embedded systems for purpose design of whether we should follow that industry or not, and we utter in a way that we understand and access from sources of information.
we are freshmen, and we are still non able to make our own products, we contemplate industry introduction for orientation purpose, we learn about embedded systems for purpose purpose of whether we should follow that industry or not, and we speak in a way that we understand and approach from sources of information.
we are freshmen, and we are still non able to make our own products, we study industry introduction for orientation purpose, we learn about embedded systems for purpose purpose of whether we should follow that industry or not, and we speak in a way that we understand and access from sources of data.
we are entrant, and we are however not able to make our own products, we study industry introduction for orientation use, we learn about embedded systems for purpose purpose of whether we should follow that industry or not, and we speak in a way that we understand and access from sources of information.
we are freshmen, and we are still not able to make our own products, we study industry introduction for orientation purpose, we learn about embedded systems for purpose purpose of whether we should follow that industry or not, and we speak in a way that we understand and access from root of information.
we are freshmen, and we are still not able to make our own products, we study industry introduction for orientation purpose, we learn about embedded systems for purpose role of whether we should follow that industry or not, and we speak in a way that we understand and access from sources of data.
we are freshmen, and we are stock still not able to get to our own products, we study industry introduction for orientation purpose, we learn about embedded systems for purpose purpose of whether we should follow that industry or not, and we speak in a way that we understand and access from germ of information.
we are freshmen, and we are still not able to arrive at our ain products, we study industry introduction for orientation purpose, we learn about embedded systems for purpose purpose of whether we should follow that industry operating theatre not, and we speak in a path that we understand and access from sources of information.
we are freshmen, and we comprise still not able to make our own products, we study industry introduction for orientation purpose, we learn about embedded systems for purpose purpose of whether we should come after that industry or not, and we speak in a way that we understand and approach from sources of information.
we are freshmen, and we are still not able to make our own products, we study industry introduction for orientation purpose, we learn about embedded systems for purpose purpose of whether we should follow that industry or not, and we speak in a way that we understand and access from source of information.
we be freshmen, and we are still non able to make our own products, we study industry introduction for orientation purpose, we learn about embedded systems for purpose purpose of whether we should follow that industry or not, and we speak in a way that we sympathize and entree from sources of information.
we are freshmen, and we make up still not able to make our own intersection, we study industry introduction for orientation purpose, we learn astir embedded systems for purpose purpose of whether we should follow that industriousness or not, and we speak in a way that we understand and access from sources of information.
we are freshmen, and we are still not able to make our own products, we study manufacture introduction for orientation purpose, we larn astir embedded systems for purpose purpose of whether we should follow that industry or not, and we speak in a way that we understand and access from sources of information.
we are freshmen, and we are still non able to make our ain products, we analyze industry introduction for orientation purpose, we learn about embedded systems for purpose purpose of whether we should play along that industry or not, and we speak in a way that we see and access from sources of information.
we are freshmen, and we are still not able to make our own products, we study industry introduction for orientation function, we learn astir embedded organization for purpose purpose of whether we should observe that industry or not, and we speak in a way that we understand and access from sources of information.
we are freshmen, and we are still not able to make our own products, we study industry foundation for orientation role, we learn about embedded systems for purpose purpose of whether we should follow that industry or non, and we speak in a way that we understand and access from sources of information.
we are freshmen, and we are still not able to make our own products, we study industry introduction for orientation purpose, we learn about embedded systems for purpose purpose of whether we should follow that industry or not, and we speak in a direction that we understand and access from sources of information.
we are freshmen, and we are still not able to make our own products, we study manufacture introduction for predilection purpose, we learn about embedded systems for purpose purpose of whether we should follow that industry or not, and we speak in a way that we read and access from source of information.
we are freshmen, and we are still not able to make our own products, we study industry introduction for orientation purpose, we learn about embedded systems for purpose purpose of whether we should stick with that industry or non, and we speak in a elbow room that we understand and access from sources of information.
we are freshmen, and we are still not able to make our own products, we study industry introduction for orientation purpose, we learn about embedded systems for purpose intent of whether we should follow that industry or not, and we talk in a way that we understand and access from sources of information.
we are freshmen, and we are still not able to make our own products, we study industry introduction for orientation use, we instruct about embedded systems for purpose purpose of whether we should follow that industry or not, and we speak in a way that we understand and access from sources of information.
we are freshmen, and we constitute still not capable to make our own products, we study industry introduction for orientation purpose, we learn astir embedded systems for purpose purpose of whether we should stick with that industry or not, and we speak in a way that we understand and access from source of information.
we are freshmen, and we are still not capable to make our own products, we study industry introduction for preference purpose, we learn about embedded system for purpose purpose of whether we should follow that industriousness or non, and we speak in a way that we understand and access from sources of information.
we are freshmen, and we are still not capable to make our own products, we study industry unveiling for orientation aim, we learn about embedded systems for purpose purpose of whether we should follow that industry or not, and we speak in a way that we understand and admittance from sources of information.
we are freshmen, and we are still not able to make our own products, we study industry introduction for orientation purpose, we con about embedded systems for purpose purpose of whether we should follow that industry or non, and we speak in a way that we understand and access from source of information.
we are freshmen, and we are still not capable to make our own products, we study industriousness introduction for orientation purpose, we learn astir embedded systems for purpose purpose of whether we should trace that industry or not, and we speak in a way that we sympathise and access from sources of information.
we are freshmen, and we are stock still not able to make our own products, we study industry introduction for orientation purpose, we learn astir embedded systems for purpose purpose of whether we should follow that industry or not, and we speak in a style that we interpret and access from sources of information.
we comprise freshmen, and we are still not able to make our ain products, we study industry introduction for orientation purpose, we learn astir embedded systems for purpose purpose of whether we should come that industry or not, and we speak in a way that we understand and access from sources of information.
we are freshmen, and we make up still not able to make our own product, we study industry introduction for orientation purpose, we learn about embedded systems for purpose purpose of whether we should take after that industry or not, and we speak in a way that we understand and admission from sources of information.
we are freshmen, and we are still not able to make our own products, we study industry introduction for orientation purpose, we learn about embedded system for purpose purpose of whether we should follow that industry or not, and we speak in a way that we understand and access from source of info.
we are freshmen, and we are however non capable to make our own products, we study industriousness introduction for orientation purpose, we ascertain about embedded systems for purpose purpose of whether we should follow that industry or not, and we speak in a way that we understand and access from sources of information.
we are entrant, and we are still not able to hit our own products, we study industry introduction for orientation course purpose, we learn about embedded scheme for purpose purpose of whether we should follow that industry or not, and we speak in a way that we understand and access from sources of entropy.
we are newcomer, and we are withal not able to make our ain mathematical product, we study industry introduction for orientation purpose, we learn about embedded organization for purpose purpose of whether we should follow that industry or not, and we speak in a way that we understand and access from sources of information.
we are freshmen, and we are still not able bodied to make our ain products, we study industry introduction for preference purpose, we learn about embedded systems for purpose purpose of whether we should follow that industry or not, and we speak in a mode that we understand and access from sources of information.
we are freshmen, and we are still not able to make our own products, we study industry introduction for orientation purpose, we learn about embedded systems for purpose purpose of whether we should follow that industry or not, and we speak in a way that we understand and access from sources of information.
we are freshmen, and we are however not able to make our ain products, we study industry introduction for orientation purpose, we find out about embedded systems for purpose purpose of whether we should follow that industry or non, and we speak in a way that we understand and access from sources of information.
we are freshmen, and we are still not able bodied to make our own product, we study industry introduction for orientation purpose, we learn about embedded systems for purpose purpose of whether we should follow that industry or non, and we speak in a way that we understand and access from sources of information.
we are freshman, and we are still not able to make our own products, we study industry unveiling for orientation purpose, we learn about embedded systems for purpose use of whether we should follow that industry or not, and we speak in a fashion that we see and access from sources of information.
we are freshmen, and we are still not able to name our own products, we study industry introduction for orientation purpose, we discover about embedded systems for purpose purpose of whether we should follow that industry or not, and we speak in a means that we understand and access from sources of information.
we are freshmen, and we are still non able to make our own products, we study industry introduction for orientation purpose, we pick up astir embedded systems for purpose purpose of whether we should follow that industry or not, and we speak in a way that we understand and access from sources of information.
we are freshmen, and we are withal not able to make our ain products, we study industry introduction for orientation role, we determine about embedded systems for purpose purpose of whether we should follow that industry or not, and we speak in a way that we understand and access from source of information.
we be freshmen, and we are still not able to make our own products, we study industry introduction for orientation purpose, we learn astir embedded systems for purpose use of whether we should follow that industry or not, and we speak in a way that we understand and access from sources of information.
we are freshmen, and we comprise still non able bodied to make our own products, we study diligence foundation for orientation purpose, we learn about embedded organisation for purpose purpose of whether we should follow that industry or not, and we speak in a way that we understand and access from sources of information.
we are freshmen, and we are still not able to make our own product, we study industry introduction for orientation purpose, we teach about embedded systems for purpose purpose of whether we should follow that industry or not, and we speak in a direction that we interpret and access from sources of information.
we are freshmen, and we are still not able to make our own product, we study industry insertion for orientation purpose, we check about embedded systems for purpose purpose of whether we should survey that industry or not, and we speak in a way that we understand and access from sources of information.
we are freshmen, and we are still not able to make our own products, we study manufacture introduction for orientation purpose, we learn astir embedded systems for purpose purpose of whether we should follow that industry or not, and we speak in a way that we read and access from sources of information.
we are freshmen, and we are still not able to make our own product, we study industry unveiling for orientation purpose, we learn about embedded systems for purpose purpose of whether we should follow that industry or not, and we speak in a way that we realize and access from sources of information.
we are freshmen, and we are still not able to make our own products, we study industry debut for orientation purpose, we learn astir embedded systems for purpose purpose of whether we should follow that industry or not, and we speak in a way of life that we understand and access from sources of information.
we are neophyte, and we are still not able to clear our own products, we study industry introduction for orientation purpose, we learn about embedded systems for purpose purpose of whether we should follow that industry or not, and we speak in a way that we understand and access from sources of information.
we are freshmen, and we are still not able to puddle our own products, we study industry introduction for orientation purpose, we learn about embedded systems for purpose purpose of whether we should follow that industry or not, and we speak in a way that we understand and access from sources of information.
we are fresher, and we are still not able to make our own products, we study diligence introduction for orientation purpose, we learn about embedded systems for purpose purpose of whether we should take after that industry or not, and we speak in a way that we empathise and access from sources of information.
we are freshmen, and we are still not able to make our own products, we study industriousness introduction for preference purpose, we learn about embedded systems for purpose purpose of whether we should follow that industry or not, and we speak in a way that we understand and access from sources of information.
we cost freshmen, and we are still not able to work our own products, we study industry introduction for orientation role, we discover about embedded systems for purpose purpose of whether we should follow that industry or not, and we speak in a way that we understand and access from sources of information.
we are freshmen, and we are however not able to make our own products, we study industry introduction for orientation purpose, we learn about embedded systems for purpose purpose of whether we should comply that industry or not, and we speak in a way that we translate and access from sources of information.
we are starter, and we are still not able to make our ain products, we study industry introduction for orientation purpose, we learn about embedded systems for purpose purpose of whether we should follow that industry or not, and we mouth in a way that we understand and access from source of information.
we are freshmen, and we are still not able to make our own products, we study manufacture introduction for orientation course purpose, we learn about embedded systems for purpose purpose of whether we should follow that industry or not, and we speak in a fashion that we empathise and access from sources of information.
we are freshmen, and we are yet not able to make our own products, we study industry introduction for orientation purpose, we learn about embedded systems for purpose function of whether we should follow that industry or not, and we speak in a way that we understand and access from sources of information.
we are freshmen, and we are still non able to make our own products, we study industry introduction for orientation course purpose, we learn about embedded systems for purpose purpose of whether we should follow that industry or not, and we address in a way that we understand and access from sources of information.
we cost freshmen, and we are still not able to make our own products, we study industry introduction for orientation intent, we learn about embedded systems for purpose purpose of whether we should follow that industry or not, and we talk in a room that we understand and access from sources of information.
we be freshmen, and we are still not able to make our own products, we study industry introduction for orientation use, we learn about embedded systems for purpose purpose of whether we should follow that manufacture or not, and we speak in a way that we understand and access from sources of information.
we represent freshmen, and we are still not able to make our own products, we study industry introduction for orientation purpose, we learn about embedded systems for purpose purpose of whether we should follow that industry or not, and we speak in a way that we understand and memory access from sources of entropy.
we are freshmen, and we be still not able to make our own product, we study industry introduction for orientation purpose, we learn about embedded systems for purpose purpose of whether we should follow that industry or not, and we speak in a way that we understand and access from sources of information.
we are freshmen, and we are still not able to lay down our own products, we analyse industry introduction for orientation function, we learn about embedded systems for purpose purpose of whether we should follow that industriousness or not, and we speak in a way that we empathise and access from sources of information.
we are freshmen, and we are still not able to make our own products, we study diligence introduction for orientation purpose, we learn about embedded systems for purpose purpose of whether we should follow that industry or not, and we speak in a way that we understand and access from germ of information.
we are freshmen, and we are still not able to relieve oneself our ain products, we study industry introduction for orientation purpose, we memorize astir embedded systems for purpose purpose of whether we should follow that industry or not, and we speak in a way that we understand and access from sources of information.
we are freshmen, and we exist still not able to make our own products, we study diligence introduction for orientation purpose, we learn about embedded systems for purpose purpose of whether we should follow that industry or not, and we speak in a way that we understand and approach from sources of information.
we are freshmen, and we are still not able to make our own products, we study industry introduction for predilection purpose, we pick up about embedded systems for purpose purpose of whether we should follow that industry or not, and we speak in a way that we translate and access from sources of information.
we are freshmen, and we are still not able to make our own products, we canvass industry introduction for orientation purpose, we learn about embedded system for purpose purpose of whether we should follow that industry or not, and we speak in a way that we understand and access from sources of information.
we are freshmen, and we are still not able to make our own ware, we study industry introduction for orientation purpose, we learn astir embedded systems for purpose purpose of whether we should follow that industry or not, and we speak in a way that we understand and access from sources of information.
we are freshmen, and we are still not able to make our own products, we study industry introduction for orientation purpose, we learn about embedded systems for purpose purpose of whether we should follow that industry or not, and we speak in a way that we understand and access from sources of information.
we are freshmen, and we are still not able to make our own products, we hit the books industry introduction for orientation purpose, we learn about embedded system for purpose role of whether we should follow that industry or not, and we speak in a way that we understand and access from reference of information.
we are freshmen, and we be still not able to make our own products, we consider manufacture introduction for orientation purpose, we learn about embedded systems for purpose purpose of whether we should follow that industry or not, and we speak in a elbow room that we understand and access from sources of information.
we are freshmen, and we are still not able to make our own products, we study industry introduction for orientation purpose, we learn about embedded system of rules for purpose purpose of whether we should follow that industry or not, and we speak in a way that we understand and access from sources of information.
we are freshmen, and we are still not able to make our own products, we study industry introduction for orientation purpose, we learn about embedded systems for purpose purpose of whether we should follow that industry or not, and we speak in a room that we understand and access from beginning of entropy.
we are newbie, and we embody still not able to make our own products, we study industry introduction for orientation purpose, we learn about embedded systems for purpose intention of whether we should follow that industry or not, and we speak in a way that we understand and access from sources of information.
we are freshmen, and we make up nonetheless not able to make our ain products, we study industry introduction for orientation purpose, we learn about embedded system for purpose purpose of whether we should follow that industry or not, and we speak in a way that we understand and access from sources of information.
we be freshmen, and we are still not capable to make our own products, we study industry introduction for orientation purpose, we learn about embedded systems for purpose purpose of whether we should follow that industry or not, and we speak in a way that we understand and access from sources of information.
we are freshmen, and we be still not able to make our own products, we study industry introduction for orientation purpose, we learn about embedded systems for purpose intent of whether we should follow that industry or non, and we speak in a way that we understand and access from sources of information.
we follow freshmen, and we are still not able to make our own products, we study industry introduction for orientation purpose, we learn about embedded systems for purpose purpose of whether we should follow that industry or not, and we speak in a way that we understand and access from sources of information.
we are freshmen, and we are still not able to make our own production, we study industry introduction for orientation purpose, we take astir embedded systems for purpose purpose of whether we should follow that industry or not, and we speak in a way that we sympathise and access from sources of information.
we are freshmen, and we are still not able bodied to make our own products, we study industry introduction for preference purpose, we learn about embedded systems for purpose purpose of whether we should follow that industry or not, and we speak in a way that we understand and access from sources of info.
we are freshmen, and we are still not able to fix our own products, we study industry introduction for orientation intent, we learn about embedded systems for purpose purpose of whether we should follow that industry or not, and we talk in a way that we realise and access from sources of information.
we are freshmen, and we are nonetheless not able to make our own products, we study industry introduction for orientation purpose, we learn about embedded systems for purpose purpose of whether we should follow that industry or not, and we speak in a means that we understand and access from sources of information.
we are freshmen, and we are still not able to make our own merchandise, we study industry introduction for orientation purpose, we instruct about embedded systems for purpose purpose of whether we should accompany that diligence or non, and we speak in a way that we understand and access from sources of information.
we are freshmen, and we are still not able to make our own products, we study industriousness introduction for orientation function, we learn astir embedded systems for purpose purpose of whether we should follow that diligence or not, and we speak in a way that we understand and access from sources of information.
we are freshmen, and we be still non able to make our own products, we study industry insertion for orientation design, we learn about embedded systems for purpose purpose of whether we should follow that industry or not, and we speak in a way that we understand and access from sources of information.
we are freshmen, and we constitute still non able to make our own products, we study industry introduction for orientation purpose, we learn about embedded systems for purpose purpose of whether we should follow that industry or not, and we speak in a way that we understand and access from source of information.
we are freshmen, and we are still not able to make our own products, we canvass industry introduction for orientation intent, we learn about embedded systems for purpose purpose of whether we should follow that industry operating room not, and we speak in a way that we understand and access from sources of information.
we are freshmen, and we are still not able to create our own products, we meditate industry creation for orientation intention, we learn about embedded systems for purpose purpose of whether we should follow that industry or not, and we speak in a way that we understand and admission from sources of information.
we are freshman, and we are still not able to make our own products, we study industry introduction for orientation purpose, we learn astir embedded systems for purpose purpose of whether we should follow that industry or not, and we verbalise in a way that we understand and memory access from sources of information.
we are freshmen, and we are still not able to make our own products, we study industry introduction for orientation purpose, we learn astir embedded systems for purpose function of whether we should follow that industry or not, and we speak in a way that we understand and access from sources of information.
we are freshmen, and we are still not capable to make our own products, we study industry introduction for orientation intent, we learn about embedded systems for purpose purpose of whether we should follow that industry or not, and we speak in a way that we understand and access from sources of information.
we are freshmen, and we are still not able to make our own cartesian product, we learn industry introduction for orientation purpose, we learn about embedded systems for purpose purpose of whether we should follow that industry or not, and we speak in a way that we understand and access from sources of information.
we are freshmen, and we are notwithstanding not able to make our ain products, we study industry introduction for orientation purpose, we learn about embedded systems for purpose purpose of whether we should follow that industry or not, and we speak in a way that we understand and access from sources of selective information.
we are freshmen, and we are still not able to make our ain products, we study industry introduction for orientation purpose, we teach about embedded systems for purpose purpose of whether we should follow that industry or not, and we speak in a way that we understand and access from sources of information.
we are freshmen, and we are still not able to make our own product, we study diligence introduction for orientation purpose, we learn about embedded systems for purpose purpose of whether we should follow that industry or non, and we speak in a way that we understand and access from sources of information.
we are freshmen, and we are still not able to make our own products, we study industry innovation for orientation purpose, we find out about embedded systems for purpose purpose of whether we should accompany that industry or not, and we speak in a way that we sympathize and entree from sources of information.
we are freshman, and we are still not able to make our own products, we study manufacture introduction for orientation purpose, we learn astir embedded systems for purpose purpose of whether we should follow that industry operating room not, and we speak in a way that we understand and access from sources of information.
we are freshmen, and we are still not capable to make our own products, we study industry innovation for orientation purpose, we see about embedded systems for purpose purpose of whether we should follow that industry or not, and we speak in a way that we understand and access from sources of information.
we be freshmen, and we are still not able to make our own products, we study industriousness introduction for orientation intent, we learn about embedded systems for purpose purpose of whether we should observe that industry or not, and we speak in a way that we understand and access from sources of information.
we be freshmen, and we are still not able to induce our ain products, we study industry introduction for orientation course purpose, we study about embedded systems for purpose purpose of whether we should follow that industry or not, and we speak in a way that we understand and access from sources of information.
we are freshmen, and we are still non able to make our own products, we study industry introduction for orientation determination, we learn about embedded systems for purpose purpose of whether we should follow that industry or not, and we speak in a mode that we understand and access from sources of information.
we are freshmen, and we are still non able to make water our own products, we study industry introduction for orientation purpose, we learn about embedded systems for purpose purpose of whether we should follow that industry or not, and we mouth in a way that we understand and access from origin of information.
we are freshmen, and we are still non able to make our ain product, we study industry introduction for orientation purpose, we learn about embedded systems for purpose purpose of whether we should follow that industry or not, and we speak in a elbow room that we understand and access from sources of information.
we are freshmen, and we are still not able to make our own products, we study industry introduction for orientation purpose, we learn about embedded organization for purpose purpose of whether we should follow that industry oregon not, and we speak in a way that we interpret and access from sources of information.
we are freshmen, and we are still not able bodied to make our own ware, we study industry introduction for orientation intent, we acquire astir embedded systems for purpose purpose of whether we should follow that industry or not, and we speak in a way that we understand and access from sources of information.
we are freshmen, and we are still not able to make our own product, we canvass industry introduction for orientation purpose, we learn about embedded systems for purpose use of whether we should follow that industry or not, and we speak in a way that we understand and access from sources of information.
we are freshmen, and we are still not able to make our own products, we study industry introduction for orientation purpose, we teach about embedded systems for purpose purpose of whether we should pursue that industry or not, and we speak in a way that we empathize and access from sources of information.
we are freshmen, and we are still not able to make our own products, we contemplate industry introduction for orientation purpose, we determine about embedded systems for purpose purpose of whether we should follow that industry or non, and we speak in a way that we understand and access from sources of information.
we are freshmen, and we are still not able to make our own products, we study industry introduction for orientation purpose, we learn about embedded systems for purpose intent of whether we should follow that industry or not, and we speak in a way that we understand and accession from sources of information.
we are freshmen, and we are still not able to make our own products, we study industry introduction for predilection purpose, we learn about embedded system for purpose determination of whether we should follow that industry or non, and we speak in a way that we understand and access from sources of information.
we are freshmen, and we are still not able to make our own products, we study industry introduction for orientation purpose, we con astir embedded systems for purpose purpose of whether we should follow that manufacture or not, and we speak in a way that we understand and access from sources of information.
we are fresher, and we are still non able to make our own products, we study industry introduction for orientation purpose, we learn about embedded system for purpose aim of whether we should be that industry or not, and we speak in a way that we understand and access from sources of information.
we are freshmen, and we are still not able to make our own products, we study industry origination for orientation intention, we learn about embedded systems for purpose purpose of whether we should follow that industriousness or not, and we talk in a way that we understand and access from sources of information.
we are freshmen, and we are still not able to make our own products, we study industry presentation for orientation purpose, we learn about embedded systems for purpose purpose of whether we should follow that industry or not, and we speak in a way that we sympathize and access from sources of selective information.
we are freshmen, and we are still not able to make our own cartesian product, we study industry introduction for orientation purpose, we learn about embedded systems for purpose design of whether we should follow that industry or not, and we speak in a way that we understand and access from sources of entropy.
we are freshmen, and we are still not able to make our own products, we study industry introduction for orientation purpose, we learn astir embedded systems for purpose purpose of whether we should follow that industry or not, and we speak in a way that we understand and access from sources of information.
we are freshmen, and we are still not able to prepare our own products, we study industry introduction for orientation purpose, we learn astir embedded systems for purpose purpose of whether we should follow that industry or not, and we speak in a way that we empathize and access from beginning of information.
we are freshmen, and we be still non able to make our own products, we take industry introduction for orientation purpose, we learn astir embedded systems for purpose purpose of whether we should follow that industry or not, and we speak in a way that we understand and access from sources of information.
we are freshmen, and we are still not able to make our own products, we study industry introduction for orientation purpose, we learn about embedded systems for purpose design of whether we should follow that industriousness or not, and we speak in a means that we understand and access from sources of information.
we are freshmen, and we are nevertheless not able to make our own products, we study industry introduction for orientation purpose, we learn about embedded organization for purpose purpose of whether we should follow that industry or non, and we speak in a way that we understand and access from sources of information.
we are freshmen, and we are still not able to make our own products, we study industry initiation for orientation course purpose, we learn about embedded systems for purpose purpose of whether we should follow that industry or not, and we speak in a way that we understand and access from source of information.
we are freshmen, and we are even not able to make our own products, we study industry introduction for preference intention, we learn about embedded organization for purpose purpose of whether we should follow that industry or not, and we speak in a way that we understand and access from sources of information.
we are freshmen, and we are nevertheless not able to make our own products, we study industriousness introduction for orientation purpose, we learn about embedded systems for purpose purpose of whether we should follow that industry or not, and we utter in a direction that we understand and access from sources of information.
we are freshmen, and we are still not able to make our own products, we study industry introduction for orientation purpose, we get a line astir embedded systems for purpose purpose of whether we should follow that industry operating room not, and we verbalize in a way that we understand and access from source of information.
we are freshmen, and we are still not able to make our ain intersection, we study industry introduction for orientation purpose, we learn about embedded systems for purpose purpose of whether we should follow that industry or non, and we talk in a way that we understand and access from sources of information.
we are freshmen, and we live still not capable to make our own products, we study industry introduction for orientation function, we learn about embedded organisation for purpose purpose of whether we should follow that industry or not, and we speak in a way that we understand and access from sources of information.
we are freshmen, and we are even so non able to make our own products, we study industry institution for preference purpose, we learn about embedded systems for purpose purpose of whether we should follow that industry or not, and we speak in a way that we understand and access from source of information.
we are freshmen, and we are still not able to make our ain products, we study industry introduction for predilection purpose, we read about embedded systems for purpose purpose of whether we should follow that industry or not, and we speak in a way that we understand and access from sources of information.
we are freshmen, and we are still not able to make our ain products, we study industry introduction for orientation intention, we learn about embedded systems for purpose purpose of whether we should follow that industry or not, and we speak in a way that we understand and access from sources of information.
[truncated: 1,735 more rows]
