# Supplementary material for: Attention-aware with stacked embedding for sentiment analysis of student feedback through deep learning techniques
Source: PeerJ Comput Sci. 2024 Sep 2;10:e2283. doi: 10.7717/peerj-cs.2283 (PMC11419625; doi:10.7717/peerj-cs.2283)
Supplement: Supplemental Information 2 [file peerj-cs-10-2283-s002.zip › UIT-VSFC/agumented text/test (9).xlsx]

## Sheet: welcome
Every time Iodin contain the microphone, I have to take the speaker.
Every fourth dimension I take the microphone, Iodine have to take away the speaker.
Every meter Single take the microphone, I have to take the speaker.
Every clip I take the mike, I make to take the speaker.
Every time 1 take the mike, I have to take the speaker system.
Every prison term I take the microphone, 1 have to assume the speaker.
Every time Unity claim the mike, I have to take the speaker.
Every time I take the microphone, Iodine have to direct the speaker.
Every sentence I take the mike, I have to take the speaker.
Every time I take the microphone, I bear to occupy the speaker.
Every time I take the mike, 1 have to take the utterer.
Every clock time I read the microphone, I feature to take the speaker.
Every metre I direct the microphone, I feature to take the speaker.
Every clip Ace have the microphone, I have to take the speaker.
Every time Ane need the microphone, I have to read the speaker.
Every clip I claim the microphone, Iodin have to take the speaker.
Every time 1 take the mike, I have to take the speaker.
Every prison term I take the microphone, I get to need the speaker.
Every prison term Ace take the microphone, I have to choose the speaker.
Every sentence I take the microphone, Unity have to consume the speaker.
Every prison term I claim the microphone, I have to take the loudspeaker.
Every time Ane direct the microphone, I have to take the speaker.
Every time One take the microphone, Unity stimulate to take the speaker.
Every time I read the mike, I cause to take the speaker.
Every fourth dimension 1 take the microphone, I have to take the speaker.
Every time I take the microphone, One have to direct the speaker.
Every metre 1 take the microphone, I have to claim the speaker.
Every meter Ace take the microphone, I have to strike the speaker.
Every time I assume the microphone, 1 take to take the speaker.
Every time I take the microphone, I ingest to assume the utterer.
Every time I take the microphone, Unity receive to take the speaker.
Every time I take the mike, I receive to direct the speaker.
Every time I take the mike, I possess to take up the speaker.
Every time I take the microphone, One have to look at the speaker.
Every sentence Iodine take the microphone, Unity have to take the speaker.
Every time Ane take the microphone, I have to get the verbalizer.
Every time Ace take the mike, I have to train the speaker.
Every time Iodine take the microphone, I cause to take the loudspeaker system.
Every clip I take aim the mike, I have to take the speaker.
Every clock time I admit the microphone, I have to take the loudspeaker.
Every time Ace take the microphone, One get to take the speaker.
Every fourth dimension I take the mike, I have to take the speaker.
Every time Iodin take the microphone, Unity have to take the verbalizer.
Every clock time I consider the microphone, I have to have the speaker.
Every clock time I take the microphone, I bear to take the talker.
Every time 1 take the mike, I experience to take the speaker.
Every time I take the mike, I hold to take the speaker.
Every time I take the mike, One have to take the speaker.
Every sentence Atomic number 53 remove the microphone, I have to take the speaker.
Every time I take the mike, I have to take the verbaliser.
Every time I take the microphone, 1 hold to lease the speaker.
Every fourth dimension I take the microphone, I sustain to take the speaker.
Every clip I take up the mike, I have to take the speaker.
Every clock time I take the microphone, I have to take the loudspeaker.
Every time Ace take the mike, I have to take the speaker.
Every prison term I take the mike, I have to read the speaker.
Every time Single take the microphone, 1 have to claim the speaker.
Every time I occupy the microphone, I make to admit the speaker.
Every time Atomic number 53 take the microphone, I have to hold the verbaliser.
Every time I take the mike, 1 have to postulate the speaker.
Every fourth dimension I take the mike, 1 have to take the speaker.
Every time Unity take the mike, Unity have to take the speaker.
Every clock time I assume the microphone, I have to claim the speaker.
Every sentence I take the microphone, Atomic number 53 have to accept the speaker.
Every time Unity take the mike, I get to take the speaker.
Every time Iodine hire the microphone, I have to take the speaker system.
Every clock time I take the microphone, I make to get the speaker.
Every sentence I take the microphone, I have to get hold of the speaker.
Every time I subscribe to the microphone, One experience to take the speaker.
Every clock time I take the microphone, I take to take the speaker.
Every time Single take the microphone, I have to take the speaker unit.
Every fourth dimension I take the microphone, 1 have to carry the speaker.
Every time I take the mike, I have to pick out the speaker.
Every prison term I take the microphone, I have to take up the talker.
Every time Iodin take the microphone, Iodin have to assume the speaker.
Every fourth dimension I take the mike, I throw to take the speaker.
Every fourth dimension I take the microphone, 1 have to take the speaker.
Every time I take the mike, I make to take the verbaliser.
Every time I get hold of the microphone, Ane have to take the speaker.
Every time Ace take the microphone, I have to train the verbalizer.
Every time I claim the microphone, I experience to take the verbaliser.
Every time 1 take the microphone, I experience to take the utterer.
Every time Atomic number 53 choose the microphone, I have to pick out the speaker.
Every time I direct the microphone, Unity have to take the speaker.
Every time Iodin take the microphone, I experience to take the speaker.
Every time I acquire the mike, I have to read the speaker.
Every time I take the microphone, Ace deliver to take the speaker.
Every time I take away the mike, I have to take the utterer.
Every time I take the microphone, I have to shoot the verbaliser.
Every clock time I take the microphone, I get to take the loudspeaker system.
Every meter I accept the microphone, I have to involve the speaker.
Every time I require the mike, I have to take the speaker.
Every time I fill the microphone, I have to exact the speaker unit.
Every time I take the mike, Iodin have to have the speaker.
Every time I call for the mike, I throw to take the speaker.
Every time Unity take the microphone, I have to take the speaker unit.
Every time Iodine take the mike, 1 have to take the speaker.
Every time One take the microphone, Ane have to take the speaker.
Every time 1 take the microphone, I possess to take the speaker.
Every sentence I take the microphone, One take to take the speaker.
Every time One take the microphone, I have to take aim the speaker.
Every time Iodin take the microphone, Iodin hold to take the speaker.
Every time Ane take the mike, I have to take the speaker.
Every time 1 ask the microphone, I have to take the speaker.
Every time I take the microphone, Unity suffer to take the speaker.
Every meter I take the mike, I have to take the speaker.
Every clip Single take the mike, I have to take the speaker.
Every time One take the microphone, I hold to postulate the speaker.
Every time I take the mike, I give to take the speaker unit.
Every time I take the mike, I make to have the speaker.
Every time I ask the mike, 1 have to take the speaker.
Every sentence I take away the mike, I have to take the speaker.
Every time Atomic number 53 take the microphone, I have to submit the speaker.
Every clock time I remove the microphone, I have to take the utterer.
Every time I take the microphone, Ace have to take the loudspeaker system.
Every time Ace postulate the microphone, I have to take the speaker.
Every prison term I take the microphone, I have to take the loudspeaker system.
Every time I hold the microphone, I make to take the speaker.
Every metre One take the microphone, I induce to take the speaker.
Every time 1 accept the mike, I have to take the speaker.
Every clock time I shoot the mike, I have to take the speaker.
Every time I claim the microphone, One have to call for the speaker.
Every time I take the microphone, Ane have to have the speaker.
Every time I take away the microphone, I get to lease the speaker.
Every time I assume the mike, I have to take the speaker.
Every time Iodin take the microphone, 1 have to take aim the speaker.
Every time I take the microphone, I have to select the utterer.
Every time 1 fill the microphone, Ane have to take the speaker.
Every time I take the microphone, I experience to read the speaker.
Every time I submit the microphone, I consume to call for the speaker.
Every time 1 take the mike, Iodin have to take the speaker.
Every prison term I consume the microphone, I have to exact the speaker.
Every time I deal the mike, I have to take the speaker.
Every time I take the mike, I have to use up the speaker.
Every time I take the mike, Ace have to take the verbaliser.
Every meter I take the microphone, I have to take the loudspeaker system.
Every time I train the microphone, I make to get the speaker.
Every time I claim the mike, I have to take the loudspeaker.
Every time I involve the microphone, Unity feature to take the speaker.
Every fourth dimension 1 take the microphone, I induce to take the speaker.
Every time 1 take the microphone, I have to take the speaker system.
Every time Iodin take the mike, I have to admit the speaker.
Every time I take the microphone, Ane have to remove the loudspeaker.
Every time I take the mike, Atomic number 53 have to ask the speaker.
Every time I have the microphone, 1 have to take the speaker system.
Every time I take the mike, I experience to take the loudspeaker system.
Every time I take the mike, I throw to have the speaker.
Every time I take the mike, Single stimulate to take the speaker.
Every time I shoot the microphone, I ingest to take the speaker unit.
Every time Atomic number 53 take up the microphone, Single have to take the speaker.
Every time One study the mike, I have to take the speaker.
Every time 1 take the microphone, 1 have to take the speaker unit.
Every fourth dimension I take the mike, I cause to take the speaker.
Every time Iodine take the microphone, Ace have to take the loudspeaker system.
Every time Single contract the microphone, I induce to take the speaker.
Every time I take the microphone, I let to take the loudspeaker system.
Every time Ane have the microphone, I have to contract the speaker.
Every time I take the mike, I have to have the speaker.
Every meter I take the mike, Iodine have to take the speaker.
Every sentence Iodin take the microphone, I consume to take the speaker.
Every metre I take the microphone, Atomic number 53 have to shoot the speaker.
Every time Single guide the microphone, Single have to take the speaker.
Every time Single take the mike, I induce to take the speaker.
Every time I take the mike, I have to assume the loudspeaker.
Every prison term Iodine take the microphone, I have to take the speaker system.
Every time Ane take the microphone, 1 have to take the loudspeaker system.
Every time I take the mike, Ane have to take the speaker.
Every time Iodine guide the microphone, I have to need the speaker.
Every time I acquire the microphone, One have to subscribe to the speaker.
Every time I consume the microphone, I consume to take the speaker.
Every time I ask the microphone, Unity have to submit the speaker.
Every fourth dimension I take the microphone, I have to take the loudspeaker system.
Every time I ingest the mike, I bear to take the speaker.
Every clock time I take the microphone, I take in to take the speaker.
Every time I involve the mike, I have to contain the speaker.
Every time I take the mike, Atomic number 53 take to take the speaker.
Every time One take the mike, Unity have to take the speaker.
Every time Unity charter the microphone, I have to take the speaker.
Every time I assume the microphone, I have to subscribe to the speaker unit.
Every metre I take the microphone, Ane have to have the speaker.
Every time Iodin take the microphone, Iodine have to lease the speaker.
Every time I take the mike, I stimulate to take on the speaker.
Every sentence I charter the microphone, Ane have to take the speaker.
Every prison term I take the microphone, I suffer to call for the speaker.
Every time I take the microphone, Ane induce to take the speaker.
Every time I read the microphone, I have to take the loudspeaker.
Every metre I take the microphone, I get to take the loudspeaker system.
Every fourth dimension I take the mike, I have to take the speaker.
Every clip I take the mike, I have to choose the speaker.
Every time One take the mike, I have to take on the speaker.
Every time I take the microphone, I have to study the verbaliser.
Every time I take the microphone, I give birth to take away the loudspeaker.
Every meter I engage the microphone, I have to get hold of the speaker.
Every time Unity take the mike, I have to take the speaker.
Every time I take the microphone, Ace let to take the loudspeaker system.
Every time I take the mike, Unity have to take the speaker system.
Every time I get the microphone, I have to learn the verbaliser.
Every time I take the mike, Ane have to get hold of the speaker.
Every meter 1 take the microphone, I have to take the loudspeaker.
Every clip I take the microphone, Unity have to take the utterer.
Every time Ane take the microphone, I have to deal the speaker.
Every metre I take the microphone, Ace have to take the speaker system.
Every metre I take the mike, I have to take the loudspeaker.
Every time 1 take the microphone, I take to exact the speaker.
Every clip I contract the microphone, I have to charter the speaker.
Every time I study the microphone, I have to read the talker.
Every time 1 take the mike, I have to assume the speaker.
Every time I take the mike, I have to take the verbalizer.
Every time I have the mike, I have to remove the speaker.
Every time I need the mike, I have to train the speaker.
Every time Iodine take the microphone, I take in to take the talker.
Every time Unity take the mike, I have to direct the speaker.
Every time I take the mike, I suffer to take the talker.
Every clip I take the microphone, Atomic number 53 throw to take the speaker.
Every time I assume the microphone, 1 bear to take the speaker.
Every prison term I have the mike, I have to take the speaker.
Every clip I take the microphone, 1 have to take the loudspeaker system.
Every fourth dimension I take the microphone, One have to take the speaker unit.
Every meter I take the microphone, I have to take in the loudspeaker system.
Every time Single take the mike, I own to take the speaker.
Every time I take the mike, I have to remove the speaker unit.
Every time I take the microphone, Iodine bear to take on the speaker.
Every clip One take the microphone, Iodin have to take the speaker.
Every time I take the microphone, I sustain to take the verbalizer.
Every metre Ace take the microphone, One have to take the speaker.
Every time I take the mike, I have to take the verbalizer.
Every meter I take the mike, One have to take the speaker.
Every time I carry the microphone, Unity have to take the verbalizer.
Every time Single take the microphone, Atomic number 53 receive to take the speaker.
Every time I remove the microphone, 1 have to take the speaker unit.
Every time Atomic number 53 take the microphone, I have to accept the speaker.
Every time Iodin look at the microphone, I have to ask the speaker.
Every time I take the mike, One have to need the speaker.
Every time I take the microphone, I cause to remove the speaker.
Every meter I learn the microphone, I have to take the speaker.
Every time I consume the mike, I take to take the speaker.
Every time I take the microphone, Atomic number 53 cause to take the speaker.
Every time One convey the microphone, I have to take the loudspeaker system.
Every time I take the mike, I have to take the verbaliser.
Every time 1 take the microphone, I experience to call for the speaker.
Every time I read the microphone, Ace have to consume the speaker.
Every time Single take the microphone, Iodin have to take the speaker unit.
Every meter Atomic number 53 take the microphone, I have to take the speaker.
Every sentence I take the microphone, Iodine have to take the speaker.
Every time I take the microphone, Iodine hold to take the speaker.
Every time I involve the microphone, I receive to take the utterer.
Every sentence Ane take the microphone, Iodine have to take the speaker.
Every meter I take the microphone, I take to use up the speaker.
Every metre I take the mike, I have to drive the speaker.
Every time One take the microphone, I have to take the talker.
Every time I take in the microphone, I have to pick out the speaker.
Every fourth dimension I take the microphone, I get to take on the speaker.
Every time I direct the microphone, I cause to take the speaker.
Every time One subscribe to the microphone, I have to lead the speaker.
Every fourth dimension One subscribe the microphone, I have to take the speaker.
Every time Atomic number 53 take the mike, I consume to take the speaker.
Every time Single take the microphone, I have to consume the speaker.
Every meter I take the microphone, I take to take the speaker.
Every time I take the mike, One receive to take the speaker.
Every time Atomic number 53 take the microphone, I have to contain the verbalizer.
Every time I take the microphone, 1 have to consider the loudspeaker system.
Every time I consume the microphone, I receive to claim the speaker.
Every time Unity get hold of the microphone, I bear to take the speaker.
Every time I ingest the mike, Ane have to take the speaker.
Every time I conduct the microphone, One have to take the speaker.
Every time Iodin take the microphone, I take to take the speaker.
Every fourth dimension Atomic number 53 take the microphone, I have to take the loudspeaker.
Every prison term I take the microphone, I have to shoot the talker.
Every time 1 take the microphone, I stimulate to charter the speaker.
Every time 1 acquire the microphone, I have to get hold of the speaker.
Every prison term I get the microphone, I experience to take the speaker.
Every prison term One call for the microphone, I have to take the speaker.
Every meter I take the microphone, I receive to take the speaker.
Every time I take away the microphone, Iodine get to take the speaker.
Every time Iodin take the microphone, I birth to take the speaker unit.
Every meter I take up the microphone, I have to take the verbalizer.
Every time One take the microphone, I have to exact the talker.
Every time Iodine take the microphone, Atomic number 53 have to take the speaker unit.
Every time I study the mike, I have to take on the speaker.
Every time I take the microphone, 1 get to take the speaker.
Every time I take the microphone, Iodine hold to take the utterer.
Every time I direct the microphone, One have to take the speaker.
Every time Atomic number 53 take the microphone, Iodine hold to take the speaker.
Every time 1 assume the microphone, I give birth to take the speaker.
Every time I take the microphone, Unity induce to take the verbaliser.
Every prison term Iodine pack the microphone, I have to take the speaker.
Every time 1 take the microphone, 1 have to have the speaker.
Every time I take the microphone, One get to take the speaker.
Every time I ask the mike, I have to admit the speaker.
Every time I hold the microphone, I have to admit the speaker unit.
Every time Ane subscribe to the microphone, I possess to take the speaker.
Every meter I take on the microphone, I have to withdraw the speaker.
Every time Unity fill the microphone, I have to lease the speaker.
Every time I lead the microphone, I deliver to take the speaker.
Every time I take the microphone, I have to train the verbalizer.
Every time I take the mike, 1 suffer to take the speaker.
Every time I take the mike, I throw to use up the speaker.
Every time I take the mike, Ane have to lease the speaker.
Every time I take the microphone, Iodin take to take the speaker unit.
Every time I take the mike, I experience to take the verbalizer.
Every prison term 1 take the microphone, Atomic number 53 have to take the speaker.
Every clock time I take the microphone, I consume to strike the speaker.
Every prison term I take the microphone, I get to lead the speaker.
Every time I take the mike, Unity have to take the loudspeaker.
Every meter I make the mike, I have to take the speaker.
Every time One take the mike, I have to read the speaker.
Every time Iodine take the microphone, One have to admit the speaker.
Every time I take the mike, I hold to take the utterer.
Every sentence 1 conduct the microphone, I have to take the speaker.
Every time I take the microphone, Ane have to subscribe the speaker.
Every time I require the mike, Ace have to take the speaker.
Every time I subscribe to the mike, I take to take the speaker.
Every time Ane take the microphone, I stimulate to use up the speaker.
Every time I charter the microphone, I have to carry the speaker system.
Every time 1 take the microphone, I bear to take the speaker unit.
Every clock time Ace take the microphone, I have to lead the speaker.
Every prison term I take in the microphone, I experience to take the speaker.
Every time I take the microphone, I stimulate to ask the speaker system.
Every time I take the mike, 1 have to take the speaker system.
Every time I take the microphone, I give to submit the speaker.
Every time I convey the microphone, One have to take the speaker.
Every time Ane take the mike, I have to need the speaker.
Every fourth dimension I take the microphone, One have to take the speaker system.
Every time Ace submit the microphone, I get to take the speaker.
Every time I ask the microphone, Iodine have to take the speaker.
Every time I take the microphone, I suffer to take the loudspeaker system.
Every time I consume the microphone, I have to exact the speaker.
Every prison term I take the microphone, I experience to take the talker.
Every time I take the microphone, Ace have to take the speaker system.
Every prison term Iodine take the microphone, I have to take the speaker.
Every time 1 take the mike, I have to take the loudspeaker system.
Every meter I take the mike, I have to occupy the speaker.
Every time I get the microphone, I have to get hold of the speaker system.
Every sentence Atomic number 53 take the microphone, I have to take the speaker system.
Every time I take the mike, I experience to take the loudspeaker system.
Every metre I take the mike, I have to take the speaker.
Every time I take the mike, I have to engage the speaker.
Every time I take the microphone, I feature to admit the speaker.
Every time Unity take the microphone, I experience to take the loudspeaker system.
Every time Single take the microphone, I take to take the speaker.
Every time I take away the microphone, I have to take the speaker unit.
Every time Single take the microphone, One have to take the verbaliser.
Every time I claim the microphone, One have to select the speaker.
Every clip I film the microphone, I have got to take the speaker.
Every meter Iodine ask the microphone, I have to take the speaker.
Every time I carry the microphone, I possess to lead the speaker.
Every clip I take the microphone, Iodin have to take the speaker.
Every fourth dimension I pack the microphone, I have to film the speaker.
Every time I take the microphone, Ane take to take the speaker system.
Every time I take the mike, 1 have to take the utterer.
Every time Unity take the microphone, One have to take the loudspeaker system.
Every time Iodin acquire the mike, I have to take the speaker.
Every time I consume the microphone, 1 have to take the speaker unit.
Every meter I drive the microphone, I have to take the loudspeaker.
Every time I conduct the mike, I let to take the speaker.
Every sentence I take the microphone, I accept to have the speaker.
Every time Atomic number 53 take the microphone, One have to take the speaker.
Every time 1 take the mike, I have to take the talker.
Every time I take the mike, I have to take the verbaliser.
Every time I ask the microphone, I have to guide the speaker.
Every time 1 take the mike, I have to take the utterer.
Every time I take the microphone, I sustain to pick out the speaker.
Every metre I take the microphone, 1 have to take the loudspeaker.
Every fourth dimension Single take the microphone, I have to take the loudspeaker system.
Every metre I take on the microphone, I birth to take the speaker.
Every time Ace take the mike, I have to take the utterer.
Every clip I take the mike, I have to take the utterer.
Every time I postulate the microphone, Unity own to take the speaker.
Every time Atomic number 53 ask the microphone, One have to take the speaker.
Every time I take in the mike, I have to take the speaker.
Every sentence 1 take the microphone, I have to take the speaker.
Every time I take aim the mike, I have to take the verbalizer.
Every clock time I take the mike, I have to take the speaker.
Every time One take the mike, I have to take the speaker.
Every fourth dimension I take the microphone, I have to necessitate the loudspeaker system.
Every time I take the microphone, I get to withdraw the loudspeaker.
Every sentence I take away the mike, I have to take the speaker.
Every fourth dimension I get hold of the microphone, Iodin have to take the speaker.
Every sentence I take the microphone, I ingest to take the loudspeaker system.
Every time I take the mike, I have to ask the verbaliser.
Every prison term I take the microphone, I have to take the speaker unit.
Every time I assume the microphone, One have to take the speaker.
Every fourth dimension I learn the microphone, I receive to take the speaker.
Every time I take the mike, I accept to convey the speaker.
Every time Iodin take the mike, I have to take the utterer.
Every time I take the microphone, Iodin throw to take the speaker.
Every time Atomic number 53 take the microphone, Unity have to take the loudspeaker system.
Every metre I bring the mike, I have to take the speaker.
Every time I take the mike, Atomic number 53 give to take the speaker.
Every time I take the microphone, I let to have the talker.
Every sentence I take the microphone, One have to take the speaker unit.
Every time I take the mike, Atomic number 53 have to take the speaker system.
Every clip I shoot the microphone, I hold to take the speaker.
Every time Ace contain the microphone, I have to take the speaker.
Every time I take the microphone, Ane get to take the speaker.
Every fourth dimension I assume the microphone, I have to take the verbalizer.
Every time I drive the microphone, 1 have to take the speaker.
Every time I take the microphone, I have to take up the loudspeaker.
Every time I take the microphone, 1 have to take the utterer.
Every time One take the microphone, 1 have to take the speaker.
Every time I take the mike, Ane take to take the speaker.
Every time Atomic number 53 take the microphone, I consume to take the speaker.
Every meter 1 take the microphone, I have to take the loudspeaker system.
Every time I take the mike, I get to claim the speaker.
Every time I take the mike, I have to direct the talker.
Every time I read the mike, I have to take the loudspeaker system.
Every time I contract the microphone, I have to need the speaker.
Every time 1 take the microphone, I have to take the verbalizer.
Every sentence I take the microphone, 1 have to demand the speaker.
Every time I take the mike, Single get to take the speaker.
Every time 1 take the mike, I have to take the speaker.
Every prison term I take the microphone, I have to drive the speaker.
Every fourth dimension Ane take the microphone, I have to take the speaker.
Every time I take the microphone, I get to hire the speaker.
Every time 1 take the mike, Single have to take the speaker.
Every clip I take the microphone, I accept to take the speaker.
Every meter I look at the mike, I have to take the speaker.
Every time I assume the microphone, Ane have to take the talker.
Every time One have the microphone, I possess to take the speaker.
Every meter I take the microphone, I have to take the speaker unit.
Every time I charter the microphone, Iodine give to take the speaker.
Every time I take the mike, One take to take the speaker.
Every time Atomic number 53 take up the microphone, 1 have to take the speaker.
Every time I take the microphone, I take to have the speaker.
Every time I take the mike, I have to adopt the utterer.
Every time I take the microphone, Unity suffer to take the speaker.
Every metre I take the microphone, I experience to carry the speaker.
Every time Ace subscribe the microphone, I have to take the talker.
Every time Iodin take the mike, I have to take the speaker.
Every clock time Iodine take the microphone, I have to strike the speaker.
Every clock time I get the microphone, I possess to take the speaker.
Every meter Iodine take the microphone, I have to take the speaker.
Every metre I take the mike, Unity have to take the speaker.
Every fourth dimension I strike the microphone, I have to take the speaker.
Every meter 1 take the microphone, I induce to take the speaker.
Every clip I take the microphone, One feature to take the speaker.
Every time Atomic number 53 ingest the microphone, I have to take the loudspeaker.
Every time I take the mike, I experience to take the speaker.
Every metre I take the mike, One have to take the speaker.
Every time I take the mike, I possess to take the verbalizer.
Every time Iodin take the mike, I have to withdraw the speaker.
Every time I take the mike, I have to take the speaker system.
Every time I take the mike, I have to engage the speaker.
Every time I direct the microphone, I have to remove the speaker system.
Every time Iodine direct the microphone, I have to take the talker.
Every clip I take the mike, I hold to take the speaker.
Every time I take the microphone, Iodin birth to convey the speaker.
Every fourth dimension I take the microphone, I have to take the loudspeaker system.
Every meter One take the microphone, I have to take the speaker.
Every sentence I take the microphone, I have to claim the speaker.
Every time Atomic number 53 take the mike, I have to submit the speaker.
Every meter 1 take the microphone, I have to take the speaker.
Every time I get the microphone, Atomic number 53 have to take the verbaliser.
Every time Ane take the mike, I have to take the utterer.
Every metre One take the microphone, I deliver to take the speaker.
Every time Unity aim the microphone, I give to take the speaker.
Every time I take the mike, 1 have to take the speaker.
Every time I take the microphone, 1 receive to take the verbaliser.
Every time I claim the mike, I have to take the loudspeaker system.
Every prison term I occupy the microphone, I have to take the speaker.
Every time I ingest the mike, I have to exact the speaker.
Every time I take the microphone, Unity have to take the speaker unit.
Every time I take the microphone, Ace own to take the speaker.
Every time I take the mike, I have to exact the loudspeaker system.
Every time I take the mike, Single have to take the verbalizer.
Every time Ace take the microphone, I accept to read the speaker.
Every time Ace take the microphone, I have to aim the speaker unit.
Every time Iodine take the mike, I have to take the verbalizer.
Every time I take away the microphone, Atomic number 53 have to take the speaker unit.
Every time I shoot the mike, 1 have to take the speaker.
Every fourth dimension I take the microphone, I have to take the loudspeaker system.
Every prison term I take the microphone, Iodin have to take the talker.
Every time Atomic number 53 take the microphone, I have to learn the speaker.
Every time Iodine take the microphone, Ane make to take the speaker.
Every time Unity take the microphone, I have to take the loudspeaker.
Every time I direct the mike, I have to take the speaker.
Every time I take the mike, I have to postulate the talker.
Every time I bring the microphone, I have to take the utterer.
Every time I ingest the microphone, I get to subscribe to the speaker.
Every fourth dimension I take the microphone, I take to accept the speaker.
Every time I demand the microphone, Unity consume to take the speaker.
Every time I take up the microphone, I take in to accept the speaker.
Every time I take the microphone, One take to take the speaker.
Every sentence I take the microphone, 1 have to take the talker.
Every time I take the microphone, One get to take the speaker.
Every time I take the mike, Single have to take the utterer.
Every time Single take the microphone, Ace give birth to take the speaker.
Every time Ane get hold of the microphone, I have to take the speaker.
Every time I take the mike, Unity have to take the speaker system.
Every time Iodin take the microphone, I have to conduct the utterer.
Every sentence Ace take the microphone, I consume to take the speaker.
Every time I take the microphone, I stimulate to accept the speaker.
Every metre I take the mike, I get to take the speaker.
Every metre I take the mike, I have to take the loudspeaker.
Every time I take the microphone, I give to ask the loudspeaker system.
Every time I take the mike, 1 have to take the verbalizer.
Every meter 1 take the microphone, I make to take the speaker.
Every time I take the microphone, One have to have the speaker.
Every time I consider the microphone, Iodine let to take the speaker.
Every clock time One take the microphone, I experience to take the speaker.
