# Supplementary material for: Attention-aware with stacked embedding for sentiment analysis of student feedback through deep learning techniques
Source: PeerJ Comput Sci. 2024 Sep 2;10:e2283. doi: 10.7717/peerj-cs.2283 (PMC11419625; doi:10.7717/peerj-cs.2283)
Supplement: Supplemental Information 2 [file peerj-cs-10-2283-s002.zip › UIT-VSFC/agumented text/test (36).xlsx]

## Sheet: welcome
it their money, they can use it if they require, information technology not their error other hoi polloi are poor, not to mention the tax they contribute to the country is enough to call in information technology construction.
its their money, they can use it if they require, its non their fault other people are poor, non to mention the revenue enhancement they contribute to the country is decent to hollo it construction.
its their money, they can use it if they need, its non their geological fault other masses are poor, not to mention the tax they conduce to the commonwealth is enough to call information technology construction.
its their money, they can use information technology if they desire, its not their fault other mass be poor, non to mention the tax they impart to the country is adequate to call it construction.
its their money, they can employ it if they want, its not their defect other people are poor, not to bring up the taxation they contribute to the land is enough to call information technology construction.
information technology their money, they can use it if they want, its non their fault early people are poor, not to mention the tax they bring to the country is enough to phone it mental synthesis.
its their money, they can use information technology if they desire, its non their fault other people be poor, non to cite the taxation they contribute to the country is enough to call it construction.
its their money, they can use information technology if they want, information technology not their error early people are poor, non to mention the tax they contribute to the country live enough to call it mental synthesis.
it their money, they toilet utilize it if they want, its not their fault former mass are poor, not to mention the tax they contribute to the res publica is enough to call it structure.
its their money, they can use it if they want, its not their fault former people are inadequate, not to mention the taxation they put up to the country follow enough to squall information technology construction.
its their money, they buttocks use information technology if they want, its not their fault former people are poor, non to cite the tax they contribute to the country personify enough to call it building.
it their money, they can expend it if they want, its non their fault other people are poor, not to mention the tax they contribute to the country is enough to bid information technology twist.
its their money, they can use it if they want, its non their error other people are poor, non to observe the tax they bestow to the res publica is enough to call it building.
information technology their money, they can utilize information technology if they want, its not their fault other people are poor, not to mention the tax they bestow to the country be enough to call information technology building.
its their money, they bum use it if they want, information technology not their fault other masses are pathetic, not to mention the revenue enhancement they contribute to the country is enough to call it construction.
information technology their money, they can use it if they want, its not their fault other people are poor, not to mention the tax they contribute to the country is enough to name information technology structure.
its their money, they lav use it if they want, its not their fault other people be poor, not to mention the tax they conduce to the state be adequate to call it construction.
its their money, they bottom apply information technology if they want, its not their fault other people are poor, not to mention the tax they contribute to the area be enough to call it construction.
information technology their money, they can use it if they desire, it not their break other people make up pathetic, not to mention the tax they contribute to the nation is enough to ring it construction.
its their money, they can utilize it if they want, its not their fault other the great unwashed are pitiable, not to mention the tax they contribute to the country is decent to call it construction.
its their money, they can use it if they require, its not their defect other people are poor, non to mention the tax they contribute to the area is enough to promise information technology construction.
its their money, they can use it if they desire, it non their mistake other people make up poor, not to mention the tax they contribute to the country is enough to call it construction.
its their money, they can use information technology if they want, its non their demerit other multitude be poor, not to mention the tax they kick in to the country is enough to call information technology construction.
its their money, they can use information technology if they need, its non their fault other people comprise poor, not to advert the tax they contribute to the country is enough to call it building.
its their money, they fanny use it if they need, its not their fault other people be poor, non to cite the revenue enhancement they contribute to the country is enough to call information technology construction.
its their money, they can utilise it if they need, its non their geological fault other people are poor, not to mention the tax they contribute to the country is decent to call information technology construction.
its their money, they can use it if they want, its not their fracture other people are inadequate, non to cite the tax they contribute to the country follow enough to call it construction.
its their money, they can use it if they want, its not their fracture early multitude are pitiable, not to mention the tax they contribute to the country is enough to call it construction.
its their money, they rear use it if they want, its not their fault early people are poor, not to advert the tax they give to the land live enough to call it mental synthesis.
its their money, they can use information technology if they want, information technology not their fracture early mass are poor, not to mention the revenue enhancement they contribute to the country is enough to call it construction.
its their money, they can practice it if they want, it not their fault other people are poor, non to note the tax they contribute to the country is decent to call it construction.
its their money, they can utilize it if they want, its not their fault other hoi polloi are pitiable, not to observe the tax they contribute to the area be enough to call it construction.
information technology their money, they backside apply it if they want, its not their mistake other people are poor, not to mention the taxation they put up to the country is enough to call it structure.
information technology their money, they tooshie employ it if they want, its not their fault other people are poor, non to cite the revenue enhancement they contribute to the country is enough to phone it construction.
its their money, they can use information technology if they want, its not their fault other the great unwashed are poor, not to mention the taxation they put up to the country comprise decent to call it building.
its their money, they tooshie use information technology if they want, its non their fault other hoi polloi are poor, not to mention the taxation they contribute to the country is enough to anticipate it construction.
its their money, they can use it if they require, its not their fault former people are misfortunate, not to mention the tax they contribute to the country is enough to prognosticate information technology construction.
information technology their money, they can use it if they require, information technology not their fault other people are poor, not to mention the taxation they conduce to the country be decent to call it construction.
its their money, they can use it if they desire, it not their fault early the great unwashed are hapless, not to mention the tax they contribute to the country is enough to call it construction.
its their money, they can use information technology if they desire, its not their fault other people are pathetic, not to mention the revenue enhancement they contribute to the country cost enough to call information technology construction.
its their money, they can use it if they need, its non their fault other people are inadequate, not to note the tax they kick in to the country is enough to scream information technology construction.
its their money, they hindquarters use it if they want, its non their fault other people are poor, non to cite the tax they contribute to the country be enough to call information technology building.
its their money, they can use it if they need, its not their fault other the great unwashed are poor, not to mention the tax they lend to the country is decent to call information technology mental synthesis.
its their money, they can use it if they desire, its not their fault early citizenry comprise poor, not to cite the tax they contribute to the country is adequate to call information technology construction.
its their money, they can apply it if they want, information technology not their fault early people are poor, not to bring up the tax they contribute to the area is decent to call it construction.
its their money, they can practice it if they want, it non their fault former multitude are inadequate, not to name the tax they contribute to the country is decent to call it construction.
information technology their money, they can use it if they require, its not their fault former the great unwashed are poor, non to mention the taxation they contribute to the state is decent to call it structure.
its their money, they can use it if they need, it non their fault other people be poor, not to mention the tax they contribute to the state is decent to name it construction.
its their money, they can use it if they want, its non their error other people are wretched, not to mention the taxation they impart to the res publica is enough to call it expression.
its their money, they can employ it if they need, its non their fault other people are hapless, not to mention the tax they lend to the rural area comprise enough to call it construction.
its their money, they buns apply information technology if they want, its non their mistake other people are poor, not to mention the taxation they impart to the country is decent to call it construction.
its their money, they can use information technology if they want, its not their demerit other people are poor, not to mention the tax they contribute to the land is decent to call information technology building.
its their money, they can expend it if they need, its not their fault other people are miserable, not to mention the tax they contribute to the country is enough to call information technology grammatical construction.
it their money, they can use it if they want, its not their defect other multitude embody inadequate, not to mention the tax they contribute to the country is enough to call information technology construction.
its their money, they force out use it if they require, its not their faulting other citizenry are poor, not to mention the tax they contribute to the country is decent to call information technology grammatical construction.
it their money, they can use it if they require, its not their fault early masses are poor, not to mention the tax they contribute to the country is enough to call it building.
its their money, they can use it if they desire, its not their fault other people be poor, not to mention the taxation they contribute to the commonwealth live enough to shout it construction.
its their money, they can apply information technology if they need, its not their fault early people are poor, not to mention the tax they contribute to the commonwealth is enough to call it construction.
information technology their money, they can use it if they want, its non their fault other people are inadequate, not to mention the tax they give to the country is adequate to call it structure.
it their money, they can use it if they want, its non their fault other masses are pitiable, not to mention the taxation they contribute to the country be enough to call it construction.
it their money, they can use it if they want, it not their fault other people are poor, not to mention the tax they lead to the area is enough to hollo information technology building.
its their money, they can use it if they want, its not their fault other hoi polloi are poor, non to bring up the tax they contribute to the country is adequate to name information technology construction.
information technology their money, they can employ information technology if they need, its not their mistake other citizenry are poor, not to mention the tax they contribute to the country be enough to call it construction.
its their money, they tush use it if they desire, information technology not their error former people are poor, not to mention the tax they contribute to the body politic is enough to call it building.
information technology their money, they lav use information technology if they want, its not their fault other people are piteous, not to mention the taxation they contribute to the country follow enough to shout information technology construction.
its their money, they can utilize it if they want, its not their fault former citizenry are poor, not to observe the revenue enhancement they contribute to the country is enough to squall it construction.
its their money, they can apply it if they want, its non their fault other citizenry be poor, not to cite the tax they contribute to the country be enough to call it construction.
its their money, they can use it if they want, its non their error other people are poor, not to mention the revenue enhancement they contribute to the country exist enough to call it construction.
its their money, they terminate habituate it if they need, its not their fault other people are inadequate, not to cite the tax they contribute to the country is decent to call it construction.
information technology their money, they can use information technology if they desire, its not their break other people comprise poor, non to mention the tax they contribute to the state is enough to call it construction.
its their money, they can habituate it if they want, its not their break other hoi polloi are poor, not to mention the tax they contribute to the country be decent to call it construction.
it their money, they can use it if they want, its non their fault other hoi polloi are poor, not to mention the tax they add to the country is decent to forebode it building.
information technology their money, they can utilise it if they want, its not their fault other people are poor, non to mention the tax they contribute to the country is adequate to call information technology grammatical construction.
its their money, they nates use information technology if they want, its non their fault other multitude are poor, non to name the tax they bestow to the country follow decent to call it construction.
its their money, they can expend information technology if they want, its not their fault early people be short, not to mention the taxation they contribute to the country is enough to call it construction.
its their money, they behind use information technology if they want, its non their fault early people are poor, not to mention the taxation they contribute to the country is enough to telephone it construction.
its their money, they buns use it if they want, its non their shift other citizenry are poor, not to refer the revenue enhancement they contribute to the land is enough to call it structure.
its their money, they can use information technology if they want, its not their fracture other people are poor, not to mention the taxation they contribute to the country exist adequate to call it construction.
information technology their money, they can use it if they want, it not their fault other the great unwashed are poor, non to mention the tax they contribute to the rural area is enough to call it building.
its their money, they rear use information technology if they desire, its not their fracture former people are pitiful, not to mention the tax they contribute to the country is enough to yell it expression.
its their money, they can use it if they desire, its not their fault other citizenry are poor, not to mention the revenue enhancement they contribute to the country is enough to call information technology construction.
it their money, they fanny use it if they want, its not their fault other people embody poor, not to mention the tax they put up to the rural area is decent to call it construction.
its their money, they can use it if they want, it not their fault former people be poor, not to mention the tax they give to the land be enough to call it mental synthesis.
it their money, they give notice use information technology if they want, its not their fault other people are poor, not to mention the revenue enhancement they give to the country is enough to forebode it construction.
it their money, they can use it if they want, information technology not their shift other citizenry are poor, non to mention the tax they contribute to the country is enough to call it grammatical construction.
its their money, they can use it if they want, its not their fault other people are hapless, not to observe the tax they contribute to the country is adequate to call it grammatical construction.
its their money, they can practice it if they want, it not their fault other hoi polloi are poor, not to mention the tax they contribute to the country is enough to call information technology mental synthesis.
its their money, they can use information technology if they want, its not their fault other multitude are poor, not to mention the taxation they put up to the country is adequate to call in information technology construction.
its their money, they can use it if they desire, its non their fault other people equal poor, non to mention the taxation they contribute to the country is adequate to call it expression.
its their money, they arse apply it if they need, its non their fault other people are poor, not to mention the revenue enhancement they contribute to the country personify decent to call it grammatical construction.
information technology their money, they send away use information technology if they want, its not their fault other people be pathetic, non to cite the tax they contribute to the country is enough to send for it construction.
its their money, they can use information technology if they want, its not their flaw other the great unwashed are pathetic, not to cite the tax they contribute to the country personify enough to call information technology construction.
it their money, they can use it if they want, its not their break other people are pathetic, not to bring up the revenue enhancement they add to the country is enough to call it construction.
its their money, they can use it if they want, its not their fault other people are poor, not to mention the taxation they bring to the country follow enough to cry information technology construction.
it their money, they can use information technology if they want, information technology not their fault other people are pathetic, non to mention the tax they contribute to the country cost enough to call information technology construction.
its their money, they can expend it if they want, its not their fault former masses are pitiful, not to mention the tax they contribute to the country is adequate to call information technology construction.
it their money, they can utilize it if they want, its non their fault early people are poor, not to mention the tax they give to the country is decent to promise it construction.
its their money, they can expend information technology if they desire, its not their fault other people are poor, not to mention the tax they contribute to the country is enough to bid it construction.
its their money, they can use information technology if they want, its non their faulting early people exist poor, non to mention the tax they contribute to the commonwealth is enough to call information technology construction.
its their money, they can use it if they want, it not their demerit other people are poor, non to name the tax they contribute to the country is enough to call in it grammatical construction.
its their money, they terminate use information technology if they desire, its not their fault other people are poor, not to mention the tax they contribute to the country follow adequate to call it construction.
its their money, they can use it if they want, its non their fault other multitude are poor, non to name the tax they contribute to the country is enough to scream it construction.
its their money, they can apply information technology if they desire, its not their fault early people be poor, not to mention the tax they contribute to the country be decent to foretell it construction.
its their money, they can use it if they want, its not their fault early masses be poor, not to mention the tax they contribute to the country be enough to call it construction.
its their money, they put up use it if they want, its not their fault other people be poor, non to mention the taxation they put up to the country is enough to call information technology mental synthesis.
its their money, they can utilize it if they want, it not their fault other people equal pathetic, not to mention the taxation they contribute to the res publica is enough to call it construction.
its their money, they derriere use it if they want, it not their fault other people are pathetic, not to note the tax they contribute to the country is enough to call it construction.
information technology their money, they arse use it if they want, its non their mistake former multitude are poor, not to cite the tax they contribute to the commonwealth is enough to call it construction.
its their money, they throne use it if they want, its not their flaw other the great unwashed are poor, not to mention the tax they contribute to the land is adequate to shout out it construction.
it their money, they tin habituate it if they want, its not their fault former people are poor, not to mention the revenue enhancement they contribute to the land is enough to call it construction.
information technology their money, they fire use it if they want, information technology not their fault former people be poor, non to mention the tax they contribute to the country is enough to call it construction.
information technology their money, they can use it if they desire, its not their break other citizenry are poor, non to mention the tax they contribute to the country is enough to call it construction.
information technology their money, they can use it if they want, its not their fault other people be poor, not to mention the tax they add to the country is enough to call information technology construction.
its their money, they can use information technology if they want, its non their fault other multitude are poor, not to mention the tax they conduce to the state is enough to call it construction.
it their money, they can employ it if they want, its not their error other the great unwashed live poor, not to mention the tax they contribute to the state is adequate to call it construction.
its their money, they can apply information technology if they want, its non their fault former people are wretched, not to mention the tax they lend to the country is enough to call it construction.
its their money, they can use it if they want, its not their break early people are poor, not to note the taxation they contribute to the country is decent to call information technology building.
its their money, they lavatory use it if they want, it not their fault early people are poor, non to mention the tax they contribute to the rural area is enough to call it construction.
its their money, they seat use it if they want, its not their fault other masses be wretched, not to refer the tax they contribute to the country be enough to call it construction.
its their money, they can use it if they need, its not their fault other people are short, not to mention the tax they give to the res publica is enough to call off it construction.
its their money, they fanny use it if they need, its not their fault other people are poor, non to name the taxation they put up to the country is enough to call it construction.
its their money, they can use information technology if they want, its not their fault other people are poor, non to mention the tax they contribute to the state is adequate to call it mental synthesis.
its their money, they derriere apply information technology if they want, it not their fault other people are pathetic, not to cite the tax they give to the country embody enough to call it construction.
its their money, they can employ it if they want, information technology not their fault other people are short, non to mention the taxation they contribute to the country is enough to shout out it construction.
its their money, they tail end use information technology if they want, its non their fault other people be poor, not to mention the tax they contribute to the nation be enough to call it construction.
it their money, they can use information technology if they want, its non their fault other people are poor, not to remark the tax they contribute to the land cost adequate to send for it construction.
it their money, they can use it if they want, its not their error other people are pitiable, not to advert the revenue enhancement they contribute to the country is enough to call information technology construction.
it their money, they can use information technology if they want, its not their fault other people be pitiful, not to note the revenue enhancement they contribute to the country is adequate to call it construction.
its their money, they can use it if they require, its not their fault other people are poor, non to mention the tax they contribute to the country is enough to call information technology construction.
information technology their money, they can apply it if they want, its not their error former people make up misfortunate, not to mention the tax they bestow to the country is enough to call it construction.
its their money, they bottom use information technology if they want, its not their faulting other people are poor, non to mention the tax they contribute to the country is enough to call information technology construction.
its their money, they can practice it if they want, information technology not their fault other people are miserable, not to cite the tax they give to the country is enough to call information technology construction.
it their money, they can use information technology if they need, its not their fault other people are poor, not to mention the tax they contribute to the nation is decent to foretell it construction.
its their money, they can use it if they want, its not their fault other people are poor, not to mention the taxation they contribute to the state is enough to anticipate information technology expression.
its their money, they can use it if they want, information technology non their fault other people are poor, not to mention the tax they contribute to the nation be enough to holler it mental synthesis.
its their money, they can use it if they want, information technology non their shift other people be poor, non to mention the tax they contribute to the country is enough to call information technology twist.
information technology their money, they can use information technology if they want, information technology non their shift other citizenry constitute poor, not to mention the tax they contribute to the country is enough to call it construction.
information technology their money, they can practice it if they need, its non their fault other people are pathetic, not to mention the revenue enhancement they impart to the nation is enough to call it construction.
its their money, they can expend it if they want, its not their demerit early people be poor, not to cite the tax they contribute to the country is decent to call it construction.
its their money, they can use it if they want, its not their fault former hoi polloi are poor, not to note the tax they contribute to the commonwealth is enough to bid it structure.
information technology their money, they can buoy use it if they want, it not their defect early people be poor, not to name the tax they contribute to the country is enough to call it building.
it their money, they can utilize it if they want, it not their error other the great unwashed embody poor, not to mention the tax they contribute to the country is enough to visit information technology construction.
it their money, they can use information technology if they want, its not their fault other mass are poor, not to mention the tax they bring to the country be adequate to call it construction.
it their money, they can use information technology if they want, its not their fault other people live poor, not to mention the taxation they contribute to the country is enough to call up it grammatical construction.
it their money, they can employ it if they want, its not their flaw other people are poor, non to mention the tax they contribute to the country follow enough to predict it construction.
its their money, they can use it if they need, its non their fault other people are pathetic, non to mention the tax they add to the country is enough to cry it expression.
its their money, they can use it if they want, its not their fault early mass are poor, not to mention the taxation they give to the area is enough to call it building.
it their money, they can use information technology if they need, information technology not their fracture other people be poor, not to mention the tax they contribute to the country is decent to call off it construction.
it their money, they behind apply it if they want, information technology not their fault other multitude are poor, not to mention the tax they bring to the country be enough to call it mental synthesis.
its their money, they can use it if they want, its non their fault other people are poor, not to bring up the revenue enhancement they lead to the country be enough to call it construction.
it their money, they can apply it if they require, its not their fault other citizenry are poor, not to mention the taxation they contribute to the area is enough to name it construction.
its their money, they can practice information technology if they need, its non their fault other people are poor, not to bring up the revenue enhancement they contribute to the country is enough to shout it construction.
its their money, they can use information technology if they want, its not their fault former people be poor, not to mention the tax they contribute to the country is enough to foretell information technology building.
information technology their money, they can use information technology if they want, its not their fault other people cost short, not to mention the tax they contribute to the country is decent to shout it construction.
its their money, they can use it if they want, its non their error other people be pitiable, non to mention the tax they contribute to the land make up enough to call information technology construction.
it their money, they can buoy employ information technology if they want, its not their fault other the great unwashed are wretched, not to mention the tax they contribute to the country is enough to call it construction.
its their money, they can use it if they want, its not their shift early the great unwashed are poor, not to mention the tax they contribute to the country is enough to call information technology construction.
its their money, they can use it if they require, its not their fault other people are poor, not to name the revenue enhancement they kick in to the country be adequate to call information technology construction.
its their money, they can use information technology if they want, its non their fault other people are inadequate, not to mention the tax they contribute to the country is enough to scream information technology construction.
it their money, they backside apply it if they require, its not their error other people are poor, not to mention the tax they impart to the country is enough to call information technology construction.
its their money, they displace use information technology if they want, its not their defect former people personify poor, not to mention the tax they contribute to the country is adequate to anticipate it construction.
it their money, they can use it if they want, it not their fault other people be poor, not to mention the tax they give to the res publica is adequate to bid information technology construction.
its their money, they can use it if they desire, its not their fault early people are poor, not to mention the taxation they contribute to the country represent enough to name information technology construction.
its their money, they dismiss use information technology if they desire, its not their geological fault other people are poor, not to note the tax they contribute to the country is enough to call it construction.
its their money, they can employ information technology if they want, information technology not their error other people cost poor, not to mention the tax they chip in to the country is enough to call it construction.
information technology their money, they can use it if they want, its not their fault other the great unwashed are poor, not to mention the tax they kick in to the nation be enough to call it construction.
its their money, they can use information technology if they want, its not their fault other people are poor, not to advert the taxation they conduce to the country is enough to yell it construction.
its their money, they can use information technology if they want, its not their fault other people are poor, not to note the tax they contribute to the state is enough to telephone information technology construction.
its their money, they can use it if they want, it not their fault former people are poor, not to cite the tax they lend to the country represent enough to scream information technology construction.
its their money, they can employ information technology if they want, it not their fault other people are poor, non to mention the tax they contribute to the land is enough to call it twist.
it their money, they can use it if they want, it non their fault other people are poor, not to mention the taxation they contribute to the country follow enough to predict information technology construction.
information technology their money, they can use information technology if they want, its not their fault other people be poor, not to mention the tax they contribute to the country is enough to call it grammatical construction.
it their money, they can use it if they want, its non their fault former hoi polloi are wretched, not to mention the revenue enhancement they chip in to the country is adequate to call it construction.
its their money, they can utilize it if they desire, its not their fault other people embody poor, not to advert the tax they contribute to the land be enough to call it construction.
its their money, they posterior use information technology if they want, its not their faulting other people are poor, not to mention the tax they contribute to the country is adequate to call information technology building.
its their money, they can use it if they want, its not their fault other people are poor, not to bring up the taxation they contribute to the country is enough to holler information technology building.
its their money, they can use it if they want, its non their fault other people are pitiful, not to mention the tax they give to the land is adequate to call off it construction.
its their money, they pot use it if they desire, its not their fault other people are poor, not to advert the revenue enhancement they contribute to the state is enough to call information technology construction.
its their money, they can habituate it if they want, its not their fault other people are poor, not to mention the taxation they kick in to the country is adequate to forebode information technology construction.
its their money, they can use it if they desire, its not their break other people are poor, not to mention the tax they contribute to the nation is enough to cry it mental synthesis.
its their money, they can practice it if they want, its not their fault other people are pitiful, not to mention the tax they kick in to the country is enough to call information technology mental synthesis.
its their money, they can apply it if they desire, its not their defect early people be poor, not to mention the tax they contribute to the country is decent to call it construction.
its their money, they stool employ information technology if they want, its non their fault other people are poor, not to mention the tax they put up to the commonwealth is adequate to call information technology construction.
its their money, they can use it if they want, its not their break other masses are poor, non to cite the tax they bestow to the country is enough to call it expression.
its their money, they can use it if they want, its not their fault other people be poor, not to name the tax they give to the res publica is enough to call information technology expression.
its their money, they can use it if they need, its not their fault other people are pitiable, not to name the tax they conduce to the country be enough to call information technology construction.
its their money, they can use information technology if they need, its not their fault other people be poor, not to mention the tax they lend to the land is enough to foretell it expression.
its their money, they backside use it if they want, its not their demerit other people follow poor, non to cite the tax they contribute to the body politic is enough to call it construction.
its their money, they can expend it if they require, its not their fault other people follow poor, non to mention the tax they contribute to the country is adequate to call it grammatical construction.
its their money, they can use information technology if they want, its not their fault other people be poor, non to mention the tax they impart to the country is enough to scream it twist.
its their money, they seat utilize information technology if they desire, its non their fault former people are poor, not to remark the revenue enhancement they contribute to the country is enough to call it construction.
information technology their money, they can use it if they desire, its non their fault other people are poor, not to mention the tax they contribute to the country is adequate to bid it structure.
its their money, they send away use it if they want, information technology not their fault other people are pitiable, not to mention the tax they contribute to the country personify adequate to call it grammatical construction.
its their money, they can use it if they want, its not their geological fault former people are poor, non to mention the tax they contribute to the country is adequate to call information technology construction.
its their money, they can use it if they desire, its not their fault other people be poor, non to refer the tax they contribute to the country exist enough to call it construction.
information technology their money, they can use it if they want, its non their fault early people are poor, non to mention the tax they lead to the state is enough to send for information technology construction.
its their money, they bum use information technology if they want, its not their fault other people be poor, not to mention the taxation they lead to the country is enough to call it mental synthesis.
its their money, they can utilize information technology if they require, its not their fault other citizenry are poor, not to cite the tax they contribute to the rural area exist enough to call it construction.
its their money, they can use it if they want, it not their fault other people are poor, non to mention the tax they contribute to the country is decent to call it building.
its their money, they behind employ it if they want, it not their fault other hoi polloi are short, non to advert the tax they put up to the country is decent to call it construction.
its their money, they tail end use it if they want, it not their fault other people are piteous, non to mention the tax they contribute to the country live adequate to call it construction.
its their money, they tush use it if they want, its non their fault other people be poor, not to mention the taxation they conduce to the country is enough to call information technology construction.
its their money, they john use it if they require, its not their fault other people are poor, not to mention the revenue enhancement they contribute to the country is adequate to squall information technology construction.
its their money, they can use information technology if they want, its not their fracture other masses are poor, not to bring up the tax they contribute to the area is enough to call it construction.
its their money, they can practice it if they require, it not their fault other mass make up poor, not to mention the tax they contribute to the country is enough to call it construction.
its their money, they can use information technology if they want, its not their fault other people are poor, not to mention the tax they lend to the state is enough to call in information technology construction.
its their money, they can use it if they require, its not their fault former people are poor, not to mention the revenue enhancement they impart to the country represent enough to yell it structure.
its their money, they can use it if they need, its non their fault other people are poor, not to mention the tax they contribute to the land is adequate to call off it construction.
its their money, they hind end use it if they need, it non their fault other people embody poor, not to mention the tax they contribute to the country is enough to call it grammatical construction.
its their money, they can use information technology if they need, it not their fault other people are poor, not to mention the tax they give to the country is enough to foretell information technology construction.
its their money, they can apply information technology if they want, its non their fault other people are wretched, not to mention the tax they contribute to the country is enough to scream it building.
its their money, they can use it if they require, its non their error other mass are misfortunate, not to mention the tax they give to the country is enough to call information technology construction.
its their money, they can apply information technology if they want, its not their error other people are poor, not to advert the taxation they contribute to the country be enough to prognosticate it structure.
information technology their money, they can use it if they want, it not their geological fault early people are pitiful, not to mention the tax they lend to the country be enough to call it construction.
its their money, they give the axe use information technology if they need, it not their fault other people are pitiable, non to mention the tax they contribute to the country is enough to call it construction.
its their money, they can utilise information technology if they want, its not their fault former people are poor, not to mention the tax they contribute to the country be decent to call information technology structure.
its their money, they can use it if they want, its non their faulting early people be miserable, not to mention the tax they contribute to the country is enough to call it construction.
its their money, they can use information technology if they want, its non their shift other people be poor, not to mention the tax they contribute to the country be decent to call in it construction.
it their money, they can use it if they desire, its not their geological fault other people are pitiable, non to mention the tax they contribute to the land be enough to call it construction.
it their money, they can apply it if they desire, its not their fault other the great unwashed are poor, not to mention the tax they contribute to the country is enough to call it construction.
its their money, they can use information technology if they want, its not their fault other people are poor, non to mention the tax they conduce to the state is enough to call up it grammatical construction.
its their money, they put up apply it if they need, its not their demerit other people live poor, not to mention the revenue enhancement they contribute to the area is adequate to call it construction.
its their money, they can use it if they want, its non their defect other citizenry are poor, non to mention the tax they bring to the country is enough to call information technology construction.
its their money, they can use it if they desire, its not their flaw other people are poor, non to mention the tax they contribute to the country is enough to call it mental synthesis.
it their money, they force out utilise information technology if they need, its not their fault other people live poor, not to mention the revenue enhancement they contribute to the country is enough to address it construction.
its their money, they pot use it if they desire, its non their fault other people are poor, not to mention the tax they contribute to the country cost enough to call information technology construction.
it their money, they can use information technology if they desire, it not their fault other people be hapless, not to mention the tax they contribute to the country is decent to call it construction.
its their money, they fanny use it if they want, its non their fault former masses are poor, non to cite the tax they conduce to the country is decent to call it construction.
its their money, they rump use information technology if they want, its non their defect other people be poor, not to mention the tax they contribute to the country follow enough to anticipate it construction.
information technology their money, they can use it if they want, its non their fault former people are pathetic, not to mention the taxation they contribute to the country be enough to call it construction.
its their money, they give notice use it if they want, its non their fracture other multitude are poor, non to mention the tax they contribute to the country equal enough to call information technology construction.
information technology their money, they fundament practice it if they want, its not their fault other citizenry are short, not to refer the tax they contribute to the country is enough to call it construction.
its their money, they can habituate it if they want, its not their fault other people follow poor, not to mention the revenue enhancement they contribute to the nation is enough to hollo information technology construction.
its their money, they stern apply it if they require, its not their fault other multitude be miserable, not to mention the tax they contribute to the land is enough to call it construction.
its their money, they can apply it if they want, information technology non their fault other the great unwashed are poor, not to name the tax they contribute to the country is enough to call it construction.
it their money, they can use it if they want, information technology non their fault other people are poor, non to mention the revenue enhancement they contribute to the country is decent to call it structure.
information technology their money, they can use information technology if they want, its not their error other hoi polloi are poor, not to mention the tax they contribute to the country be enough to call it construction.
it their money, they can use it if they want, it not their fault other people be poor, not to advert the tax they lead to the country is decent to call it construction.
its their money, they ass expend information technology if they want, its not their fault early people be poor, not to mention the revenue enhancement they contribute to the area is enough to call it construction.
it their money, they derriere use information technology if they need, it not their fault other people are poor, not to bring up the tax they contribute to the land is decent to call it construction.
information technology their money, they can utilize it if they want, its not their break early people are short, not to mention the taxation they contribute to the country is enough to call information technology construction.
information technology their money, they can use it if they want, it not their fault other the great unwashed are pathetic, not to mention the revenue enhancement they contribute to the country is enough to anticipate information technology structure.
its their money, they can habituate information technology if they desire, it not their fault other people are pitiful, non to mention the tax they contribute to the nation is enough to call it construction.
its their money, they rear end employ information technology if they want, its not their fracture other people make up poor, not to mention the taxation they contribute to the country is decent to call it construction.
its their money, they can use information technology if they want, its non their defect other people constitute poor, non to mention the tax they contribute to the country be enough to call it construction.
its their money, they butt utilise it if they want, its not their fault other mass represent poor, non to advert the revenue enhancement they put up to the country is enough to ring it construction.
its their money, they keister use it if they want, its not their defect other multitude are poor, not to mention the tax they lend to the country be decent to call information technology construction.
information technology their money, they can use it if they want, it not their fault other people are poor, not to observe the taxation they conduce to the country is enough to call information technology structure.
its their money, they can use it if they want, its not their fault other people be poor, not to refer the revenue enhancement they contribute to the state be enough to call in it construction.
its their money, they can use it if they want, its non their fault early the great unwashed follow miserable, not to refer the tax they contribute to the country is decent to call it construction.
its their money, they ass employ it if they want, its not their fault other people are poor, non to observe the tax they contribute to the country is enough to anticipate information technology construction.
it their money, they tooshie use information technology if they want, its not their faulting other the great unwashed live poor, not to mention the tax they contribute to the country is enough to call in it building.
it their money, they throne use it if they want, its not their fault other people are poor, not to note the tax they lend to the country be enough to call information technology grammatical construction.
its their money, they tin apply it if they want, its not their fracture other people are poor, not to mention the revenue enhancement they contribute to the country is enough to call it mental synthesis.
its their money, they can use information technology if they need, its not their fault early the great unwashed comprise inadequate, not to mention the tax they put up to the country is enough to call it construction.
its their money, they can use it if they want, information technology non their flaw other people are poor, non to mention the tax they put up to the body politic is enough to prognosticate information technology construction.
its their money, they give the axe use it if they want, its non their fault former people are poor, non to mention the tax they contribute to the state is decent to call it construction.
its their money, they terminate use it if they want, its not their fault former people are pitiable, not to mention the tax they contribute to the rural area make up adequate to call information technology construction.
it their money, they terminate use it if they want, its non their faulting other people are poor, non to mention the revenue enhancement they contribute to the state is enough to call it construction.
information technology their money, they tin use it if they want, its not their fault early people be pitiable, not to mention the tax they contribute to the country is enough to call information technology building.
it their money, they can use it if they desire, its not their fault other people are poor, non to mention the tax they contribute to the nation be enough to send for it construction.
its their money, they fanny use it if they need, its not their fault early people be hapless, not to mention the tax they contribute to the country is enough to call it construction.
its their money, they give the axe use it if they want, information technology not their faulting other people are poor, not to mention the revenue enhancement they contribute to the country is enough to call information technology building.
its their money, they can use it if they want, its non their fault other people are poor, not to mention the tax they contribute to the country be enough to address information technology construction.
its their money, they can use information technology if they want, it not their fault former hoi polloi exist poor, not to mention the tax they contribute to the body politic is enough to call information technology construction.
information technology their money, they can use it if they need, it not their error former people are wretched, not to mention the tax they contribute to the country is decent to call off it construction.
its their money, they can apply it if they want, its not their mistake other people are poor, non to mention the tax they contribute to the rural area is enough to call it construction.
it their money, they tooshie use information technology if they need, its not their fault other people are poor, not to mention the tax they contribute to the country is enough to call it building.
its their money, they can use information technology if they want, its not their fault other people constitute poor, not to mention the tax they conduce to the state is enough to call information technology construction.
its their money, they john use it if they want, its not their fault former people are pitiful, not to mention the tax they contribute to the land comprise decent to predict it construction.
its their money, they can practice it if they want, its non their fault other people are wretched, not to mention the taxation they contribute to the land is enough to call it grammatical construction.
its their money, they can use it if they want, its not their fault other people are poor, not to mention the tax they chip in to the country is enough to visit information technology grammatical construction.
it their money, they can use it if they require, its not their error former mass are poor, not to mention the tax they contribute to the nation is enough to call it construction.
information technology their money, they can use it if they need, its not their fault other people are wretched, non to mention the tax they contribute to the country be enough to call it construction.
its their money, they can use information technology if they want, its not their fault former people are poor, non to mention the tax they contribute to the country is enough to call it mental synthesis.
its their money, they can use it if they desire, its not their fault other citizenry are hapless, non to advert the tax they contribute to the country is enough to call information technology construction.
its their money, they can use it if they want, its not their fault other people are poor, not to mention the tax they lend to the res publica is enough to call off it construction.
information technology their money, they crapper use it if they need, its not their faulting former masses are poor, not to mention the revenue enhancement they contribute to the country is enough to call it construction.
its their money, they rear end use information technology if they want, its not their fault other people are poor, not to advert the tax they chip in to the country make up enough to call information technology construction.
its their money, they can use it if they want, its not their geological fault other hoi polloi comprise poor, not to mention the taxation they contribute to the country is enough to promise it building.
information technology their money, they can use it if they want, it non their fault other people are poor, not to mention the taxation they contribute to the state be enough to call information technology construction.
its their money, they can use information technology if they require, information technology not their fault early mass are misfortunate, not to mention the tax they contribute to the country is enough to call it construction.
its their money, they can apply it if they require, its non their demerit other multitude are poor, non to mention the revenue enhancement they contribute to the country embody enough to call it construction.
its their money, they can use it if they need, its not their faulting early people are misfortunate, not to mention the revenue enhancement they contribute to the country be enough to call it construction.
its their money, they can use it if they want, its non their fault other people cost wretched, non to cite the tax they contribute to the country is decent to call it construction.
its their money, they seat use information technology if they want, information technology non their fault other people are poor, non to mention the tax they give to the country is enough to call it construction.
information technology their money, they can employ it if they want, its not their fault other people are poor, not to observe the tax they contribute to the rural area is adequate to call it construction.
information technology their money, they can expend information technology if they want, its not their shift former multitude are poor, not to mention the tax they contribute to the country is enough to call it construction.
its their money, they give the axe use it if they want, information technology non their fault early people be poor, not to mention the tax they bestow to the country is enough to promise it construction.
its their money, they can use it if they want, its non their fault other people are miserable, not to refer the tax they contribute to the country is adequate to holler it structure.
its their money, they seat use information technology if they want, its non their fault other people are poor, non to advert the tax they contribute to the country is enough to call it building.
information technology their money, they can employ it if they want, it non their fault other hoi polloi are poor, not to mention the tax they contribute to the country make up enough to call it building.
its their money, they can use information technology if they want, it not their flaw other people are poor, non to name the tax they contribute to the country is enough to call information technology construction.
its their money, they stern use it if they want, its not their fault early people are misfortunate, non to mention the tax they contribute to the country is enough to forebode it expression.
its their money, they force out apply information technology if they want, its not their fault former people are poor, not to mention the revenue enhancement they contribute to the country is enough to call it mental synthesis.
its their money, they can use it if they want, its non their error other the great unwashed are poor, non to mention the tax they contribute to the rural area be decent to call it construction.
its their money, they keister use information technology if they want, its not their fault other people be poor, not to mention the revenue enhancement they contribute to the country be adequate to ring it construction.
its their money, they can use it if they want, information technology non their faulting former people are poor, not to mention the revenue enhancement they contribute to the country is enough to phone it building.
it their money, they can use it if they want, its non their faulting other the great unwashed are poor, non to mention the revenue enhancement they contribute to the country is decent to call information technology construction.
its their money, they can use information technology if they want, its not their faulting early people embody poor, not to mention the tax they bring to the rural area is enough to holler information technology construction.
its their money, they can use it if they require, its not their fault other people make up piteous, non to mention the revenue enhancement they contribute to the land is enough to call information technology construction.
its their money, they can use it if they want, it not their fault former people be poor, not to mention the tax they add to the country is enough to bid it construction.
it their money, they can employ information technology if they want, its not their defect former people are poor, not to mention the tax they contribute to the state is enough to call it construction.
it their money, they give notice apply it if they want, its not their fault other people equal poor, not to mention the tax they bring to the nation is enough to call it construction.
its their money, they can use it if they require, it not their fault other people make up pitiful, not to mention the tax they bring to the country is enough to call information technology construction.
its their money, they keister use it if they require, its not their fault other people are poor, non to note the tax they contribute to the country be enough to call it construction.
its their money, they nates employ it if they want, its not their fault other citizenry are poor, non to name the revenue enhancement they contribute to the country is adequate to call it construction.
it their money, they can practice information technology if they require, information technology not their fault former people are piteous, not to mention the tax they contribute to the res publica is adequate to call it construction.
information technology their money, they can use information technology if they need, it non their fault other people be poor, not to mention the tax they contribute to the country is enough to call it construction.
its their money, they can employ it if they want, it not their fault early multitude are pitiful, non to mention the tax they contribute to the country is enough to call it construction.
its their money, they ass use information technology if they want, it non their mistake other mass be poor, not to advert the tax they contribute to the country is enough to call it construction.
its their money, they can use information technology if they want, information technology non their fault other people be misfortunate, not to mention the revenue enhancement they contribute to the land is enough to call it construction.
information technology their money, they bum use it if they want, its not their fault other people be poor, non to refer the tax they contribute to the country is adequate to call it grammatical construction.
its their money, they lav use it if they desire, its not their error former multitude be poor, not to mention the tax they contribute to the state represent enough to call it construction.
its their money, they throne use it if they want, its not their fault former people are poor, not to bring up the taxation they contribute to the country is enough to call information technology construction.
its their money, they can use it if they need, its non their fault early people represent short, not to mention the tax they contribute to the country is enough to call information technology construction.
its their money, they crapper use it if they want, it non their fault other multitude are poor, non to mention the tax they contribute to the country is decent to call it construction.
its their money, they can use it if they want, information technology not their fault other people be poor, not to mention the revenue enhancement they contribute to the country follow enough to promise it expression.
its their money, they can use it if they desire, information technology non their fault other hoi polloi are poor, non to mention the tax they contribute to the country is enough to call it construction.
its their money, they can use it if they want, its not their fault other people equal poor, not to mention the tax they contribute to the state is decent to phone it expression.
information technology their money, they can utilise it if they want, it not their fault other citizenry be poor, non to mention the tax they chip in to the country is enough to call it construction.
its their money, they can use it if they want, its not their fault other people are poor, non to note the tax they contribute to the state be enough to call it construction.
its their money, they can use information technology if they want, it not their fault early people are poor, non to observe the revenue enhancement they lead to the country is enough to call it construction.
its their money, they can habituate it if they want, its not their fault early people be misfortunate, not to refer the revenue enhancement they contribute to the country is enough to visit it construction.
its their money, they can use information technology if they want, its not their fault early mass are inadequate, not to mention the tax they contribute to the country be enough to promise it expression.
its their money, they can use it if they require, it not their fault other hoi polloi comprise poor, not to mention the tax they contribute to the country is enough to anticipate it construction.
its their money, they can expend it if they want, information technology non their fault former masses are poor, not to observe the tax they contribute to the country is enough to call information technology construction.
it their money, they can apply it if they want, information technology not their fault other people are poor, not to mention the revenue enhancement they contribute to the country is enough to call it construction.
information technology their money, they can use it if they require, its not their error other people personify poor, not to mention the tax they bring to the country is enough to call it construction.
it their money, they give notice habituate it if they want, its not their fault other people are poor, not to mention the tax they contribute to the state is enough to call information technology construction.
its their money, they can use it if they want, information technology not their mistake early people are poor, not to cite the tax they contribute to the nation is enough to call information technology structure.
information technology their money, they hind end use it if they want, it not their defect early the great unwashed are inadequate, not to mention the tax they contribute to the country is adequate to call it construction.
its their money, they can apply information technology if they want, its not their fault other people are poor, non to mention the taxation they contribute to the country is enough to call up it construction.
its their money, they john use information technology if they want, its not their fault other people comprise pitiable, not to advert the tax they contribute to the country is enough to call it construction.
its their money, they can use information technology if they need, its not their fault early people are inadequate, not to advert the tax they chip in to the country is enough to call it expression.
its their money, they tin use it if they require, it not their mistake other people are poor, not to mention the tax they contribute to the country is enough to anticipate it construction.
information technology their money, they can use it if they want, it not their fault former mass embody poor, not to mention the tax they add to the state is enough to call it construction.
its their money, they posterior use it if they desire, information technology not their fault other multitude are poor, not to mention the tax they contribute to the land is enough to call up it building.
it their money, they can use it if they want, its not their fault other people are poor, not to mention the revenue enhancement they lend to the country is enough to call it grammatical construction.
its their money, they force out employ it if they desire, its not their fault early people are poor, non to mention the tax they contribute to the country is enough to promise it structure.
its their money, they send away use it if they want, its not their fault former citizenry are poor, not to cite the taxation they contribute to the country is enough to send for it mental synthesis.
its their money, they can use information technology if they want, its not their fault other people are poor, not to mention the tax they kick in to the land is enough to call information technology construction.
its their money, they can apply information technology if they want, its not their fault other mass represent poor, non to mention the taxation they contribute to the country is enough to call it building.
information technology their money, they can use information technology if they need, its not their fault other people are poor, non to name the revenue enhancement they contribute to the country is enough to call it construction.
its their money, they displace use it if they want, its non their fault other multitude are hapless, not to mention the tax they give to the nation is enough to call it construction.
its their money, they stool use information technology if they want, its not their fault other multitude are poor, not to mention the taxation they contribute to the country is enough to call information technology construction.
its their money, they backside employ it if they want, its not their fault other people be poor, not to mention the tax they bring to the nation be enough to call it construction.
its their money, they hind end use it if they require, it not their fault other hoi polloi are pitiful, not to note the tax they contribute to the state is enough to call it construction.
its their money, they can use it if they desire, its not their fault other people are pitiable, non to mention the tax they contribute to the commonwealth is decent to shout it building.
its their money, they can use it if they want, its not their defect former the great unwashed are poor, non to mention the taxation they contribute to the country is decent to call it construction.
its their money, they lav utilise information technology if they want, its not their fault other people are poor, not to remark the tax they contribute to the country is enough to call it construction.
its their money, they can use it if they want, its not their fault other people cost miserable, not to advert the taxation they contribute to the country comprise adequate to call information technology construction.
it their money, they potty habituate it if they want, its not their fault other people are poor, not to mention the tax they contribute to the country is enough to forebode information technology construction.
information technology their money, they dismiss use it if they require, its not their fault other masses are poor, not to mention the tax they contribute to the res publica is adequate to call it construction.
its their money, they can use it if they desire, its not their fault other people be poor, non to mention the revenue enhancement they contribute to the area is enough to call it construction.
its their money, they can use information technology if they want, it not their error other the great unwashed be hapless, not to mention the tax they contribute to the country is decent to call it construction.
it their money, they rump apply it if they want, its not their break other people are poor, not to cite the tax they contribute to the country is adequate to call in it construction.
it their money, they canful use it if they desire, its not their fault other mass are hapless, non to mention the tax they bestow to the country is enough to call it construction.
its their money, they can use it if they want, its not their fault former people cost poor, not to mention the tax they contribute to the area is enough to call information technology twist.
information technology their money, they can expend it if they want, it not their fault other citizenry represent poor, not to name the tax they contribute to the country is enough to call it construction.
its their money, they can buoy use it if they desire, its not their fault other multitude are poor, non to mention the revenue enhancement they contribute to the country is decent to call it construction.
its their money, they can employ it if they desire, its non their fault other people are pitiful, not to mention the tax they contribute to the state is enough to call it construction.
information technology their money, they rump use it if they want, its not their fault former people are poor, not to mention the tax they contribute to the country is enough to call information technology construction.
information technology their money, they can utilize it if they want, its non their fault former hoi polloi be poor, not to cite the tax they contribute to the country is enough to call it twist.
its their money, they can apply it if they want, its not their fracture other people are poor, non to mention the tax they contribute to the country be enough to phone information technology construction.
its their money, they can expend it if they want, it not their fault other people are pitiable, not to mention the tax they contribute to the country is enough to promise it construction.
it their money, they can use it if they require, its not their fault other people personify piteous, not to mention the tax they contribute to the area follow enough to anticipate it construction.
its their money, they rear habituate it if they want, its not their fault other citizenry are poor, not to mention the tax they contribute to the nation is adequate to phone information technology construction.
its their money, they can use it if they want, information technology non their fault former people are pathetic, not to mention the tax they contribute to the country is decent to call it construction.
it their money, they can employ it if they want, its not their fracture other people are poor, not to remark the tax they contribute to the country is enough to call information technology building.
its their money, they can employ information technology if they desire, its not their fault former people are poor, not to mention the tax they lead to the country is enough to call it grammatical construction.
its their money, they can use it if they want, information technology not their fault other people are pitiful, not to mention the tax they contribute to the area is enough to visit information technology twist.
its their money, they can use it if they want, its not their fault early people are pathetic, not to cite the tax they contribute to the area be enough to shout it construction.
its their money, they stool use it if they want, its not their fault early people are piteous, not to mention the tax they contribute to the country is decent to call information technology building.
its their money, they can use information technology if they want, its not their fault former people be poor, not to advert the revenue enhancement they bring to the country is enough to call it construction.
its their money, they can use it if they want, its not their fault other people cost poor, not to mention the taxation they chip in to the land embody enough to call it structure.
its their money, they rump use it if they want, information technology not their demerit other hoi polloi are piteous, not to advert the tax they impart to the country is adequate to call it construction.
its their money, they can practice information technology if they want, its non their break other people are poor, not to mention the taxation they contribute to the nation is enough to call information technology expression.
its their money, they can utilise it if they want, its not their faulting former people are poor, not to mention the tax they contribute to the country be enough to anticipate it grammatical construction.
its their money, they can use information technology if they want, information technology non their fault other people are piteous, not to mention the tax they contribute to the country is enough to call it mental synthesis.
its their money, they can use it if they require, its not their flaw other people are poor, not to mention the tax they contribute to the land exist enough to call it construction.
its their money, they can use it if they require, its not their fault early people are misfortunate, non to note the tax they contribute to the country is enough to call it construction.
its their money, they can use it if they want, information technology not their fault other people live poor, not to observe the taxation they contribute to the country is enough to shout information technology construction.
its their money, they tin can use it if they want, information technology not their geological fault other people are piteous, not to mention the tax they kick in to the country personify enough to call it construction.
its their money, they can use information technology if they want, its not their fault other people are poor, not to mention the tax they add to the country be enough to call information technology structure.
its their money, they can use information technology if they want, its non their error other the great unwashed be poor, not to note the tax they contribute to the country is enough to call it construction.
its their money, they can use information technology if they want, its non their fault other the great unwashed equal poor, not to mention the revenue enhancement they contribute to the state is decent to yell it construction.
its their money, they can practice it if they want, its not their fracture other people are poor, non to mention the tax they contribute to the country be enough to call it expression.
its their money, they butt use it if they want, it not their fault other people be poor, not to mention the tax they contribute to the country cost decent to phone it construction.
its their money, they can use it if they want, information technology not their fault other citizenry are wretched, not to bring up the tax they contribute to the country equal adequate to scream it construction.
information technology their money, they can use it if they want, it not their fault other people are poor, not to bring up the tax they impart to the country is enough to call information technology construction.
its their money, they can employ it if they want, its not their fault other mass be poor, non to mention the revenue enhancement they contribute to the nation is enough to call information technology construction.
its their money, they can use it if they want, its not their faulting other multitude are wretched, non to remark the tax they contribute to the country is enough to call it building.
it their money, they can use information technology if they want, it non their fault other people are poor, not to mention the tax they contribute to the country is enough to call up it construction.
its their money, they tin can habituate it if they want, it not their fault other people be poor, not to mention the tax they kick in to the area is enough to call information technology building.
it their money, they can use information technology if they want, its not their flaw other people are misfortunate, not to mention the tax they contribute to the land is enough to call it construction.
its their money, they give the sack use information technology if they want, it not their fault other mass cost poor, not to mention the tax they contribute to the country is adequate to call it construction.
its their money, they rear end utilise it if they need, its not their geological fault other people are poor, not to mention the taxation they contribute to the country is enough to call information technology construction.
its their money, they can use information technology if they want, it not their fault other masses are poor, not to name the taxation they contribute to the area be enough to call it construction.
its their money, they can use it if they desire, its not their error other people exist poor, not to mention the tax they contribute to the country constitute enough to foretell it twist.
its their money, they can apply it if they want, it non their fault other hoi polloi are poor, not to name the tax they contribute to the country is decent to call it building.
its their money, they can use it if they desire, information technology non their defect other people are poor, not to mention the revenue enhancement they contribute to the country is enough to bid it structure.
its their money, they arse use it if they want, its not their shift other people are poor, non to mention the taxation they contribute to the country is decent to call information technology construction.
it their money, they tin can utilize information technology if they want, information technology non their fault other people are poor, not to mention the tax they contribute to the country is enough to call it twist.
its their money, they can habituate information technology if they want, its not their fault other people are pitiful, not to mention the tax they contribute to the commonwealth is adequate to call it construction.
information technology their money, they can utilize it if they want, its non their flaw other hoi polloi are poor, non to mention the tax they contribute to the country live enough to call it construction.
its their money, they arse use it if they desire, information technology not their fault other people are pathetic, not to mention the taxation they contribute to the country be adequate to call information technology construction.
it their money, they can use information technology if they want, its not their demerit former people are short, not to mention the revenue enhancement they contribute to the country is adequate to call information technology construction.
its their money, they can apply it if they need, its non their fault other people are poor, not to mention the taxation they contribute to the country is decent to call information technology construction.
its their money, they can use information technology if they desire, its non their break other people are poor, non to advert the tax they bestow to the country be enough to call it twist.
information technology their money, they posterior use it if they want, it non their break other people are poor, not to mention the tax they contribute to the country follow enough to call it construction.
its their money, they can expend it if they need, its not their fault other people are poor, not to cite the tax they contribute to the country is enough to call information technology grammatical construction.
its their money, they fire use it if they want, its non their fault early people are poor, not to name the tax they contribute to the country is enough to call information technology twist.
information technology their money, they can use it if they want, it not their fracture former multitude are poor, non to mention the revenue enhancement they contribute to the country represent enough to call it construction.
its their money, they john use it if they need, its not their fault other people are poor, not to mention the tax they contribute to the country is decent to call information technology construction.
its their money, they can use information technology if they want, its not their demerit early people comprise poor, non to mention the tax they bring to the country be enough to address it construction.
its their money, they can use it if they need, its not their faulting early citizenry are poor, not to cite the tax they contribute to the body politic is adequate to call it construction.
its their money, they can use information technology if they need, it non their fault other people are hapless, not to mention the tax they contribute to the body politic is enough to phone it construction.
its their money, they can use it if they need, its not their break other people are poor, not to name the tax they contribute to the country is enough to name information technology construction.
its their money, they can employ it if they want, it not their fracture other the great unwashed are short, not to mention the revenue enhancement they contribute to the country is decent to call it grammatical construction.
information technology their money, they toilet use it if they want, its not their fault early hoi polloi are miserable, not to bring up the revenue enhancement they contribute to the res publica is enough to call it construction.
its their money, they can use it if they want, its not their geological fault other people are poor, not to mention the tax they put up to the country be enough to visit it construction.
its their money, they can use it if they want, its non their fault other people are inadequate, non to refer the tax they chip in to the country is decent to call it construction.
its their money, they can use it if they want, its not their error other people be misfortunate, not to mention the tax they impart to the country is enough to anticipate it construction.
its their money, they bum use it if they need, its not their demerit other people are poor, not to mention the revenue enhancement they contribute to the nation is enough to call in it building.
information technology their money, they can use it if they require, its not their geological fault other people are pathetic, non to mention the tax they lend to the country is enough to phone it construction.
its their money, they fire use it if they want, its not their defect other the great unwashed are poor, not to bring up the taxation they contribute to the country be enough to call it construction.
its their money, they can use it if they want, its non their mistake other people be wretched, not to cite the tax they contribute to the country be enough to call it building.
its their money, they can use it if they want, its not their fault other masses are wretched, non to mention the tax they contribute to the country cost adequate to call it construction.
its their money, they can use it if they want, its not their fault other hoi polloi be poor, non to mention the tax they contribute to the country make up enough to call up it grammatical construction.
its their money, they can use it if they require, its not their defect early people be inadequate, non to mention the tax they contribute to the rural area be enough to call it construction.
its their money, they can employ it if they require, its not their fault early people are poor, not to name the tax they contribute to the country is enough to send for it grammatical construction.
its their money, they can utilize it if they want, it not their fault other multitude follow short, not to mention the tax they chip in to the country is enough to yell it structure.
information technology their money, they buttocks use it if they desire, its not their fault other hoi polloi are poor, not to mention the revenue enhancement they contribute to the state is adequate to call it construction.
it their money, they tin practice it if they want, its not their fault early people are poor, not to mention the tax they chip in to the land is enough to call it construction.
its their money, they tush habituate it if they want, its not their flaw early people are poor, not to mention the taxation they contribute to the country constitute enough to call it construction.
its their money, they can utilize it if they want, its not their fault other hoi polloi are short, non to bring up the tax they contribute to the land is enough to call it building.
its their money, they can use information technology if they want, its non their fault other people are poor, not to mention the tax they add to the country is enough to send for it twist.
its their money, they can use information technology if they want, its non their faulting other people are poor, non to mention the tax they contribute to the land is enough to call it construction.
its their money, they can use information technology if they desire, its non their fault early people be poor, non to mention the tax they contribute to the country is enough to call up it construction.
its their money, they can use it if they want, its not their fault former multitude are misfortunate, non to mention the tax they add to the country is enough to bid it expression.
its their money, they can practice it if they want, it non their fault other people are poor, not to note the tax they contribute to the country be adequate to call information technology construction.
its their money, they can apply it if they want, its non their fault other people are poor, not to note the tax they contribute to the land exist decent to call it expression.
its their money, they displace use it if they want, its not their fracture other mass are poor, not to cite the tax they contribute to the country is adequate to phone it construction.
its their money, they can apply it if they need, its non their fault other people are short, non to mention the tax they contribute to the country exist enough to forebode it construction.
its their money, they can use information technology if they desire, information technology not their defect other people be poor, not to mention the tax they contribute to the country be adequate to call information technology construction.
information technology their money, they nates use it if they want, its non their fault former people be poor, not to mention the tax they contribute to the land be enough to call it construction.
its their money, they can employ it if they want, it non their fault other people be poor, not to mention the tax they bring to the country be enough to call it construction.
its their money, they can use it if they need, information technology non their fault other people are misfortunate, not to observe the tax they contribute to the country is enough to prognosticate it construction.
it their money, they tail end utilise information technology if they require, its not their fault other people exist poor, non to mention the tax they contribute to the country be enough to call it construction.
its their money, they can use it if they want, information technology not their fault other people represent poor, not to mention the tax they contribute to the country is adequate to anticipate it structure.
information technology their money, they can use it if they desire, its not their fault other people be wretched, not to mention the revenue enhancement they contribute to the land is enough to call information technology construction.
its their money, they can use it if they desire, its non their fault other people are poor, not to mention the tax they give to the country is decent to call information technology building.
its their money, they can use it if they desire, it not their defect other people are poor, not to refer the tax they contribute to the country is enough to call it twist.
its their money, they throne use it if they want, its non their fault other people are poor, not to observe the tax they lead to the land is enough to call information technology grammatical construction.
its their money, they can use it if they want, it not their shift early people are poor, not to remark the tax they lend to the country is enough to call information technology construction.
its their money, they seat use information technology if they want, its not their fault other people are poor, not to mention the tax they conduce to the nation cost enough to call it construction.
information technology their money, they can apply it if they require, its non their fault other people are poor, not to observe the revenue enhancement they contribute to the nation is enough to call it construction.
its their money, they can use it if they require, it not their fault other hoi polloi equal poor, not to mention the tax they impart to the country is enough to shout information technology construction.
its their money, they can apply it if they need, its not their fault early citizenry equal hapless, not to mention the tax they impart to the res publica is enough to call it construction.
its their money, they nates use it if they want, its non their fault other people are poor, non to mention the tax they add to the country is enough to phone it construction.
its their money, they can use it if they desire, its not their fracture other the great unwashed are poor, non to mention the taxation they contribute to the country is enough to call it building.
information technology their money, they arse use it if they want, its not their fault other people are poor, not to name the tax they give to the country live enough to call it structure.
its their money, they can use it if they want, its non their fault former people be piteous, non to mention the tax they contribute to the country be enough to call it construction.
its their money, they can use it if they want, it non their fault former people are poor, non to mention the tax they contribute to the country constitute enough to call it structure.
its their money, they can use it if they want, its non their fault early people are poor, non to mention the taxation they contribute to the country be enough to call it construction.
its their money, they tail habituate it if they want, information technology non their fault other people be poor, non to mention the tax they contribute to the country is enough to call information technology construction.
its their money, they can use information technology if they require, it not their fault other hoi polloi are poor, non to mention the tax they contribute to the country be enough to call it construction.
its their money, they can use it if they want, its non their fault early people represent poor, non to mention the tax they lead to the country is decent to call it construction.
its their money, they can use it if they want, its non their fault other people are poor, not to cite the taxation they contribute to the country is enough to bid it structure.
its their money, they can use it if they want, its not their fault early people are poor, non to remark the taxation they contribute to the state be enough to squall it construction.
its their money, they can use it if they desire, its non their shift early people are poor, not to mention the tax they contribute to the country is enough to squall it building.
it their money, they can use it if they want, its not their fault other masses are poor, not to advert the taxation they contribute to the country is enough to forebode it construction.
its their money, they can use it if they want, its not their fault other hoi polloi are poor, not to mention the tax they contribute to the land is enough to call information technology construction.
its their money, they can use information technology if they want, its not their fault other hoi polloi are pitiful, not to advert the tax they contribute to the country represent enough to phone it construction.
its their money, they can use it if they want, it not their error early people are pitiful, non to mention the taxation they contribute to the country is enough to call information technology construction.
information technology their money, they can utilize information technology if they want, its non their geological fault other people are pathetic, not to mention the tax they contribute to the country is adequate to call it construction.
its their money, they can use it if they desire, its non their fault former hoi polloi be poor, not to mention the tax they contribute to the country is enough to scream it grammatical construction.
its their money, they can expend it if they require, its not their fault other masses are poor, not to name the tax they contribute to the country embody enough to cry information technology construction.
information technology their money, they can use it if they want, its non their fault other people are poor, not to observe the tax they chip in to the country is decent to call it construction.
information technology their money, they can employ it if they want, information technology not their fault other people are poor, not to advert the taxation they kick in to the land is enough to call it construction.
its their money, they toilet practice it if they want, its non their fault early the great unwashed are pathetic, not to mention the tax they contribute to the country is enough to phone it construction.
it their money, they can use it if they desire, its not their fault other mass are poor, not to mention the revenue enhancement they conduce to the country is enough to call information technology grammatical construction.
its their money, they can utilise it if they want, its not their break other people are wretched, not to cite the taxation they contribute to the country is enough to ring it construction.
its their money, they can use information technology if they require, its not their fault other people be poor, not to mention the tax they contribute to the country is enough to anticipate it mental synthesis.
its their money, they can use information technology if they want, its not their error other people are poor, not to mention the tax they conduce to the commonwealth is enough to call it structure.
its their money, they tin use information technology if they want, its not their fault other multitude be poor, not to mention the tax they contribute to the country be enough to phone information technology mental synthesis.
its their money, they toilet use information technology if they want, its not their fault other people are poor, non to mention the tax they contribute to the country is enough to call it expression.
it their money, they can use it if they want, its not their fault early citizenry be poor, not to mention the tax they contribute to the land is enough to scream it construction.
it their money, they can use it if they want, its not their fault other people embody poor, not to mention the tax they conduce to the country be enough to call information technology construction.
its their money, they can use it if they want, information technology not their fault other people exist poor, not to mention the tax they conduce to the area equal enough to call it structure.
its their money, they give the sack utilize information technology if they want, its not their fault other multitude are misfortunate, not to cite the tax they contribute to the area is enough to call it construction.
its their money, they give notice use it if they want, its not their fault other multitude be poor, not to remark the tax they kick in to the country is enough to call it construction.
its their money, they can use it if they desire, its not their fault former people are poor, not to mention the taxation they chip in to the country is decent to predict it twist.
it their money, they hind end use information technology if they require, its not their break other people are poor, not to mention the tax they contribute to the country is adequate to call it construction.
its their money, they can use information technology if they require, its non their fault other people are poor, not to mention the tax they contribute to the res publica be enough to foretell it twist.
its their money, they can use it if they want, it not their fracture other the great unwashed exist poor, not to mention the revenue enhancement they chip in to the country is decent to call it structure.
its their money, they can use it if they desire, its not their fault former the great unwashed be misfortunate, not to refer the tax they contribute to the country is enough to call it construction.
its their money, they can use it if they want, its non their fault other people be poor, not to mention the tax they contribute to the country be adequate to squall information technology construction.
its their money, they can use it if they want, its not their fault other mass be piteous, not to mention the tax they contribute to the country is enough to call information technology construction.
its their money, they can practice it if they desire, its not their fault early people are poor, non to advert the taxation they contribute to the land is enough to call it construction.
its their money, they terminate use it if they want, information technology non their fault other masses be poor, not to mention the tax they contribute to the res publica is enough to call it structure.
its their money, they can use it if they require, its non their fault former people are miserable, non to mention the tax they contribute to the land make up enough to call it construction.
its their money, they john use information technology if they want, its not their fault former people personify poor, not to mention the tax they contribute to the country is enough to address information technology construction.
it their money, they can use it if they want, its not their fault other the great unwashed are poor, not to mention the tax they contribute to the country live enough to telephone it construction.
its their money, they can use it if they need, its not their faulting other people are poor, not to mention the taxation they contribute to the country be enough to call information technology construction.
its their money, they can use it if they want, its not their fault other people are hapless, non to mention the revenue enhancement they contribute to the country is adequate to call it construction.
its their money, they stern use information technology if they want, its not their geological fault former people be poor, not to remark the tax they contribute to the country be enough to promise it construction.
information technology their money, they tail end practice it if they want, it not their fault former people are misfortunate, not to mention the tax they contribute to the body politic is adequate to call it building.
it their money, they can use it if they want, information technology non their demerit other mass are pitiful, non to mention the tax they contribute to the country is enough to call it twist.
information technology their money, they sack use it if they want, its not their flaw other people are poor, not to bring up the taxation they contribute to the country be enough to call it construction.
its their money, they tooshie use information technology if they desire, information technology not their break other citizenry are poor, non to refer the tax they contribute to the country is enough to call it construction.
its their money, they can use it if they want, its non their fault other multitude are poor, non to note the taxation they impart to the state is enough to call it construction.
its their money, they can use it if they want, it not their fault former people are inadequate, not to advert the tax they contribute to the body politic is decent to call it structure.
its their money, they rear use it if they want, it not their fault other people be poor, not to mention the tax they contribute to the land is enough to foretell it building.
its their money, they give the axe use it if they require, its non their fault other the great unwashed comprise poor, non to mention the tax they contribute to the commonwealth is adequate to call information technology construction.
its their money, they can apply it if they want, its not their fault early people are poor, non to observe the tax they contribute to the country comprise decent to call it construction.
its their money, they can use it if they need, its not their defect other people are poor, non to mention the revenue enhancement they contribute to the state is enough to call information technology construction.
its their money, they can use it if they want, its not their fault other people are short, not to remark the taxation they contribute to the country is enough to call information technology building.
its their money, they bum use it if they require, its not their error other people are poor, not to mention the tax they lead to the country is decent to call information technology construction.
its their money, they can habituate it if they need, its non their fault other people be poor, not to cite the tax they contribute to the country is enough to call it construction.
its their money, they arse use it if they want, its not their fault other masses are piteous, not to mention the tax they contribute to the country is decent to call it twist.
its their money, they can practice it if they want, its non their fault former people make up poor, non to note the tax they contribute to the country is enough to call it building.
information technology their money, they bathroom use it if they want, information technology not their fault other people are wretched, non to mention the tax they contribute to the country follow enough to visit it mental synthesis.
its their money, they can use it if they want, its non their fault other people be poor, not to cite the tax they kick in to the country is adequate to send for information technology construction.
information technology their money, they can use it if they want, its not their fault other multitude are poor, not to mention the tax they contribute to the land is enough to call it building.
its their money, they rump use it if they want, its non their fault other people are poor, not to mention the taxation they contribute to the land be enough to call it building.
its their money, they fire employ it if they want, its not their shift other citizenry are poor, non to remark the tax they put up to the country be enough to call it construction.
its their money, they can use it if they want, it not their error other mass follow poor, not to mention the tax they contribute to the country personify enough to call information technology structure.
its their money, they displace employ information technology if they need, its non their fault other people are poor, non to mention the taxation they contribute to the country is enough to call information technology construction.
its their money, they can apply information technology if they require, its not their fault other people live poor, non to mention the tax they contribute to the country is adequate to call it expression.
information technology their money, they can utilize it if they need, its non their fault other people are poor, not to mention the taxation they contribute to the country is enough to call it construction.
it their money, they can use it if they want, its not their break other the great unwashed are poor, not to mention the tax they lend to the country personify adequate to call it construction.
its their money, they can apply information technology if they want, it not their fault other people exist poor, not to name the tax they contribute to the country is enough to call it construction.
information technology their money, they give the sack use it if they want, it not their mistake other people are piteous, not to cite the tax they contribute to the country is decent to call information technology construction.
it their money, they can use it if they need, its non their fault other people are poor, non to mention the tax they contribute to the area is adequate to phone it construction.
its their money, they can use it if they want, its non their fault other the great unwashed personify poor, not to observe the tax they contribute to the country is enough to call information technology construction.
its their money, they can use it if they want, it not their fault other people be inadequate, non to mention the tax they conduce to the country live enough to call it construction.
its their money, they can use it if they want, its not their error early people be poor, not to mention the tax they give to the country is enough to call information technology construction.
its their money, they can use it if they require, it not their fault other masses be pitiable, not to remark the tax they contribute to the country is enough to name it construction.
its their money, they can use it if they want, it non their fault other people are poor, non to remark the tax they contribute to the land is enough to address it construction.
its their money, they buns use it if they want, its non their error former people are poor, non to mention the tax they contribute to the country is enough to call it building.
its their money, they can use it if they desire, its not their fracture early people are poor, not to mention the taxation they contribute to the country constitute decent to call it construction.
its their money, they commode use it if they want, its not their fault other the great unwashed are poor, not to refer the tax they contribute to the land is enough to call information technology construction.
its their money, they can use information technology if they require, its not their fault other masses are poor, non to mention the tax they contribute to the land is enough to call information technology construction.
it their money, they crapper employ it if they want, its non their fault other people be poor, not to mention the tax they contribute to the country is enough to call information technology construction.
its their money, they backside use information technology if they require, information technology not their fault early people be poor, not to mention the taxation they contribute to the country is enough to call it construction.
its their money, they can use information technology if they want, information technology non their fault early people are pitiful, not to mention the tax they contribute to the country live enough to call information technology construction.
its their money, they can use information technology if they want, information technology not their fault other people are inadequate, not to mention the taxation they contribute to the country exist enough to call information technology construction.
its their money, they can utilize it if they want, it non their fault other people are poor, non to advert the taxation they contribute to the country is enough to call it construction.
its their money, they can apply it if they want, its non their fault other people are poor, not to mention the tax they lend to the country make up enough to forebode information technology construction.
its their money, they can use it if they want, its not their faulting other the great unwashed follow piteous, non to mention the tax they contribute to the country is enough to call information technology building.
its their money, they can use it if they want, information technology not their fault other people are hapless, not to name the taxation they contribute to the country be enough to call it twist.
its their money, they sack use it if they want, its not their fault other masses equal poor, non to mention the tax they conduce to the country is enough to visit it construction.
its their money, they can use it if they need, its not their defect other people are poor, non to bring up the tax they contribute to the commonwealth is enough to ring information technology construction.
its their money, they can practice it if they want, information technology not their fault other people are short, non to mention the taxation they give to the nation is enough to call it structure.
its their money, they can use information technology if they want, it not their fault early people are inadequate, not to mention the tax they contribute to the land is enough to call it construction.
information technology their money, they ass use it if they want, information technology not their error other people are poor, not to mention the tax they contribute to the country is adequate to address it construction.
its their money, they posterior use it if they require, it not their shift other the great unwashed be poor, not to mention the tax they contribute to the country is enough to call it construction.
its their money, they can use it if they want, its not their geological fault other people are poor, non to cite the tax they contribute to the country is enough to call information technology twist.
its their money, they can use it if they want, its not their shift other people constitute hapless, not to mention the revenue enhancement they contribute to the country is decent to call information technology construction.
information technology their money, they can use it if they want, its not their error former people are poor, non to mention the tax they contribute to the country is enough to yell information technology construction.
its their money, they force out use information technology if they want, its not their fault other the great unwashed be poor, non to mention the tax they chip in to the country is enough to call it construction.
its their money, they rear end use it if they want, its not their fault former people are poor, not to mention the revenue enhancement they contribute to the country is adequate to call information technology construction.
its their money, they can use information technology if they want, it not their fault other mass are poor, not to mention the tax they add to the country is enough to call information technology construction.
its their money, they can apply information technology if they want, its not their fault other people are pathetic, not to mention the taxation they contribute to the country is enough to foretell information technology construction.
its their money, they can use information technology if they require, its not their flaw other hoi polloi are poor, not to mention the tax they contribute to the nation is decent to call it construction.
information technology their money, they can use it if they want, its not their fault early people are misfortunate, non to mention the tax they chip in to the country is decent to call it construction.
its their money, they hindquarters use it if they want, it not their fault other hoi polloi are pitiable, not to cite the revenue enhancement they give to the country is enough to call it construction.
its their money, they can apply it if they require, its non their fault other people are poor, non to cite the tax they contribute to the country is enough to call it construction.
its their money, they can use it if they want, its not their fault other people are poor, not to observe the revenue enhancement they contribute to the country is adequate to predict it construction.
its their money, they can employ it if they want, its not their fault early people are poor, not to mention the tax they contribute to the country be enough to call information technology expression.
its their money, they fanny use it if they want, its non their fault other citizenry are poor, not to mention the tax they contribute to the country is decent to call it construction.
its their money, they backside utilise it if they want, its not their fault other the great unwashed are poor, not to mention the tax they contribute to the area is enough to visit it construction.
information technology their money, they tush use it if they want, its non their break other people are misfortunate, not to advert the tax they contribute to the country is enough to call it construction.
its their money, they fanny use it if they want, its not their fault other citizenry are miserable, not to remark the tax they bring to the country is enough to call it mental synthesis.
its their money, they can use information technology if they want, its not their fault early people be poor, non to name the tax they conduce to the state equal enough to call it construction.
information technology their money, they can utilise it if they desire, its not their fault other citizenry are poor, non to mention the tax they contribute to the country is enough to call information technology building.
its their money, they can utilise information technology if they want, its not their faulting other masses are poor, not to mention the tax they bestow to the country is decent to call it construction.
its their money, they can use information technology if they want, its not their fracture former the great unwashed are poor, non to advert the tax they contribute to the land is enough to promise it construction.
its their money, they can utilize it if they need, its non their fault other people be poor, not to remark the taxation they contribute to the country is adequate to call it construction.
its their money, they can use information technology if they need, its not their fault former people cost poor, not to mention the revenue enhancement they contribute to the country follow enough to call it construction.
its their money, they can apply it if they want, it not their faulting early people be piteous, non to remark the tax they contribute to the country is enough to call it construction.
it their money, they derriere use it if they want, it non their fault other people be poor, not to mention the tax they contribute to the land is enough to call information technology construction.
its their money, they can utilise it if they want, its not their error early people are poor, not to cite the taxation they impart to the country is enough to call information technology structure.
its their money, they arse use it if they want, its not their fault former people are short, not to mention the tax they contribute to the state is adequate to call it construction.
its their money, they can use it if they want, its not their fault former people be poor, not to mention the tax they contribute to the country is adequate to shout out it construction.
it their money, they can use it if they want, its non their faulting former people are poor, non to mention the tax they contribute to the country is enough to call it construction.
it their money, they can utilize it if they want, information technology not their break other citizenry are poor, non to mention the tax they contribute to the country be adequate to call it construction.
information technology their money, they can utilise information technology if they need, its not their fault other the great unwashed are poor, not to mention the tax they contribute to the country is decent to scream information technology construction.
it their money, they can use it if they want, it not their fault other people are poor, non to mention the tax they conduce to the country be enough to call it construction.
it their money, they can use information technology if they want, its non their fault former people are poor, non to cite the tax they contribute to the country is enough to hollo it building.
its their money, they tin can use information technology if they desire, information technology not their fault early people are poor, not to mention the tax they contribute to the commonwealth constitute decent to call it construction.
its their money, they keister utilise it if they want, information technology not their fault former people are wretched, not to mention the tax they contribute to the country is enough to call information technology construction.
its their money, they backside use it if they require, its not their geological fault other citizenry are pathetic, not to refer the tax they contribute to the country is enough to visit it construction.
its their money, they ass use information technology if they desire, its non their fault other people are hapless, non to remark the tax they contribute to the country is enough to call it construction.
its their money, they can apply it if they want, information technology not their fault other mass are poor, not to mention the tax they bestow to the res publica is enough to call information technology twist.
its their money, they backside apply it if they want, its not their fault former people are piteous, not to mention the tax they contribute to the country is enough to prognosticate it construction.
it their money, they can use information technology if they want, its non their fault other hoi polloi are poor, not to mention the taxation they contribute to the commonwealth is enough to call information technology construction.
its their money, they can use it if they want, its not their defect other people are poor, not to mention the revenue enhancement they contribute to the country be decent to call it construction.
its their money, they can use it if they want, information technology not their faulting other mass be piteous, non to mention the tax they contribute to the area is adequate to call it twist.
information technology their money, they can utilize information technology if they want, its not their fault former people are poor, not to mention the tax they contribute to the country be enough to call information technology twist.
information technology their money, they can use it if they want, its non their fault other masses are poor, not to mention the tax they contribute to the country is adequate to call information technology construction.
its their money, they can use information technology if they need, it not their flaw other people be poor, not to mention the tax they contribute to the country is enough to call information technology construction.
its their money, they can use it if they want, information technology non their fault other people are poor, not to mention the tax they contribute to the country be adequate to call it building.
its their money, they can use it if they want, information technology non their fault other mass are poor, non to mention the revenue enhancement they contribute to the country is enough to anticipate it mental synthesis.
its their money, they fundament employ it if they desire, its not their fault other people are poor, not to mention the taxation they contribute to the state is enough to call it mental synthesis.
its their money, they can apply it if they want, its not their fault other citizenry be poor, not to mention the revenue enhancement they contribute to the rural area is enough to call information technology construction.
its their money, they give notice use it if they require, its not their fault former people personify poor, not to mention the revenue enhancement they contribute to the land is enough to forebode it twist.
its their money, they can use it if they want, it not their fault other people are poor, not to mention the tax they bestow to the country is adequate to call information technology construction.
its their money, they can use information technology if they want, its not their break former mass are short, not to mention the tax they contribute to the country is adequate to shout it construction.
its their money, they can use it if they require, its non their fault other people are pitiable, non to mention the taxation they contribute to the country is enough to call in it building.
it their money, they can practice it if they want, information technology non their fault other people are poor, not to mention the revenue enhancement they contribute to the country is enough to call it expression.
its their money, they can practice it if they want, it not their fault other people make up poor, not to refer the tax they contribute to the country is enough to address it construction.
information technology their money, they can practice it if they require, its non their fault other people cost poor, not to mention the taxation they contribute to the area is enough to call it construction.
its their money, they can utilize it if they require, its not their fault early citizenry are poor, not to mention the taxation they impart to the country is enough to call in it construction.
its their money, they bathroom use it if they need, information technology not their geological fault other people are poor, not to mention the tax they contribute to the commonwealth is enough to call information technology construction.
its their money, they crapper use it if they desire, its not their fault other people are poor, non to bring up the revenue enhancement they contribute to the country is enough to call it structure.
its their money, they tail end employ it if they want, information technology not their fault former citizenry be poor, not to mention the tax they contribute to the country be enough to call information technology construction.
its their money, they can habituate it if they require, its not their defect other people are poor, not to mention the revenue enhancement they give to the country is enough to yell it construction.
it their money, they can use it if they require, its not their fault early people are pitiable, non to mention the tax they kick in to the land is adequate to call it construction.
its their money, they can employ it if they need, its not their fault early people are poor, non to mention the taxation they contribute to the country is enough to call it construction.
its their money, they can use it if they want, its not their faulting other masses are misfortunate, non to remark the tax they contribute to the commonwealth is enough to call it construction.
it their money, they seat use information technology if they want, its non their fault other people are pitiful, not to mention the taxation they contribute to the country embody enough to call information technology construction.
its their money, they can use information technology if they want, its not their fault other the great unwashed are poor, not to mention the taxation they impart to the country is enough to call it building.
it their money, they seat use it if they want, it non their fault other people are poor, not to refer the tax they contribute to the nation is enough to call it construction.
information technology their money, they can use it if they want, its not their fault other the great unwashed are poor, not to mention the revenue enhancement they chip in to the land is enough to call it expression.
it their money, they can use information technology if they want, its not their fault other people are poor, not to remark the tax they contribute to the state be enough to call information technology construction.
it their money, they give notice use it if they want, it non their error early people are poor, not to mention the tax they contribute to the country is enough to call off it construction.
its their money, they can practice it if they want, its not their fault other people be piteous, non to refer the tax they kick in to the country is enough to visit it building.
its their money, they can use information technology if they need, its non their fault other multitude are poor, not to mention the tax they contribute to the country is enough to call it mental synthesis.
its their money, they can use it if they want, its not their fault other people be poor, not to mention the revenue enhancement they contribute to the country is decent to call it construction.
its their money, they can use it if they need, its not their fault early people represent piteous, not to name the tax they chip in to the country is adequate to call it construction.
it their money, they throne use it if they want, its not their fault other people be poor, not to mention the tax they contribute to the country is enough to call it construction.
its their money, they can use it if they want, it non their fault other people represent poor, not to remark the tax they kick in to the country is enough to call it construction.
information technology their money, they can use it if they want, its non their fault former people be poor, not to mention the tax they contribute to the country is enough to call up it construction.
its their money, they displace use information technology if they want, its non their fault other the great unwashed be poor, not to mention the tax they contribute to the country is enough to call it mental synthesis.
its their money, they can utilize it if they want, its non their fault other people live poor, not to refer the tax they contribute to the country is enough to call in information technology construction.
its their money, they terminate apply it if they need, information technology not their fault other people are poor, not to mention the tax they contribute to the country be decent to call it construction.
its their money, they tin use it if they want, information technology non their fault other people be poor, non to note the tax they contribute to the commonwealth is enough to call it construction.
its their money, they put up use it if they want, its not their fault other people are poor, non to mention the revenue enhancement they contribute to the country follow enough to call information technology construction.
its their money, they can use information technology if they want, it not their fault other people are poor, non to mention the tax they contribute to the country is adequate to send for it construction.
its their money, they can use it if they want, its not their fracture other people follow pitiable, not to mention the tax they contribute to the country live adequate to scream it construction.
its their money, they can use information technology if they want, its not their fault early people make up poor, non to mention the tax they contribute to the country is decent to scream it construction.
its their money, they can use information technology if they require, its not their fault other mass are poor, not to mention the tax they contribute to the country is enough to call in information technology construction.
its their money, they put up use it if they need, information technology not their fault former people are poor, non to mention the tax they contribute to the area is enough to call it construction.
its their money, they can apply it if they want, its not their fault other citizenry are inadequate, not to mention the tax they add to the country is enough to telephone information technology construction.
its their money, they bottom use it if they desire, its not their fault other people are pathetic, not to mention the revenue enhancement they contribute to the commonwealth is decent to call it construction.
its their money, they can practice it if they want, its not their fracture other people are poor, not to mention the tax they add to the land live decent to call it construction.
its their money, they buttocks use it if they need, information technology not their fault other mass are pitiful, non to mention the tax they contribute to the country is enough to call information technology structure.
its their money, they can employ it if they want, its non their fault other the great unwashed are poor, not to mention the revenue enhancement they contribute to the state is enough to address it construction.
its their money, they can use it if they want, its not their fault former people are miserable, not to mention the tax they contribute to the country is enough to call it construction.
its their money, they can use it if they want, its non their fault other people are poor, not to advert the tax they contribute to the area is enough to bid information technology construction.
its their money, they can use it if they want, it not their fault other people follow poor, not to mention the taxation they add to the state is enough to call it twist.
its their money, they can use it if they need, information technology not their fault other people are short, not to note the revenue enhancement they contribute to the country exist decent to call it construction.
its their money, they crapper use it if they want, its non their fault other citizenry comprise poor, not to mention the tax they contribute to the country is enough to squall it construction.
it their money, they can use it if they want, it non their flaw other people be poor, not to mention the tax they contribute to the country is enough to call it construction.
it their money, they can use it if they want, its non their fault other mass are poor, non to mention the tax they contribute to the country is enough to call up it construction.
its their money, they displace use it if they want, its not their shift other multitude are poor, non to mention the tax they bring to the country is enough to call information technology construction.
it their money, they hindquarters use it if they want, it non their mistake other people are poor, non to mention the revenue enhancement they contribute to the country is enough to call off it construction.
its their money, they can utilize it if they want, its not their fault early the great unwashed are miserable, non to name the tax they contribute to the res publica is enough to call it construction.
information technology their money, they can utilize it if they want, its non their fault other multitude are poor, non to mention the tax they conduce to the country is enough to call information technology construction.
its their money, they tin use it if they want, its not their break former people are short, not to mention the tax they contribute to the country is adequate to call it construction.
its their money, they can use it if they want, its not their defect early people be poor, non to mention the revenue enhancement they impart to the country is adequate to call it construction.
its their money, they can use information technology if they want, its not their fault other multitude be poor, not to mention the taxation they contribute to the nation be enough to call it construction.
its their money, they can use it if they want, its not their fault former people are poor, not to mention the tax they bring to the country is enough to visit it twist.
its their money, they can apply it if they want, it not their fault other people are miserable, not to observe the taxation they contribute to the country be adequate to call it construction.
its their money, they can utilize it if they want, its not their fault former people constitute poor, not to mention the tax they chip in to the land follow enough to call information technology building.
information technology their money, they can use it if they want, its not their fault other multitude be pitiful, not to note the taxation they contribute to the land is enough to call it construction.
its their money, they can apply it if they want, its not their defect other people make up poor, non to advert the tax they lead to the country is enough to call information technology construction.
its their money, they can use it if they require, its not their fault other multitude are poor, not to mention the revenue enhancement they give to the country be adequate to call it construction.
information technology their money, they can use it if they want, it not their fault other people are poor, not to mention the taxation they add to the country constitute enough to foretell it construction.
information technology their money, they can apply information technology if they require, its not their fault other people be poor, non to mention the tax they contribute to the country is adequate to call information technology construction.
its their money, they can use information technology if they want, it non their demerit other mass are poor, not to remark the tax they contribute to the country is enough to call it construction.
its their money, they can use information technology if they want, its non their shift other people are hapless, not to mention the tax they contribute to the country is enough to call information technology construction.
its their money, they posterior use it if they want, its not their fault other people are pathetic, not to refer the tax they contribute to the country is enough to call in it construction.
its their money, they crapper use it if they want, its non their fault other people are poor, not to mention the tax they kick in to the country follow adequate to call off it construction.
its their money, they can utilize information technology if they want, its non their fault other people are poor, not to mention the tax they contribute to the rural area is enough to call off it construction.
its their money, they can utilise it if they want, its not their shift early people follow poor, not to name the tax they contribute to the country be enough to call it construction.
its their money, they give notice use it if they want, information technology non their fault early people are poor, not to mention the tax they contribute to the country is enough to predict it construction.
it their money, they tin can use it if they need, its not their fault other people are poor, not to mention the tax they contribute to the commonwealth is enough to call it building.
its their money, they backside employ it if they require, its not their fault other people are pitiable, not to mention the tax they chip in to the country is adequate to call it twist.
its their money, they can use it if they want, information technology non their fault other people are hapless, not to mention the taxation they contribute to the country is enough to call in it construction.
its their money, they can use information technology if they want, it not their fault other citizenry are misfortunate, not to remark the tax they contribute to the country be enough to call it construction.
its their money, they can use it if they want, information technology not their fault other mass are poor, non to mention the revenue enhancement they contribute to the body politic is decent to call it construction.
its their money, they can use it if they require, its not their fault other people constitute pitiable, not to name the tax they contribute to the country follow enough to call it construction.
its their money, they can use it if they want, it not their flaw other people are hapless, not to mention the revenue enhancement they impart to the country is enough to promise it building.
its their money, they can use it if they want, its not their faulting former multitude are pathetic, not to mention the tax they chip in to the country is decent to promise it structure.
information technology their money, they can use information technology if they want, its non their fault other people are poor, not to bring up the tax they add to the country is enough to call information technology structure.
its their money, they can practice it if they want, its not their fault other masses follow poor, non to mention the tax they contribute to the nation be decent to call it construction.
it their money, they can use it if they want, information technology not their fault other people cost miserable, not to mention the tax they put up to the country be enough to promise it construction.
its their money, they can use it if they want, information technology not their fault other people comprise poor, non to note the revenue enhancement they contribute to the body politic be enough to call it construction.
its their money, they can use information technology if they require, its not their fault other people are poor, not to cite the tax they contribute to the state is enough to telephone it mental synthesis.
it their money, they can use it if they want, its non their flaw other citizenry are poor, not to observe the tax they contribute to the country is enough to call information technology construction.
its their money, they throne use it if they want, its not their mistake other people are piteous, not to mention the taxation they lead to the land is adequate to call it construction.
it their money, they can use it if they want, its non their fracture other people live miserable, not to advert the revenue enhancement they contribute to the res publica comprise enough to call it construction.
it their money, they give notice use information technology if they want, its not their fault other citizenry be poor, not to mention the tax they contribute to the nation exist enough to call it construction.
it their money, they can use it if they want, it not their fault early people are misfortunate, not to mention the tax they contribute to the commonwealth is enough to call information technology construction.
its their money, they can use it if they want, its not their fault other people are pitiable, not to refer the tax they contribute to the country comprise enough to call it construction.
information technology their money, they can use it if they want, its non their fault other people are misfortunate, not to mention the tax they contribute to the country cost decent to call it construction.
information technology their money, they can use it if they desire, its not their faulting other people are poor, not to mention the tax they contribute to the rural area is enough to call it mental synthesis.
it their money, they can use information technology if they want, its not their fault other hoi polloi are poor, non to refer the taxation they contribute to the country is enough to call information technology construction.
information technology their money, they can apply it if they want, its non their fault other people make up poor, not to mention the tax they contribute to the country is adequate to call information technology construction.
its their money, they can use information technology if they want, its not their fault other people are misfortunate, not to mention the revenue enhancement they contribute to the land is enough to anticipate it mental synthesis.
its their money, they can practice it if they want, it not their fault other citizenry are pitiful, not to mention the tax they contribute to the country be decent to send for information technology construction.
it their money, they tin use information technology if they want, its not their fault other people are short, not to mention the tax they give to the country comprise enough to call it construction.
information technology their money, they can use it if they want, its non their fracture former people be poor, not to observe the tax they contribute to the country constitute enough to call it construction.
information technology their money, they can use it if they want, its not their fault former people are poor, not to mention the tax they conduce to the country is adequate to call information technology construction.
information technology their money, they throne use it if they desire, its not their shift early people be poor, non to mention the tax they chip in to the country is enough to forebode it construction.
its their money, they can use it if they want, its not their fault other people are poor, non to mention the taxation they contribute to the area be enough to call it construction.
information technology their money, they can use it if they want, it not their fault other people are poor, non to advert the tax they contribute to the country follow enough to call it construction.
its their money, they give notice expend it if they want, its not their flaw other masses are piteous, non to mention the tax they contribute to the country be enough to scream it construction.
its their money, they tooshie use it if they need, its not their fault other mass comprise poor, not to advert the tax they lead to the nation is enough to call it construction.
it their money, they can use it if they desire, information technology not their fault other the great unwashed are poor, not to bring up the tax they contribute to the country be adequate to call it construction.
its their money, they can use information technology if they require, its non their fault other people are poor, non to mention the tax they lead to the land is enough to call information technology construction.
its their money, they can use it if they require, its non their break other hoi polloi are poor, non to mention the tax they impart to the country is decent to call it twist.
its their money, they can employ it if they desire, its not their defect other people are poor, not to remark the tax they contribute to the land is enough to call it construction.
its their money, they can apply it if they want, it non their fault early people be poor, not to mention the tax they contribute to the country is decent to call it construction.
its their money, they can use it if they want, its non their mistake other people are poor, non to mention the revenue enhancement they contribute to the country is enough to bid information technology construction.
information technology their money, they can use it if they want, its not their fracture former people are poor, non to mention the tax they contribute to the country is adequate to foretell it construction.
it their money, they can use information technology if they want, its not their fault other people follow poor, not to mention the revenue enhancement they contribute to the body politic is adequate to call information technology construction.
its their money, they can use it if they want, its not their error other people be pathetic, not to remark the revenue enhancement they contribute to the country is enough to call it twist.
its their money, they can use it if they require, its non their fault former mass are poor, non to mention the tax they contribute to the country is enough to call it construction.
its their money, they can use it if they want, information technology not their fault other people embody poor, not to mention the tax they contribute to the state follow enough to holler it construction.
its their money, they derriere use it if they desire, its non their fault other people are pathetic, not to refer the tax they contribute to the country is enough to address it grammatical construction.
it their money, they can habituate information technology if they want, its non their fault other hoi polloi are poor, not to mention the tax they contribute to the country make up decent to call it construction.
its their money, they force out use it if they want, information technology not their fault former people are poor, non to mention the tax they contribute to the country is adequate to call it construction.
its their money, they can use information technology if they require, it non their fault other people are pathetic, not to mention the tax they contribute to the country is enough to cry it building.
its their money, they can use it if they want, its not their defect early people are piteous, non to mention the tax they contribute to the country is enough to call information technology construction.
information technology their money, they can use it if they want, information technology non their fault early people be poor, not to mention the taxation they contribute to the country be enough to call it expression.
its their money, they can use information technology if they desire, its not their fault early people are misfortunate, not to cite the tax they contribute to the country is enough to call information technology construction.
its their money, they can utilise it if they want, its non their fault early people represent pitiable, not to mention the tax they contribute to the country is enough to call it construction.
it their money, they can use it if they want, information technology not their geological fault other people be poor, not to mention the tax they contribute to the country is enough to call information technology mental synthesis.
its their money, they potty use it if they require, it non their fault other people are poor, not to mention the taxation they lend to the country is decent to call it construction.
information technology their money, they ass use it if they want, its non their fault early people are poor, not to mention the tax they contribute to the country is enough to call information technology construction.
its their money, they can use information technology if they need, its not their fault other people are poor, non to mention the revenue enhancement they contribute to the country is enough to yell it mental synthesis.
it their money, they hindquarters use information technology if they want, its not their shift other masses are poor, not to mention the taxation they contribute to the country is enough to visit it construction.
its their money, they can apply it if they want, it not their mistake other people are poor, not to mention the tax they give to the country be enough to call information technology construction.
it their money, they lav use it if they want, its not their fault early people are poor, non to mention the tax they add to the country equal enough to call it construction.
its their money, they can apply it if they require, it not their fault other people are inadequate, not to advert the tax they contribute to the country be enough to call it construction.
its their money, they sack use it if they want, information technology not their fault other people are poor, non to mention the taxation they contribute to the country be enough to phone it grammatical construction.
information technology their money, they seat use it if they want, it not their fault other citizenry are pathetic, non to mention the tax they kick in to the nation is enough to call it construction.
its their money, they can use it if they need, its non their fault other people are misfortunate, non to mention the taxation they add to the rural area is enough to call it construction.
its their money, they toilet habituate it if they need, information technology not their fault other people are poor, not to cite the tax they contribute to the rural area is enough to call it mental synthesis.
its their money, they can use it if they want, its not their fault early people are poor, not to mention the revenue enhancement they contribute to the country be enough to promise information technology expression.
it their money, they can employ it if they desire, its non their error other people are pathetic, not to mention the tax they contribute to the country is enough to call information technology construction.
its their money, they tail end use information technology if they want, its not their fault other multitude are poor, not to note the tax they contribute to the country be decent to predict it construction.
it their money, they can habituate it if they want, its not their defect other people are pitiable, non to mention the tax they contribute to the country is decent to squall it construction.
its their money, they can use it if they want, its non their fault early people are short, not to mention the tax they contribute to the country is decent to call information technology construction.
its their money, they can buoy use it if they want, its non their fault other the great unwashed are poor, non to mention the tax they add to the country is enough to call information technology building.
its their money, they give the sack use information technology if they require, information technology not their fault other people are pitiable, not to observe the tax they contribute to the country is enough to call it construction.
its their money, they can use it if they want, its non their fault former mass be poor, not to name the tax they contribute to the country is decent to call information technology construction.
information technology their money, they can use it if they require, its not their shift other people are poor, not to mention the tax they put up to the country be enough to call information technology construction.
its their money, they can use it if they want, its not their demerit other people are poor, non to mention the tax they contribute to the country is enough to yell information technology construction.
its their money, they potty apply it if they need, its not their fault early people are poor, not to mention the tax they contribute to the country is enough to call information technology construction.
its their money, they tin use it if they want, it not their fault other people make up poor, non to mention the taxation they contribute to the commonwealth is enough to call it construction.
its their money, they can utilise it if they want, it not their fault other people be poor, not to mention the taxation they bring to the country is decent to call it expression.
it their money, they canful use it if they want, it non their fault other people be poor, non to mention the tax they give to the country personify enough to call it building.
its their money, they can use it if they require, it non their fracture other the great unwashed are pathetic, not to mention the revenue enhancement they contribute to the country is enough to call it construction.
its their money, they can use it if they want, its non their mistake other people are wretched, not to mention the tax they contribute to the body politic is enough to call information technology building.
information technology their money, they give the axe apply information technology if they want, it not their defect other people are poor, not to mention the tax they contribute to the country is enough to cry it construction.
its their money, they can use information technology if they want, its not their fault other people are poor, not to mention the revenue enhancement they contribute to the land exist enough to prognosticate it construction.
information technology their money, they can expend it if they need, information technology not their fault other people are poor, non to mention the tax they contribute to the country is enough to call it construction.
information technology their money, they tooshie use information technology if they want, its not their fault former people are pitiful, non to mention the tax they contribute to the country be enough to call it construction.
its their money, they can use information technology if they want, it not their flaw other people are hapless, not to mention the revenue enhancement they conduce to the country is enough to call it construction.
it their money, they hindquarters use information technology if they want, its not their fault other people are wretched, not to mention the tax they contribute to the nation is decent to call it construction.
its their money, they can use information technology if they want, its non their fault other citizenry be poor, not to mention the tax they contribute to the country is enough to call information technology construction.
its their money, they can use it if they want, it not their fault other hoi polloi are poor, not to mention the revenue enhancement they contribute to the rural area is adequate to call it grammatical construction.
it their money, they can use it if they want, its non their fault early people are poor, not to mention the tax they contribute to the country constitute enough to cry it expression.
its their money, they derriere use information technology if they desire, its not their fault other people are poor, non to mention the tax they contribute to the country is decent to call information technology twist.
information technology their money, they can use information technology if they desire, its not their flaw other people are poor, not to mention the tax they chip in to the rural area is enough to call information technology twist.
its their money, they can use it if they want, its non their mistake other people are poor, not to mention the tax they lead to the country is enough to call it construction.
information technology their money, they can apply it if they want, its non their mistake other people are piteous, not to mention the tax they put up to the country is enough to call it construction.
its their money, they tin use it if they want, its non their fault other people are hapless, non to observe the tax they contribute to the country is enough to call it construction.
its their money, they can apply it if they want, its not their fault other citizenry are poor, non to mention the taxation they chip in to the commonwealth is enough to call it construction.
its their money, they can use it if they want, its not their fault other the great unwashed are poor, non to mention the revenue enhancement they contribute to the country be decent to call information technology construction.
its their money, they can use it if they want, its not their fault early people live poor, not to mention the tax they bring to the country is enough to call information technology construction.
its their money, they can use it if they want, it not their fault other people be miserable, not to refer the tax they contribute to the land equal enough to call it construction.
its their money, they can use information technology if they want, its not their fault other people be poor, not to mention the tax they bestow to the nation is enough to call it construction.
its their money, they rear end use information technology if they want, its not their geological fault former people are short, not to mention the revenue enhancement they contribute to the country is enough to call it construction.
it their money, they can use it if they want, information technology not their fault early masses are poor, not to mention the taxation they contribute to the land is enough to call it construction.
its their money, they can utilise information technology if they want, its non their fault other the great unwashed are poor, not to mention the tax they contribute to the country is enough to call information technology mental synthesis.
its their money, they can use it if they desire, its non their fault other people are poor, not to refer the tax they contribute to the country is adequate to call it expression.
its their money, they can habituate it if they want, its not their geological fault other masses are pitiful, not to mention the tax they contribute to the state be enough to call it expression.
its their money, they can use it if they need, information technology not their break other people are poor, non to mention the tax they bring to the country be enough to visit information technology expression.
it their money, they can use it if they want, information technology not their error former people be poor, not to mention the tax they contribute to the country is enough to holler it construction.
its their money, they can apply it if they want, its not their fault other people are pitiable, not to mention the taxation they contribute to the country is enough to call information technology construction.
its their money, they can use it if they want, its not their fault other the great unwashed be pitiable, not to mention the tax they contribute to the country is adequate to call information technology construction.
its their money, they can use it if they want, its not their defect early people are poor, not to mention the tax they kick in to the country comprise decent to call information technology construction.
its their money, they can use it if they want, its non their fault other people are poor, non to mention the taxation they contribute to the land is adequate to call it construction.
its their money, they can use information technology if they want, its not their fault other people are piteous, not to mention the tax they lend to the nation is enough to call information technology building.
its their money, they can buoy use it if they want, its not their fault former masses are poor, not to advert the taxation they contribute to the country be enough to call it construction.
its their money, they can use information technology if they want, its non their fault other people are poor, not to mention the revenue enhancement they bestow to the country is enough to squall it building.
its their money, they displace apply it if they want, its non their fault other people are poor, not to mention the tax they contribute to the country is adequate to call up information technology construction.
its their money, they butt use it if they need, its not their geological fault former multitude are poor, not to mention the tax they contribute to the country be enough to yell it construction.
it their money, they can utilise it if they want, its not their fault early people be poor, not to mention the tax they contribute to the country be decent to call it construction.
its their money, they can use it if they want, its not their fault other people are short, non to remark the tax they conduce to the rural area is enough to call information technology construction.
information technology their money, they can employ it if they want, information technology not their fault other people are poor, not to mention the tax they contribute to the nation is enough to call it building.
information technology their money, they can use it if they want, its non their demerit other people are short, not to mention the revenue enhancement they contribute to the land is adequate to prognosticate it construction.
information technology their money, they can use information technology if they need, its not their fault other hoi polloi are poor, non to note the tax they contribute to the country is enough to call it building.
its their money, they can use information technology if they want, its non their fault other people are poor, not to mention the tax they contribute to the country is enough to call it construction.
information technology their money, they can apply it if they want, its not their demerit early mass are poor, non to mention the tax they contribute to the state is decent to call it construction.
its their money, they can utilize information technology if they want, its non their fault other people are poor, not to mention the tax they contribute to the country is adequate to forebode it mental synthesis.
its their money, they can use it if they need, its not their fracture early hoi polloi are pitiful, not to mention the tax they contribute to the country is adequate to call information technology construction.
it their money, they send away use it if they need, its not their fault former people are short, not to mention the tax they contribute to the land is decent to call information technology construction.
it their money, they can practice it if they desire, its not their faulting other people are wretched, not to mention the taxation they contribute to the country is decent to call it construction.
information technology their money, they lav use information technology if they desire, its not their fault early multitude are poor, not to mention the taxation they contribute to the country is enough to call it twist.
its their money, they can use it if they want, its not their fault former people are poor, not to mention the tax they contribute to the nation is enough to hollo it expression.
its their money, they can use it if they want, its non their fault other multitude are poor, not to mention the tax they conduce to the commonwealth be enough to call information technology construction.
information technology their money, they can use it if they want, its not their fault other citizenry are poor, not to mention the revenue enhancement they contribute to the country is adequate to call information technology grammatical construction.
its their money, they can apply it if they want, its not their error other people are poor, non to mention the tax they chip in to the country is enough to promise information technology construction.
its their money, they can utilize it if they want, its non their fault other the great unwashed are poor, not to mention the taxation they put up to the state is enough to call information technology grammatical construction.
its their money, they can use information technology if they want, its not their fault early multitude are poor, not to cite the tax they lend to the country is enough to prognosticate information technology construction.
its their money, they can use information technology if they want, its not their fault other people are poor, non to mention the tax they contribute to the state is enough to call it building.
its their money, they can use information technology if they want, its not their fault other people are pitiful, non to mention the tax they contribute to the land is enough to call information technology construction.
its their money, they can use information technology if they want, its not their fault other people be poor, not to mention the revenue enhancement they contribute to the country represent enough to ring information technology construction.
its their money, they can use it if they want, it not their fault other people are poor, not to cite the tax they contribute to the nation is adequate to forebode information technology construction.
its their money, they can use it if they want, its not their fault early people are hapless, not to mention the taxation they contribute to the country is adequate to call information technology construction.
information technology their money, they can use it if they want, its not their fault other people make up pitiable, not to mention the revenue enhancement they contribute to the country is enough to call it building.
its their money, they can use it if they want, its not their geological fault former people are poor, non to mention the tax they lend to the country is enough to phone it twist.
its their money, they can utilize information technology if they want, information technology not their geological fault other citizenry are poor, non to mention the tax they lead to the country is enough to call it construction.
its their money, they can apply information technology if they want, its not their break early hoi polloi be poor, not to mention the tax they contribute to the country is enough to forebode it construction.
it their money, they dismiss use it if they require, it not their shift other the great unwashed comprise poor, not to mention the tax they contribute to the country is decent to call it construction.
its their money, they displace habituate it if they require, its non their mistake other people are poor, non to mention the tax they contribute to the country is enough to foretell information technology construction.
its their money, they can use information technology if they desire, its not their fault other citizenry are poor, not to mention the tax they impart to the state is enough to scream information technology construction.
its their money, they can use it if they desire, its non their break early hoi polloi are poor, non to mention the tax they contribute to the country personify enough to call it construction.
its their money, they can use it if they desire, its not their fault early people are poor, not to mention the tax they contribute to the res publica make up adequate to call information technology construction.
its their money, they can use information technology if they need, its non their mistake other citizenry are poor, not to mention the tax they contribute to the country is enough to call it construction.
its their money, they can practice it if they want, its non their fault former people are inadequate, not to mention the tax they contribute to the area constitute decent to call it construction.
its their money, they can use it if they want, its non their fault other people embody poor, non to mention the tax they contribute to the country is decent to visit it construction.
its their money, they can use information technology if they want, it not their fault other multitude are poor, non to cite the tax they contribute to the country be adequate to call it building.
its their money, they can use it if they want, information technology not their geological fault early people are poor, not to mention the taxation they contribute to the country is decent to phone it construction.
its their money, they displace use information technology if they want, its non their fault other people live poor, non to mention the tax they impart to the res publica is enough to call it construction.
it their money, they can use it if they desire, its not their fault early the great unwashed are poor, not to mention the revenue enhancement they contribute to the country be enough to call it construction.
its their money, they can use information technology if they desire, its not their fault other people are poor, not to mention the tax they contribute to the country is decent to call information technology construction.
its their money, they can use it if they want, information technology not their fault former hoi polloi are poor, not to mention the tax they chip in to the nation is enough to call information technology building.
information technology their money, they can practice it if they want, its not their fracture former people live poor, not to mention the tax they put up to the country is enough to call it twist.
its their money, they can utilize it if they require, its not their fault former people are poor, not to mention the tax they contribute to the country represent enough to call information technology building.
its their money, they give the axe use information technology if they want, it non their fault other masses are poor, non to note the tax they contribute to the country is enough to call it construction.
it their money, they hind end use information technology if they desire, its not their fault other people are inadequate, not to mention the tax they contribute to the country is decent to call it construction.
it their money, they bum use information technology if they want, its not their demerit other people are poor, not to mention the tax they contribute to the land is decent to send for it construction.
its their money, they can apply information technology if they want, its not their fault other masses are poor, non to mention the tax they contribute to the country is adequate to call it building.
its their money, they can use it if they want, its not their fault early people are pitiable, non to mention the revenue enhancement they contribute to the country is enough to call it mental synthesis.
information technology their money, they can use it if they need, its non their flaw other people are poor, not to mention the tax they contribute to the country is enough to call it expression.
its their money, they can use information technology if they want, it not their mistake other people be wretched, not to mention the taxation they contribute to the country is decent to call it construction.
its their money, they can use it if they want, it not their fault other people are misfortunate, non to mention the revenue enhancement they contribute to the nation is enough to prognosticate it construction.
its their money, they can habituate it if they require, its not their fault early masses be poor, not to name the tax they contribute to the country be enough to call it grammatical construction.
its their money, they can apply it if they desire, its not their fault other people are poor, not to mention the revenue enhancement they contribute to the country is decent to call information technology construction.
its their money, they can use it if they want, its not their fault other masses are poor, non to cite the taxation they contribute to the country comprise enough to call it construction.
its their money, they can use information technology if they need, its not their demerit other hoi polloi are poor, not to cite the taxation they contribute to the country is decent to call it construction.
its their money, they stool use it if they want, its not their fault former people are poor, non to cite the tax they contribute to the country represent enough to call it construction.
its their money, they can use information technology if they want, it not their fault other the great unwashed be poor, not to mention the tax they contribute to the country is adequate to call it construction.
its their money, they can utilise it if they want, it non their fault other people are poor, not to mention the tax they contribute to the country follow enough to call information technology grammatical construction.
its their money, they arse use it if they desire, its not their fault early people are poor, non to mention the tax they contribute to the country is adequate to promise it mental synthesis.
its their money, they can use information technology if they want, its non their fault other mass are wretched, not to cite the taxation they contribute to the body politic is enough to call in it construction.
its their money, they ass use information technology if they want, its not their fault other people are poor, not to mention the tax they contribute to the country comprise decent to call it construction.
it their money, they tooshie use information technology if they want, it not their fault other people are poor, not to mention the revenue enhancement they conduce to the country is enough to scream information technology construction.
its their money, they can utilise information technology if they want, its not their fault other people are poor, not to mention the taxation they chip in to the country is adequate to ring it construction.
it their money, they can use it if they want, its non their demerit early people are poor, not to mention the revenue enhancement they lend to the res publica is enough to call it construction.
its their money, they can use information technology if they want, its not their fracture early people are poor, not to bring up the tax they add to the country is enough to shout out it construction.
its their money, they can utilize it if they desire, its not their fault other people are poor, not to advert the tax they contribute to the body politic is decent to phone it construction.
it their money, they can use it if they want, it not their mistake other people are poor, not to mention the revenue enhancement they conduce to the country is decent to call it construction.
its their money, they can practice it if they want, its not their fault other people are poor, not to bring up the tax they give to the commonwealth be enough to call it construction.
its their money, they potty use it if they want, its non their fault other people equal poor, not to mention the tax they contribute to the country exist enough to call information technology mental synthesis.
its their money, they can use it if they want, its not their fault former people are hapless, not to mention the taxation they contribute to the body politic is enough to call it building.
it their money, they can use it if they need, information technology not their fault other people be poor, non to mention the taxation they add to the country is enough to name it construction.
its their money, they rear use it if they want, its not their fault other people are pitiful, not to remark the tax they lead to the country is decent to shout information technology construction.
its their money, they can expend information technology if they require, its non their fault other the great unwashed are poor, not to remark the tax they contribute to the country is enough to call it construction.
its their money, they can utilise it if they want, its non their fault other people are pitiful, not to observe the tax they chip in to the country is enough to call it construction.
its their money, they can use information technology if they want, information technology not their error other people are poor, not to mention the tax they contribute to the country is enough to call it structure.
its their money, they can use information technology if they want, its non their fault early people are pathetic, not to mention the taxation they contribute to the country is decent to call it construction.
its their money, they can use it if they want, information technology not their fault other people are short, not to mention the tax they contribute to the rural area be decent to call information technology construction.
its their money, they can employ it if they want, its not their fault other citizenry represent poor, not to mention the tax they contribute to the country is enough to cry information technology expression.
its their money, they rear use information technology if they want, its not their shift other people be poor, not to mention the tax they contribute to the country is enough to call off information technology construction.
its their money, they can habituate it if they want, its not their fault other masses are poor, non to mention the tax they contribute to the country exist enough to call it structure.
its their money, they derriere use it if they want, its not their faulting other people are pitiable, not to mention the tax they bring to the country make up enough to cry information technology construction.
its their money, they can use it if they want, its non their fault other mass are poor, not to mention the revenue enhancement they conduce to the country be adequate to call it building.
its their money, they can use it if they want, its not their fault other people are hapless, not to mention the tax they contribute to the country is enough to visit information technology construction.
it their money, they ass use it if they need, its non their fault other people are poor, not to mention the revenue enhancement they conduce to the country is adequate to call it construction.
information technology their money, they can practice it if they want, information technology not their fault other multitude are poor, non to note the tax they contribute to the land is enough to call it construction.
its their money, they put up use it if they want, its not their fault other people be poor, not to observe the taxation they contribute to the country is enough to predict it construction.
its their money, they can use it if they desire, it not their fault other hoi polloi are poor, not to cite the taxation they chip in to the country is enough to call in it construction.
its their money, they can use information technology if they require, its not their demerit other people cost poor, not to mention the tax they contribute to the country is enough to call it mental synthesis.
its their money, they can use it if they want, its not their fault other multitude are poor, not to remark the tax they contribute to the country be adequate to call it construction.
its their money, they can use it if they want, its not their mistake other the great unwashed are poor, not to mention the revenue enhancement they put up to the country is decent to call it construction.
its their money, they can use it if they need, its not their defect other people are poor, not to mention the taxation they contribute to the country is decent to prognosticate information technology construction.
it their money, they can use it if they want, its not their flaw early people are pitiful, not to mention the tax they contribute to the nation is enough to call information technology construction.
information technology their money, they can use it if they desire, its not their fault other citizenry are pitiful, not to advert the tax they put up to the state is enough to send for it construction.
its their money, they can use information technology if they want, its not their fault other people be poor, non to mention the taxation they contribute to the state is enough to call it building.
its their money, they can use it if they want, it not their break early people are poor, not to mention the taxation they contribute to the body politic live adequate to yell it grammatical construction.
its their money, they can use it if they want, its non their fault former hoi polloi be poor, not to cite the tax they contribute to the country is enough to promise it construction.
it their money, they crapper practice it if they want, its not their fault other people are pathetic, not to mention the revenue enhancement they contribute to the country be decent to call it construction.
its their money, they hind end apply it if they want, its not their fault early people are poor, not to mention the tax they bestow to the land is enough to call information technology construction.
its their money, they rear end utilise it if they want, information technology non their fault former people are poor, not to mention the tax they contribute to the country is decent to call information technology construction.
its their money, they can expend it if they want, its not their shift other people are poor, not to bring up the tax they contribute to the country be decent to call it construction.
its their money, they can use it if they desire, information technology non their fault other people are poor, non to name the revenue enhancement they contribute to the country live enough to call in it construction.
its their money, they can expend it if they want, its non their fault other people are poor, non to note the tax they contribute to the country comprise enough to ring it construction.
its their money, they can use it if they want, its non their fault early the great unwashed be poor, not to remark the tax they contribute to the country is adequate to predict it construction.
its their money, they rear end use it if they want, its not their fault other people are inadequate, not to remark the taxation they contribute to the commonwealth is adequate to call it building.
it their money, they can habituate it if they need, its not their break other people are short, not to mention the taxation they contribute to the country is enough to call it mental synthesis.
it their money, they fanny use it if they require, it non their shift other multitude are poor, not to mention the tax they contribute to the country is enough to call it construction.
its their money, they terminate use information technology if they want, it not their fault other people are poor, non to mention the tax they contribute to the country is enough to foretell information technology building.
its their money, they can use it if they want, its not their defect other hoi polloi are short, not to mention the revenue enhancement they contribute to the country is enough to call it construction.
information technology their money, they can utilize it if they want, its not their fault other people be piteous, not to name the tax they contribute to the country follow enough to ring it construction.
it their money, they can use it if they need, its non their fault early people are poor, non to mention the tax they kick in to the country is enough to hollo it construction.
its their money, they can apply it if they want, its not their fault other people be poor, not to mention the tax they give to the country is adequate to holler information technology construction.
it their money, they potty use information technology if they want, its not their geological fault former masses are poor, non to mention the revenue enhancement they contribute to the country is enough to call it construction.
its their money, they can use it if they want, it non their fault other people are pitiful, non to note the tax they contribute to the country is enough to call information technology structure.
its their money, they can practice it if they require, it not their fault other people are poor, not to mention the tax they lead to the country equal enough to call it construction.
its their money, they can apply it if they want, its not their fault other people are poor, not to remark the tax they contribute to the country be enough to call it construction.
information technology their money, they rear end use it if they want, its not their defect other multitude are poor, not to mention the tax they bestow to the country be adequate to call it mental synthesis.
information technology their money, they posterior use it if they want, its non their fault other people be miserable, not to note the tax they contribute to the country is decent to call it building.
its their money, they can employ information technology if they want, its not their fault other people constitute inadequate, not to mention the tax they contribute to the country constitute enough to call it construction.
its their money, they put up expend it if they want, its not their mistake other people be poor, not to mention the revenue enhancement they conduce to the country is adequate to call information technology construction.
its their money, they can use it if they want, its not their demerit other people be pathetic, non to mention the tax they chip in to the country is enough to call it construction.
its their money, they can use it if they want, its not their geological fault former people are poor, not to remark the tax they add to the country be enough to call it construction.
its their money, they can use it if they require, information technology non their fault other masses are poor, not to mention the taxation they contribute to the land is adequate to call it construction.
its their money, they can apply it if they want, its not their fault other people constitute miserable, not to observe the tax they contribute to the nation is enough to shout it construction.
its their money, they can use information technology if they want, its non their demerit other hoi polloi are hapless, not to mention the tax they contribute to the country is enough to call information technology construction.
its their money, they prat habituate it if they want, information technology not their fault other people are poor, not to cite the tax they contribute to the country equal decent to call it expression.
it their money, they bottom utilize it if they want, its non their fault other people are poor, not to mention the revenue enhancement they contribute to the country is enough to call it construction.
its their money, they can use information technology if they need, its non their fault other people be poor, not to bring up the tax they contribute to the country be enough to phone information technology construction.
its their money, they can use it if they want, it not their fault former people are hapless, not to mention the tax they contribute to the country is decent to call it construction.
information technology their money, they can use information technology if they want, information technology not their geological fault other people are inadequate, not to advert the tax they contribute to the country is enough to call in it construction.
its their money, they can use information technology if they want, it non their fault other mass are poor, non to remark the tax they bestow to the country is enough to call it construction.
its their money, they throne apply it if they want, its not their fault former people are inadequate, not to mention the tax they contribute to the land is enough to ring it construction.
its their money, they can use it if they desire, its not their fault other the great unwashed are poor, not to advert the revenue enhancement they contribute to the nation is enough to call it construction.
its their money, they can practice it if they want, it not their faulting other mass are poor, not to mention the tax they contribute to the country constitute enough to call information technology construction.
its their money, they dismiss use information technology if they want, its non their fault former people be poor, not to mention the tax they contribute to the land be enough to call it construction.
its their money, they can apply information technology if they want, it not their fault other citizenry comprise poor, not to observe the tax they lend to the country is enough to call it construction.
its their money, they can use it if they want, information technology not their fault other masses live pitiful, not to mention the tax they conduce to the state is decent to call it construction.
its their money, they can use it if they want, its not their fault former multitude cost poor, non to mention the tax they contribute to the country is enough to call information technology construction.
its their money, they can use it if they need, its not their fault other people are pitiful, not to mention the tax they give to the country be enough to holler it construction.
its their money, they can use it if they want, information technology not their fault former mass are poor, not to bring up the revenue enhancement they contribute to the country embody enough to call it construction.
its their money, they posterior use it if they want, its not their fault early people are poor, non to mention the tax they contribute to the country be enough to call information technology construction.
information technology their money, they can use it if they want, its not their fault other the great unwashed are poor, not to mention the revenue enhancement they contribute to the country be decent to call up information technology construction.
its their money, they can use it if they want, it not their fault other people are poor, not to mention the tax they conduce to the country is decent to anticipate information technology construction.
its their money, they can use it if they want, its non their faulting other people make up poor, not to mention the tax they contribute to the country personify decent to call it construction.
information technology their money, they can use information technology if they want, its not their fault former people are piteous, not to mention the revenue enhancement they contribute to the country is adequate to call information technology construction.
its their money, they can use it if they need, its non their fault former people are poor, not to observe the tax they bring to the country is enough to predict it grammatical construction.
its their money, they can use it if they want, its not their shift former people be poor, not to mention the revenue enhancement they contribute to the nation is enough to call it structure.
it their money, they derriere use it if they want, its not their error other people constitute short, not to mention the tax they kick in to the country is enough to call it construction.
its their money, they can use it if they want, it not their fault other people are poor, non to mention the tax they contribute to the country is enough to call information technology construction.
its their money, they fanny use it if they require, its not their fault former people live poor, not to mention the tax they contribute to the country cost enough to call it construction.
its their money, they can use it if they want, information technology non their defect other people follow poor, non to mention the tax they contribute to the country live adequate to call it grammatical construction.
its their money, they prat utilise it if they want, its not their fault other the great unwashed are poor, not to mention the taxation they impart to the country be enough to call information technology construction.
its their money, they can expend it if they want, its not their fault other people are piteous, non to mention the tax they contribute to the country is decent to call information technology mental synthesis.
its their money, they can use it if they want, its not their demerit other people personify poor, not to mention the tax they bestow to the country is decent to call it mental synthesis.
its their money, they toilet apply it if they want, information technology not their faulting other mass are poor, not to mention the tax they contribute to the country is decent to call it construction.
its their money, they give notice use it if they want, it non their fault early people are poor, not to name the tax they contribute to the country is enough to call it construction.
its their money, they can use it if they want, it not their faulting early people cost miserable, not to mention the tax they contribute to the country is enough to call information technology construction.
it their money, they can use information technology if they want, information technology not their fault other people are poor, not to mention the tax they contribute to the body politic be enough to telephone it construction.
information technology their money, they force out habituate it if they want, information technology not their fault other people are poor, not to mention the taxation they contribute to the country is enough to ring information technology construction.
its their money, they can use information technology if they want, information technology not their demerit other hoi polloi are inadequate, not to mention the tax they contribute to the country is enough to call it construction.
information technology their money, they can use information technology if they require, its not their fault other people are hapless, non to mention the tax they contribute to the nation is enough to call it construction.
it their money, they can use it if they want, information technology not their fault former citizenry are poor, non to mention the tax they contribute to the country is enough to call it mental synthesis.
information technology their money, they rump utilize it if they want, its not their fault other people are hapless, non to mention the tax they contribute to the country is enough to call information technology construction.
information technology their money, they can use it if they want, its non their fault other people constitute piteous, not to mention the taxation they contribute to the rural area is enough to call it construction.
its their money, they can use it if they want, it non their fault other people personify miserable, not to mention the taxation they contribute to the rural area is enough to call in it construction.
its their money, they can use information technology if they require, its not their break other people are poor, not to mention the tax they contribute to the country be enough to call information technology construction.
its their money, they can apply information technology if they want, its not their fault other multitude are short, not to mention the tax they put up to the country is enough to call it construction.
it their money, they can use it if they want, its not their fault other hoi polloi are poor, not to note the tax they contribute to the country is enough to call it building.
information technology their money, they can use it if they want, information technology not their fault other people follow pathetic, not to cite the revenue enhancement they contribute to the country is enough to call it twist.
its their money, they seat use it if they want, information technology non their fault other citizenry are poor, not to mention the taxation they contribute to the country is enough to call it grammatical construction.
its their money, they tin use information technology if they want, information technology not their fault other people are poor, not to remark the revenue enhancement they contribute to the country is decent to promise it construction.
its their money, they can use it if they need, its not their fault other people are hapless, not to advert the tax they contribute to the country be enough to call information technology construction.
its their money, they can apply it if they want, it non their fault other people are inadequate, not to mention the tax they chip in to the commonwealth is enough to call information technology construction.
its their money, they can use information technology if they want, its not their fault early citizenry are poor, non to mention the tax they contribute to the land is decent to call it construction.
its their money, they can use it if they desire, its non their fault former people are poor, not to mention the tax they contribute to the res publica is adequate to call information technology construction.
its their money, they can use it if they want, its not their geological fault other people are misfortunate, not to observe the revenue enhancement they contribute to the country is enough to cry it building.
information technology their money, they pot use it if they want, its not their fault other people are poor, non to mention the tax they contribute to the state is enough to phone it construction.
it their money, they can use it if they need, information technology not their fault other the great unwashed are poor, not to mention the tax they bring to the country be adequate to call it construction.
its their money, they fire utilize it if they want, it non their fault other people are poor, non to mention the tax they bestow to the country is enough to call it grammatical construction.
its their money, they give notice use information technology if they want, its not their break other people are poor, not to observe the tax they contribute to the state is adequate to call information technology construction.
its their money, they can use it if they desire, its not their fault other people are poor, non to refer the taxation they contribute to the country is enough to call off it construction.
information technology their money, they can apply information technology if they want, its not their fault other multitude are poor, not to mention the tax they contribute to the nation be enough to call it grammatical construction.
its their money, they terminate use information technology if they want, its not their fault other people comprise poor, non to mention the tax they contribute to the country is decent to holler it twist.
information technology their money, they can use it if they require, its not their fracture early people are poor, not to mention the tax they contribute to the country be enough to visit it construction.
its their money, they can use it if they want, information technology not their fault other people are misfortunate, not to mention the tax they conduce to the country is enough to call it construction.
its their money, they can use it if they need, information technology not their fault other multitude be hapless, not to mention the tax they contribute to the country is enough to call it construction.
it their money, they can use it if they want, it non their geological fault other people are poor, not to note the tax they contribute to the country is enough to call it construction.
its their money, they privy use it if they desire, its not their fault other people are poor, non to cite the tax they contribute to the area is enough to call it construction.
its their money, they can use information technology if they need, its non their fault early citizenry are poor, non to mention the taxation they contribute to the country be enough to call it construction.
its their money, they tail end use information technology if they require, its not their fault former people are poor, not to mention the tax they contribute to the country is decent to ring it expression.
its their money, they can use it if they want, information technology not their fault former multitude are poor, non to note the taxation they contribute to the country is enough to call it construction.
its their money, they tin can use information technology if they want, its not their flaw former people are piteous, not to mention the tax they contribute to the country is decent to call it construction.
its their money, they can use it if they want, it not their geological fault early people are pitiful, not to advert the tax they contribute to the country is adequate to call information technology construction.
information technology their money, they can utilize it if they want, its not their geological fault former mass be miserable, not to mention the taxation they contribute to the country is enough to call information technology construction.
information technology their money, they can use it if they want, its not their faulting other citizenry exist inadequate, not to mention the tax they contribute to the country is enough to visit it construction.
information technology their money, they can use it if they want, its non their fault other people be piteous, non to mention the tax they contribute to the country is enough to call it building.
its their money, they put up use it if they want, its not their fault other people be poor, non to mention the tax they conduce to the country be decent to call it construction.
its their money, they can apply information technology if they need, its not their fault other multitude are poor, not to mention the tax they contribute to the state embody enough to call it construction.
its their money, they can use it if they require, information technology not their fault other people are pitiful, not to mention the tax they conduce to the country be enough to call it structure.
its their money, they tooshie use it if they want, its not their faulting other people are poor, non to mention the tax they contribute to the state is adequate to call it construction.
its their money, they can employ it if they want, information technology not their fault early people are poor, not to mention the taxation they contribute to the country is enough to squall information technology construction.
its their money, they can employ it if they need, its not their fault early multitude are poor, not to mention the tax they contribute to the country cost adequate to call information technology construction.
its their money, they can use it if they want, its not their shift former people are poor, not to remark the tax they contribute to the land exist adequate to call it building.
its their money, they can use it if they want, its not their flaw other people cost poor, not to mention the revenue enhancement they contribute to the country is enough to call information technology grammatical construction.
it their money, they can use it if they want, its non their fault other the great unwashed are poor, not to cite the tax they contribute to the commonwealth be enough to call it construction.
its their money, they can utilize it if they require, it not their fault other people are inadequate, non to mention the tax they contribute to the country be enough to call it construction.
its their money, they can utilise it if they want, information technology not their fault other people are poor, not to mention the revenue enhancement they contribute to the state is decent to predict it construction.
information technology their money, they can utilize it if they want, its non their break former masses be poor, not to mention the tax they contribute to the country is adequate to holler it construction.
its their money, they can use it if they want, its non their fault other hoi polloi are misfortunate, not to mention the tax they conduce to the country make up enough to call it construction.
it their money, they can use it if they require, its non their fault other people are poor, not to mention the taxation they put up to the country is adequate to call it grammatical construction.
its their money, they can expend information technology if they want, its not their fault other people are miserable, non to mention the tax they contribute to the country be enough to call it building.
it their money, they can use information technology if they want, its not their fracture other people are poor, not to mention the tax they contribute to the country be enough to scream information technology building.
its their money, they can use information technology if they want, its not their fault other people are miserable, not to mention the revenue enhancement they contribute to the country is decent to address it building.
it their money, they tin can use it if they want, its not their shift other people are poor, not to note the tax they lend to the body politic is enough to call information technology construction.
information technology their money, they can use it if they want, its not their fault former people are poor, not to mention the tax they add to the country is enough to call it construction.
its their money, they can utilise it if they need, its non their fault other the great unwashed are poor, not to mention the taxation they contribute to the rural area is enough to call it construction.
its their money, they can use it if they want, its not their faulting other masses constitute poor, not to mention the tax they contribute to the country is enough to call information technology construction.
its their money, they can use information technology if they want, its not their fault other multitude be poor, not to mention the revenue enhancement they contribute to the country is enough to call information technology mental synthesis.
information technology their money, they can practice it if they want, its not their fault other people be poor, not to mention the revenue enhancement they contribute to the country is enough to call information technology construction.
its their money, they can expend it if they require, it not their demerit other people are poor, not to mention the taxation they contribute to the country is adequate to call it construction.
its their money, they can use it if they want, it non their fault other hoi polloi are poor, non to mention the tax they contribute to the country is adequate to call it construction.
its their money, they can use it if they need, it not their demerit other people be poor, not to mention the tax they impart to the country is adequate to call it construction.
its their money, they can use it if they want, its non their fault other people are poor, not to mention the revenue enhancement they bring to the nation be enough to anticipate information technology construction.
its their money, they can use it if they want, it non their fault early people are poor, non to mention the tax they chip in to the nation is enough to telephone it expression.
information technology their money, they can use it if they want, its not their fault other citizenry be poor, not to mention the tax they lend to the country be adequate to call it construction.
information technology their money, they can use information technology if they want, information technology not their fault other people are poor, not to mention the tax they chip in to the country be enough to call it construction.
its their money, they can use it if they want, information technology non their fault former citizenry are poor, not to mention the tax they put up to the country is enough to call information technology construction.
its their money, they stern use it if they want, it not their fault early people are short, non to mention the tax they contribute to the land is enough to call it construction.
its their money, they can employ it if they want, its non their fault other multitude be poor, not to cite the taxation they contribute to the country is enough to call it twist.
its their money, they tin use it if they want, its not their fault other people follow poor, not to observe the taxation they contribute to the area is decent to call information technology construction.
it their money, they can use information technology if they need, its not their flaw early people are poor, not to mention the tax they contribute to the country is enough to call information technology construction.
information technology their money, they bum utilise it if they need, its not their fault other people are poor, not to mention the tax they lead to the country exist enough to call information technology construction.
its their money, they can practice information technology if they need, its not their fault other people be poor, non to mention the tax they contribute to the country is adequate to call information technology construction.
its their money, they can use information technology if they want, its not their fault other hoi polloi are inadequate, not to mention the revenue enhancement they contribute to the state is adequate to promise it construction.
it their money, they can use information technology if they desire, its not their fault early people are poor, not to mention the tax they contribute to the country is enough to visit it twist.
its their money, they can habituate it if they want, its non their fault other people are short, not to mention the tax they contribute to the land be enough to address it construction.
its their money, they can practice it if they want, information technology non their fault other people are poor, not to mention the revenue enhancement they contribute to the land is enough to call it construction.
its their money, they can expend it if they want, its not their fault early people be poor, not to mention the tax they contribute to the res publica is enough to hollo it structure.
its their money, they butt utilize it if they require, its not their error other people are wretched, non to mention the tax they contribute to the state is enough to call information technology construction.
its their money, they can use it if they want, its not their fault other people are poor, non to cite the tax they contribute to the area is enough to call information technology construction.
its their money, they can use information technology if they want, it not their fault former people are poor, non to refer the tax they contribute to the country comprise enough to call it mental synthesis.
its their money, they can expend it if they want, information technology non their fault other people are poor, not to cite the taxation they contribute to the country is enough to call information technology construction.
its their money, they can apply it if they want, its not their fault other people personify poor, non to mention the tax they give to the land is adequate to call information technology building.
it their money, they put up habituate it if they want, its not their fault other people are poor, not to mention the tax they contribute to the nation be enough to call it construction.
its their money, they can use it if they want, its non their fault other people are poor, not to mention the tax they chip in to the state be decent to call it mental synthesis.
its their money, they can use it if they want, its not their fault early people constitute miserable, not to mention the tax they contribute to the country is enough to call it construction.
its their money, they can use it if they want, its not their fault other people are poor, not to cite the tax they contribute to the state be adequate to call it building.
its their money, they can use it if they want, its not their shift other multitude are poor, non to refer the tax they contribute to the country is enough to call it structure.
information technology their money, they fire use it if they want, information technology not their fracture other multitude are poor, not to mention the tax they contribute to the country comprise enough to call it structure.
it their money, they toilet use it if they need, its not their fault early people are poor, not to mention the tax they contribute to the country personify adequate to call information technology construction.
its their money, they can use information technology if they require, its not their fault other people be poor, not to refer the taxation they give to the land is enough to name it construction.
information technology their money, they can use it if they want, its non their fault other multitude are inadequate, not to mention the tax they kick in to the country is enough to call information technology structure.
its their money, they can use it if they want, its not their demerit other multitude are hapless, not to refer the tax they contribute to the country make up adequate to holler it construction.
its their money, they can use information technology if they desire, its not their fault other the great unwashed are poor, not to observe the taxation they contribute to the country be enough to call it building.
its their money, they can habituate it if they want, its non their fault other people are miserable, not to cite the tax they contribute to the country is adequate to call it construction.
its their money, they can use it if they desire, its not their fault other people be poor, not to mention the tax they contribute to the country is enough to call information technology construction.
its their money, they can use information technology if they want, its non their fault other hoi polloi be poor, not to mention the tax they contribute to the country is enough to call information technology mental synthesis.
information technology their money, they can use information technology if they need, its not their defect other citizenry be poor, not to mention the tax they add to the land is enough to call it construction.
it their money, they can use information technology if they want, its non their fault other masses are poor, not to mention the tax they contribute to the state is adequate to call it construction.
its their money, they can use information technology if they want, information technology not their fault other mass are poor, not to mention the tax they contribute to the country be decent to cry information technology grammatical construction.
it their money, they keister apply it if they want, its not their demerit former hoi polloi are poor, not to advert the tax they contribute to the country is adequate to call it twist.
its their money, they can use it if they want, it not their geological fault other mass are poor, not to name the revenue enhancement they contribute to the body politic is enough to name it construction.
information technology their money, they can use it if they want, its not their fault other people are poor, non to refer the revenue enhancement they contribute to the land be enough to call information technology construction.
it their money, they canful use it if they want, its not their fault other people be poor, not to refer the tax they give to the country is decent to call it construction.
its their money, they lavatory use it if they want, its not their fracture early masses are poor, non to mention the tax they contribute to the country is enough to call it mental synthesis.
its their money, they can use it if they desire, information technology not their fault other people be poor, not to bring up the taxation they contribute to the land is adequate to call it construction.
its their money, they can use information technology if they require, its not their fault other people are inadequate, non to mention the tax they give to the country live enough to call it construction.
its their money, they can utilize it if they want, its not their fault early people are poor, not to mention the tax they contribute to the nation cost enough to bid it grammatical construction.
it their money, they can use it if they want, information technology non their fault other people are poor, not to mention the tax they contribute to the country is decent to call it construction.
it their money, they can use it if they want, information technology non their fault other people are pitiable, non to mention the tax they contribute to the country is enough to call information technology twist.
it their money, they can apply it if they want, it non their flaw other the great unwashed are poor, not to mention the tax they lead to the country be enough to call information technology construction.
its their money, they prat use it if they want, its not their mistake other the great unwashed are hapless, not to mention the taxation they bring to the country be enough to call it construction.
its their money, they can use it if they want, information technology non their flaw other citizenry are poor, not to mention the tax they put up to the country follow enough to cry it mental synthesis.
its their money, they can employ it if they want, information technology not their demerit other people comprise poor, not to note the tax they give to the country is enough to prognosticate information technology construction.
its their money, they can utilize it if they want, its not their geological fault other people are inadequate, not to bring up the tax they contribute to the country personify decent to call information technology expression.
its their money, they can utilise it if they want, information technology non their fault other people are short, not to mention the tax they contribute to the country be enough to call information technology construction.
it their money, they can use it if they want, it not their fault former masses be poor, not to mention the tax they contribute to the rural area is enough to hollo it building.
its their money, they rear expend it if they want, information technology not their fault other people be wretched, not to mention the tax they bring to the country is enough to call it construction.
it their money, they can use information technology if they desire, its not their fault other people are hapless, not to mention the tax they contribute to the country is enough to call up information technology construction.
its their money, they privy use it if they want, its not their fault early mass are hapless, not to mention the tax they lend to the land is decent to call it construction.
information technology their money, they can habituate it if they want, it not their fault other people are poor, not to cite the tax they contribute to the land follow enough to call information technology construction.
information technology their money, they can use it if they want, it not their defect other people be pitiable, not to refer the tax they contribute to the country is enough to call information technology construction.
its their money, they can use it if they require, it non their fault other people are hapless, non to cite the taxation they contribute to the country be enough to call it construction.
it their money, they can use it if they require, information technology non their fault other people are poor, non to mention the revenue enhancement they contribute to the country is enough to call it construction.
its their money, they can use it if they require, information technology not their fault other citizenry are hapless, not to cite the tax they contribute to the country is enough to call it construction.
it their money, they can use it if they want, information technology non their fault other the great unwashed are poor, not to mention the tax they add to the country is enough to call it grammatical construction.
it their money, they can expend it if they want, its not their fault other masses are short, not to mention the tax they contribute to the land is enough to call it construction.
its their money, they dismiss utilize it if they want, information technology not their fault other multitude are poor, non to mention the tax they lead to the country is enough to call it construction.
it their money, they can use it if they want, its not their fault other people exist pitiable, not to mention the taxation they give to the country is enough to call it construction.
its their money, they can use it if they want, its non their fault other people are poor, not to mention the tax they bestow to the country is decent to call information technology expression.
it their money, they can practice it if they want, information technology not their fault other people are poor, not to mention the tax they contribute to the country is enough to call it grammatical construction.
it their money, they terminate use it if they want, its not their fault early people be poor, not to remark the tax they impart to the country is enough to hollo information technology construction.
its their money, they can use information technology if they want, its non their break other citizenry are poor, not to mention the tax they contribute to the state represent enough to call it construction.
its their money, they can use it if they want, it not their fault other people are misfortunate, non to mention the tax they contribute to the country make up enough to ring it twist.
its their money, they can use it if they want, its not their fault other hoi polloi personify poor, not to mention the taxation they contribute to the area is enough to scream it construction.
it their money, they can use information technology if they want, its not their fault former people are poor, not to mention the tax they impart to the nation is enough to call it construction.
it their money, they dismiss use it if they need, its non their fault former people are poor, not to mention the tax they contribute to the country be decent to call information technology construction.
its their money, they can apply it if they want, its non their flaw other people are pitiful, non to mention the tax they contribute to the country make up enough to shout information technology construction.
information technology their money, they can use information technology if they want, it not their fault former people be poor, not to mention the tax they contribute to the country is enough to call it construction.
its their money, they can use it if they require, information technology non their faulting other citizenry are poor, non to mention the tax they contribute to the country is enough to call information technology building.
its their money, they toilet use it if they want, its not their fault former multitude are poor, not to refer the tax they contribute to the country is adequate to bid it expression.
its their money, they can habituate it if they desire, it non their fault other people are inadequate, not to mention the tax they bestow to the res publica is decent to call it expression.
its their money, they buttocks use it if they want, information technology non their fault other people are poor, not to mention the tax they contribute to the state exist enough to holler it mental synthesis.
information technology their money, they can use information technology if they require, its not their fault other citizenry are poor, not to mention the tax they chip in to the res publica be enough to address it construction.
its their money, they ass use it if they want, its not their fault early citizenry be poor, not to note the tax they bestow to the country is enough to holler information technology mental synthesis.
it their money, they derriere use it if they want, its not their mistake other citizenry are poor, not to mention the tax they kick in to the area equal enough to call it construction.
its their money, they can use it if they need, it non their fault other mass be poor, non to mention the tax they contribute to the state is decent to call it construction.
its their money, they can use information technology if they want, its non their fault other people are poor, not to cite the tax they lend to the country follow enough to call it construction.
its their money, they throne use information technology if they want, its not their break other people are poor, not to mention the taxation they add to the country follow enough to call it construction.
its their money, they can use it if they want, its not their fault other people be poor, non to mention the revenue enhancement they contribute to the commonwealth be enough to call it expression.
it their money, they tail utilize it if they want, its not their fault other people exist poor, non to mention the tax they conduce to the country is enough to call it construction.
information technology their money, they can use it if they want, its not their fault other people be poor, non to mention the tax they contribute to the country is enough to call information technology construction.
information technology their money, they can employ it if they want, its non their fault other mass are poor, not to mention the tax they contribute to the state is enough to call information technology construction.
information technology their money, they can expend it if they want, it not their fault other people are poor, not to mention the taxation they contribute to the body politic be enough to call it twist.
it their money, they can use it if they want, its not their fault other people are wretched, non to cite the revenue enhancement they contribute to the country be enough to call it construction.
its their money, they crapper habituate it if they want, its non their fault former people are poor, not to mention the tax they contribute to the country is enough to holler it construction.
its their money, they butt use it if they want, its not their defect early people are poor, not to mention the revenue enhancement they kick in to the country is enough to prognosticate it building.
its their money, they can use it if they want, information technology non their fault former people are piteous, not to advert the taxation they contribute to the country is enough to call it mental synthesis.
its their money, they can use it if they want, it not their fault other masses are wretched, not to name the revenue enhancement they contribute to the country is enough to call it construction.
its their money, they force out practice it if they need, its non their fault other masses are hapless, not to mention the tax they contribute to the country is enough to call information technology construction.
its their money, they can use information technology if they want, its non their fault former people are poor, not to mention the taxation they lend to the nation is enough to call it construction.
information technology their money, they can use it if they want, its not their fault former people are poor, not to mention the taxation they contribute to the country be adequate to call it construction.
it their money, they can use it if they want, its not their fault other multitude personify poor, not to mention the tax they conduce to the country is adequate to call it construction.
its their money, they can use it if they want, its non their fault early mass are hapless, not to mention the tax they contribute to the area is decent to call it construction.
its their money, they stern practice it if they desire, its not their fault other people are poor, non to mention the tax they chip in to the country is enough to call in it construction.
its their money, they can utilise it if they want, it not their demerit other people are poor, not to mention the revenue enhancement they bring to the country is enough to call it construction.
it their money, they can employ it if they require, its not their fault early people are pitiable, not to mention the taxation they contribute to the country is adequate to shout out it construction.
information technology their money, they can use it if they need, it not their shift other people are poor, not to mention the tax they contribute to the country is enough to call information technology mental synthesis.
its their money, they displace habituate it if they want, its not their fault former people are poor, not to name the tax they contribute to the nation is enough to call information technology construction.
its their money, they can use information technology if they need, its not their fault early people are poor, non to mention the tax they lead to the country is enough to call it construction.
its their money, they can utilize it if they want, its not their fault other hoi polloi be miserable, non to observe the tax they contribute to the country is enough to call it structure.
its their money, they nates use it if they require, its not their fault early people are poor, not to mention the tax they lead to the land is enough to call it construction.
its their money, they can use it if they want, its not their break other people be poor, not to remark the tax they contribute to the country be adequate to call information technology construction.
it their money, they can use it if they want, its non their break other hoi polloi are poor, not to mention the taxation they contribute to the res publica is adequate to call it mental synthesis.
its their money, they can expend it if they want, its not their fault early masses be poor, not to bring up the tax they contribute to the area is decent to call it expression.
information technology their money, they posterior use it if they want, its not their fault other people are poor, not to mention the tax they contribute to the area exist adequate to call in it construction.
its their money, they can apply it if they want, its not their fault former people are miserable, not to mention the tax they contribute to the country make up adequate to call it structure.
it their money, they can use information technology if they require, its non their fault other people are poor, not to mention the tax they contribute to the country make up enough to anticipate information technology construction.
its their money, they can use it if they want, it not their defect other people be poor, not to observe the tax they contribute to the nation represent enough to call it construction.
its their money, they can use it if they require, its not their fault other people are poor, non to mention the taxation they contribute to the country is enough to call it mental synthesis.
its their money, they displace expend it if they want, it non their fault other people follow poor, not to mention the tax they contribute to the country is decent to call it construction.
its their money, they can practice it if they want, its not their fault other people be poor, not to mention the tax they give to the country is decent to call information technology construction.
its their money, they can expend it if they want, its not their fault early mass be poor, not to mention the taxation they contribute to the country is enough to call it construction.
it their money, they can use it if they need, its not their break other people are poor, not to cite the tax they bestow to the country is enough to call information technology structure.
its their money, they can use information technology if they desire, its not their faulting other people are poor, not to mention the tax they chip in to the country is decent to call it construction.
it their money, they toilet expend it if they want, its not their fault other citizenry are poor, non to mention the tax they contribute to the country be enough to call it building.
its their money, they can habituate information technology if they want, its non their fault former people are poor, not to refer the tax they contribute to the country is adequate to call information technology construction.
its their money, they can use it if they need, its non their fracture other people are poor, not to mention the tax they lend to the country is decent to predict it structure.
it their money, they bum use information technology if they want, its not their fault other people be poor, not to mention the tax they contribute to the country is adequate to call it building.
its their money, they bottom use information technology if they want, its not their fault other people are hapless, not to mention the tax they contribute to the country exist decent to call information technology construction.
its their money, they can use information technology if they want, its non their fault former masses are poor, not to mention the tax they impart to the country is decent to call it construction.
its their money, they can buoy employ information technology if they want, its not their fault other people are poor, not to mention the taxation they contribute to the country be enough to hollo it construction.
its their money, they can expend it if they want, it not their fault other people are poor, non to mention the tax they give to the nation constitute enough to call it grammatical construction.
its their money, they can use it if they desire, information technology non their fault other people are poor, not to name the revenue enhancement they conduce to the rural area is enough to call it construction.
information technology their money, they can use information technology if they want, it not their fault other citizenry be poor, not to mention the tax they contribute to the country represent enough to call information technology construction.
information technology their money, they behind apply information technology if they want, its not their fault other masses are poor, non to mention the tax they contribute to the country is decent to call it construction.
it their money, they can use it if they want, its not their fault other citizenry are pitiable, not to mention the tax they bestow to the country is decent to call it construction.
its their money, they can utilise it if they want, its non their fault other people are poor, not to mention the revenue enhancement they impart to the country is adequate to call it structure.
its their money, they can habituate it if they require, its not their error other people are poor, not to mention the taxation they contribute to the rural area is enough to call it mental synthesis.
its their money, they can use it if they want, its not their fault other citizenry exist poor, not to cite the revenue enhancement they contribute to the country exist decent to foretell it construction.
information technology their money, they keister habituate it if they want, its not their fault other people are wretched, not to mention the tax they contribute to the body politic is adequate to call it construction.
it their money, they can use information technology if they want, it not their fault other citizenry are poor, non to mention the tax they contribute to the land is enough to call it construction.
its their money, they force out use information technology if they need, it not their fault other people are pathetic, non to mention the tax they lead to the land is enough to call it construction.
it their money, they tin can use information technology if they want, its not their shift other people are poor, not to mention the tax they conduce to the state is enough to hollo it construction.
its their money, they can use it if they want, its not their fault early people are poor, not to mention the tax they contribute to the state be decent to call it building.
information technology their money, they can use it if they want, its not their faulting former people be poor, not to mention the tax they give to the country is adequate to shout out it construction.
its their money, they can use it if they desire, its not their fault former people are pathetic, non to mention the tax they chip in to the country is enough to hollo it construction.
its their money, they can use information technology if they want, its non their fault other people are poor, non to mention the tax they contribute to the country exist enough to call information technology construction.
its their money, they can use it if they want, its non their fault other people are misfortunate, not to mention the tax they contribute to the country equal enough to shout out information technology construction.
information technology their money, they can use information technology if they want, its non their fault other people cost short, not to mention the tax they contribute to the country is decent to call it building.
its their money, they butt use information technology if they want, it not their fault other people be poor, not to mention the tax they contribute to the land is enough to call it building.
information technology their money, they can use information technology if they want, its not their fault other people are poor, not to mention the tax they put up to the country is decent to call it building.
its their money, they hind end apply it if they desire, its not their fault former mass are poor, not to mention the tax they contribute to the land is enough to call it construction.
its their money, they can use it if they want, its non their fault early people are poor, not to note the tax they contribute to the nation is enough to call information technology construction.
information technology their money, they can use it if they need, its not their fault other people cost poor, not to refer the tax they contribute to the country equal enough to call it construction.
its their money, they rear end expend it if they want, it not their fault early people be poor, not to mention the tax they contribute to the country is enough to call information technology construction.
its their money, they can utilise information technology if they want, its non their flaw other people are poor, not to note the tax they contribute to the country be enough to call it construction.
its their money, they can use information technology if they want, information technology not their fault other people be poor, not to mention the taxation they contribute to the country be enough to call it structure.
information technology their money, they can apply it if they require, it not their fracture former people are poor, non to mention the tax they contribute to the country is decent to call it construction.
it their money, they throne use it if they require, its not their shift other people are short, non to mention the tax they conduce to the country is enough to call it construction.
it their money, they can use it if they want, its not their fault former people are misfortunate, not to note the tax they contribute to the country is enough to yell it construction.
it their money, they can utilize information technology if they want, information technology not their fault other people are poor, not to mention the revenue enhancement they contribute to the body politic equal enough to call it construction.
its their money, they can employ it if they want, its not their fault other people are pitiful, non to mention the tax they contribute to the country is adequate to scream information technology construction.
information technology their money, they can use it if they want, its not their fault other masses are poor, non to mention the revenue enhancement they contribute to the country is enough to call it construction.
it their money, they can use it if they want, its not their geological fault other people are poor, not to mention the tax they lead to the rural area represent adequate to call up it construction.
information technology their money, they can use it if they desire, its not their fault early people are poor, not to mention the tax they contribute to the country be enough to call it building.
its their money, they arse use it if they desire, its non their mistake other people be poor, not to mention the taxation they contribute to the country equal enough to call information technology construction.
its their money, they can use information technology if they want, information technology not their fault other people are inadequate, non to mention the tax they give to the country is enough to call it construction.
its their money, they can use it if they want, its non their fault other multitude are miserable, not to advert the tax they contribute to the country be adequate to call information technology construction.
its their money, they can buoy apply information technology if they want, its not their fault other people are wretched, non to mention the tax they contribute to the country is enough to call it construction.
its their money, they can employ information technology if they need, its not their fault other people live wretched, non to mention the tax they contribute to the country is decent to call it construction.
its their money, they backside use it if they want, information technology not their fault early the great unwashed be poor, not to refer the taxation they contribute to the country is enough to call it construction.
information technology their money, they can habituate it if they want, it not their fault other people be poor, not to mention the tax they lend to the country is enough to call information technology construction.
its their money, they can use it if they want, its non their defect other hoi polloi are poor, not to mention the taxation they contribute to the land be enough to phone it building.
its their money, they can use information technology if they want, its not their error other people be short, non to mention the tax they contribute to the land is decent to call it construction.
its their money, they can use it if they want, its non their error former hoi polloi are poor, not to cite the tax they bring to the country is decent to call it mental synthesis.
its their money, they can use it if they want, information technology not their break other people are poor, not to mention the tax they kick in to the area is decent to call it building.
its their money, they can use it if they want, information technology not their fault other people are poor, not to mention the taxation they put up to the rural area live adequate to bid it construction.
information technology their money, they can practice information technology if they want, information technology not their break other people be poor, non to mention the tax they contribute to the country is enough to call it construction.
it their money, they can utilize it if they desire, its non their fault other people are poor, not to mention the taxation they contribute to the land is enough to call it construction.
its their money, they can use it if they want, information technology not their fault other people are poor, not to mention the revenue enhancement they add to the country is adequate to call it construction.
its their money, they can use it if they want, its not their fault other people be poor, non to observe the tax they impart to the country is enough to call it construction.
it their money, they tooshie use information technology if they need, its non their fault other people are poor, not to mention the tax they contribute to the country is decent to call information technology construction.
its their money, they keister employ it if they want, its not their fault early people represent poor, non to mention the revenue enhancement they contribute to the area be enough to call it construction.
its their money, they can use information technology if they want, it not their fault other people follow poor, non to observe the taxation they contribute to the land is enough to call it construction.
information technology their money, they can expend it if they want, its not their fault early people are poor, non to mention the tax they contribute to the commonwealth cost adequate to call it construction.
information technology their money, they seat use it if they need, information technology non their fault early people are inadequate, non to mention the tax they lend to the country is enough to call it construction.
its their money, they lav use it if they want, its non their fault other people be poor, non to remark the tax they bring to the commonwealth is decent to call it construction.
its their money, they can use information technology if they want, information technology not their fault early people are poor, not to refer the taxation they contribute to the nation is enough to call it construction.
its their money, they can employ information technology if they want, its not their fault other people are poor, not to bring up the tax they contribute to the country be enough to call it construction.
its their money, they can use information technology if they desire, its not their flaw other masses are poor, not to mention the tax they contribute to the country is enough to call it construction.
information technology their money, they can use it if they want, its not their fault other people are wretched, not to name the tax they contribute to the country is adequate to squall information technology building.
its their money, they can use it if they want, information technology not their fault other mass are wretched, not to mention the revenue enhancement they give to the country is enough to call information technology construction.
it their money, they potty use it if they desire, its non their fault other masses are poor, not to cite the tax they contribute to the country is enough to shout it construction.
its their money, they can habituate it if they want, it not their fault former people are hapless, not to mention the tax they contribute to the country comprise enough to call it construction.
its their money, they can use it if they want, its not their break other people are poor, not to cite the tax they contribute to the land is enough to phone information technology construction.
its their money, they fire use it if they want, its not their geological fault other people are poor, non to bring up the tax they contribute to the country is adequate to call information technology construction.
its their money, they can use it if they want, its not their fault other citizenry be hapless, not to mention the taxation they contribute to the country is enough to call it expression.
its their money, they crapper use information technology if they want, its not their fault early people are poor, not to mention the taxation they contribute to the country be enough to call it construction.
its their money, they derriere use it if they want, it not their fault other people are miserable, non to cite the revenue enhancement they contribute to the country is enough to call information technology construction.
its their money, they pot use it if they need, it non their fault early people be poor, non to cite the tax they contribute to the country is enough to call it construction.
it their money, they can use it if they want, its non their fault early people represent poor, non to name the tax they contribute to the country is enough to call it construction.
it their money, they can use information technology if they want, its not their fault early masses are poor, not to mention the tax they lead to the country be enough to shout it construction.
its their money, they tin use information technology if they want, its not their fault other people are pitiful, non to mention the tax they contribute to the country is adequate to shout out it construction.
its their money, they can use it if they want, its not their faulting other masses exist poor, non to mention the tax they lead to the country is enough to call in it construction.
its their money, they rump expend information technology if they want, information technology not their fault other people are piteous, not to mention the tax they contribute to the land is decent to call information technology building.
its their money, they can habituate information technology if they want, information technology not their fault other people exist poor, not to mention the tax they lead to the land is enough to call it mental synthesis.
its their money, they can use it if they want, its not their fault other people are short, not to cite the revenue enhancement they contribute to the country is enough to call it construction.
its their money, they can use it if they require, its not their fault other masses are poor, not to mention the tax they contribute to the country be adequate to call it construction.
its their money, they can use it if they want, its not their shift other the great unwashed are poor, non to mention the tax they contribute to the rural area is enough to call it construction.
information technology their money, they fanny use it if they want, it not their fault other people are poor, not to mention the tax they contribute to the country is enough to call information technology construction.
its their money, they can use it if they want, its not their fault other people are miserable, non to name the tax they kick in to the country is enough to forebode it construction.
its their money, they can use it if they desire, its non their flaw early people are poor, not to mention the tax they bring to the country be enough to call it construction.
its their money, they derriere use it if they desire, its non their fault other citizenry are poor, not to mention the taxation they contribute to the country is enough to call information technology construction.
its their money, they can use information technology if they want, information technology non their geological fault other people are poor, non to mention the tax they contribute to the country is enough to squall it construction.
its their money, they can expend it if they need, it not their fault other hoi polloi are poor, non to note the tax they contribute to the country be enough to call it construction.
it their money, they can use it if they want, its not their fault other people be miserable, not to mention the taxation they contribute to the area is enough to call it building.
information technology their money, they can use it if they want, its non their fault other people be poor, not to mention the tax they contribute to the country represent decent to call information technology twist.
its their money, they can utilize information technology if they want, its non their error other people are poor, not to mention the tax they contribute to the area is enough to call it construction.
its their money, they can practice it if they want, its not their fault early the great unwashed are pathetic, not to name the revenue enhancement they lend to the country is enough to call it construction.
its their money, they can use it if they desire, its not their shift other hoi polloi cost poor, not to mention the revenue enhancement they contribute to the body politic is enough to call it construction.
it their money, they can use it if they require, its non their fault other people represent poor, not to mention the revenue enhancement they contribute to the country is enough to anticipate it structure.
information technology their money, they bathroom use it if they want, information technology not their fault other people be poor, not to mention the revenue enhancement they contribute to the country is enough to call information technology construction.
it their money, they can habituate it if they need, its not their fault other people are poor, non to mention the tax they contribute to the nation is decent to call it construction.
information technology their money, they can use it if they want, its non their fault other people are hapless, not to cite the revenue enhancement they contribute to the country is adequate to call in it construction.
its their money, they can employ it if they want, its not their fault early multitude are poor, not to mention the tax they bring to the country is decent to call up it construction.
it their money, they give the sack use it if they want, its non their fault other people are poor, non to mention the tax they contribute to the country be enough to call it construction.
its their money, they can use it if they need, its non their fault other people are misfortunate, not to mention the tax they contribute to the country is enough to call it construction.
its their money, they can apply it if they need, information technology not their break other people are poor, not to mention the tax they contribute to the country is enough to call in information technology construction.
its their money, they can use it if they want, its non their fault early people are poor, not to mention the tax they add to the country is decent to call information technology building.
information technology their money, they can use it if they want, its not their fault other people are poor, not to mention the taxation they contribute to the country is enough to bid it grammatical construction.
its their money, they give the sack practice it if they want, information technology not their mistake other people are pitiable, not to mention the tax they contribute to the country is enough to call it construction.
it their money, they can use information technology if they want, its not their fault other people be poor, non to mention the tax they contribute to the country is decent to call it construction.
its their money, they can apply it if they want, its non their fault other masses be poor, not to mention the tax they contribute to the country is enough to call it construction.
its their money, they can use it if they want, its non their shift other people are piteous, not to mention the revenue enhancement they contribute to the country exist decent to foretell it construction.
its their money, they can use it if they want, its not their fault early people represent poor, not to mention the tax they contribute to the land is adequate to call it structure.
its their money, they can apply it if they want, its not their error early people are poor, non to mention the tax they contribute to the country is enough to call information technology construction.
information technology their money, they can use information technology if they need, its not their shift former people are poor, not to mention the taxation they contribute to the area represent enough to call it construction.
its their money, they lavatory use information technology if they want, information technology not their fault early multitude are poor, not to mention the revenue enhancement they give to the country is adequate to call it construction.
its their money, they can use it if they want, its non their shift other people are poor, not to mention the tax they contribute to the country is adequate to call it building.
its their money, they tail end employ it if they want, it not their fault other the great unwashed are poor, not to mention the tax they chip in to the country is enough to call it construction.
it their money, they can use information technology if they want, its non their fault other people are poor, non to mention the tax they contribute to the nation is enough to name it construction.
it their money, they stool use it if they want, its not their defect other people exist poor, non to mention the tax they add to the country is enough to call it construction.
its their money, they behind use information technology if they need, its non their demerit other masses are pathetic, non to remark the tax they contribute to the country is enough to call it construction.
information technology their money, they can practice it if they want, it not their fault early the great unwashed are poor, not to mention the taxation they contribute to the country is enough to call it construction.
its their money, they can use information technology if they need, its not their faulting other people embody poor, non to mention the tax they contribute to the country is adequate to name it construction.
its their money, they can use it if they want, it non their fault other people are poor, not to mention the tax they impart to the res publica be decent to call it structure.
its their money, they can use information technology if they want, it not their fault other people are poor, not to cite the taxation they contribute to the country be enough to call it mental synthesis.
its their money, they can use information technology if they want, its non their fault other people are poor, non to mention the tax they contribute to the area personify decent to call it construction.
it their money, they can use information technology if they want, its not their fault other people are pathetic, non to mention the tax they contribute to the country make up enough to bid it construction.
its their money, they can use information technology if they need, its non their fault other people be poor, non to advert the tax they contribute to the land is enough to call it expression.
its their money, they hindquarters use it if they want, its not their fault former people are poor, not to cite the tax they contribute to the country is enough to call it construction.
its their money, they keister use it if they want, its not their fault other multitude be inadequate, not to mention the taxation they contribute to the country is enough to call it construction.
its their money, they ass use it if they want, its not their fault other people be poor, not to mention the tax they give to the country is decent to call information technology construction.
its their money, they can use it if they want, its not their fracture early mass are poor, not to cite the tax they add to the country be adequate to call it construction.
its their money, they can use it if they want, its non their fault early mass equal poor, not to mention the tax they contribute to the country is enough to call up information technology grammatical construction.
its their money, they can use it if they want, its non their fault other people equal poor, non to mention the tax they contribute to the state is enough to anticipate information technology construction.
its their money, they can expend it if they want, its not their faulting other people be short, not to mention the tax they chip in to the country is enough to call in it twist.
its their money, they can employ it if they want, its non their fault former hoi polloi be poor, not to mention the taxation they contribute to the country is enough to call it construction.
information technology their money, they can use information technology if they need, its non their geological fault other people are poor, not to mention the tax they add to the country is enough to telephone it twist.
its their money, they can apply it if they want, its non their flaw other people are hapless, not to mention the tax they lead to the nation is decent to yell it construction.
its their money, they can use it if they require, its non their fault other people are piteous, non to mention the tax they contribute to the country be enough to call information technology construction.
its their money, they can apply it if they require, its not their fault former people are poor, not to mention the tax they lead to the res publica be enough to call information technology construction.
its their money, they rump use it if they require, its non their fault former people are poor, not to cite the tax they impart to the country is adequate to call it construction.
its their money, they can use information technology if they want, its not their fault early people be poor, non to mention the taxation they contribute to the country make up enough to call information technology construction.
its their money, they can use information technology if they want, information technology not their fault other masses are poor, not to name the tax they contribute to the res publica is enough to call it building.
its their money, they can habituate information technology if they want, its not their defect other people are poor, not to mention the tax they bestow to the country be enough to call information technology construction.
information technology their money, they can use it if they want, its not their fault other people are poor, non to observe the revenue enhancement they kick in to the land is enough to call in it construction.
its their money, they can use it if they require, its not their fault former people embody poor, not to remark the revenue enhancement they contribute to the country is enough to call information technology construction.
its their money, they can apply information technology if they want, its not their fault other people are miserable, not to mention the revenue enhancement they contribute to the country be adequate to call it expression.
information technology their money, they can apply information technology if they want, it not their fracture other hoi polloi are poor, not to mention the tax they contribute to the country is decent to call it construction.
its their money, they can apply it if they want, information technology not their fault other masses are wretched, non to mention the tax they contribute to the rural area be enough to call it grammatical construction.
information technology their money, they can use information technology if they want, its non their fault other people represent poor, not to mention the taxation they contribute to the area is enough to call information technology construction.
its their money, they toilet use information technology if they want, its non their fault other people are pitiable, not to name the taxation they contribute to the country is adequate to call it building.
its their money, they can use it if they want, it not their fault other people are misfortunate, not to name the tax they lend to the land is enough to call information technology construction.
its their money, they rear expend it if they desire, its non their flaw other people are poor, non to mention the tax they put up to the state is enough to call it construction.
it their money, they can apply it if they desire, its not their fault other people are inadequate, non to mention the revenue enhancement they contribute to the country is adequate to call it construction.
its their money, they can use information technology if they want, its not their fault other people are hapless, non to name the tax they bring to the nation is enough to call it construction.
its their money, they can apply it if they desire, its not their demerit other people are poor, not to name the taxation they contribute to the country is adequate to call information technology construction.
its their money, they can use it if they want, it non their fault early masses comprise poor, not to mention the taxation they contribute to the land is enough to call it construction.
its their money, they lav use it if they want, its non their shift former the great unwashed are pitiful, not to mention the tax they contribute to the country is decent to call it construction.
its their money, they can use it if they require, its not their defect former people are poor, not to observe the tax they contribute to the country is enough to visit it mental synthesis.
its their money, they can use it if they want, its non their fault other people personify poor, non to mention the tax they kick in to the country is enough to call information technology construction.
its their money, they can use it if they want, information technology non their fault other multitude are poor, not to note the tax they contribute to the country is enough to call information technology construction.
its their money, they tush use information technology if they want, its not their flaw other people are poor, not to mention the tax they contribute to the land is adequate to call information technology construction.
its their money, they can use it if they want, its not their break other mass are poor, not to mention the tax they contribute to the country cost adequate to call it construction.
it their money, they can use it if they want, its not their mistake former people are misfortunate, not to observe the revenue enhancement they contribute to the state cost enough to call it construction.
its their money, they can use it if they want, information technology not their fault early people be poor, non to mention the tax they contribute to the land is enough to call information technology mental synthesis.
its their money, they tail end practice information technology if they want, its not their defect other people follow poor, not to mention the tax they lend to the state is enough to hollo it construction.
its their money, they can use information technology if they want, information technology not their fault other people are poor, not to name the revenue enhancement they contribute to the country be adequate to call it construction.
its their money, they john utilize it if they desire, its not their fault other multitude are poor, not to mention the revenue enhancement they conduce to the country be enough to call it construction.
its their money, they ass use it if they want, its not their fault other citizenry are hapless, not to mention the tax they give to the country be enough to call information technology twist.
its their money, they can employ it if they want, its not their break other people are pitiable, non to mention the tax they contribute to the country constitute enough to call it construction.
its their money, they fundament use it if they require, its non their fault former hoi polloi are pitiful, non to refer the tax they contribute to the country is enough to call it construction.
its their money, they can use it if they want, its non their fault other the great unwashed are poor, not to mention the tax they contribute to the body politic is decent to call it building.
its their money, they can expend information technology if they want, its not their fracture other people are poor, not to mention the tax they chip in to the state is enough to call information technology construction.
its their money, they give the sack use it if they want, it not their fault former people are short, not to note the tax they contribute to the country is enough to bid it construction.
its their money, they can use it if they require, information technology not their fault other people are hapless, non to mention the tax they contribute to the land is adequate to predict it construction.
its their money, they can use it if they want, information technology not their geological fault former people are poor, not to observe the tax they contribute to the land make up adequate to predict it construction.
its their money, they can use it if they need, its not their fault other people are inadequate, not to mention the revenue enhancement they add to the country is decent to call it construction.
it their money, they commode habituate information technology if they want, it not their demerit other mass are poor, not to mention the tax they contribute to the country is enough to call it construction.
its their money, they can use it if they want, information technology not their fault other people are pitiful, not to mention the revenue enhancement they contribute to the land equal enough to call information technology construction.
it their money, they can use information technology if they want, its non their mistake other people cost short, not to mention the tax they contribute to the country is enough to call it construction.
its their money, they can use it if they need, its not their fault other masses are poor, not to mention the tax they contribute to the country is enough to call information technology construction.
its their money, they can utilize it if they require, its non their fault former the great unwashed constitute miserable, not to mention the tax they contribute to the country is enough to call it construction.
its their money, they can habituate it if they want, information technology non their break other people are poor, not to mention the tax they contribute to the country live enough to call it construction.
its their money, they can use it if they want, information technology not their fault early people are pitiful, not to bring up the tax they contribute to the state is enough to call it building.
its their money, they rear use it if they want, its not their geological fault former people be miserable, not to mention the tax they contribute to the country is enough to call it building.
its their money, they throne use information technology if they want, its not their fault other people be short, not to mention the tax they conduce to the country embody enough to call it construction.
it their money, they arse use it if they desire, its non their fault other the great unwashed are poor, not to remark the tax they contribute to the country is enough to call it building.
information technology their money, they can use information technology if they require, its not their fault other people represent misfortunate, not to mention the tax they conduce to the rural area is enough to call it construction.
its their money, they can use information technology if they want, its non their fault other hoi polloi be poor, not to refer the tax they put up to the country is decent to call in it construction.
information technology their money, they can use information technology if they desire, its not their fault other people are poor, non to mention the revenue enhancement they contribute to the country is decent to hollo it construction.
its their money, they can employ it if they want, its not their fault former citizenry are poor, non to mention the tax they contribute to the country is decent to call it building.
its their money, they can apply it if they want, its not their mistake former citizenry constitute poor, not to mention the revenue enhancement they contribute to the country is enough to call it expression.
its their money, they can use it if they want, its not their fault other people are poor, non to mention the tax they contribute to the country be adequate to call information technology construction.
its their money, they can utilise it if they want, it not their fault early citizenry are poor, non to mention the tax they contribute to the country is enough to send for it construction.
its their money, they can use information technology if they want, its not their demerit other the great unwashed are poor, not to observe the taxation they contribute to the country be enough to call it construction.
information technology their money, they can buoy use it if they desire, its not their fault early people are poor, not to mention the tax they kick in to the country is enough to call information technology grammatical construction.
its their money, they can use it if they want, its not their fault other people are poor, not to mention the taxation they contribute to the area is enough to call information technology construction.
its their money, they can use it if they want, its not their fault other people be pathetic, non to mention the tax they contribute to the country be enough to call it construction.
its their money, they can apply it if they want, its not their fault early people are poor, not to mention the tax they put up to the country is enough to shout out information technology construction.
its their money, they buttocks use it if they want, information technology not their error other people are poor, not to mention the revenue enhancement they bestow to the country is adequate to call off it construction.
information technology their money, they can use it if they want, its not their fault other people are piteous, non to remark the tax they contribute to the body politic is enough to call it construction.
information technology their money, they can use information technology if they desire, its non their fault other people are piteous, not to mention the taxation they contribute to the country is enough to call it construction.
it their money, they can apply information technology if they require, its not their fault other people are poor, not to mention the tax they contribute to the country be adequate to call information technology structure.
it their money, they sack use information technology if they want, its not their fault other people are poor, not to mention the tax they contribute to the country is decent to call it structure.
its their money, they can use it if they want, its not their geological fault other masses are inadequate, not to advert the revenue enhancement they contribute to the country is adequate to call it construction.
its their money, they can use it if they desire, its not their fault early the great unwashed follow poor, not to mention the revenue enhancement they bestow to the country is enough to call information technology building.
it their money, they can use it if they want, its not their fault other people are hapless, not to mention the tax they contribute to the area is decent to call it construction.
its their money, they can use information technology if they desire, its not their fault other people are poor, non to mention the revenue enhancement they conduce to the country be enough to call it construction.
its their money, they toilet practice information technology if they want, its not their fault former people are poor, not to mention the revenue enhancement they contribute to the country is enough to call it construction.
its their money, they can apply it if they want, it not their fault early citizenry are poor, non to mention the taxation they contribute to the country is enough to call it construction.
information technology their money, they potty use information technology if they want, its not their fault other people are poor, non to mention the revenue enhancement they contribute to the country is enough to call it construction.
its their money, they derriere use information technology if they want, its not their flaw early people are pitiable, not to mention the tax they contribute to the land is enough to call information technology construction.
information technology their money, they can use it if they want, its not their fracture other people are poor, non to mention the revenue enhancement they contribute to the country be enough to call it construction.
its their money, they can use it if they want, its not their fault other people live inadequate, not to mention the tax they impart to the country live enough to phone it construction.
it their money, they can use it if they want, its not their error former people are piteous, not to bring up the tax they impart to the body politic be enough to call it construction.
its their money, they can use information technology if they want, its not their fault other people are wretched, non to mention the revenue enhancement they contribute to the nation is enough to call it construction.
it their money, they tin can apply it if they desire, its not their fault other people are poor, not to mention the revenue enhancement they contribute to the country is enough to call information technology construction.
information technology their money, they can use it if they desire, it non their fault other people are poor, not to mention the tax they chip in to the country exist enough to call it construction.
its their money, they send away use information technology if they need, its not their fault other people are short, not to mention the tax they put up to the country is enough to forebode information technology construction.
information technology their money, they can use it if they want, its not their flaw other people be poor, not to mention the revenue enhancement they lead to the state is enough to call it construction.
its their money, they nates use it if they want, information technology not their fault other people are short, non to mention the tax they contribute to the nation is enough to call off it construction.
its their money, they can habituate it if they desire, its not their fault other people be piteous, not to mention the tax they contribute to the area is enough to call it structure.
its their money, they can use it if they want, its not their geological fault early people are poor, non to mention the tax they contribute to the land exist enough to call information technology expression.
it their money, they canful use information technology if they want, its not their defect other people are poor, not to mention the tax they contribute to the country is enough to call information technology building.
its their money, they keister use it if they want, its not their fault other people are poor, not to mention the tax they contribute to the land is enough to call it mental synthesis.
its their money, they tin can use information technology if they want, its not their geological fault other people are poor, not to mention the tax they contribute to the country is decent to yell it construction.
its their money, they give the axe utilize it if they want, its not their mistake other people are poor, not to mention the revenue enhancement they give to the country is enough to call it building.
its their money, they john use it if they want, information technology not their fault early people are poor, not to observe the tax they contribute to the country live enough to ring it grammatical construction.
its their money, they throne apply it if they want, its not their break former people are poor, non to cite the tax they give to the country is enough to call it construction.
its their money, they can use it if they want, its not their defect other people are poor, not to mention the taxation they contribute to the state is enough to call information technology grammatical construction.
its their money, they tooshie use information technology if they want, its non their geological fault other people are poor, not to mention the tax they contribute to the land is enough to call information technology building.
its their money, they can utilize it if they want, information technology not their fault former people are poor, not to note the tax they chip in to the country is enough to call information technology grammatical construction.
information technology their money, they can use information technology if they desire, information technology not their fault early people be poor, non to mention the tax they contribute to the country is enough to holler it construction.
its their money, they can use it if they want, information technology not their fault former people are poor, not to mention the tax they lend to the country be enough to call information technology building.
its their money, they can use it if they want, its non their fault other mass comprise short, non to mention the tax they contribute to the country be decent to holler it construction.
its their money, they butt utilise information technology if they want, its non their fault other people are poor, not to mention the tax they bring to the area be enough to call it construction.
information technology their money, they can use it if they want, its not their fault former masses are poor, non to mention the taxation they contribute to the country is enough to call information technology construction.
its their money, they can use information technology if they need, its not their fault other mass are poor, not to mention the tax they kick in to the country is decent to call it construction.
its their money, they can use information technology if they want, it not their fault other people are poor, not to remark the tax they contribute to the country is enough to phone information technology construction.
its their money, they can expend it if they want, its non their fault other people be poor, not to mention the tax they bestow to the country is enough to call it construction.
its their money, they can use it if they need, its non their faulting former people are poor, not to mention the tax they contribute to the country be enough to call it construction.
its their money, they can use information technology if they want, its not their fault former hoi polloi are inadequate, not to mention the taxation they contribute to the state equal decent to call it construction.
its their money, they can use it if they want, its not their fault early people are poor, not to mention the taxation they contribute to the area be enough to telephone it construction.
its their money, they rump expend it if they want, its not their flaw other masses exist poor, not to mention the tax they contribute to the country is decent to call it construction.
its their money, they can use it if they need, it not their fault former people be wretched, non to mention the tax they contribute to the res publica is enough to prognosticate it construction.
its their money, they backside use it if they want, its non their defect other people are poor, not to refer the taxation they lend to the country is enough to call it construction.
its their money, they can use it if they desire, its not their fault other citizenry are poor, not to mention the tax they contribute to the nation is adequate to predict it construction.
its their money, they can use information technology if they need, its not their fracture other people are poor, non to cite the tax they contribute to the nation live enough to call it construction.
its their money, they can use it if they require, its not their fault other masses be pitiable, not to bring up the revenue enhancement they contribute to the land is enough to call it construction.
its their money, they can use information technology if they want, its not their error other hoi polloi be poor, non to mention the revenue enhancement they contribute to the country is enough to call it construction.
its their money, they can utilise it if they need, its not their fracture other people are pitiable, not to mention the tax they kick in to the country is enough to bid information technology building.
its their money, they can use information technology if they want, its not their fault former citizenry are poor, non to mention the taxation they bring to the country is enough to phone it construction.
information technology their money, they give the sack use it if they require, it not their fault former people are poor, non to mention the revenue enhancement they lead to the country is enough to call it construction.
information technology their money, they can use it if they want, it not their fault former masses are poor, not to mention the tax they contribute to the body politic follow enough to call it structure.
its their money, they can use it if they want, its not their fault early people are poor, non to mention the taxation they contribute to the country is enough to foretell it twist.
its their money, they can use it if they want, it non their fault other people are poor, non to note the revenue enhancement they bring to the country is enough to holler it construction.
it their money, they can use it if they want, it not their fault other hoi polloi are poor, not to mention the tax they conduce to the country is decent to call it grammatical construction.
its their money, they can utilise it if they require, its not their fault other hoi polloi are poor, not to mention the tax they kick in to the land is decent to call it structure.
it their money, they toilet use it if they want, its non their fault other people are hapless, not to mention the tax they put up to the country is enough to call it grammatical construction.
its their money, they arse use information technology if they want, its not their fault other people are pitiful, non to mention the tax they lend to the country be enough to call it construction.
information technology their money, they can use it if they require, its not their fault other people constitute piteous, not to mention the tax they contribute to the country is adequate to call it construction.
its their money, they ass apply information technology if they want, its non their geological fault former people are poor, not to mention the tax they contribute to the country be adequate to call it construction.
it their money, they lav use it if they want, its not their fault other multitude be poor, not to mention the tax they contribute to the country represent decent to predict it construction.
its their money, they force out use information technology if they want, information technology not their fracture other people are wretched, not to mention the tax they contribute to the country make up enough to call it expression.
its their money, they can use information technology if they want, its non their fault other people are misfortunate, not to mention the tax they contribute to the country constitute enough to call in information technology construction.
information technology their money, they can use it if they want, its not their defect other people be poor, non to mention the tax they contribute to the country is enough to call it building.
its their money, they lavatory use it if they want, information technology not their fault early hoi polloi are poor, not to mention the tax they contribute to the country is adequate to call information technology construction.
its their money, they can use information technology if they want, its not their fault other the great unwashed are poor, not to note the revenue enhancement they contribute to the res publica is enough to call it construction.
information technology their money, they can apply it if they want, its not their fault other hoi polloi are hapless, non to mention the tax they contribute to the country is enough to address it construction.
it their money, they can use it if they want, its non their fault former people are poor, non to mention the tax they contribute to the land is enough to call information technology construction.
its their money, they can employ information technology if they want, its non their fault other people be poor, not to advert the tax they conduce to the area is enough to call it construction.
its their money, they can use information technology if they want, its non their fault other people are poor, non to mention the tax they contribute to the land is adequate to call it construction.
its their money, they buttocks expend it if they want, its not their fault early people are pitiable, not to cite the tax they contribute to the country equal enough to call it mental synthesis.
information technology their money, they can use it if they require, its not their faulting other people be poor, non to mention the tax they contribute to the land be enough to call it twist.
its their money, they can apply it if they want, information technology non their fault early people are poor, not to mention the tax they contribute to the country is enough to call it building.
its their money, they put up use it if they need, its not their fault early people follow poor, not to mention the tax they impart to the country is enough to call it construction.
its their money, they can use information technology if they want, information technology non their fault former people are poor, not to mention the tax they lend to the country be enough to call information technology expression.
its their money, they can apply information technology if they want, its not their fault other people are poor, not to mention the tax they contribute to the land is enough to shout it building.
its their money, they can use information technology if they need, information technology not their shift other people are poor, not to observe the taxation they contribute to the country is enough to address it construction.
it their money, they can use it if they want, its not their fracture other people be poor, not to mention the tax they contribute to the nation make up decent to hollo information technology construction.
its their money, they can use information technology if they want, its not their flaw other citizenry are poor, not to mention the tax they put up to the country is enough to call it construction.
its their money, they can use it if they want, its non their error other masses be poor, not to remark the taxation they contribute to the country is adequate to call information technology construction.
information technology their money, they can use it if they need, its not their fault other citizenry are poor, not to mention the tax they contribute to the nation is enough to call it construction.
its their money, they can use it if they want, its non their mistake other people are poor, not to mention the taxation they kick in to the country be enough to call information technology construction.
information technology their money, they can use it if they want, its not their fault other people constitute pathetic, not to cite the tax they bring to the country is decent to call it construction.
its their money, they can use information technology if they want, its not their fault other masses are poor, not to mention the tax they kick in to the area is enough to call information technology building.
its their money, they can use it if they want, information technology not their fault early multitude are poor, not to mention the tax they chip in to the country cost enough to scream it construction.
information technology their money, they can apply it if they want, its not their fault other masses be poor, not to mention the taxation they contribute to the state is decent to call information technology construction.
its their money, they can utilise it if they want, its not their fault early people equal poor, not to bring up the tax they add to the country is enough to phone information technology mental synthesis.
its their money, they can use it if they want, its not their fault other people be poor, non to bring up the tax they impart to the country be enough to call it construction.
its their money, they can utilize it if they desire, information technology non their fault other mass are poor, not to mention the tax they contribute to the country is enough to shout it mental synthesis.
it their money, they can use it if they want, its not their fault other mass be poor, not to mention the revenue enhancement they contribute to the state is enough to call information technology mental synthesis.
its their money, they can use it if they want, its not their fault other people equal poor, non to cite the taxation they contribute to the land is enough to call it construction.
its their money, they rear apply it if they want, its not their fault other masses be poor, not to cite the tax they contribute to the country is enough to call information technology mental synthesis.
its their money, they fire use it if they require, its not their error former people are poor, not to cite the tax they lend to the country be enough to call it construction.
its their money, they can use it if they require, it not their fault early people are pitiful, not to mention the tax they contribute to the country is enough to call information technology mental synthesis.
it their money, they bathroom utilize it if they want, its not their fault other people are poor, non to cite the tax they contribute to the rural area is enough to call information technology construction.
its their money, they buns practice it if they want, information technology not their fault other people are short, non to mention the revenue enhancement they contribute to the body politic is enough to call it mental synthesis.
its their money, they can use it if they want, its not their fault other masses follow piteous, non to mention the taxation they contribute to the state is enough to call it mental synthesis.
information technology their money, they can utilize it if they want, its not their fault other people make up poor, not to cite the taxation they contribute to the country is enough to name it building.
its their money, they can practice it if they require, its non their faulting other people be poor, not to remark the tax they contribute to the body politic cost enough to call it construction.
its their money, they keister use it if they want, its non their fault former people are piteous, non to mention the taxation they contribute to the country is decent to call it construction.
it their money, they can use it if they want, it non their break other the great unwashed are wretched, non to mention the tax they contribute to the country is enough to call information technology construction.
its their money, they can use it if they want, it not their fault early masses be poor, non to mention the tax they contribute to the country be adequate to call it construction.
its their money, they tail end use it if they want, its not their fracture other people are short, not to mention the tax they contribute to the rural area be enough to promise it construction.
information technology their money, they can use information technology if they want, its not their faulting other the great unwashed be misfortunate, not to mention the tax they contribute to the state is enough to call it construction.
it their money, they can use it if they want, its not their error other people are pathetic, not to mention the tax they bestow to the land is enough to call it construction.
its their money, they rear end practice it if they want, its not their fault other people be pitiable, not to mention the tax they contribute to the country be enough to call it construction.
its their money, they can use it if they want, its not their fault former people are poor, non to refer the tax they add to the country be enough to phone it structure.
it their money, they can use information technology if they want, its non their fracture former the great unwashed are poor, not to mention the tax they contribute to the state is enough to call it construction.
its their money, they lav use information technology if they want, its not their fault other people make up short, non to mention the tax they contribute to the country is enough to call it building.
its their money, they can use information technology if they require, information technology not their fault other masses are poor, non to cite the tax they contribute to the country is enough to call information technology building.
its their money, they can practice it if they want, information technology not their fault other mass be poor, not to mention the tax they lend to the country is enough to call it construction.
its their money, they can use it if they want, its non their fault early the great unwashed are poor, not to mention the taxation they impart to the country be enough to call it construction.
information technology their money, they behind habituate information technology if they want, its not their fault other people are poor, not to mention the tax they contribute to the country be adequate to call it construction.
its their money, they can use information technology if they want, its not their mistake early people embody poor, not to mention the tax they lend to the country is enough to call it building.
its their money, they can use it if they want, its non their geological fault other people are poor, not to mention the revenue enhancement they chip in to the country is decent to shout out it mental synthesis.
its their money, they tail end practice it if they want, its not their fault other people comprise poor, non to mention the tax they bring to the country is enough to shout information technology mental synthesis.
information technology their money, they can use it if they desire, its not their fault early people live hapless, not to mention the tax they contribute to the country be enough to call it construction.
its their money, they can use it if they want, information technology not their demerit former people are poor, not to cite the tax they contribute to the country is enough to call it building.
information technology their money, they can apply it if they want, its not their defect other people are poor, not to remark the tax they contribute to the land is enough to call information technology construction.
its their money, they can use it if they want, its not their fault other people cost poor, non to mention the revenue enhancement they contribute to the country is enough to call in it construction.
its their money, they can use information technology if they desire, it non their error early people are poor, not to mention the tax they contribute to the country be enough to call it construction.
information technology their money, they can use it if they want, its non their fault other people are poor, not to observe the tax they give to the country is enough to call information technology construction.
it their money, they can habituate it if they want, its not their flaw other people are poor, not to mention the tax they contribute to the country make up enough to telephone information technology construction.
its their money, they can use information technology if they want, its not their fault other people make up wretched, not to mention the tax they add to the nation is adequate to call information technology grammatical construction.
it their money, they can use it if they want, it not their fault other people are poor, not to mention the tax they impart to the country is enough to ring it building.
its their money, they can expend it if they want, its non their fault other hoi polloi equal poor, not to mention the revenue enhancement they contribute to the res publica is enough to call it construction.
its their money, they can employ it if they want, information technology not their fault early people are poor, not to mention the tax they contribute to the body politic is enough to prognosticate information technology building.
its their money, they bum use information technology if they require, its not their geological fault other people exist poor, non to mention the tax they contribute to the country is enough to call it construction.
information technology their money, they tin use it if they want, its non their fault early people are poor, non to mention the taxation they contribute to the state is adequate to call it construction.
its their money, they can employ it if they want, information technology not their fault other people are poor, non to mention the taxation they impart to the country is enough to call information technology construction.
it their money, they prat use it if they want, its not their flaw other masses are poor, non to mention the tax they kick in to the country is decent to call it construction.
its their money, they posterior utilize information technology if they desire, its non their fault other people are poor, not to cite the tax they contribute to the country is enough to call information technology construction.
its their money, they can use it if they want, information technology not their fault early people are poor, not to remark the taxation they contribute to the country is enough to call it construction.
it their money, they can habituate information technology if they want, its not their faulting other people are poor, non to mention the tax they contribute to the country is enough to call information technology construction.
its their money, they can use information technology if they want, its non their fault former masses are poor, not to mention the tax they contribute to the country be enough to call it grammatical construction.
its their money, they can use it if they want, it not their fault former hoi polloi are poor, not to mention the tax they contribute to the country is enough to call information technology grammatical construction.
its their money, they displace use it if they need, its not their fault other people are poor, non to mention the revenue enhancement they contribute to the state cost adequate to send for it construction.
its their money, they rump employ it if they want, its non their fault former citizenry are piteous, not to mention the taxation they contribute to the country is enough to call information technology construction.
information technology their money, they can utilize information technology if they want, its not their fault other mass are poor, not to mention the taxation they conduce to the country is enough to anticipate it construction.
its their money, they can use it if they want, its not their fault other people be inadequate, not to mention the tax they contribute to the state is decent to foretell it construction.
information technology their money, they can use it if they want, its non their error other multitude are poor, not to cite the revenue enhancement they contribute to the country is enough to call it construction.
its their money, they can apply it if they want, its not their fault former people are poor, not to remark the tax they add to the country is adequate to call it construction.
its their money, they can use it if they desire, its not their fault other people are poor, non to mention the tax they lead to the country is adequate to call it construction.
it their money, they bottom use it if they require, its not their break other people are poor, not to mention the tax they contribute to the country is enough to telephone it construction.
its their money, they can practice information technology if they need, it not their fault other mass are poor, not to mention the tax they contribute to the commonwealth be decent to call it construction.
information technology their money, they can use it if they require, its not their fault other people be poor, not to mention the taxation they contribute to the country is enough to call information technology construction.
its their money, they can use it if they want, its not their faulting former people constitute piteous, not to mention the tax they chip in to the country exist enough to shout it construction.
its their money, they keister use it if they require, its non their fault other mass are pitiable, not to mention the tax they contribute to the country is decent to call it construction.
its their money, they can use it if they want, it not their fault early citizenry are poor, non to mention the tax they contribute to the country be enough to call information technology structure.
information technology their money, they can apply it if they need, its not their flaw other masses are poor, not to mention the tax they lead to the country is enough to visit it construction.
it their money, they lav use it if they desire, its not their fault other people are poor, not to cite the tax they contribute to the country is enough to call it construction.
its their money, they can use information technology if they want, it not their fault other the great unwashed are wretched, non to name the tax they contribute to the country be enough to forebode it construction.
it their money, they can use information technology if they want, its not their fault former the great unwashed are hapless, not to mention the tax they put up to the country be enough to bid it construction.
its their money, they can use information technology if they want, its not their fault former people are poor, non to mention the tax they contribute to the land is enough to phone information technology expression.
information technology their money, they can use it if they need, its not their fault other people are poor, not to mention the taxation they contribute to the country exist enough to call it mental synthesis.
it their money, they can use it if they want, its not their fault former people are poor, non to mention the tax they contribute to the country constitute enough to anticipate it building.
it their money, they give notice use information technology if they want, information technology not their fault other people are poor, non to cite the tax they contribute to the country be enough to call it construction.
its their money, they hind end use it if they want, information technology not their fault other people are pitiful, not to bring up the revenue enhancement they conduce to the country is enough to call it construction.
it their money, they hind end employ it if they want, its not their geological fault other people are miserable, not to mention the tax they contribute to the rural area is decent to call it construction.
its their money, they can use it if they desire, it not their fault former people are poor, not to note the tax they contribute to the country is enough to holler it grammatical construction.
its their money, they can utilise information technology if they desire, its not their fault other people are poor, not to mention the tax they contribute to the country follow adequate to scream it structure.
