# Supplementary material for: Attention-aware with stacked embedding for sentiment analysis of student feedback through deep learning techniques
Source: PeerJ Comput Sci. 2024 Sep 2;10:e2283. doi: 10.7717/peerj-cs.2283 (PMC11419625; doi:10.7717/peerj-cs.2283)
Supplement: Supplemental Information 2 [file peerj-cs-10-2283-s002.zip › UIT-VSFC/agumented text/test (32).xlsx]

## Sheet: welcome
The test and exam for this subject should heighten the logical thinking of the learners every bit well as the ability to apply the learned knowledge to practical practice by mainly value the practical part, writing code, doing the work. project.
The test and exam for this subject area should enhance the logical thinking of the learners equally good as the ability to apply the learned knowledge to practical practice by mainly appreciating the practical part, writing code, doing the work. project.
The exam and examination for this subject should enhance the logical thinking of the learner as well as the ability to apply the learned knowledge to practical practice by mainly appreciating the practical portion, writing code, doing the work. project.
The test and exam for this subject should enhance the logical thought of the learners as easily as the ability to apply the learned knowledge to practical practice by mainly appreciating the practical part, writing computer code, arrange the work. project.
The test and examination for this subject should enhance the logical thinking of the learners as well as the ability to apply the well read knowledge to practical practice session by mainly appreciating the practical part, writing computer code, doing the work. project.
The test and exam for this subject should enhance the logical mentation of the learners as well as the ability to apply the learned cognition to practical practice by mainly appreciate the practical part, writing computer code, doing the work. project.
The test and exam for this subject should enhance the logical thinking of the learners as well as the ability to employ the learned knowledge to practical practice by mainly appreciate the practical part, writing code, doing the work. project.
The test and exam for this subject should enhance the logical thinking of the learners as well as the power to apply the learned knowledge to practical recitation by mainly appreciating the practical part, writing code, doing the work. projection.
The test and exam for this subject should enhance the logical thinking of the learners as well as the ability to apply the lettered knowledge to practical practice by principally appreciating the practical part, writing code, doing the work. project.
The test and exam for this subject should raise the ordered thinking of the learners as well as the ability to apply the learned knowledge to practical practice by mainly appreciating the practical part, writing code, doing the work. project.
The test and test for this guinea pig should enhance the logical thinking of the learners as well as the ability to apply the learned cognition to practical practice by mainly appreciating the practical part, writing code, doing the work. projection.
The test and examination for this subject should raise the logical thinking of the learners as well as the ability to apply the learned knowledge to practical practice by mainly appreciating the hard nosed part, writing code, doing the piece of work. project.
The test and exam for this subject should enhance the logical mentation of the learners as well as the power to apply the learned knowledge to practical practice by mainly appreciating the virtual part, writing codification, doing the work. project.
The test and exam for this subject should heighten the ordered thought process of the learners as well as the ability to apply the learned knowledge to practical practice by mainly appreciating the practical part, writing code, do the work. project.
The test and test for this subject should enhance the lucid thinking of the learners as well as the ability to apply the learned knowledge to practical practice by mainly appreciating the practical part, writing code, do the work. project.
The test and exam for this subject should enhance the logical thinking of the learner as well as the ability to apply the well read knowledge to virtual practice by chiefly appreciating the practical part, writing code, doing the work. project.
The test and exam for this subject should enhance the coherent thought process of the learners as well as the ability to lend oneself the well read knowledge to practical practice by mainly appreciating the practical part, writing code, coiffe the work. project.
The test and exam for this subject should enhance the logical thinking of the learners as intimately as the ability to apply the learned knowledge to practical practice by mainly appreciating the practical percentage, writing computer code, doing the work. project.
The test and exam for this subject should enhance the logical thinking of the learners every bit considerably as the ability to apply the learned knowledge to virtual practice by principally appreciating the practical part, writing code, doing the employment. project.
The test and exam for this subject should enhance the logical intellection of the learners as advantageously as the ability to apply the learned knowledge to practical practice by mainly appreciating the practical part, writing code, doing the work. project.
The mental testing and exam for this subject should enhance the logical thinking of the learners as well as the ability to apply the well read knowledge to pragmatic practice by principally appreciating the practical part, writing code, doing the work. project.
The test and exam for this subject should enhance the logical thinking of the learners equally well as the ability to apply the learned noesis to practical recitation by mainly appreciating the practical part, writing code, doing the work. project.
The test and exam for this subject should enhance the logical thinking of the apprentice as good as the power to put on the learned knowledge to practical practice by mainly appreciating the practical portion, writing code, doing the work. project.
The test and exam for this subject should enhance the logical thought process of the learners as well as the ability to hold the learned cognition to hard nosed practice by mainly appreciating the practical part, writing code, doing the work. project.
The test and exam for this subject should enhance the logical thinking of the apprentice as well as the ability to apply the learned knowledge to practical practice by primarily appreciating the practical part, write computer code, doing the work. project.
The test and exam for this subject should enhance the logical intellection of the learners as well as the ability to apply the knowing knowledge to practical practice by mainly take account the practical part, writing code, do the work. project.
The test and exam for this subject should enhance the logical thinking of the learners as well as the ability to apply the learned knowledge to hardheaded practice by mainly appreciate the hardheaded part, writing code, doing the work. project.
The psychometric test and exam for this content should enhance the logical thinking of the learners as well as the ability to enforce the learned knowledge to pragmatic practice by mainly appreciating the practical part, writing code, do the work. project.
The test and exam for this subject should enhance the logical intellection of the prentice as well as the ability to apply the learned knowledge to practical practice by mainly appreciating the practical part, writing codification, doing the work. task.
The test and exam for this field should enhance the logical thinking of the assimilator as well as the power to apply the learned knowledge to practical practice by chiefly appreciating the practical part, writing code, doing the work. project.
The test and exam for this subject area should enhance the logical thinking of the learners as well as the ability to apply the learned knowledge to practical practice by mainly appreciating the virtual character, writing code, doing the work. project.
The test and test for this subject should enhance the legitimate thinking of the learners as well as the ability to apply the learned knowledge to practical practice by mainly appreciating the practical part, writing code, doing the work. project.
The test and exam for this subject should enhance the logical thinking of the learners as well as the power to apply the learned knowledge to practical practice by mainly appreciate the practical part, writing code, doing the employment. project.
The test and examination for this subject should raise the logical thinking of the assimilator as well as the ability to apply the learned knowledge to practical practice by mainly appreciating the practical part, writing code, doing the work. project.
The test and exam for this subject should enhance the consistent thinking of the learners as good as the ability to apply the well educated cognition to hard nosed practice by mainly appreciating the practical part, writing code, doing the work. project.
The test and exam for this subject should enhance the logical thinking of the learners as well as the power to apply the learned cognition to practical practice by mainly appreciating the practical part, writing code, make the work. project.
The test and test for this subject should enhance the logical thinking of the learners as well as the power to apply the conditioned knowledge to virtual practice by mainly appreciating the practical part, write code, doing the work. project.
The test and exam for this subject should enhance the logical thinking of the learners as well as the ability to apply the learned knowledge to practical practice by mainly appreciate the practical percentage, write code, doing the work. project.
The test and exam for this bailiwick should raise the logical thinking of the learners every bit well as the power to apply the learned knowledge to practical practice by mainly appreciating the practical part, writing code, doing the work. project.
The test and exam for this subject should enhance the logical thinking of the learners as substantially as the ability to utilise the learned knowledge to practical practice by mainly appreciating the practical part, writing computer code, arrange the work. project.
The test and exam for this subject should enhance the logical thinking of the learners as well as the power to apply the learned knowledge to practical practice by mainly appreciating the practical parting, writing code, doing the work. project.
The test and exam for this subject should heighten the logical thinking of the learners as well as the ability to utilise the learned knowledge to practical practice by mainly apprise the practical part, writing code, doing the work. project.
The trial run and exam for this subject should enhance the logical thinking of the scholar as well as the power to apply the learned cognition to practical practice by mainly appreciating the practical part, writing code, doing the work. project.
The test and exam for this subject should enhance the logical thinking of the learners as well as the ability to apply the learned noesis to practical practice by mainly appreciating the virtual part, writing code, doing the work. project.
The test and exam for this subject should enhance the logical thinking of the learners as comfortably as the ability to apply the learned knowledge to practical practice by mainly appreciating the practical part, drop a line code, doing the body of work. undertaking.
The test and exam for this subject area should enhance the logical thinking of the learners every bit well as the ability to apply the learned knowledge to hard nosed practice by mainly appreciating the practical part, writing computer code, doing the work. project.
The examination and exam for this subject should enhance the logical thinking of the learners as well as the ability to put on the learned knowledge to practical practice by mainly appreciating the practical constituent, writing code, doing the work. project.
The test and exam for this subject should enhance the logical thinking of the scholar as well as the ability to apply the learned knowledge to pragmatic recitation by principally appreciating the practical part, writing code, doing the work. project.
The test and exam for this subject should enhance the logical thinking of the learners equally well as the ability to put on the learned knowledge to practical practice by mainly appreciating the practical part, writing code, doing the piece of work. project.
The test and exam for this subject should raise the logical thinking of the learners as well as the ability to apply the learned knowledge to practical praxis by mainly appreciate the practical part, write code, doing the work. project.
The test and exam for this subject should enhance the logical thought of the learners as well as the ability to apply the well read knowledge to practical practice by mainly appreciating the practical part, write code, doing the work. project.
The test and exam for this subject should raise the coherent thinking of the learners as well as the ability to apply the lettered knowledge to practical practice by mainly appreciating the practical part, writing code, doing the work. project.
The mental test and exam for this subject should heighten the logical thinking of the learners as well as the ability to apply the learned knowledge to practical practice by mainly appreciating the practical part, writing code, doing the work. project.
The test and exam for this field should enhance the logical thinking of the learners as well as the power to employ the learned knowledge to practical practice by primarily appreciating the pragmatic part, writing code, doing the work. project.
The trial run and exam for this subject should enhance the logical thinking of the scholar as well as the ability to apply the learned knowledge to practical praxis by mainly appreciating the virtual part, writing code, doing the work. project.
The test and exam for this subject should enhance the logical thinking of the learners every bit well as the ability to apply the conditioned knowledge to practical praxis by mainly appreciating the practical part, writing codification, doing the work. project.
The test and exam for this subject should enhance the logical thinking of the assimilator equally well as the ability to apply the learned noesis to practical practice by mainly take account the practical part, writing code, doing the workplace. project.
The test and test for this subject should enhance the logical thinking of the learners as easily as the power to apply the learned knowledge to practical practice by mainly appreciating the practical role, writing code, doing the work. projection.
The test and exam for this national should enhance the logical thinking of the scholar as well as the ability to apply the learned knowledge to practical pattern by mainly appreciating the practical part, indite codification, doing the work. project.
The exam and exam for this subject should enhance the lucid thinking of the learners as well as the ability to apply the well educated knowledge to practical practice by mainly appreciate the practical part, writing code, doing the work. project.
The test and exam for this subject should enhance the logical thinking of the learners as well as the ability to apply the learned knowledge to practical practice by mainly take account the practical contribution, writing code, doing the study. undertaking.
The test and exam for this subject should enhance the logical thinking of the learner as well as the power to apply the learned noesis to practical practice by in the main appreciating the practical part, writing code, doing the oeuvre. project.
The test and exam for this subject should enhance the logical thought process of the learners as well as the power to apply the learned knowledge to pragmatic practice by mainly appreciating the practical part, writing code, doing the employment. project.
The test and exam for this subject should enhance the logical thinking of the learners as considerably as the ability to apply the learned knowledge to practical recitation by mainly appreciating the practical portion, writing computer code, doing the work. project.
The test and exam for this subject should enhance the logical thinking of the learners as well as the ability to apply the learned knowledge to hardheaded practice by mainly apprize the practical part, writing code, doing the work. project.
The test and exam for this subject should enhance the consistent thinking of the learners as comfortably as the power to apply the learned knowledge to practical practice by principally appreciating the practical part, writing code, doing the work. project.
The test and exam for this subject should enhance the logical thinking of the learners as advantageously as the ability to apply the learned knowledge to practical praxis by in the main apprize the practical part, writing code, doing the work. project.
The test and exam for this subject should enhance the logical thinking of the learners as well as the power to apply the conditioned knowledge to practical practice by mainly appreciating the practical part, writing codification, doing the work. project.
The test and exam for this subject should enhance the logical thinking of the scholar as well as the ability to apply the learned knowledge to practical exercise by mainly appreciating the practical part, writing code, doing the work. project.
The exam and exam for this subject should heighten the logical mentation of the learners as well as the ability to apply the conditioned knowledge to practical practice by mainly appreciating the practical part, writing code, doing the work. project.
The test and exam for this subject should enhance the logical thinking of the learners as well as the ability to apply the learned knowledge to hardheaded practice by principally apprize the practical part, writing code, doing the work. project.
The test and exam for this subject should enhance the consistent thinking of the learners as well as the ability to apply the learned knowledge to practical practice session by mainly appreciating the hard nosed part, writing code, doing the work. project.
The test and examination for this subject should enhance the coherent thinking of the learners every bit well as the ability to apply the learned knowledge to practical practice by mainly appreciating the practical part, writing code, do the workplace. project.
The test and exam for this subject should enhance the logical thinking of the learners as well as the ability to apply the lettered knowledge to practical practice by mainly appreciating the hardheaded part, writing code, doing the work. project.
The test and exam for this subject should enhance the legitimate thinking of the learners as well as the ability to apply the learned knowledge to practical exercise by mainly appreciating the practical part, writing code, doing the work. labor.
The test and exam for this subject should enhance the logical thinking of the learners as well as the power to apply the knowledgeable noesis to practical practice by mainly appreciating the practical part, write code, doing the work. project.
The test and exam for this subject should enhance the logical thinking of the learners as well as the ability to apply the learned knowledge to practical practice by mainly treasure the practical section, writing code, doing the work. project.
The test and exam for this subject should raise the logical thinking of the learners as well as the ability to apply the learned knowledge to practical practice by mainly appreciate the practical part, writing codification, doing the work. project.
The mental test and exam for this subject should heighten the logical thinking of the learners as well as the power to apply the learned knowledge to practical practice by mainly appreciating the hardheaded part, writing code, doing the work. project.
The test and exam for this subject should enhance the legitimate thought of the learners as good as the ability to apply the learned knowledge to practical practice by mainly appreciating the hard nosed part, writing code, make the work. project.
The test and exam for this subject should enhance the ordered thinking of the learners as well as the ability to apply the well read knowledge to practical practice by primarily appreciating the practical part, writing code, doing the work. project.
The test and exam for this subject should enhance the lucid thinking of the learners as well as the power to apply the learned cognition to practical practice by mainly appreciating the practical part, writing codification, doing the work. labor.
The test and exam for this subject should heighten the consistent thinking of the learners as well as the ability to apply the conditioned knowledge to practical practice by mainly appreciating the practical part, writing codification, doing the work. project.
The test and exam for this subject should enhance the logical thinking of the learners as well as the ability to apply the learned knowledge to practical practice by principally treasure the practical share, writing code, doing the work. project.
The test and exam for this subject should enhance the logical mentation of the learners as well as the ability to apply the learned knowledge to hardheaded exercise by mainly appreciating the practical part, writing code, doing the work. project.
The test and exam for this subject should enhance the lucid thinking of the learners as well as the ability to apply the learned knowledge to practical practice by principally appreciating the practical part, writing code, doing the oeuvre. project.
The test and exam for this subject should raise the logical thinking of the learners as well as the power to apply the knowledgeable knowledge to practical practice by mainly appreciating the practical part, writing code, practise the work. project.
The test and exam for this subject should raise the logical thinking of the learners as well as the ability to apply the learned knowledge to practical practice by mainly appreciating the practical persona, writing computer code, doing the work. project.
The test and exam for this subject should enhance the coherent mentation of the learners as well as the ability to apply the learned cognition to practical practice by chiefly appreciating the practical part, writing code, doing the work. project.
The test and examination for this subject should enhance the logical thought process of the learners equally well as the ability to go for the learned knowledge to practical practice by mainly appreciating the practical part, writing code, doing the work. project.
The test and exam for this subject should enhance the consistent thinking of the learners as intimately as the ability to apply the learned knowledge to practical recitation by mainly appreciating the pragmatic part, writing code, doing the work. project.
The mental testing and exam for this subject should enhance the logical thinking of the learners as good as the ability to apply the learned knowledge to practical exercise by chiefly appreciating the practical part, writing code, doing the employment. project.
The test and exam for this subject should enhance the logical thinking of the learners as well as the ability to apply the learned knowledge to pragmatic practice by mainly appreciating the practical part, writing code, do the work. project.
The test and exam for this subject should enhance the logical thinking of the learners as well as the ability to apply the learned knowledge to hard nosed practice by mainly apprize the practical constituent, write code, doing the work. project.
The test and exam for this subject should enhance the logical intellection of the learners as well as the ability to apply the learned knowledge to practical practice by principally appreciating the practical part, writing code, come the work. project.
The test and exam for this subject should heighten the logical thinking of the learners as well as the ability to apply the learned knowledge to practical practice by mainly appreciating the practical part, writing computer code, suffice the work. project.
The test and exam for this subject should enhance the logical thought of the learners as well as the ability to apply the learned knowledge to practical practice by mainly appreciate the practical part, writing code, doing the piece of work. project.
The test and test for this subject should enhance the logical intellection of the learner as well as the ability to apply the learned knowledge to practical practice by mainly appreciating the practical part, writing codification, doing the work. project.
The trial and exam for this subject should enhance the logical thinking of the learners as advantageously as the ability to apply the learned knowledge to practical practice by mainly appreciating the practical part, writing code, come the work. project.
The tryout and exam for this subject should enhance the coherent thinking of the learners as advantageously as the ability to apply the learned knowledge to practical practice by mainly appreciating the virtual part, writing code, doing the work. project.
The test and exam for this subject should enhance the logical thought process of the learner as considerably as the ability to apply the learned knowledge to practical practice by mainly appreciating the practical constituent, writing code, doing the work. project.
The test and exam for this topic should enhance the legitimate thinking of the learners as well as the ability to apply the learned knowledge to practical practice by mainly appreciating the practical part, writing code, doing the work. projection.
The mental testing and exam for this subject should enhance the logical thinking of the learners as advantageously as the power to apply the learned knowledge to practical practice by mainly appreciating the practical part, writing code, doing the work. projection.
The test and exam for this subject should enhance the coherent thinking of the learner as well as the power to apply the learned knowledge to practical practice by mainly treasure the practical part, writing code, doing the work. project.
The test and exam for this case should enhance the logical thinking of the learner as well as the ability to apply the learned knowledge to practical practice by mainly appreciating the hardheaded part, writing code, doing the work. project.
The test and exam for this subject should enhance the logical thinking of the learners as well as the ability to use the learned knowledge to practical practice by mainly appreciating the practical part, writing code, doing the employment. undertaking.
The test and exam for this subject should heighten the consistent thinking of the prentice as well as the ability to apply the learned knowledge to practical practice by mainly appreciating the virtual part, writing code, doing the work. project.
The test and exam for this subject should enhance the logical thinking of the learners as well as the power to apply the erudite noesis to practical practice by mainly appreciate the practical part, writing code, doing the work. project.
The test and exam for this subject should enhance the coherent thinking of the learners as well as the ability to practice the learned knowledge to practical practice by mainly value the practical part, writing code, doing the work. project.
The exam and exam for this subject should enhance the logical thinking of the learners as well as the ability to apply the well educated knowledge to practical drill by mainly appreciating the practical part, writing code, execute the work. project.
The test and exam for this subject should heighten the logical thinking of the assimilator as well as the ability to apply the learned knowledge to pragmatic practice by mainly appreciating the practical part, writing code, doing the work. project.
The test and exam for this depicted object should raise the logical thinking of the learner as well as the ability to apply the erudite knowledge to practical practice by mainly appreciating the practical part, writing code, doing the work. project.
The test and exam for this subject should enhance the logical thinking of the learners as good as the power to apply the learned knowledge to practical practice by in the main prize the practical part, writing computer code, doing the work. project.
The test and exam for this subject should enhance the ordered thinking of the learners as well as the ability to apply the knowing knowledge to hard nosed recitation by mainly appreciating the practical part, writing code, doing the work. project.
The test and test for this subject should enhance the coherent thinking of the learners every bit well as the ability to apply the learned knowledge to practical practice by mainly appreciating the practical part, writing code, doing the work. project.
The test and exam for this subject should enhance the logical thinking of the prentice as well as the ability to apply the lettered knowledge to practical practice by mainly appreciate the practical part, writing codification, doing the work. project.
The test and exam for this subject should enhance the logical thought of the learners every bit intimately as the ability to apply the learned knowledge to practical practice by mainly appreciating the practical region, writing code, doing the work. labor.
The test and exam for this subject should enhance the logical thinking of the prentice as well as the ability to apply the learned knowledge to practical pattern by primarily appreciating the hardheaded part, writing code, doing the work. project.
The test and examination for this content should enhance the lucid thinking of the learners as advantageously as the power to apply the learned knowledge to practical practice by mainly appreciating the practical part, writing code, doing the work. project.
The test and examination for this subject should heighten the logical thinking of the learners as good as the ability to apply the learned knowledge to practical practice by primarily appreciating the practical part, writing code, doing the work. project.
The test and exam for this content should enhance the logical thinking of the learners every bit well as the ability to apply the learned knowledge to hardheaded recitation by mainly appreciating the practical part, write code, doing the work. project.
The test and test for this subject should enhance the logical thought of the assimilator as well as the ability to apply the well educated knowledge to practical practice by mainly appreciating the practical part, writing code, doing the work. project.
The mental test and exam for this subject should enhance the legitimate thinking of the learners as well as the ability to apply the learned knowledge to practical practice by mainly appreciating the practical part, spell code, practice the work. project.
The test and exam for this subject should enhance the logical thinking of the learners as substantially as the ability to apply the learned knowledge to practical practice by mainly prize the practical part, pen code, doing the work. projection.
The test and exam for this subject should enhance the logical thinking of the learner as good as the ability to apply the learned knowledge to practical pattern by mainly appreciating the practical part, writing code, doing the work. project.
The test and exam for this subject should enhance the logical thinking of the learners as well as the ability to go for the learned noesis to pragmatic practice by mainly appreciating the practical part, writing code, get along the work. labor.
The test and exam for this subject should enhance the logical thinking of the learners as well as the ability to apply the learned knowledge to pragmatic practice by mainly appreciating the practical office, writing codification, make the work. project.
The test and exam for this case should enhance the logical thinking of the learners as well as the ability to apply the well educated noesis to practical practice by mainly value the practical office, writing code, doing the work. project.
The test and exam for this discipline should enhance the logical thought of the apprentice as well as the ability to apply the learned knowledge to practical practice by mainly appreciating the practical part, writing code, doing the work. project.
The test and exam for this subject should enhance the logical thinking of the learners as well as the ability to apply the well read knowledge to practical practice by mainly apprize the practical part, writing codification, make the work. labor.
The test and exam for this subject should enhance the logical thinking of the learner every bit well as the ability to apply the learned knowledge to practical practice by mainly appreciating the practical character, write computer code, doing the work. project.
The test and test for this subject should enhance the logical thinking of the learners as well as the ability to apply the conditioned knowledge to practical practice by mainly appreciate the practical part, writing code, doing the workplace. project.
The test and exam for this subject should enhance the logical thinking of the learners as well as the power to apply the learned knowledge to practical practice by mainly prize the practical part, writing codification, doing the body of work. project.
The test and exam for this field of study should enhance the logical thinking of the learners as well as the ability to apply the learned knowledge to practical practice by mainly appreciating the practical part, write code, doing the work. task.
The test and exam for this subject should enhance the logical mentation of the learners as well as the ability to apply the conditioned knowledge to virtual practice by mainly appreciating the practical part, write code, doing the work. project.
The test and exam for this subject should enhance the logical thinking of the learners as well as the ability to enforce the lettered knowledge to practical practice by mainly apprize the practical division, write code, doing the work. project.
The test and exam for this subject should enhance the lucid thinking of the learners as well as the ability to apply the learned knowledge to practical drill by mainly appreciating the practical voice, writing code, doing the work. project.
The test and exam for this subject should enhance the logical thinking of the learners every bit well as the ability to apply the well read knowledge to practical drill by mainly appreciating the practical part, writing codification, doing the work. project.
The test and exam for this case should raise the logical thinking of the learners as well as the ability to apply the learned knowledge to practical practice by in the main appreciating the practical part, writing code, manage the work. project.
The test and exam for this subject should heighten the logical thinking of the scholar as well as the ability to apply the learned knowledge to practical practice by mainly appreciating the practical part, writing code, doing the piece of work. projection.
The test and exam for this subject should enhance the coherent thinking of the learners as well as the ability to utilize the knowing noesis to practical practice by mainly appreciating the practical part, writing code, doing the work. project.
The psychometric test and exam for this depicted object should enhance the logical thinking of the learner as well as the power to apply the lettered knowledge to practical practice by mainly appreciating the practical part, writing code, doing the work. project.
The test and exam for this subject should enhance the logical cerebration of the learners as well as the ability to utilize the learned knowledge to practical practice by primarily appreciating the practical part, writing code, doing the work. project.
The test and test for this subject should enhance the logical thinking of the learners as well as the ability to lend oneself the learned knowledge to practical practice by mainly appreciating the practical part, writing code, doing the work. project.
The test and exam for this matter should enhance the logical thinking of the learners as well as the ability to apply the learned knowledge to practical drill by mainly appreciating the practical part, writing code, doing the work. task.
The test and exam for this subject should enhance the coherent thinking of the learner as well as the ability to apply the learned knowledge to practical practice by principally appreciating the practical part, writing code, doing the body of work. project.
The test and exam for this subject should enhance the logical thinking of the learners as well as the ability to apply the learned knowledge to practical drill by mainly appreciate the virtual part, writing code, doing the body of work. project.
The mental test and exam for this subject should enhance the logical thinking of the learners as well as the ability to apply the learned knowledge to hard nosed recitation by mainly appreciating the practical part, writing code, doing the work. project.
The test and exam for this subject should enhance the logical thinking of the prentice equally well as the ability to apply the learned knowledge to practical practice by mainly appreciating the practical portion, writing code, doing the work. task.
The test and examination for this subject should enhance the logical thinking of the assimilator equally well as the ability to apply the learned knowledge to practical practice by mainly appreciating the practical part, writing code, doing the work. project.
The test and exam for this subject should raise the logical thinking of the assimilator as well as the ability to apply the knowledgeable knowledge to practical practice by mainly appreciating the practical part, writing code, act the work. project.
The test and exam for this subject should enhance the logical thinking of the learners as well as the ability to apply the learned knowledge to practical drill by mainly appreciating the practical part, writing code, doing the work. task.
The trial and exam for this subject should enhance the logical thinking of the learners as well as the ability to apply the learned knowledge to practical practice by mainly appreciating the practical part, writing computer code, doing the body of work. labor.
The test and exam for this subject should enhance the logical thinking of the learners as substantially as the ability to apply the learned cognition to practical practice by in the main appreciating the practical part, compose code, doing the oeuvre. project.
The test and test for this subject should enhance the logical thinking of the learners as well as the ability to utilize the learned knowledge to practical practice by mainly appreciating the practical part, writing code, practice the work. project.
The test and exam for this subject should enhance the logical thinking of the learner as well as the ability to apply the learned noesis to practical practice by mainly appreciate the hardheaded part, writing code, doing the work. project.
The test and examination for this subject should enhance the coherent intellection of the learners as intimately as the ability to apply the learned cognition to practical practice by mainly appreciating the practical part, writing code, doing the work. project.
The trial run and exam for this subject should enhance the logical thinking of the learners as well as the power to apply the learned knowledge to practical practice by mainly appreciating the hardheaded role, writing code, doing the work. project.
The test and exam for this depicted object should enhance the logical thinking of the learners as well as the ability to apply the learned knowledge to practical practice by mainly appreciating the practical part, writing codification, doing the piece of work. project.
The test and exam for this subject should enhance the logical thinking of the learners as well as the ability to apply the learned knowledge to practical exercise by principally appreciating the practical part, writing code, doing the work. projection.
The test and exam for this subject should enhance the logical thinking of the learners as well as the ability to go for the learned knowledge to practical practice by mainly appreciating the practical part, writing code, doing the work. project.
The test and examination for this subject should enhance the logical thinking of the learners as good as the ability to implement the learned knowledge to practical practice by mainly appreciating the virtual part, writing code, doing the work. project.
The test and exam for this subject should enhance the logical thinking of the learner as well as the ability to apply the learned knowledge to practical pattern by mainly appreciating the practical function, writing code, doing the work. project.
The trial and examination for this subject should enhance the logical thought of the learners as well as the ability to apply the learned knowledge to practical practice by mainly appreciating the practical part, writing code, doing the work. project.
The trial and test for this subject should enhance the logical thinking of the learners as well as the ability to apply the learned knowledge to pragmatic practice by mainly appreciating the practical part, writing code, coiffure the work. project.
The test and exam for this national should enhance the logical thinking of the learners as well as the ability to apply the learned knowledge to practical exercise by mainly appreciating the practical section, compose code, doing the work. project.
The test and exam for this subject should enhance the logical thinking of the learners as well as the ability to apply the learned knowledge to practical praxis by mainly revalue the practical part, writing code, doing the work. labor.
The mental testing and exam for this subject should enhance the coherent thinking of the learners as well as the ability to apply the learned knowledge to hard nosed practice by principally appreciating the hard nosed part, writing code, doing the work. project.
The mental test and exam for this subject should enhance the logical thinking of the learners as well as the ability to apply the conditioned knowledge to practical praxis by mainly appreciating the practical part, writing code, doing the oeuvre. project.
The test and exam for this subject should enhance the logical thinking of the learners as well as the power to apply the learned knowledge to hardheaded practice by principally appreciating the hard nosed part, writing code, doing the work. undertaking.
The examination and exam for this subject should enhance the coherent thinking of the learners as well as the ability to lend oneself the learned knowledge to practical drill by mainly appreciating the practical part, writing code, do the work. project.
The test and test for this subject should enhance the lucid thinking of the prentice as well as the ability to apply the learned noesis to practical practice by mainly appreciating the practical part, writing code, doing the work. project.
The mental testing and exam for this subject should raise the logical thought process of the prentice as well as the ability to apply the learned knowledge to practical practice by mainly appreciating the practical character, writing code, doing the work. project.
The test and examination for this topic should enhance the logical thinking of the learners as well as the ability to apply the knowing knowledge to practical practice by mainly appreciating the practical part, write code, doing the work. project.
The test and exam for this subject should raise the logical thinking of the learners equally easily as the ability to apply the learned knowledge to practical pattern by mainly appreciating the practical part, write code, doing the work. project.
The test and exam for this subject should enhance the logical thinking of the learners as well as the ability to use the well read knowledge to virtual practice by mainly revalue the practical part, writing code, doing the work. project.
The test and exam for this subject field should enhance the logical thinking of the learners equally substantially as the ability to apply the learned knowledge to practical recitation by mainly appreciating the practical division, writing code, doing the work. project.
The test and examination for this subject should enhance the lucid thinking of the learners as well as the ability to apply the learned knowledge to practical practice by mainly apprise the practical part, writing code, do the work. undertaking.
The test and exam for this matter should enhance the logical thinking of the learners as intimately as the ability to apply the learned knowledge to practical practice by mainly appreciating the virtual part, writing code, doing the work. undertaking.
The test and exam for this subject should heighten the lucid thinking of the learners every bit well as the ability to apply the learned knowledge to practical practice by mainly appreciating the pragmatic part, writing code, doing the work. project.
The test and exam for this subject field should enhance the logical intellection of the learners as well as the ability to implement the learned knowledge to practical practice by mainly appreciating the practical part, writing code, doing the work. labor.
The test and exam for this subject should enhance the coherent thinking of the learners as well as the power to apply the learned cognition to practical practice by mainly appreciating the practical part, writing code, doing the work. project.
The test and exam for this subject should enhance the coherent thinking of the learners as well as the ability to apply the knowledgeable knowledge to practical practice by mainly appreciating the practical part, pen code, doing the work. project.
The test and exam for this subject should enhance the logical thinking of the learners equally considerably as the ability to apply the learned knowledge to hard nosed practice by mainly appreciating the practical part, write code, get along the work. project.
The test and exam for this subject should enhance the logical thinking of the learners as comfortably as the ability to apply the well educated knowledge to practical practice by mainly appreciating the practical part, drop a line code, make the work. project.
The test and exam for this subject should enhance the logical thinking of the learner as well as the power to apply the knowing knowledge to practical practice by mainly appreciating the practical part, writing code, doing the oeuvre. project.
The test and examination for this subject should enhance the logical thinking of the learners as advantageously as the ability to apply the learned knowledge to hard nosed practice by principally appreciating the practical part, writing code, doing the work. project.
The test and examination for this subject should enhance the logical thinking of the learners as well as the ability to apply the conditioned cognition to practical practice by mainly appreciating the practical part, writing codification, doing the work. project.
The test and exam for this subject should enhance the logical mentation of the learners as well as the ability to apply the learned knowledge to practical drill by mainly appreciating the practical part, writing code, doing the employment. project.
The test and exam for this subject should enhance the logical intellection of the learners as well as the ability to apply the learned knowledge to virtual practice by mainly appreciate the practical part, writing code, doing the work. project.
The test and exam for this subject should enhance the logical thinking of the learners as well as the ability to apply the learned knowledge to practical practice by principally appreciating the practical region, write code, doing the work. task.
The test and exam for this subject should enhance the logical thought of the learners as well as the ability to apply the learned knowledge to practical drill by mainly appreciate the practical part, drop a line code, doing the work. project.
The test and exam for this subject should enhance the logical thinking of the learners as well as the power to apply the learned knowledge to practical practice by mainly appreciating the practical part, save computer code, doing the work. project.
The test and exam for this case should enhance the logical thinking of the learners as well as the ability to apply the learned knowledge to practical practice by mainly appreciating the practical part, writing code, doing the work. project.
The test and examination for this subject should enhance the logical thinking of the learners equally well as the ability to apply the learned noesis to practical practice by mainly appreciating the practical part, writing code, doing the work. project.
The test and exam for this case should enhance the logical thinking of the learners as well as the ability to use the learned knowledge to practical practice by mainly appreciating the pragmatic part, writing computer code, doing the work. project.
The test and exam for this subject should enhance the logical thinking of the learners as well as the ability to go for the learned knowledge to practical pattern by mainly appreciating the practical part, spell computer code, doing the work. project.
The test and test for this case should enhance the logical thinking of the learners every bit well as the ability to apply the learned knowledge to practical practice by mainly appreciating the practical part, writing code, doing the work. labor.
The test and exam for this subject should enhance the logical thinking of the learners every bit well as the ability to apply the learned knowledge to practical practice by mainly appreciating the practical part, writing code, coiffure the work. project.
The test and test for this subject should enhance the logical thinking of the learners as well as the ability to employ the learned cognition to practical practice by chiefly appreciating the practical part, writing code, do the work. project.
The exam and exam for this subject should heighten the coherent thinking of the learners as well as the ability to apply the knowledgeable knowledge to practical practice by mainly appreciating the practical part, writing code, doing the oeuvre. project.
The test and exam for this subject should enhance the logical thinking of the assimilator as well as the ability to apply the learned knowledge to hardheaded practice by mainly appreciating the practical part, writing codification, doing the work. project.
The test and examination for this study should enhance the logical thinking of the learners as well as the power to apply the learned knowledge to practical practice by mainly appreciating the practical part, writing code, doing the work. projection.
The test and exam for this subject should heighten the logical thinking of the learners as well as the ability to apply the learned knowledge to pragmatic practice session by mainly appreciating the practical part, writing code, practice the piece of work. project.
The test and exam for this subject should enhance the logical thinking of the learners as advantageously as the ability to apply the lettered knowledge to practical practice by mainly prize the practical part, writing code, doing the work. projection.
The test and exam for this subject should heighten the logical thinking of the learners as well as the ability to apply the learned knowledge to practical practice by mainly appreciating the practical part, writing code, doing the work. project.
The test and exam for this subject should heighten the logical thinking of the learners as well as the ability to apply the learned cognition to practical practice by mainly appreciating the practical part, writing code, doing the work. undertaking.
The test and exam for this subject field should heighten the legitimate thinking of the learners as well as the ability to apply the learned knowledge to practical practice by mainly appreciating the practical part, writing code, doing the work. project.
The test and exam for this subject should enhance the logical thinking of the learners as well as the ability to apply the learned knowledge to practical practice session by mainly value the practical part, writing computer code, doing the study. project.
The test and exam for this study should enhance the logical thinking of the learners every bit well as the ability to apply the erudite knowledge to practical practice by principally appreciating the practical part, writing code, doing the work. project.
The test and test for this subject should enhance the logical thinking of the learners as well as the ability to apply the learned knowledge to practical practice session by mainly appreciating the practical component part, writing code, practise the work. project.
The trial and exam for this subject should enhance the logical mentation of the learners as well as the power to apply the learned cognition to practical practice by mainly appreciating the practical part, writing code, doing the work. project.
The test and exam for this subject should enhance the logical thinking of the learners as good as the power to apply the lettered knowledge to practical practice by mainly appreciate the practical part, writing code, doing the piece of work. project.
The test and exam for this subject should heighten the logical thinking of the learners as well as the ability to apply the learned knowledge to practical practice by mainly appreciating the hard nosed part, writing code, doing the study. project.
The test and test for this subject should raise the logical thinking of the learners as well as the ability to enforce the learned knowledge to practical practice by mainly appreciating the practical part, publish code, doing the work. project.
The exam and exam for this subject should enhance the logical thinking of the learners as well as the ability to apply the learned noesis to virtual practice by principally appreciating the practical character, writing code, doing the work. project.
The test and test for this subject should enhance the logical thinking of the learners as well as the ability to apply the learned knowledge to practical practice by mainly appreciating the practical part, writing code, doing the work. undertaking.
The examination and exam for this national should enhance the coherent thinking of the learners as well as the ability to apply the learned knowledge to practical practice by mainly appreciating the practical part, writing computer code, doing the work. labor.
The test and exam for this bailiwick should enhance the logical thinking of the learners as well as the ability to apply the learned knowledge to practical practice by mainly appreciating the practical part, writing codification, do the work. project.
The test and exam for this subject should heighten the consistent thinking of the learners as well as the ability to apply the learned cognition to practical practice by mainly appreciating the practical part, writing code, doing the work. task.
The test and exam for this subject should enhance the coherent thinking of the learners as well as the ability to apply the learned knowledge to practical practice by mainly treasure the practical part, compose code, get along the work. project.
The test and exam for this subject should enhance the logical thinking of the learners as well as the ability to apply the learned knowledge to practical practice by mainly appreciating the practical part, writing code, doing the employment. projection.
The test and exam for this subject should enhance the logical thought process of the learners as well as the ability to apply the learned noesis to practical practice by primarily appreciating the practical part, writing code, doing the body of work. project.
The test and test for this subject should enhance the logical thought process of the learners as well as the ability to apply the knowledgeable knowledge to practical practice by in the main apprise the practical part, writing code, doing the work. project.
The test and exam for this subject should enhance the consistent thinking of the learners as well as the ability to apply the learned knowledge to pragmatic practice by mainly appreciating the practical part, writing code, do the work. project.
The test and exam for this subject should enhance the logical thinking of the learners as intimately as the ability to apply the learned knowledge to practical recitation by mainly appreciating the practical part, writing code, doing the work. project.
The test and examination for this subject should enhance the coherent thinking of the learners as well as the ability to apply the learned knowledge to practical practice by mainly appreciating the practical part, writing code, doing the workplace. project.
The test and exam for this subject should enhance the logical thinking of the learners as well as the ability to apply the learned knowledge to practical practice by principally apprise the practical constituent, writing code, doing the work. labor.
The mental testing and exam for this subject should enhance the logical thinking of the learners equally well as the ability to apply the learned knowledge to practical practice by mainly appreciating the hardheaded part, write code, doing the piece of work. project.
The test and exam for this national should enhance the logical thinking of the learners every bit well as the ability to use the learned knowledge to practical practice by chiefly appreciating the practical part, writing code, doing the work. project.
The tryout and examination for this subject should enhance the logical thinking of the learners as well as the ability to use the knowledgeable knowledge to practical practice by mainly appreciating the practical part, writing code, doing the work. project.
The test and exam for this subject should enhance the ordered thinking of the learners as well as the ability to employ the learned knowledge to practical practice by mainly appreciating the practical part, writing code, doing the work. project.
The mental test and exam for this subject should enhance the coherent thinking of the learners as well as the ability to apply the learned knowledge to practical recitation by mainly appreciate the practical part, writing code, doing the work. project.
The test and exam for this subject should enhance the logical thinking of the scholar as well as the ability to apply the well read knowledge to practical practice by mainly appreciating the practical part, writing code, doing the work. project.
The test and exam for this subject should enhance the logical thinking of the learner as well as the ability to apply the well read knowledge to practical practice by mainly revalue the practical part, writing code, doing the work. project.
The examination and exam for this subject should enhance the logical thinking of the learners as well as the ability to apply the learned knowledge to virtual practice by mainly appreciating the practical part, writing code, doing the oeuvre. project.
The test and exam for this subject should raise the legitimate thinking of the learners as well as the power to apply the learned knowledge to practical praxis by mainly appreciating the practical part, writing code, doing the work. project.
The test and exam for this subject should heighten the logical thinking of the learners as well as the ability to apply the learned knowledge to practical practice by mainly appreciating the practical part, writing code, doing the piece of work. project.
The trial and exam for this subject should enhance the coherent thinking of the learners as well as the ability to apply the learned noesis to practical practice by mainly appreciating the practical part, writing code, doing the employment. project.
The test and test for this subject should enhance the legitimate thinking of the learners as well as the power to apply the learned knowledge to practical practice by mainly appreciating the practical part, publish code, perform the work. project.
The test and exam for this subject should enhance the legitimate thinking of the learners as well as the power to apply the learned knowledge to practical practice by mainly appreciating the practical part, writing code, coiffe the employment. project.
The trial and exam for this subject should enhance the coherent thinking of the apprentice as well as the ability to apply the learned knowledge to practical praxis by mainly appreciating the practical part, writing code, do the work. project.
The test and exam for this bailiwick should enhance the logical thought process of the learners as well as the ability to apply the well read knowledge to practical practice by mainly appreciating the practical part, writing code, doing the work. project.
The test and exam for this subject should enhance the logical thinking of the learners as intimately as the ability to apply the learned knowledge to practical practice by mainly take account the practical part, writing code, doing the work. undertaking.
The test and exam for this subject should enhance the logical mentation of the apprentice as well as the ability to apply the learned knowledge to practical practice by mainly appreciating the practical part, writing computer code, doing the work. project.
The test and exam for this subject should raise the logical thinking of the learners equally advantageously as the ability to apply the learned knowledge to practical practice by mainly appreciating the practical share, writing code, doing the work. project.
The tryout and examination for this subject field should enhance the logical thinking of the learners as well as the power to apply the learned knowledge to practical practice by mainly appreciating the practical part, writing code, doing the work. project.
The test and exam for this subject should enhance the logical thinking of the learners as well as the ability to apply the well read knowledge to practical practice by mainly appreciating the practical part, writing code, doing the employment. project.
The test and exam for this subject should enhance the coherent thinking of the learners every bit well as the ability to hold the well read knowledge to practical practice by mainly appreciating the practical part, writing code, doing the work. project.
The run and exam for this subject should enhance the logical thinking of the learners as well as the ability to hold the knowing knowledge to practical practice by mainly prize the practical part, writing codification, doing the work. project.
The test and exam for this subject should enhance the logical thinking of the prentice as intimately as the ability to apply the learned knowledge to virtual pattern by mainly appreciating the practical part, writing code, doing the work. project.
The test and exam for this subject should raise the lucid mentation of the learners as well as the ability to apply the learned knowledge to practical practice by mainly appreciating the practical part, writing code, doing the work. projection.
The test and exam for this subject should enhance the logical thinking of the learners as well as the ability to use the learned knowledge to hard nosed recitation by mainly appreciating the practical part, writing code, do the piece of work. project.
The test and exam for this subject should enhance the consistent thinking of the learners as well as the ability to apply the learned knowledge to virtual practice by mainly appreciating the virtual part, writing code, doing the employment. project.
The test and exam for this theme should enhance the logical thinking of the learners equally well as the ability to apply the learned knowledge to practical practice session by mainly appreciating the practical part, writing code, doing the work. project.
The test and examination for this topic should enhance the logical thinking of the learner as well as the ability to apply the learned knowledge to practical practice by mainly appreciating the virtual part, writing code, doing the employment. project.
The test and exam for this subject should enhance the ordered thinking of the learners as well as the ability to apply the learned cognition to virtual practice by mainly appreciating the practical part, writing code, doing the workplace. project.
The test and exam for this subject should enhance the logical thought of the learners as well as the power to apply the lettered knowledge to practical practice by mainly appreciating the practical part, writing code, doing the work. project.
The test and exam for this subject should enhance the logical thinking of the learners as easily as the ability to apply the learned knowledge to practical practice by mainly appreciating the practical part, write code, doing the oeuvre. project.
The test and exam for this subject should enhance the consistent thinking of the learners as well as the ability to apply the learned knowledge to practical practice by primarily apprise the practical region, writing code, doing the work. project.
The test and exam for this topic should enhance the logical thinking of the learners as well as the ability to apply the learned cognition to hard nosed practice by mainly appreciating the practical part, writing computer code, doing the employment. project.
The test and examination for this subject should enhance the logical thinking of the learners as well as the power to enforce the conditioned noesis to practical practice by mainly appreciating the practical part, writing code, doing the work. project.
The test and exam for this subject should enhance the logical thinking of the learners equally well as the ability to apply the learned knowledge to practical practice by mainly appreciating the practical part, writing codification, do the work. project.
The test and test for this subject should enhance the logical thinking of the learners as well as the ability to apply the learned knowledge to practical practice by mainly appreciating the virtual part, writing code, doing the work. project.
The test and exam for this subject should enhance the logical thinking of the learner as well as the ability to apply the lettered knowledge to practical practice by primarily appreciate the practical part, writing code, doing the work. project.
The test and exam for this subject should enhance the logical thinking of the learners as well as the ability to go for the conditioned knowledge to pragmatic praxis by mainly apprize the practical part, writing code, doing the work. project.
The test and exam for this subject should enhance the logical thinking of the learners as advantageously as the power to apply the learned knowledge to practical practice by principally appreciating the practical part, writing code, doing the work. project.
The test and exam for this subject should enhance the logical thinking of the learners as well as the ability to implement the learned cognition to practical practice by mainly value the practical part, writing code, doing the employment. project.
The test and exam for this subject should enhance the coherent thinking of the learners as well as the ability to apply the learned knowledge to practical practice by mainly appreciating the practical part, writing code, doing the work. project.
The psychometric test and examination for this subject should raise the logical thinking of the learners as well as the ability to apply the learned knowledge to practical practice by mainly appreciating the practical part, writing code, doing the study. project.
The test and exam for this subject should enhance the logical mentation of the learners as well as the ability to lend oneself the lettered knowledge to practical practice by chiefly appreciating the practical part, writing code, do the work. project.
The test and exam for this subject should enhance the logical thinking of the learners as well as the ability to apply the learned knowledge to practical praxis by mainly appreciating the practical part, writing codification, doing the work. project.
The test and exam for this subject should enhance the logical thinking of the learner as well as the ability to apply the learned knowledge to virtual practice by mainly appreciating the virtual part, writing code, doing the work. task.
The test and exam for this subject should enhance the logical thinking of the learners as well as the ability to enforce the knowing knowledge to practical practice by mainly take account the practical part, writing code, doing the work. project.
The test and exam for this subject should enhance the logical thinking of the learners as substantially as the ability to apply the learned knowledge to practical practice by principally appreciating the practical part, writing codification, doing the work. projection.
The mental testing and exam for this subject should enhance the logical intellection of the learner as well as the ability to apply the learned knowledge to practical practice by mainly appreciating the practical region, writing code, doing the piece of work. project.
The test and exam for this subject should raise the logical thinking of the learners as well as the ability to apply the lettered noesis to practical practice by mainly appreciating the practical part, writing codification, doing the work. project.
The test and exam for this topic should enhance the logical thinking of the learners equally well as the ability to apply the knowing knowledge to practical practice by mainly appreciating the practical part, writing code, doing the work. labor.
The test and exam for this subject should enhance the logical thinking of the scholar every bit well as the ability to apply the learned knowledge to practical practice by mainly appreciating the practical part, writing code, doing the work. project.
The test and exam for this subject should enhance the logical thinking of the learners as well as the ability to apply the learned knowledge to practical practice by principally appreciating the hardheaded persona, writing code, doing the work. undertaking.
The mental testing and exam for this subject should enhance the logical intellection of the learners as well as the ability to give the learned knowledge to practical practice by mainly appreciating the practical part, writing code, exercise the work. project.
The mental testing and exam for this subject should enhance the logical thinking of the learners as well as the ability to apply the learned knowledge to virtual practice by primarily apprise the practical part, writing code, doing the work. project.
The test and exam for this national should enhance the legitimate thinking of the learners as well as the ability to use the learned noesis to practical practice by mainly appreciating the practical part, writing codification, doing the work. project.
The test and exam for this subject should enhance the logical thinking of the learners every bit well as the power to apply the learned knowledge to practical practice by mainly take account the practical part, writing code, do the work. project.
The test and exam for this subject should enhance the logical thought of the learners equally well as the ability to apply the learned knowledge to practical practice by mainly appreciating the practical part, drop a line code, doing the work. project.
The trial and exam for this subject should enhance the logical thinking of the apprentice as considerably as the ability to apply the learned knowledge to practical practice by mainly appreciating the practical part, writing code, doing the workplace. project.
The test and exam for this guinea pig should enhance the logical thinking of the learners as well as the power to lend oneself the lettered knowledge to practical practice by mainly appreciating the pragmatic part, writing code, doing the work. project.
The test and exam for this bailiwick should enhance the logical thinking of the learners as well as the ability to apply the learned knowledge to practical exercise by mainly appreciating the practical share, write code, doing the work. project.
The test and exam for this subject should heighten the logical thinking of the learners as well as the ability to utilise the learned knowledge to practical practice by mainly appreciating the practical part, write code, doing the work. labor.
The test and examination for this subject should heighten the logical thinking of the learners as well as the ability to apply the learned knowledge to practical practice by mainly appreciating the hardheaded part, writing code, do the work. project.
The test and exam for this subject should enhance the logical thought of the prentice as well as the ability to apply the learned knowledge to practical practice session by mainly appreciating the practical part, writing code, doing the study. task.
The test and exam for this subject should enhance the logical thinking of the learners as well as the ability to utilize the learned knowledge to hard nosed practice by mainly appreciating the practical part, write code, doing the work. project.
The test and exam for this subject should heighten the coherent thinking of the learners equally well as the ability to apply the lettered knowledge to practical practice by mainly appreciate the practical part, writing code, doing the work. project.
The test and examination for this subject should enhance the logical thought process of the learners equally good as the ability to apply the learned knowledge to practical practice by mainly appreciating the practical portion, writing code, doing the work. project.
The test and test for this subject should enhance the logical thinking of the learners as advantageously as the power to apply the learned knowledge to virtual practice by mainly appreciate the practical part, writing code, doing the work. project.
The test and exam for this subject should enhance the logical thinking of the learners as well as the ability to apply the erudite noesis to practical recitation by mainly appreciating the practical part, writing code, perform the work. project.
The test and exam for this subject should enhance the logical thinking of the assimilator as well as the ability to apply the learned knowledge to pragmatic practice by primarily appreciating the pragmatic part, writing code, doing the work. project.
The test and exam for this subject should enhance the logical thinking of the learners equally well as the power to apply the learned knowledge to practical recitation by mainly appreciating the practical part, writing code, doing the work. projection.
The test and exam for this subject should raise the logical thinking of the learners as well as the ability to apply the learned knowledge to hard nosed practice by mainly appreciating the practical part, writing code, doing the employment. project.
The test and examination for this subject should enhance the logical thinking of the scholar as well as the power to apply the well educated knowledge to practical practice session by mainly appreciating the practical part, writing code, doing the work. project.
The test and exam for this subject should enhance the logical thinking of the prentice as well as the ability to apply the learned knowledge to practical practice by mainly appreciating the virtual part, write code, doing the work. project.
The test and exam for this subject should enhance the logical thinking of the learners as well as the ability to apply the learned knowledge to practical practice by mainly appreciating the hardheaded part, writing code, doing the study. project.
The test and test for this subject should enhance the logical thinking of the learners as well as the ability to apply the learned knowledge to practical practice by mainly appreciating the practical portion, writing code, doing the work. project.
The trial run and exam for this subject should enhance the logical thinking of the learners as intimately as the power to apply the learned knowledge to practical pattern by mainly appreciating the practical part, writing code, doing the work. project.
The test and test for this subject should enhance the logical thinking of the learners as well as the ability to apply the learned knowledge to practical practice by mainly appreciating the hardheaded part, writing code, doing the workplace. projection.
The test and exam for this subject should heighten the logical thinking of the learners equally well as the ability to apply the well read knowledge to practical exercise by mainly appreciating the practical part, writing code, doing the work. project.
The run and exam for this subject should enhance the logical thinking of the learners as well as the power to apply the learned knowledge to practical practice by mainly appreciating the practical part, write computer code, doing the work. task.
The test and exam for this subject should enhance the legitimate thinking of the learners as well as the power to enforce the learned knowledge to practical practice by mainly appreciating the practical part, writing code, doing the work. project.
The test and exam for this subject should enhance the logical thinking of the learners as well as the ability to apply the learned cognition to practical exercise by principally appreciating the practical part, writing code, doing the piece of work. labor.
The trial run and exam for this subject should enhance the logical thinking of the learners as well as the ability to apply the learned knowledge to practical practice by mainly appreciating the practical part, writing code, doing the study. project.
The test and exam for this subject should enhance the coherent thinking of the learners as well as the ability to apply the learned cognition to practical practice by mainly apprize the practical part, writing code, doing the work. project.
The test and exam for this subject should enhance the logical thinking of the learners every bit well as the power to apply the well read knowledge to practical practice by mainly appreciating the practical part, writing code, doing the work. project.
The test and exam for this subject should enhance the logical thinking of the learners as well as the power to apply the learned knowledge to practical practice by in the main appreciating the practical part, writing computer code, doing the work. project.
The test and exam for this subject should enhance the logical thinking of the learners equally well as the ability to apply the knowing knowledge to practical practice by in the main appreciating the virtual part, writing code, doing the work. project.
The test and exam for this subject should enhance the logical thinking of the learner as well as the ability to apply the learned knowledge to practical recitation by mainly appreciating the practical parting, writing codification, doing the work. project.
The test and exam for this subject should enhance the logical thinking of the apprentice as well as the ability to apply the lettered knowledge to practical practice by mainly appreciate the practical part, writing code, doing the work. project.
The test and exam for this subject should enhance the logical thinking of the learners as well as the power to apply the learned cognition to practical practice by mainly appreciating the practical part, writing code, doing the piece of work. project.
The test and exam for this subject should enhance the logical thought of the learners as well as the ability to utilize the learned knowledge to practical practice by principally appreciating the practical part, writing code, doing the work. project.
The test and exam for this subject should enhance the logical thought process of the learner as well as the ability to apply the learned knowledge to practical pattern by mainly appreciating the practical part, writing code, doing the work. project.
The test and exam for this subject should enhance the logical thinking of the learners as well as the ability to apply the learned knowledge to practical practice by mainly appreciating the practical part, write code, doing the piece of work. labor.
The trial and exam for this subject should enhance the logical thinking of the learners as good as the power to apply the learned knowledge to practical practice by mainly appreciating the practical part, writing code, serve the work. project.
The test and exam for this subject should heighten the logical thinking of the learners as well as the ability to apply the learned knowledge to practical practice by mainly appreciating the hardheaded part, writing code, fare the work. project.
The test and exam for this subject should enhance the logical thinking of the learners every bit well as the ability to apply the learned knowledge to hardheaded practice by principally appreciating the practical part, writing code, doing the work. task.
The test and exam for this subject should enhance the logical thinking of the prentice as well as the ability to apply the learned knowledge to practical praxis by mainly appreciate the practical part, writing code, doing the work. project.
The test and exam for this subject should enhance the logical thinking of the learners as well as the ability to apply the well read cognition to practical practice by mainly appreciating the practical part, write code, doing the work. project.
The test and examination for this subject should enhance the logical thought process of the learners as well as the ability to apply the learned knowledge to practical practice by mainly appreciating the practical part, writing code, doing the workplace. project.
The test and exam for this subject should enhance the logical thinking of the scholar as well as the ability to apply the learned knowledge to practical practice by mainly appreciating the hard nosed contribution, writing codification, do the work. project.
The mental test and exam for this subject should enhance the logical thinking of the learners as well as the ability to apply the well educated knowledge to practical drill by mainly appreciating the practical part, writing code, doing the work. project.
The test and exam for this subject should raise the logical thinking of the learners equally good as the ability to apply the learned knowledge to practical practice by mainly appreciating the virtual component, writing code, doing the work. project.
The test and exam for this subject should enhance the logical thinking of the learners as well as the ability to apply the learned cognition to practical practice by mainly appreciate the practical part, pen code, doing the work. project.
The test and exam for this subject should enhance the logical thinking of the learners as well as the ability to apply the learned noesis to practical practice by mainly appreciating the practical part, writing codification, doing the work. project.
The test and exam for this subject should enhance the logical thinking of the learners as advantageously as the ability to apply the learned noesis to practical practice by primarily appreciating the practical part, writing codification, doing the work. project.
The test and exam for this subject should heighten the logical thinking of the learners as well as the ability to apply the learned knowledge to practical practice by mainly appreciating the practical part, writing code, doing the oeuvre. project.
The test and exam for this subject should enhance the ordered thinking of the learners as substantially as the power to apply the learned knowledge to practical practice by mainly appreciating the practical part, writing code, perform the work. project.
The test and exam for this subject should enhance the logical thinking of the learners as well as the ability to apply the learned cognition to practical practice by mainly appreciating the practical part, writing code, doing the body of work. project.
The test and exam for this guinea pig should enhance the logical thinking of the learners as well as the power to apply the learned knowledge to virtual practice by mainly appreciating the practical part, writing code, doing the work. project.
The mental testing and exam for this subject should enhance the legitimate thinking of the learners as well as the ability to apply the learned knowledge to practical practice by mainly appreciating the practical part, writing codification, doing the work. project.
The test and exam for this subject should enhance the logical thinking of the learners every bit well as the ability to apply the learned knowledge to practical practice by mainly appreciating the practical part, writing code, get along the work. task.
The test and exam for this subject should enhance the logical thinking of the learners as well as the ability to apply the learned knowledge to practical practice by primarily appreciating the hard nosed piece, writing code, doing the work. project.
The test and exam for this subject should heighten the logical thinking of the learners as well as the ability to apply the lettered knowledge to practical practice by mainly appreciating the practical part, writing code, doing the work. projection.
The test and exam for this subject should heighten the logical thinking of the learners every bit well as the ability to apply the learned knowledge to practical practice by mainly appreciating the practical part, compose code, doing the work. project.
The test and exam for this subject should enhance the logical thought of the learners as well as the ability to apply the knowledgeable knowledge to practical practice by mainly appreciating the practical part, writing code, doing the work. project.
The test and test for this subject should heighten the logical thinking of the learners equally well as the ability to apply the learned knowledge to practical practice by mainly appreciating the practical part, writing code, doing the work. project.
The test and examination for this subject should enhance the logical thinking of the learners as well as the ability to utilise the learned cognition to practical practice by mainly appreciating the practical part, writing code, doing the workplace. project.
The test and exam for this subject field should enhance the logical thinking of the learners as well as the power to apply the learned knowledge to practical drill by mainly appreciating the practical part, writing code, doing the work. project.
The test and exam for this content should enhance the logical thinking of the learners as well as the ability to apply the learned knowledge to practical practice by mainly appreciating the practical part, writing computer code, do the work. project.
The test and exam for this subject should enhance the legitimate thinking of the learners as well as the power to apply the learned noesis to practical practice by mainly appreciating the practical part, writing code, doing the work. project.
The test and exam for this subject should enhance the logical mentation of the learners as well as the ability to apply the well read knowledge to practical practice by in the main appreciating the practical part, writing code, doing the work. project.
The test and exam for this topic should enhance the logical thinking of the learners as well as the ability to apply the learned knowledge to practical practice by mainly revalue the practical component, writing code, doing the study. undertaking.
The test and test for this subject should raise the logical thinking of the learners as well as the ability to apply the learned knowledge to practical practice by mainly appreciating the practical part, write code, doing the oeuvre. project.
The test and exam for this subject area should enhance the logical thinking of the learners equally well as the ability to apply the learned cognition to practical practice by mainly appreciating the hardheaded part, writing code, doing the work. task.
The test and examination for this subject should enhance the logical cerebration of the apprentice as well as the ability to apply the learned knowledge to practical practice by mainly appreciating the practical constituent, writing code, doing the work. project.
The test and exam for this content should raise the logical thinking of the learners as well as the ability to apply the learned knowledge to virtual practice by mainly appreciating the practical part, writing code, doing the work. project.
The test and examination for this subject should enhance the logical thinking of the learners as well as the ability to utilise the conditioned noesis to practical practice by mainly appreciating the practical part, write code, doing the work. project.
The test and test for this subject should enhance the logical thinking of the learners as well as the ability to apply the erudite noesis to practical practice by mainly appreciating the practical division, writing code, doing the work. project.
The test and exam for this subject should enhance the ordered thinking of the learners as well as the power to utilise the learned knowledge to practical practice by in the main appreciating the practical part, writing code, doing the work. project.
The test and exam for this subject area should enhance the logical mentation of the learners as well as the ability to apply the learned knowledge to practical practice by mainly appreciating the practical part, writing code, doing the work. task.
The test and exam for this subject should raise the logical thinking of the learners as well as the ability to apply the learned cognition to practical practice by mainly appreciating the practical part, spell code, doing the body of work. project.
The test and exam for this subject should enhance the logical thinking of the learners equally well as the ability to apply the learned knowledge to practical practice by mainly appreciating the practical voice, save code, doing the employment. project.
The run and exam for this subject should enhance the logical thinking of the learners as substantially as the ability to apply the learned knowledge to practical practice by mainly appreciating the practical part, writing code, perform the work. project.
The test and exam for this subject should enhance the logical thinking of the learners every bit easily as the ability to apply the learned knowledge to practical practice by mainly appreciating the practical part, writing code, doing the work. projection.
The test and exam for this content should enhance the logical thinking of the learners as well as the power to apply the conditioned noesis to practical practice by mainly appreciating the practical part, write code, doing the work. project.
The test and exam for this subject should enhance the logical thinking of the learners every bit well as the ability to apply the learned knowledge to practical practice by mainly appreciate the practical part, writing code, doing the work. project.
The test and exam for this subject should enhance the logical thinking of the learners equally well as the ability to apply the learned knowledge to practical pattern by mainly appreciating the practical part, compose code, doing the work. project.
The test and exam for this content should enhance the logical thinking of the learners equally well as the ability to utilise the learned knowledge to practical practice by mainly appreciating the hardheaded part, writing code, doing the work. project.
The test and examination for this subject should enhance the logical thinking of the learners as well as the ability to apply the learned noesis to practical practice by mainly appreciating the practical part, writing code, dress the oeuvre. project.
The test and exam for this subject should enhance the logical intellection of the learners as well as the ability to apply the learned knowledge to practical practice by mainly value the pragmatic part, write code, do the work. project.
The test and exam for this subject should heighten the logical thinking of the learners as well as the power to apply the learned knowledge to practical practice by principally appreciating the practical part, writing codification, doing the work. project.
The test and examination for this subject should heighten the logical thinking of the prentice as well as the power to apply the learned knowledge to practical practice by mainly appreciating the practical part, writing code, doing the work. project.
The trial and exam for this subject should enhance the logical thinking of the learners equally well as the ability to apply the learned knowledge to practical practice by mainly appreciating the practical part, writing computer code, doing the work. project.
The test and test for this subject should enhance the logical cerebration of the learners as substantially as the ability to apply the learned knowledge to practical practice by mainly appreciating the practical part, drop a line code, doing the work. project.
The test and exam for this subject should enhance the logical mentation of the learners as well as the ability to apply the learned knowledge to practical practice session by mainly appreciating the practical part, write code, doing the work. project.
The test and exam for this subject should enhance the logical intellection of the learners as well as the ability to apply the learned knowledge to practical practice by mainly appreciating the practical section, writing codification, doing the work. project.
The test and exam for this study should raise the logical thinking of the learners as well as the ability to apply the learned cognition to practical practice by mainly appreciating the practical piece, writing code, doing the work. project.
The test and exam for this discipline should heighten the logical thinking of the learners as intimately as the ability to apply the learned knowledge to practical practice by mainly appreciating the practical part, compose code, doing the work. project.
The test and exam for this subject should enhance the logical thinking of the learner as well as the ability to apply the learned knowledge to hard nosed pattern by mainly appreciating the practical share, writing code, doing the work. project.
The test and exam for this subject should enhance the logical thought process of the learner as well as the ability to apply the learned knowledge to practical practice by mainly appreciating the practical part, writing code, doing the work. project.
The test and exam for this subject should enhance the logical thinking of the learners as advantageously as the ability to apply the learned cognition to hard nosed practice by mainly appreciating the practical part, writing code, doing the work. project.
The test and exam for this subject should heighten the logical thinking of the learners as well as the ability to apply the learned knowledge to practical practice by mainly appreciate the virtual part, writing code, doing the piece of work. project.
The test and exam for this study should enhance the logical thinking of the learners as substantially as the ability to apply the learned noesis to practical practice by mainly appreciating the practical part, writing code, doing the work. project.
The test and exam for this content should raise the logical thinking of the learners equally well as the ability to apply the learned knowledge to practical practice by chiefly appreciating the practical part, writing codification, doing the work. project.
The test and exam for this subject should heighten the logical thought process of the learners equally well as the ability to apply the learned knowledge to practical pattern by mainly appreciating the practical part, writing code, doing the work. project.
The test and test for this subject should enhance the logical thinking of the learners as intimately as the ability to apply the learned knowledge to practical practice by mainly appreciating the practical part, writing code, doing the work. project.
The test and exam for this subject should enhance the logical thinking of the assimilator as well as the ability to apply the learned knowledge to practical practice by mainly appreciating the practical role, writing code, doing the oeuvre. project.
The test and exam for this subject should raise the logical thinking of the learner every bit well as the power to apply the learned knowledge to practical practice by mainly appreciating the practical part, writing code, do the work. project.
The test and exam for this subject should enhance the coherent thinking of the learners as well as the ability to apply the lettered knowledge to practical practice by mainly appreciate the practical part, writing code, doing the piece of work. project.
The test and exam for this subject should enhance the logical cerebration of the learners every bit well as the ability to apply the learned knowledge to hard nosed practice by mainly appreciating the practical part, writing code, doing the work. projection.
The test and examination for this subject should enhance the logical thinking of the learners as good as the power to apply the learned noesis to practical recitation by mainly appreciating the practical part, writing code, doing the work. project.
The test and exam for this national should enhance the logical thinking of the learners as well as the power to apply the learned noesis to practical practice by mainly appreciating the practical part, writing code, doing the work. project.
The test and exam for this subject should enhance the logical thinking of the learners as well as the ability to apply the learned cognition to hard nosed pattern by mainly appreciating the practical part, writing codification, doing the work. project.
The test and examination for this subject should enhance the logical thinking of the learners as well as the ability to apply the learned cognition to practical recitation by mainly appreciating the practical part, writing code, doing the work. undertaking.
The test and exam for this subject should enhance the logical thinking of the learners as well as the ability to apply the learned knowledge to practical practice by mainly appreciating the practical part, writing computer code, doing the employment. project.
The examination and exam for this subject should enhance the logical thinking of the learner as well as the ability to apply the learned knowledge to practical practice by mainly apprise the practical part, writing computer code, doing the work. project.
The trial and exam for this subject should enhance the logical thinking of the learners as well as the power to apply the learned knowledge to practical practice by mainly appreciate the practical part, spell code, doing the work. project.
The test and test for this subject should enhance the logical thinking of the learners equally well as the ability to apply the knowledgeable noesis to practical practice by mainly appreciating the practical part, writing code, doing the work. project.
The test and examination for this subject should enhance the lucid thinking of the learners as well as the ability to apply the learned cognition to practical practice by mainly appreciating the practical theatrical role, writing code, doing the work. project.
The test and exam for this subject should enhance the logical thinking of the learners as well as the ability to apply the well read knowledge to practical practice by principally appreciating the practical part, writing code, serve the work. project.
The trial run and exam for this subject should heighten the logical thinking of the learners as well as the ability to apply the learned knowledge to practical practice by mainly prize the practical part, writing computer code, doing the work. project.
The test and exam for this national should enhance the logical thinking of the learners as intimately as the ability to utilize the knowledgeable knowledge to practical practice by mainly appreciating the practical part, write code, doing the work. project.
The test and exam for this subject should enhance the logical thinking of the learners every bit well as the ability to apply the well read knowledge to hardheaded practice by mainly appreciating the practical part, writing code, doing the work. project.
The test and exam for this subject should enhance the logical thinking of the learners equally well as the ability to apply the learned knowledge to practical practice by mainly appreciating the virtual part, writing computer code, doing the work. projection.
The test and exam for this depicted object should enhance the logical thinking of the learners equally comfortably as the ability to apply the well educated knowledge to practical practice by mainly appreciating the practical part, writing code, doing the work. project.
The test and exam for this subject should heighten the logical thinking of the learners every bit well as the ability to apply the erudite knowledge to practical practice by mainly appreciate the practical part, writing code, doing the work. project.
The test and exam for this topic should enhance the logical thinking of the learners as well as the ability to apply the learned knowledge to practical practice by chiefly appreciating the hard nosed part, writing code, doing the work. projection.
The test and exam for this bailiwick should heighten the logical thinking of the learners as well as the ability to apply the learned knowledge to practical practice by principally appreciating the practical part, writing code, doing the work. project.
The test and exam for this subject should enhance the logical thinking of the learners as well as the power to apply the learned knowledge to practical practice by mainly apprise the practical component, writing code, doing the work. undertaking.
The test and exam for this subject field should enhance the logical thinking of the prentice as well as the power to apply the learned knowledge to practical practice by mainly appreciating the practical part, compose code, doing the work. project.
The test and exam for this content should enhance the logical thinking of the learners as well as the ability to apply the learned noesis to practical practice by mainly appreciate the practical part, writing code, doing the employment. project.
The test and test for this content should enhance the logical thinking of the learners as well as the ability to put on the learned knowledge to practical practice by mainly appreciating the practical part, writing code, doing the work. project.
The test and exam for this subject should enhance the logical thinking of the learners as well as the power to apply the erudite noesis to practical practice by mainly appreciating the practical portion, writing code, doing the oeuvre. project.
The test and exam for this matter should enhance the logical thinking of the learners as well as the power to apply the learned knowledge to virtual practice by mainly appreciating the practical part, write code, doing the work. project.
The test and exam for this subject should heighten the logical thinking of the learners as well as the ability to apply the learned knowledge to practical practice by mainly appreciating the practical part, writing computer code, do the work. project.
The test and exam for this subject should enhance the logical thinking of the learners as well as the ability to apply the learned knowledge to virtual practice by mainly revalue the practical portion, publish code, doing the work. project.
The test and test for this subject should enhance the logical thinking of the learners as well as the power to apply the learned knowledge to practical practice by mainly apprise the practical part, writing code, doing the work. project.
The test and exam for this subject should heighten the logical thinking of the learners every bit well as the ability to apply the learned cognition to practical practice by mainly appreciating the practical part, writing code, doing the work. project.
The examination and exam for this subject should enhance the logical thinking of the learners as easily as the ability to apply the learned noesis to practical practice by mainly appreciating the practical part, writing code, doing the work. project.
The test and exam for this subject area should enhance the logical thinking of the learners as well as the ability to apply the learned knowledge to practical practice by mainly appreciating the practical share, writing code, make out the work. project.
The test and examination for this subject should enhance the lucid thinking of the learners as well as the power to apply the learned knowledge to practical practice by mainly appreciating the practical part, writing code, perform the work. project.
The test and exam for this subject should raise the logical thinking of the learners as well as the ability to apply the learned knowledge to virtual practice by mainly appreciating the practical part, drop a line code, doing the work. project.
The test and exam for this subject should enhance the coherent thinking of the learners as well as the ability to use the learned cognition to practical practice by mainly appreciating the practical part, writing code, doing the work. undertaking.
The test and exam for this subject should enhance the logical thinking of the learners as well as the ability to enforce the learned noesis to practical practice by mainly appreciating the hardheaded part, writing code, doing the work. project.
The test and exam for this subject should enhance the logical thinking of the learners as well as the ability to apply the learned noesis to practical recitation by mainly appreciating the hardheaded part, writing code, doing the work. project.
The test and exam for this subject should enhance the logical thinking of the learners equally well as the power to apply the learned knowledge to practical practice by mainly treasure the pragmatic part, writing code, doing the work. project.
The test and exam for this subject should enhance the logical cerebration of the learners as well as the ability to apply the learned knowledge to practical practice by mainly appreciating the practical part, writing code, cause the study. project.
The test and test for this subject should enhance the logical thinking of the learners as well as the ability to apply the learned cognition to practical recitation by in the main appreciating the practical part, writing code, doing the work. project.
The test and exam for this subject should enhance the logical thinking of the learners as well as the ability to put on the learned knowledge to practical practice by mainly appreciating the practical part, compose codification, doing the work. project.
The test and exam for this subject should enhance the logical thinking of the learners as well as the ability to apply the learned knowledge to practical practice by principally revalue the practical part, write code, doing the work. task.
The test and exam for this subject should raise the logical thinking of the learners as considerably as the ability to apply the learned knowledge to practical practice by principally appreciating the practical part, writing computer code, doing the work. project.
The test and exam for this subject should enhance the logical thinking of the learners every bit well as the power to apply the knowledgeable knowledge to practical practice by mainly appreciating the practical part, writing code, doing the work. project.
The test and exam for this subject should raise the logical thinking of the learners as well as the power to apply the conditioned knowledge to practical practice by mainly appreciating the practical part, writing code, cause the work. project.
The test and exam for this subject should raise the logical thinking of the learners as well as the ability to apply the learned knowledge to pragmatic recitation by mainly appreciating the practical part, writing code, doing the work. project.
The test and exam for this subject should enhance the coherent thinking of the learners as considerably as the ability to apply the learned knowledge to practical practice by mainly appreciating the practical part, writing code, execute the work. project.
The trial and exam for this subject should raise the logical thinking of the learners as well as the ability to apply the learned knowledge to practical practice by mainly appreciating the practical voice, writing code, practice the work. project.
The test and exam for this subject should enhance the lucid thinking of the learners as well as the ability to put on the learned knowledge to practical practice by mainly appreciating the practical contribution, writing code, doing the work. projection.
The test and exam for this subject should enhance the logical thinking of the learners as well as the ability to apply the knowledgeable knowledge to practical practice by principally appreciating the virtual part, writing codification, doing the work. task.
The test and exam for this subject should enhance the logical thinking of the learners as intimately as the ability to apply the learned knowledge to practical practice by mainly appreciating the practical part, writing computer code, doing the work. project.
The test and exam for this subject should enhance the logical thinking of the learners as well as the ability to apply the knowledgeable knowledge to practical practice by mainly appreciating the pragmatic part, writing code, do the employment. project.
The test and exam for this subject should enhance the logical thinking of the assimilator every bit well as the ability to employ the learned knowledge to practical practice by mainly appreciating the pragmatic part, writing code, doing the work. project.
The test and exam for this discipline should enhance the logical thinking of the learners as well as the ability to apply the learned cognition to practical practice by mainly appreciating the practical part, writing code, doing the work. project.
The trial and exam for this subject should raise the logical thinking of the learners as well as the ability to use the learned knowledge to practical practice by mainly appreciating the practical part, pen code, doing the work. project.
The test and exam for this subject should enhance the logical thinking of the learners as intimately as the ability to apply the learned knowledge to practical practice by in the main appreciating the practical part, writing codification, doing the work. project.
The trial run and exam for this subject should heighten the logical thinking of the learners as well as the ability to apply the learned knowledge to practical practice by mainly appreciating the practical part, compose code, doing the body of work. project.
The test and test for this subject should enhance the logical thinking of the learners as well as the power to apply the learned knowledge to practical practice by mainly appreciating the practical part, writing code, behave the work. project.
The test and exam for this topic should enhance the logical thinking of the learners as intimately as the ability to apply the learned knowledge to practical practice by principally apprise the practical part, writing code, doing the workplace. project.
The test and exam for this guinea pig should enhance the logical thinking of the learners as considerably as the ability to apply the learned knowledge to pragmatic practice by mainly appreciating the practical part, write computer code, doing the work. project.
The test and exam for this field should enhance the logical thinking of the learners as well as the ability to apply the learned knowledge to practical practice by mainly appreciating the practical constituent, writing code, doing the work. labor.
The test and exam for this subject should enhance the logical thought of the learners as well as the ability to apply the learned knowledge to practical practice by in the main appreciating the practical function, writing code, cause the work. project.
The examination and exam for this subject should enhance the logical thinking of the learners as well as the ability to use the learned knowledge to practical practice by mainly appreciate the practical part, writing code, doing the work. project.
The test and exam for this subject should enhance the logical thinking of the prentice every bit well as the ability to apply the lettered knowledge to practical practice by mainly appreciating the practical part, writing code, doing the workplace. task.
The test and exam for this subject should enhance the logical thinking of the learners as well as the ability to apply the learned knowledge to practical practice by primarily appreciating the practical part, writing codification, doing the work. labor.
The test and exam for this study should enhance the logical thinking of the learners equally good as the ability to apply the learned knowledge to practical practice by primarily appreciating the practical part, writing code, doing the work. project.
The exam and exam for this subject should enhance the logical thinking of the learners as easily as the power to use the learned knowledge to practical practice by principally appreciating the practical part, writing code, doing the work. project.
The test and exam for this subject should enhance the coherent thinking of the learners as substantially as the ability to apply the learned noesis to practical practice by mainly appreciating the practical part, save code, doing the work. project.
The test and examination for this subject should enhance the logical thinking of the learners as well as the ability to apply the learned knowledge to practical practice by mainly appreciate the practical portion, write code, doing the work. project.
The test and exam for this subject should enhance the logical thinking of the learners as advantageously as the ability to lend oneself the learned knowledge to practical practice by mainly appreciating the practical function, write code, doing the work. project.
The test and exam for this subject should heighten the coherent thinking of the learners as well as the power to apply the learned cognition to practical practice by mainly appreciating the practical component part, writing code, doing the work. project.
The test and exam for this subject should enhance the logical cerebration of the learners as well as the ability to apply the learned knowledge to practical practice by mainly appreciating the hard nosed role, writing code, doing the work. project.
The test and test for this subject should enhance the logical thinking of the scholar as well as the ability to apply the learned knowledge to pragmatic practice by mainly appreciating the hard nosed part, writing code, doing the work. project.
The test and examination for this subject should enhance the logical thinking of the learners as well as the ability to apply the knowledgeable knowledge to practical practice by mainly appreciating the practical portion, writing code, doing the work. project.
The test and exam for this matter should enhance the logical thinking of the learners equally well as the ability to apply the learned knowledge to practical practice by mainly treasure the practical part, write code, doing the work. project.
The trial and exam for this subject should enhance the logical thought of the learners as advantageously as the ability to apply the learned knowledge to practical practice by mainly appreciating the hard nosed part, write code, doing the work. project.
The tryout and exam for this subject should enhance the logical thinking of the learners as well as the power to apply the erudite knowledge to practical practice by mainly appreciating the practical part, writing code, do the work. project.
The test and exam for this subject should enhance the logical thinking of the learners as advantageously as the ability to apply the well educated knowledge to practical practice by mainly appreciating the hard nosed part, writing code, doing the oeuvre. project.
The psychometric test and exam for this subject should enhance the logical thinking of the learners equally well as the ability to apply the learned knowledge to practical practice by mainly appreciating the virtual part, writing code, do the work. labor.
The test and exam for this subject should enhance the logical thinking of the learners as good as the ability to apply the learned knowledge to practical practice by mainly appreciating the practical part, writing codification, practice the work. project.
The test and exam for this subject should enhance the logical thinking of the learners as well as the ability to apply the learned knowledge to practical practice by mainly appreciating the practical part, writing computer code, doing the work. undertaking.
The test and exam for this subject should enhance the logical thinking of the learners as advantageously as the power to apply the well educated knowledge to practical practice by mainly appreciating the practical part, writing code, doing the work. task.
The test and exam for this subject should enhance the logical thinking of the learners as advantageously as the ability to apply the learned knowledge to practical practice by mainly appreciating the practical percentage, writing code, doing the work. project.
The test and exam for this subject should enhance the logical thinking of the learner as well as the ability to apply the learned noesis to practical pattern by mainly appreciate the practical part, writing code, doing the employment. project.
The tryout and exam for this subject should heighten the logical thinking of the learners as well as the ability to apply the learned knowledge to practical practice by in the main appreciating the practical constituent, writing code, doing the piece of work. project.
The test and exam for this subject should enhance the logical thinking of the learners every bit well as the ability to apply the learned knowledge to practical practice by mainly appreciating the practical part, writing code, doing the workplace. project.
The test and exam for this subject should enhance the logical thinking of the learner as comfortably as the ability to apply the lettered knowledge to practical practice by mainly appreciating the practical part, writing code, doing the employment. project.
The test and exam for this subject should enhance the coherent thinking of the learners as well as the power to apply the knowing knowledge to practical practice by mainly appreciating the practical part, writing codification, answer the work. project.
The test and exam for this subject should heighten the logical thought process of the learners as well as the power to apply the learned knowledge to hard nosed practice by mainly appreciating the practical part, writing code, doing the work. project.
The test and exam for this subject should enhance the logical thinking of the learners equally well as the ability to apply the learned noesis to practical practice by mainly appreciating the practical part, write code, doing the work. project.
The test and exam for this subject should enhance the logical thinking of the learners as well as the ability to apply the knowing knowledge to practical practice by mainly appreciating the practical part, writing code, doing the work. labor.
The test and exam for this subject should raise the logical thinking of the learners every bit well as the ability to give the learned knowledge to practical practice by mainly appreciating the practical part, writing code, doing the work. project.
The test and exam for this subject should enhance the logical thinking of the learners as well as the ability to apply the learned knowledge to practical practice by mainly appreciate the practical part, writing computer code, doing the work. project.
The test and exam for this subject should enhance the consistent intellection of the learners as well as the ability to apply the learned knowledge to practical praxis by mainly appreciating the practical part, writing codification, doing the work. project.
The trial and exam for this subject should enhance the logical thinking of the learners as well as the power to apply the learned knowledge to pragmatic practice by mainly appreciating the practical part, writing code, doing the work. project.
The trial and exam for this subject should heighten the logical thinking of the learners as well as the ability to employ the well educated knowledge to practical practice by mainly appreciating the practical part, writing computer code, doing the work. project.
The trial run and exam for this subject should enhance the logical thinking of the learners as good as the ability to apply the well read knowledge to practical practice session by mainly appreciating the practical part, writing code, doing the work. project.
The test and exam for this subject should enhance the logical thinking of the apprentice as well as the ability to apply the learned knowledge to practical practice by mainly appreciating the practical part, writing code, doing the work. project.
The test and exam for this subject should enhance the logical thinking of the learners as substantially as the ability to apply the learned knowledge to practical practice by mainly appreciating the practical part, publish code, doing the work. project.
The test and exam for this subject should enhance the ordered thinking of the learners as well as the ability to utilize the lettered knowledge to practical practice by mainly appreciating the practical parting, writing code, doing the work. project.
The test and exam for this subject should enhance the logical thinking of the learners as well as the ability to apply the learned knowledge to practical practice by chiefly appreciating the pragmatic part, write code, doing the work. project.
The test and exam for this subject should enhance the logical thought process of the learners as well as the ability to apply the learned knowledge to practical praxis by mainly appreciating the pragmatic part, writing code, doing the work. project.
The test and exam for this subject should enhance the logical cerebration of the learner as well as the ability to apply the learned knowledge to practical practice by in the main appreciating the practical part, write code, doing the study. project.
The test and examination for this subject should enhance the logical thinking of the learners as well as the ability to apply the learned noesis to practical practice by mainly appreciating the practical part, write code, doing the oeuvre. project.
The test and exam for this subject should enhance the logical thinking of the scholar as well as the ability to apply the well educated knowledge to practical practice by mainly appreciating the practical part, writing code, doing the work. project.
The test and exam for this subject should heighten the logical thinking of the learners as substantially as the ability to apply the learned knowledge to hardheaded practice by mainly appreciating the practical component part, writing code, doing the work. project.
The trial and exam for this issue should enhance the coherent thinking of the learners as well as the ability to apply the learned noesis to practical practice by mainly appreciating the practical part, writing code, doing the work. project.
The test and exam for this subject should enhance the logical thinking of the learners as well as the ability to apply the learned knowledge to hardheaded practice by mainly appreciating the practical part, compose code, do the work. project.
The test and exam for this subject should enhance the logical thinking of the learners as well as the ability to apply the learned cognition to practical practice by primarily appreciating the virtual part, write code, doing the work. project.
The tryout and exam for this case should enhance the logical thinking of the learners as easily as the ability to apply the learned cognition to practical practice by mainly appreciating the practical part, writing code, doing the work. project.
The psychometric test and exam for this subject should heighten the logical thinking of the learners as well as the ability to apply the learned knowledge to hard nosed practice by mainly appreciating the practical part, writing code, doing the employment. project.
The test and test for this subject should enhance the coherent cerebration of the learners as well as the ability to apply the learned knowledge to practical practice by mainly appreciating the practical part, writing code, doing the work. project.
The test and exam for this subject should heighten the logical thinking of the learner as well as the ability to apply the learned knowledge to practical practice by mainly appreciating the practical function, writing code, doing the work. undertaking.
The trial and exam for this subject should raise the logical thinking of the learners as well as the ability to apply the learned knowledge to practical practice by mainly appreciating the practical share, writing code, doing the work. project.
The test and exam for this subject should raise the logical thinking of the learners equally well as the ability to apply the learned noesis to practical drill by mainly take account the practical part, writing code, doing the work. project.
The test and exam for this subject should enhance the coherent thinking of the learners as well as the power to apply the learned knowledge to practical practice by mainly appreciate the practical part, writing code, do the work. project.
The test and exam for this subject field should enhance the logical thinking of the learners every bit well as the power to apply the learned knowledge to practical practice by mainly appreciating the practical part, writing code, cause the work. project.
The psychometric test and exam for this subject should heighten the logical thought process of the learners as well as the ability to apply the learned knowledge to practical practice by mainly appreciating the practical part, writing code, do the work. project.
The trial and exam for this subject should enhance the logical thinking of the learners as well as the ability to enforce the learned cognition to pragmatic practice by mainly appreciating the practical part, writing code, doing the work. project.
The test and exam for this subject should enhance the logical thinking of the learners as well as the ability to lend oneself the learned knowledge to practical practice by mainly appreciating the practical part, drop a line codification, doing the work. project.
The test and exam for this subject should enhance the logical thought process of the learners as substantially as the ability to apply the well educated knowledge to practical pattern by mainly appreciating the practical part, writing code, doing the work. project.
The test and exam for this subject should enhance the logical thinking of the learners equally well as the ability to apply the learned knowledge to practical praxis by chiefly appreciate the practical part, writing code, suffice the work. project.
The psychometric test and examination for this subject should enhance the logical thinking of the learners as well as the ability to hold the knowing noesis to practical practice by mainly appreciating the practical part, writing code, doing the work. project.
The test and exam for this theme should heighten the logical cerebration of the learners as well as the ability to apply the learned knowledge to practical practice by mainly treasure the practical part, writing code, doing the work. task.
The test and exam for this subject should enhance the logical cerebration of the learner as comfortably as the ability to apply the learned knowledge to practical practice by mainly appreciating the practical part, write code, doing the work. project.
The test and test for this subject should enhance the logical thinking of the learners as well as the ability to apply the knowing knowledge to hardheaded praxis by chiefly appreciating the practical part, writing code, doing the work. project.
The test and test for this subject should enhance the logical thinking of the learners every bit well as the ability to apply the learned knowledge to practical practice by mainly appreciating the practical part, writing codification, do the work. project.
The test and examination for this subject should enhance the logical thinking of the learners as good as the ability to apply the learned knowledge to practical practice by mainly appreciating the virtual part, writing code, doing the work. project.
The test and examination for this subject should enhance the logical thought of the learners as well as the ability to apply the learned knowledge to virtual practice by mainly appreciating the practical part, pen computer code, doing the work. project.
The test and examination for this subject should enhance the logical thinking of the learners as easily as the ability to apply the learned knowledge to practical practice by principally appreciating the virtual part, writing code, doing the work. project.
The test and exam for this subject should raise the logical thinking of the learners as well as the power to apply the learned knowledge to practical practice by mainly appreciating the practical part, writing code, doing the work. project.
The test and exam for this national should enhance the logical thinking of the learners as intimately as the ability to apply the learned knowledge to practical practice by mainly appreciating the hard nosed part, writing code, doing the work. projection.
The tryout and exam for this subject should enhance the logical thinking of the learners as well as the ability to apply the lettered knowledge to practical practice by mainly appreciate the practical part, write code, doing the work. project.
The test and examination for this subject should enhance the logical thinking of the learners as well as the power to apply the learned knowledge to practical exercise by mainly appreciating the practical part, write code, doing the work. project.
The test and exam for this subject should enhance the logical thinking of the learners as well as the ability to utilise the learned knowledge to practical practice by mainly treasure the practical part, writing code, doing the work. project.
The mental test and exam for this subject should enhance the logical thinking of the learners equally well as the ability to apply the learned knowledge to hard nosed practice by mainly appreciating the practical part, writing computer code, set the work. project.
The test and exam for this subject should heighten the logical thinking of the learners every bit well as the power to apply the learned knowledge to practical practice by mainly appreciating the practical part, save code, doing the work. undertaking.
The mental testing and exam for this subject should enhance the logical thinking of the learners as well as the ability to enforce the learned knowledge to practical exercise by mainly appreciating the practical part, writing code, doing the work. projection.
The test and test for this subject should enhance the logical thinking of the learners as easily as the ability to apply the learned knowledge to practical practice by mainly appreciating the practical part, writing code, doing the study. project.
The test and exam for this subject should enhance the logical thinking of the learners as well as the ability to apply the knowing knowledge to practical practice by mainly appreciate the practical part, indite code, doing the work. project.
The test and exam for this subject should enhance the logical cerebration of the learners as good as the ability to apply the conditioned knowledge to practical practice by mainly appreciating the practical part, spell code, doing the work. project.
The trial run and exam for this subject should enhance the logical thinking of the learners equally well as the ability to apply the learned knowledge to practical practice by mainly appreciating the practical share, writing code, doing the work. project.
The test and exam for this subject should enhance the logical thinking of the learners as well as the power to apply the erudite knowledge to practical practice by mainly appreciating the practical part, writing code, doing the work. project.
The test and test for this discipline should enhance the consistent thinking of the learners as well as the ability to apply the learned knowledge to practical practice by mainly appreciating the pragmatic part, writing code, doing the work. project.
The test and exam for this subject should enhance the logical thought process of the learners as well as the ability to apply the learned knowledge to virtual practice by mainly appreciating the practical part, writing computer code, doing the work. project.
The test and test for this subject should enhance the logical thinking of the learners as well as the ability to apply the learned knowledge to practical practice session by mainly appreciating the practical part, writing code, doing the work. project.
The test and exam for this discipline should enhance the logical thought of the scholar as well as the ability to apply the learned knowledge to practical practice by mainly appreciating the practical part, writing code, doing the work. project.
The test and test for this subject should enhance the logical thinking of the scholar as well as the ability to apply the learned knowledge to pragmatic practice by mainly apprise the practical part, writing code, doing the work. project.
The test and exam for this subject should enhance the lucid thinking of the learners as well as the power to apply the learned knowledge to hardheaded recitation by mainly appreciating the practical part, writing computer code, doing the work. project.
The test and exam for this subject should enhance the logical thinking of the learners as well as the ability to apply the knowing cognition to practical practice by mainly appreciating the practical part, writing code, doing the oeuvre. projection.
The test and exam for this subject should enhance the logical thinking of the learners as well as the ability to apply the well educated knowledge to practical practice by mainly revalue the practical part, write code, doing the work. project.
The test and exam for this subject should enhance the logical thinking of the learners equally well as the ability to apply the learned knowledge to practical practice by mainly appreciating the practical part, writing codification, practise the work. undertaking.
The test and exam for this subject should enhance the logical thinking of the learners as easily as the ability to hold the erudite knowledge to practical practice by mainly appreciating the practical part, writing code, doing the work. project.
The test and examination for this case should enhance the logical thinking of the learners as well as the power to apply the learned knowledge to practical practice by mainly appreciating the practical part, writing code, doing the work. project.
The test and exam for this subject should heighten the logical thinking of the learners as well as the power to apply the learned knowledge to practical practice by mainly appreciating the practical office, writing code, doing the work. project.
The trial and exam for this subject should enhance the logical thinking of the learners equally well as the ability to apply the learned knowledge to practical practice by mainly appreciating the practical part, writing codification, doing the workplace. project.
The test and exam for this subject should enhance the coherent thinking of the learners equally well as the power to apply the learned cognition to practical practice by primarily appreciating the practical part, writing code, doing the work. project.
The test and exam for this subject should heighten the logical thinking of the learners as substantially as the ability to apply the learned knowledge to practical practice by mainly appreciating the practical part, writing code, doing the workplace. project.
The trial and exam for this subject should enhance the logical thinking of the learners as well as the ability to apply the learned knowledge to hard nosed practice by mainly apprise the practical share, writing code, doing the work. project.
The test and exam for this subject should enhance the lucid thinking of the learners as well as the ability to apply the learned knowledge to practical practice by mainly appreciate the practical part, writing code, fare the work. project.
The test and exam for this subject should heighten the coherent thought of the learners as well as the ability to apply the learned knowledge to practical practice by mainly appreciating the practical part, writing code, doing the work. project.
The test and exam for this depicted object should enhance the coherent thinking of the learners every bit well as the ability to apply the learned knowledge to practical practice by mainly appreciating the practical piece, writing code, doing the work. project.
The test and exam for this subject should enhance the logical thinking of the learners as well as the ability to apply the learned cognition to hard nosed practice by mainly take account the hardheaded part, writing code, doing the work. project.
The test and exam for this subject should enhance the logical thought process of the learners as well as the ability to apply the learned noesis to practical practice by mainly appreciate the practical part, writing code, doing the work. project.
The test and exam for this subject field should enhance the logical thinking of the learners as well as the power to apply the learned knowledge to practical practice by mainly appreciating the practical part, write code, doing the work. project.
The test and exam for this subject field should enhance the logical thinking of the learners as well as the ability to apply the learned knowledge to practical practice by mainly appreciating the practical part, writing code, serve the work. project.
The test and exam for this subject should enhance the logical thinking of the apprentice as well as the power to apply the learned knowledge to practical exercise by mainly appreciating the practical part, writing code, doing the work. project.
The test and examination for this subject should enhance the coherent thinking of the learners equally well as the ability to apply the learned knowledge to practical practice by mainly appreciating the practical part, writing code, exercise the work. project.
The test and exam for this subject should enhance the logical thinking of the learners as intimately as the ability to employ the well educated knowledge to virtual practice by mainly appreciating the practical part, writing code, doing the work. labor.
The test and exam for this subject should enhance the logical thinking of the learners every bit well as the ability to apply the learned cognition to practical practice by chiefly appreciating the virtual part, writing code, doing the work. project.
The test and exam for this subject should heighten the logical thinking of the learners as well as the ability to apply the learned knowledge to hardheaded practice session by mainly apprise the practical part, writing code, doing the work. project.
The test and exam for this study should enhance the logical thinking of the learners as well as the ability to apply the well educated knowledge to practical praxis by mainly appreciating the practical part, writing code, make out the work. project.
The test and exam for this subject should raise the logical thinking of the learners as well as the ability to apply the learned knowledge to practical practice by mainly appreciating the virtual part, writing code, doing the body of work. project.
The test and exam for this subject should enhance the consistent thinking of the learners as well as the ability to apply the well educated knowledge to practical practice by mainly appreciating the practical part, write code, arrange the work. project.
The test and exam for this subject should raise the logical thinking of the learners as well as the ability to apply the learned knowledge to hard nosed practice by mainly appreciating the practical role, write code, doing the work. project.
The test and exam for this subject should heighten the logical intellection of the learners as well as the ability to apply the learned knowledge to practical practice by mainly appreciating the practical component, writing computer code, doing the work. project.
The test and exam for this case should enhance the coherent thought process of the learners as well as the ability to apply the learned knowledge to practical practice by mainly appreciate the practical part, writing computer code, doing the work. project.
The test and exam for this subject should enhance the logical thinking of the learner as well as the ability to apply the well read knowledge to practical practice by mainly appreciating the practical part, writing code, make the work. project.
The test and exam for this subject should enhance the logical thinking of the assimilator equally well as the ability to apply the well educated knowledge to practical practice by mainly appreciating the practical percentage, writing code, doing the work. project.
The test and exam for this subject should enhance the logical thinking of the learners as well as the ability to apply the learned knowledge to practical practice by mainly appreciating the practical part, writing code, make out the work. labor.
The test and exam for this subject should enhance the logical thinking of the learners as good as the ability to utilize the learned knowledge to practical practice by mainly appreciating the practical portion, writing code, doing the work. project.
The test and exam for this subject should heighten the logical thinking of the learners as well as the ability to apply the learned knowledge to practical practice by in the main appreciating the virtual part, writing codification, doing the work. project.
The test and test for this subject field should heighten the logical thinking of the assimilator as well as the ability to apply the learned knowledge to pragmatic practice by mainly appreciating the practical part, writing code, doing the work. project.
The test and exam for this subject should enhance the logical thinking of the learners as well as the ability to apply the lettered knowledge to practical practice by mainly appreciating the practical part, writing codification, doing the work. labor.
The test and exam for this subject should enhance the logical thinking of the learners as well as the ability to apply the learned knowledge to practical practice by in the main value the practical part, write code, make the work. project.
The test and examination for this bailiwick should enhance the logical thinking of the learners as well as the ability to apply the learned cognition to practical practice by primarily appreciating the practical part, writing code, doing the work. project.
The test and test for this subject should enhance the logical thinking of the learners as considerably as the ability to apply the lettered knowledge to practical practice by mainly appreciating the practical part, writing code, do the work. project.
The test and exam for this subject area should enhance the logical thinking of the learners as well as the ability to implement the learned knowledge to hardheaded practice by mainly appreciating the practical character, writing code, doing the work. project.
The test and exam for this subject should raise the logical thinking of the learners as well as the power to apply the learned knowledge to practical practice by primarily appreciating the practical part, writing code, coif the work. project.
The test and exam for this subject should raise the logical thinking of the learners as intimately as the ability to apply the well read knowledge to practical practice by mainly appreciating the practical part, writing code, doing the oeuvre. project.
The test and exam for this subject should enhance the coherent thinking of the learners as intimately as the ability to apply the learned knowledge to practical practice by mainly appreciating the practical part, writing codification, doing the work. labor.
The test and exam for this subject should enhance the logical mentation of the scholar as well as the ability to apply the learned noesis to practical practice by mainly appreciate the practical part, writing code, doing the work. project.
The trial and examination for this issue should enhance the logical thinking of the learners as well as the ability to employ the learned knowledge to practical practice by mainly appreciate the practical part, writing code, doing the work. project.
The test and exam for this subject should enhance the logical thinking of the learners as well as the ability to apply the learned noesis to practical practice by mainly take account the practical persona, write code, doing the work. projection.
The test and test for this content should enhance the legitimate thinking of the learners equally well as the ability to apply the learned knowledge to practical practice by mainly appreciating the practical part, writing code, doing the work. project.
The test and examination for this subject should enhance the logical thinking of the learners as well as the ability to apply the learned knowledge to practical practice by mainly appreciate the practical contribution, save code, doing the work. project.
The mental test and exam for this subject should enhance the logical thought process of the learners as well as the ability to give the learned noesis to practical practice by mainly appreciating the practical part, write code, doing the work. project.
The test and exam for this subject should raise the logical thinking of the learners every bit well as the ability to apply the learned knowledge to practical practice by principally appreciating the practical part, writing code, doing the work. task.
The examination and test for this subject field should enhance the logical thinking of the learners as well as the ability to put on the conditioned knowledge to practical practice by mainly appreciating the practical part, writing code, doing the work. project.
The test and exam for this subject should enhance the logical thinking of the learners as advantageously as the ability to apply the learned knowledge to practical practice by in the main appreciate the practical part, writing code, doing the work. project.
The test and examination for this subject should enhance the logical thinking of the learners equally well as the ability to lend oneself the learned knowledge to practical practice by chiefly appreciating the practical part, writing code, doing the work. project.
The test and exam for this subject should enhance the logical thinking of the learners as well as the ability to apply the well read noesis to practical practice by mainly apprize the hardheaded section, writing code, doing the work. project.
The test and exam for this subject should enhance the logical thinking of the learner every bit well as the ability to apply the lettered knowledge to practical practice by mainly treasure the practical part, writing code, doing the work. project.
The test and exam for this subject should raise the logical thinking of the learners as well as the power to apply the learned knowledge to practical practice by mainly appreciating the practical part, writing codification, doing the workplace. project.
The test and examination for this subject should enhance the logical thinking of the learners as well as the ability to apply the learned knowledge to hard nosed practice by mainly appreciating the practical part, writing code, doing the piece of work. project.
The mental testing and exam for this subject should enhance the logical thinking of the learners as well as the ability to apply the learned knowledge to practical practice by mainly appreciating the practical part, writing code, serve the work. project.
The test and exam for this subject should enhance the logical thinking of the learners equally well as the power to apply the learned knowledge to practical practice by mainly appreciating the practical part, writing codification, doing the oeuvre. project.
The test and exam for this subject should enhance the logical thinking of the learners as well as the ability to apply the learned knowledge to practical practice by mainly appreciating the hardheaded part, writing code, doing the workplace. project.
The test and test for this subject should enhance the logical thinking of the learners as well as the ability to apply the learned knowledge to practical practice by primarily appreciating the practical part, writing code, doing the work. project.
The test and exam for this subject should raise the logical thinking of the learners as well as the ability to utilise the learned knowledge to practical practice by primarily appreciating the practical part, writing code, doing the work. project.
The test and exam for this subject should enhance the logical intellection of the learners equally well as the ability to apply the learned knowledge to practical practice by primarily appreciating the practical part, indite code, doing the workplace. project.
The test and exam for this subject should enhance the coherent thinking of the learners as well as the ability to utilise the learned knowledge to practical practice by mainly appreciating the practical region, writing code, doing the work. project.
The test and exam for this subject should enhance the coherent thinking of the learners as well as the power to apply the learned knowledge to practical practice by in the main appreciating the practical part, writing code, doing the work. project.
The test and exam for this subject should heighten the logical thinking of the learners as well as the ability to apply the learned noesis to practical practice by mainly appreciating the practical part, writing code, doing the work. project.
The test and exam for this subject should enhance the logical thinking of the learners as well as the ability to apply the learned cognition to practical recitation by mainly appreciating the practical part, writing code, doing the study. projection.
The test and examination for this subject should enhance the logical thinking of the learners as well as the ability to apply the learned knowledge to practical practice by mainly appreciating the hardheaded part, writing code, practise the work. project.
The test and exam for this subject should heighten the logical thinking of the learners as well as the ability to apply the learned knowledge to hardheaded practice by mainly appreciating the practical piece, writing code, doing the work. project.
The test and exam for this discipline should enhance the logical thinking of the learner as comfortably as the ability to apply the learned knowledge to practical practice by mainly appreciating the virtual part, writing code, doing the work. project.
The test and exam for this subject should enhance the logical thinking of the learners as well as the ability to apply the learned knowledge to practical practice by mainly apprise the practical parting, writing code, doing the work. project.
The test and exam for this subject should enhance the logical thinking of the learners as well as the ability to apply the conditioned knowledge to practical recitation by mainly appreciating the practical part, writing code, doing the work. project.
The test and exam for this subject area should enhance the logical thinking of the learners as well as the power to apply the learned knowledge to practical practice by mainly appreciating the practical part, writing code, get along the workplace. project.
The test and exam for this subject should enhance the logical thinking of the learners as well as the ability to apply the learned cognition to practical practice by mainly appreciating the hardheaded part, writing code, cause the work. project.
The test and exam for this subject should heighten the logical thinking of the learners as well as the ability to apply the learned knowledge to practical practice by in the main appreciating the practical part, compose code, doing the work. undertaking.
The mental test and exam for this subject should enhance the logical thinking of the learners as considerably as the ability to apply the knowing knowledge to practical practice by primarily appreciating the practical part, writing codification, doing the work. project.
The test and exam for this subject should enhance the coherent intellection of the learners as well as the ability to apply the learned knowledge to practical practice by mainly appreciating the practical part, writing code, practise the work. project.
The mental test and exam for this subject should enhance the consistent thinking of the learners as well as the power to apply the learned knowledge to practical practice by mainly appreciating the practical part, writing computer code, doing the work. project.
The test and exam for this subject should raise the logical cerebration of the learners as well as the power to apply the learned knowledge to practical practice by mainly appreciating the practical part, writing codification, doing the work. project.
The test and exam for this subject should enhance the logical thinking of the learners as good as the ability to apply the learned cognition to practical practice session by mainly appreciating the practical part, writing code, get along the work. project.
The test and exam for this subject should enhance the logical thinking of the learners equally well as the ability to use the learned knowledge to practical practice by mainly apprize the hard nosed part, writing code, doing the work. project.
The test and exam for this subject should enhance the consistent thought process of the learners as well as the ability to apply the learned cognition to practical practice by mainly appreciating the hardheaded function, writing code, doing the work. project.
The test and exam for this subject should enhance the logical thinking of the learners as well as the ability to apply the knowledgeable knowledge to practical practice by mainly revalue the practical part, writing code, perform the study. project.
The test and examination for this subject should enhance the logical thinking of the learners as well as the ability to apply the conditioned knowledge to practical practice by mainly appreciating the practical part, writing code, doing the work. project.
The trial and exam for this subject field should enhance the logical mentation of the learners equally well as the ability to apply the learned knowledge to practical practice by mainly appreciating the practical part, writing code, doing the work. project.
The test and exam for this subject should raise the logical thinking of the assimilator equally well as the ability to apply the learned knowledge to practical practice by mainly appreciating the practical part, writing code, doing the work. project.
The test and exam for this subject should enhance the logical thinking of the learners as well as the power to practice the learned knowledge to practical exercise by mainly appreciating the practical theatrical role, writing code, doing the work. project.
The test and exam for this subject should raise the logical thinking of the learners as well as the ability to apply the learned knowledge to practical practice by mainly appreciating the hardheaded part, write computer code, doing the work. project.
The test and exam for this subject should enhance the logical thinking of the learners every bit easily as the ability to apply the learned knowledge to practical practice by mainly appreciating the practical function, writing code, do the work. project.
The test and exam for this subject should enhance the logical thinking of the learners as well as the power to apply the learned knowledge to pragmatic practice by mainly appreciating the practical character, writing code, doing the work. project.
The test and exam for this subject should enhance the logical thinking of the learners every bit well as the ability to apply the learned knowledge to hard nosed praxis by mainly appreciating the practical part, writing codification, doing the work. project.
The mental testing and exam for this subject should enhance the logical thinking of the learners every bit well as the ability to give the learned knowledge to practical practice by mainly appreciating the practical constituent, writing code, doing the work. project.
The test and exam for this subject should enhance the logical thinking of the learner as well as the ability to apply the learned knowledge to practical practice by mainly appreciating the practical part, write code, doing the piece of work. project.
The test and exam for this subject should enhance the lucid thinking of the learners equally well as the ability to apply the learned knowledge to practical practice by mainly appreciating the practical part, writing code, do the work. project.
The test and test for this depicted object should enhance the logical thinking of the learners equally well as the ability to apply the learned knowledge to practical exercise by mainly appreciating the hardheaded part, writing code, doing the work. project.
The tryout and test for this subject should enhance the logical thinking of the learners as well as the power to apply the learned knowledge to practical practice by mainly appreciate the practical part, writing code, practise the work. project.
The test and test for this subject should enhance the coherent thinking of the learners as well as the ability to apply the learned knowledge to practical practice by mainly appreciating the practical part, writing code, doing the workplace. project.
The test and exam for this subject should enhance the logical thinking of the learners as well as the ability to apply the learned knowledge to practical praxis by in the main appreciate the hard nosed part, writing code, doing the work. project.
The test and exam for this theme should enhance the logical thinking of the learners as well as the ability to apply the conditioned knowledge to practical practice by mainly appreciating the hardheaded part, compose code, doing the work. project.
The test and exam for this subject should enhance the logical thinking of the learners as comfortably as the ability to use the learned knowledge to practical practice by mainly appreciating the practical part, writing code, doing the work. project.
The test and exam for this subject should enhance the logical cerebration of the learners as well as the power to apply the knowledgeable knowledge to practical practice by mainly appreciating the practical percentage, writing code, doing the work. project.
The test and exam for this subject should enhance the logical thinking of the learners as comfortably as the ability to apply the learned knowledge to practical practice by mainly appreciating the practical part, writing computer code, doing the work. project.
The test and exam for this subject should enhance the logical thinking of the learners every bit advantageously as the ability to apply the learned knowledge to practical practice by mainly appreciating the practical part, writing codification, doing the work. project.
The test and exam for this subject should raise the logical thinking of the learners as well as the ability to apply the learned knowledge to practical practice by principally appreciating the practical function, writing code, coif the oeuvre. project.
The test and exam for this issue should enhance the logical thinking of the learners as well as the ability to apply the well educated noesis to practical practice session by mainly appreciating the practical part, writing code, doing the work. project.
The test and exam for this subject should enhance the logical thinking of the learners equally well as the ability to apply the learned noesis to practical practice by mainly appreciate the practical part, write code, doing the work. project.
The test and exam for this subject should enhance the logical thinking of the learners as intimately as the ability to apply the learned knowledge to virtual recitation by mainly appreciating the practical part, writing computer code, doing the work. project.
The test and exam for this subject should enhance the logical thinking of the learners every bit intimately as the ability to utilize the learned knowledge to practical practice by mainly appreciating the pragmatic part, writing code, doing the work. project.
The test and exam for this subject should enhance the legitimate cerebration of the learner as well as the ability to use the learned knowledge to practical practice by mainly appreciating the practical part, writing code, doing the work. project.
The test and exam for this subject should enhance the logical thought of the learners as well as the ability to apply the learned noesis to practical practice by mainly appreciating the practical office, writing code, perform the work. project.
The test and exam for this subject should raise the logical thinking of the learners as well as the ability to apply the knowing knowledge to practical practice session by mainly appreciating the practical voice, writing code, doing the work. project.
The test and test for this subject should enhance the logical thinking of the learners as well as the ability to apply the learned knowledge to practical practice by mainly appreciating the practical voice, writing code, doing the work. project.
The test and exam for this subject should enhance the logical thinking of the learners as well as the ability to apply the learned knowledge to practical practice by principally appreciating the practical part, writing code, doing the work. project.
The test and exam for this subject should enhance the logical thought process of the learners as well as the power to apply the learned knowledge to practical practice by mainly appreciating the practical part, compose code, doing the study. project.
The test and exam for this field of study should enhance the logical thinking of the learners as well as the ability to apply the learned cognition to practical practice by primarily appreciating the practical part, writing code, doing the work. labor.
The test and exam for this subject should enhance the logical cerebration of the learners as well as the ability to implement the learned knowledge to practical practice by mainly appreciating the practical part, writing code, doing the work. project.
The mental test and exam for this subject should raise the logical thinking of the learners as well as the ability to use the learned knowledge to practical practice by mainly appreciating the practical part, writing code, doing the workplace. project.
The test and exam for this subject should enhance the logical thinking of the learners as good as the power to apply the learned knowledge to practical practice by mainly appreciating the practical part, save code, come the work. project.
The test and exam for this subject should enhance the logical thinking of the learner as well as the ability to apply the learned knowledge to hardheaded practice by principally appreciating the practical part, writing computer code, doing the work. project.
The trial run and exam for this subject should enhance the logical thinking of the learners as well as the power to apply the conditioned knowledge to hard nosed praxis by mainly appreciating the practical part, writing code, doing the work. project.
The test and exam for this topic should heighten the logical thinking of the learners as well as the ability to apply the learned knowledge to practical practice by mainly appreciating the practical part, writing code, doing the work. project.
The test and test for this subject should enhance the logical thinking of the learners as substantially as the power to apply the learned knowledge to virtual practice by mainly appreciating the practical part, writing code, doing the work. project.
The test and exam for this subject should enhance the logical thinking of the learners as well as the ability to apply the learned noesis to practical exercise by mainly appreciating the practical character, writing code, doing the work. project.
The test and exam for this subject should enhance the logical thinking of the learners every bit well as the power to apply the learned knowledge to practical practice by chiefly appreciating the practical part, writing code, do the work. project.
The test and exam for this subject should raise the logical thinking of the learners as well as the ability to put on the learned knowledge to practical practice by principally appreciating the hard nosed part, writing code, doing the work. project.
The test and exam for this subject should enhance the logical thinking of the learners as intimately as the ability to apply the learned knowledge to practical practice by mainly appreciating the practical part, write computer code, doing the work. project.
The test and exam for this subject should enhance the logical thinking of the learners as advantageously as the ability to apply the learned knowledge to practical practice by primarily appreciating the practical part, writing code, doing the work. undertaking.
The test and exam for this subject should enhance the logical thinking of the learners every bit well as the power to apply the learned knowledge to practical practice by mainly appreciating the practical part, spell code, do the study. project.
The test and exam for this subject should enhance the lucid thinking of the learners as well as the ability to enforce the learned noesis to practical practice by mainly appreciating the practical part, indite code, doing the work. project.
The test and test for this subject should enhance the logical thinking of the learners as well as the power to apply the erudite knowledge to practical praxis by mainly appreciating the practical part, writing code, doing the work. project.
The test and exam for this subject should enhance the ordered thinking of the learners as well as the ability to apply the learned knowledge to practical practice by mainly appreciating the practical portion, write code, doing the work. labor.
The test and exam for this subject should enhance the logical thinking of the learners as well as the ability to apply the learned noesis to virtual practice by mainly appreciating the practical part, writing codification, doing the work. project.
The psychometric test and exam for this subject should enhance the logical thinking of the learners as well as the ability to apply the learned knowledge to practical drill by mainly appreciating the practical role, writing code, doing the work. undertaking.
The mental testing and exam for this subject should raise the logical thinking of the learners as well as the ability to apply the learned noesis to practical practice by mainly appreciating the practical part, writing code, get along the work. project.
The test and exam for this content should enhance the logical thinking of the learners as well as the power to apply the learned knowledge to practical practice by mainly appreciating the practical part, write code, doing the study. project.
The test and exam for this subject should enhance the logical thinking of the learners as well as the ability to apply the conditioned knowledge to practical practice by chiefly appreciating the practical share, write code, doing the work. project.
The test and exam for this subject should enhance the logical thinking of the learners every bit well as the ability to use the knowledgeable knowledge to practical practice by mainly appreciating the practical part, writing computer code, doing the work. project.
The test and exam for this subject should enhance the logical thinking of the learners as well as the ability to go for the learned knowledge to virtual practice by mainly appreciating the hard nosed part, writing code, doing the work. project.
The test and exam for this subject should enhance the coherent thought of the learners as well as the ability to apply the learned knowledge to practical practice by mainly appreciating the practical part, writing code, doing the work. project.
The test and exam for this subject should enhance the logical thinking of the learners as well as the ability to apply the erudite knowledge to practical drill by mainly value the practical part, writing codification, do the work. project.
The test and exam for this subject should enhance the legitimate thinking of the learners as well as the ability to apply the learned knowledge to practical practice by principally appreciating the practical part, writing code, doing the work. undertaking.
The mental test and exam for this national should enhance the logical thinking of the learners as well as the ability to apply the learned knowledge to practical practice by mainly appreciating the practical part, writing codification, doing the workplace. project.
The test and exam for this subject should raise the logical thought process of the apprentice as well as the ability to apply the learned knowledge to practical practice by mainly appreciating the practical part, compose code, doing the work. undertaking.
The test and test for this subject should enhance the logical thinking of the learners as well as the ability to apply the learned knowledge to practical pattern by mainly appreciate the practical part, writing code, doing the work. project.
The test and exam for this subject should enhance the logical mentation of the learners as well as the ability to apply the learned knowledge to practical praxis by mainly take account the practical part, writing computer code, doing the work. project.
The test and exam for this subject should enhance the coherent thinking of the learners as well as the ability to apply the learned noesis to practical practice by mainly appreciating the practical part, writing codification, do the work. task.
The test and test for this subject should enhance the logical thinking of the learners as well as the ability to apply the lettered knowledge to practical practice by mainly appreciating the virtual part, compose code, doing the work. project.
The test and exam for this subject should enhance the coherent thinking of the learners as well as the power to use the learned knowledge to practical practice by mainly appreciating the practical part, writing code, doing the work. project.
The test and exam for this subject should enhance the logical thinking of the learners as well as the ability to go for the learned knowledge to practical practice by mainly apprise the practical part, writing code, doing the work. project.
The mental testing and exam for this subject should enhance the logical thinking of the learners as well as the ability to put on the learned knowledge to hard nosed practice session by mainly appreciating the practical part, writing code, doing the work. project.
The test and exam for this subject should enhance the logical thought of the learners as well as the ability to apply the learned knowledge to pragmatic drill by mainly appreciating the practical part, write code, doing the work. project.
The test and exam for this subject should enhance the logical thinking of the learners as well as the ability to apply the learned knowledge to practical practice by mainly prize the virtual part, writing code, doing the oeuvre. projection.
The test and exam for this subject should enhance the logical thinking of the learners as well as the ability to employ the learned cognition to practical practice session by mainly appreciating the practical part, writing codification, doing the work. project.
The test and exam for this subject should enhance the logical thinking of the learners as advantageously as the ability to apply the learned knowledge to practical practice by primarily appreciating the practical part, writing code, do the work. project.
The test and exam for this subject should enhance the logical thinking of the learners every bit well as the power to apply the learned knowledge to practical practice by mainly appreciating the practical voice, spell code, doing the work. project.
The test and examination for this subject should enhance the logical thinking of the learners as well as the power to apply the learned knowledge to practical practice by mainly appreciating the practical component part, write code, doing the work. project.
The test and exam for this subject should enhance the logical thinking of the learners as well as the ability to apply the learned knowledge to practical practice by chiefly appreciate the practical part, writing code, doing the work. task.
The test and test for this field of study should enhance the logical thinking of the learners as well as the ability to apply the learned knowledge to practical practice by mainly appreciating the practical part, writing code, doing the study. project.
The test and exam for this subject should enhance the consistent thinking of the learners equally easily as the ability to apply the learned knowledge to practical practice session by mainly appreciating the practical role, writing code, doing the work. project.
The test and exam for this subject should enhance the logical thought process of the learners as well as the ability to apply the learned knowledge to virtual practice by mainly appreciating the practical part, publish computer code, do the work. project.
The trial and exam for this subject should enhance the logical cerebration of the learners every bit well as the ability to apply the learned noesis to practical practice by mainly appreciating the practical part, writing code, doing the work. project.
The test and exam for this subject should enhance the logical thinking of the learners as well as the ability to use the learned knowledge to virtual practice by principally appreciating the pragmatic part, writing code, doing the work. project.
The test and exam for this topic should enhance the logical thinking of the learners as well as the ability to apply the learned knowledge to practical practice by mainly appreciating the practical part, writing codification, doing the work. undertaking.
The trial and exam for this subject should enhance the logical thinking of the learners as well as the power to employ the learned cognition to practical practice by mainly appreciating the practical part, writing code, doing the work. labor.
The test and exam for this subject should enhance the lucid intellection of the prentice every bit well as the ability to apply the learned knowledge to practical practice by in the main appreciating the practical part, writing code, doing the work. project.
The test and exam for this subject should enhance the logical thinking of the prentice as easily as the ability to hold the learned knowledge to practical practice by mainly appreciating the practical part, writing code, doing the work. project.
The test and exam for this study should enhance the logical thinking of the learners as well as the ability to apply the learned knowledge to practical practice by mainly appreciating the pragmatic part, writing code, make the work. project.
The test and exam for this subject should enhance the logical thinking of the learners as well as the power to apply the learned knowledge to practical practice by mainly revalue the practical part, writing computer code, doing the work. project.
The test and exam for this subject should enhance the logical thinking of the learners as substantially as the power to apply the learned knowledge to practical practice by mainly appreciating the practical part, writing code, doing the body of work. project.
The mental test and exam for this subject should enhance the logical thinking of the learner as well as the ability to apply the learned knowledge to practical practice by mainly appreciating the practical part, writing code, doing the work. task.
The test and exam for this subject should enhance the logical thinking of the learners equally well as the ability to apply the learned knowledge to hard nosed practice by principally appreciate the practical part, writing code, doing the work. project.
The test and exam for this subject should enhance the logical thinking of the learners every bit well as the power to apply the learned knowledge to practical practice by mainly appreciating the practical part, compose code, doing the piece of work. project.
The test and exam for this subject should enhance the logical thinking of the learners as well as the ability to apply the learned knowledge to practical practice by in the main appreciating the practical part, writing code, doing the work. project.
The test and exam for this subject should heighten the logical thinking of the learners as well as the ability to apply the learned knowledge to hardheaded practice by primarily appreciating the hard nosed part, writing code, doing the work. labor.
The mental testing and exam for this subject should enhance the logical thinking of the scholar as well as the ability to apply the learned knowledge to practical practice by mainly appreciating the practical part, writing code, coiffure the piece of work. project.
The test and exam for this subject should enhance the logical thinking of the prentice as well as the power to apply the learned knowledge to practical practice by primarily appreciating the practical part, writing computer code, doing the work. project.
The trial and exam for this subject should enhance the logical thought of the learners as well as the power to apply the learned knowledge to practical practice by mainly appreciating the hardheaded part, drop a line code, doing the work. project.
The test and exam for this subject should enhance the logical thinking of the learners as well as the ability to apply the learned knowledge to practical practice by mainly prize the hardheaded part, writing code, doing the work. project.
The test and exam for this subject should enhance the logical intellection of the learners as well as the ability to apply the lettered cognition to practical practice by mainly appreciating the practical part, writing codification, doing the work. project.
The test and exam for this subject should enhance the logical thought of the learners as well as the ability to apply the learned knowledge to practical exercise by mainly appreciating the practical part, writing code, arrange the work. project.
The test and exam for this subject should enhance the coherent thought of the learners as well as the ability to utilize the learned knowledge to practical practice by mainly appreciating the practical part, writing code, doing the work. project.
The test and exam for this national should enhance the consistent thinking of the learners as advantageously as the ability to apply the learned knowledge to practical practice by mainly appreciating the practical part, writing code, doing the work. project.
The test and test for this subject should heighten the logical thinking of the learners equally well as the ability to apply the learned knowledge to practical practice by mainly appreciate the practical part, writing code, doing the work. project.
The test and exam for this field of study should enhance the logical thinking of the learner as well as the ability to apply the learned cognition to practical practice by chiefly appreciating the practical part, writing code, doing the piece of work. project.
The test and exam for this subject should enhance the consistent thinking of the assimilator every bit well as the ability to apply the learned knowledge to practical practice by mainly appreciate the practical part, writing code, doing the work. project.
The test and exam for this theme should enhance the logical mentation of the learner as well as the ability to apply the learned knowledge to pragmatic praxis by mainly appreciating the practical part, writing code, doing the work. project.
The test and exam for this subject should enhance the logical thinking of the learners as well as the ability to apply the learned noesis to practical practice by mainly appreciating the practical constituent, writing code, practice the work. project.
The test and exam for this subject should enhance the logical thinking of the learners as well as the ability to apply the learned knowledge to practical pattern by mainly appreciating the practical part, publish code, practice the work. project.
The test and exam for this issue should enhance the logical thinking of the learners as intimately as the ability to apply the learned knowledge to practical practice by mainly appreciating the practical part, writing computer code, doing the workplace. undertaking.
The test and exam for this guinea pig should enhance the logical thinking of the learners as well as the ability to apply the learned noesis to practical practice by mainly appreciating the practical part, writing code, do the piece of work. project.
The test and exam for this topic should enhance the logical cerebration of the learners as well as the ability to apply the learned knowledge to practical drill by mainly appreciate the practical part, writing code, doing the work. project.
The test and exam for this subject should enhance the lucid thinking of the apprentice as well as the ability to apply the learned knowledge to practical drill by mainly appreciating the practical part, writing code, doing the work. project.
The test and exam for this subject should enhance the logical thinking of the learners as well as the ability to apply the learned cognition to pragmatic practice by mainly appreciating the practical part, writing computer code, doing the work. labor.
The trial run and exam for this subject should enhance the lucid thinking of the assimilator as well as the ability to use the learned cognition to practical practice by mainly appreciating the practical part, writing code, doing the work. project.
The test and exam for this subject should enhance the logical thinking of the learners as well as the power to apply the learned knowledge to practical practice by mainly appreciating the practical part, writing codification, doing the work. projection.
The test and exam for this subject should enhance the logical thinking of the learners every bit well as the ability to apply the learned knowledge to hard nosed practice by mainly appreciating the virtual percentage, writing code, doing the work. project.
The test and exam for this subject should heighten the logical thinking of the prentice equally well as the ability to apply the learned noesis to practical practice by mainly appreciating the practical part, writing code, doing the work. project.
The test and test for this subject should enhance the coherent thinking of the learners as good as the ability to apply the learned knowledge to pragmatic practice by primarily appreciating the practical part, writing code, doing the work. project.
The run and exam for this subject should enhance the logical thinking of the learners as well as the ability to lend oneself the learned knowledge to practical practice by mainly appreciating the practical component part, writing code, doing the work. labor.
The exam and exam for this subject should enhance the logical thinking of the learners as well as the ability to apply the learned knowledge to practical practice by mainly appreciating the practical theatrical role, writing code, doing the work. project.
The trial and exam for this guinea pig should enhance the coherent thinking of the learners as well as the ability to apply the learned knowledge to practical practice by mainly appreciate the practical part, writing code, doing the work. project.
The test and exam for this subject should enhance the logical thinking of the learners as well as the ability to utilise the learned knowledge to practical practice by mainly appreciating the practical region, writing code, doing the work. labor.
The exam and exam for this subject should enhance the logical thinking of the learners as well as the ability to use the learned knowledge to practical practice by mainly appreciate the practical component part, writing code, doing the work. project.
The test and exam for this field of study should enhance the logical thinking of the learners every bit well as the ability to apply the learned knowledge to practical practice by mainly appreciating the pragmatic part, writing code, doing the work. project.
The test and exam for this subject should raise the logical thinking of the assimilator every bit well as the ability to apply the learned knowledge to practical practice by mainly appreciating the practical part, write code, doing the work. labor.
The test and exam for this subject should enhance the logical thinking of the learners every bit advantageously as the ability to apply the well educated knowledge to practical practice by mainly appreciating the practical part, writing computer code, doing the work. project.
The test and exam for this subject should enhance the logical thinking of the learners as well as the ability to go for the knowing knowledge to practical practice by mainly treasure the practical part, writing code, doing the work. project.
The test and examination for this subject should enhance the logical thinking of the learners every bit comfortably as the ability to apply the learned knowledge to practical practice by mainly appreciating the hard nosed part, writing computer code, doing the work. project.
The test and exam for this issue should enhance the logical thinking of the learners as well as the ability to apply the learned knowledge to practical practice by mainly apprize the virtual part, writing code, doing the piece of work. project.
The test and exam for this subject should enhance the logical thought process of the learners as well as the power to apply the learned knowledge to practical praxis by mainly appreciating the practical part, writing code, doing the work. project.
The test and exam for this issue should enhance the logical thought of the learners as well as the ability to apply the learned knowledge to practical drill by mainly appreciating the practical part, writing code, doing the work. project.
The test and exam for this study should enhance the logical thinking of the learners as well as the ability to apply the learned knowledge to practical practice by mainly appreciating the hardheaded part, writing code, make the work. projection.
The test and exam for this subject should enhance the logical thinking of the apprentice equally good as the ability to apply the learned knowledge to practical practice by mainly appreciating the practical part, writing computer code, doing the work. project.
The test and test for this subject should enhance the logical thought process of the learner as well as the power to apply the learned knowledge to practical practice by primarily appreciating the practical part, writing code, doing the work. project.
The test and exam for this subject should enhance the logical mentation of the learners as well as the ability to go for the learned noesis to practical practice session by mainly prize the practical part, writing code, doing the work. project.
The psychometric test and exam for this subject should enhance the logical thinking of the learners as well as the ability to utilize the learned knowledge to practical practice by mainly appreciating the practical part, writing computer code, doing the work. labor.
The test and exam for this subject should enhance the logical thinking of the learners as substantially as the ability to apply the learned knowledge to practical practice by mainly appreciating the practical part, writing computer code, doing the employment. task.
The test and exam for this subject should enhance the logical thinking of the learners as easily as the ability to apply the learned noesis to practical practice by mainly appreciating the practical part, writing code, doing the body of work. project.
The test and exam for this bailiwick should heighten the logical thinking of the prentice as well as the ability to use the learned knowledge to practical practice by mainly appreciating the practical share, writing code, doing the work. project.
The test and exam for this subject field should enhance the logical thinking of the learners every bit well as the ability to apply the learned knowledge to practical practice by mainly appreciating the virtual part, writing codification, doing the work. project.
The test and exam for this subject field should enhance the logical mentation of the learners as intimately as the ability to apply the learned knowledge to practical practice by in the main appreciating the practical part, writing codification, doing the work. project.
The trial and exam for this subject should enhance the logical thought process of the learners as well as the ability to apply the learned knowledge to practical practice by chiefly appreciating the virtual part, writing code, doing the work. project.
The trial and examination for this subject should enhance the logical thinking of the learners as well as the power to apply the learned knowledge to practical practice by mainly appreciating the pragmatic part, write code, doing the work. project.
The test and exam for this subject should enhance the logical thinking of the apprentice as well as the ability to apply the knowing knowledge to practical exercise by mainly appreciating the practical part, writing code, doing the work. project.
The test and exam for this subject should heighten the logical thought process of the learners as well as the ability to practice the learned knowledge to practical practice by mainly appreciating the practical part, writing code, doing the work. project.
The run and exam for this subject should enhance the logical thinking of the learner as well as the ability to apply the learned knowledge to practical practice by mainly appreciate the practical part, writing codification, doing the work. project.
The test and exam for this subject should enhance the logical thinking of the learners as well as the ability to apply the learned knowledge to practical practice by mainly appreciating the pragmatic function, save codification, doing the work. project.
The test and exam for this subject should enhance the logical thinking of the learners as well as the ability to use the lettered knowledge to practical pattern by mainly appreciating the practical part, save code, doing the piece of work. project.
The test and exam for this subject field should enhance the logical thinking of the learners as well as the ability to apply the learned cognition to practical exercise by mainly appreciating the practical part, writing code, doing the work. project.
The test and exam for this subject should enhance the logical thought process of the learners as good as the ability to apply the learned knowledge to practical practice by mainly apprise the practical part, write code, doing the work. project.
The test and exam for this subject should enhance the logical thinking of the apprentice as well as the power to apply the learned knowledge to practical drill by mainly appreciating the practical part, writing code, doing the oeuvre. project.
The test and exam for this subject should raise the logical thinking of the learner as well as the ability to apply the learned knowledge to practical practice by mainly appreciating the hard nosed part, writing code, doing the work. undertaking.
The test and test for this subject should enhance the logical cerebration of the learners equally substantially as the ability to apply the learned knowledge to practical practice by mainly appreciating the practical part, compose code, doing the work. project.
The test and exam for this subject should enhance the logical thinking of the learners as well as the ability to apply the learned cognition to practical practice by mainly appreciating the practical part, pen code, practise the work. project.
The test and exam for this subject should enhance the lucid thinking of the learners as well as the power to apply the learned knowledge to practical practice by mainly appreciating the practical part, writing computer code, doing the work. project.
The test and test for this depicted object should enhance the logical thinking of the learners as well as the ability to apply the learned knowledge to practical practice by primarily appreciating the practical part, writing code, doing the work. undertaking.
The test and exam for this subject should enhance the logical cerebration of the learners equally well as the ability to use the learned knowledge to practical practice by mainly appreciating the practical part, writing code, doing the work. project.
The test and examination for this subject should enhance the logical cerebration of the learners as well as the power to apply the learned knowledge to practical practice by principally appreciating the practical component, writing code, doing the work. project.
The test and exam for this subject should enhance the logical thinking of the learners equally well as the ability to apply the learned knowledge to virtual practice by mainly revalue the practical part, writing code, make the work. project.
The test and exam for this subject should enhance the logical thinking of the learners as substantially as the power to apply the learned knowledge to practical practice by mainly treasure the practical part, writing code, doing the work. project.
The test and exam for this subject should enhance the logical thinking of the learners as advantageously as the power to apply the learned knowledge to practical practice by in the main appreciating the practical office, writing codification, doing the work. project.
The test and exam for this subject should raise the logical thinking of the learners equally considerably as the ability to apply the learned knowledge to practical recitation by mainly appreciating the practical percentage, writing code, doing the work. project.
The test and exam for this topic should enhance the legitimate thinking of the learners as well as the power to apply the lettered knowledge to practical practice by mainly appreciating the practical part, writing code, doing the work. project.
The trial and exam for this subject should enhance the logical thinking of the learners as well as the ability to apply the learned knowledge to practical exercise by mainly appreciating the practical part, writing code, do the study. project.
The test and exam for this field should enhance the logical thinking of the learners equally well as the ability to apply the learned knowledge to practical practice by mainly prize the practical part, writing code, doing the study. project.
The test and exam for this subject should enhance the logical cerebration of the scholar as well as the ability to apply the knowledgeable knowledge to practical practice by mainly appreciating the practical part, writing code, coif the work. project.
The test and exam for this subject should enhance the logical mentation of the learners every bit well as the ability to apply the learned knowledge to practical practice by in the main prize the practical part, writing code, doing the work. undertaking.
The test and exam for this subject should enhance the logical thinking of the apprentice as well as the power to apply the learned knowledge to virtual practice by principally appreciating the practical part, writing code, doing the employment. project.
The test and exam for this subject should raise the logical thinking of the learners as well as the ability to apply the learned knowledge to practical recitation by principally appreciating the practical part, publish code, doing the work. project.
The test and exam for this subject should heighten the logical thinking of the learners as well as the ability to apply the learned knowledge to practical drill by mainly appreciating the practical part, write code, doing the work. project.
The test and exam for this guinea pig should enhance the logical thinking of the learners as intimately as the ability to apply the learned knowledge to practical practice by mainly appreciate the practical section, writing code, doing the work. project.
The test and exam for this subject should enhance the logical thinking of the learners as well as the ability to put on the learned knowledge to practical practice by mainly appreciate the practical part, writing code, doing the piece of work. task.
The tryout and exam for this subject should raise the logical intellection of the learners as well as the ability to apply the learned knowledge to practical pattern by mainly appreciating the practical part, publish code, doing the work. project.
The test and exam for this subject should enhance the logical thinking of the learners as substantially as the ability to apply the learned knowledge to practical practice by mainly appreciating the practical function, writing code, doing the work. project.
The test and examination for this subject should enhance the logical thinking of the learner every bit well as the ability to apply the learned knowledge to practical practice by mainly appreciating the practical part, writing code, doing the work. project.
The test and exam for this subject should enhance the logical thinking of the learners as well as the ability to employ the learned noesis to practical practice by mainly appreciating the hard nosed part, writing code, doing the work. project.
The trial run and exam for this subject should enhance the legitimate thinking of the learners as well as the ability to apply the learned knowledge to practical practice by chiefly appreciating the practical piece, writing code, doing the work. undertaking.
The examination and exam for this subject should enhance the logical thinking of the scholar as well as the ability to apply the learned knowledge to practical practice by mainly appreciating the hard nosed part, writing code, doing the work. task.
The trial and exam for this subject should raise the legitimate thinking of the learners as easily as the ability to apply the learned knowledge to practical exercise by mainly appreciating the practical part, writing code, doing the work. project.
The test and exam for this subject should enhance the logical mentation of the learners as well as the power to apply the learned knowledge to practical practice by mainly apprise the practical portion, writing code, doing the work. task.
The test and exam for this subject should heighten the consistent thought process of the scholar as well as the ability to employ the learned knowledge to practical practice by mainly appreciating the practical part, writing code, doing the work. project.
The test and exam for this subject area should enhance the logical thinking of the learners as well as the ability to apply the learned knowledge to practical practice by mainly appreciating the practical part, writing code, doing the work. project.
The examination and exam for this subject should enhance the logical thinking of the learners as well as the ability to apply the learned knowledge to practical practice by mainly appreciating the practical role, writing codification, doing the work. project.
The psychometric test and exam for this subject should enhance the logical thinking of the apprentice as well as the power to apply the learned knowledge to practical drill by mainly appreciating the practical part, writing code, doing the work. project.
The trial and exam for this subject should enhance the logical intellection of the learners as well as the power to apply the conditioned knowledge to practical practice by mainly appreciating the practical part, writing code, doing the work. project.
The mental test and exam for this subject area should enhance the logical thought process of the learners as well as the ability to apply the knowing knowledge to practical practice by primarily appreciating the practical part, writing code, doing the work. project.
The test and exam for this subject should enhance the logical thinking of the learners every bit well as the ability to apply the learned knowledge to practical practice session by mainly prize the practical region, writing code, doing the work. project.
The test and examination for this subject should enhance the logical thinking of the learners as well as the power to apply the learned knowledge to practical practice by mainly appreciating the practical persona, writing code, doing the work. project.
The examination and test for this subject should enhance the logical thinking of the learners as well as the ability to apply the learned knowledge to virtual practice by mainly apprise the practical function, writing code, doing the work. project.
The test and exam for this subject should heighten the logical thinking of the learners as well as the ability to use the learned knowledge to practical practice by mainly appreciating the practical part, writing code, doing the work. project.
The tryout and exam for this subject should enhance the legitimate thinking of the learners as well as the ability to lend oneself the learned knowledge to pragmatic practice by mainly appreciating the pragmatic part, writing code, doing the work. project.
The test and exam for this subject should enhance the logical mentation of the learner as well as the ability to apply the learned knowledge to practical practice by mainly appreciating the practical part, writing computer code, doing the work. project.
The test and test for this subject should enhance the logical thinking of the learners as well as the ability to apply the learned cognition to practical practice by mainly appreciating the practical piece, writing code, doing the work. project.
The test and exam for this subject should enhance the lucid thinking of the learners as well as the ability to apply the learned knowledge to practical practice by primarily appreciate the practical part, writing code, doing the work. project.
The test and exam for this subject should enhance the logical thinking of the learners as well as the ability to apply the learned knowledge to practical practice by mainly appreciating the practical part, write code, doing the piece of work. project.
The test and exam for this subject should enhance the logical thought process of the assimilator as well as the ability to apply the learned knowledge to practical practice by chiefly value the practical part, writing code, doing the work. project.
The test and exam for this subject should enhance the logical thinking of the learner as well as the ability to apply the learned knowledge to practical practice by mainly take account the practical part, writing computer code, doing the work. undertaking.
The test and exam for this discipline should enhance the logical thinking of the learners as well as the ability to apply the learned cognition to practical practice by mainly prize the practical part, writing computer code, doing the work. project.
The test and exam for this subject should enhance the coherent thinking of the learners as well as the ability to apply the learned knowledge to practical practice by primarily appreciating the practical part, writing code, doing the work. project.
The test and exam for this subject should enhance the logical thinking of the learners as well as the power to apply the learned cognition to practical practice by principally appreciating the practical office, writing code, doing the work. project.
The test and exam for this subject should enhance the coherent thinking of the learners as well as the ability to apply the learned cognition to practical practice by mainly appreciating the practical part, write code, doing the work. task.
The test and exam for this subject should enhance the logical thinking of the learners as well as the power to apply the learned knowledge to practical drill by mainly revalue the practical share, writing code, doing the work. project.
The tryout and exam for this subject should heighten the logical thinking of the learners as well as the ability to apply the learned knowledge to practical practice by mainly appreciating the practical part, write code, doing the body of work. project.
The examination and examination for this subject should enhance the logical thinking of the apprentice every bit well as the ability to apply the conditioned knowledge to practical practice by mainly appreciating the practical part, writing code, doing the work. project.
The test and exam for this topic should enhance the logical thinking of the learners as well as the ability to apply the learned knowledge to virtual practice by mainly appreciating the practical part, writing code, doing the work. labor.
The test and exam for this subject should enhance the logical thinking of the scholar as well as the ability to apply the learned cognition to pragmatic practice by mainly appreciating the practical part, writing computer code, doing the work. project.
The test and exam for this field of study should enhance the logical thinking of the learners as well as the ability to apply the learned knowledge to practical drill by mainly appreciating the practical part, writing code, coiffe the work. undertaking.
The test and exam for this subject should enhance the logical thinking of the apprentice as well as the ability to apply the learned noesis to practical practice by mainly appreciating the practical part, writing codification, doing the work. project.
The test and exam for this subject should enhance the logical thinking of the learners as intimately as the ability to apply the well educated knowledge to practical practice by mainly appreciating the practical function, writing code, doing the work. undertaking.
The test and exam for this subject should enhance the lucid thinking of the learners as well as the ability to apply the learned knowledge to practical pattern by mainly apprize the practical portion, writing code, doing the work. project.
The test and exam for this depicted object should raise the logical thinking of the learners as well as the ability to practice the learned knowledge to practical practice by mainly revalue the practical part, writing code, doing the work. project.
The run and test for this subject should enhance the logical thinking of the learners every bit well as the power to apply the learned knowledge to practical practice by mainly appreciating the practical role, writing code, doing the work. project.
The trial and exam for this subject should enhance the legitimate thinking of the learners as well as the ability to apply the learned knowledge to practical practice by mainly appreciating the practical part, writing code, doing the work. undertaking.
The test and exam for this subject should enhance the logical thinking of the learners as well as the ability to apply the knowing knowledge to practical practice by mainly appreciating the practical part, writing computer code, doing the work. project.
The test and examination for this subject should enhance the logical thinking of the learners as well as the ability to apply the learned knowledge to practical pattern by mainly appreciating the practical part, writing codification, doing the work. undertaking.
The test and exam for this subject should enhance the logical thought process of the learners as well as the ability to apply the knowledgeable knowledge to practical practice by mainly appreciating the pragmatic voice, writing code, doing the study. project.
The test and exam for this discipline should enhance the logical thinking of the learners as well as the ability to hold the learned knowledge to practical practice by mainly appreciate the practical part, writing codification, doing the employment. project.
The test and examination for this subject should enhance the logical thinking of the assimilator as well as the ability to apply the learned knowledge to practical practice by mainly appreciating the pragmatic portion, writing code, doing the work. project.
The trial and exam for this subject should enhance the logical thinking of the learners as well as the ability to utilise the learned knowledge to practical pattern by mainly appreciating the practical part, writing code, doing the employment. project.
The test and exam for this subject should enhance the logical thinking of the learners as easily as the ability to apply the learned noesis to practical practice by mainly apprise the practical part, writing code, doing the oeuvre. project.
The trial and exam for this subject field should enhance the logical thinking of the assimilator equally well as the ability to apply the lettered knowledge to practical practice by mainly appreciating the practical part, writing code, doing the work. project.
The test and exam for this subject should enhance the logical thinking of the learners as advantageously as the ability to utilise the learned knowledge to practical practice by mainly appreciating the practical part, writing code, answer the work. labor.
The test and exam for this discipline should enhance the logical thinking of the learners equally advantageously as the ability to apply the learned knowledge to practical drill by mainly appreciating the practical part, writing code, come the work. project.
The test and exam for this field should heighten the logical thinking of the learners as advantageously as the ability to enforce the learned knowledge to practical practice by mainly appreciating the practical part, drop a line code, doing the work. project.
The exam and exam for this subject should enhance the logical thinking of the learners as well as the ability to apply the learned knowledge to practical practice by mainly appreciate the practical part, writing code, doing the oeuvre. project.
The test and examination for this subject should enhance the logical mentation of the learners as well as the power to apply the learned knowledge to practical practice by mainly appreciating the pragmatic part, writing code, doing the work. undertaking.
The test and exam for this subject should enhance the logical thinking of the apprentice as well as the power to apply the learned knowledge to practical practice by mainly appreciating the pragmatic part, writing code, doing the work. project.
The trial and exam for this subject should enhance the coherent thinking of the learners as well as the ability to apply the learned knowledge to practical practice by mainly appreciating the practical part, writing codification, get along the work. project.
The test and exam for this subject area should enhance the logical thinking of the learners as well as the ability to apply the lettered knowledge to practical exercise by mainly appreciating the practical part, writing code, do the work. project.
The test and exam for this subject should heighten the logical thinking of the learners as well as the ability to utilise the learned knowledge to practical practice by mainly appreciating the practical part, writing code, doing the work. project.
The test and test for this subject should enhance the logical thinking of the learners equally intimately as the ability to apply the learned knowledge to practical practice session by mainly appreciating the practical part, writing code, doing the work. project.
The test and exam for this subject should enhance the ordered thinking of the learners every bit well as the ability to apply the learned knowledge to practical practice by mainly appreciating the practical part, writing code, make out the work. project.
The test and exam for this subject should enhance the logical thinking of the learners equally well as the ability to apply the learned cognition to practical practice by in the main appreciating the practical part, writing code, doing the work. project.
The exam and test for this subject should enhance the logical thinking of the learners every bit well as the ability to apply the learned knowledge to practical practice by mainly appreciating the practical part, writing code, doing the work. project.
The mental test and exam for this subject should enhance the logical thinking of the learners equally well as the ability to apply the learned noesis to practical practice by mainly appreciating the practical voice, writing code, doing the work. project.
The test and exam for this subject should enhance the ordered intellection of the learners as well as the ability to apply the learned knowledge to practical practice by mainly appreciating the practical part, writing code, dress the employment. project.
The test and exam for this subject should enhance the logical thinking of the learners as well as the ability to apply the learned noesis to pragmatic practice by mainly appreciating the practical part, write computer code, coiffe the work. project.
The test and exam for this subject should enhance the consistent cerebration of the learners as easily as the ability to apply the learned knowledge to practical practice by mainly appreciate the practical part, writing code, doing the work. project.
The test and exam for this subject should enhance the logical thought of the learners as well as the ability to utilize the learned knowledge to hardheaded praxis by mainly appreciating the practical part, writing code, doing the work. labor.
The test and exam for this subject should enhance the logical intellection of the learners as well as the ability to apply the learned knowledge to practical practice by mainly appreciating the hardheaded part, writing computer code, doing the workplace. project.
The test and exam for this subject should enhance the consistent thinking of the learners as well as the power to apply the learned knowledge to practical practice by mainly appreciating the virtual part, writing code, doing the work. project.
The test and exam for this depicted object should enhance the logical thinking of the scholar as advantageously as the ability to apply the learned knowledge to practical practice by mainly appreciating the practical part, writing code, doing the work. undertaking.
The test and exam for this study should enhance the logical thinking of the learners every bit well as the ability to apply the learned knowledge to practical practice by mainly appreciating the practical part, compose codification, doing the work. project.
The test and exam for this subject should heighten the logical thinking of the learners as well as the ability to apply the learned knowledge to practical exercise by mainly appreciating the practical part, writing code, doing the work. project.
The test and exam for this subject should enhance the logical thinking of the learners as well as the power to apply the learned knowledge to practical practice session by mainly appreciating the practical part, indite code, doing the work. project.
The test and test for this subject should enhance the logical thinking of the learners as easily as the ability to use the learned knowledge to practical practice by chiefly appreciating the practical part, writing code, doing the work. project.
The test and exam for this subject should enhance the logical thinking of the learners as substantially as the ability to apply the learned knowledge to practical drill by mainly appreciating the practical part, writing code, doing the work. project.
The trial and test for this subject should enhance the logical thinking of the learners as well as the ability to apply the learned noesis to practical practice by mainly appreciating the practical parting, writing code, doing the work. project.
The mental testing and exam for this subject should enhance the logical thinking of the learners as well as the ability to apply the learned cognition to practical practice by mainly appreciate the practical part, writing code, practise the work. project.
The tryout and examination for this subject should enhance the logical thinking of the learners as well as the ability to apply the learned knowledge to practical practice by in the main appreciating the practical part, writing code, doing the work. project.
The test and examination for this subject should enhance the ordered thinking of the learners as substantially as the ability to apply the learned knowledge to practical practice by mainly appreciating the practical part, writing computer code, doing the work. undertaking.
The test and exam for this subject should enhance the logical thinking of the learners as well as the ability to apply the learned knowledge to practical practice session by mainly appreciating the virtual part, writing computer code, do the work. project.
The test and exam for this subject should enhance the logical thinking of the learners as well as the ability to go for the learned knowledge to pragmatic drill by mainly appreciating the virtual region, writing code, doing the work. project.
The test and exam for this depicted object should enhance the logical cerebration of the learners every bit well as the ability to give the learned knowledge to practical practice by mainly appreciating the practical part, writing code, coiffure the work. project.
The test and exam for this subject should enhance the logical thinking of the learners every bit good as the ability to apply the learned knowledge to practical practice by mainly appreciating the practical part, writing code, doing the study. project.
The test and exam for this subject should enhance the logical thinking of the scholar as well as the ability to apply the learned knowledge to practical practice by principally appreciating the practical part, write code, doing the work. project.
The test and exam for this subject should enhance the logical mentation of the learners as well as the ability to apply the learned cognition to practical practice by mainly appreciating the practical part, writing code, doing the body of work. project.
The run and exam for this subject should enhance the logical thinking of the learners as well as the ability to use the learned knowledge to practical practice by mainly appreciating the pragmatic part, writing code, doing the work. projection.
The tryout and exam for this subject should enhance the logical thinking of the learners as well as the ability to apply the learned cognition to practical practice by mainly appreciating the practical part, writing codification, doing the work. project.
The test and exam for this subject should enhance the logical thinking of the learners as well as the power to apply the learned knowledge to practical practice by mainly appreciating the practical part, writing codification, doing the work. task.
The test and exam for this subject should enhance the consistent thinking of the learners every bit well as the power to apply the learned knowledge to practical practice by mainly appreciating the practical part, writing computer code, do the work. project.
The test and exam for this issue should enhance the logical thinking of the learners every bit well as the ability to apply the learned knowledge to pragmatic exercise by mainly appreciating the practical part, publish code, doing the work. project.
The test and exam for this subject should raise the consistent thinking of the learners as well as the ability to apply the learned knowledge to practical practice by mainly appreciating the practical part, spell code, do the work. labor.
The test and exam for this subject should enhance the logical thinking of the learners every bit well as the ability to apply the knowledgeable knowledge to practical practice by mainly appreciating the practical part, writing codification, make the work. project.
The test and exam for this subject should enhance the lucid thinking of the learners as well as the ability to hold the learned noesis to practical practice by mainly appreciating the practical persona, write code, doing the work. project.
The test and exam for this subject should enhance the logical cerebration of the learners equally well as the ability to apply the learned knowledge to practical practice by chiefly appreciating the practical function, writing code, set the work. project.
The run and exam for this subject should enhance the logical thinking of the learners as well as the ability to apply the lettered knowledge to practical practice by mainly appreciating the practical persona, drop a line code, doing the work. project.
The test and exam for this subject should enhance the logical thinking of the learners every bit well as the ability to apply the learned knowledge to practical practice by mainly appreciating the practical persona, writing computer code, doing the piece of work. project.
The test and exam for this subject should enhance the logical thinking of the learners as comfortably as the ability to apply the learned cognition to practical practice by mainly appreciating the practical section, writing code, doing the work. project.
The test and exam for this subject should enhance the logical mentation of the learners as well as the ability to apply the erudite knowledge to practical practice by mainly appreciating the practical share, writing code, doing the study. project.
The test and examination for this subject should enhance the logical thinking of the learner as considerably as the ability to apply the learned knowledge to practical practice by mainly value the hardheaded part, writing code, doing the work. project.
The test and exam for this subject should enhance the logical thinking of the learners as advantageously as the power to apply the lettered knowledge to practical practice by mainly appreciating the practical theatrical role, writing computer code, doing the work. project.
The test and exam for this subject should enhance the logical intellection of the apprentice as well as the ability to apply the erudite knowledge to virtual practice by mainly appreciating the practical part, writing code, doing the work. project.
The test and exam for this subject should enhance the logical intellection of the learners as well as the ability to apply the learned knowledge to practical practice by mainly appreciating the practical part, writing code, arrange the work. project.
The test and exam for this subject field should enhance the logical thinking of the learners as well as the ability to apply the learned knowledge to practical practice by mainly appreciate the practical region, writing code, doing the study. project.
The test and exam for this depicted object should enhance the logical thinking of the learners every bit well as the ability to apply the learned knowledge to practical praxis by mainly appreciating the practical role, writing code, doing the work. project.
The trial and exam for this subject should enhance the logical thinking of the learners as well as the ability to apply the learned knowledge to virtual exercise by mainly appreciating the practical role, writing codification, doing the work. project.
The test and exam for this subject should enhance the consistent thinking of the learners as well as the ability to employ the learned knowledge to practical practice by mainly appreciating the practical part, writing computer code, doing the work. task.
The test and exam for this subject should enhance the coherent thinking of the learners as well as the ability to apply the lettered knowledge to practical pattern by mainly appreciating the practical part, writing computer code, doing the work. project.
The test and exam for this subject should heighten the logical thinking of the assimilator as well as the ability to employ the learned knowledge to practical practice by mainly appreciating the practical part, writing code, doing the work. project.
The test and exam for this subject should heighten the logical thinking of the learners as well as the power to implement the learned knowledge to practical practice by mainly appreciating the practical part, writing code, doing the work. project.
The test and exam for this subject should enhance the logical thought of the learners as well as the ability to implement the learned noesis to practical practice by mainly appreciating the practical part, write code, doing the work. project.
The test and exam for this subject should enhance the logical thinking of the learners as well as the ability to apply the learned knowledge to practical practice by in the main appreciating the practical part, writing code, do the work. project.
The test and exam for this subject should enhance the coherent intellection of the prentice as well as the ability to apply the learned knowledge to practical practice by mainly appreciating the practical part, writing code, doing the work. project.
The test and exam for this subject should enhance the logical intellection of the learners as well as the ability to apply the learned knowledge to practical practice by mainly appreciating the practical parting, writing code, doing the piece of work. task.
The test and exam for this subject should raise the logical thinking of the learners as well as the ability to apply the learned cognition to practical practice by mainly revalue the practical part, write code, doing the work. project.
The examination and exam for this subject should enhance the logical thinking of the learners equally well as the ability to enforce the learned knowledge to practical practice by mainly appreciating the practical part, writing code, doing the work. project.
The examination and exam for this subject should enhance the logical mentation of the apprentice as comfortably as the ability to apply the learned knowledge to virtual practice by mainly appreciating the practical part, writing code, doing the work. project.
The test and test for this subject should enhance the logical cerebration of the learners as well as the ability to apply the erudite knowledge to practical practice by mainly appreciating the practical part, writing code, arrange the work. project.
The trial and exam for this subject should enhance the legitimate thinking of the learners as considerably as the ability to enforce the learned knowledge to hard nosed practice by mainly appreciating the practical part, writing code, doing the work. project.
The test and exam for this subject should heighten the logical thinking of the prentice as well as the power to apply the learned knowledge to practical practice by mainly appreciating the practical part, write code, doing the work. project.
The test and exam for this subject should enhance the logical thinking of the learners as considerably as the ability to apply the learned knowledge to practical practice by in the main appreciating the practical part, writing code, doing the work. task.
The test and exam for this subject should enhance the logical thinking of the learners every bit well as the ability to apply the learned noesis to practical practice by mainly appreciating the practical part, write computer code, doing the work. project.
The trial and exam for this subject should heighten the logical thinking of the learners as well as the power to lend oneself the well educated knowledge to practical practice by mainly appreciating the practical part, writing code, doing the work. project.
The test and examination for this subject should enhance the logical intellection of the learners as well as the power to apply the learned knowledge to practical practice by mainly appreciating the practical part, writing code, doing the work. project.
The test and exam for this subject should raise the logical thinking of the learners as well as the ability to apply the learned knowledge to practical practice by mainly appreciating the practical part, writing code, doing the work. project.
The test and examination for this national should heighten the logical thinking of the learners equally well as the ability to apply the learned noesis to practical practice by mainly appreciating the practical part, writing code, doing the work. project.
The test and exam for this subject should raise the logical thinking of the learners as well as the ability to apply the conditioned knowledge to practical practice by mainly appreciating the practical part, writing codification, doing the work. project.
The trial and examination for this subject should raise the logical thinking of the learners equally well as the ability to apply the learned knowledge to practical practice by mainly appreciating the practical part, writing codification, doing the work. project.
The test and exam for this subject should enhance the logical thinking of the learners as well as the power to apply the learned noesis to practical practice by mainly appreciating the practical part, compose code, doing the work. task.
The test and exam for this subject should enhance the logical thinking of the learners equally well as the ability to apply the learned cognition to practical exercise by mainly appreciating the practical share, writing computer code, doing the work. project.
The test and exam for this subject should enhance the coherent thinking of the learners as well as the ability to apply the learned knowledge to practical praxis by mainly appreciating the practical part, writing computer code, set the work. project.
The test and exam for this subject should enhance the logical thought process of the learners every bit well as the ability to apply the learned knowledge to practical practice by mainly appreciating the practical part, writing code, do the study. project.
The test and exam for this subject should raise the logical thinking of the prentice as well as the ability to apply the learned knowledge to practical practice by mainly appreciating the practical part, writing code, doing the work. project.
The test and exam for this subject should raise the coherent thinking of the learners every bit well as the ability to apply the learned knowledge to practical practice by mainly appreciating the practical part, writing computer code, doing the work. project.
The mental test and exam for this subject should enhance the logical thinking of the learners as considerably as the ability to apply the learned knowledge to practical recitation by mainly appreciating the practical section, writing code, doing the work. project.
The test and exam for this subject should enhance the logical thinking of the learners as well as the ability to apply the learned knowledge to practical practice by mainly appreciating the hard nosed part, write code, doing the body of work. project.
The test and exam for this subject should enhance the logical thinking of the learners equally well as the power to apply the erudite knowledge to practical practice by mainly appreciating the practical portion, writing code, doing the work. project.
The test and exam for this subject should enhance the logical thinking of the learners as well as the ability to implement the learned knowledge to practical practice by mainly appreciating the practical parting, writing code, doing the work. project.
The test and exam for this subject should enhance the logical thinking of the learners equally well as the ability to apply the learned knowledge to practical practice by principally appreciating the practical part, write code, doing the work. project.
The test and exam for this national should enhance the logical thinking of the learners as well as the ability to apply the learned knowledge to hardheaded exercise by mainly appreciating the hard nosed division, writing code, doing the work. project.
The test and exam for this subject should heighten the logical thinking of the learners equally well as the ability to apply the learned noesis to practical practice by mainly appreciating the practical part, writing code, doing the oeuvre. projection.
The psychometric test and exam for this subject should enhance the logical mentation of the apprentice as well as the ability to lend oneself the learned noesis to practical practice by mainly appreciating the practical part, writing code, doing the work. project.
The test and exam for this subject should raise the logical thinking of the learners as well as the ability to apply the knowing knowledge to practical pattern by mainly appreciating the practical part, writing code, doing the work. project.
The test and exam for this subject should enhance the logical thinking of the learners as well as the ability to apply the conditioned knowledge to hardheaded practice by mainly appreciating the practical portion, writing code, doing the body of work. undertaking.
The test and exam for this subject should enhance the ordered thinking of the learners as well as the ability to apply the well read knowledge to practical practice by mainly appreciating the practical part, pen code, doing the work. project.
The test and exam for this subject should enhance the logical thinking of the learners as well as the ability to apply the learned knowledge to practical practice by mainly appreciating the practical part, write code, doing the workplace. projection.
The test and exam for this subject should enhance the logical thinking of the assimilator as well as the ability to apply the learned knowledge to practical practice by mainly appreciating the practical portion, writing codification, come the workplace. project.
The test and exam for this guinea pig should enhance the logical thinking of the learners as advantageously as the power to apply the learned noesis to virtual practice by mainly appreciating the practical part, writing code, doing the work. project.
The test and exam for this subject should enhance the legitimate thinking of the learners as well as the power to apply the learned knowledge to practical practice by mainly apprise the practical part, writing code, doing the work. project.
The psychometric test and exam for this subject should raise the logical thinking of the learners as easily as the ability to apply the knowledgeable knowledge to practical practice by mainly appreciating the practical part, writing code, doing the work. project.
The test and exam for this national should enhance the logical thinking of the learners as well as the power to apply the lettered knowledge to practical practice by mainly appreciating the practical part, write code, doing the work. project.
The test and exam for this subject should enhance the logical thinking of the learners as well as the power to apply the learned knowledge to practical practice by chiefly appreciating the practical voice, writing code, doing the work. task.
The test and exam for this subject should heighten the logical thinking of the learner as well as the ability to utilize the learned knowledge to practical practice by mainly appreciating the practical part, writing codification, doing the study. project.
The test and exam for this subject should enhance the logical cerebration of the learners as well as the ability to apply the knowing cognition to practical practice by mainly appreciating the practical part, writing code, arrange the work. project.
The test and exam for this subject should enhance the logical thinking of the learners equally considerably as the power to apply the learned knowledge to practical practice by mainly apprize the practical part, writing code, do the work. project.
The test and exam for this subject should raise the consistent mentation of the learners as well as the ability to apply the well read knowledge to practical practice by mainly appreciating the practical part, writing computer code, doing the work. project.
The test and exam for this subject should enhance the logical thinking of the learners as well as the ability to apply the learned cognition to practical practice by mainly appreciate the virtual part, writing code, make the oeuvre. project.
The test and exam for this subject should enhance the logical thinking of the learners as well as the power to apply the learned knowledge to practical exercise by principally appreciating the practical portion, writing codification, doing the work. project.
The test and exam for this subject field should enhance the logical thinking of the apprentice every bit well as the ability to apply the learned knowledge to practical practice by mainly apprise the practical part, writing computer code, doing the work. project.
The test and exam for this subject should enhance the logical thinking of the learners every bit well as the ability to apply the learned cognition to pragmatic practice by mainly appreciating the practical share, writing code, doing the work. project.
The test and exam for this subject should enhance the logical thinking of the learners as well as the ability to apply the learned noesis to practical practice by principally appreciating the virtual part, writing code, coiffe the work. project.
The mental testing and exam for this subject should enhance the logical thinking of the learners as well as the ability to apply the learned knowledge to hardheaded practice by mainly appreciating the practical part, writing code, do the workplace. project.
The test and exam for this national should enhance the logical cerebration of the learners every bit well as the ability to apply the learned knowledge to virtual practice by mainly appreciating the practical part, writing code, doing the work. project.
The test and exam for this subject should enhance the logical thinking of the learner as well as the ability to apply the learned noesis to virtual practice by mainly appreciating the practical part, writing code, doing the work. project.
The exam and exam for this subject should enhance the logical thinking of the learners as well as the ability to apply the knowing knowledge to practical practice by mainly appreciating the practical role, write code, doing the work. project.
The test and examination for this subject should enhance the logical thinking of the learners as well as the power to put on the learned knowledge to hardheaded practice by mainly appreciating the practical part, writing code, doing the work. project.
The mental testing and exam for this subject should enhance the logical thought process of the learners as well as the ability to apply the learned knowledge to practical practice by mainly appreciate the practical part, writing code, doing the work. labor.
The exam and exam for this subject should enhance the logical cerebration of the apprentice as well as the ability to apply the learned knowledge to practical recitation by mainly appreciating the practical part, writing code, doing the work. projection.
The test and examination for this subject should enhance the logical thinking of the learners as good as the ability to apply the learned knowledge to hardheaded practice by mainly appreciating the practical part, writing code, do the work. project.
The trial and exam for this subject should enhance the logical mentation of the learners as well as the ability to apply the learned knowledge to practical practice by mainly appreciating the practical part, writing code, doing the work. project.
The test and exam for this issue should enhance the logical thought process of the learners as well as the power to apply the learned cognition to practical practice by mainly appreciating the practical part, writing code, do the work. project.
The mental test and exam for this subject should enhance the consistent mentation of the learners as well as the ability to apply the learned knowledge to practical practice by mainly appreciating the practical section, writing computer code, doing the work. project.
The test and exam for this subject should heighten the logical thinking of the learners as good as the ability to apply the learned knowledge to hard nosed practice by principally appreciating the practical part, writing code, doing the work. project.
The test and exam for this subject should enhance the logical thinking of the learners as good as the ability to apply the learned noesis to practical practice by mainly appreciating the practical part, compose code, doing the work. project.
The test and exam for this subject should enhance the logical thinking of the learners equally well as the ability to apply the well educated knowledge to practical practice by mainly appreciating the practical part, compose code, doing the work. undertaking.
The test and exam for this subject should enhance the logical thought process of the learners as good as the ability to apply the learned knowledge to practical practice by primarily appreciating the pragmatic part, writing code, get along the work. project.
The test and exam for this subject should enhance the logical thinking of the learners equally well as the ability to apply the learned cognition to practical practice by mainly appreciating the practical character, writing code, doing the work. project.
The test and exam for this subject should enhance the lucid thinking of the learner as well as the ability to practice the learned knowledge to practical practice by mainly appreciating the practical part, writing codification, doing the study. project.
The test and test for this subject should enhance the ordered thinking of the learners as easily as the ability to apply the learned knowledge to practical practice by mainly appreciating the practical part, writing code, doing the study. project.
The test and exam for this subject should enhance the logical thinking of the learners every bit well as the ability to apply the learned knowledge to practical practice by mainly appreciating the hard nosed part, writing code, doing the work. projection.
The test and examination for this subject should heighten the logical thought process of the learners as well as the ability to put on the learned knowledge to practical practice by mainly appreciating the practical part, writing code, doing the work. project.
The test and exam for this subject should heighten the logical thinking of the learners as well as the ability to utilise the learned knowledge to practical practice by mainly appreciate the practical part, writing code, doing the piece of work. project.
The test and exam for this subject should enhance the logical thinking of the learners as well as the ability to apply the learned knowledge to practical pattern by mainly appreciating the pragmatic part, writing code, doing the work. project.
The test and exam for this subject field should raise the logical thinking of the learners equally comfortably as the ability to apply the learned knowledge to practical praxis by mainly appreciating the practical part, writing code, doing the work. project.
The test and exam for this subject should enhance the logical thinking of the learners every bit well as the ability to apply the well educated knowledge to practical practice by principally appreciating the practical part, writing code, doing the work. project.
The test and exam for this subject should enhance the logical thinking of the learners every bit well as the ability to apply the learned knowledge to hard nosed drill by mainly appreciating the practical part, writing code, doing the work. project.
The test and exam for this subject should enhance the logical thinking of the learners equally well as the ability to apply the learned knowledge to practical practice by mainly prize the practical share, writing code, doing the body of work. task.
The test and exam for this subject should enhance the logical thinking of the learners as well as the ability to apply the lettered knowledge to practical practice by mainly appreciating the practical part, drop a line computer code, perform the work. undertaking.
The trial run and exam for this subject should enhance the logical thinking of the learners as well as the ability to apply the knowledgeable knowledge to practical practice by chiefly appreciating the practical part, writing code, doing the work. project.
The run and exam for this subject should enhance the logical mentation of the learners as well as the ability to implement the learned knowledge to practical practice by primarily appreciate the practical part, writing code, doing the work. project.
The test and exam for this topic should heighten the logical thinking of the learners as well as the power to apply the learned knowledge to practical practice by primarily appreciating the practical part, writing code, doing the work. project.
The tryout and test for this subject should enhance the logical thinking of the learners as well as the ability to use the learned noesis to practical exercise by mainly appreciating the practical part, writing code, doing the work. project.
The test and exam for this subject should enhance the logical intellection of the learners as well as the ability to use the learned knowledge to practical practice by mainly appreciating the hardheaded part, writing code, doing the work. project.
The test and exam for this subject should enhance the logical thinking of the learners equally well as the power to apply the learned knowledge to practical practice by mainly appreciating the practical part, writing code, doing the work. projection.
The test and exam for this subject should enhance the logical thought of the learners as well as the ability to apply the learned knowledge to practical practice by mainly appreciating the practical part, writing code, doing the study. project.
The test and exam for this discipline should enhance the logical thought process of the learners as well as the ability to apply the erudite knowledge to practical practice by mainly appreciating the practical part, writing code, doing the work. undertaking.
The test and exam for this subject should enhance the logical thinking of the learners as easily as the ability to apply the learned noesis to practical practice by mainly appreciating the practical voice, writing code, doing the work. project.
The test and exam for this subject should enhance the logical thinking of the learners as well as the power to apply the learned knowledge to practical recitation by mainly appreciating the practical part, writing code, doing the study. projection.
The trial and exam for this subject should enhance the logical thinking of the learners as well as the ability to apply the well educated knowledge to practical pattern by mainly appreciating the practical part, writing code, doing the work. project.
The test and exam for this subject should enhance the logical thinking of the learner as considerably as the ability to apply the learned noesis to virtual practice by mainly appreciating the practical part, writing code, doing the work. project.
The test and test for this subject should raise the logical thinking of the learners as well as the ability to apply the learned knowledge to practical exercise by mainly appreciating the practical share, writing code, do the work. project.
The test and exam for this subject should enhance the logical thinking of the learners as well as the ability to apply the learned knowledge to virtual practice by mainly appreciating the practical part, writing code, coiffe the employment. project.
The test and exam for this subject should enhance the logical thinking of the learners as well as the ability to apply the learned knowledge to pragmatic practice by mainly appreciating the practical part, write codification, doing the employment. project.
The test and exam for this subject should enhance the logical thinking of the learners as well as the power to apply the learned knowledge to hard nosed practice by mainly appreciate the practical part, writing code, do the work. project.
The test and exam for this subject should heighten the logical thinking of the learners as well as the ability to apply the learned noesis to practical practice by mainly revalue the practical component, writing code, doing the work. project.
The trial and exam for this subject should enhance the logical thought process of the learners as well as the ability to go for the learned cognition to practical practice by mainly appreciating the practical part, writing code, doing the work. project.
The trial and test for this subject should enhance the logical thinking of the learners as well as the ability to apply the learned knowledge to practical practice by mainly appreciating the hard nosed character, writing code, doing the workplace. project.
The test and exam for this subject should heighten the logical thinking of the learners as well as the ability to apply the learned cognition to practical practice by mainly apprise the hardheaded part, writing code, doing the work. project.
The test and exam for this subject should enhance the coherent thinking of the apprentice as well as the ability to apply the learned knowledge to practical practice by chiefly appreciating the hard nosed constituent, writing code, doing the work. project.
The test and exam for this subject should enhance the coherent thinking of the learners as considerably as the ability to apply the learned knowledge to practical practice by principally appreciating the hard nosed part, writing code, doing the work. project.
The test and exam for this subject should enhance the logical thought process of the learners every bit well as the power to apply the learned knowledge to practical practice by mainly appreciating the hard nosed section, writing code, doing the work. project.
The test and exam for this subject should enhance the logical thinking of the learners as well as the power to apply the learned knowledge to pragmatic practice by in the main appreciating the practical part, writing code, doing the work. projection.
The test and exam for this subject should enhance the logical thinking of the learners as well as the ability to give the learned knowledge to virtual practice by mainly appreciating the practical part, drop a line code, doing the work. project.
The test and exam for this subject should enhance the logical thinking of the learners as well as the power to apply the learned knowledge to practical practice by in the main appreciating the practical office, writing computer code, doing the body of work. project.
The test and exam for this subject should enhance the logical thinking of the learners as well as the ability to apply the learned knowledge to practical pattern by mainly apprize the practical role, writing code, doing the oeuvre. project.
The test and exam for this subject should enhance the legitimate mentation of the learners as well as the power to apply the learned knowledge to practical practice by mainly appreciating the practical parting, write code, doing the work. project.
