# Supplementary material for: Attention-aware with stacked embedding for sentiment analysis of student feedback through deep learning techniques
Source: PeerJ Comput Sci. 2024 Sep 2;10:e2283. doi: 10.7717/peerj-cs.2283 (PMC11419625; doi:10.7717/peerj-cs.2283)
Supplement: Supplemental Information 2 [file peerj-cs-10-2283-s002.zip › UIT-VSFC/agumented text/test (16).xlsx]

## Sheet: welcome
Although this learning method is quite effective, there is still some doubt from your demonstration, whether the knowledge be accurate and up to date.
Although this learning method is quite in force, there is still some doubt from your demonstration, whether the knowledge is exact and up to date.
Although this learning method is quite effective, there is still some doubt from your demonstration, whether the cognition is accurate and up to date.
Although this learning method be quite effective, in that respect be still some doubtfulness from your presentation, whether the knowledge is accurate and up to date.
Although this learning method acting is quite effective, there is still some doubt from your presentation, whether the knowledge be accurate and up to date.
Although this learning method is quite in force, there is still some question from your presentation, whether the knowledge is accurate and up to escort.
Although this learning method is quite effective, there be still some dubiousness from your presentation, whether the noesis be accurate and up to date.
Although this learning method is quite a in force, there is still some doubt from your demonstration, whether the knowledge is accurate and upwards to date.
Although this learning method is quite effective, there be nonetheless some doubtfulness from your presentation, whether the knowledge is accurate and up to date.
Although this learning method is quite effective, there is still some doubt from your introduction, whether the cognition is accurate and up to date.
Although this learning method be quite effective, on that point is notwithstanding some doubt from your presentation, whether the knowledge is accurate and up to date.
Although this learning method acting follow quite effectual, there is still some doubt from your presentation, whether the knowledge is accurate and up to date.
Although this learning method is quite effective, at that place is still some doubt from your presentment, whether the knowledge is accurate and up to date.
Although this learning method acting is quite effective, there is still some doubt from your presentation, whether the knowledge is accurate and up to escort.
Although this learning method is quite effective, there is still some doubt from your demonstration, whether the knowledge is precise and up to date.
Although this learning method is quite effective, there is yet some doubt from your presentment, whether the knowledge is exact and up to date.
Although this learning method is quite in effect, there is still some doubt from your presentation, whether the knowledge is exact and up to date.
Although this learning method is rather effective, on that point is still some doubt from your presentation, whether the knowledge is accurate and up to date.
Although this learning method is quite effective, there make up still some doubt from your introduction, whether the cognition is accurate and up to date.
Although this learning method acting is quite effective, there is still some doubt from your demonstration, whether the noesis is accurate and up to date.
Although this learning method acting is rather effective, there be still some doubt from your presentation, whether the knowledge is accurate and up to date.
Although this learning method acting be quite effective, in that respect is still some doubt from your presentation, whether the knowledge is precise and up to date.
Although this learning method is quite an good, there is still some doubt from your presentation, whether the knowledge be accurate and up to date.
Although this learning method is quite effective, thither is still some doubt from your presentation, whether the knowledge be accurate and up to date.
Although this learning method is quite effective, there represent still some doubt from your presentation, whether the noesis is accurate and up to date.
Although this learning method is quite in force, there is still some doubt from your presentation, whether the knowledge embody accurate and up to date.
Although this learning method acting constitute quite effective, there is still some doubt from your presentation, whether the knowledge be accurate and upward to date.
Although this learning method acting is quite effectual, there is still some doubt from your presentation, whether the knowledge be accurate and upwardly to date.
Although this learning method is quite in force, there is still some doubt from your presentation, whether the knowledge be accurate and up to date.
Although this learning method be rather effective, there is still some doubt from your presentation, whether the knowledge is accurate and up to date.
Although this learning method acting is quite effective, in that respect is still some doubt from your presentation, whether the knowledge is accurate and up to escort.
Although this learning method is quite good, there is still some doubt from your presentation, whether the knowledge represent accurate and up to date.
Although this learning method be quite effective, on that point is still some doubt from your presentation, whether the knowledge is accurate and up to date.
Although this learning method is quite efficient, there constitute still some doubt from your presentation, whether the noesis is accurate and up to day of the month.
Although this learning method is quite a effective, on that point is still some doubt from your presentment, whether the knowledge is accurate and upwards to date.
Although this learning method is quite an effective, there be still some question from your presentation, whether the knowledge is accurate and up to date.
Although this learning method is quite effective, there is still some doubt from your presentation, whether the noesis is accurate and up to date.
Although this learning method is rather effective, there is stock still some dubiousness from your presentation, whether the knowledge embody accurate and up to date.
Although this learning method be quite a effective, there is still some doubt from your presentation, whether the knowledge equal accurate and up to date.
Although this learning method is quite in effect, there is still some doubt from your presentation, whether the knowledge is exact and up to engagement.
Although this learning method is quite effective, there is still some doubtfulness from your presentation, whether the cognition is accurate and upwardly to escort.
Although this learning method is rather effectual, there be still some doubt from your presentation, whether the knowledge is accurate and up to date.
Although this learning method is quite effective, there is still some dubiousness from your presentation, whether the knowledge is accurate and upwardly to date.
Although this learning method is quite good, there is still some dubiety from your presentation, whether the knowledge is accurate and up to day of the month.
Although this learning method be quite in effect, there represent still some doubt from your presentation, whether the knowledge is accurate and up to date.
Although this learning method is quite effective, there is withal some doubt from your presentation, whether the cognition is accurate and up to date.
Although this learning method acting is quite effective, there is still some doubt from your presentation, whether the knowledge is accurate and upward to date.
Although this learning method is quite an effective, there is still some doubt from your presentation, whether the knowledge is accurate and up to appointment.
Although this learning method acting is quite in effect, there is still some dubiety from your presentation, whether the knowledge is accurate and up to date.
Although this learning method is quite effective, there is notwithstanding some incertitude from your presentation, whether the knowledge is precise and up to date.
Although this learning method is quite effective, there is still some doubt from your presentation, whether the knowledge is accurate and upward to appointment.
Although this learning method is quite effective, there embody still some doubt from your presentation, whether the cognition is accurate and upwardly to date.
Although this learning method is quite good, there is still some doubt from your presentation, whether the knowledge is accurate and up to date.
Although this learning method acting be quite effective, on that point is still some uncertainty from your presentation, whether the knowledge is accurate and up to date.
Although this learning method is quite effective, in that location is nonetheless some doubt from your presentation, whether the knowledge is accurate and up to day of the month.
Although this learning method represent quite effective, thither is still some doubt from your presentation, whether the knowledge is precise and up to date.
Although this learning method is quite effective, there is notwithstanding some doubt from your presentation, whether the knowledge is accurate and upwards to date.
Although this learning method is rather in effect, there is still some doubt from your presentation, whether the knowledge represent accurate and up to date.
Although this learning method acting is quite effective, there is withal some doubt from your presentation, whether the knowledge is accurate and upward to date.
Although this learning method is quite effective, there is still some doubt from your presentation, whether the knowledge is accurate and up to particular date.
Although this learning method is quite effective, there is still some doubt from your display, whether the knowledge live accurate and up to date.
Although this learning method is quite effective, thither be still some doubt from your presentation, whether the knowledge is accurate and up to date.
Although this learning method acting is quite effective, there is still some dubiety from your presentation, whether the knowledge is accurate and up to date.
Although this learning method is quite in effect, there is still some doubt from your presentation, whether the knowledge is accurate and up to date.
Although this learning method be quite effective, there is still some doubt from your presentation, whether the noesis is accurate and upwardly to date.
Although this learning method acting is quite effective, there is still some doubt from your presentation, whether the knowledge embody exact and up to date.
Although this learning method is rather effective, there is still some incertitude from your presentation, whether the knowledge is precise and up to date.
Although this learning method is quite effectual, there is still some doubt from your display, whether the knowledge be precise and up to date.
Although this learning method is quite effective, there make up still some doubt from your presentation, whether the knowledge is accurate and up to date.
Although this learning method be quite effective, there is withal some doubt from your intro, whether the knowledge be accurate and up to date.
Although this learning method is quite in force, there is nevertheless some doubt from your presentation, whether the knowledge embody precise and up to date.
Although this learning method is quite effective, there is stock still some doubt from your intro, whether the knowledge is accurate and upward to date.
Although this learning method make up quite effective, there is still some doubtfulness from your presentation, whether the knowledge is accurate and up to particular date.
Although this learning method is quite effective, at that place live still some doubt from your demonstration, whether the knowledge is precise and up to date.
Although this learning method is quite effective, thither is still some doubt from your presentation, whether the knowledge be exact and up to engagement.
Although this learning method is quite good, there is still some uncertainty from your presentation, whether the knowledge is accurate and up to date.
Although this learning method is quite effective, at that place is still some doubt from your presentation, whether the knowledge is accurate and up to date.
Although this learning method acting is quite a effective, there is still some question from your presentation, whether the knowledge is accurate and up to date.
Although this learning method is quite effective, there constitute stock still some doubt from your presentation, whether the noesis is accurate and up to date.
Although this learning method acting is quite effective, there is still some doubt from your presentation, whether the cognition is exact and up to engagement.
Although this learning method is quite an effective, there is still some doubt from your presentation, whether the knowledge is exact and up to date.
Although this learning method is quite effective, there is still some doubt from your presentation, whether the knowledge is exact and upward to date.
Although this learning method be quite effective, there is still some doubtfulness from your presentation, whether the knowledge is accurate and up to date.
Although this learning method acting is quite a effective, there personify still some doubt from your presentation, whether the knowledge is accurate and upwardly to date.
Although this learning method is quite effective, there is still some dubiety from your presentation, whether the knowledge is precise and up to particular date.
Although this learning method is quite a effective, there be still some doubt from your presentation, whether the knowledge is accurate and upward to escort.
Although this learning method be quite effective, there cost still some doubt from your presentation, whether the knowledge is accurate and upwards to date.
Although this learning method is quite effective, there be still some doubt from your display, whether the knowledge is accurate and up to date.
Although this learning method is quite efficacious, there is stock still some doubt from your presentation, whether the knowledge is accurate and up to particular date.
Although this learning method is quite efficacious, there is still some doubt from your presentation, whether the knowledge is accurate and upwardly to date.
Although this learning method is quite effective, there be still some incertitude from your presentation, whether the cognition is exact and up to date.
Although this learning method acting equal quite effective, there is even so some doubt from your presentation, whether the knowledge is accurate and up to date.
Although this learning method acting is quite effective, in that respect is nonetheless some doubt from your presentation, whether the knowledge be accurate and up to date.
Although this learning method is rather effective, there is still some doubt from your presentation, whether the noesis is accurate and upwardly to date.
Although this learning method is quite effective, there is still some dubiety from your presentation, whether the cognition is accurate and up to date.
Although this learning method be quite effective, there is still some doubt from your presentation, whether the noesis is accurate and up to date.
Although this learning method is quite efficient, there is still some doubt from your presentation, whether the knowledge is accurate and up to particular date.
Although this learning method acting is quite effective, there is still some doubt from your presentation, whether the noesis is accurate and up to date.
Although this learning method is quite an effective, there be still some doubt from your presentation, whether the knowledge is exact and up to date.
Although this learning method is quite effectual, there is withal some doubt from your presentation, whether the noesis is exact and up to date.
Although this learning method is quite effective, there is however some doubt from your presentation, whether the knowledge represent accurate and up to date.
Although this learning method acting is quite effective, there is stock still some doubt from your presentation, whether the knowledge is accurate and upwards to date.
Although this learning method is quite a effective, there is still some doubt from your presentation, whether the knowledge is accurate and up to escort.
Although this learning method be quite effective, there is still some doubt from your presentation, whether the knowledge is precise and up to date.
Although this learning method is quite effective, at that place is still some doubt from your demonstration, whether the knowledge is accurate and up to date.
Although this learning method acting is quite effective, there is still some doubt from your presentation, whether the knowledge be accurate and upward to date.
Although this learning method is quite effective, there be still some doubt from your presentation, whether the knowledge is accurate and up to date.
Although this learning method acting is quite effective, there is still some doubt from your presentation, whether the knowledge is accurate and up to date.
Although this learning method is quite effective, there is withal some doubt from your display, whether the knowledge is accurate and up to date.
Although this learning method is quite effective, in that respect is still some doubt from your presentation, whether the knowledge is accurate and up to escort.
Although this learning method is quite effectual, there is still some dubiousness from your presentation, whether the knowledge be accurate and up to date.
Although this learning method acting is quite effective, on that point is still some doubt from your presentation, whether the knowledge is precise and up to engagement.
Although this learning method acting is quite effective, there is notwithstanding some incertitude from your presentment, whether the knowledge is accurate and up to date.
Although this learning method acting is quite effective, there is still some doubt from your presentation, whether the knowledge equal accurate and up to date.
Although this learning method is quite effective, there is still some doubt from your presentation, whether the knowledge be accurate and upwards to date.
Although this learning method is rather effective, there is still some doubt from your display, whether the knowledge is exact and up to date.
Although this learning method be quite in effect, in that respect is still some doubt from your presentation, whether the knowledge is accurate and upward to date.
Although this learning method acting is quite effective, there is still some doubt from your presentation, whether the cognition is accurate and up to date.
Although this learning method be quite effective, there is even so some doubt from your presentation, whether the knowledge is accurate and up to particular date.
Although this learning method is quite effective, there is still some doubt from your presentation, whether the noesis is accurate and up to day of the month.
Although this learning method is quite effective, there is still some doubt from your presentation, whether the knowledge be accurate and up to particular date.
Although this learning method is quite effective, on that point is still some doubt from your presentation, whether the knowledge is exact and up to date.
Although this learning method is quite good, there is still some doubt from your presentation, whether the knowledge equal precise and upward to date.
Although this learning method live quite effective, there be withal some doubt from your presentation, whether the knowledge is accurate and up to date.
Although this learning method is quite effective, at that place is yet some doubt from your presentation, whether the knowledge follow accurate and up to date.
Although this learning method is quite an effective, there is still some doubt from your presentment, whether the knowledge is precise and up to date.
Although this learning method be quite efficacious, there cost still some doubt from your presentation, whether the knowledge is accurate and up to date.
Although this learning method is quite effective, there is nevertheless some doubt from your presentation, whether the knowledge be accurate and up to particular date.
Although this learning method is quite an effective, there is yet some doubt from your presentation, whether the knowledge be exact and up to date.
Although this learning method is rather efficient, at that place is still some doubt from your presentation, whether the knowledge is accurate and up to date.
Although this learning method is quite in force, there is still some dubiousness from your presentation, whether the knowledge is accurate and upwardly to escort.
Although this learning method is quite effective, there is still some doubt from your demonstration, whether the knowledge be accurate and up to appointment.
Although this learning method is quite efficient, there is still some dubiety from your presentation, whether the knowledge live accurate and up to date.
Although this learning method be quite good, at that place is still some dubiousness from your presentation, whether the knowledge is accurate and up to date.
Although this learning method is quite effective, there is all the same some doubt from your presentation, whether the knowledge is accurate and up to date.
Although this learning method is quite an effective, there is nevertheless some doubt from your presentation, whether the noesis is accurate and up to date.
Although this learning method is quite effective, there live nonetheless some doubt from your presentation, whether the knowledge is accurate and upwards to date.
Although this learning method be quite effective, there is still some doubt from your presentation, whether the knowledge constitute accurate and up to day of the month.
Although this learning method acting is quite good, there is still some doubt from your presentation, whether the knowledge is accurate and upwardly to date.
Although this learning method is quite effective, there is still some doubt from your presentment, whether the knowledge be accurate and up to escort.
Although this learning method be quite an effective, there is still some doubt from your presentation, whether the knowledge is accurate and upward to date.
Although this learning method acting is quite effective, at that place is still some doubt from your presentation, whether the knowledge comprise accurate and upwards to date.
Although this learning method acting is quite effective, there is still some incertitude from your presentation, whether the knowledge is exact and up to date.
Although this learning method is quite an effective, there is still some doubt from your presentation, whether the cognition is accurate and up to date.
Although this learning method acting is quite a effective, there is still some doubt from your presentation, whether the knowledge is accurate and up to appointment.
Although this learning method acting is rather effective, there is still some doubt from your presentment, whether the knowledge is accurate and up to date.
Although this learning method is quite effective, there is still some doubt from your presentment, whether the knowledge is accurate and upward to date.
Although this learning method is quite effective, thither be still some doubt from your presentation, whether the cognition is accurate and up to date.
Although this learning method embody rather good, there is still some doubt from your presentation, whether the cognition is accurate and up to date.
Although this learning method acting is quite effective, there is still some doubt from your introduction, whether the knowledge equal accurate and up to date.
Although this learning method is quite effective, in that location be still some doubt from your presentation, whether the knowledge is accurate and up to date.
Although this learning method be quite effective, there is still some doubt from your presentation, whether the cognition is exact and up to date.
Although this learning method is quite an effective, there is yet some doubt from your presentation, whether the knowledge is accurate and up to date.
Although this learning method is quite effective, thither is however some doubt from your presentation, whether the knowledge is accurate and up to date.
Although this learning method is quite an effective, there is still some doubt from your presentation, whether the knowledge is accurate and up to escort.
Although this learning method is quite a effective, there is still some dubiousness from your presentation, whether the knowledge is accurate and up to particular date.
Although this learning method is quite an effective, there is still some doubt from your presentation, whether the knowledge is accurate and up to date.
Although this learning method acting exist quite effective, there is still some doubt from your presentation, whether the knowledge is accurate and upwards to date.
Although this learning method is quite effective, in that location is still some doubt from your presentation, whether the cognition is accurate and up to date.
Although this learning method is quite effective, there is still some dubiousness from your presentation, whether the knowledge be accurate and upward to particular date.
Although this learning method is quite effective, there is still some dubiousness from your presentation, whether the knowledge is exact and up to date.
Although this learning method be quite effective, there is even some dubiousness from your presentation, whether the knowledge is accurate and up to date.
Although this learning method is quite effective, there is still some doubt from your presentation, whether the knowledge is accurate and upward to day of the month.
Although this learning method is quite effective, there is still some doubt from your presentation, whether the knowledge be accurate and upward to date.
Although this learning method acting is quite effective, there is still some doubt from your presentation, whether the knowledge is exact and up to engagement.
Although this learning method is quite effective, there is still some doubt from your display, whether the knowledge is exact and up to date.
Although this learning method acting is quite effectual, there is still some dubiousness from your presentation, whether the knowledge is accurate and up to date.
Although this learning method acting is quite efficacious, there is still some doubt from your presentation, whether the knowledge is accurate and up to date.
Although this learning method is quite effective, on that point is still some doubt from your presentation, whether the knowledge is accurate and up to date.
Although this learning method be quite effective, there is still some doubt from your presentation, whether the knowledge is accurate and up to date.
Although this learning method is quite effective, at that place is stock still some doubt from your presentation, whether the knowledge is accurate and upwards to date.
Although this learning method is quite effective, there is even so some doubt from your presentment, whether the knowledge personify accurate and up to date.
Although this learning method is quite effectual, there represent still some doubt from your presentation, whether the knowledge is accurate and up to date.
Although this learning method is quite effective, in that respect is still some doubt from your presentation, whether the cognition is exact and up to date.
Although this learning method is quite effective, there be still some question from your presentation, whether the knowledge is accurate and up to particular date.
Although this learning method is quite effectual, there is still some doubt from your presentation, whether the noesis is accurate and up to date.
Although this learning method is quite effective, there is still some doubt from your presentation, whether the knowledge is accurate and up to date.
Although this learning method acting is quite effective, there be still some doubt from your presentation, whether the knowledge make up accurate and upward to date.
Although this learning method acting is quite effective, there be still some doubt from your presentation, whether the knowledge make up accurate and up to date.
Although this learning method is rather effectual, there is still some doubt from your presentation, whether the knowledge constitute accurate and up to date.
Although this learning method is rather effective, in that respect is still some doubt from your presentation, whether the knowledge is accurate and up to particular date.
Although this learning method is quite effective, there be still some doubt from your presentation, whether the knowledge is precise and up to date.
Although this learning method acting is quite effective, in that respect is still some doubt from your presentation, whether the knowledge be accurate and up to date.
Although this learning method be quite effective, in that respect is still some doubt from your intro, whether the knowledge is accurate and up to date.
Although this learning method is quite effective, there is still some dubiety from your presentation, whether the cognition is exact and up to date.
Although this learning method is quite in effect, there cost still some doubt from your presentation, whether the knowledge exist accurate and up to date.
Although this learning method is quite effective, there is still some doubt from your presentation, whether the knowledge is precise and upward to escort.
Although this learning method is quite effective, there is nonetheless some doubt from your introduction, whether the cognition constitute accurate and up to date.
Although this learning method is quite an effective, there is still some doubt from your demonstration, whether the knowledge is accurate and up to date.
Although this learning method is quite effective, there is still some doubtfulness from your presentation, whether the knowledge is accurate and up to date.
Although this learning method acting is quite effective, there is nevertheless some doubt from your presentation, whether the noesis is accurate and up to date.
Although this learning method is quite effective, there is still some doubt from your presentation, whether the cognition is accurate and up to date.
Although this learning method is quite effective, there is even so some doubt from your introduction, whether the noesis is accurate and up to date.
Although this learning method is quite in effect, there is still some doubt from your presentation, whether the cognition is accurate and up to appointment.
Although this learning method acting is quite effective, there is even some uncertainty from your presentation, whether the knowledge be accurate and up to date.
Although this learning method is quite effective, there is even so some doubt from your presentation, whether the knowledge is accurate and upwards to date.
Although this learning method personify quite effective, there be still some doubt from your presentation, whether the knowledge is accurate and upward to particular date.
Although this learning method is quite a effective, there be still some incertitude from your presentation, whether the knowledge is accurate and up to date.
Although this learning method is rather effective, there is however some question from your presentment, whether the knowledge is accurate and up to date.
Although this learning method is quite effective, there is still some doubtfulness from your presentation, whether the knowledge is accurate and up to date.
Although this learning method is quite in effect, there be still some doubt from your presentation, whether the knowledge is accurate and up to date.
Although this learning method is quite effective, there is still some doubt from your introduction, whether the cognition is accurate and up to date.
Although this learning method is quite effective, there is still some doubt from your display, whether the noesis is accurate and up to date.
Although this learning method is quite good, there is still some doubt from your presentation, whether the knowledge is accurate and up to date.
Although this learning method is quite an effective, there is still some doubt from your presentation, whether the knowledge is accurate and up to date.
Although this learning method is quite effective, there is yet some doubt from your presentation, whether the noesis is accurate and up to date.
Although this learning method is quite an effective, there is still some doubt from your presentation, whether the knowledge is accurate and up to date.
Although this learning method acting is quite in force, there is still some doubt from your presentation, whether the knowledge is exact and up to date.
Although this learning method is quite effective, there is still some doubt from your presentation, whether the knowledge be accurate and up to date.
Although this learning method is quite effective, there is still some doubt from your intro, whether the knowledge is accurate and upwards to day of the month.
Although this learning method is quite effective, there is still some doubt from your presentation, whether the knowledge is accurate and up to day of the month.
Although this learning method acting be quite effective, there be still some doubt from your presentation, whether the knowledge personify accurate and up to date.
Although this learning method acting is quite effective, thither is still some doubt from your presentment, whether the knowledge is accurate and up to date.
Although this learning method be quite effective, there is still some doubt from your presentation, whether the knowledge is accurate and upwards to date.
Although this learning method is quite effective, there is notwithstanding some doubtfulness from your intro, whether the knowledge is accurate and up to date.
Although this learning method is rather effective, there is nonetheless some doubt from your presentation, whether the knowledge is exact and upward to date.
Although this learning method is quite effective, there be still some dubiety from your presentation, whether the knowledge is precise and up to date.
Although this learning method be quite effective, there is still some doubt from your presentation, whether the knowledge be accurate and upwards to date.
Although this learning method be quite an efficacious, there make up still some doubt from your presentation, whether the knowledge is accurate and up to date.
Although this learning method acting is quite effective, there is yet some doubt from your presentation, whether the cognition is accurate and up to date.
Although this learning method is quite effective, there is still some doubt from your intro, whether the knowledge is accurate and upward to appointment.
Although this learning method is quite effective, there is still some incertitude from your presentation, whether the knowledge live precise and up to date.
Although this learning method is quite effective, in that respect is still some doubt from your presentation, whether the knowledge is exact and up to date.
Although this learning method is quite effective, there make up still some doubt from your presentation, whether the knowledge cost accurate and up to date.
Although this learning method acting is quite effective, there is still some doubt from your presentation, whether the knowledge is precise and up to date.
Although this learning method is quite good, there is still some doubt from your presentation, whether the knowledge be accurate and up to date.
Although this learning method be quite effective, at that place is still some doubt from your presentation, whether the knowledge is accurate and up to escort.
Although this learning method acting is rather effective, there be still some doubt from your presentation, whether the knowledge is accurate and up to date.
Although this learning method is quite good, there is still some doubt from your presentation, whether the cognition is accurate and up to escort.
Although this learning method is quite effective, there is still some doubtfulness from your presentation, whether the cognition is precise and up to date.
Although this learning method is quite effective, in that respect is still some doubt from your presentation, whether the knowledge is accurate and up to appointment.
Although this learning method is rather effective, there is still some doubt from your presentation, whether the knowledge is accurate and upwards to date.
Although this learning method is quite effective, there is still some doubt from your presentation, whether the knowledge is accurate and upwardly to date.
Although this learning method is quite effective, there is still some doubt from your presentation, whether the knowledge is precise and up to date.
Although this learning method is quite effective, there is still some doubt from your presentation, whether the knowledge be exact and up to date.
Although this learning method is rather effective, in that location is still some doubt from your presentation, whether the knowledge is accurate and up to date.
Although this learning method is quite effective, on that point is still some doubtfulness from your presentation, whether the knowledge constitute accurate and upwardly to date.
Although this learning method acting is quite efficient, there is still some dubiety from your presentation, whether the knowledge is accurate and up to date.
Although this learning method follow quite effective, thither is still some doubt from your demonstration, whether the knowledge is accurate and up to day of the month.
Although this learning method is quite efficient, in that respect make up still some doubt from your presentation, whether the knowledge is accurate and up to date.
Although this learning method constitute quite effective, there is still some doubt from your presentation, whether the noesis is accurate and up to date.
Although this learning method is quite effective, there embody still some doubt from your presentation, whether the noesis is accurate and up to date.
Although this learning method be quite effective, there be still some doubt from your presentation, whether the knowledge is accurate and up to date.
Although this learning method equal quite in effect, there is still some doubt from your presentation, whether the noesis is accurate and up to date.
Although this learning method is quite efficacious, there is still some doubt from your display, whether the cognition is accurate and upwards to date.
Although this learning method is quite effective, there is notwithstanding some doubt from your introduction, whether the knowledge is accurate and upward to date.
Although this learning method is quite effective, there is still some doubt from your introduction, whether the knowledge is accurate and up to date.
Although this learning method is quite effective, on that point is still some doubt from your presentation, whether the noesis is accurate and up to engagement.
Although this learning method be quite effective, there is still some dubiousness from your presentation, whether the knowledge be accurate and up to particular date.
Although this learning method be quite effective, there is still some question from your presentation, whether the knowledge is accurate and up to date.
Although this learning method is quite effective, there embody all the same some doubt from your presentation, whether the knowledge is accurate and up to date.
Although this learning method is quite efficacious, there is still some doubt from your presentation, whether the knowledge is exact and upwards to date.
Although this learning method acting exist quite good, there is still some doubt from your presentation, whether the knowledge is accurate and up to date.
Although this learning method is quite effective, there is still some doubt from your presentation, whether the cognition be accurate and up to date.
Although this learning method is quite effective, there is still some doubt from your presentation, whether the knowledge is accurate and up to appointment.
Although this learning method acting is quite effective, there is still some doubt from your presentation, whether the knowledge is precise and up to day of the month.
Although this learning method acting is quite an in effect, there is still some doubt from your presentation, whether the knowledge be accurate and up to date.
Although this learning method is quite effective, thither is yet some doubt from your presentation, whether the knowledge is exact and up to date.
Although this learning method be quite effective, there is still some doubt from your presentation, whether the knowledge is accurate and upward to date.
Although this learning method is quite an effective, there follow still some dubiety from your presentation, whether the knowledge is accurate and up to day of the month.
Although this learning method is quite an effective, at that place is still some doubt from your display, whether the knowledge is accurate and up to date.
Although this learning method is quite an effective, there is still some question from your presentation, whether the knowledge is accurate and up to particular date.
Although this learning method is quite effective, there personify still some doubtfulness from your presentation, whether the knowledge is accurate and up to date.
Although this learning method is quite a effective, there is still some doubt from your presentation, whether the knowledge is accurate and up to date.
Although this learning method is rather effective, at that place is still some doubt from your presentation, whether the knowledge embody accurate and up to date.
Although this learning method is quite effectual, there is still some doubt from your presentation, whether the knowledge be accurate and upwards to appointment.
Although this learning method is quite effective, there is still some doubt from your display, whether the cognition is accurate and up to appointment.
Although this learning method is quite effectual, there is still some doubt from your presentation, whether the knowledge is accurate and up to date.
Although this learning method is quite effective, there is withal some doubt from your presentation, whether the noesis is accurate and up to date.
Although this learning method is quite in force, there is still some question from your presentation, whether the knowledge is accurate and up to date.
Although this learning method is quite an in effect, there is still some doubt from your presentation, whether the knowledge is exact and up to date.
Although this learning method is quite a effective, there is withal some doubt from your presentation, whether the knowledge be accurate and up to date.
Although this learning method is quite effective, there is still some doubt from your presentment, whether the knowledge is accurate and upward to date.
Although this learning method be quite effectual, there is still some doubt from your presentation, whether the knowledge be exact and up to date.
Although this learning method is quite effective, there is still some doubt from your presentation, whether the noesis is accurate and up to date.
Although this learning method equal quite effective, there is still some doubtfulness from your presentation, whether the knowledge is accurate and up to date.
Although this learning method is rather effective, there is still some doubt from your presentation, whether the noesis comprise accurate and up to escort.
Although this learning method is quite effective, there is still some incertitude from your presentation, whether the knowledge is accurate and up to date.
Although this learning method is quite effective, there follow still some doubt from your presentation, whether the knowledge is accurate and upwards to date.
Although this learning method is quite effective, thither is still some doubt from your presentation, whether the knowledge is accurate and up to particular date.
Although this learning method be quite effective, in that respect is still some doubt from your presentation, whether the knowledge is accurate and up to date.
Although this learning method is quite effective, there be still some doubt from your presentation, whether the knowledge be accurate and up to date.
Although this learning method is quite effective, there is still some doubt from your presentation, whether the knowledge live accurate and up to particular date.
Although this learning method acting is quite effective, there is still some dubiousness from your intro, whether the noesis is accurate and up to date.
Although this learning method is quite efficacious, there is still some doubt from your presentation, whether the knowledge is exact and up to date.
Although this learning method is quite efficacious, there is still some doubt from your presentation, whether the cognition is exact and up to day of the month.
Although this learning method be quite effective, there is however some doubt from your presentation, whether the noesis is exact and up to date.
Although this learning method is quite effective, there cost still some doubt from your presentment, whether the knowledge is precise and up to date.
Although this learning method is quite effective, there is still some doubt from your presentation, whether the knowledge exist accurate and up to engagement.
Although this learning method acting is quite effective, on that point personify still some doubt from your presentation, whether the knowledge is accurate and up to date.
Although this learning method is quite effective, there constitute still some doubt from your presentation, whether the knowledge is accurate and up to appointment.
Although this learning method acting is quite effective, at that place is still some doubt from your presentation, whether the knowledge be accurate and up to day of the month.
Although this learning method is quite effective, there is still some incertitude from your presentation, whether the knowledge is accurate and up to appointment.
Although this learning method is quite a effective, there is still some dubiousness from your presentation, whether the knowledge is accurate and up to date.
Although this learning method is quite effective, there is still some doubt from your presentation, whether the knowledge is accurate and up to date.
Although this learning method cost quite effective, there is still some doubt from your intro, whether the knowledge is accurate and up to day of the month.
Although this learning method is quite effective, there be still some doubt from your presentation, whether the knowledge be accurate and up to day of the month.
Although this learning method is quite effective, there is still some doubt from your presentation, whether the cognition is exact and up to date.
Although this learning method is quite effectual, there is stock still some dubiousness from your presentation, whether the knowledge is accurate and up to date.
Although this learning method is quite effective, in that respect is still some doubt from your presentation, whether the cognition is accurate and upwards to date.
Although this learning method is quite effective, at that place is stock still some dubiousness from your presentation, whether the knowledge is accurate and up to date.
Although this learning method acting is quite effective, there is still some doubt from your presentation, whether the knowledge is precise and up to date.
Although this learning method is quite good, there is still some doubtfulness from your presentation, whether the knowledge is accurate and up to date.
Although this learning method is quite effective, at that place is still some doubt from your demonstration, whether the knowledge is accurate and upward to date.
Although this learning method acting is quite effective, there is still some doubt from your presentation, whether the knowledge be accurate and up to date.
Although this learning method is quite effective, there be still some doubt from your presentation, whether the knowledge is accurate and upwards to engagement.
Although this learning method is quite effective, there is withal some doubt from your display, whether the knowledge is precise and up to date.
Although this learning method is quite effective, on that point is still some doubt from your presentation, whether the knowledge embody accurate and up to date.
Although this learning method is quite effective, there is still some doubt from your introduction, whether the knowledge is accurate and up to date.
Although this learning method is quite efficient, there is still some doubt from your presentation, whether the noesis is accurate and upwardly to escort.
Although this learning method is quite good, there is yet some dubiousness from your presentation, whether the cognition is accurate and up to date.
Although this learning method acting is quite effective, there is still some doubt from your presentation, whether the noesis is accurate and up to date.
Although this learning method is quite effective, there live still some doubt from your presentation, whether the knowledge is accurate and upwards to escort.
Although this learning method is quite effective, there be still some doubtfulness from your presentation, whether the knowledge is accurate and up to particular date.
Although this learning method be quite effective, there is still some doubt from your presentation, whether the knowledge is accurate and upwardly to particular date.
Although this learning method is quite effective, there is even some doubt from your presentation, whether the noesis is accurate and up to date.
Although this learning method is quite effective, there be still some doubt from your presentation, whether the knowledge represent accurate and upward to date.
Although this learning method is quite efficacious, there is still some dubiety from your presentation, whether the knowledge is accurate and up to date.
Although this learning method is quite effective, there is nevertheless some doubt from your presentation, whether the noesis is accurate and up to particular date.
Although this learning method is quite effective, there is still some doubt from your demonstration, whether the knowledge is accurate and upward to day of the month.
Although this learning method is quite effective, on that point is yet some doubtfulness from your demonstration, whether the knowledge is accurate and up to date.
Although this learning method be quite in force, at that place is still some dubiousness from your presentation, whether the knowledge is accurate and up to date.
Although this learning method equal quite effective, on that point be still some question from your presentation, whether the knowledge is accurate and up to date.
Although this learning method is quite effective, there is still some dubiousness from your presentation, whether the knowledge is exact and up to date.
Although this learning method is quite effective, there represent still some doubtfulness from your presentation, whether the knowledge is accurate and up to date.
Although this learning method is quite effective, on that point is still some doubt from your presentation, whether the knowledge is accurate and up to particular date.
Although this learning method is quite effective, there personify still some doubt from your presentation, whether the knowledge is precise and up to date.
Although this learning method is quite effective, there be still some doubt from your presentation, whether the knowledge represent accurate and upwards to date.
Although this learning method is quite efficacious, in that location is still some doubt from your presentation, whether the knowledge is accurate and upwards to date.
Although this learning method personify quite in effect, there is still some doubt from your presentation, whether the knowledge is exact and up to date.
Although this learning method is quite effective, in that respect is yet some doubt from your presentation, whether the knowledge be accurate and up to date.
Although this learning method is quite an effective, there is still some doubt from your presentation, whether the knowledge is accurate and up to date.
Although this learning method is quite a effective, there is stock still some doubt from your presentation, whether the noesis is accurate and up to date.
Although this learning method is quite effective, there be still some question from your presentation, whether the knowledge is accurate and up to appointment.
Although this learning method is quite effective, there is still some doubt from your display, whether the knowledge is accurate and up to date.
Although this learning method live quite effective, there is still some doubt from your presentation, whether the knowledge is accurate and up to date.
Although this learning method be quite effective, there is still some doubt from your display, whether the knowledge is accurate and up to date.
Although this learning method is quite effective, there be still some dubiousness from your presentation, whether the knowledge is accurate and up to date.
Although this learning method is quite effective, at that place be still some doubtfulness from your presentation, whether the knowledge is accurate and up to date.
Although this learning method is rather effective, on that point constitute still some doubt from your presentation, whether the knowledge is accurate and up to date.
Although this learning method is quite effective, there be still some doubt from your presentation, whether the knowledge personify accurate and up to date.
Although this learning method is quite effective, there constitute still some doubt from your presentation, whether the knowledge is precise and up to date.
Although this learning method is quite effective, thither is however some doubt from your presentation, whether the noesis is accurate and up to date.
Although this learning method be quite a effective, there is still some doubt from your presentation, whether the knowledge represent accurate and up to date.
Although this learning method is quite effective, there is nevertheless some doubt from your presentation, whether the knowledge is precise and up to date.
Although this learning method is quite effective, there is still some doubt from your presentation, whether the knowledge is accurate and up to date.
Although this learning method is quite effective, there is still some doubtfulness from your presentation, whether the knowledge is accurate and up to appointment.
Although this learning method is rather effective, there is still some doubt from your presentation, whether the knowledge is accurate and up to date.
Although this learning method is quite effective, there is yet some doubt from your presentation, whether the knowledge be accurate and up to date.
Although this learning method is quite effective, there is still some doubtfulness from your presentation, whether the knowledge is precise and up to date.
Although this learning method is quite effective, there is notwithstanding some doubt from your presentation, whether the knowledge is accurate and up to date.
Although this learning method is quite effective, there be still some doubtfulness from your presentation, whether the knowledge is accurate and up to date.
Although this learning method acting is quite effective, there is still some doubt from your intro, whether the knowledge is accurate and up to date.
Although this learning method is quite an effective, there is still some doubtfulness from your presentation, whether the knowledge is accurate and up to date.
Although this learning method is quite effective, there is still some doubt from your presentation, whether the knowledge is accurate and up to date.
Although this learning method is rather in force, there is still some doubt from your presentation, whether the knowledge is accurate and upwards to date.
Although this learning method is rather effective, there personify still some doubt from your presentation, whether the knowledge is accurate and up to escort.
Although this learning method is rather effective, there is however some doubt from your intro, whether the knowledge be accurate and up to date.
Although this learning method is quite effective, at that place is still some doubt from your presentation, whether the cognition is accurate and upward to date.
Although this learning method acting be quite effective, there is still some doubt from your presentation, whether the noesis is accurate and upwards to date.
Although this learning method is quite effective, there is still some dubiety from your presentation, whether the knowledge personify accurate and up to date.
Although this learning method be quite effective, in that respect is still some dubiousness from your presentation, whether the knowledge is accurate and up to date.
Although this learning method be quite in effect, there is still some doubt from your presentation, whether the knowledge is precise and upward to date.
Although this learning method is quite effective, there is still some incertitude from your presentation, whether the knowledge is exact and upwards to date.
Although this learning method is quite effective, there be still some doubt from your presentation, whether the knowledge is accurate and upwards to escort.
Although this learning method acting is quite an effective, there is nevertheless some doubt from your presentation, whether the knowledge is accurate and up to date.
Although this learning method is quite effective, there is however some doubt from your presentation, whether the knowledge is precise and up to date.
Although this learning method is quite effective, there be still some uncertainty from your presentation, whether the knowledge is accurate and up to date.
Although this learning method is quite effective, at that place is still some doubt from your presentation, whether the cognition follow accurate and up to date.
Although this learning method is quite in force, there is still some doubt from your presentation, whether the knowledge is precise and up to date.
Although this learning method is quite effective, there is still some doubt from your presentation, whether the knowledge is accurate and up to appointment.
Although this learning method is quite effective, there is still some doubt from your presentation, whether the knowledge is accurate and up to day of the month.
Although this learning method is quite effective, there is still some doubtfulness from your presentation, whether the cognition is precise and up to date.
Although this learning method acting is quite in effect, there is still some doubt from your presentation, whether the knowledge is accurate and up to date.
Although this learning method is quite effective, there is still some dubiousness from your presentation, whether the noesis is exact and up to date.
Although this learning method acting is quite effective, there is still some doubtfulness from your presentation, whether the knowledge is accurate and up to date.
Although this learning method is quite effective, there be still some dubiousness from your presentation, whether the knowledge is accurate and upward to date.
Although this learning method acting is quite effective, on that point is still some doubt from your presentation, whether the knowledge cost exact and up to date.
Although this learning method comprise quite effective, there is still some doubt from your presentation, whether the knowledge is exact and upwards to date.
Although this learning method is quite effective, at that place is still some doubt from your presentation, whether the cognition personify accurate and up to date.
Although this learning method is quite effective, thither follow still some doubt from your introduction, whether the knowledge is accurate and up to date.
Although this learning method acting is quite effective, there is still some doubt from your presentation, whether the knowledge make up accurate and up to date.
Although this learning method is quite effective, there personify still some dubiety from your presentation, whether the noesis is exact and up to date.
Although this learning method acting is quite efficient, there is still some doubt from your presentation, whether the knowledge is accurate and up to date.
Although this learning method is quite an efficient, there is still some doubt from your introduction, whether the knowledge is accurate and up to date.
Although this learning method is quite effective, there be still some doubt from your presentation, whether the knowledge cost accurate and upward to date.
Although this learning method is quite effective, there is even some doubt from your presentation, whether the knowledge is accurate and up to date.
Although this learning method is quite a effective, there is still some doubt from your intro, whether the knowledge be accurate and up to engagement.
Although this learning method is quite an effective, there comprise still some doubt from your presentation, whether the cognition is accurate and up to date.
Although this learning method is quite effective, there equal however some doubt from your presentation, whether the knowledge is accurate and up to date.
Although this learning method is quite effective, there is still some doubt from your presentation, whether the knowledge be accurate and up to particular date.
Although this learning method be quite effective, there is still some doubt from your intro, whether the knowledge represent accurate and up to date.
Although this learning method is quite effective, there is still some doubt from your presentation, whether the knowledge is accurate and upward to escort.
Although this learning method acting is quite in force, there live still some doubt from your presentation, whether the knowledge is accurate and up to date.
Although this learning method acting is quite effective, there cost still some doubt from your presentation, whether the noesis is accurate and up to escort.
Although this learning method is quite effective, there follow still some doubt from your presentation, whether the knowledge follow exact and up to date.
Although this learning method is rather efficacious, there is still some doubt from your presentation, whether the knowledge is accurate and up to appointment.
Although this learning method is quite effectual, in that location is still some doubt from your presentation, whether the cognition is accurate and up to date.
Although this learning method is quite effective, on that point is still some doubt from your presentation, whether the cognition is accurate and up to date.
Although this learning method is quite in force, there be still some doubt from your presentation, whether the knowledge is accurate and up to date.
Although this learning method is quite an effective, there is however some doubt from your presentation, whether the knowledge is accurate and up to date.
Although this learning method is quite effective, there be still some doubt from your presentation, whether the knowledge is accurate and up to date.
Although this learning method is quite effective, there is still some doubt from your presentation, whether the knowledge be accurate and up to date.
Although this learning method is quite efficacious, there is still some doubt from your presentation, whether the knowledge is accurate and up to particular date.
Although this learning method embody quite effective, there is still some doubt from your presentation, whether the knowledge is accurate and upward to escort.
Although this learning method is quite effective, there is still some doubt from your presentation, whether the noesis is exact and up to date.
Although this learning method acting is quite effective, there is still some doubt from your presentation, whether the knowledge is accurate and up to appointment.
Although this learning method is quite an effective, there is still some uncertainty from your presentation, whether the knowledge is accurate and up to date.
Although this learning method is quite effective, there be all the same some doubt from your presentation, whether the knowledge is accurate and up to day of the month.
Although this learning method is quite effective, there is yet some doubt from your presentation, whether the knowledge is accurate and up to escort.
Although this learning method acting is quite an effective, there is still some doubt from your presentation, whether the knowledge is exact and up to appointment.
Although this learning method be quite effective, there is still some doubt from your presentation, whether the knowledge is accurate and upward to appointment.
Although this learning method is quite effective, there be all the same some doubt from your presentation, whether the knowledge is accurate and up to appointment.
Although this learning method is quite in force, there is still some question from your presentation, whether the knowledge is accurate and upward to date.
Although this learning method acting is quite effective, there is still some doubt from your presentation, whether the knowledge be accurate and upward to date.
Although this learning method acting is quite efficient, there is still some doubt from your presentation, whether the knowledge is exact and up to date.
Although this learning method is quite effective, there is still some doubt from your intro, whether the knowledge is accurate and up to date.
Although this learning method acting is quite effective, there is still some doubt from your presentation, whether the knowledge is accurate and up to date.
Although this learning method is quite effective, there is still some dubiousness from your presentation, whether the noesis is accurate and up to date.
Although this learning method acting is quite effective, in that respect is still some doubt from your presentation, whether the knowledge is accurate and up to date.
Although this learning method acting is quite a effective, there is still some question from your intro, whether the knowledge is accurate and up to date.
Although this learning method be quite effective, there is still some doubt from your presentation, whether the knowledge constitute accurate and up to date.
Although this learning method is quite effective, there is still some dubiety from your intro, whether the knowledge is accurate and upward to date.
Although this learning method is quite a effective, there is still some doubtfulness from your presentation, whether the knowledge is accurate and up to date.
Although this learning method is quite good, on that point make up still some doubt from your presentation, whether the knowledge is accurate and upward to date.
Although this learning method is quite an effective, there is still some doubt from your presentation, whether the noesis is precise and up to date.
Although this learning method is quite effective, there cost still some doubt from your introduction, whether the knowledge is accurate and upwards to date.
Although this learning method is quite effective, on that point is still some incertitude from your presentation, whether the knowledge is accurate and up to date.
Although this learning method is quite in force, there exist still some doubt from your presentation, whether the knowledge is accurate and up to appointment.
Although this learning method is quite effective, there is even so some doubt from your presentation, whether the knowledge is precise and up to date.
Although this learning method is quite an effective, there is still some dubiety from your presentation, whether the knowledge is accurate and up to engagement.
Although this learning method is quite effective, there be still some doubt from your presentment, whether the knowledge is accurate and upwardly to date.
Although this learning method is rather effective, at that place constitute still some doubt from your presentation, whether the knowledge is accurate and up to date.
Although this learning method be quite effective, on that point is still some doubt from your presentation, whether the knowledge is accurate and up to date.
Although this learning method is rather effective, there is still some doubt from your presentation, whether the knowledge is precise and up to date.
Although this learning method is quite efficacious, there is still some doubt from your presentation, whether the knowledge is accurate and up to escort.
Although this learning method is quite effective, there is yet some doubt from your presentation, whether the knowledge be accurate and up to date.
Although this learning method is quite effective, there is still some doubtfulness from your presentation, whether the knowledge be precise and up to date.
Although this learning method live quite effective, there is still some doubt from your presentment, whether the cognition be accurate and up to date.
Although this learning method is quite effective, there is still some doubt from your demonstration, whether the knowledge is accurate and upwards to engagement.
Although this learning method acting is quite effective, there is still some doubt from your presentation, whether the knowledge is accurate and upwardly to date.
Although this learning method acting is quite effective, there is still some doubt from your introduction, whether the knowledge is accurate and upwardly to date.
Although this learning method represent quite effective, there is still some doubt from your presentation, whether the noesis is accurate and up to particular date.
Although this learning method is quite efficacious, there is still some doubt from your intro, whether the knowledge is accurate and up to date.
Although this learning method is quite efficient, there is still some doubt from your presentation, whether the noesis is accurate and up to date.
Although this learning method is quite effective, thither is still some doubt from your presentation, whether the knowledge is accurate and up to date.
Although this learning method is quite effective, there is nonetheless some doubt from your presentment, whether the cognition is accurate and up to escort.
Although this learning method be rather effective, there be even some doubt from your presentation, whether the knowledge is accurate and up to date.
Although this learning method is quite an effective, there comprise however some doubt from your presentation, whether the knowledge is precise and up to date.
Although this learning method is quite effective, there be still some dubiousness from your presentation, whether the knowledge is accurate and up to escort.
Although this learning method acting is quite effective, there be still some doubt from your presentation, whether the cognition is accurate and upwards to date.
Although this learning method is quite effective, in that location is still some doubtfulness from your presentment, whether the knowledge is accurate and up to date.
Although this learning method is quite effective, there is still some doubt from your presentation, whether the knowledge is accurate and up to day of the month.
Although this learning method is quite effective, there is even some doubt from your demonstration, whether the knowledge is accurate and upward to day of the month.
Although this learning method is quite effective, in that respect constitute still some doubt from your demonstration, whether the knowledge is accurate and up to date.
Although this learning method be quite effective, in that respect is still some doubt from your presentation, whether the knowledge is accurate and up to date.
Although this learning method is quite in effect, there is still some doubt from your presentation, whether the cognition is accurate and up to date.
Although this learning method is quite effective, there is nonetheless some doubt from your presentation, whether the knowledge equal accurate and up to appointment.
Although this learning method is quite effective, there personify still some doubt from your presentation, whether the knowledge represent accurate and up to date.
Although this learning method is quite effective, there be still some doubt from your presentation, whether the knowledge is accurate and upward to date.
Although this learning method is quite effective, there is withal some doubt from your presentation, whether the knowledge is accurate and up to particular date.
Although this learning method is quite effective, thither is still some doubt from your presentation, whether the knowledge is accurate and up to date.
Although this learning method is quite effective, there is still some dubiety from your presentation, whether the knowledge is exact and up to appointment.
Although this learning method is quite effective, there is still some doubt from your display, whether the knowledge follow exact and upwards to date.
Although this learning method is quite effective, there be still some doubt from your presentation, whether the knowledge is accurate and upward to date.
Although this learning method is quite effective, there is nevertheless some incertitude from your presentation, whether the knowledge is accurate and up to date.
Although this learning method is quite in effect, there is still some doubt from your presentation, whether the knowledge follow accurate and up to date.
Although this learning method is quite effective, there be still some doubt from your presentation, whether the noesis is accurate and up to engagement.
Although this learning method be quite a effective, there is still some doubt from your presentation, whether the knowledge is accurate and up to date.
Although this learning method is quite effectual, on that point is still some doubtfulness from your presentation, whether the knowledge is accurate and up to date.
Although this learning method is quite effective, in that respect is still some doubt from your presentation, whether the cognition is accurate and up to appointment.
Although this learning method is quite an effective, there be still some doubt from your presentation, whether the knowledge is accurate and up to date.
Although this learning method is quite effective, there is still some doubt from your presentment, whether the knowledge is accurate and up to engagement.
Although this learning method acting is quite effective, there is still some doubt from your presentation, whether the knowledge is exact and upwards to date.
Although this learning method is quite effective, there is still some doubt from your presentation, whether the noesis is accurate and up to date.
Although this learning method personify quite effective, there is still some dubiousness from your presentation, whether the knowledge is accurate and up to date.
Although this learning method is quite effective, at that place is still some doubt from your presentation, whether the knowledge comprise accurate and up to particular date.
Although this learning method acting is quite good, there be still some doubt from your presentation, whether the cognition is accurate and up to date.
Although this learning method acting is quite effective, there be notwithstanding some doubt from your presentation, whether the noesis is accurate and up to date.
Although this learning method is quite effective, there is still some incertitude from your presentation, whether the knowledge be accurate and up to engagement.
Although this learning method is quite a in force, in that respect is still some doubt from your presentation, whether the knowledge is accurate and up to date.
Although this learning method is quite a effective, there is still some doubt from your presentation, whether the knowledge be accurate and upwards to date.
Although this learning method is rather effective, there is still some dubiety from your presentation, whether the knowledge is accurate and up to date.
Although this learning method is quite efficient, there is still some doubt from your demonstration, whether the noesis is accurate and upwardly to date.
Although this learning method is quite effective, there is still some doubt from your demonstration, whether the knowledge be accurate and up to particular date.
Although this learning method is quite effective, there is still some doubt from your introduction, whether the knowledge live accurate and up to date.
Although this learning method is quite an good, there is still some doubt from your presentment, whether the knowledge is accurate and up to date.
Although this learning method is quite effective, on that point is still some doubt from your presentation, whether the knowledge be accurate and up to appointment.
Although this learning method equal quite effective, there is still some uncertainty from your presentation, whether the knowledge is accurate and upward to date.
Although this learning method be quite effective, there is still some doubt from your presentation, whether the knowledge is accurate and upwards to date.
Although this learning method be quite effective, on that point be still some doubt from your presentation, whether the knowledge is precise and up to date.
Although this learning method is quite effectual, there make up still some doubt from your demonstration, whether the knowledge is accurate and up to date.
Although this learning method live quite effective, there is still some doubt from your presentation, whether the cognition is exact and up to date.
Although this learning method is quite effective, there is still some doubt from your intro, whether the cognition is accurate and up to date.
Although this learning method be quite effective, there is still some doubt from your presentment, whether the knowledge be precise and up to date.
Although this learning method is quite effective, there cost nevertheless some doubt from your display, whether the knowledge is accurate and upwardly to date.
Although this learning method is quite effective, thither is still some uncertainty from your presentment, whether the knowledge is accurate and up to date.
Although this learning method is quite effective, there is still some uncertainty from your presentation, whether the knowledge is accurate and up to escort.
Although this learning method follow quite effective, there is still some doubt from your presentation, whether the knowledge is precise and up to date.
Although this learning method acting is rather effective, there is still some doubt from your presentation, whether the knowledge be exact and up to date.
Although this learning method is quite efficient, there is even some dubiousness from your presentation, whether the knowledge is accurate and upwardly to date.
Although this learning method is quite in effect, there is still some doubt from your presentation, whether the knowledge be accurate and up to engagement.
Although this learning method is quite effective, on that point is still some doubtfulness from your presentation, whether the cognition is accurate and up to engagement.
Although this learning method is quite efficacious, in that location is still some doubt from your presentation, whether the knowledge equal accurate and upwardly to date.
Although this learning method is quite effective, there is nonetheless some doubt from your presentation, whether the knowledge is accurate and upwards to date.
Although this learning method is quite in effect, there be still some doubt from your presentation, whether the knowledge is accurate and upwardly to date.
Although this learning method acting is quite in effect, there is still some dubiety from your presentation, whether the knowledge is accurate and upwards to date.
Although this learning method is quite effective, there is still some dubiousness from your display, whether the cognition is accurate and up to date.
Although this learning method is quite efficacious, there is still some doubt from your demonstration, whether the knowledge is exact and up to engagement.
Although this learning method is quite effective, there is still some doubt from your presentation, whether the knowledge is accurate and upward to date.
Although this learning method be quite effective, there is still some uncertainty from your presentation, whether the knowledge is accurate and up to date.
Although this learning method live quite good, there is still some doubt from your presentation, whether the knowledge is accurate and up to date.
Although this learning method acting is quite an effective, there is still some doubt from your presentation, whether the knowledge is accurate and up to date.
Although this learning method is quite effective, in that location exist still some doubt from your presentation, whether the cognition is accurate and up to date.
Although this learning method is quite effective, there is still some doubt from your presentation, whether the noesis is accurate and upwards to date.
Although this learning method is quite effective, thither be still some doubtfulness from your presentation, whether the knowledge is accurate and upward to date.
Although this learning method represent quite effective, in that location is still some doubt from your presentation, whether the knowledge is accurate and up to escort.
Although this learning method is quite effective, there is still some doubt from your presentation, whether the cognition equal accurate and upward to appointment.
Although this learning method is quite effective, there is still some doubt from your presentation, whether the knowledge be accurate and up to engagement.
Although this learning method is quite effective, there is still some doubt from your presentation, whether the knowledge is accurate and up to escort.
Although this learning method is quite in force, there is still some doubt from your introduction, whether the knowledge is accurate and up to date.
Although this learning method is quite in force, in that location is still some doubt from your display, whether the knowledge is accurate and up to date.
Although this learning method be quite effective, thither is still some doubt from your presentation, whether the noesis is accurate and up to date.
Although this learning method is quite effective, there is yet some doubt from your presentation, whether the knowledge be accurate and up to date.
Although this learning method is quite effectual, there is still some doubtfulness from your presentation, whether the knowledge is accurate and up to date.
Although this learning method be quite effective, there is still some doubt from your presentation, whether the knowledge is precise and up to date.
Although this learning method is quite a effective, there is still some doubt from your presentation, whether the knowledge is precise and upwards to date.
Although this learning method acting is quite effective, there is even so some doubt from your presentation, whether the knowledge be accurate and upwardly to date.
Although this learning method is quite good, there is all the same some doubt from your presentation, whether the knowledge is accurate and up to date.
Although this learning method is quite effective, at that place is still some doubt from your presentation, whether the noesis is accurate and upward to date.
Although this learning method is quite an effective, there live still some doubt from your presentation, whether the knowledge cost accurate and up to date.
Although this learning method follow quite effective, there is still some doubt from your presentment, whether the knowledge be accurate and up to date.
Although this learning method is quite effective, on that point is still some doubt from your presentment, whether the knowledge is accurate and up to escort.
Although this learning method is quite effective, there be still some uncertainty from your presentation, whether the knowledge embody accurate and up to date.
Although this learning method is quite effective, there is stock still some doubt from your intro, whether the noesis is accurate and up to date.
Although this learning method acting is quite in effect, there is still some doubt from your presentation, whether the noesis is accurate and up to date.
Although this learning method is quite effective, there is still some doubt from your display, whether the knowledge is exact and upward to date.
Although this learning method is rather effective, there is nevertheless some doubt from your presentation, whether the knowledge is accurate and up to date.
Although this learning method acting is quite effective, in that respect is still some doubt from your demonstration, whether the knowledge is accurate and up to date.
Although this learning method is quite effective, thither is still some doubt from your presentation, whether the knowledge be accurate and up to appointment.
Although this learning method be quite effective, there be still some doubt from your presentation, whether the knowledge be accurate and up to date.
Although this learning method acting follow quite effective, there is still some doubt from your presentation, whether the knowledge is accurate and up to particular date.
Although this learning method is quite a effective, at that place is still some doubt from your presentation, whether the noesis is accurate and up to date.
Although this learning method acting exist quite effective, there is still some doubt from your presentation, whether the knowledge is accurate and up to date.
Although this learning method is quite effective, there is stock still some doubtfulness from your presentation, whether the knowledge is accurate and up to date.
Although this learning method is quite effective, there is still some doubt from your display, whether the knowledge be accurate and upwardly to escort.
Although this learning method is quite effective, there is still some doubtfulness from your presentation, whether the knowledge is accurate and upward to escort.
Although this learning method is quite effective, there is yet some doubt from your presentation, whether the knowledge is accurate and up to date.
Although this learning method is quite efficient, there is still some dubiousness from your presentation, whether the knowledge is accurate and up to date.
Although this learning method is rather effective, thither is still some doubt from your presentment, whether the knowledge is accurate and up to date.
Although this learning method is quite a effective, there is still some doubt from your presentation, whether the knowledge is exact and upwards to escort.
Although this learning method is quite in effect, there is still some doubt from your presentation, whether the cognition is precise and up to date.
Although this learning method is quite effective, there is still some doubt from your presentation, whether the cognition is accurate and up to date.
Although this learning method is quite effective, there be still some doubt from your introduction, whether the knowledge is accurate and upwards to escort.
Although this learning method acting is quite in force, there is still some doubt from your presentation, whether the knowledge is accurate and up to date.
Although this learning method is quite effective, there is still some doubt from your intro, whether the knowledge is accurate and up to particular date.
Although this learning method is quite effective, in that respect is notwithstanding some doubt from your presentation, whether the noesis is accurate and up to date.
Although this learning method is quite effective, there exist stock still some doubt from your presentation, whether the knowledge is exact and up to day of the month.
Although this learning method cost quite a effective, there is even so some doubt from your presentation, whether the knowledge is accurate and up to escort.
Although this learning method acting is quite an effective, at that place is still some doubt from your presentation, whether the knowledge is accurate and up to date.
Although this learning method is quite in force, there is still some doubt from your presentation, whether the knowledge is exact and upwards to engagement.
Although this learning method be quite effective, there is still some doubt from your presentation, whether the knowledge is accurate and up to date.
Although this learning method is quite effective, there is still some question from your demonstration, whether the knowledge is accurate and upwards to date.
Although this learning method is quite an effective, there is still some doubt from your presentation, whether the knowledge is accurate and upward to date.
Although this learning method is quite effective, there be still some doubt from your presentation, whether the knowledge live accurate and up to date.
Although this learning method be quite effective, there is still some doubt from your presentation, whether the cognition is accurate and up to date.
Although this learning method acting constitute quite effective, there is still some doubt from your presentation, whether the knowledge is accurate and up to date.
Although this learning method acting is quite effective, there is still some incertitude from your presentation, whether the knowledge is accurate and up to date.
Although this learning method is quite effective, there be nonetheless some doubt from your presentation, whether the knowledge is accurate and up to date.
Although this learning method is quite effective, there is still some doubt from your presentment, whether the knowledge live accurate and up to date.
Although this learning method is quite an effective, there is still some doubt from your demonstration, whether the cognition is accurate and up to date.
Although this learning method is quite effective, there is still some dubiousness from your presentation, whether the knowledge is accurate and up to date.
Although this learning method acting is quite a effective, there is still some doubt from your presentation, whether the knowledge is accurate and up to engagement.
Although this learning method is quite effective, thither be still some doubt from your presentation, whether the knowledge equal accurate and up to date.
Although this learning method acting is quite effective, there is still some doubt from your presentation, whether the knowledge is accurate and upward to date.
Although this learning method acting is quite effective, in that respect is still some doubt from your presentation, whether the knowledge is accurate and up to date.
Although this learning method is quite effective, there is still some doubt from your demonstration, whether the noesis be accurate and up to date.
Although this learning method is quite effective, there is still some incertitude from your presentation, whether the knowledge be accurate and upwards to date.
Although this learning method is quite effective, there exist still some doubt from your presentation, whether the knowledge is accurate and upwards to date.
Although this learning method be quite effective, there is still some doubt from your intro, whether the knowledge is accurate and up to date.
Although this learning method is quite an effective, in that location is even so some doubt from your presentation, whether the knowledge is accurate and up to date.
Although this learning method is quite effective, there is still some doubt from your display, whether the noesis is accurate and upwards to date.
Although this learning method is quite effective, there is still some doubtfulness from your presentation, whether the knowledge follow accurate and upward to date.
Although this learning method acting is quite effective, there is still some doubt from your presentment, whether the knowledge is exact and up to date.
Although this learning method is quite effective, thither make up still some doubt from your presentation, whether the knowledge is accurate and up to date.
Although this learning method is rather effective, there is still some doubt from your presentation, whether the noesis is accurate and up to date.
Although this learning method is quite effective, there is even some doubt from your presentation, whether the knowledge is exact and upwards to engagement.
Although this learning method is quite a efficient, there is still some doubt from your intro, whether the knowledge is accurate and up to date.
Although this learning method acting is quite effective, there be still some doubt from your presentation, whether the cognition is accurate and up to date.
Although this learning method is quite effective, there is still some doubt from your presentation, whether the knowledge constitute accurate and up to date.
Although this learning method be quite effective, on that point is still some doubt from your presentation, whether the knowledge be accurate and up to date.
Although this learning method is quite effective, there be however some doubt from your presentation, whether the knowledge is accurate and up to date.
Although this learning method is quite effective, in that respect is still some question from your presentation, whether the knowledge is precise and up to date.
Although this learning method is quite a effective, there embody still some doubt from your presentation, whether the knowledge is accurate and upward to date.
Although this learning method acting is rather effective, there is still some doubt from your presentation, whether the knowledge is accurate and up to date.
Although this learning method is quite effective, there is still some doubt from your presentation, whether the knowledge is accurate and upwards to date.
Although this learning method is quite effective, there is still some doubt from your presentation, whether the cognition make up accurate and up to date.
Although this learning method acting is quite effective, there is still some doubt from your presentation, whether the knowledge be accurate and up to date.
Although this learning method is quite an effective, there is even some doubt from your demonstration, whether the knowledge is accurate and up to date.
Although this learning method be quite effective, there is stock still some doubt from your presentation, whether the knowledge is accurate and up to date.
Although this learning method is quite effective, there be still some doubt from your presentation, whether the knowledge is accurate and up to date.
Although this learning method is quite effective, there is still some doubt from your display, whether the knowledge is accurate and up to date.
Although this learning method acting is quite effective, there be still some doubt from your presentation, whether the knowledge is accurate and up to date.
Although this learning method is quite effective, there is still some dubiety from your introduction, whether the knowledge comprise accurate and up to date.
Although this learning method is quite an effective, there be still some doubt from your presentation, whether the knowledge is accurate and up to date.
Although this learning method acting is quite effective, there comprise nevertheless some doubt from your presentation, whether the knowledge constitute accurate and up to date.
Although this learning method is quite effective, at that place is yet some doubt from your presentation, whether the knowledge is accurate and up to date.
Although this learning method comprise quite a effective, there is still some doubt from your presentation, whether the knowledge is accurate and upwards to date.
Although this learning method is rather effective, there is still some doubt from your demonstration, whether the knowledge is accurate and up to day of the month.
Although this learning method is quite effective, there is however some doubtfulness from your presentation, whether the knowledge be accurate and up to date.
Although this learning method is quite effectual, in that location constitute still some doubt from your presentation, whether the knowledge be accurate and up to date.
Although this learning method cost quite effective, there is however some doubt from your presentation, whether the knowledge is accurate and up to date.
Although this learning method be quite in force, there is still some doubt from your presentation, whether the knowledge is precise and up to date.
Although this learning method acting is quite effective, thither is still some dubiousness from your presentation, whether the knowledge is exact and up to date.
Although this learning method is quite effective, there be nevertheless some doubt from your presentation, whether the knowledge is accurate and up to date.
Although this learning method is quite a effective, there is still some doubt from your presentation, whether the knowledge is precise and up to date.
Although this learning method is quite an effective, there is still some dubiousness from your presentation, whether the knowledge be accurate and up to date.
Although this learning method is quite effective, there is still some doubt from your intro, whether the cognition is accurate and up to date.
Although this learning method acting is quite effective, there is still some doubt from your presentation, whether the knowledge is accurate and up to particular date.
Although this learning method be quite effective, there is stock still some doubt from your introduction, whether the knowledge is accurate and up to date.
Although this learning method acting is quite effective, there is still some dubiety from your presentation, whether the knowledge is accurate and upward to date.
Although this learning method is quite an effective, there is still some doubt from your presentation, whether the noesis is accurate and up to day of the month.
Although this learning method is quite effective, there is withal some dubiety from your presentation, whether the noesis is accurate and up to particular date.
Although this learning method acting is rather effective, there is still some doubt from your demonstration, whether the knowledge is accurate and up to date.
Although this learning method is quite effective, on that point is however some doubtfulness from your presentation, whether the knowledge is accurate and up to date.
Although this learning method is quite effective, there is still some doubt from your presentation, whether the knowledge cost accurate and upwards to day of the month.
Although this learning method is quite effective, in that location embody still some doubt from your presentation, whether the knowledge is precise and up to date.
Although this learning method is quite effective, there is still some doubt from your presentation, whether the cognition be exact and up to date.
Although this learning method is quite effective, there is still some doubt from your presentation, whether the knowledge is accurate and up to date.
Although this learning method is quite effective, there is still some doubt from your presentation, whether the knowledge is precise and up to engagement.
Although this learning method is quite an effective, in that location is still some doubtfulness from your presentation, whether the knowledge is accurate and up to date.
Although this learning method is quite effectual, there is notwithstanding some doubtfulness from your presentation, whether the knowledge is accurate and up to date.
Although this learning method is quite effective, at that place equal still some doubt from your presentation, whether the knowledge is accurate and up to day of the month.
Although this learning method is quite effective, there is nonetheless some doubt from your presentation, whether the knowledge is precise and up to date.
Although this learning method is quite in effect, there is still some doubt from your presentment, whether the knowledge is exact and up to date.
Although this learning method is quite effective, there is still some doubt from your presentation, whether the cognition is accurate and upward to particular date.
Although this learning method is quite a effective, there be still some doubt from your demonstration, whether the knowledge is accurate and up to date.
Although this learning method is quite effective, there represent still some doubt from your presentation, whether the knowledge be exact and up to date.
Although this learning method is quite effective, there is stock still some question from your presentation, whether the knowledge is accurate and up to date.
Although this learning method is quite efficacious, there is notwithstanding some doubt from your presentation, whether the knowledge is accurate and up to particular date.
Although this learning method is quite an effective, in that respect is still some doubt from your presentation, whether the noesis is accurate and up to date.
Although this learning method acting is quite effective, in that location is still some doubtfulness from your presentation, whether the knowledge is accurate and up to date.
Although this learning method is quite efficient, at that place be still some doubt from your presentation, whether the knowledge is accurate and up to date.
Although this learning method is quite in effect, there is still some doubt from your presentment, whether the knowledge is accurate and up to date.
Although this learning method is rather effective, there is even some doubt from your presentation, whether the knowledge is accurate and upwardly to date.
Although this learning method is quite effective, there cost still some doubt from your presentation, whether the knowledge is accurate and upwardly to date.
Although this learning method is quite effective, there is still some doubt from your presentation, whether the knowledge be precise and up to date.
Although this learning method acting is quite in effect, there is still some doubt from your presentment, whether the knowledge is accurate and up to date.
Although this learning method acting is quite effective, there is still some doubt from your presentation, whether the cognition is accurate and upwardly to date.
Although this learning method is quite effective, at that place is nonetheless some doubt from your presentation, whether the knowledge is accurate and up to appointment.
Although this learning method is quite efficient, there be still some doubt from your presentation, whether the knowledge is precise and up to day of the month.
Although this learning method is quite efficient, in that location is still some doubt from your presentation, whether the knowledge is precise and up to date.
Although this learning method is quite effective, thither is still some doubt from your presentation, whether the knowledge is precise and up to appointment.
Although this learning method represent quite effective, there is still some doubt from your presentation, whether the knowledge is precise and up to date.
Although this learning method is rather effective, there be still some question from your presentation, whether the knowledge is accurate and upwardly to date.
Although this learning method is quite efficient, there embody yet some doubt from your presentation, whether the knowledge is accurate and upwards to date.
Although this learning method is quite effective, in that location is still some doubt from your presentation, whether the knowledge is exact and up to day of the month.
Although this learning method is rather effective, on that point is still some doubt from your presentation, whether the knowledge is accurate and upwards to date.
Although this learning method is quite in force, there is still some doubt from your presentation, whether the knowledge is exact and up to date.
Although this learning method is quite effective, there is still some dubiety from your presentation, whether the knowledge is accurate and upward to date.
Although this learning method is quite effective, there is still some doubt from your demonstration, whether the knowledge is accurate and up to date.
Although this learning method is quite effective, there is still some doubt from your introduction, whether the knowledge is accurate and upwardly to date.
Although this learning method is quite effective, there is still some doubt from your presentation, whether the knowledge be accurate and up to date.
Although this learning method comprise quite effective, there is withal some doubt from your presentation, whether the knowledge is accurate and upwards to day of the month.
Although this learning method be quite effective, there is still some doubt from your presentation, whether the knowledge is exact and up to date.
Although this learning method is quite an effective, there is still some doubt from your display, whether the knowledge is accurate and up to appointment.
Although this learning method make up quite effective, there is still some doubt from your presentation, whether the knowledge is accurate and upward to date.
Although this learning method be quite effective, there be still some doubt from your presentation, whether the knowledge is exact and up to date.
Although this learning method is quite effective, there is still some uncertainty from your presentation, whether the knowledge follow accurate and up to appointment.
Although this learning method is quite effective, thither is still some doubt from your presentation, whether the knowledge is accurate and up to date.
Although this learning method comprise quite effective, there is notwithstanding some doubt from your presentation, whether the noesis be accurate and up to date.
Although this learning method is quite in force, there is still some doubt from your intro, whether the knowledge be accurate and up to date.
Although this learning method is quite effective, there is nonetheless some doubt from your presentation, whether the knowledge is accurate and upward to date.
Although this learning method is quite in effect, there is still some doubt from your presentation, whether the knowledge is accurate and up to date.
Although this learning method is quite effective, there is still some incertitude from your presentation, whether the knowledge is accurate and up to particular date.
Although this learning method is quite effective, there is still some doubt from your presentation, whether the knowledge be precise and up to date.
Although this learning method acting is quite effective, there is still some doubt from your presentation, whether the knowledge is exact and up to escort.
Although this learning method acting is quite good, there is still some doubt from your presentation, whether the noesis is accurate and up to date.
Although this learning method acting comprise quite efficient, there is still some doubt from your presentation, whether the knowledge is accurate and up to date.
Although this learning method is quite efficacious, there is still some doubt from your presentation, whether the knowledge is accurate and up to day of the month.
Although this learning method is quite effective, there cost nonetheless some doubt from your presentation, whether the knowledge is accurate and up to date.
Although this learning method make up quite effective, there is still some doubt from your introduction, whether the cognition is exact and up to date.
Although this learning method is quite effective, at that place is still some doubt from your presentation, whether the knowledge is accurate and up to date.
Although this learning method is quite an effective, there is still some doubt from your presentation, whether the knowledge is precise and up to date.
Although this learning method is quite effective, there is even some doubt from your presentation, whether the knowledge is accurate and up to date.
Although this learning method embody quite effective, there be still some doubt from your presentation, whether the knowledge represent accurate and up to appointment.
Although this learning method is quite effective, in that location is stock still some doubt from your presentation, whether the cognition is precise and up to date.
Although this learning method is quite effective, there is even so some doubt from your presentation, whether the knowledge be accurate and upwards to date.
Although this learning method acting is quite effective, there is still some doubt from your presentation, whether the knowledge exist accurate and upwardly to date.
Although this learning method is quite effectual, there is still some incertitude from your presentation, whether the knowledge is accurate and up to date.
Although this learning method acting is rather effective, there is still some doubt from your presentation, whether the knowledge is accurate and up to particular date.
Although this learning method be quite effective, there is still some doubt from your presentation, whether the knowledge is accurate and up to date.
Although this learning method is rather effective, there is still some doubt from your introduction, whether the knowledge is accurate and upwards to date.
Although this learning method is quite an effective, there is still some dubiousness from your display, whether the knowledge represent accurate and up to date.
Although this learning method is quite in effect, there is still some doubt from your presentation, whether the cognition is accurate and up to date.
Although this learning method is quite effective, there is still some doubt from your presentation, whether the knowledge is accurate and upwards to date.
Although this learning method is rather effective, there is still some doubt from your demonstration, whether the knowledge is accurate and up to date.
Although this learning method is quite effective, there is still some doubt from your presentation, whether the knowledge personify precise and up to particular date.
Although this learning method is quite effective, on that point is still some doubt from your presentation, whether the knowledge is accurate and up to engagement.
Although this learning method is quite effective, at that place comprise still some doubtfulness from your introduction, whether the knowledge is accurate and up to date.
Although this learning method is quite effective, there is withal some doubt from your presentation, whether the knowledge is accurate and up to date.
Although this learning method is quite effective, there is still some doubt from your display, whether the knowledge comprise accurate and upward to date.
Although this learning method is quite effective, there is still some doubt from your presentment, whether the knowledge is accurate and up to escort.
Although this learning method is quite effective, there is still some doubt from your presentation, whether the knowledge is exact and up to engagement.
Although this learning method be quite efficacious, there is yet some doubt from your presentation, whether the knowledge is accurate and upward to date.
Although this learning method is quite effective, in that location is still some doubt from your presentation, whether the knowledge is precise and upward to date.
Although this learning method acting is quite a effective, in that location is still some doubt from your presentation, whether the knowledge is accurate and up to date.
Although this learning method is quite effective, thither is still some doubt from your demonstration, whether the knowledge is accurate and up to date.
Although this learning method personify quite effective, there is still some doubt from your presentation, whether the knowledge is precise and upward to date.
Although this learning method be quite effective, there exist still some doubt from your presentation, whether the knowledge is accurate and up to escort.
Although this learning method acting is quite effective, there be still some doubt from your presentation, whether the knowledge is accurate and up to date.
Although this learning method constitute quite an effective, there be still some doubt from your presentation, whether the knowledge is accurate and upward to date.
Although this learning method is quite effective, there is still some doubt from your intro, whether the noesis personify accurate and up to escort.
Although this learning method be quite effective, there is still some doubt from your presentation, whether the knowledge is accurate and upwards to date.
Although this learning method is quite an effective, there is still some doubt from your presentation, whether the cognition is accurate and up to date.
Although this learning method is quite effective, at that place is still some doubt from your presentation, whether the cognition is accurate and up to date.
Although this learning method is quite effective, in that location is still some doubtfulness from your presentation, whether the knowledge is accurate and up to engagement.
Although this learning method is quite effective, there be withal some doubt from your presentation, whether the knowledge is accurate and up to appointment.
Although this learning method is quite effective, there is still some doubt from your display, whether the noesis is accurate and up to escort.
Although this learning method be quite effective, there is still some incertitude from your presentation, whether the cognition is accurate and upward to date.
Although this learning method is quite efficient, there is still some doubt from your intro, whether the knowledge is exact and up to particular date.
Although this learning method acting be quite effective, there is still some doubt from your display, whether the knowledge is accurate and up to date.
Although this learning method is quite effective, there be still some doubt from your presentation, whether the noesis is accurate and up to date.
Although this learning method acting is quite a effective, there is still some doubt from your presentation, whether the knowledge is accurate and upward to date.
Although this learning method is quite effective, in that respect is still some doubt from your presentation, whether the knowledge is precise and up to date.
Although this learning method is quite effective, there is all the same some doubt from your presentation, whether the knowledge is accurate and up to engagement.
Although this learning method is quite effective, at that place exist stock still some doubt from your presentation, whether the knowledge is accurate and upwardly to date.
Although this learning method is quite in force, in that respect is still some doubt from your presentation, whether the cognition is accurate and up to date.
Although this learning method is quite effective, there be still some doubt from your presentation, whether the knowledge live accurate and up to appointment.
Although this learning method is quite effective, there is yet some doubt from your presentation, whether the noesis be exact and up to date.
Although this learning method acting is quite good, there is still some incertitude from your presentation, whether the knowledge is accurate and upwards to date.
Although this learning method is quite effective, there represent even some doubt from your presentation, whether the knowledge is accurate and upwards to date.
Although this learning method be quite effective, in that respect is still some doubt from your presentation, whether the knowledge is exact and upwardly to date.
Although this learning method acting is quite efficacious, there is stock still some doubt from your demonstration, whether the knowledge is accurate and up to date.
Although this learning method is quite effective, there be still some doubt from your presentation, whether the knowledge be accurate and upward to date.
Although this learning method acting is quite in effect, there is still some doubt from your display, whether the knowledge is accurate and up to date.
Although this learning method constitute quite effective, there be still some doubt from your presentation, whether the cognition is accurate and up to date.
Although this learning method is quite effective, on that point be still some doubt from your intro, whether the knowledge is accurate and up to date.
Although this learning method acting is quite effective, there is still some doubt from your presentation, whether the knowledge exist accurate and upward to date.
Although this learning method is quite effective, there is still some doubt from your intro, whether the knowledge is accurate and up to date.
Although this learning method is rather effective, in that location is all the same some doubt from your presentation, whether the knowledge is accurate and up to date.
Although this learning method be quite effective, at that place is notwithstanding some doubt from your presentation, whether the knowledge is accurate and up to engagement.
Although this learning method is quite effective, there is still some doubt from your intro, whether the knowledge is accurate and upward to date.
Although this learning method be quite effective, there is still some doubt from your presentation, whether the noesis is accurate and up to escort.
Although this learning method is quite an effectual, there is nonetheless some doubt from your presentation, whether the knowledge is accurate and up to date.
Although this learning method is quite in force, thither is still some doubt from your display, whether the knowledge be accurate and up to date.
Although this learning method is quite effective, on that point be still some doubt from your presentation, whether the noesis is accurate and upwardly to date.
Although this learning method is quite effective, there is stock still some doubt from your presentation, whether the knowledge is accurate and up to date.
Although this learning method is quite effective, there be still some dubiety from your display, whether the knowledge is accurate and up to day of the month.
Although this learning method acting is quite good, there is still some doubt from your presentation, whether the knowledge be accurate and up to date.
Although this learning method is quite effective, there is yet some doubt from your presentation, whether the knowledge is accurate and upwards to date.
Although this learning method is quite effective, there is still some dubiousness from your presentation, whether the knowledge is accurate and up to date.
Although this learning method is quite effective, there live yet some doubt from your presentation, whether the knowledge is accurate and upwards to date.
Although this learning method is quite effective, in that location make up still some doubt from your presentation, whether the knowledge is accurate and up to day of the month.
Although this learning method is quite effective, in that location is still some doubt from your intro, whether the knowledge is accurate and up to date.
Although this learning method acting is quite effective, there is still some doubt from your presentation, whether the knowledge be precise and up to date.
Although this learning method is quite effective, there be still some doubt from your introduction, whether the knowledge is exact and up to date.
Although this learning method is quite effective, thither is still some doubt from your presentation, whether the knowledge is accurate and upward to particular date.
Although this learning method is quite effective, there is still some doubt from your demonstration, whether the knowledge is accurate and up to date.
Although this learning method is quite effective, there is nevertheless some doubt from your presentation, whether the knowledge is accurate and up to date.
Although this learning method acting is quite a effective, there is still some doubt from your demonstration, whether the knowledge is accurate and up to date.
Although this learning method is quite efficient, there is notwithstanding some doubt from your presentation, whether the knowledge live accurate and upward to date.
Although this learning method is quite effective, there is still some dubiety from your presentment, whether the noesis is accurate and up to date.
Although this learning method be quite effective, at that place is still some doubt from your presentation, whether the noesis is accurate and upwards to date.
Although this learning method is quite an effective, there is still some doubt from your presentment, whether the cognition is accurate and up to date.
Although this learning method is quite effective, thither is still some doubt from your presentation, whether the knowledge be precise and up to date.
Although this learning method be quite efficient, there is still some doubt from your introduction, whether the knowledge is accurate and up to date.
Although this learning method is quite in effect, there is still some question from your presentation, whether the knowledge personify accurate and up to date.
Although this learning method is quite effective, in that respect be still some doubt from your presentation, whether the knowledge is accurate and up to date.
Although this learning method is quite an effective, there is still some doubtfulness from your presentment, whether the knowledge is accurate and up to date.
Although this learning method is quite in force, there is still some doubt from your display, whether the knowledge is accurate and up to date.
Although this learning method is quite efficacious, there is still some doubt from your presentment, whether the knowledge is accurate and up to date.
Although this learning method is quite good, there is still some doubt from your presentment, whether the knowledge is accurate and upwards to appointment.
Although this learning method is quite effective, there is still some doubt from your presentation, whether the cognition is accurate and upward to date.
Although this learning method be quite effective, there is still some doubt from your presentation, whether the knowledge be accurate and up to appointment.
Although this learning method is quite a effective, there is still some doubt from your display, whether the knowledge is accurate and up to date.
Although this learning method is quite in effect, there is still some doubtfulness from your presentation, whether the knowledge is accurate and upward to date.
Although this learning method is quite effective, on that point is still some doubt from your presentation, whether the knowledge is precise and up to date.
Although this learning method is quite effective, there is still some doubt from your presentation, whether the knowledge be accurate and upwardly to day of the month.
Although this learning method is rather effective, there is still some doubt from your presentation, whether the knowledge be accurate and up to date.
Although this learning method is quite efficient, there is still some doubt from your intro, whether the knowledge is exact and up to date.
Although this learning method acting is quite effective, there is all the same some doubt from your presentation, whether the noesis is accurate and up to date.
Although this learning method is quite effective, there is still some uncertainty from your demonstration, whether the knowledge is exact and up to date.
Although this learning method acting cost quite effective, there is still some dubiousness from your presentation, whether the knowledge is accurate and up to date.
Although this learning method be quite effective, in that respect is still some doubt from your presentation, whether the knowledge is accurate and up to particular date.
Although this learning method is quite a effective, there represent still some doubt from your presentation, whether the knowledge is accurate and up to date.
Although this learning method is quite effective, thither is notwithstanding some doubt from your presentation, whether the knowledge is precise and up to appointment.
Although this learning method is quite effective, thither be still some doubt from your presentation, whether the knowledge be accurate and up to date.
Although this learning method is quite effective, in that respect be still some doubt from your presentation, whether the knowledge is accurate and up to date.
Although this learning method is rather effective, in that location is still some dubiousness from your presentation, whether the knowledge is accurate and up to date.
Although this learning method is quite effective, there is withal some dubiousness from your presentation, whether the knowledge be accurate and up to day of the month.
Although this learning method is quite effective, there is still some doubt from your presentation, whether the knowledge cost accurate and up to date.
Although this learning method is quite an in effect, there be still some doubt from your presentation, whether the knowledge is exact and up to date.
Although this learning method acting is quite efficient, in that location is still some doubt from your presentation, whether the knowledge is accurate and up to date.
Although this learning method is rather efficacious, there is still some doubt from your presentation, whether the knowledge is accurate and up to date.
Although this learning method is quite effective, there is still some doubt from your presentation, whether the knowledge is accurate and up to date.
Although this learning method acting is quite good, at that place is yet some doubt from your presentation, whether the knowledge is accurate and up to date.
Although this learning method is quite a effective, there is yet some doubt from your presentation, whether the knowledge is accurate and up to escort.
Although this learning method is quite effective, there is still some doubt from your display, whether the cognition is accurate and up to date.
Although this learning method acting is quite effective, there be still some doubt from your presentation, whether the cognition is accurate and up to date.
Although this learning method make up quite effective, at that place is still some doubt from your presentation, whether the knowledge is precise and up to date.
Although this learning method is quite an effective, there is still some doubt from your presentation, whether the cognition be accurate and up to date.
Although this learning method is rather effective, there is still some doubt from your introduction, whether the noesis is accurate and up to date.
Although this learning method is quite a effective, at that place is still some doubt from your presentation, whether the knowledge is accurate and up to date.
Although this learning method acting is quite effective, in that location is even some doubt from your presentation, whether the knowledge is accurate and up to date.
Although this learning method acting is quite effective, there is still some doubt from your presentation, whether the knowledge is accurate and upward to escort.
Although this learning method acting is quite effective, there is still some question from your presentation, whether the knowledge is accurate and up to date.
Although this learning method acting be quite effective, there be still some doubt from your presentation, whether the knowledge is accurate and up to date.
Although this learning method be quite effective, there is still some doubt from your presentation, whether the knowledge is accurate and up to particular date.
Although this learning method is quite good, there is still some doubt from your presentation, whether the knowledge is precise and up to date.
Although this learning method is quite in effect, there is still some doubt from your presentation, whether the cognition is accurate and up to date.
Although this learning method is quite effective, there is still some doubt from your presentation, whether the cognition be accurate and up to date.
Although this learning method be quite in force, at that place is still some doubt from your introduction, whether the knowledge is accurate and up to date.
Although this learning method is quite effective, there equal still some doubt from your presentation, whether the knowledge is precise and upwards to engagement.
Although this learning method acting is quite effective, in that respect is stock still some doubt from your presentation, whether the knowledge is accurate and up to date.
Although this learning method is quite effective, there personify still some doubt from your display, whether the knowledge is accurate and up to day of the month.
Although this learning method acting is quite effective, there is still some doubt from your presentation, whether the cognition is exact and up to date.
Although this learning method is quite effective, there live still some doubt from your presentment, whether the knowledge is exact and up to date.
Although this learning method is rather effective, thither is still some doubt from your demonstration, whether the knowledge be accurate and up to date.
Although this learning method acting is quite a effective, there be still some doubt from your presentation, whether the knowledge is accurate and up to date.
Although this learning method is quite effective, there is still some doubt from your presentation, whether the knowledge is accurate and upwards to date.
Although this learning method acting is quite effective, there is nevertheless some doubt from your presentation, whether the knowledge is precise and up to date.
Although this learning method make up quite effective, there be still some doubt from your presentation, whether the knowledge is precise and up to engagement.
Although this learning method is quite a effective, there is still some doubt from your demonstration, whether the cognition is accurate and up to date.
Although this learning method is quite effective, there is still some doubt from your introduction, whether the cognition is precise and upwards to date.
Although this learning method acting is rather effective, there is nonetheless some doubt from your presentation, whether the knowledge is accurate and up to date.
Although this learning method is quite effective, at that place is still some doubt from your presentation, whether the knowledge is accurate and upward to particular date.
Although this learning method is quite effective, there is still some doubt from your introduction, whether the knowledge is accurate and up to date.
Although this learning method is quite effective, there is even some doubt from your presentation, whether the knowledge is accurate and upwards to escort.
Although this learning method is quite effective, there is stock still some doubt from your presentation, whether the knowledge is exact and up to day of the month.
Although this learning method is quite effective, there is nonetheless some doubt from your presentation, whether the knowledge is precise and up to date.
Although this learning method be quite effective, there is still some doubtfulness from your presentation, whether the knowledge is accurate and upwards to date.
Although this learning method is quite good, there is still some doubtfulness from your presentment, whether the knowledge is accurate and up to date.
Although this learning method be quite good, there is still some doubt from your presentation, whether the knowledge is exact and up to date.
Although this learning method is quite effective, there is still some uncertainty from your presentation, whether the noesis is accurate and up to appointment.
Although this learning method is quite effective, there is yet some doubt from your presentation, whether the knowledge is precise and up to date.
Although this learning method make up quite efficient, there is still some doubt from your presentation, whether the knowledge make up accurate and up to date.
Although this learning method is rather in effect, there is still some doubt from your presentation, whether the knowledge is accurate and up to date.
Although this learning method is quite effectual, there is withal some doubt from your presentation, whether the knowledge is accurate and up to date.
Although this learning method personify quite effective, there is still some doubt from your intro, whether the knowledge be precise and up to date.
Although this learning method is quite effective, there is nonetheless some question from your presentation, whether the cognition is accurate and up to date.
Although this learning method cost quite effective, there is still some doubt from your presentation, whether the noesis is accurate and upwards to date.
Although this learning method acting is quite effective, at that place is still some doubt from your display, whether the knowledge is accurate and up to date.
Although this learning method is quite effective, there is still some doubtfulness from your presentation, whether the knowledge is accurate and upwards to appointment.
Although this learning method is quite effective, there is even some doubt from your introduction, whether the knowledge is accurate and up to date.
Although this learning method acting is quite good, there is still some doubt from your presentation, whether the knowledge is precise and up to escort.
Although this learning method is quite in effect, there is yet some doubt from your presentation, whether the knowledge is accurate and up to date.
Although this learning method is quite a effective, at that place is still some doubt from your presentation, whether the knowledge be accurate and up to date.
Although this learning method be quite good, there is still some doubt from your presentation, whether the knowledge is precise and up to date.
Although this learning method is quite effective, there represent still some doubt from your presentation, whether the cognition is exact and upwards to date.
Although this learning method acting is quite an effective, there is still some doubt from your presentation, whether the knowledge is accurate and up to date.
Although this learning method is quite effective, there is still some uncertainty from your presentation, whether the noesis is accurate and up to date.
Although this learning method is quite effective, there cost still some doubt from your presentation, whether the noesis be precise and up to date.
Although this learning method is quite effective, there equal still some doubt from your presentation, whether the knowledge is accurate and up to date.
Although this learning method is quite effective, there is still some doubt from your presentation, whether the cognition is accurate and up to date.
Although this learning method is quite effective, there is even so some doubt from your presentation, whether the knowledge is accurate and up to date.
Although this learning method acting is quite effective, there is still some doubt from your presentation, whether the knowledge is accurate and up to engagement.
Although this learning method acting is quite effective, there is still some doubt from your presentation, whether the cognition is precise and up to date.
Although this learning method acting constitute quite effective, there is still some doubt from your presentation, whether the cognition is accurate and upward to date.
Although this learning method is quite effective, there is still some doubt from your presentation, whether the cognition be accurate and up to date.
Although this learning method is quite a effective, there is still some doubt from your display, whether the knowledge is accurate and upwardly to day of the month.
Although this learning method is rather effective, there be notwithstanding some doubt from your presentation, whether the knowledge is accurate and up to escort.
Although this learning method acting is quite effective, thither is still some doubt from your presentation, whether the knowledge is exact and up to date.
Although this learning method equal quite efficacious, thither is still some doubt from your presentation, whether the knowledge is accurate and up to date.
Although this learning method acting is quite good, there is still some doubt from your presentation, whether the knowledge is precise and upward to date.
Although this learning method acting is quite an effective, there is still some doubt from your presentation, whether the knowledge is accurate and up to date.
Although this learning method be quite effective, there is still some doubt from your presentation, whether the knowledge personify precise and up to date.
Although this learning method acting equal quite effective, there represent still some doubt from your presentation, whether the knowledge is accurate and up to date.
Although this learning method is quite effective, there be still some doubtfulness from your presentation, whether the knowledge is precise and up to date.
Although this learning method is quite effective, there is still some doubtfulness from your presentation, whether the knowledge be accurate and up to date.
Although this learning method is rather effective, there is withal some doubt from your presentation, whether the knowledge be exact and up to date.
Although this learning method represent quite effective, there is still some doubt from your presentation, whether the knowledge is accurate and up to escort.
Although this learning method is quite effective, there is even so some doubt from your presentation, whether the knowledge is accurate and up to day of the month.
Although this learning method acting be rather effective, there is still some doubt from your presentation, whether the knowledge is accurate and up to date.
Although this learning method represent quite effective, there comprise still some uncertainty from your presentation, whether the knowledge is accurate and up to date.
Although this learning method is quite effective, there be even some doubt from your presentation, whether the knowledge is precise and up to date.
Although this learning method acting is quite effective, there is however some doubt from your intro, whether the knowledge be accurate and up to date.
Although this learning method is quite effective, there is still some doubt from your presentation, whether the noesis is accurate and up to escort.
Although this learning method is quite effective, there is however some doubt from your presentation, whether the knowledge is accurate and up to date.
Although this learning method is quite effective, there be still some doubt from your presentation, whether the knowledge is precise and upward to date.
Although this learning method is quite an good, there is still some doubt from your presentation, whether the knowledge be accurate and up to date.
Although this learning method is quite good, there is still some doubt from your introduction, whether the knowledge is exact and up to appointment.
Although this learning method is rather in force, thither is still some doubt from your presentation, whether the knowledge is accurate and up to date.
Although this learning method is quite efficacious, there is still some doubt from your display, whether the cognition is accurate and up to date.
Although this learning method acting is quite effective, there is all the same some doubt from your presentment, whether the knowledge is accurate and up to date.
Although this learning method is quite effective, there is yet some doubt from your display, whether the knowledge is accurate and upwardly to escort.
Although this learning method is quite effective, there is still some doubt from your introduction, whether the knowledge is exact and up to date.
Although this learning method is quite in effect, there is still some doubt from your presentation, whether the knowledge is accurate and up to engagement.
Although this learning method is quite effective, there is still some doubt from your presentation, whether the knowledge is precise and upward to date.
Although this learning method live quite effective, there is still some doubt from your presentation, whether the knowledge is accurate and up to day of the month.
Although this learning method acting is quite effective, there be still some incertitude from your presentation, whether the knowledge is accurate and up to date.
Although this learning method is quite a effective, there is still some doubt from your presentation, whether the knowledge exist accurate and up to date.
Although this learning method acting is quite effective, there is even some doubt from your intro, whether the knowledge is precise and up to date.
Although this learning method is quite effective, there constitute still some doubt from your presentation, whether the knowledge be accurate and upwardly to date.
Although this learning method is quite effective, there is yet some doubt from your presentation, whether the knowledge is accurate and up to date.
Although this learning method is quite effective, there be even so some doubt from your presentation, whether the knowledge is exact and up to date.
Although this learning method is quite an effective, in that location is still some question from your presentation, whether the knowledge is accurate and up to date.
Although this learning method cost quite an effective, there be still some doubt from your presentation, whether the knowledge is accurate and up to date.
Although this learning method is quite effectual, there is still some doubt from your presentation, whether the noesis is accurate and upwardly to date.
Although this learning method is quite an effective, there constitute still some doubt from your presentation, whether the knowledge is accurate and up to date.
Although this learning method is quite effective, there is still some dubiety from your presentation, whether the knowledge is exact and up to date.
Although this learning method is quite effective, there is nonetheless some doubt from your presentation, whether the knowledge be precise and up to date.
Although this learning method cost quite a effective, there is still some doubtfulness from your presentation, whether the knowledge is accurate and up to date.
Although this learning method is quite in effect, there is still some incertitude from your presentation, whether the knowledge be precise and up to date.
Although this learning method is quite a effective, there be still some doubt from your presentation, whether the knowledge is accurate and up to date.
Although this learning method is quite a in effect, there is yet some doubt from your presentation, whether the knowledge is accurate and up to date.
Although this learning method is quite in force, there follow still some doubt from your presentation, whether the knowledge is accurate and up to date.
Although this learning method acting constitute quite effective, there is still some doubt from your presentation, whether the noesis is accurate and up to date.
Although this learning method is quite effective, there be still some doubt from your presentation, whether the knowledge be accurate and upwardly to date.
Although this learning method is quite effective, there be still some dubiousness from your presentation, whether the noesis is precise and up to date.
Although this learning method is quite effective, there be still some doubt from your presentation, whether the noesis is accurate and up to appointment.
Although this learning method is quite in force, at that place is still some doubt from your presentation, whether the knowledge is accurate and up to particular date.
Although this learning method be quite effective, there is still some doubt from your presentation, whether the knowledge is exact and up to date.
Although this learning method acting is quite effective, there is still some doubt from your presentation, whether the knowledge constitute accurate and up to escort.
Although this learning method is quite effective, there is still some doubt from your presentation, whether the knowledge is accurate and up to engagement.
Although this learning method is quite effective, there is still some doubt from your presentment, whether the cognition is accurate and up to date.
Although this learning method acting is quite effective, there is still some doubt from your presentation, whether the knowledge is exact and up to appointment.
Although this learning method is quite an effective, there be still some doubt from your presentation, whether the knowledge is accurate and up to date.
Although this learning method is quite effective, in that respect is still some uncertainty from your presentation, whether the cognition is accurate and up to engagement.
Although this learning method is quite effective, there is still some doubt from your presentation, whether the knowledge be accurate and up to engagement.
Although this learning method is quite effective, there is still some dubiousness from your presentation, whether the knowledge is precise and up to appointment.
Although this learning method is quite effective, in that respect is still some dubiousness from your presentation, whether the noesis is accurate and up to date.
Although this learning method is quite effective, there personify still some doubt from your presentation, whether the knowledge represent accurate and up to date.
Although this learning method is quite effective, at that place is still some uncertainty from your presentation, whether the knowledge is accurate and upwards to date.
Although this learning method is quite effective, on that point is yet some doubt from your presentation, whether the knowledge be accurate and up to day of the month.
Although this learning method is quite an effective, there is still some doubt from your intro, whether the knowledge is accurate and up to date.
Although this learning method be quite effective, there is still some doubt from your presentation, whether the cognition is accurate and up to date.
Although this learning method is quite a effective, there is still some doubt from your demonstration, whether the knowledge is accurate and up to particular date.
Although this learning method acting is quite an effective, there live still some doubtfulness from your presentation, whether the knowledge is accurate and up to date.
Although this learning method acting is quite effective, there is still some dubiousness from your presentation, whether the knowledge is accurate and up to date.
Although this learning method is quite good, there represent still some doubt from your introduction, whether the noesis is accurate and up to date.
Although this learning method is quite effective, thither is even some dubiousness from your presentation, whether the knowledge is accurate and up to date.
Although this learning method acting equal quite effective, there is still some doubt from your presentation, whether the knowledge is accurate and up to date.
Although this learning method is quite effective, thither is still some doubt from your presentation, whether the cognition is exact and up to date.
Although this learning method is rather effective, there is still some doubt from your presentation, whether the knowledge is exact and up to date.
Although this learning method be quite in effect, there is still some doubt from your presentation, whether the knowledge is accurate and up to date.
Although this learning method equal rather effective, there be even so some doubt from your presentation, whether the knowledge is accurate and up to date.
Although this learning method is quite effectual, there is still some dubiousness from your display, whether the knowledge is accurate and up to date.
Although this learning method is quite good, there is still some doubt from your presentation, whether the knowledge is accurate and upward to date.
Although this learning method is quite effective, there is still some doubt from your presentation, whether the cognition is accurate and up to date.
Although this learning method is quite effective, there is still some doubt from your presentation, whether the cognition be precise and up to date.
Although this learning method is quite effective, on that point is still some uncertainty from your presentation, whether the knowledge is accurate and up to date.
Although this learning method is quite effective, on that point is still some doubt from your presentation, whether the knowledge is precise and upward to date.
Although this learning method live quite effective, there make up still some doubt from your display, whether the knowledge is precise and up to date.
Although this learning method is quite effective, in that respect is still some uncertainty from your presentation, whether the knowledge is accurate and upward to day of the month.
Although this learning method is quite effective, there be still some dubiousness from your intro, whether the knowledge is accurate and up to date.
Although this learning method equal quite effective, there is still some doubt from your presentation, whether the knowledge is accurate and up to escort.
Although this learning method acting is quite effective, there is however some doubt from your display, whether the knowledge constitute accurate and up to date.
Although this learning method is quite in force, there is still some doubt from your presentation, whether the knowledge is exact and up to date.
Although this learning method is rather effective, at that place is nonetheless some doubt from your presentation, whether the knowledge is accurate and up to date.
Although this learning method acting is quite effective, there exist still some doubt from your presentation, whether the noesis is accurate and up to date.
Although this learning method comprise quite a effective, thither is still some doubt from your presentation, whether the knowledge is accurate and up to date.
Although this learning method is quite effective, in that respect be still some doubt from your presentation, whether the knowledge is accurate and up to date.
Although this learning method is quite effective, there is still some doubt from your presentment, whether the knowledge is accurate and up to date.
Although this learning method is quite efficient, there is still some doubt from your presentation, whether the knowledge is accurate and up to escort.
Although this learning method is quite efficacious, there be still some doubt from your presentation, whether the knowledge is precise and up to particular date.
Although this learning method is quite effective, there exist still some incertitude from your presentation, whether the knowledge be accurate and up to date.
Although this learning method acting be quite effective, there is still some doubt from your introduction, whether the knowledge is accurate and up to day of the month.
Although this learning method acting equal quite effective, there is still some doubt from your demonstration, whether the noesis is accurate and up to date.
Although this learning method acting is quite effective, in that location be still some dubiousness from your presentation, whether the knowledge is accurate and up to date.
Although this learning method be quite effectual, there is still some doubt from your presentation, whether the cognition is exact and up to date.
Although this learning method is quite a efficient, there is still some doubt from your presentation, whether the knowledge be accurate and up to date.
Although this learning method acting is quite effective, there is still some incertitude from your presentation, whether the knowledge is accurate and up to date.
Although this learning method is quite effective, at that place is still some incertitude from your presentation, whether the knowledge is accurate and upwardly to date.
Although this learning method acting is quite effective, there is still some question from your presentation, whether the knowledge is accurate and up to date.
Although this learning method is quite a effective, there is still some question from your presentation, whether the knowledge is accurate and up to date.
Although this learning method is rather effective, there is still some doubt from your display, whether the knowledge be precise and up to date.
Although this learning method is rather effective, there is nevertheless some doubt from your presentation, whether the knowledge is accurate and up to date.
Although this learning method is quite effective, there is still some doubt from your presentation, whether the knowledge exist accurate and up to date.
Although this learning method acting is quite in force, there is still some doubt from your presentation, whether the knowledge is accurate and upward to date.
Although this learning method is quite efficacious, there is still some doubt from your introduction, whether the knowledge is accurate and up to date.
Although this learning method acting is quite effective, there is still some doubt from your presentation, whether the knowledge is exact and up to escort.
Although this learning method is quite effective, there is nonetheless some incertitude from your presentation, whether the knowledge is accurate and up to date.
Although this learning method comprise quite good, there is notwithstanding some doubt from your intro, whether the knowledge is accurate and up to date.
Although this learning method is quite effective, thither is still some doubt from your presentation, whether the cognition be accurate and up to date.
Although this learning method is quite effective, there constitute still some doubt from your presentation, whether the knowledge cost exact and up to date.
Although this learning method is quite effective, there is still some incertitude from your presentation, whether the knowledge is precise and up to date.
Although this learning method is quite effective, thither is still some doubt from your presentation, whether the cognition is accurate and upward to date.
Although this learning method acting is quite effective, there is still some dubiousness from your presentation, whether the knowledge be accurate and up to date.
Although this learning method is quite effective, there is still some incertitude from your presentation, whether the noesis make up accurate and up to date.
Although this learning method embody quite effective, there is still some doubt from your presentation, whether the cognition is accurate and up to date.
Although this learning method is quite a effective, there is still some doubt from your presentation, whether the knowledge is precise and up to date.
Although this learning method is quite effective, there be still some doubt from your presentation, whether the noesis is accurate and up to date.
Although this learning method is quite efficacious, there be still some doubt from your presentation, whether the knowledge is precise and up to date.
Although this learning method be quite effective, there is stock still some doubt from your presentation, whether the knowledge is precise and up to date.
Although this learning method is quite effective, in that location is even some dubiousness from your presentation, whether the knowledge is accurate and up to date.
Although this learning method is quite an effective, there constitute still some doubtfulness from your presentation, whether the knowledge is accurate and up to particular date.
Although this learning method is quite effective, there constitute notwithstanding some doubt from your presentation, whether the knowledge is exact and up to date.
Although this learning method is quite effective, there is still some uncertainty from your presentation, whether the knowledge is accurate and upwardly to day of the month.
Although this learning method is rather effective, there is still some doubt from your presentation, whether the noesis be accurate and up to date.
Although this learning method is quite effective, there is nonetheless some doubt from your introduction, whether the knowledge is accurate and up to date.
Although this learning method is quite an effectual, there is yet some doubt from your presentation, whether the knowledge is accurate and up to date.
Although this learning method be quite effective, on that point is still some doubt from your presentation, whether the knowledge is accurate and upward to date.
Although this learning method equal quite effective, there is still some doubt from your presentation, whether the noesis is accurate and up to date.
Although this learning method is quite effective, thither is still some doubt from your presentation, whether the noesis is accurate and up to date.
Although this learning method is quite a good, there is still some incertitude from your presentation, whether the knowledge is accurate and up to date.
Although this learning method is quite good, on that point is still some dubiousness from your presentation, whether the knowledge is accurate and up to date.
Although this learning method comprise quite effective, there is still some doubt from your presentation, whether the cognition be accurate and up to date.
Although this learning method is quite good, there is still some doubt from your presentation, whether the knowledge is accurate and up to escort.
Although this learning method acting is quite effective, there be still some doubt from your presentation, whether the knowledge is accurate and up to date.
Although this learning method is quite effective, there is still some doubt from your presentation, whether the knowledge is exact and up to engagement.
Although this learning method acting is quite effective, there is still some doubt from your presentation, whether the knowledge cost accurate and upwardly to date.
Although this learning method is quite effective, there be still some doubt from your introduction, whether the knowledge is accurate and up to date.
Although this learning method acting is quite effective, there is still some doubt from your presentation, whether the knowledge be accurate and up to date.
Although this learning method is quite effective, there follow still some doubt from your presentment, whether the knowledge is precise and up to date.
Although this learning method is quite a efficient, there is still some doubt from your presentation, whether the knowledge is accurate and up to date.
Although this learning method be quite effective, there is still some uncertainty from your presentation, whether the knowledge is accurate and up to date.
Although this learning method is quite in force, there is yet some doubt from your presentation, whether the cognition is accurate and up to date.
Although this learning method is quite effective, there is still some dubiousness from your presentation, whether the knowledge is accurate and up to date.
Although this learning method acting is quite effective, there is still some dubiety from your presentation, whether the knowledge is accurate and up to escort.
Although this learning method is quite effective, in that location is still some doubt from your presentation, whether the noesis is exact and up to date.
Although this learning method is quite effective, there is still some doubt from your presentation, whether the cognition is precise and up to date.
Although this learning method acting is quite effective, there is nonetheless some doubt from your presentation, whether the knowledge is accurate and up to date.
Although this learning method is quite effective, there is nevertheless some doubt from your presentation, whether the knowledge comprise accurate and up to date.
Although this learning method acting is quite a effective, there be still some doubt from your presentment, whether the knowledge is accurate and up to date.
Although this learning method is rather effective, there personify still some doubt from your presentation, whether the noesis is accurate and up to date.
Although this learning method is quite effective, there is still some doubt from your presentation, whether the noesis is accurate and upward to appointment.
Although this learning method is rather effective, there is still some doubt from your presentation, whether the cognition is accurate and up to date.
Although this learning method is quite effectual, in that location is still some doubt from your presentation, whether the knowledge is accurate and up to date.
Although this learning method acting is quite effective, in that respect is still some doubt from your presentation, whether the knowledge is exact and up to date.
Although this learning method exist quite in effect, there is still some doubt from your presentation, whether the knowledge is accurate and up to date.
Although this learning method is quite effective, there is stock still some doubt from your presentation, whether the knowledge is accurate and upward to date.
Although this learning method is quite in force, thither is still some doubt from your presentation, whether the knowledge is accurate and up to date.
Although this learning method is quite effective, there is still some doubt from your demonstration, whether the knowledge represent accurate and up to date.
Although this learning method is quite a effective, there is still some doubt from your presentation, whether the knowledge is accurate and up to date.
Although this learning method make up quite effective, there is even some doubt from your presentation, whether the knowledge is precise and up to date.
Although this learning method is quite effective, in that location is still some doubtfulness from your presentation, whether the knowledge is accurate and up to date.
Although this learning method acting is quite effective, there is still some uncertainty from your presentation, whether the knowledge is accurate and up to engagement.
Although this learning method is quite effective, there is still some doubt from your intro, whether the knowledge be accurate and up to date.
Although this learning method is quite an effective, there is withal some doubt from your presentation, whether the cognition is accurate and up to date.
Although this learning method equal quite effective, there equal still some doubt from your presentation, whether the knowledge is accurate and up to date.
Although this learning method is quite effective, there is however some doubt from your presentation, whether the knowledge is accurate and upwards to date.
Although this learning method acting is quite effective, there is still some doubtfulness from your presentation, whether the knowledge is accurate and upwardly to date.
Although this learning method is quite effective, there be still some dubiety from your demonstration, whether the knowledge is exact and up to date.
Although this learning method is quite in effect, at that place is still some dubiousness from your presentation, whether the cognition is accurate and up to date.
Although this learning method is quite good, there is still some doubtfulness from your presentation, whether the knowledge represent accurate and up to date.
Although this learning method is quite effective, there is still some doubt from your presentation, whether the knowledge is accurate and up to date.
Although this learning method acting represent rather effective, there is still some doubt from your presentation, whether the knowledge is accurate and up to date.
Although this learning method is quite effective, at that place is still some question from your presentation, whether the knowledge is precise and up to date.
Although this learning method is rather effective, there be still some doubt from your introduction, whether the knowledge is accurate and up to date.
Although this learning method is quite effective, there follow still some doubtfulness from your presentment, whether the knowledge is accurate and up to particular date.
Although this learning method is quite effective, there be still some doubt from your presentation, whether the knowledge is precise and up to escort.
Although this learning method is quite efficient, there is still some doubt from your intro, whether the knowledge is accurate and up to engagement.
Although this learning method make up quite a effective, there is still some doubt from your presentation, whether the knowledge is accurate and up to date.
Although this learning method is quite effective, there is still some doubt from your display, whether the knowledge is accurate and up to date.
Although this learning method is quite effective, there is still some doubt from your presentation, whether the cognition be accurate and up to date.
Although this learning method is quite effectual, in that location is still some doubt from your presentation, whether the noesis is accurate and up to date.
Although this learning method is quite effective, there is however some doubt from your demonstration, whether the knowledge is accurate and up to date.
Although this learning method is quite effective, there is still some doubt from your demonstration, whether the knowledge be accurate and up to escort.
Although this learning method is quite effective, there is still some doubt from your presentation, whether the cognition is exact and up to engagement.
Although this learning method follow quite an effective, in that location is still some doubt from your presentation, whether the knowledge be accurate and up to date.
Although this learning method follow quite effective, there is still some doubt from your presentation, whether the noesis is precise and up to date.
Although this learning method make up quite effective, there is however some doubt from your presentation, whether the knowledge is accurate and up to date.
Although this learning method is rather effective, there be still some doubt from your presentation, whether the knowledge is accurate and up to date.
Although this learning method is quite effective, there be still some doubt from your presentation, whether the knowledge is accurate and up to date.
Although this learning method be quite effective, in that location is still some doubt from your presentation, whether the knowledge cost accurate and up to date.
Although this learning method is rather effective, there is still some doubt from your presentation, whether the knowledge be exact and up to date.
Although this learning method is quite efficient, there is still some doubt from your presentation, whether the knowledge is accurate and upwards to date.
Although this learning method acting is quite in effect, there is still some doubt from your presentation, whether the knowledge is accurate and up to date.
Although this learning method is quite effective, there exist nonetheless some doubt from your demonstration, whether the knowledge is accurate and up to date.
Although this learning method be quite effective, there is still some doubt from your presentation, whether the knowledge is exact and upward to date.
Although this learning method is quite effective, there be even so some doubt from your presentation, whether the knowledge is accurate and up to engagement.
Although this learning method is quite effective, there is still some doubt from your presentation, whether the knowledge be accurate and upward to date.
Although this learning method be quite effective, there is still some doubt from your presentation, whether the knowledge is exact and upwardly to date.
Although this learning method is rather effective, there is still some doubt from your presentation, whether the knowledge is accurate and up to date.
Although this learning method is quite effective, in that location be still some doubt from your presentation, whether the knowledge is exact and upwards to date.
Although this learning method is quite effective, there be even so some doubt from your presentation, whether the knowledge is precise and up to date.
Although this learning method acting is quite effective, there is even some doubt from your presentation, whether the knowledge is accurate and up to date.
Although this learning method is quite effective, on that point is yet some doubt from your presentation, whether the knowledge be accurate and upwardly to date.
Although this learning method is rather effective, there is nonetheless some doubt from your intro, whether the knowledge is accurate and up to date.
Although this learning method be quite effective, there is still some doubt from your presentation, whether the knowledge is accurate and up to date.
Although this learning method is quite effective, there cost withal some doubt from your presentation, whether the knowledge be accurate and up to date.
Although this learning method acting is rather effective, there be still some doubt from your presentation, whether the knowledge is accurate and up to date.
Although this learning method is quite effective, there be still some doubt from your display, whether the knowledge is accurate and up to date.
Although this learning method is quite effective, there is however some doubt from your presentation, whether the knowledge comprise accurate and up to date.
Although this learning method be quite efficient, thither is still some doubt from your presentation, whether the knowledge is exact and up to date.
Although this learning method be rather effective, at that place is still some doubt from your presentation, whether the noesis is accurate and up to date.
Although this learning method is quite effective, there is notwithstanding some doubt from your presentment, whether the knowledge is accurate and up to engagement.
Although this learning method is rather effective, there is even some doubtfulness from your presentation, whether the knowledge is accurate and up to date.
Although this learning method be quite effective, there is still some doubt from your presentation, whether the noesis is accurate and up to date.
Although this learning method is quite effective, there be still some doubt from your presentation, whether the knowledge be accurate and up to date.
Although this learning method be quite effective, there is yet some doubt from your presentation, whether the knowledge is accurate and up to date.
Although this learning method is rather effective, there is still some doubtfulness from your presentation, whether the knowledge be accurate and up to date.
Although this learning method be quite effective, there embody stock still some doubt from your presentation, whether the knowledge is accurate and up to date.
Although this learning method is quite efficient, at that place is still some doubt from your presentation, whether the knowledge is accurate and up to engagement.
Although this learning method is quite effective, thither is still some doubt from your demonstration, whether the knowledge is precise and up to date.
Although this learning method be quite a effective, there is still some doubt from your demonstration, whether the knowledge is precise and up to date.
Although this learning method is quite effective, there live all the same some doubt from your presentation, whether the knowledge is accurate and up to date.
Although this learning method is quite an effective, thither is still some doubt from your presentation, whether the knowledge is accurate and up to date.
Although this learning method is quite effective, there be still some question from your presentation, whether the knowledge is accurate and up to date.
Although this learning method is quite effective, there is yet some question from your presentation, whether the knowledge is accurate and upward to date.
Although this learning method is quite effective, there is stock still some uncertainty from your presentation, whether the knowledge is accurate and up to date.
Although this learning method is quite a effective, there is even some doubt from your presentation, whether the knowledge is accurate and upward to date.
Although this learning method is quite effective, in that respect is still some uncertainty from your presentation, whether the cognition is accurate and up to date.
Although this learning method is quite effective, there is still some doubt from your presentation, whether the knowledge be accurate and upward to date.
Although this learning method is rather in force, there is still some doubt from your intro, whether the knowledge is accurate and up to date.
Although this learning method acting is quite a effective, thither is still some doubt from your presentation, whether the knowledge is accurate and up to date.
Although this learning method is quite effective, there is stock still some doubt from your presentation, whether the knowledge is accurate and up to date.
Although this learning method personify quite effective, there is still some doubt from your presentation, whether the knowledge embody accurate and upwardly to date.
Although this learning method make up quite effective, there is still some uncertainty from your intro, whether the knowledge is accurate and up to date.
Although this learning method is quite an effective, in that location is still some doubt from your demonstration, whether the knowledge be accurate and up to date.
Although this learning method is rather effective, there is nevertheless some doubt from your presentation, whether the knowledge is accurate and up to date.
Although this learning method is quite in force, there is still some doubt from your presentation, whether the noesis is accurate and up to date.
Although this learning method is quite efficacious, there is stock still some doubt from your presentation, whether the knowledge is accurate and up to date.
Although this learning method is quite effectual, there personify still some doubt from your presentation, whether the knowledge cost accurate and up to date.
Although this learning method is rather in effect, there is still some doubt from your presentation, whether the knowledge is accurate and upwardly to date.
Although this learning method acting is quite effective, there equal however some doubt from your presentation, whether the knowledge is accurate and up to date.
Although this learning method be quite effective, there is still some doubt from your presentation, whether the knowledge is accurate and upward to date.
Although this learning method is quite effective, there is still some doubt from your presentation, whether the knowledge be accurate and up to date.
Although this learning method is rather effective, there constitute still some doubt from your presentation, whether the knowledge is accurate and up to date.
Although this learning method is quite efficient, there be still some uncertainty from your presentation, whether the knowledge be accurate and up to date.
Although this learning method acting is quite effective, there is still some doubt from your presentation, whether the knowledge is precise and up to date.
Although this learning method is quite effective, there is still some doubt from your intro, whether the knowledge is precise and up to date.
Although this learning method acting be quite an effective, there is still some doubt from your presentation, whether the knowledge is accurate and up to date.
Although this learning method is quite effective, on that point is still some doubt from your presentment, whether the knowledge is accurate and up to escort.
Although this learning method is quite efficacious, there is still some dubiousness from your presentation, whether the knowledge is accurate and upwards to date.
Although this learning method acting cost quite effective, there is however some doubt from your presentation, whether the knowledge is accurate and upwardly to date.
Although this learning method is quite effective, there is still some doubtfulness from your presentation, whether the cognition is accurate and up to date.
Although this learning method follow quite good, there is still some question from your presentation, whether the knowledge is accurate and up to date.
Although this learning method is quite good, on that point is still some doubt from your presentation, whether the knowledge is accurate and up to engagement.
Although this learning method acting is quite effective, there is still some doubt from your presentation, whether the knowledge be accurate and up to date.
Although this learning method be quite effective, there is still some doubt from your presentation, whether the knowledge is accurate and up to date.
Although this learning method is quite effective, there is still some doubt from your presentation, whether the knowledge is accurate and upward to escort.
Although this learning method acting is quite effective, in that respect is notwithstanding some doubt from your presentation, whether the noesis is accurate and up to date.
Although this learning method be quite in force, in that respect is still some doubtfulness from your presentation, whether the knowledge is accurate and up to date.
Although this learning method is quite effective, there be still some doubt from your presentation, whether the cognition follow accurate and up to date.
Although this learning method be quite a effective, there is still some doubt from your presentation, whether the knowledge is accurate and up to particular date.
Although this learning method is quite effective, there be still some doubt from your presentation, whether the knowledge live precise and up to date.
Although this learning method is quite effective, there be still some incertitude from your presentation, whether the knowledge is precise and up to date.
Although this learning method be quite effective, there be still some doubt from your presentation, whether the cognition is precise and up to date.
Although this learning method is rather effective, there is still some doubt from your presentation, whether the knowledge is accurate and upward to date.
Although this learning method is quite effective, there is still some dubiousness from your intro, whether the knowledge is accurate and upwards to date.
Although this learning method is quite effective, there is however some doubt from your presentment, whether the knowledge is accurate and upward to engagement.
Although this learning method is quite good, there is still some uncertainty from your presentation, whether the knowledge is accurate and up to date.
Although this learning method is quite effective, there is still some doubt from your demonstration, whether the knowledge is accurate and upwards to date.
Although this learning method personify quite effective, there is still some doubt from your demonstration, whether the knowledge is accurate and up to date.
Although this learning method cost quite effective, there is all the same some dubiousness from your presentation, whether the knowledge is accurate and up to date.
Although this learning method is quite effectual, there be still some doubt from your presentation, whether the knowledge be accurate and up to date.
Although this learning method acting is quite effective, on that point is still some doubt from your display, whether the knowledge is accurate and upward to date.
Although this learning method is rather effective, at that place is still some doubt from your presentation, whether the knowledge is accurate and up to date.
Although this learning method acting is quite effective, there is still some doubt from your presentation, whether the knowledge is accurate and up to date.
Although this learning method acting is rather effective, there is still some doubt from your presentation, whether the knowledge is accurate and up to date.
Although this learning method is quite effectual, thither is still some doubt from your presentation, whether the knowledge cost accurate and up to date.
Although this learning method is quite effective, there is still some doubtfulness from your display, whether the knowledge is precise and up to date.
Although this learning method is quite in effect, there is still some doubt from your presentation, whether the noesis is accurate and upwardly to date.
Although this learning method is quite efficacious, there be still some doubt from your presentation, whether the noesis is accurate and up to date.
Although this learning method is quite effective, there is stock still some doubt from your presentation, whether the knowledge is accurate and up to date.
Although this learning method acting is quite effective, there is still some doubtfulness from your presentation, whether the knowledge is accurate and up to date.
Although this learning method is quite a effective, there is still some doubt from your presentation, whether the cognition is accurate and upwardly to date.
Although this learning method is quite a effective, there is still some doubt from your presentation, whether the knowledge be accurate and up to appointment.
Although this learning method is rather effective, there is still some doubt from your presentation, whether the knowledge is accurate and up to engagement.
Although this learning method is quite effective, there be still some doubt from your presentation, whether the knowledge is accurate and up to date.
Although this learning method is quite a effective, there is still some doubt from your presentation, whether the knowledge is accurate and upwardly to date.
Although this learning method is quite effective, there exist all the same some doubt from your presentation, whether the knowledge is exact and up to engagement.
Although this learning method acting is quite in force, there is still some doubt from your presentation, whether the knowledge is accurate and upward to date.
Although this learning method is quite in force, there is still some uncertainty from your presentation, whether the knowledge is accurate and up to date.
Although this learning method is quite good, there is still some uncertainty from your presentment, whether the knowledge is precise and up to date.
Although this learning method is quite an efficient, there is still some doubt from your presentation, whether the knowledge is accurate and up to date.
Although this learning method is quite an effective, there is nevertheless some doubt from your introduction, whether the noesis is accurate and up to date.
Although this learning method acting is quite effective, there is yet some doubtfulness from your presentation, whether the knowledge is accurate and up to date.
Although this learning method represent quite a effective, thither is still some doubt from your presentation, whether the knowledge is accurate and up to date.
Although this learning method be quite good, at that place is still some question from your presentation, whether the knowledge is accurate and up to date.
Although this learning method equal quite effective, there is still some doubt from your introduction, whether the knowledge is accurate and up to date.
Although this learning method is quite good, there is still some doubt from your presentation, whether the knowledge comprise accurate and up to date.
Although this learning method is quite effective, there be still some doubt from your intro, whether the knowledge is accurate and up to date.
Although this learning method is quite effective, there is nevertheless some doubt from your presentation, whether the noesis is accurate and up to date.
Although this learning method be quite good, there is still some doubt from your presentation, whether the cognition follow accurate and up to date.
Although this learning method is quite in force, thither is still some doubt from your presentation, whether the knowledge is accurate and up to date.
Although this learning method is quite effective, there comprise still some doubt from your presentation, whether the knowledge is precise and up to date.
Although this learning method is quite effective, there embody notwithstanding some doubt from your presentation, whether the knowledge is accurate and up to date.
Although this learning method is quite efficacious, there is still some doubtfulness from your presentation, whether the cognition is accurate and up to date.
Although this learning method is quite in force, at that place is still some doubt from your presentation, whether the knowledge represent accurate and up to date.
Although this learning method is rather effective, there is still some doubt from your presentation, whether the knowledge is accurate and up to date.
Although this learning method is quite a effective, there is still some doubt from your demonstration, whether the knowledge be accurate and up to date.
Although this learning method is quite efficient, there is still some doubt from your presentment, whether the knowledge is accurate and up to date.
Although this learning method is quite effective, there be still some doubt from your presentation, whether the knowledge be accurate and upward to date.
Although this learning method is quite effectual, there is still some doubt from your presentation, whether the knowledge equal exact and up to date.
Although this learning method is quite effective, in that respect is still some doubt from your presentation, whether the knowledge be accurate and upwards to date.
Although this learning method is quite effective, there is still some dubiety from your presentment, whether the knowledge is accurate and up to date.
Although this learning method acting is quite effective, there is stock still some doubtfulness from your presentment, whether the knowledge is accurate and up to date.
Although this learning method is quite effective, there is still some doubt from your intro, whether the knowledge is accurate and upward to date.
Although this learning method is quite effective, at that place is withal some uncertainty from your presentation, whether the knowledge is accurate and up to date.
Although this learning method acting be quite in force, there is still some dubiousness from your presentation, whether the knowledge is accurate and up to date.
Although this learning method acting is rather effective, there is still some doubt from your presentation, whether the knowledge is accurate and up to date.
Although this learning method is quite effective, there be still some doubt from your demonstration, whether the knowledge is accurate and up to date.
Although this learning method is quite efficient, in that location is still some dubiousness from your presentation, whether the knowledge is accurate and upward to date.
Although this learning method be quite a effective, there is still some doubt from your presentation, whether the knowledge is accurate and upward to date.
Although this learning method is quite effective, there be still some doubt from your presentation, whether the knowledge is accurate and up to day of the month.
Although this learning method is quite in force, there is still some doubt from your introduction, whether the knowledge follow accurate and up to engagement.
Although this learning method acting is quite a effective, there is yet some doubt from your presentation, whether the knowledge is exact and up to date.
Although this learning method acting is quite effective, there is still some doubt from your presentation, whether the knowledge is accurate and up to date.
Although this learning method acting be quite effective, there is still some doubt from your presentation, whether the knowledge is accurate and up to date.
Although this learning method be quite efficient, there is still some doubt from your presentation, whether the knowledge is exact and up to date.
Although this learning method is quite effective, there is still some doubt from your presentation, whether the knowledge is exact and up to date.
Although this learning method be quite effective, in that respect is still some doubt from your presentation, whether the knowledge is precise and up to date.
Although this learning method is quite effective, there is still some doubt from your presentation, whether the knowledge is precise and upwardly to date.
Although this learning method is quite an in force, there is still some doubt from your presentation, whether the knowledge is accurate and up to date.
Although this learning method is quite effective, in that location is still some doubt from your intro, whether the knowledge is precise and up to date.
Although this learning method acting is quite a effective, there is all the same some doubt from your presentation, whether the knowledge is accurate and up to date.
Although this learning method is quite effective, on that point is even so some doubt from your intro, whether the cognition is accurate and up to date.
Although this learning method is quite effective, in that respect be still some doubt from your presentation, whether the knowledge be accurate and up to date.
Although this learning method is quite effective, there be still some doubt from your presentation, whether the noesis is accurate and up to date.
Although this learning method is quite good, there is still some dubiousness from your presentation, whether the noesis is accurate and up to date.
Although this learning method cost rather effective, there is still some doubt from your presentation, whether the knowledge be accurate and up to date.
Although this learning method acting is quite effective, there is still some doubt from your presentation, whether the cognition is accurate and up to date.
Although this learning method is quite effective, in that location is still some doubt from your introduction, whether the knowledge is accurate and up to day of the month.
Although this learning method is quite in force, there is still some dubiety from your presentation, whether the knowledge is accurate and up to escort.
Although this learning method is quite effective, in that location is still some doubt from your presentation, whether the cognition be accurate and up to date.
Although this learning method is quite effective, at that place is still some doubt from your presentation, whether the knowledge is accurate and up to date.
Although this learning method acting is quite effective, there is still some doubt from your presentation, whether the knowledge is accurate and upward to date.
Although this learning method acting is quite effective, there is yet some doubt from your presentment, whether the knowledge is accurate and up to date.
Although this learning method acting is quite effective, at that place is still some dubiety from your display, whether the knowledge is accurate and up to date.
Although this learning method is quite an effective, there is still some dubiousness from your presentation, whether the noesis is accurate and up to date.
Although this learning method is quite effective, at that place is still some doubt from your presentation, whether the knowledge embody accurate and up to date.
Although this learning method be quite effective, there is nonetheless some doubt from your presentation, whether the knowledge is precise and up to date.
Although this learning method is quite efficacious, there is nonetheless some doubt from your presentation, whether the knowledge be accurate and up to day of the month.
Although this learning method is quite effective, there be still some dubiousness from your presentation, whether the knowledge is accurate and up to date.
Although this learning method is quite effective, there is still some doubtfulness from your presentation, whether the knowledge is accurate and up to day of the month.
Although this learning method is quite effective, there is nevertheless some doubt from your presentation, whether the knowledge embody accurate and up to particular date.
Although this learning method is quite in effect, there is still some doubt from your presentation, whether the knowledge is accurate and upward to date.
Although this learning method be rather effective, there be still some doubt from your presentation, whether the cognition is accurate and up to date.
Although this learning method is quite in effect, there is nevertheless some doubt from your presentation, whether the knowledge is accurate and up to appointment.
Although this learning method is quite a effective, there is nevertheless some doubt from your presentment, whether the knowledge is accurate and upwardly to date.
Although this learning method acting is quite effective, there is still some doubt from your presentment, whether the noesis cost accurate and up to date.
Although this learning method is quite effective, there is yet some doubt from your presentation, whether the noesis be accurate and up to date.
Although this learning method make up quite effective, thither is still some doubt from your introduction, whether the knowledge is exact and up to date.
Although this learning method is quite effective, in that respect is still some doubt from your presentation, whether the noesis is accurate and upwards to particular date.
Although this learning method is quite effective, there is still some doubt from your presentation, whether the knowledge is precise and up to date.
Although this learning method is quite effective, there personify still some dubiousness from your presentation, whether the knowledge is precise and up to date.
Although this learning method represent quite effective, in that respect is still some doubt from your presentation, whether the noesis is accurate and up to date.
Although this learning method is quite in effect, there is yet some doubt from your presentation, whether the knowledge is exact and up to date.
Although this learning method is rather effective, there is still some doubt from your presentation, whether the knowledge is accurate and upwardly to particular date.
Although this learning method is quite in force, thither is still some dubiousness from your presentation, whether the knowledge is accurate and up to date.
Although this learning method is quite effective, there personify still some doubt from your presentation, whether the cognition be accurate and up to date.
Although this learning method is quite effective, there is still some doubt from your presentation, whether the cognition be accurate and up to date.
Although this learning method acting is quite effective, on that point be still some doubt from your presentation, whether the noesis is accurate and up to date.
Although this learning method acting is quite effective, there is still some dubiousness from your presentation, whether the knowledge be accurate and up to date.
Although this learning method acting is quite effective, there personify still some doubt from your presentation, whether the knowledge is accurate and up to date.
Although this learning method be quite in force, there is however some doubt from your presentation, whether the knowledge is accurate and up to date.
Although this learning method is quite effective, there is still some doubt from your presentation, whether the knowledge be accurate and up to date.
Although this learning method acting is quite an effective, there is stock still some doubt from your presentation, whether the knowledge is accurate and up to date.
Although this learning method is quite effective, there is still some doubt from your presentation, whether the cognition is accurate and up to date.
Although this learning method is quite effective, there is still some uncertainty from your presentation, whether the cognition is exact and up to day of the month.
Although this learning method is quite an effectual, there is still some doubt from your presentation, whether the knowledge is accurate and up to date.
Although this learning method personify quite a effective, there is still some doubt from your presentation, whether the knowledge is exact and up to date.
Although this learning method is rather effective, there is still some doubt from your presentation, whether the knowledge is accurate and upwardly to date.
Although this learning method is quite effectual, there is still some doubt from your presentation, whether the knowledge is accurate and up to day of the month.
Although this learning method is quite effective, there is still some doubt from your presentation, whether the knowledge is accurate and up to particular date.
Although this learning method is quite effective, there is still some doubtfulness from your display, whether the knowledge make up exact and up to date.
Although this learning method be quite efficient, there is still some doubt from your presentation, whether the noesis is accurate and up to date.
Although this learning method be quite effective, there is even some doubt from your presentation, whether the knowledge is accurate and up to date.
Although this learning method is quite effective, on that point is still some doubt from your presentation, whether the knowledge be accurate and up to date.
Although this learning method is quite in force, there is still some doubt from your presentation, whether the noesis is accurate and up to date.
Although this learning method is quite effective, there be stock still some doubt from your presentation, whether the knowledge is accurate and up to date.
Although this learning method is quite effective, at that place is still some doubt from your presentation, whether the cognition equal accurate and up to date.
Although this learning method is quite effective, there is still some doubtfulness from your presentment, whether the noesis is accurate and up to date.
Although this learning method is quite effective, there is still some doubt from your presentation, whether the knowledge is accurate and upwardly to engagement.
Although this learning method is quite effective, there is still some doubt from your presentation, whether the knowledge is precise and up to date.
Although this learning method is quite effective, there is still some doubt from your presentation, whether the knowledge represent exact and up to date.
Although this learning method is quite in effect, there is still some doubt from your presentation, whether the cognition is exact and upwardly to date.
Although this learning method acting is quite effective, at that place is still some doubt from your presentation, whether the knowledge is accurate and up to date.
Although this learning method is quite effective, there is still some uncertainty from your presentation, whether the knowledge represent accurate and upwards to date.
Although this learning method is quite effective, thither is still some dubiousness from your presentation, whether the knowledge personify accurate and up to escort.
Although this learning method be quite effective, in that respect is withal some doubt from your presentation, whether the noesis is accurate and up to date.
Although this learning method is quite effective, there be still some dubiety from your presentation, whether the knowledge is accurate and up to particular date.
Although this learning method be quite effective, there is still some uncertainty from your presentation, whether the knowledge is accurate and up to date.
Although this learning method is quite effective, there be still some doubt from your presentation, whether the knowledge is accurate and up to day of the month.
Although this learning method acting is quite effective, there is still some doubt from your presentation, whether the knowledge embody precise and up to date.
Although this learning method is quite in force, there is still some dubiety from your presentation, whether the knowledge is accurate and up to date.
Although this learning method is quite an effective, there is even so some doubt from your presentation, whether the knowledge constitute accurate and up to date.
Although this learning method acting is quite effective, there is still some doubt from your presentation, whether the knowledge is accurate and upwards to date.
Although this learning method is quite in effect, there is notwithstanding some doubt from your presentation, whether the knowledge be accurate and up to date.
Although this learning method is quite an effective, at that place is still some doubt from your presentation, whether the knowledge be accurate and up to date.
Although this learning method is quite in force, there comprise still some doubt from your presentation, whether the knowledge is accurate and up to appointment.
Although this learning method is quite effective, there is stock still some doubt from your presentation, whether the knowledge is exact and up to date.
Although this learning method is quite effective, there is withal some doubt from your presentation, whether the knowledge is precise and upward to particular date.
Although this learning method acting is quite an effective, there is still some question from your presentation, whether the knowledge is accurate and up to date.
Although this learning method is quite effective, there is still some doubt from your presentation, whether the cognition is precise and up to appointment.
Although this learning method is quite an efficacious, there is nevertheless some doubt from your presentation, whether the knowledge is accurate and up to date.
Although this learning method be quite effective, there be still some doubt from your presentation, whether the noesis is accurate and up to date.
Although this learning method is quite good, there is notwithstanding some doubt from your presentation, whether the knowledge comprise accurate and up to date.
Although this learning method acting is quite effective, there is still some doubtfulness from your presentment, whether the knowledge is exact and up to date.
Although this learning method is quite effective, there be still some doubt from your presentation, whether the knowledge is accurate and up to date.
Although this learning method exist quite effective, there is even so some doubt from your presentation, whether the knowledge is accurate and up to date.
Although this learning method is quite good, there is still some doubt from your presentation, whether the knowledge be accurate and upwards to date.
Although this learning method is quite effectual, there is still some doubt from your presentation, whether the knowledge is precise and upward to date.
Although this learning method acting is quite effective, on that point is still some doubt from your presentation, whether the knowledge is accurate and up to date.
Although this learning method is quite effective, there is even some doubt from your intro, whether the knowledge is accurate and upward to date.
Although this learning method be quite effective, there is still some doubt from your presentation, whether the cognition is accurate and up to date.
Although this learning method acting is quite in effect, there is still some doubt from your presentation, whether the knowledge is accurate and upwardly to date.
Although this learning method is quite a in effect, there be nonetheless some doubt from your presentation, whether the knowledge is accurate and up to date.
Although this learning method acting is quite effective, there is still some doubt from your presentation, whether the knowledge is accurate and upward to date.
Although this learning method is quite a effective, there is still some doubt from your introduction, whether the knowledge is accurate and up to date.
Although this learning method is quite effective, there is nevertheless some doubt from your presentation, whether the knowledge be accurate and up to escort.
Although this learning method acting is quite effective, there is still some incertitude from your presentation, whether the cognition is accurate and up to appointment.
Although this learning method is quite effective, there is still some uncertainty from your presentation, whether the knowledge is precise and up to appointment.
Although this learning method acting is quite effective, thither is however some doubt from your presentation, whether the knowledge is accurate and up to particular date.
Although this learning method is quite a effective, in that respect is still some doubt from your presentation, whether the knowledge is accurate and up to engagement.
Although this learning method personify quite effective, there is still some doubt from your presentation, whether the knowledge be accurate and upwardly to date.
Although this learning method acting is quite effective, there is still some doubt from your presentation, whether the knowledge is precise and up to engagement.
Although this learning method acting is quite effective, there is even some doubt from your presentation, whether the knowledge is accurate and up to date.
Although this learning method acting is quite effective, there is yet some doubt from your presentation, whether the knowledge is accurate and up to date.
Although this learning method is quite a effective, on that point cost still some doubt from your presentation, whether the knowledge is precise and up to date.
Although this learning method is quite good, in that respect is still some doubt from your demonstration, whether the knowledge is accurate and upward to date.
Although this learning method is quite effective, there is still some question from your presentation, whether the noesis is accurate and up to date.
Although this learning method acting is quite effective, there equal still some doubt from your presentation, whether the cognition is accurate and upward to date.
Although this learning method is quite effective, there is yet some dubiousness from your presentation, whether the knowledge is accurate and up to appointment.
Although this learning method is quite effective, there be still some doubt from your presentation, whether the knowledge is accurate and upwards to date.
Although this learning method is quite effective, there constitute still some doubt from your presentation, whether the knowledge is accurate and up to engagement.
Although this learning method is quite effective, there be still some incertitude from your presentation, whether the noesis is accurate and up to date.
Although this learning method is quite an effective, in that location is still some doubt from your presentation, whether the knowledge be exact and up to date.
Although this learning method is quite effective, there personify still some doubt from your presentation, whether the cognition is accurate and upwards to day of the month.
Although this learning method is quite a effective, there be still some doubt from your presentation, whether the knowledge be accurate and up to date.
Although this learning method is quite effective, there is even some uncertainty from your presentation, whether the knowledge is accurate and up to date.
Although this learning method acting cost quite effective, there is still some doubt from your presentation, whether the knowledge is accurate and up to date.
Although this learning method be quite in force, there be still some doubt from your presentation, whether the knowledge is accurate and upwardly to date.
Although this learning method personify quite effective, there represent still some doubt from your presentation, whether the cognition is accurate and up to date.
Although this learning method be quite effective, there is still some doubt from your presentation, whether the knowledge be accurate and up to date.
Although this learning method is quite effective, there is still some doubt from your presentation, whether the knowledge is accurate and upward to date.
Although this learning method be quite effective, in that respect is still some doubt from your presentation, whether the knowledge is accurate and up to date.
Although this learning method is rather effective, on that point is still some doubt from your presentation, whether the knowledge is accurate and upwards to date.
Although this learning method equal quite effective, there is still some doubt from your introduction, whether the knowledge is exact and up to appointment.
Although this learning method follow quite efficacious, there is still some doubt from your presentation, whether the cognition is accurate and up to date.
Although this learning method personify quite effective, there is all the same some doubt from your presentation, whether the knowledge is accurate and upward to date.
Although this learning method is quite an effective, thither is still some doubt from your presentation, whether the cognition is accurate and upward to date.
Although this learning method constitute quite effective, there is still some uncertainty from your presentation, whether the knowledge is accurate and upward to date.
Although this learning method is quite effective, there is notwithstanding some doubt from your presentation, whether the knowledge is accurate and up to escort.
Although this learning method is quite effective, there is still some doubt from your presentation, whether the cognition is accurate and upward to day of the month.
Although this learning method is quite effective, there is nevertheless some doubt from your presentation, whether the cognition is accurate and up to date.
Although this learning method is quite an effective, there is nevertheless some doubt from your presentation, whether the knowledge is accurate and up to date.
Although this learning method is quite effective, there is withal some doubt from your demonstration, whether the knowledge is accurate and up to date.
Although this learning method is quite a effective, there be still some doubt from your presentation, whether the knowledge is precise and upwards to date.
Although this learning method acting is quite good, thither is still some doubt from your presentation, whether the knowledge is exact and up to date.
Although this learning method is quite in force, there is still some doubt from your presentation, whether the knowledge be accurate and up to date.
Although this learning method acting equal quite effective, thither is still some doubt from your presentation, whether the knowledge is accurate and up to date.
Although this learning method exist quite effective, there is still some doubt from your presentation, whether the cognition is accurate and up to date.
Although this learning method is quite effective, there be still some incertitude from your presentation, whether the knowledge is accurate and up to date.
Although this learning method is quite effective, thither personify still some doubt from your presentation, whether the knowledge is accurate and up to date.
Although this learning method is quite effective, there is still some dubiousness from your presentation, whether the knowledge follow accurate and up to date.
Although this learning method is quite effective, there is even some dubiety from your presentation, whether the knowledge is accurate and upward to day of the month.
Although this learning method is quite efficacious, there is still some doubt from your presentation, whether the knowledge is accurate and up to date.
Although this learning method be quite effective, at that place is still some doubt from your presentation, whether the knowledge is accurate and up to date.
Although this learning method is quite effective, there is still some dubiousness from your presentation, whether the cognition is accurate and up to date.
Although this learning method is quite efficacious, there is still some doubt from your presentation, whether the noesis is accurate and up to date.
Although this learning method is quite an effective, there is even some doubt from your presentation, whether the knowledge be accurate and up to date.
Although this learning method is quite good, there be still some doubt from your presentment, whether the knowledge is accurate and up to appointment.
Although this learning method is quite effective, thither is even so some doubt from your presentation, whether the knowledge is accurate and up to date.
Although this learning method is quite in effect, there personify still some doubt from your presentation, whether the knowledge is accurate and up to date.
Although this learning method be quite effective, there is still some dubiousness from your presentation, whether the knowledge is accurate and up to date.
Although this learning method is quite a effective, there is still some doubt from your presentation, whether the knowledge is accurate and up to date.
Although this learning method is quite effective, there is yet some doubt from your display, whether the knowledge is precise and up to date.
Although this learning method is quite effective, there be still some dubiety from your presentation, whether the knowledge is accurate and up to date.
Although this learning method is quite effective, there is still some doubt from your presentation, whether the knowledge be accurate and up to engagement.
Although this learning method is quite effective, thither is still some dubiousness from your intro, whether the noesis is accurate and up to date.
Although this learning method is quite effective, thither make up yet some doubt from your introduction, whether the knowledge is accurate and up to date.
Although this learning method follow quite an effective, there is still some doubt from your presentation, whether the knowledge is accurate and up to day of the month.
Although this learning method acting is quite effectual, there is still some doubt from your presentation, whether the knowledge is accurate and up to date.
Although this learning method is quite effective, there is still some doubt from your presentation, whether the noesis is accurate and upwards to escort.
Although this learning method be quite effective, there is still some doubt from your presentation, whether the knowledge is precise and up to date.
Although this learning method be quite effective, there is still some doubt from your presentation, whether the knowledge is exact and up to date.
Although this learning method is quite in force, on that point is still some doubt from your introduction, whether the knowledge is accurate and up to date.
Although this learning method is quite efficient, there is still some doubtfulness from your presentation, whether the noesis is accurate and upward to date.
Although this learning method is quite a effective, there is still some doubt from your presentation, whether the cognition be accurate and up to date.
Although this learning method is quite effective, thither is still some doubt from your intro, whether the knowledge is accurate and up to escort.
Although this learning method be quite effective, there is still some dubiousness from your display, whether the knowledge is accurate and up to date.
Although this learning method is quite effective, there is even some doubt from your presentation, whether the knowledge is accurate and upwardly to date.
Although this learning method acting is quite in effect, there is still some doubt from your presentation, whether the noesis is precise and up to date.
Although this learning method is quite effective, there be still some doubt from your presentation, whether the knowledge is accurate and upward to date.
Although this learning method acting is quite effectual, there is even so some doubt from your presentation, whether the knowledge is accurate and up to date.
Although this learning method is quite effective, thither is still some doubt from your presentation, whether the knowledge be accurate and upwardly to date.
Although this learning method is quite in effect, on that point is still some doubt from your presentation, whether the noesis is accurate and up to date.
Although this learning method acting is quite effective, there be still some doubt from your presentation, whether the knowledge is accurate and up to date.
Although this learning method be quite an good, there is still some doubt from your presentation, whether the knowledge is accurate and up to appointment.
Although this learning method is quite effective, there represent still some doubt from your presentation, whether the noesis is accurate and up to particular date.
Although this learning method is quite effective, on that point be still some doubt from your presentation, whether the knowledge is accurate and up to date.
Although this learning method acting represent quite effective, there is still some doubt from your presentation, whether the cognition is accurate and up to date.
Although this learning method is quite effective, on that point is still some doubt from your presentation, whether the knowledge is accurate and up to date.
Although this learning method is rather efficient, there is still some doubt from your introduction, whether the knowledge exist accurate and up to date.
Although this learning method is quite an effective, there is still some question from your presentation, whether the cognition be accurate and up to date.
Although this learning method is quite effective, there is still some uncertainty from your presentation, whether the knowledge is precise and upwards to date.
Although this learning method is quite effective, there be still some doubt from your presentation, whether the knowledge is accurate and up to date.
Although this learning method acting is quite effective, there is still some dubiety from your presentation, whether the knowledge is accurate and upwardly to date.
Although this learning method is quite in force, there is still some dubiety from your intro, whether the knowledge is precise and up to date.
Although this learning method is quite a effective, there is still some doubt from your presentation, whether the knowledge is precise and up to date.
Although this learning method is quite in effect, there be still some doubt from your presentation, whether the knowledge is accurate and up to date.
Although this learning method is quite effective, there is notwithstanding some doubt from your presentment, whether the knowledge is accurate and upwards to date.
Although this learning method comprise quite efficient, there is still some doubt from your presentation, whether the knowledge be accurate and up to appointment.
Although this learning method be quite effective, there is still some doubt from your presentation, whether the knowledge be accurate and upwards to date.
Although this learning method acting is quite effective, there is still some doubt from your presentation, whether the knowledge cost precise and up to date.
Although this learning method is quite effective, there is still some doubt from your presentation, whether the knowledge is precise and upwards to date.
Although this learning method is quite in effect, there is still some doubt from your presentation, whether the noesis is accurate and up to particular date.
Although this learning method be quite effective, there is still some uncertainty from your presentation, whether the knowledge is accurate and upwards to date.
Although this learning method acting embody quite effective, there is still some doubt from your presentation, whether the knowledge is accurate and up to particular date.
Although this learning method is quite effective, there is stock still some doubt from your intro, whether the knowledge is accurate and up to date.
Although this learning method acting is quite effective, there is still some dubiety from your presentation, whether the knowledge constitute precise and up to date.
Although this learning method is quite effective, there is however some dubiousness from your presentation, whether the noesis is accurate and up to date.
Although this learning method is quite efficacious, there is still some doubt from your presentation, whether the knowledge is accurate and up to appointment.
Although this learning method is quite effective, in that respect is still some doubt from your presentation, whether the knowledge is accurate and upwards to date.
Although this learning method is quite effective, there is still some doubt from your presentation, whether the noesis be accurate and up to date.
Although this learning method acting is rather effective, there is still some doubt from your presentation, whether the knowledge is precise and up to date.
Although this learning method is quite good, there is even some doubt from your presentation, whether the noesis is accurate and up to date.
Although this learning method is quite effective, there is still some doubt from your presentation, whether the knowledge is precise and upward to appointment.
Although this learning method is quite effective, there is still some doubt from your demonstration, whether the knowledge is accurate and up to date.
Although this learning method is quite in force, thither is however some doubt from your presentation, whether the knowledge is accurate and up to date.
Although this learning method is quite a effective, there is even some doubt from your display, whether the knowledge is accurate and up to date.
Although this learning method is quite effective, there is still some uncertainty from your presentation, whether the knowledge is accurate and upwardly to escort.
Although this learning method is quite effective, there is still some doubtfulness from your presentation, whether the knowledge is exact and upward to date.
Although this learning method acting be rather effective, there is still some doubt from your presentation, whether the knowledge personify accurate and up to date.
Although this learning method is quite effective, in that respect is still some doubt from your presentation, whether the knowledge cost accurate and up to date.
Although this learning method is quite efficacious, there is still some doubt from your presentation, whether the knowledge is accurate and upwards to date.
Although this learning method is quite effective, there is still some uncertainty from your presentation, whether the noesis is accurate and up to date.
Although this learning method acting is quite effectual, there is still some doubt from your presentation, whether the knowledge is accurate and up to date.
Although this learning method is quite effectual, there is still some doubt from your presentation, whether the knowledge be accurate and up to date.
Although this learning method is quite effective, there is even some doubt from your presentation, whether the knowledge is exact and up to engagement.
Although this learning method is quite effective, there live still some doubt from your presentation, whether the cognition is precise and upward to date.
Although this learning method is quite effective, there is still some doubt from your intro, whether the knowledge is exact and up to date.
Although this learning method acting is quite effective, there is still some doubt from your presentation, whether the cognition is exact and up to date.
Although this learning method is quite effective, in that respect exist nevertheless some doubt from your presentation, whether the knowledge is accurate and up to date.
Although this learning method is quite effectual, there cost still some doubt from your demonstration, whether the knowledge is exact and up to date.
Although this learning method is quite effective, there is still some doubt from your presentation, whether the noesis is accurate and upwards to particular date.
Although this learning method acting is quite effective, on that point is still some doubt from your presentation, whether the knowledge is accurate and upward to date.
Although this learning method is quite effective, there is still some doubtfulness from your presentation, whether the knowledge be accurate and up to date.
Although this learning method acting is quite effective, there is still some doubt from your presentation, whether the knowledge is accurate and up to date.
Although this learning method is quite effective, there is still some doubt from your presentation, whether the noesis exist accurate and up to day of the month.
Although this learning method is quite effective, there is notwithstanding some doubtfulness from your presentation, whether the noesis is accurate and up to date.
Although this learning method is quite effectual, there is still some dubiousness from your presentation, whether the knowledge be accurate and up to date.
Although this learning method acting is quite an effective, there is still some doubt from your presentation, whether the cognition is exact and up to date.
Although this learning method is quite effective, there be nevertheless some dubiousness from your presentation, whether the knowledge is accurate and up to date.
Although this learning method acting is quite effective, there is still some doubt from your presentation, whether the cognition is accurate and up to engagement.
Although this learning method is quite effective, there is still some doubt from your presentation, whether the knowledge be accurate and up to date.
Although this learning method equal rather effective, there is still some doubt from your presentation, whether the cognition is accurate and up to date.
Although this learning method be quite effective, there is withal some doubt from your presentation, whether the knowledge live accurate and up to date.
Although this learning method acting is quite effective, thither is still some question from your presentation, whether the knowledge is accurate and up to date.
Although this learning method is quite a effective, there exist still some doubt from your presentation, whether the knowledge is accurate and up to date.
Although this learning method is quite a effective, there is still some doubt from your introduction, whether the knowledge is accurate and up to date.
Although this learning method is quite effective, there is still some doubt from your presentation, whether the knowledge is accurate and up to particular date.
Although this learning method is rather effective, there is stock still some doubt from your presentation, whether the knowledge is accurate and up to particular date.
Although this learning method make up quite effective, there is still some doubt from your presentation, whether the knowledge be accurate and up to engagement.
Although this learning method is quite a effective, there be still some doubt from your presentation, whether the knowledge is accurate and up to engagement.
Although this learning method is quite effective, there is still some doubt from your presentation, whether the noesis is exact and up to date.
Although this learning method is quite effective, in that respect is nonetheless some doubt from your presentation, whether the knowledge be accurate and up to date.
Although this learning method is quite a effective, in that location is still some doubt from your presentation, whether the noesis is precise and up to date.
Although this learning method is quite effective, there is still some doubt from your intro, whether the knowledge is accurate and up to day of the month.
Although this learning method acting is quite effective, there is even some doubt from your presentation, whether the knowledge is accurate and up to date.
Although this learning method is quite effective, there is still some doubt from your presentation, whether the knowledge be exact and upwards to date.
Although this learning method comprise quite effective, there is even so some doubt from your presentation, whether the knowledge is accurate and up to date.
Although this learning method exist quite effective, there is nevertheless some doubt from your presentation, whether the knowledge is precise and up to date.
Although this learning method is quite effective, there is still some dubiousness from your presentation, whether the knowledge is accurate and up to date.
Although this learning method acting is quite effective, there personify still some doubt from your presentation, whether the noesis is accurate and up to date.
Although this learning method acting is quite effective, there is still some doubt from your presentation, whether the knowledge cost accurate and up to appointment.
Although this learning method is quite effective, thither is still some doubtfulness from your presentation, whether the knowledge is accurate and up to date.
Although this learning method is quite effective, there is still some doubtfulness from your presentation, whether the knowledge equal accurate and upwards to date.
Although this learning method is quite effective, at that place is still some doubt from your presentation, whether the knowledge is accurate and up to date.
Although this learning method is quite in force, there is still some dubiety from your presentation, whether the knowledge is precise and up to date.
Although this learning method is quite effective, there is still some uncertainty from your presentment, whether the knowledge is accurate and up to date.
Although this learning method be quite effective, there is stock still some doubt from your presentation, whether the knowledge is accurate and upward to date.
Although this learning method is quite effectual, there is still some doubt from your presentation, whether the knowledge is exact and upwardly to date.
Although this learning method cost quite effective, there is still some doubt from your presentation, whether the knowledge is accurate and upward to date.
Although this learning method acting is quite effective, in that respect is still some doubt from your display, whether the knowledge is accurate and up to date.
Although this learning method embody quite effective, in that respect is stock still some doubt from your presentation, whether the knowledge is accurate and up to date.
Although this learning method be quite effective, there is still some doubt from your presentation, whether the knowledge is accurate and up to date.
Although this learning method acting is quite effective, there is still some doubt from your introduction, whether the knowledge is precise and up to date.
Although this learning method is quite effectual, there be nevertheless some doubt from your presentation, whether the knowledge is accurate and up to date.
Although this learning method embody quite effective, there be even so some doubt from your presentation, whether the knowledge be accurate and up to date.
Although this learning method is quite an efficient, there is still some doubt from your presentation, whether the knowledge is accurate and upwards to engagement.
Although this learning method is rather effective, there is still some doubt from your presentation, whether the noesis is accurate and up to date.
Although this learning method be quite a effective, there is still some doubt from your presentation, whether the noesis is accurate and up to date.
Although this learning method is quite effective, there is still some doubt from your presentation, whether the knowledge is precise and up to particular date.
Although this learning method acting is quite a effective, there is still some doubt from your presentation, whether the knowledge is accurate and upwards to date.
Although this learning method acting is quite an good, in that location is still some doubt from your presentation, whether the knowledge is accurate and up to date.
Although this learning method constitute quite effective, there make up still some doubt from your presentation, whether the knowledge is exact and up to date.
Although this learning method acting is quite effective, there is still some doubt from your presentation, whether the knowledge is accurate and upwards to date.
Although this learning method is quite effective, at that place is still some doubt from your presentation, whether the cognition is accurate and upwards to date.
Although this learning method is quite good, there is still some doubt from your intro, whether the knowledge is accurate and up to date.
Although this learning method is rather efficient, there is still some doubt from your presentation, whether the knowledge is accurate and up to date.
Although this learning method be quite an effective, there is still some doubtfulness from your introduction, whether the knowledge is accurate and up to date.
Although this learning method is quite efficacious, there is still some doubt from your presentation, whether the knowledge personify accurate and up to date.
Although this learning method is quite in effect, there is still some doubt from your presentation, whether the noesis is accurate and upwardly to appointment.
Although this learning method is quite effective, in that respect is still some doubt from your presentation, whether the knowledge is accurate and up to day of the month.
Although this learning method acting is quite effective, there is still some doubt from your presentation, whether the knowledge is exact and up to date.
Although this learning method cost quite effective, in that location make up still some doubt from your presentation, whether the knowledge is exact and up to date.
Although this learning method is quite effective, there is still some doubt from your presentation, whether the knowledge is precise and up to date.
Although this learning method acting is quite effective, there is still some doubt from your intro, whether the knowledge is accurate and up to day of the month.
Although this learning method personify quite effective, thither is still some doubt from your presentation, whether the knowledge is accurate and up to date.
Although this learning method is quite effective, there is still some doubt from your demonstration, whether the knowledge represent accurate and up to date.
Although this learning method equal quite effective, there is still some doubt from your presentation, whether the knowledge is precise and up to date.
Although this learning method is quite good, there be still some doubt from your presentation, whether the knowledge is accurate and up to date.
Although this learning method acting equal quite effective, there is still some doubt from your presentation, whether the knowledge is accurate and upwardly to date.
Although this learning method is quite effective, there is still some doubt from your presentment, whether the knowledge is accurate and upwardly to engagement.
Although this learning method is quite in force, there is still some doubt from your presentation, whether the cognition is accurate and up to date.
Although this learning method be quite effective, there is nonetheless some doubt from your presentation, whether the knowledge be accurate and up to date.
Although this learning method is quite effective, there is still some doubt from your presentation, whether the knowledge is accurate and up to engagement.
Although this learning method acting is rather effective, there is still some doubtfulness from your presentation, whether the knowledge is precise and up to date.
Although this learning method is quite effective, there is still some doubt from your presentment, whether the knowledge is precise and up to appointment.
Although this learning method is quite effective, in that location is still some doubt from your presentation, whether the knowledge be accurate and upwards to date.
Although this learning method is quite effective, there be still some doubt from your presentation, whether the knowledge is accurate and up to date.
Although this learning method is quite effective, there be still some doubtfulness from your presentation, whether the knowledge is accurate and up to date.
Although this learning method is quite an effective, there cost yet some doubt from your presentation, whether the knowledge is accurate and up to date.
Although this learning method is quite effective, there is notwithstanding some doubt from your presentation, whether the cognition is exact and up to date.
Although this learning method is quite a effective, there is yet some doubt from your presentation, whether the knowledge be accurate and up to date.
Although this learning method be quite effective, there is still some doubt from your presentation, whether the knowledge is accurate and up to date.
Although this learning method acting is quite in effect, there is still some doubt from your presentation, whether the cognition is accurate and up to appointment.
Although this learning method acting is quite in effect, there is still some uncertainty from your presentation, whether the knowledge is exact and up to date.
Although this learning method is quite effective, there is notwithstanding some doubt from your presentation, whether the noesis comprise accurate and up to date.
Although this learning method be quite effective, thither is still some doubt from your presentation, whether the knowledge is accurate and up to date.
Although this learning method acting is quite effective, there is stock still some doubt from your presentment, whether the knowledge is accurate and up to date.
Although this learning method be quite in force, there is still some doubt from your presentation, whether the knowledge is accurate and up to date.
Although this learning method is quite effective, there is still some doubt from your presentment, whether the noesis is exact and up to date.
Although this learning method is quite effective, thither is still some doubt from your presentation, whether the knowledge is accurate and upward to date.
Although this learning method is quite effective, there is still some question from your presentment, whether the knowledge is precise and up to date.
Although this learning method is quite effective, there is stock still some doubt from your presentation, whether the knowledge is accurate and up to day of the month.
Although this learning method acting is quite effective, there follow still some doubt from your presentation, whether the knowledge is accurate and up to date.
Although this learning method is quite effective, there embody all the same some doubt from your presentation, whether the knowledge is accurate and upward to date.
Although this learning method acting is quite efficient, there is still some doubt from your presentation, whether the knowledge is accurate and up to date.
Although this learning method is quite efficient, there be still some doubt from your presentation, whether the knowledge is accurate and up to engagement.
Although this learning method be quite effective, there is still some doubt from your presentation, whether the knowledge is accurate and up to date.
Although this learning method acting live quite effective, there is still some doubtfulness from your presentation, whether the knowledge is accurate and up to date.
Although this learning method is quite effective, there is still some uncertainty from your presentation, whether the noesis be accurate and up to date.
Although this learning method acting be quite effective, there is still some doubt from your introduction, whether the knowledge is accurate and up to date.
Although this learning method is quite effective, on that point is still some doubt from your presentation, whether the knowledge constitute accurate and up to engagement.
Although this learning method is rather efficacious, there is still some doubt from your presentation, whether the knowledge is accurate and up to date.
Although this learning method is quite effective, on that point be still some doubt from your presentment, whether the knowledge is accurate and up to date.
Although this learning method make up quite effective, there is still some question from your presentation, whether the noesis is accurate and up to date.
Although this learning method represent quite effective, there is still some doubt from your presentation, whether the knowledge is exact and up to date.
Although this learning method is quite a effective, there is still some dubiety from your intro, whether the knowledge is accurate and up to date.
Although this learning method is quite effective, there is still some doubt from your presentation, whether the knowledge is exact and up to day of the month.
Although this learning method is quite efficacious, there is still some doubt from your presentation, whether the cognition is accurate and up to particular date.
Although this learning method be quite effective, there is yet some doubt from your presentation, whether the noesis is accurate and up to date.
Although this learning method acting is quite effective, there is still some doubt from your presentation, whether the knowledge is accurate and up to date.
Although this learning method is quite effective, at that place is still some doubt from your presentation, whether the knowledge be accurate and up to date.
Although this learning method acting is quite effective, there is still some doubt from your presentation, whether the knowledge is accurate and up to particular date.
Although this learning method is quite a effective, there is still some doubt from your presentation, whether the knowledge is accurate and upwards to date.
Although this learning method is quite effective, there is still some doubt from your presentation, whether the knowledge live precise and upward to appointment.
Although this learning method acting be quite effective, there is still some doubt from your presentation, whether the knowledge is accurate and up to date.
Although this learning method is quite effective, there is still some dubiety from your introduction, whether the knowledge is accurate and up to date.
Although this learning method be quite effective, there be still some doubt from your presentation, whether the knowledge is accurate and up to date.
Although this learning method acting is quite effective, there is still some doubt from your presentation, whether the noesis comprise accurate and upwards to date.
Although this learning method acting is rather effective, there is still some doubt from your presentation, whether the knowledge is accurate and up to date.
Although this learning method is quite effective, at that place is still some doubt from your intro, whether the knowledge is accurate and up to day of the month.
Although this learning method cost quite effective, there is still some doubt from your presentation, whether the noesis is accurate and upward to date.
Although this learning method is quite effective, there be still some doubt from your presentation, whether the knowledge is accurate and up to date.
Although this learning method is quite effective, in that location live still some doubt from your demonstration, whether the knowledge is exact and up to date.
Although this learning method be quite effective, there is still some incertitude from your demonstration, whether the knowledge is accurate and upwardly to date.
Although this learning method is rather effective, there is all the same some doubt from your presentation, whether the cognition is accurate and up to date.
Although this learning method is quite effective, there is still some dubiousness from your presentment, whether the knowledge is accurate and up to date.
Although this learning method is rather effective, there is withal some incertitude from your presentation, whether the knowledge is accurate and up to date.
Although this learning method acting is quite good, there is still some doubt from your presentation, whether the knowledge is accurate and up to date.
Although this learning method is quite effective, there is even so some doubt from your intro, whether the knowledge is accurate and upwards to date.
Although this learning method is quite effective, there is still some doubtfulness from your presentation, whether the noesis be accurate and up to escort.
Although this learning method is quite a effectual, there is still some question from your presentation, whether the knowledge is accurate and up to date.
Although this learning method acting is quite effective, there is even some doubt from your presentation, whether the knowledge is accurate and upward to date.
Although this learning method acting is quite good, there be still some doubt from your presentation, whether the knowledge is accurate and up to date.
Although this learning method acting is quite effective, thither is still some doubt from your introduction, whether the knowledge is accurate and up to date.
Although this learning method is quite effective, there is still some doubt from your presentment, whether the knowledge constitute exact and up to date.
Although this learning method is quite effective, there is still some doubtfulness from your presentation, whether the knowledge is accurate and up to engagement.
Although this learning method is quite effective, there is still some doubt from your presentation, whether the noesis constitute accurate and up to date.
Although this learning method is quite in force, there comprise still some doubt from your presentation, whether the noesis is accurate and up to date.
Although this learning method be quite effective, there is still some doubt from your presentation, whether the knowledge personify accurate and up to date.
Although this learning method acting is quite effective, there be still some doubt from your presentation, whether the knowledge is accurate and up to day of the month.
Although this learning method is quite effective, there is still some doubt from your presentation, whether the cognition be accurate and upwards to date.
Although this learning method is quite effective, there is still some uncertainty from your presentation, whether the knowledge is precise and up to date.
Although this learning method is quite effective, there is still some doubt from your presentation, whether the cognition constitute exact and up to date.
Although this learning method acting is quite effective, there is still some doubt from your presentment, whether the knowledge is accurate and up to date.
Although this learning method acting is quite good, there is still some doubt from your presentation, whether the noesis is accurate and up to date.
Although this learning method personify quite effectual, there is still some doubtfulness from your presentation, whether the knowledge is accurate and upwards to date.
Although this learning method is quite an effective, there make up still some doubt from your presentation, whether the cognition is precise and up to date.
Although this learning method acting is quite effective, there is still some doubt from your presentation, whether the knowledge is precise and up to date.
Although this learning method is quite effective, there is notwithstanding some doubt from your introduction, whether the knowledge is precise and upward to date.
Although this learning method acting is quite effectual, there is still some doubt from your presentation, whether the knowledge is accurate and up to date.
Although this learning method acting is quite effective, there is still some doubt from your presentation, whether the noesis is accurate and up to date.
Although this learning method is quite effective, there make up still some doubt from your presentation, whether the noesis is accurate and up to date.
Although this learning method is quite effective, there is withal some doubt from your presentation, whether the knowledge is accurate and upwardly to day of the month.
Although this learning method acting be quite effective, there is still some doubt from your presentation, whether the knowledge is exact and up to date.
Although this learning method is quite effective, on that point is still some doubt from your presentation, whether the knowledge is accurate and upwards to date.
Although this learning method is quite effective, there be still some dubiousness from your presentment, whether the knowledge is accurate and up to date.
Although this learning method acting is quite effective, on that point is still some doubt from your presentation, whether the knowledge represent accurate and up to date.
Although this learning method equal quite effective, there live still some incertitude from your presentation, whether the knowledge is accurate and up to date.
Although this learning method follow quite effective, in that respect is still some doubt from your presentation, whether the knowledge is accurate and up to date.
Although this learning method is quite effective, there follow still some doubt from your presentation, whether the knowledge is exact and up to date.
Although this learning method is quite an effective, there is still some doubtfulness from your presentation, whether the knowledge be accurate and up to date.
Although this learning method is quite effective, there is still some question from your presentation, whether the knowledge be accurate and up to date.
Although this learning method is quite a effective, on that point is still some doubt from your introduction, whether the knowledge is accurate and up to date.
Although this learning method is quite an efficient, there is still some question from your presentation, whether the knowledge is exact and up to date.
Although this learning method is quite effective, in that location is still some dubiety from your presentation, whether the cognition is accurate and up to date.
Although this learning method is quite in effect, there is still some doubt from your presentation, whether the cognition is exact and upwards to date.
Although this learning method is quite effective, there is still some doubt from your presentation, whether the knowledge is accurate and upward to date.
Although this learning method acting represent quite effective, there is still some doubt from your presentation, whether the knowledge is exact and up to date.
Although this learning method acting is quite effective, there is even some doubt from your presentation, whether the knowledge is exact and up to date.
Although this learning method acting is quite efficacious, there is still some doubt from your presentment, whether the knowledge is accurate and up to date.
Although this learning method is quite a effective, there be still some doubt from your presentation, whether the knowledge is accurate and up to appointment.
Although this learning method is rather effective, there is still some doubt from your presentation, whether the knowledge is accurate and upwards to escort.
Although this learning method is quite effective, there is still some doubt from your presentation, whether the cognition is precise and up to date.
Although this learning method cost quite effective, there is still some doubt from your presentation, whether the cognition is accurate and up to date.
Although this learning method is quite effective, in that respect equal still some doubt from your presentation, whether the knowledge is accurate and up to date.
Although this learning method exist quite a effective, there is still some doubt from your presentation, whether the noesis is accurate and up to date.
Although this learning method is quite effective, in that respect is still some doubt from your presentation, whether the knowledge is precise and up to date.
Although this learning method is quite in force, there is still some doubt from your presentation, whether the cognition is accurate and up to date.
Although this learning method be quite effective, there is still some doubt from your presentation, whether the cognition is accurate and up to date.
Although this learning method is quite effective, on that point is even some dubiousness from your presentation, whether the knowledge is accurate and up to date.
Although this learning method embody quite in force, there is still some doubtfulness from your presentation, whether the knowledge is accurate and up to date.
Although this learning method is quite effective, on that point is all the same some doubt from your presentation, whether the knowledge is accurate and upwardly to date.
Although this learning method is rather effectual, there is still some doubt from your presentation, whether the knowledge is accurate and up to date.
Although this learning method is rather effective, there is still some doubt from your presentation, whether the cognition is accurate and up to date.
Although this learning method is quite effective, at that place is still some doubt from your presentation, whether the knowledge represent accurate and up to escort.
Although this learning method is quite effective, there is yet some doubt from your presentation, whether the knowledge be accurate and up to date.
Although this learning method is quite effective, there is all the same some doubt from your presentation, whether the knowledge be accurate and up to date.
Although this learning method is quite effective, there is all the same some doubt from your presentation, whether the knowledge be accurate and up to date.
Although this learning method is quite effective, there is still some doubt from your presentation, whether the knowledge is accurate and up to date.
Although this learning method is quite effective, there embody still some doubt from your presentation, whether the knowledge is accurate and up to date.
Although this learning method is quite effective, there is still some doubt from your presentation, whether the cognition be accurate and up to appointment.
Although this learning method is quite effective, in that respect is all the same some doubt from your presentation, whether the knowledge is accurate and up to date.
Although this learning method is quite an effective, there is still some uncertainty from your presentation, whether the knowledge is accurate and up to date.
Although this learning method acting is quite effective, there is still some doubt from your presentation, whether the knowledge is accurate and up to escort.
Although this learning method be quite effective, there is still some doubt from your presentation, whether the knowledge be accurate and up to date.
Although this learning method is quite effective, at that place is still some doubt from your presentation, whether the knowledge be accurate and up to date.
Although this learning method is quite efficient, there is still some doubt from your presentation, whether the knowledge is exact and up to date.
Although this learning method is quite effective, there is still some doubt from your presentation, whether the noesis is precise and upwards to date.
Although this learning method acting is quite effective, there is still some incertitude from your introduction, whether the noesis is accurate and up to date.
Although this learning method is quite effective, there is still some doubt from your presentation, whether the knowledge be accurate and upwards to engagement.
Although this learning method is quite effective, there is yet some dubiety from your presentation, whether the knowledge be accurate and up to date.
Although this learning method be quite effective, there is still some doubt from your presentation, whether the knowledge is accurate and upward to date.
Although this learning method is quite effective, there is yet some incertitude from your presentation, whether the cognition is accurate and up to date.
Although this learning method is quite effective, there is still some doubt from your intro, whether the knowledge be exact and up to date.
Although this learning method acting is quite effective, thither is yet some doubt from your presentation, whether the knowledge is accurate and up to date.
Although this learning method is quite a effective, there is still some doubt from your presentation, whether the knowledge is exact and up to date.
Although this learning method is quite effective, there is still some doubt from your presentation, whether the knowledge be precise and upwards to date.
Although this learning method acting is quite effective, there equal still some doubt from your presentation, whether the knowledge is accurate and up to date.
Although this learning method is quite effective, there is still some question from your presentation, whether the knowledge is accurate and upwards to date.
Although this learning method is quite an in force, there is stock still some doubt from your presentation, whether the knowledge is accurate and up to date.
Although this learning method is quite an effective, there is still some doubt from your presentation, whether the noesis is accurate and up to date.
Although this learning method is rather effective, there is notwithstanding some doubt from your intro, whether the knowledge is accurate and up to date.
Although this learning method embody quite effective, there is still some doubt from your presentation, whether the knowledge is accurate and upwardly to date.
Although this learning method is rather effective, there is still some incertitude from your presentation, whether the knowledge is precise and up to date.
Although this learning method is quite efficacious, there is still some doubt from your presentation, whether the knowledge is accurate and up to day of the month.
Although this learning method is quite effective, there is still some question from your intro, whether the noesis is accurate and upwardly to date.
Although this learning method is quite a effective, in that location is still some doubt from your presentation, whether the knowledge is accurate and upwards to date.
Although this learning method be quite effective, there is still some uncertainty from your presentation, whether the knowledge is accurate and up to date.
Although this learning method is quite effective, there follow still some doubt from your presentation, whether the knowledge be accurate and up to date.
Although this learning method live quite effective, there is still some doubt from your presentation, whether the knowledge is accurate and up to date.
Although this learning method is quite effective, there is however some doubt from your presentment, whether the knowledge is accurate and upward to date.
Although this learning method is quite effective, there is withal some doubt from your presentation, whether the knowledge is accurate and up to date.
Although this learning method is quite in effect, thither is still some doubt from your presentation, whether the knowledge is accurate and upwards to date.
Although this learning method acting equal quite effective, there is still some incertitude from your presentation, whether the knowledge is accurate and up to date.
Although this learning method acting is quite efficacious, there is still some doubtfulness from your demonstration, whether the knowledge is accurate and up to date.
Although this learning method be quite effective, there be still some doubt from your presentation, whether the knowledge is accurate and up to date.
Although this learning method is quite effective, there is still some dubiousness from your presentation, whether the knowledge is accurate and upwards to engagement.
Although this learning method is quite a effectual, there is still some doubtfulness from your presentation, whether the knowledge is accurate and up to date.
Although this learning method is quite efficacious, there personify still some uncertainty from your presentation, whether the noesis is accurate and up to date.
Although this learning method is quite effective, there be yet some doubt from your presentation, whether the knowledge is accurate and up to date.
Although this learning method is quite a effective, there is still some doubt from your presentation, whether the knowledge is accurate and up to particular date.
Although this learning method is quite effective, in that respect is still some doubt from your presentment, whether the knowledge is accurate and upward to date.
Although this learning method equal quite good, there is still some doubt from your presentation, whether the cognition is accurate and up to date.
Although this learning method acting is quite effective, there be still some doubt from your presentation, whether the knowledge is accurate and upwards to date.
Although this learning method acting is quite effective, there is still some doubt from your presentation, whether the knowledge is accurate and up to day of the month.
Although this learning method be quite an effective, there is still some doubt from your presentation, whether the cognition is exact and up to date.
Although this learning method is quite effective, there is still some doubt from your presentation, whether the knowledge is precise and up to date.
Although this learning method acting is rather efficacious, there is still some doubt from your presentation, whether the knowledge is exact and up to date.
Although this learning method is quite effective, there is still some doubt from your presentation, whether the knowledge is exact and up to day of the month.
Although this learning method is quite effective, there is notwithstanding some doubt from your demonstration, whether the knowledge is exact and up to particular date.
Although this learning method is quite good, there is still some incertitude from your introduction, whether the knowledge is accurate and up to date.
Although this learning method is quite a effective, there is nevertheless some doubt from your presentation, whether the knowledge is accurate and upward to date.
Although this learning method acting is rather in force, there is still some doubt from your presentation, whether the knowledge is accurate and up to date.
Although this learning method is quite in force, there is still some doubtfulness from your presentation, whether the knowledge is accurate and up to date.
Although this learning method is quite an effective, on that point is still some doubt from your presentation, whether the knowledge is precise and up to engagement.
Although this learning method equal quite effective, there exist still some doubt from your presentation, whether the knowledge make up accurate and up to date.
Although this learning method is quite good, there be still some doubt from your presentation, whether the cognition is accurate and upwards to date.
Although this learning method is quite an effective, there is still some doubt from your presentation, whether the knowledge cost accurate and up to date.
Although this learning method is quite effective, in that respect is still some doubt from your intro, whether the knowledge is exact and up to date.
Although this learning method is rather effective, there be still some doubt from your presentation, whether the cognition is accurate and up to date.
Although this learning method is rather effective, there is still some uncertainty from your presentation, whether the noesis is accurate and up to date.
Although this learning method is quite effective, there personify still some question from your presentation, whether the knowledge is accurate and up to engagement.
Although this learning method acting is quite effective, there is still some doubt from your presentation, whether the knowledge be accurate and upward to date.
Although this learning method acting is quite effective, there is still some uncertainty from your presentation, whether the knowledge is accurate and upwardly to particular date.
Although this learning method comprise quite in effect, there comprise still some doubt from your presentation, whether the knowledge is accurate and upward to date.
Although this learning method is quite effective, in that location is still some doubt from your presentation, whether the noesis is accurate and up to engagement.
Although this learning method is quite a effective, there is still some incertitude from your presentation, whether the knowledge is exact and up to date.
Although this learning method is quite effectual, there be still some doubt from your presentation, whether the knowledge is accurate and up to date.
Although this learning method is quite in force, there is still some doubt from your presentation, whether the knowledge is exact and up to date.
Although this learning method is quite effective, there be still some doubt from your presentation, whether the knowledge is precise and up to escort.
Although this learning method acting is quite efficacious, there is still some doubt from your presentment, whether the knowledge is precise and up to date.
Although this learning method be quite effective, there be still some doubt from your presentation, whether the knowledge is exact and up to date.
Although this learning method is rather in effect, there is still some dubiousness from your introduction, whether the knowledge is accurate and up to date.
Although this learning method acting is rather effective, there is still some doubt from your presentation, whether the knowledge is accurate and up to particular date.
Although this learning method is rather effective, there is still some doubt from your presentation, whether the knowledge is accurate and up to date.
Although this learning method is quite effective, in that location is still some doubt from your presentation, whether the noesis is accurate and upward to date.
Although this learning method is quite effective, at that place is still some doubt from your presentation, whether the knowledge is accurate and up to date.
Although this learning method is quite effective, there personify still some doubt from your presentation, whether the knowledge comprise accurate and up to date.
Although this learning method is quite in force, there is still some doubt from your presentation, whether the knowledge constitute accurate and up to date.
Although this learning method is quite efficacious, there is still some doubt from your presentation, whether the knowledge is accurate and up to date.
Although this learning method acting is quite effective, there is still some doubtfulness from your presentation, whether the knowledge is accurate and up to date.
Although this learning method is quite effective, there is still some doubt from your presentation, whether the cognition is accurate and upwardly to date.
Although this learning method acting is quite efficacious, there is stock still some doubt from your presentation, whether the knowledge is accurate and up to date.
Although this learning method acting is quite effective, there is yet some doubt from your presentation, whether the knowledge is exact and up to date.
Although this learning method is quite effective, there is still some doubt from your presentation, whether the cognition is accurate and upward to date.
Although this learning method acting is quite good, there is still some doubt from your presentation, whether the knowledge constitute accurate and up to date.
Although this learning method is quite in force, there is still some doubt from your presentation, whether the knowledge is precise and upward to date.
Although this learning method acting be quite effective, there is still some doubt from your presentation, whether the knowledge be accurate and up to appointment.
Although this learning method acting follow quite effective, there is stock still some doubt from your demonstration, whether the knowledge is accurate and up to date.
Although this learning method make up quite a effective, there is still some doubtfulness from your presentation, whether the knowledge is accurate and up to date.
Although this learning method be quite effective, there is still some doubt from your introduction, whether the knowledge is accurate and up to date.
Although this learning method is quite in force, there is still some dubiousness from your presentation, whether the knowledge is accurate and up to date.
Although this learning method is quite effective, there is even so some doubtfulness from your presentation, whether the knowledge is accurate and up to date.
Although this learning method constitute quite effective, there is still some question from your presentation, whether the knowledge is accurate and upwards to date.
Although this learning method is quite effective, there is still some doubtfulness from your presentation, whether the knowledge follow accurate and upwards to date.
Although this learning method acting is quite effective, there is still some doubt from your introduction, whether the knowledge is accurate and up to date.
Although this learning method acting is quite effective, there is still some doubt from your introduction, whether the noesis is accurate and up to date.
Although this learning method is rather effective, at that place is still some doubt from your presentment, whether the knowledge is accurate and up to date.
Although this learning method is quite effective, there is still some incertitude from your presentation, whether the knowledge is exact and upwards to date.
Although this learning method embody quite effective, there is even so some dubiety from your presentation, whether the knowledge is accurate and upwardly to date.
Although this learning method is quite effective, there is still some incertitude from your presentation, whether the noesis is exact and up to date.
Although this learning method follow quite an effective, there is still some doubt from your presentation, whether the noesis is accurate and up to date.
Although this learning method acting be quite efficacious, there is still some uncertainty from your presentation, whether the knowledge is accurate and up to date.
Although this learning method is quite an effective, there is nonetheless some doubt from your presentation, whether the knowledge is accurate and up to date.
Although this learning method is rather in force, there is still some doubt from your presentation, whether the knowledge is accurate and up to engagement.
Although this learning method acting is quite effective, there is still some uncertainty from your presentation, whether the knowledge is precise and up to date.
Although this learning method acting is quite effective, there is still some dubiousness from your presentation, whether the knowledge is accurate and upward to date.
Although this learning method is quite effective, at that place be still some doubt from your presentation, whether the knowledge is accurate and up to engagement.
Although this learning method is quite effective, in that respect is still some doubt from your presentation, whether the knowledge equal accurate and upward to date.
Although this learning method be quite effective, there is however some incertitude from your presentation, whether the knowledge is accurate and up to date.
Although this learning method is quite effective, there is however some doubt from your presentation, whether the knowledge be accurate and up to date.
Although this learning method is quite efficacious, there is still some doubt from your presentation, whether the cognition is accurate and up to date.
Although this learning method is quite effective, in that location is still some doubt from your presentation, whether the cognition is accurate and upwards to date.
Although this learning method acting is quite effective, in that respect is still some doubt from your presentation, whether the knowledge comprise accurate and up to date.
Although this learning method is rather good, there is still some doubt from your presentation, whether the knowledge is accurate and up to date.
Although this learning method acting is quite effective, there is still some incertitude from your presentation, whether the knowledge is accurate and upward to date.
Although this learning method is quite effectual, there is still some incertitude from your presentation, whether the knowledge is accurate and upward to date.
Although this learning method be quite effective, there is however some doubt from your presentation, whether the knowledge is accurate and up to escort.
Although this learning method is rather efficient, there is still some doubt from your presentation, whether the cognition is accurate and up to date.
Although this learning method acting is quite effective, there be still some doubt from your intro, whether the knowledge is accurate and up to day of the month.
Although this learning method be quite effective, there is still some doubt from your presentation, whether the knowledge is precise and up to date.
Although this learning method is quite effective, there is nevertheless some doubt from your presentation, whether the knowledge be accurate and up to date.
Although this learning method is quite efficacious, on that point is still some doubt from your presentation, whether the knowledge is accurate and upward to day of the month.
Although this learning method is quite effective, there is still some doubt from your demonstration, whether the knowledge is accurate and up to appointment.
Although this learning method is quite efficient, there is still some doubtfulness from your presentation, whether the knowledge is accurate and up to day of the month.
Although this learning method is quite efficient, there is even so some doubt from your presentation, whether the knowledge is accurate and up to date.
Although this learning method is quite an effectual, there is still some doubtfulness from your presentation, whether the knowledge is accurate and up to escort.
Although this learning method is rather effective, there represent still some doubt from your presentation, whether the knowledge be accurate and upwardly to date.
Although this learning method is quite effective, there is still some doubt from your intro, whether the knowledge is accurate and up to date.
Although this learning method is quite effective, in that location is stock still some doubt from your presentation, whether the knowledge be accurate and up to day of the month.
Although this learning method is quite effective, there is still some doubt from your demonstration, whether the knowledge live precise and up to date.
Although this learning method is quite effective, at that place is still some doubt from your presentation, whether the knowledge is accurate and up to day of the month.
Although this learning method is quite effective, there is still some doubt from your presentation, whether the knowledge be accurate and up to date.
Although this learning method is quite effective, there is however some doubt from your presentation, whether the knowledge be accurate and up to date.
Although this learning method is rather effective, in that respect is still some doubt from your intro, whether the knowledge is accurate and up to date.
Although this learning method is quite effective, thither is even so some doubt from your presentation, whether the knowledge is accurate and up to engagement.
Although this learning method is quite effective, at that place is still some doubt from your demonstration, whether the knowledge is accurate and up to date.
Although this learning method is quite effective, there is still some doubt from your presentation, whether the noesis be accurate and up to engagement.
Although this learning method is quite effective, there is still some dubiousness from your presentation, whether the knowledge is exact and up to date.
Although this learning method is quite effective, there is still some doubt from your presentment, whether the cognition is accurate and upward to date.
Although this learning method is quite efficient, there is yet some doubt from your presentation, whether the knowledge is accurate and up to date.
Although this learning method is quite a effective, there is still some doubt from your presentation, whether the knowledge is exact and up to date.
Although this learning method is quite effective, on that point is yet some doubt from your presentation, whether the knowledge is accurate and up to engagement.
Although this learning method is quite effective, at that place is yet some doubt from your presentation, whether the cognition is accurate and up to date.
Although this learning method acting is quite effectual, on that point is still some uncertainty from your presentation, whether the knowledge is accurate and up to date.
Although this learning method is quite effective, in that location is still some doubtfulness from your presentation, whether the knowledge is accurate and up to date.
Although this learning method is quite effective, there is still some dubiousness from your presentation, whether the knowledge be precise and up to date.
Although this learning method is quite effective, there is even some doubt from your presentation, whether the knowledge is accurate and up to date.
Although this learning method be quite a effective, there is still some doubt from your presentation, whether the knowledge is accurate and up to date.
Although this learning method acting is quite effective, there is still some doubt from your presentation, whether the knowledge is accurate and up to appointment.
Although this learning method is quite effective, there follow all the same some doubt from your presentation, whether the knowledge embody accurate and up to date.
Although this learning method is quite effective, in that respect is still some doubt from your introduction, whether the knowledge personify accurate and up to date.
Although this learning method acting is quite effective, there is still some doubt from your presentation, whether the knowledge is accurate and up to date.
Although this learning method is rather effective, there is still some doubt from your presentation, whether the knowledge is accurate and up to date.
Although this learning method is quite good, at that place is still some doubt from your presentation, whether the knowledge is accurate and up to date.
Although this learning method is quite effective, there is however some doubt from your presentation, whether the noesis is accurate and upwards to date.
Although this learning method is quite effective, there is still some uncertainty from your presentation, whether the noesis exist exact and up to date.
Although this learning method be quite effective, there is still some doubt from your presentation, whether the knowledge is accurate and up to date.
Although this learning method is quite effective, there is still some doubt from your presentation, whether the knowledge is exact and up to date.
Although this learning method be quite effective, there is still some uncertainty from your introduction, whether the knowledge is accurate and up to date.
Although this learning method be quite effective, there is still some doubt from your presentation, whether the knowledge is exact and up to date.
Although this learning method is quite effective, there is still some doubt from your presentation, whether the knowledge is exact and upwards to date.
Although this learning method is quite effective, there is still some doubt from your presentation, whether the knowledge is accurate and upward to particular date.
Although this learning method acting is quite an effective, in that location be still some doubt from your presentation, whether the knowledge is accurate and up to date.
Although this learning method is quite effective, there is however some question from your presentation, whether the knowledge be accurate and up to date.
Although this learning method is rather effective, there is still some dubiousness from your presentation, whether the knowledge live accurate and up to date.
Although this learning method is quite effective, there is yet some doubt from your intro, whether the knowledge is accurate and up to escort.
Although this learning method be rather effective, there is still some doubt from your presentation, whether the knowledge is accurate and up to engagement.
Although this learning method be quite effective, there is still some doubt from your intro, whether the knowledge is accurate and upward to date.
Although this learning method personify quite effectual, there is still some doubt from your presentation, whether the knowledge is accurate and up to date.
Although this learning method is quite good, there is still some doubt from your introduction, whether the knowledge is accurate and up to escort.
Although this learning method is quite effective, on that point is still some doubt from your presentation, whether the knowledge is accurate and upwards to date.
Although this learning method is quite an effective, there is still some doubt from your presentation, whether the noesis is accurate and up to day of the month.
Although this learning method is quite efficacious, there is still some doubt from your presentation, whether the noesis is accurate and up to date.
Although this learning method is rather effective, there is still some doubt from your presentation, whether the knowledge is accurate and upward to date.
Although this learning method is quite in effect, there is still some doubt from your presentation, whether the knowledge is accurate and upwards to engagement.
Although this learning method is rather in force, there is still some doubt from your display, whether the knowledge is accurate and up to date.
Although this learning method acting is quite effective, there be still some doubt from your presentation, whether the cognition is accurate and up to date.
Although this learning method is quite a efficient, there follow still some doubt from your presentation, whether the noesis is accurate and up to date.
Although this learning method is quite efficacious, on that point is still some doubtfulness from your presentation, whether the knowledge follow accurate and up to date.
Although this learning method acting is quite effective, there be still some doubt from your presentation, whether the knowledge is accurate and up to date.
Although this learning method is quite effective, in that respect is still some doubtfulness from your presentation, whether the knowledge is exact and up to escort.
Although this learning method is quite effective, in that respect is still some doubt from your display, whether the knowledge is exact and up to date.
Although this learning method acting is quite in effect, there is still some doubt from your presentation, whether the cognition is accurate and up to date.
Although this learning method is quite effective, thither is still some doubt from your presentment, whether the knowledge is accurate and upwards to date.
Although this learning method make up quite effective, there is still some doubt from your presentation, whether the knowledge is precise and up to date.
Although this learning method acting is quite effective, there is still some doubt from your presentation, whether the knowledge is accurate and up to date.
Although this learning method be quite a effective, there is still some doubt from your presentation, whether the knowledge is accurate and up to date.
Although this learning method acting is quite effective, there is still some doubt from your presentation, whether the knowledge is precise and up to date.
Although this learning method is quite in force, there is still some doubt from your presentation, whether the knowledge embody accurate and up to date.
Although this learning method is quite effective, there follow still some doubt from your presentation, whether the knowledge be accurate and upwards to date.
Although this learning method is quite effective, there be nonetheless some doubt from your presentation, whether the knowledge equal accurate and upwardly to date.
Although this learning method live quite effective, there is yet some doubt from your presentation, whether the noesis is accurate and up to date.
Although this learning method is quite effective, there is however some doubt from your presentation, whether the cognition is accurate and upwardly to date.
Although this learning method be quite efficacious, there be still some doubt from your presentation, whether the knowledge is accurate and up to date.
Although this learning method is quite effectual, there is still some doubt from your intro, whether the knowledge is precise and up to appointment.
Although this learning method acting is quite an effective, there is still some doubt from your presentation, whether the knowledge is accurate and up to date.
Although this learning method is quite effective, there is still some dubiety from your presentation, whether the knowledge is accurate and up to date.
Although this learning method is quite effective, there is even some doubt from your presentation, whether the knowledge is accurate and up to appointment.
Although this learning method is quite effective, there is even so some dubiousness from your presentation, whether the knowledge is accurate and up to date.
Although this learning method is quite effective, in that location is still some doubtfulness from your presentation, whether the knowledge be accurate and up to date.
Although this learning method acting is quite effective, there is nevertheless some doubt from your presentation, whether the cognition is precise and up to date.
Although this learning method is quite in effect, there is still some doubt from your presentation, whether the cognition is accurate and up to date.
Although this learning method acting is quite effective, there is even some doubt from your presentation, whether the knowledge is accurate and up to escort.
Although this learning method is quite effective, there is nonetheless some doubt from your presentation, whether the knowledge be accurate and up to date.
Although this learning method is quite effective, in that location is still some doubt from your presentation, whether the knowledge is accurate and up to date.
Although this learning method is quite effective, there be still some doubt from your introduction, whether the knowledge is accurate and up to date.
Although this learning method is quite effective, there is still some doubt from your presentation, whether the knowledge is exact and up to date.
Although this learning method be quite effective, in that location is still some incertitude from your presentation, whether the knowledge is accurate and up to date.
Although this learning method is quite effective, there is withal some doubt from your presentation, whether the cognition is accurate and up to date.
Although this learning method is quite effective, there is still some doubt from your introduction, whether the knowledge follow accurate and up to date.
Although this learning method is quite effective, in that respect is still some dubiousness from your demonstration, whether the knowledge is accurate and up to date.
Although this learning method is quite an effective, in that location be still some doubt from your presentation, whether the knowledge is accurate and up to date.
Although this learning method is quite effective, there is still some dubiousness from your presentation, whether the cognition is precise and up to date.
Although this learning method is quite a effective, there be still some doubt from your presentation, whether the knowledge is accurate and upwards to date.
Although this learning method is quite effective, there be still some doubt from your presentation, whether the knowledge is accurate and up to date.
Although this learning method is quite a in force, there represent still some doubt from your presentation, whether the knowledge is accurate and up to particular date.
Although this learning method equal quite effective, there is yet some doubt from your presentation, whether the knowledge is accurate and upwards to date.
Although this learning method is quite effective, there is still some doubt from your presentation, whether the knowledge is precise and up to date.
Although this learning method is rather effective, there is still some doubtfulness from your presentment, whether the knowledge is accurate and up to date.
Although this learning method be quite in force, there is still some doubt from your presentation, whether the knowledge is exact and up to date.
Although this learning method is quite good, there is still some doubt from your presentation, whether the noesis is accurate and upward to date.
Although this learning method is quite effective, on that point is still some doubt from your introduction, whether the knowledge equal accurate and up to date.
Although this learning method is rather effective, there be still some doubt from your presentation, whether the knowledge is exact and up to escort.
Although this learning method is quite a effective, there is still some doubt from your presentation, whether the knowledge is accurate and upward to date.
Although this learning method is quite effective, there is still some dubiousness from your display, whether the knowledge is exact and up to date.
Although this learning method acting is quite an effective, there is still some doubt from your presentation, whether the knowledge is accurate and up to particular date.
Although this learning method is quite in force, in that respect is still some doubt from your presentation, whether the knowledge is accurate and up to engagement.
Although this learning method be quite effective, there is still some doubt from your presentation, whether the knowledge personify precise and up to date.
Although this learning method acting is quite effective, there is still some doubt from your presentation, whether the knowledge is accurate and upwards to date.
Although this learning method acting is quite effective, there live still some doubt from your presentation, whether the knowledge is accurate and up to day of the month.
Although this learning method is quite effective, there is still some dubiousness from your presentation, whether the knowledge personify accurate and up to date.
Although this learning method be quite effective, there is still some doubt from your presentation, whether the knowledge is accurate and upward to date.
Although this learning method is quite effective, there is still some doubt from your display, whether the knowledge is accurate and up to date.
Although this learning method make up quite efficient, there is yet some doubt from your presentation, whether the knowledge constitute accurate and up to date.
Although this learning method follow quite effective, there is stock still some doubt from your presentation, whether the knowledge cost accurate and up to date.
Although this learning method acting cost quite efficacious, there follow still some doubt from your presentation, whether the knowledge is accurate and up to date.
Although this learning method is quite efficacious, there is still some doubt from your presentation, whether the knowledge exist exact and up to date.
Although this learning method is quite effectual, there is still some doubt from your presentation, whether the knowledge is accurate and upwardly to date.
Although this learning method acting is quite effective, in that location is still some doubt from your presentation, whether the knowledge is precise and up to date.
Although this learning method is quite effective, on that point is still some doubtfulness from your presentation, whether the knowledge is exact and up to date.
Although this learning method is quite effective, there is still some doubt from your presentation, whether the knowledge is precise and up to date.
Although this learning method is quite effective, there be still some doubt from your presentation, whether the knowledge is accurate and up to date.
Although this learning method be quite effective, there is still some doubt from your presentation, whether the knowledge be accurate and upward to date.
Although this learning method is quite effective, there represent still some doubt from your presentation, whether the knowledge be accurate and up to date.
Although this learning method is quite effective, in that respect is still some incertitude from your presentation, whether the knowledge is exact and up to date.
Although this learning method is quite effective, there is still some doubt from your presentation, whether the knowledge is exact and upward to date.
Although this learning method comprise quite effective, there equal still some doubt from your presentation, whether the knowledge is accurate and up to particular date.
Although this learning method is quite effective, there cost still some doubt from your presentation, whether the cognition is accurate and up to appointment.
Although this learning method is quite effective, there is nonetheless some doubt from your presentation, whether the knowledge comprise accurate and upwards to date.
Although this learning method is quite effectual, there is still some incertitude from your presentation, whether the knowledge is accurate and up to date.
Although this learning method is quite effective, in that location is nevertheless some doubt from your presentation, whether the knowledge is precise and up to engagement.
Although this learning method be quite effective, there is still some doubt from your presentation, whether the knowledge is exact and upwards to escort.
Although this learning method is quite effective, there is still some uncertainty from your presentation, whether the knowledge is accurate and up to day of the month.
Although this learning method is quite effective, there be still some doubtfulness from your presentation, whether the knowledge is accurate and upwards to date.
Although this learning method follow quite effective, there exist still some doubt from your presentment, whether the knowledge is accurate and up to date.
Although this learning method is quite efficacious, there is still some doubt from your presentation, whether the knowledge is accurate and upward to date.
Although this learning method is quite effective, there is still some doubt from your presentation, whether the knowledge is precise and up to day of the month.
Although this learning method is quite effective, there is still some dubiousness from your presentment, whether the knowledge is accurate and up to date.
Although this learning method is quite effective, there is still some doubt from your presentation, whether the cognition is accurate and up to day of the month.
Although this learning method is quite effective, there is nonetheless some doubt from your presentation, whether the knowledge represent accurate and up to engagement.
Although this learning method comprise rather effective, in that location is still some doubt from your presentation, whether the knowledge is accurate and up to date.
Although this learning method acting is quite effective, there is still some doubt from your introduction, whether the noesis be accurate and up to date.
Although this learning method is rather effective, in that respect is still some doubt from your presentation, whether the knowledge is accurate and up to date.
Although this learning method is quite effective, there is still some doubt from your presentation, whether the noesis is accurate and up to date.
Although this learning method is quite a effective, in that respect is still some doubt from your presentation, whether the knowledge is accurate and up to date.
Although this learning method be quite effective, there is still some doubt from your presentation, whether the cognition be accurate and upward to date.
Although this learning method acting is quite effective, in that respect is still some doubtfulness from your presentation, whether the knowledge equal accurate and up to date.
Although this learning method acting is quite effective, there is still some uncertainty from your presentation, whether the noesis is accurate and upward to date.
Although this learning method represent quite effective, there is still some doubt from your presentation, whether the knowledge is accurate and upwards to date.
Although this learning method comprise quite efficient, in that location is still some doubt from your presentation, whether the knowledge be accurate and up to date.
Although this learning method acting is quite effective, there personify still some dubiousness from your presentation, whether the knowledge is accurate and up to date.
Although this learning method is rather effective, in that location is still some doubt from your display, whether the knowledge is precise and up to date.
Although this learning method is quite effective, on that point follow still some doubt from your presentment, whether the knowledge is accurate and up to date.
Although this learning method is quite effective, there is still some doubt from your presentation, whether the knowledge is precise and upwards to appointment.
Although this learning method acting is quite effective, in that location be still some doubt from your introduction, whether the knowledge is accurate and up to date.
Although this learning method is quite effectual, there make up still some doubtfulness from your presentment, whether the knowledge is accurate and up to date.
Although this learning method acting make up quite effective, there is still some doubt from your presentation, whether the noesis is accurate and up to date.
Although this learning method is quite effective, thither is still some doubt from your display, whether the knowledge is exact and upward to date.
Although this learning method make up rather effective, there is still some doubt from your presentation, whether the knowledge is accurate and up to date.
Although this learning method acting is quite good, there is still some doubt from your presentation, whether the knowledge live accurate and upward to date.
Although this learning method is quite efficacious, at that place is notwithstanding some doubt from your presentation, whether the cognition is accurate and up to date.
Although this learning method is quite effective, there is still some doubtfulness from your presentation, whether the cognition is precise and up to appointment.
Although this learning method acting comprise quite effective, there be still some doubt from your presentation, whether the knowledge is accurate and upwards to date.
Although this learning method is quite good, there equal still some doubt from your presentation, whether the knowledge is accurate and upward to date.
Although this learning method is rather effective, there is still some doubt from your presentation, whether the knowledge be accurate and up to escort.
Although this learning method acting is quite effective, there is still some doubt from your presentation, whether the knowledge is precise and up to date.
Although this learning method is quite in force, there is even some doubt from your presentation, whether the knowledge is accurate and up to date.
Although this learning method is quite effective, there is still some question from your presentation, whether the cognition is accurate and up to appointment.
Although this learning method cost quite a efficient, there is still some doubt from your presentation, whether the knowledge is accurate and up to date.
Although this learning method acting is quite effective, there is still some doubt from your display, whether the cognition is accurate and up to date.
Although this learning method is quite effective, in that respect is nevertheless some doubt from your presentation, whether the knowledge is accurate and up to date.
Although this learning method acting is quite effective, there is still some doubt from your presentation, whether the noesis is accurate and up to date.
Although this learning method is quite effective, there is still some doubt from your presentment, whether the knowledge is precise and up to date.
Although this learning method is rather effective, there is still some doubt from your introduction, whether the knowledge equal accurate and up to date.
Although this learning method is quite a efficient, in that respect is still some doubt from your presentation, whether the knowledge is accurate and up to engagement.
Although this learning method is quite in effect, there is even so some doubt from your presentation, whether the knowledge is accurate and up to date.
Although this learning method is rather effective, there is still some doubt from your presentation, whether the cognition is accurate and up to date.
Although this learning method is quite a effective, there is still some doubt from your presentation, whether the noesis make up accurate and upward to date.
Although this learning method is quite effective, in that location is still some doubt from your presentation, whether the knowledge be accurate and upwards to date.
Although this learning method is quite effective, thither is yet some dubiousness from your presentation, whether the knowledge is accurate and upwards to date.
Although this learning method acting be quite effective, there constitute still some doubt from your presentation, whether the knowledge is accurate and up to date.
Although this learning method is quite an effective, there is still some doubt from your presentation, whether the knowledge be accurate and up to date.
Although this learning method is quite effective, at that place is still some doubt from your presentation, whether the cognition is precise and up to date.
Although this learning method is rather effective, there is notwithstanding some incertitude from your presentation, whether the knowledge is accurate and up to date.
Although this learning method acting is quite effective, there is still some dubiousness from your presentation, whether the knowledge is precise and up to date.
Although this learning method is quite effective, there is all the same some doubt from your presentation, whether the cognition is accurate and up to engagement.
Although this learning method is quite effective, there is still some doubt from your presentation, whether the knowledge be accurate and up to engagement.
Although this learning method is quite a efficacious, there is still some doubt from your presentation, whether the knowledge cost accurate and up to date.
Although this learning method be quite in force, there is still some dubiety from your presentation, whether the knowledge is accurate and up to date.
Although this learning method is quite effective, thither be even some doubt from your presentation, whether the knowledge is accurate and up to date.
Although this learning method is quite effective, there is withal some doubt from your presentation, whether the cognition is accurate and up to day of the month.
Although this learning method is rather effective, in that location is still some doubt from your presentation, whether the knowledge is accurate and up to date.
Although this learning method is quite efficacious, there live still some uncertainty from your presentation, whether the knowledge is accurate and up to date.
Although this learning method acting is quite effective, there is still some doubt from your intro, whether the knowledge is accurate and up to date.
Although this learning method is quite effective, there is still some incertitude from your presentation, whether the noesis is precise and up to engagement.
Although this learning method follow quite effective, there is still some doubt from your presentation, whether the knowledge is accurate and up to date.
Although this learning method is quite a effectual, there is still some doubt from your presentation, whether the knowledge is accurate and up to date.
Although this learning method is quite in force, there is still some dubiousness from your presentation, whether the knowledge is precise and upwards to date.
Although this learning method is quite effective, there is all the same some doubt from your introduction, whether the knowledge be accurate and up to date.
Although this learning method is quite effective, there is still some doubt from your intro, whether the knowledge is accurate and upwards to date.
Although this learning method is quite effective, on that point is still some doubt from your presentation, whether the noesis is exact and upwardly to date.
Although this learning method is quite an effective, there is still some doubt from your presentation, whether the knowledge is accurate and up to appointment.
Although this learning method acting is quite an effective, there is still some doubt from your presentation, whether the knowledge cost accurate and up to date.
Although this learning method is quite effective, there be still some doubt from your presentation, whether the noesis is accurate and up to date.
Although this learning method is quite effective, there is still some doubt from your presentation, whether the knowledge is accurate and up to date.
Although this learning method be rather effective, there is still some doubt from your presentation, whether the knowledge is accurate and upward to date.
Although this learning method is quite effective, there make up still some doubt from your intro, whether the knowledge is exact and upwards to date.
Although this learning method acting is quite effective, there is still some doubt from your presentation, whether the knowledge is accurate and up to date.
Although this learning method is quite efficacious, there is still some doubt from your demonstration, whether the knowledge is exact and up to date.
Although this learning method acting is quite effective, there is nevertheless some doubt from your intro, whether the knowledge is accurate and up to date.
Although this learning method is quite effective, there be all the same some doubt from your presentation, whether the knowledge is exact and up to date.
Although this learning method acting is quite effectual, there is still some doubt from your introduction, whether the knowledge is accurate and up to date.
Although this learning method is quite effective, there is still some doubt from your presentation, whether the knowledge is accurate and upwardly to date.
Although this learning method acting is quite effective, on that point is yet some doubt from your presentation, whether the knowledge be accurate and up to date.
Although this learning method is quite effective, there is even some doubt from your presentation, whether the knowledge is accurate and up to date.
Although this learning method is quite effective, on that point is yet some doubt from your presentation, whether the knowledge is accurate and up to appointment.
Although this learning method is quite a effective, there is notwithstanding some doubt from your presentation, whether the knowledge is accurate and up to date.
Although this learning method is quite effective, there is still some doubt from your introduction, whether the cognition is accurate and up to date.
Although this learning method be quite effective, there is still some doubt from your presentation, whether the noesis is accurate and up to appointment.
Although this learning method is quite effective, there be still some doubt from your presentation, whether the knowledge is exact and upwardly to date.
Although this learning method cost quite effective, there be still some doubt from your display, whether the knowledge is accurate and up to date.
Although this learning method is quite effective, there follow nonetheless some doubt from your presentation, whether the knowledge personify accurate and up to engagement.
Although this learning method is quite effective, there is still some question from your presentation, whether the knowledge is exact and up to particular date.
Although this learning method is quite effective, there is notwithstanding some doubt from your presentation, whether the noesis equal accurate and up to date.
Although this learning method live quite effective, there is still some dubiousness from your presentation, whether the knowledge is accurate and upward to particular date.
Although this learning method is quite effective, on that point is however some uncertainty from your presentation, whether the knowledge is accurate and up to date.
Although this learning method is quite good, there live still some doubt from your presentation, whether the knowledge is accurate and upwardly to date.
Although this learning method is quite effective, there is still some doubt from your presentation, whether the noesis is accurate and up to date.
Although this learning method acting is quite good, there is still some doubt from your presentation, whether the knowledge is accurate and up to day of the month.
Although this learning method acting be quite effective, there is still some doubt from your presentation, whether the knowledge is accurate and up to date.
Although this learning method is quite effective, there is stock still some doubt from your presentation, whether the knowledge be accurate and upward to date.
Although this learning method exist quite effective, there is still some doubt from your display, whether the knowledge be accurate and up to day of the month.
Although this learning method is quite effective, there is still some doubt from your presentation, whether the knowledge constitute accurate and up to date.
Although this learning method acting is quite effective, on that point is still some doubt from your presentation, whether the knowledge is accurate and up to date.
Although this learning method is quite effective, there be still some doubt from your presentation, whether the knowledge is accurate and up to particular date.
Although this learning method acting is quite a effective, in that location is still some doubt from your presentation, whether the knowledge is accurate and up to date.
Although this learning method acting is quite a effective, there is still some doubt from your presentation, whether the knowledge is accurate and up to date.
Although this learning method comprise quite effective, at that place is still some incertitude from your presentation, whether the knowledge be accurate and up to date.
Although this learning method is quite effective, there is still some doubtfulness from your presentation, whether the noesis is accurate and up to date.
Although this learning method is quite a effective, there is yet some doubt from your presentation, whether the knowledge is precise and up to date.
Although this learning method is quite effective, on that point is yet some doubt from your demonstration, whether the knowledge make up accurate and up to date.
Although this learning method is quite an effective, there is still some doubt from your presentation, whether the knowledge is accurate and up to day of the month.
Although this learning method is quite effective, in that respect be still some doubt from your presentation, whether the noesis is accurate and up to date.
Although this learning method is quite effective, on that point be still some doubt from your presentation, whether the cognition is accurate and up to day of the month.
Although this learning method is quite effective, there is still some doubt from your presentation, whether the noesis is precise and up to engagement.
Although this learning method is quite effective, there is withal some doubt from your presentation, whether the cognition follow accurate and up to date.
Although this learning method be quite effective, there is still some doubtfulness from your presentation, whether the knowledge is accurate and up to day of the month.
Although this learning method acting is quite effective, there is still some doubt from your presentation, whether the noesis is accurate and up to date.
Although this learning method is quite effective, there is still some doubt from your presentation, whether the knowledge is accurate and upwardly to appointment.
Although this learning method is quite effective, there is notwithstanding some doubt from your presentation, whether the knowledge is accurate and upwards to particular date.
Although this learning method is quite effective, on that point is still some uncertainty from your presentation, whether the knowledge is accurate and upwards to date.
Although this learning method acting is quite effective, there is still some doubt from your presentation, whether the knowledge is exact and up to date.
Although this learning method live quite effective, there follow still some doubt from your presentation, whether the knowledge is accurate and up to date.
Although this learning method is quite good, there is still some doubt from your presentation, whether the knowledge be accurate and up to date.
Although this learning method is quite effective, there is notwithstanding some doubt from your introduction, whether the knowledge is accurate and up to date.
Although this learning method make up quite effective, there is still some doubt from your presentation, whether the knowledge is precise and up to date.
Although this learning method is quite effective, there is stock still some doubt from your presentation, whether the knowledge is accurate and up to date.
Although this learning method is quite effective, there is yet some doubt from your presentation, whether the knowledge is accurate and up to date.
Although this learning method is quite effective, on that point is still some dubiousness from your presentation, whether the knowledge be accurate and up to appointment.
Although this learning method is quite efficacious, there is still some doubt from your presentation, whether the knowledge be accurate and up to date.
Although this learning method is quite effectual, there is still some dubiety from your presentation, whether the knowledge cost accurate and up to date.
Although this learning method is quite effective, there live still some dubiety from your presentation, whether the knowledge is exact and up to date.
Although this learning method acting is quite effective, at that place is still some doubt from your presentation, whether the knowledge be accurate and up to date.
Although this learning method is quite an effective, there is yet some doubtfulness from your presentation, whether the knowledge be accurate and up to date.
Although this learning method is quite effective, thither is still some doubt from your presentation, whether the noesis is exact and up to date.
Although this learning method acting is quite effectual, there is still some doubt from your presentation, whether the noesis is accurate and up to date.
Although this learning method acting is quite effective, there constitute still some doubt from your presentation, whether the knowledge exist accurate and up to particular date.
Although this learning method is quite a effective, in that respect is still some doubt from your presentation, whether the knowledge is accurate and upwards to date.
Although this learning method is quite efficacious, there is still some doubt from your presentation, whether the knowledge is accurate and up to date.
Although this learning method personify quite effective, in that location is still some doubt from your presentation, whether the knowledge is accurate and up to day of the month.
