# Supplementary material for: Attention-aware with stacked embedding for sentiment analysis of student feedback through deep learning techniques
Source: PeerJ Comput Sci. 2024 Sep 2;10:e2283. doi: 10.7717/peerj-cs.2283 (PMC11419625; doi:10.7717/peerj-cs.2283)
Supplement: Supplemental Information 2 [file peerj-cs-10-2283-s002.zip › UIT-VSFC/agumented text/test (29).xlsx]

## Sheet: welcome
These are basic examples that pupil in grades 89 when they set off to learn astir dynamic programming to take the test for good students.
These are prefatorial examples that students in grades 89 when they get going to learn about dynamical programming to take the exam for good student.
These be prefatory examples that students in grades 89 when they start to learn about dynamic programming to contain the exam for good students.
These are prefatory examples that scholar in grades 89 when they originate to learn about dynamic programming to take the exam for good students.
These are prefatorial examples that students in grades ixc when they start to learn about dynamic programming to take the exam for good bookman.
These are introductory examples that educatee in gradation eighty nine when they start to learn about dynamic computer programing to take the exam for good students.
These are introductory examples that students in grades 89 when they start to pick up about dynamical programming to take the examination for good students.
These make up introductory examples that bookman in grades 89 when they start to learn about dynamic programming to take the test for good student.
These are introductory examples that students in grades ixc when they start out to con astir dynamic scheduling to take the exam for good students.
These are introductory examples that students in score ixc when they set off to learn about dynamic programming to take the exam for good students.
These embody introductory examples that scholarly person in grades ixc when they start to learn about dynamic programming to subscribe the exam for good bookman.
These are introductory examples that students in tier 89 when they jump to learn about dynamic programming to occupy the test for good students.
These are introductory examples that students in grades 89 when they start to learn about dynamic programming to take the exam for good bookman.
These are basic object lesson that students in grades 89 when they start to learn about dynamic programming to take the exam for good students.
These are introductory examples that student in grade ixc when they start to learn about active programing to take the exam for good students.
These are introductory examples that bookman in grades 89 when they start to learn about active programming to take the test for estimable students.
These are introductory examples that students in level 89 when they start to hear about dynamic programming to need the exam for good students.
These equal introductory examples that educatee in grades 89 when they start to learn about dynamic scheduling to take the exam for adept students.
These be introductory examples that students in grades 89 when they start to learn about dynamic programming to take the exam for sound educatee.
These are introductory examples that bookman in grades eighty nine when they start to learn about dynamic computer programing to take the exam for good students.
These are introductory examples that students in course 89 when they start to con astir dynamic programming to take the exam for good student.
These be prefatorial instance that bookman in grades 89 when they start to learn about dynamic programming to take the exam for good student.
These are introductory examples that scholar in grades eighty nine when they start to learn about dynamic programming to take the exam for good students.
These exist introductory examples that students in grades 89 when they start to learn about dynamic programming to take the exam for good educatee.
These are introductory examples that students in tier 89 when they start to learn astir dynamical programming to carry the exam for good students.
These equal introductory example that bookman in grades 89 when they start to learn about dynamic programming to take the exam for good students.
These are introductory examples that student in grades 89 when they start to teach about dynamic programming to take the exam for well student.
These be introductory examples that students in grade eighty nine when they go to learn about dynamic programming to take the exam for good students.
These be introductory examples that students in grades 89 when they start to learn astir dynamical programming to take the exam for skilful students.
These are introductory examples that students in ground level 89 when they start to learn about dynamic programming to take the exam for practiced scholar.
These are prefatory examples that students in grades 89 when they start to learn about dynamical computer programming to take the exam for good student.
These are introductory examples that student in grades 89 when they start to learn astir dynamic programming to direct the exam for good students.
These are introductory examples that students in grades eighty nine when they start to learn about dynamic programming to take the exam for good student.
These are introductory examples that students in grades 89 when they start to learn astir active computer programming to take the exam for good student.
These are introductory examples that students in class eighty nine when they start to learn about active programming to accept the exam for good pupil.
These are introductory examples that students in grades ixc when they start to learn about dynamic programming to demand the examination for good students.
These be introductory examples that scholarly person in grades 89 when they start to learn about dynamic programming to take the exam for good students.
These constitute basic examples that students in grades ixc when they start to learn about dynamic programing to take the exam for good students.
These exist introductory examples that students in grade 89 when they start to learn about dynamic programming to take the test for good students.
These be introductory example that students in tier 89 when they start to learn about dynamic computer programing to take the exam for good students.
These are prefatory examples that students in grade ixc when they start to learn about dynamic programming to take the exam for good bookman.
These are introductory example that students in grades 89 when they start to learn about active programming to take aim the exam for salutary students.
These are introductory examples that students in grade 89 when they set forth to learn about dynamic programming to take the exam for good students.
These are basic examples that student in grades 89 when they start to learn about dynamic programming to take the exam for proficient student.
These are introductory examples that students in grades ixc when they start to learn about dynamic scheduling to take away the exam for good educatee.
These are introductory example that students in grades 89 when they start to learn about dynamic programming to take the exam for safe students.
These be introductory examples that students in grades 89 when they start to learn astir dynamic programming to take the examination for good educatee.
These are prefatorial examples that bookman in grades 89 when they jump to find out about dynamic programing to take the exam for good students.
These are introductory illustration that students in grades 89 when they start to learn about dynamical programming to take the examination for undecomposed students.
These are introductory examples that students in grades 89 when they start to learn about active programming to direct the exam for well student.
These are introductory example that educatee in grades 89 when they start to learn about dynamic programming to take the test for good bookman.
These be basic instance that students in grades 89 when they start to learn about dynamic programming to take the test for good students.
These are introductory examples that students in grade 89 when they start to learn about dynamic programming to take the exam for in effect student.
These cost introductory lesson that educatee in grades 89 when they start to learn about dynamic programming to ask the exam for good students.
These are introductory example that students in level 89 when they start to learn about dynamic scheduling to take the exam for good students.
These be introductory examples that scholar in grades 89 when they start to check about dynamic programming to take the exam for good students.
These are introductory exemplar that educatee in grades 89 when they begin to learn about dynamic programming to guide the exam for good students.
These are introductory case that students in grades eighty nine when they start to learn astir dynamic programming to take the exam for safe students.
These are introductory examples that students in grades 89 when they get going to learn astir dynamic programming to take the test for good students.
These are introductory model that student in grade 89 when they start to learn about dynamic programming to take the exam for good scholar.
These are introductory exemplar that scholarly person in grades eighty nine when they start to find out about dynamic programming to take the exam for good students.
These are prefatory examples that students in grades eighty nine when they start to learn about active programming to take the exam for good educatee.
These are prefatory examples that students in grades eighty nine when they start to learn about active programming to take the test for good students.
These are introductory example that students in grade ixc when they commence to learn about dynamic programing to take the exam for good students.
These are introductory model that students in course 89 when they start to learn about dynamic programming to take the exam for proficient students.
These cost introductory examples that students in grades 89 when they start to learn astir dynamic programming to take the exam for good students.
These are introductory examples that student in course eighty nine when they start to learn about dynamic programing to take the exam for good students.
These are prefatorial examples that student in grades 89 when they start to learn astir dynamic programming to use up the exam for good students.
These be introductory examples that students in grades eighty nine when they start to learn about dynamical programming to take the exam for good students.
These are basic examples that students in grades 89 when they start to learn about dynamic programming to take the exam for good student.
These are introductory deterrent example that students in grades 89 when they bulge out to learn astir dynamic programming to take the exam for good students.
These are prefatory examples that student in grades 89 when they start to learn about dynamic programming to take the examination for good students.
These are introductory lesson that pupil in grades eighty nine when they start to learn about dynamic programming to take the exam for good educatee.
These be introductory examples that students in grades 89 when they start to learn about dynamic computer programming to take the exam for good students.
These are introductory examples that students in grades 89 when they startle to read about dynamic programming to take the exam for good students.
These are introductory examples that bookman in class 89 when they start to learn astir dynamic programming to take the exam for good students.
These are introductory examples that students in gradation 89 when they commence to learn about dynamic programming to take the exam for good students.
These are introductory examples that bookman in grades 89 when they embark on to learn about dynamic programming to contain the exam for good students.
These are introductory examples that scholarly person in grades 89 when they start to learn astir dynamic programming to take the exam for unspoiled scholar.
These be introductory examples that students in degree 89 when they start to learn about dynamic programming to take the exam for estimable students.
These are prefatorial examples that students in grades 89 when they take up to learn astir active programming to take the test for good students.
These are introductory examples that scholar in grade 89 when they start to learn about dynamic scheduling to take the exam for salutary students.
These are introductory examples that pupil in grades 89 when they start to learn about active programming to assume the exam for in effect scholar.
These follow prefatory examples that students in grade ixc when they start to learn about dynamic programming to get hold of the exam for good students.
These are introductory examples that bookman in grades 89 when they start to learn astir dynamic programming to take the exam for proficient students.
These are introductory examples that students in grades 89 when they take off to learn astir dynamic programming to claim the exam for good students.
These are introductory example that students in grades 89 when they start to take about dynamic programming to take the exam for well students.
These be introductory examples that student in grades 89 when they start to learn astir dynamic programming to take the test for serious students.
These are basic exercise that students in grades eighty nine when they lead off to learn astir dynamic programming to take the exam for good students.
These are basic instance that students in gradation 89 when they start to learn about dynamic programming to take the exam for skillful students.
These are introductory examples that students in grades 89 when they start to learn about dynamic programming to take the exam for sound scholar.
These are prefatorial examples that students in grades 89 when they start up to learn about dynamic programing to consider the exam for good students.
These are introductory examples that students in grade eighty nine when they start to learn about dynamic programming to take the examination for good students.
These are introductory examples that students in grades eighty nine when they start to learn astir dynamic programming to take the exam for good pupil.
These are introductory examples that student in grades ixc when they start to learn about dynamical programming to take the exam for good educatee.
These are prefatory examples that students in grades 89 when they begin to learn astir dynamic programming to consider the exam for good students.
These are introductory examples that students in grades ixc when they start to learn astir dynamic programming to take the exam for good students.
These are prefatory examples that students in grades 89 when they start to pick up about dynamic programming to take the exam for just students.
These are prefatory examples that students in grades 89 when they set off to learn about active programming to take the exam for good students.
These are introductory examples that students in grades 89 when they start to instruct astir dynamical programming to take the test for good students.
These embody prefatory examples that students in grades 89 when they start to learn about dynamic programing to take the exam for good students.
These are prefatorial examples that students in grades 89 when they start up to read about dynamic programming to take the test for good students.
These are prefatory examples that students in grades ixc when they start to con about dynamic programming to hold the exam for good student.
These are introductory examples that educatee in grades 89 when they start to learn astir dynamic programming to take the exam for good students.
These are introductory representative that students in grades 89 when they start to learn astir dynamic programming to assume the exam for good scholar.
These are introductory illustration that students in grades 89 when they start to learn about dynamic computer programing to accept the test for good students.
These are introductory examples that students in grades ixc when they start to pick up about active programming to take the exam for dear students.
These are introductory example that students in level 89 when they start to learn about dynamic programming to take the examination for good students.
These are introductory examples that students in grade eighty nine when they start to learn astir dynamical programming to take the exam for good students.
These cost introductory examples that students in grade 89 when they start to learn about active programming to take the exam for good student.
These be introductory examples that students in gradation 89 when they start to memorize about dynamic programming to take the exam for good students.
These are introductory examples that students in grades 89 when they start to learn astir active programming to take the exam for unspoilt students.
These exist introductory examples that students in grades 89 when they commence to learn astir dynamic programming to conduct the exam for adept students.
These are introductory examples that students in grade 89 when they start to learn about dynamic computer programming to take the test for proficient students.
These are basic examples that students in grades 89 when they start to learn about dynamic computer programing to take the test for good pupil.
These are introductory examples that students in grades 89 when they start to see about dynamic scheduling to engage the exam for good students.
These be introductory instance that students in grades 89 when they start to learn about active programming to take the exam for right students.
These are basic examples that pupil in grades 89 when they start to learn about dynamic programming to take the exam for good students.
These are introductory examples that students in grades 89 when they start to check about dynamic programing to take the exam for upright students.
These are prefatorial examples that students in class 89 when they bulge out to learn about dynamic programing to take the exam for good students.
These are introductory good example that student in grades 89 when they start to learn about dynamic programming to take the test for good students.
These are prefatory examples that students in grades eighty nine when they initiate to learn about dynamic programming to take the exam for unspoilt students.
These are introductory examples that students in grades 89 when they start to learn about dynamic programming to take the exam for dependable scholarly person.
These are introductory lesson that students in grades 89 when they start to learn astir active programming to shoot the exam for good students.
These are introductory representative that educatee in grades eighty nine when they start to learn about dynamic programming to take the exam for good students.
These are introductory example that students in grade 89 when they start to learn about dynamic programming to need the exam for good students.
These are introductory model that students in grades 89 when they lead off to learn astir dynamic programming to take the test for full students.
These are introductory example that students in grades 89 when they start to learn about dynamic programming to take the examination for in effect students.
These are introductory example that bookman in grades 89 when they start to con about dynamic programming to take the examination for good students.
These be introductory examples that students in grades eighty nine when they start to learn astir dynamic programming to require the exam for good students.
These are introductory examples that students in grades ixc when they start to get a line about dynamic programming to take the exam for good students.
These are introductory examples that students in grades 89 when they set forth to memorise about dynamic programming to take away the exam for good students.
These cost introductory instance that student in grades 89 when they start to learn about dynamic programing to take the exam for good students.
These are introductory examples that students in grades eighty nine when they part to learn about dynamic programming to take the exam for honorable students.
These be introductory examples that students in grades 89 when they start to ascertain about dynamic programming to take the examination for good students.
These are introductory representative that students in grades eighty nine when they start to learn astir dynamic programming to take the exam for good students.
These are introductory examples that students in grad ixc when they pop to learn about dynamic programing to take the exam for just students.
These are introductory exemplar that students in grades 89 when they start to learn about dynamic programming to take the exam for good students.
These are introductory exemplar that students in grades 89 when they start to learn about dynamical programming to take the exam for good scholarly person.
These are introductory example that students in grades 89 when they bulge out to learn about dynamic programming to take the exam for good students.
These are introductory examples that students in grades 89 when they start out to study about dynamic programming to take the exam for good students.
These are prefatory examples that students in gradation 89 when they start to learn about dynamic scheduling to take the exam for near students.
These are introductory model that student in grades 89 when they start to learn about dynamic programming to call for the exam for good students.
These equal introductory examples that students in grades 89 when they start to learn astir dynamic programming to take the examination for good students.
These are introductory example that students in grades 89 when they start to memorise astir dynamic programming to involve the exam for good students.
These are introductory examples that students in grades 89 when they start to check about dynamic programming to carry the test for good students.
These are introductory examples that students in grade 89 when they start to learn about dynamic computer programming to ingest the exam for honorable students.
These are introductory lesson that students in grades 89 when they start to learn about active programing to take the exam for good student.
These are introductory examples that students in grade 89 when they start to learn about dynamic programming to admit the examination for good students.
These are introductory examples that students in grades 89 when they start to learn about dynamic programming to take the test for good educatee.
These are introductory examples that students in grades 89 when they take off to learn about dynamic scheduling to take the test for good students.
These be introductory deterrent example that students in grades 89 when they start to learn about dynamic programming to convey the examination for good student.
These are introductory examples that bookman in grades 89 when they start to see about dynamic scheduling to take the exam for good students.
These be introductory examples that students in grades 89 when they start to learn about dynamic computer programming to conduct the exam for good bookman.
These are introductory examples that students in grades ixc when they start to pick up about dynamic programming to take the exam for good students.
These are introductory examples that educatee in grades 89 when they start to determine about dynamic programming to take the test for good students.
These be introductory examples that students in grades 89 when they start to learn about dynamic scheduling to take the examination for good bookman.
These are introductory examples that students in grades 89 when they start to learn astir dynamical programming to take the exam for good students.
These are introductory examples that students in grade 89 when they embark on to learn about dynamic programing to take the examination for sound students.
These are introductory exercise that students in grades 89 when they begin to learn about dynamical programming to take the exam for good students.
These are introductory lesson that students in grades 89 when they start to learn about dynamic programming to take on the exam for good students.
These are introductory example that pupil in grades 89 when they start to learn about dynamic programming to take the examination for good students.
These are introductory case that students in grades 89 when they start up to learn astir dynamic programming to take the examination for good students.
These are basic examples that students in grades 89 when they start to learn about dynamic scheduling to take the exam for good students.
These are introductory examples that student in grades eighty nine when they start to learn about dynamic programming to train the exam for good pupil.
These are introductory examples that students in grades 89 when they start to see astir dynamic programming to take the exam for good student.
These are introductory examples that students in grades 89 when they start to learn about active programming to consume the examination for good students.
These be basic examples that students in grades 89 when they start to memorize about dynamic programming to take the examination for good students.
These are introductory examples that students in grades eighty nine when they start to larn astir dynamic programming to take the exam for good students.
These are introductory examples that students in grades 89 when they start to learn astir dynamical programming to adopt the exam for right students.
These are introductory examples that students in grades 89 when they start to learn about dynamic programming to read the test for good student.
These are introductory case that students in course 89 when they start to learn about dynamic computer programming to take the exam for good scholar.
These are introductory examples that students in grades 89 when they start to read about dynamic computer programing to take the exam for good students.
These be introductory example that students in grades 89 when they start to learn astir dynamic programming to take the exam for good students.
These are introductory examples that students in grades 89 when they start to learn astir dynamic programming to take the exam for good students.
These are introductory examples that students in grades 89 when they begin to learn about active programming to take the exam for good students.
These are prefatory example that students in grades 89 when they start to teach about dynamic computer programming to take the exam for good students.
These are basic examples that students in grades 89 when they start to learn about dynamic programming to take the exam for skilful students.
These are introductory examples that students in level eighty nine when they bug out to learn about dynamic programming to take the exam for good students.
These are introductory examples that scholar in form 89 when they start to learn astir dynamic programming to take the exam for good students.
These equal prefatory examples that students in ground level 89 when they start to learn about dynamic programming to take the exam for good students.
These are introductory case that students in grades ixc when they get to learn about dynamic programming to take the exam for good pupil.
These are introductory examples that student in grades 89 when they jump to learn about dynamic programming to take the test for good students.
These are introductory instance that students in grades ixc when they start to learn about dynamic programming to take the exam for good students.
These are introductory examples that students in grades 89 when they start to learn about dynamical computer programming to ingest the test for good students.
These are introductory examples that scholarly person in grades ixc when they start to learn about dynamic programming to take the exam for undecomposed students.
These are prefatory examples that students in grades 89 when they startle to learn about dynamic programming to take the exam for good students.
These are introductory examples that bookman in level eighty nine when they start to learn about dynamic programming to take the exam for good students.
These are introductory examples that students in grades eighty nine when they start to learn about dynamic programing to admit the exam for good students.
These are basic examples that students in grades 89 when they start to learn about dynamic programming to adopt the examination for unspoilt students.
These are prefatory object lesson that students in grades 89 when they begin to determine astir dynamic programming to take the exam for good students.
These comprise introductory examples that students in course 89 when they start to learn about dynamic programing to take the exam for good students.
These are introductory examples that students in score 89 when they jump to learn about active programming to strike the exam for good students.
These are introductory exemplar that students in gradation 89 when they start to learn about dynamic programming to take the exam for good students.
These are introductory object lesson that students in class 89 when they start to see about dynamic programming to contract the exam for good students.
These are introductory examples that students in grade eighty nine when they start to learn about dynamic programming to consider the exam for dependable students.
These are introductory examples that students in grades 89 when they start to learn about dynamic programming to read the exam for good students.
These constitute introductory representative that students in grades 89 when they start to discover about dynamic programming to take the examination for good educatee.
These are introductory examples that students in score 89 when they embark on to learn about dynamic computer programing to take the exam for good educatee.
These are basic examples that students in grades 89 when they startle to learn about dynamic programming to take the exam for good scholar.
These comprise prefatory examples that student in grades 89 when they start to learn astir dynamic programming to take the exam for proficient students.
These be introductory examples that students in grades ixc when they start up to learn astir dynamic programming to take the exam for good students.
These are prefatory examples that student in grades eighty nine when they start to learn astir dynamic programming to take the exam for good students.
These be prefatorial examples that students in grades ixc when they start to learn about dynamic programming to take the exam for proficient students.
These constitute introductory examples that pupil in grades 89 when they start to read about dynamic programming to take the exam for ripe students.
These be introductory examples that bookman in grades 89 when they start to learn about dynamic programming to take the exam for good students.
These equal introductory model that students in grades 89 when they start to learn about dynamical programming to take the examination for good educatee.
These are introductory examples that students in grades 89 when they start to learn about active programming to take the exam for good students.
These are prefatory examples that students in grades 89 when they start to learn astir dynamic programming to take the examination for good students.
These are prefatory examples that students in grades 89 when they pop out to see about dynamic programming to take the exam for good students.
These be introductory exemplar that students in grades 89 when they start to learn about dynamic programming to take the examination for good students.
These are introductory instance that students in grades 89 when they start to learn astir dynamic programing to take the exam for good students.
These are introductory examples that students in grades eighty nine when they start to learn astir dynamic programing to take the exam for good student.
These are introductory examples that students in grades 89 when they go to see astir active programming to take the exam for good students.
These are introductory examples that students in grades eighty nine when they set forth to hear about dynamical programming to take the exam for good students.
These are introductory example that student in grades 89 when they get to read about dynamic programming to take the exam for proficient students.
These are introductory examples that students in grades 89 when they start to learn about dynamic programming to rent the examination for well students.
These are basic examples that scholarly person in grades 89 when they depart to learn about dynamic programming to take the exam for undecomposed students.
These are introductory example that students in grades 89 when they start to see about dynamic computer programing to take the examination for skilful students.
These are introductory examples that scholarly person in grades 89 when they start to learn about dynamic programming to take the exam for good students.
These are prefatorial examples that students in grades 89 when they start to learn about dynamical programming to convey the examination for good educatee.
These be introductory examples that students in grades 89 when they start to learn astir active programming to take the exam for good students.
These are introductory examples that students in grades 89 when they start to read about dynamic programming to take the exam for dear students.
These are introductory examples that students in grades 89 when they start to learn about dynamical programing to take the exam for good students.
These personify introductory representative that students in grades 89 when they start to learn about active programming to take the exam for good students.
These are introductory examples that students in grades 89 when they start to learn about dynamic computer programming to choose the exam for good scholarly person.
These be introductory examples that students in grades 89 when they start to learn astir dynamic programming to take the examination for ripe students.
These are introductory examples that students in grade 89 when they start to memorise about dynamical programming to take the exam for good students.
These are introductory good example that students in grades 89 when they start to learn about dynamic programming to postulate the exam for good scholar.
These are introductory examples that students in grades eighty nine when they begin to learn about dynamic programming to take the exam for good pupil.
These are prefatory examples that students in grades 89 when they pop out to learn about dynamic programming to take the test for good students.
These are introductory model that scholarly person in grades 89 when they start to learn about dynamic programming to take the examination for good students.
These exist introductory examples that students in grades 89 when they start to learn about dynamic programming to direct the exam for good student.
These are introductory examples that pupil in grades eighty nine when they start to learn about dynamic programing to admit the exam for good students.
These are introductory case that students in grades 89 when they start to learn about active programming to take the exam for good students.
These are prefatory examples that students in grades 89 when they pop to learn astir dynamic programming to take the exam for salutary students.
These are introductory examples that pupil in grades 89 when they start to learn about dynamic programming to take the exam for good students.
These are introductory example that bookman in grades 89 when they start to learn about dynamic programming to take the exam for good scholarly person.
These are introductory model that students in grades 89 when they start up to see astir dynamic programming to take the exam for good students.
These embody introductory examples that students in grades 89 when they go to learn about dynamic programming to take the exam for good students.
These are introductory examples that students in grades 89 when they start to pick up about dynamical programming to occupy the exam for good students.
These are introductory examples that pupil in grades ixc when they depart to learn about dynamic computer programing to take the exam for good students.
These are introductory examples that students in grades 89 when they begin to pick up about dynamic programming to occupy the test for good students.
These are introductory examples that students in grades 89 when they start to learn about dynamic programming to take the exam for good students.
These be prefatory examples that students in grades 89 when they start to learn astir dynamic programming to take the exam for unspoilt students.
These are introductory examples that students in grades 89 when they start to teach about dynamic programming to take the exam for expert students.
These are basic examples that students in grades 89 when they start to watch astir dynamic scheduling to take the exam for good students.
These are basic examples that bookman in grades 89 when they start to learn about dynamic programming to take the examination for good students.
These are basic examples that students in grades ixc when they start to learn about active programming to take the exam for good students.
These are introductory instance that students in grade 89 when they start to find out about dynamical programming to take the exam for good educatee.
These be introductory examples that students in grades 89 when they pop out to learn about dynamic programming to take the exam for adept students.
These are prefatorial examples that students in degree 89 when they start to learn about dynamic programming to take the test for good scholar.
These are introductory examples that students in grades 89 when they start up to teach about dynamic programing to take the exam for good pupil.
These are introductory examples that pupil in grades ixc when they start to learn about dynamic programing to take the exam for ripe scholarly person.
These are introductory examples that scholarly person in grade 89 when they start to discover about dynamic programming to take the exam for good students.
These live introductory examples that students in grade eighty nine when they start to learn about dynamic programing to take the exam for good students.
These are introductory examples that students in grades eighty nine when they start to pick up astir dynamic programming to take the exam for honest students.
These are introductory examples that student in grades 89 when they start to see about dynamic programming to take the exam for good students.
These are prefatorial examples that pupil in grades 89 when they start to learn about dynamic programing to take the test for good students.
These are introductory examples that student in grades 89 when they start to learn about dynamic programming to take away the exam for good students.
These are introductory example that students in grades ixc when they start to get word about dynamic programming to pack the exam for good students.
These are introductory examples that students in course eighty nine when they start to see about dynamic programming to take the test for good students.
These are introductory examples that students in level 89 when they start to learn about dynamic programming to take the exam for safe students.
These exist prefatory examples that students in course 89 when they start to learn about dynamic programming to take the exam for well students.
These are introductory examples that students in grades 89 when they start to learn about dynamical programming to take the exam for good students.
These are introductory examples that students in grades ixc when they start to learn astir dynamic programing to aim the exam for good students.
These are prefatory examples that educatee in class ixc when they start to learn about dynamic programming to take the exam for good students.
These are introductory examples that scholarly person in grades 89 when they start to learn astir active programming to take the exam for good students.
These are introductory examples that students in grades 89 when they start to get wind astir dynamic programming to take the exam for good students.
These be prefatorial examples that scholarly person in grades 89 when they start to learn about dynamic programming to take the exam for good students.
These are introductory examples that bookman in grades 89 when they start to learn about dynamic programming to take the test for good student.
These are introductory examples that students in mark eighty nine when they bug out to learn about dynamic programming to take the exam for sound students.
These are introductory examples that student in grades ixc when they start to learn about dynamic programming to lead the exam for good educatee.
These are introductory examples that students in grades 89 when they start to study about dynamic programming to film the exam for good students.
These be introductory examples that students in grades 89 when they start to learn about dynamic programming to take the test for good student.
These are prefatorial examples that students in grades ixc when they start to learn astir dynamic programming to take the test for good scholar.
These are introductory examples that students in grades 89 when they set out to teach astir dynamic programming to take the test for good students.
These are introductory examples that students in grades 89 when they start to learn astir dynamic programming to take up the examination for good students.
These are prefatorial examples that students in grades eighty nine when they start to learn about dynamic programming to take the exam for good students.
These are introductory examples that students in grades ixc when they start to see about dynamic programming to take the exam for good students.
These be introductory lesson that students in grade 89 when they start to learn about dynamic programming to take the exam for proficient students.
These represent introductory examples that student in grade 89 when they set out to learn about dynamic programming to take the exam for good students.
These are introductory object lesson that scholar in grades 89 when they start to learn about dynamic programming to take the examination for just students.
These are introductory example that students in grades 89 when they part to memorize about dynamic programming to take the exam for dear students.
These follow introductory examples that students in grades ixc when they start to learn about active programming to take the exam for good students.
These are introductory object lesson that students in grades 89 when they start to learn astir active programming to take the exam for good students.
These are basic examples that students in grades eighty nine when they start to find out about dynamic programming to take the exam for good bookman.
These are introductory examples that student in grades 89 when they start to learn about dynamic programing to take the examination for full pupil.
These are introductory examples that students in grades 89 when they start to check astir dynamic programming to take the test for good educatee.
These are introductory examples that students in grades ixc when they start to pick up about dynamic computer programing to take the exam for ripe students.
These are introductory examples that students in level 89 when they start to learn about dynamic programming to take the test for good pupil.
These are prefatory examples that students in grades eighty nine when they start to learn astir dynamic programming to take the exam for good students.
These are prefatorial examples that students in grades 89 when they take up to learn about dynamic programming to bring the exam for good bookman.
These are introductory examples that students in grades 89 when they start to con about dynamic programing to take the examination for good students.
These are introductory examples that scholar in ground level ixc when they start to memorise about dynamic programming to take the exam for good students.
These are introductory examples that educatee in class ixc when they start to learn about dynamic programming to take the exam for good students.
These are prefatorial examples that students in grades 89 when they set out to hear astir dynamic programming to require the exam for good students.
These are basic examples that students in grades eighty nine when they start to learn about dynamic programming to take the test for good students.
These are basic examples that students in grade 89 when they start to check about dynamic programming to take the exam for honest students.
These are introductory examples that students in grade 89 when they set forth to learn astir dynamic programming to take the exam for good students.
These are introductory examples that students in grades 89 when they begin to find out astir dynamic programming to take up the test for good students.
These are basic examples that students in grades 89 when they start to learn astir dynamic programming to take the exam for good students.
These are introductory examples that students in grade 89 when they start to learn about dynamic programming to take the exam for good students.
These are introductory examples that students in grades 89 when they start to instruct about dynamical programming to select the exam for good students.
These are introductory examples that students in grades 89 when they come out to learn about dynamic programing to subscribe to the exam for good students.
These exist introductory examples that students in level 89 when they begin to learn about dynamic programming to take the exam for good students.
These be introductory examples that students in grades ixc when they start to learn about dynamic programming to take the examination for effective students.
These are introductory examples that students in grade 89 when they start to acquire astir dynamic computer programming to take the exam for good students.
These are introductory examples that students in grade 89 when they start to learn about dynamic programming to have the exam for good scholar.
These be introductory examples that students in grade 89 when they start to read about dynamic programming to take the exam for good students.
These personify introductory examples that students in grade 89 when they start to learn about active programming to take the exam for good students.
These are introductory examples that students in grades 89 when they startle to learn about dynamical programing to accept the exam for good bookman.
These comprise introductory examples that students in grades eighty nine when they start to get word astir dynamic programming to take the exam for good students.
These constitute introductory examples that students in grades 89 when they start to learn about active programming to admit the exam for dear students.
These be introductory examples that students in course 89 when they start to learn about active programming to require the test for good students.
These are introductory examples that students in grades 89 when they start to get a line about dynamic programming to take the examination for good students.
These are introductory object lesson that students in grade 89 when they jump to learn about active programming to take the exam for good students.
These are introductory examples that students in grades eighty nine when they start to learn astir dynamic scheduling to take the exam for good students.
These are basic examples that students in grade ixc when they commence to check about dynamic programming to take the exam for good students.
These are introductory examples that student in grades ixc when they start to learn about dynamic programming to take the exam for good students.
These are introductory example that scholarly person in grades 89 when they start to learn about active programming to take the exam for undecomposed students.
These are prefatorial lesson that students in grades 89 when they start to learn about dynamic programming to take the exam for good educatee.
These are introductory examples that students in grades ixc when they start to hear about dynamic programming to pack the examination for safe students.
These be introductory examples that educatee in grades 89 when they start to learn about active programming to take the exam for good students.
These be prefatory deterrent example that students in grades 89 when they start to learn about dynamic programming to have the exam for good students.
These are introductory examples that students in ground level 89 when they begin to larn about dynamic programming to take on the exam for good students.
These are introductory examples that students in grades 89 when they start to take astir dynamic scheduling to take the exam for good pupil.
These are introductory examples that scholar in grades 89 when they begin to learn about dynamic programming to take the examination for good students.
These are introductory examples that students in grades 89 when they start to learn astir active programming to take the examination for good students.
These are introductory examples that students in grades 89 when they start to learn astir dynamic programming to take the exam for good educatee.
These are introductory examples that bookman in grades 89 when they start to discover about dynamic programming to take the examination for good students.
These are introductory examples that students in grade eighty nine when they start to ascertain about dynamical programming to take the exam for good students.
These exist introductory examples that scholarly person in grades 89 when they start to find out about dynamic programming to take the exam for upright students.
These are introductory lesson that scholarly person in grades 89 when they go to learn about dynamic programming to take the exam for good students.
These be introductory illustration that student in grades 89 when they commence to learn about dynamical programming to take the exam for good students.
These are introductory examples that students in grades eighty nine when they bulge to learn about dynamic programming to take the exam for honest students.
These are introductory examples that students in grades 89 when they protrude to learn about dynamic programming to take the test for good students.
These are introductory object lesson that students in grades eighty nine when they bug out to learn astir dynamic programming to take the exam for good students.
These are introductory example that pupil in grades 89 when they start to learn about dynamic programming to take the exam for good scholar.
These are introductory examples that student in grades ixc when they start to learn about dynamic programming to subscribe the exam for good students.
These are introductory examples that students in grades eighty nine when they start out to hear astir dynamic programming to take the exam for good students.
These are introductory examples that students in grades 89 when they start to learn about active programming to take the test for just students.
These are introductory instance that students in grades 89 when they begin to learn astir dynamic programming to take the exam for good scholarly person.
These be introductory examples that students in tier eighty nine when they set forth to learn about dynamic programming to take the exam for good students.
These be introductory examples that students in grades 89 when they start to find out about dynamic programming to take the test for good students.
These are introductory instance that students in grade 89 when they start to learn about dynamical scheduling to take the exam for good students.
These are introductory examples that students in grades 89 when they start to learn astir dynamic programming to take away the exam for upright students.
These are introductory examples that students in grades 89 when they come out to learn about dynamical programming to take the exam for estimable students.
These are introductory examples that students in grades 89 when they start to learn astir dynamical scheduling to take the exam for good students.
These are introductory model that students in grades ixc when they start to learn about dynamic programming to take the exam for good students.
These live introductory examples that students in grades 89 when they start to con about dynamic programming to take the exam for good students.
These are introductory examples that students in grades 89 when they start to learn about dynamical computer programming to take the exam for honest students.
These are introductory examples that student in grades 89 when they start to learn astir dynamic programming to take the exam for good educatee.
These are introductory example that students in grades 89 when they start to learn about dynamic programming to take the exam for good students.
These are introductory example that students in grades ixc when they start to learn about dynamic programing to take the exam for good students.
These are prefatory examples that students in grades 89 when they start to learn astir dynamic programming to occupy the exam for near students.
These equal introductory examples that students in grade 89 when they start to learn about dynamic programming to shoot the exam for good pupil.
These are introductory instance that educatee in grades 89 when they start to learn about dynamic computer programing to take the exam for good students.
These are introductory examples that students in grades ixc when they pop out to learn about dynamic programing to engage the examination for good students.
These are introductory examples that educatee in degree 89 when they start to learn about dynamic programming to take the examination for good student.
These are introductory model that students in gradation 89 when they part to learn about dynamic programming to take the examination for good students.
These are introductory examples that educatee in grade 89 when they bulge out to learn astir dynamic programing to take the exam for good students.
These are introductory examples that students in ground level 89 when they start to learn about dynamic programming to strike the exam for good students.
These are introductory illustration that students in grades 89 when they lead off to get a line about dynamic programming to submit the exam for good students.
These are introductory examples that students in grades 89 when they start to read astir dynamic programming to fill the exam for effective students.
These are introductory examples that students in degree 89 when they start to discover about dynamical scheduling to take the exam for good students.
These cost introductory examples that students in grades ixc when they start to learn about dynamic computer programing to take the exam for good students.
These are prefatory examples that students in grades 89 when they start to take about dynamic programming to take the exam for good students.
These are introductory examples that student in grades 89 when they start to learn about dynamical programming to take the test for dear students.
These be introductory examples that students in grades 89 when they begin to learn about dynamic programming to take aim the exam for good student.
These are introductory examples that student in grades eighty nine when they start to learn about dynamic computer programing to take the exam for practiced bookman.
These be introductory examples that students in grades 89 when they start to learn about dynamical programming to take the exam for good educatee.
These are introductory object lesson that students in grades 89 when they go to learn about dynamic programming to take the exam for good students.
These are introductory examples that scholar in grade 89 when they start to learn about dynamical programming to take the examination for good students.
These are introductory examples that scholarly person in grades 89 when they start to learn astir dynamic programming to claim the exam for good students.
These be introductory examples that students in grades 89 when they start to learn about dynamic programming to guide the exam for good scholarly person.
These are introductory examples that students in grade 89 when they start to learn about dynamic programming to shoot the exam for good students.
These are introductory examples that scholar in grades 89 when they start to learn about dynamic programing to have the exam for good students.
These are introductory examples that students in grades eighty nine when they start to teach about dynamic programming to involve the exam for well students.
These are introductory examples that students in grades 89 when they start to get a line about dynamical scheduling to take the exam for good students.
These are introductory illustration that students in grades 89 when they start to learn about dynamic programming to postulate the exam for good students.
These are introductory examples that students in grades 89 when they begin to learn about dynamic programming to take the examination for good student.
These are introductory examples that students in grade 89 when they start to pick up about dynamic programming to take the exam for good students.
These are introductory examples that students in level eighty nine when they start to get wind about dynamic programming to take the exam for good students.
These are introductory examples that student in grades 89 when they start to get wind about dynamic programming to ask the exam for good students.
These are introductory examples that students in grade 89 when they get down to learn about active programming to take the exam for good educatee.
These are basic examples that students in form 89 when they get down to learn about dynamic programming to take the exam for good students.
These be introductory exercise that students in grades 89 when they set about to acquire about dynamic programming to take the exam for good students.
These are introductory examples that students in grade 89 when they start to get a line about dynamic programming to take the exam for right students.
These are introductory examples that scholar in grades 89 when they set forth to learn about dynamic programing to take the examination for good students.
These equal introductory examples that scholar in grades 89 when they start to learn about active programming to take the exam for good students.
These are introductory exercise that students in grades 89 when they start to check about dynamical programming to take the exam for good student.
These are introductory examples that students in grades 89 when they start to learn about dynamic programming to take the examination for good students.
These are basic examples that students in grade 89 when they get down to get wind about dynamic programming to take the exam for good students.
These are introductory example that students in grades ixc when they start to learn about dynamic programming to take the exam for good scholarly person.
These are introductory examples that students in grades 89 when they start to learn about dynamic programming to hire the exam for good bookman.
These be introductory examples that students in grades 89 when they start to read astir dynamic programming to take the exam for salutary students.
These are basic examples that students in grades 89 when they start to learn about dynamic programming to take the examination for good bookman.
These be introductory case that students in grades 89 when they start to learn about dynamic programming to take the test for good students.
These are introductory good example that students in grades 89 when they start to learn astir dynamic programming to pick out the exam for respectable students.
These are introductory examples that pupil in grades 89 when they start to learn astir dynamic programming to take the exam for good students.
These be introductory examples that students in grades eighty nine when they start to learn astir active programing to take the exam for good students.
These personify introductory example that students in grades 89 when they start to learn about dynamic programming to take the exam for good scholarly person.
These live introductory examples that students in grades 89 when they start to learn about dynamic programming to take the test for good students.
These be introductory examples that students in grades 89 when they start to check about active programming to take the exam for good students.
These are introductory examples that bookman in grades ixc when they start to learn about dynamic programing to take the exam for good students.
These be introductory examples that students in grades 89 when they start to learn astir dynamic programming to take the exam for good bookman.
These be introductory examples that students in grades 89 when they set off to discover astir dynamic programming to take the exam for good students.
These are introductory example that students in grades 89 when they start to memorise about dynamic programming to take the examination for good students.
These are introductory exemplar that students in grades ixc when they start to learn about dynamic programing to take the exam for good students.
These be introductory examples that students in course 89 when they start to learn about dynamic computer programming to take the test for good students.
These are basic examples that students in level 89 when they start to ascertain about dynamic programming to take the exam for good students.
These live introductory exercise that students in grades 89 when they bug out to learn about dynamic programming to direct the exam for good educatee.
These are introductory examples that scholarly person in degree 89 when they start to learn about dynamic programming to take the test for right students.
These are introductory examples that students in grades 89 when they start to learn astir active programming to take the exam for salutary scholar.
These are introductory examples that students in grades 89 when they start to learn about active programming to take the exam for good students.
These be introductory deterrent example that students in grades 89 when they start to learn about dynamic programming to take the examination for good scholarly person.
These are introductory examples that students in grade ixc when they set out to learn about dynamic programming to take the exam for good pupil.
These be introductory case that students in grades 89 when they start to learn about dynamical programming to take the exam for good students.
These are introductory instance that students in grades 89 when they start to learn astir dynamic programming to postulate the exam for full scholar.
These are prefatorial examples that students in grades 89 when they start to learn astir active scheduling to take the exam for good pupil.
These are introductory examples that students in grades eighty nine when they start to learn about dynamic programming to take the exam for good student.
These be introductory good example that students in grades 89 when they start to learn about dynamic programming to take the examination for good educatee.
These are introductory examples that students in grades eighty nine when they start to learn about dynamic scheduling to take the exam for good students.
These are introductory representative that educatee in grade 89 when they start to learn about dynamic programming to take the exam for good students.
These are basic examples that students in grades 89 when they bulge out to learn astir dynamic programming to remove the exam for good students.
These be basic examples that students in mark 89 when they start to learn about dynamic programming to take the exam for good student.
These are introductory examples that students in grades eighty nine when they start to learn astir active programming to take the exam for good students.
These are introductory examples that pupil in grades 89 when they start to discover about dynamic programming to take on the exam for good scholar.
These are introductory example that students in grade 89 when they start to learn about dynamic programming to need the exam for good students.
These are introductory examples that students in ground level ixc when they start to learn about dynamic programming to hire the exam for good students.
These embody introductory examples that students in grades 89 when they start to learn about dynamical programming to take the exam for good students.
These are introductory examples that bookman in grades 89 when they start to learn about dynamic computer programing to contract the exam for good students.
These live introductory examples that students in grade ixc when they start to learn about dynamic scheduling to take the exam for good students.
These are prefatory exemplar that students in grades 89 when they part to learn about dynamic programming to take the exam for good students.
These embody introductory illustration that students in grade 89 when they start to learn about dynamic programming to take the exam for good students.
These are introductory examples that students in score eighty nine when they start to find out about dynamic programming to take the exam for good students.
These are prefatory model that educatee in grades 89 when they start to learn about dynamic programming to take the exam for good students.
These are introductory examples that students in grades 89 when they start to learn astir dynamic computer programming to take the exam for good scholar.
These are basic examples that bookman in grades 89 when they start to learn astir dynamic programming to take the exam for upright students.
These be introductory examples that students in grade eighty nine when they start to learn about dynamic programming to take the exam for good students.
These be introductory example that students in grades 89 when they start to take about dynamic programming to take the test for well students.
These are introductory instance that students in grades 89 when they start to learn about dynamic programming to take the exam for honest students.
These are prefatorial examples that student in grades 89 when they start to hear about dynamic programming to take the exam for good scholarly person.
These are introductory deterrent example that students in grades 89 when they start to learn astir dynamic programming to take the exam for good pupil.
These are introductory examples that scholar in grades 89 when they start to learn about active programming to claim the exam for dependable students.
These are introductory model that students in grades 89 when they start to learn about dynamic scheduling to take the exam for near student.
These are prefatory examples that students in grades eighty nine when they start to learn about dynamical programming to take the exam for good students.
These are introductory examples that student in grades ixc when they start to learn astir dynamic programing to take the examination for good students.
These be introductory good example that students in grades ixc when they start to learn about dynamic programming to claim the exam for good students.
These personify introductory examples that students in grades ixc when they start to learn astir dynamic programming to take the test for good students.
These be introductory object lesson that students in grades 89 when they start to get wind about dynamic programming to postulate the exam for good students.
These are introductory examples that students in grades 89 when they start to learn about active programming to take in the exam for in force pupil.
These are introductory instance that scholar in grades 89 when they come out to learn about dynamic computer programing to take the exam for good students.
These live introductory examples that students in grades 89 when they initiate to learn about dynamic programing to take the exam for good students.
These are introductory lesson that students in grades ixc when they start to check about active programming to take the exam for good students.
These are introductory example that students in grades 89 when they start to get word about dynamic programming to take the exam for good student.
These comprise introductory examples that students in grades 89 when they initiate to learn about active programming to take the exam for good students.
These are introductory examples that students in grades 89 when they start to memorize about dynamic programming to take the examination for good students.
These are prefatory examples that students in grades ixc when they start to learn about dynamic programming to take the test for secure students.
These are introductory lesson that students in grades 89 when they start to learn about dynamic programing to take the exam for good students.
These are introductory examples that students in grades ixc when they get going to learn about dynamic programming to take the exam for adept students.
These are introductory representative that student in grade eighty nine when they start to learn about dynamic programming to take the exam for good students.
These are basic examples that students in grades 89 when they start to learn about dynamic programming to take the test for good students.
These are introductory instance that students in grades ixc when they start to get a line about dynamic programing to take the exam for good students.
These are introductory examples that students in grades 89 when they start to learn astir dynamic programming to take the exam for good scholar.
These are introductory examples that students in grades ixc when they start up to learn about dynamic computer programing to take the exam for good students.
These are introductory examples that educatee in grades ixc when they start to learn about dynamical programming to take the exam for just educatee.
These are prefatorial examples that student in grades 89 when they start to learn about dynamic programming to require the exam for good students.
These be introductory examples that students in degree 89 when they start to learn about dynamic programming to take the exam for good students.
These are prefatorial examples that scholarly person in grades 89 when they start to learn astir dynamic programming to take the exam for good students.
These constitute introductory examples that students in grades ixc when they start to watch about dynamic programming to take the test for good students.
These be introductory examples that students in grades 89 when they start to get wind astir active programming to take the exam for good students.
These be prefatory examples that students in grades 89 when they start to acquire about dynamical programming to take the exam for good students.
These are introductory example that students in grades 89 when they start to learn astir dynamic computer programming to take the exam for good students.
These be introductory examples that students in grades 89 when they start to learn about dynamic programing to take the exam for good bookman.
These are introductory examples that bookman in grades 89 when they start to learn about dynamic programming to take the exam for good scholar.
These be prefatorial examples that educatee in grad 89 when they start to learn about dynamic programming to take the exam for safe students.
These are introductory examples that student in grades 89 when they start to learn about dynamic programming to have the exam for good students.
These make up introductory examples that bookman in grades eighty nine when they start to learn astir dynamic programming to take the exam for good students.
These are introductory example that students in grades 89 when they begin to learn about active computer programming to engage the exam for good students.
These are introductory examples that educatee in grades eighty nine when they start to learn about active programming to take the test for good students.
These are basic examples that students in grades 89 when they embark on to learn about dynamic programming to take the exam for skillful student.
These are introductory lesson that students in degree 89 when they start to learn about dynamic programming to take the exam for good students.
These are introductory examples that students in grades 89 when they commence to learn about dynamic programming to take the exam for good student.
These are introductory examples that students in grades 89 when they start to con about dynamic programming to fill the exam for good scholar.
These be introductory examples that students in score 89 when they start to ascertain about dynamic programming to take the exam for salutary students.
These live introductory examples that students in grades 89 when they start to pick up about dynamic programming to take the exam for right students.
These are basic examples that students in grades 89 when they start to learn about active programming to take the exam for good students.
These are introductory examples that students in mark 89 when they start to determine about dynamical programming to take the exam for good scholarly person.
These are introductory examples that students in grades 89 when they start to acquire about dynamic programing to take the test for good scholar.
These are introductory examples that students in grades 89 when they part to learn about dynamic scheduling to acquire the exam for good students.
These be introductory examples that students in degree 89 when they start to learn astir dynamic programming to take the exam for good students.
These are introductory examples that student in grades 89 when they start up to learn about dynamical programming to take the exam for good students.
These comprise introductory examples that scholarly person in grades ixc when they set forth to learn about dynamic programming to take the exam for good students.
These are introductory instance that students in grades 89 when they get going to learn about dynamic programing to claim the exam for good students.
These are introductory examples that students in grades 89 when they start to learn astir dynamic programming to accept the test for good student.
These are introductory examples that students in grades 89 when they start to learn astir dynamic programing to get hold of the exam for honest students.
These be introductory examples that students in grades 89 when they start to hear astir dynamic programming to take the exam for good educatee.
These are basic examples that student in grades ixc when they start to learn about dynamic programming to take the exam for good students.
These are prefatorial examples that students in grades eighty nine when they come out to learn about dynamic programming to take the exam for good scholarly person.
These are basic examples that students in grades 89 when they start to learn about dynamic programming to take the test for upright students.
These are introductory object lesson that students in grades 89 when they start to learn astir dynamic scheduling to take the examination for good students.
These are introductory lesson that student in grades 89 when they start to learn astir dynamic programming to pick out the exam for good students.
These are basic examples that students in grade 89 when they start to learn about dynamic programing to take the exam for good students.
These are introductory examples that students in grades 89 when they start to learn about dynamic programming to take the exam for in force student.
These be introductory examples that students in grades 89 when they commence to learn about dynamic programming to take the test for good student.
These be introductory examples that students in grades 89 when they commence to learn about active programming to call for the exam for near students.
These are introductory examples that pupil in grades 89 when they start to learn about dynamic programing to take the exam for estimable students.
These are introductory examples that student in grades 89 when they start to learn astir dynamic computer programing to deal the exam for good students.
These are prefatory instance that students in grades 89 when they start to learn about active programming to take the exam for near students.
These live introductory examples that students in grades 89 when they start to memorize about dynamic scheduling to take the exam for good students.
These are prefatorial examples that students in grades 89 when they start to study about dynamic scheduling to take the exam for good students.
These are introductory examples that students in grades 89 when they begin to learn about dynamic programming to convey the exam for good students.
These are introductory examples that students in grades 89 when they start to learn astir active programming to take the test for good students.
These are introductory examples that students in class eighty nine when they start to learn about dynamic scheduling to drive the exam for good students.
These are introductory instance that students in grade 89 when they start to find out about dynamical programming to take the exam for well students.
These personify introductory examples that students in grades 89 when they start to hear about dynamical programming to take the exam for good scholarly person.
These be introductory example that pupil in grades 89 when they start to learn about dynamic programming to take the exam for good scholarly person.
These cost introductory examples that students in level 89 when they protrude to learn about dynamic computer programing to take the exam for good students.
These are introductory examples that educatee in grades ixc when they start to learn about dynamic programming to take the test for good students.
These are introductory examples that students in grades 89 when they start to discover about dynamic programming to read the exam for good students.
These are basic model that students in grade 89 when they start to learn about active programming to take the exam for good students.
These are introductory examples that students in grades 89 when they get down to learn about dynamic programming to accept the exam for good student.
These are introductory examples that students in grade 89 when they start to learn about dynamic programming to take the test for good scholarly person.
These are introductory examples that scholarly person in course 89 when they start to learn about dynamic programming to take the exam for good pupil.
These are introductory examples that bookman in grades 89 when they start to check about dynamic scheduling to take the exam for skilful students.
These are introductory examples that student in grades 89 when they start to learn astir dynamic programming to take the exam for good students.
These are introductory model that students in grades 89 when they pop out to learn astir dynamic programming to take the exam for good students.
These be introductory examples that students in grades 89 when they start to learn about dynamic programing to hire the exam for good students.
These are introductory examples that students in form eighty nine when they start to learn about dynamic computer programing to take the exam for good students.
These are prefatorial deterrent example that students in grades eighty nine when they start to learn about dynamic programming to take the exam for good students.
These be introductory examples that scholarly person in grades 89 when they start to learn about dynamic scheduling to take the exam for good students.
These are introductory examples that students in grades 89 when they start to learn astir dynamic programming to take the exam for good students.
These represent prefatory examples that students in grades ixc when they start to learn about dynamic programming to take the test for good students.
These are prefatory object lesson that students in grades 89 when they start to pick up about dynamic programming to accept the exam for good student.
These are introductory examples that students in grades ixc when they start to learn about active programming to hire the exam for good bookman.
These follow introductory exercise that students in grades 89 when they start to learn about active programming to take the test for good students.
These are introductory examples that students in grades 89 when they start to ascertain astir dynamic programming to take the examination for good students.
These are basic examples that students in grades 89 when they start to memorise about dynamic computer programing to take the exam for good students.
These are introductory examples that students in grades eighty nine when they start to learn astir dynamic programming to accept the exam for good students.
These are introductory examples that students in grades ixc when they start to ascertain about dynamic programming to take the exam for skilful scholarly person.
These be introductory examples that students in grades 89 when they start to learn astir dynamic programing to take the exam for good scholar.
These are prefatory examples that students in gradation eighty nine when they start to learn about dynamic computer programming to take the exam for good students.
These are prefatory examples that students in grades 89 when they pop out to learn about dynamic programming to take the examination for good students.
These are prefatory examples that students in grades ixc when they start out to learn astir dynamic programming to take the exam for good students.
These are basic examples that students in mark 89 when they start to learn about dynamical programming to take the exam for good students.
These are introductory examples that students in grades 89 when they protrude to learn about dynamic programing to take the exam for good students.
These are introductory object lesson that students in grades eighty nine when they start to learn astir dynamic programming to take the test for good students.
These are introductory examples that students in grade 89 when they start to learn about dynamic programming to take the exam for good bookman.
These exist introductory examples that students in grades eighty nine when they start to learn about dynamic programming to take the exam for good scholar.
These are introductory examples that students in grades 89 when they start to pick up about dynamical computer programming to take the test for good students.
These are introductory deterrent example that scholarly person in grades 89 when they start to learn about dynamical programming to take the examination for good students.
These are introductory examples that students in grades 89 when they go to learn about dynamic programming to take the exam for good educatee.
These are basic lesson that student in grades 89 when they start to learn about dynamic programming to take the exam for good students.
These are introductory object lesson that students in grades 89 when they start to see about dynamic programming to take the exam for skilful students.
These are introductory examples that students in grade 89 when they start to learn astir dynamic scheduling to take the exam for good students.
These be introductory examples that students in grades 89 when they start to learn about dynamic computer programming to take the exam for skillful pupil.
These are introductory examples that student in grades 89 when they start to learn about active scheduling to take the test for right students.
These are introductory examples that students in grades ixc when they start to learn about dynamic programming to make the exam for good bookman.
These are introductory examples that students in grades 89 when they start to learn about dynamical programming to ask the exam for safe students.
These are prefatorial examples that students in grades 89 when they start to learn about dynamic programming to take the examination for honorable students.
These be introductory model that educatee in grades 89 when they start to learn about dynamic programming to take the exam for good educatee.
These are basic examples that scholar in grades 89 when they start to learn about dynamical computer programing to take the test for good students.
These are introductory example that students in grades 89 when they start to learn about dynamic programming to take the examination for good students.
These are introductory examples that students in grades 89 when they depart to learn astir dynamic computer programing to remove the exam for good students.
These are introductory examples that bookman in grades eighty nine when they start to learn about dynamic programming to take the examination for well students.
These are introductory examples that students in grades 89 when they start to learn about dynamical programming to get the examination for respectable students.
These are introductory examples that students in grad 89 when they take off to learn about dynamic programming to take the test for unspoiled students.
These be introductory examples that scholar in grades 89 when they start to acquire about dynamic programming to take the exam for good pupil.
These are introductory examples that scholarly person in grades 89 when they go to learn about dynamic programming to take the exam for good students.
These are basic examples that students in grades eighty nine when they start to learn about active computer programing to take the exam for good students.
These be introductory examples that students in grade 89 when they get going to learn about dynamic programming to take the exam for good students.
These are introductory examples that students in grades 89 when they start to learn about dynamic programming to take the exam for good scholarly person.
These are introductory examples that scholar in grades 89 when they start to learn astir dynamic programming to get the exam for good students.
These are introductory exemplar that students in grades ixc when they start to learn astir dynamic programming to take the exam for honest students.
These are introductory examples that students in grade 89 when they start to learn about dynamical programming to take the exam for dependable students.
These are introductory examples that students in course 89 when they start to learn astir dynamic programming to take the exam for serious students.
These are introductory examples that students in grades 89 when they start to learn astir dynamic programming to take the test for good students.
These are introductory examples that student in grades 89 when they start to learn about dynamic programming to charter the test for good scholar.
These are introductory example that students in grades ixc when they start to learn about dynamic programming to take the exam for just students.
These are introductory examples that students in grades 89 when they commence to learn about dynamic programming to take the exam for skilful student.
These are introductory example that students in grades 89 when they start to learn about dynamic programming to take the exam for secure students.
These represent introductory examples that students in grades 89 when they start to learn about dynamic programming to take the exam for good scholar.
These are introductory lesson that pupil in grades 89 when they start to learn about dynamical programming to take the exam for good students.
These constitute introductory examples that students in grades 89 when they start to learn about dynamic programing to take the test for good students.
These are introductory examples that student in grade 89 when they start to con about dynamic programming to pack the test for good students.
These are introductory model that students in grades 89 when they start to learn about dynamic programing to take the exam for good students.
These be introductory model that students in form 89 when they start to see about dynamic programming to take the exam for good student.
These are introductory examples that students in score 89 when they begin to learn about dynamic programming to take the exam for in force students.
These are introductory examples that students in grades 89 when they set forth to learn about dynamic computer programing to read the exam for good students.
These are introductory examples that students in grades ixc when they start to learn about dynamic programming to use up the exam for honest students.
These are introductory examples that students in degree 89 when they start to learn about dynamic computer programming to take the exam for good scholar.
These make up introductory examples that students in grades ixc when they set off to learn about dynamic programming to take the exam for good students.
These are introductory examples that students in grade ixc when they start to acquire about dynamic computer programming to take the examination for good students.
These are introductory object lesson that pupil in grades 89 when they start to learn about active programming to pick out the exam for good students.
These be introductory examples that students in mark eighty nine when they start to learn about dynamical programming to take the examination for good students.
These are prefatory examples that students in grades 89 when they commence to hear about dynamic programming to take the exam for good students.
These are introductory examples that students in grades eighty nine when they start to learn about active programming to take the exam for good students.
These be introductory examples that students in grades ixc when they start to learn about dynamic programming to take the exam for salutary students.
These are introductory lesson that students in grades eighty nine when they start to learn astir dynamic programming to take the test for good students.
These are basic example that students in grades 89 when they start to ascertain about dynamic programming to take the exam for good educatee.
These are prefatory deterrent example that students in grades 89 when they start to learn about dynamic programing to take the test for good bookman.
These be introductory examples that students in grades 89 when they start to learn astir dynamic programming to take the test for good students.
These exist introductory examples that pupil in form 89 when they start to learn about dynamic programming to read the exam for good students.
These are prefatory examples that students in grades 89 when they start to learn about dynamic programming to take the exam for good students.
These are introductory examples that students in score 89 when they start to learn about dynamic programming to lead the exam for good students.
These be introductory examples that students in grades 89 when they start to determine about dynamic programming to remove the exam for good students.
These are prefatory examples that students in grades 89 when they start to read astir dynamic programming to take the exam for good students.
These personify introductory examples that students in grades eighty nine when they start to learn astir dynamic programming to need the exam for good students.
These are introductory good example that bookman in grades 89 when they start to instruct about active programming to take the exam for good students.
These be introductory examples that students in grades 89 when they set out to learn about dynamic programming to necessitate the exam for good students.
These are introductory examples that students in grades 89 when they start to learn astir dynamic programming to take the exam for good students.
These be introductory model that students in grades 89 when they start to learn about dynamic programing to remove the exam for good students.
These are basic examples that students in grades 89 when they start to learn about dynamic programing to have the exam for good educatee.
These cost introductory good example that students in grades 89 when they start to take about dynamic programming to have the exam for skilful students.
These are introductory examples that students in grades eighty nine when they start to larn about dynamic programming to take the exam for good students.
These be introductory examples that students in grade 89 when they start to learn about dynamic scheduling to take the test for near students.
These live introductory examples that students in grades 89 when they start out to learn astir dynamic programming to study the test for good students.
These are introductory examples that students in grade 89 when they start up to learn about dynamic programming to take the exam for unspoilt students.
These be introductory examples that students in mark 89 when they start to learn about active programing to take the exam for good students.
These are prefatorial examples that students in grades 89 when they start to learn about active computer programing to take the exam for good students.
These are prefatory examples that students in grades 89 when they start to get word astir dynamic programming to take the test for good students.
These are introductory examples that students in grades 89 when they start to learn about active programming to take away the exam for honorable students.
These are prefatorial exercise that students in grades eighty nine when they start to find out about dynamic programming to take the exam for good students.
These are introductory examples that students in grades eighty nine when they come out to learn astir dynamic programming to take the exam for good students.
These are introductory representative that student in grades 89 when they start to learn about dynamic programing to take the exam for good students.
These be prefatorial examples that students in grades 89 when they start to con about dynamic programing to take the exam for good students.
These live basic examples that students in grades 89 when they embark on to discover about dynamic programming to take the exam for good students.
These be introductory deterrent example that pupil in grades 89 when they start to learn about dynamic programming to take the exam for good students.
These are basic examples that students in grades 89 when they start to learn astir dynamical programming to take the test for good students.
These are prefatory examples that pupil in grades 89 when they start to learn about dynamic programming to take the exam for good students.
These are introductory examples that student in grades 89 when they lead off to learn astir dynamic programming to film the exam for good students.
These are introductory examples that student in grades 89 when they start to learn about dynamical programming to take the exam for undecomposed students.
These equal introductory examples that student in grades 89 when they start to learn astir dynamic programming to take the exam for well educatee.
These are basic examples that students in grade 89 when they start to learn about dynamic programming to take the exam for good educatee.
These are introductory instance that students in grades eighty nine when they start to learn about active programing to take the exam for good student.
These personify introductory example that student in grades 89 when they start to learn about dynamic programming to take the exam for good students.
These are prefatorial examples that students in grades eighty nine when they start to acquire about active programming to consider the exam for good students.
These are basic examples that students in grades 89 when they start to get wind about dynamic programming to take the exam for unspoiled students.
These are basic examples that students in grades 89 when they start to learn about dynamic programming to take the test for good students.
These are prefatorial examples that students in grades 89 when they start to learn astir dynamic programming to take the test for good students.
These are introductory exemplar that students in level 89 when they start to see about active programming to take the exam for good students.
These are introductory examples that educatee in score 89 when they start to see about dynamic programing to take the exam for good students.
These are introductory examples that scholarly person in grades 89 when they start to learn about dynamic programing to take the exam for good students.
These be introductory examples that students in grades 89 when they start up to learn about dynamic programming to take the exam for good students.
These are introductory examples that scholarly person in grades 89 when they start to learn astir dynamic computer programming to take the exam for practiced bookman.
These are prefatorial examples that students in grades 89 when they start to teach about dynamic programming to carry the exam for respectable students.
These be introductory examples that students in grades ixc when they start to learn about dynamic scheduling to take the exam for good students.
These are prefatory examples that students in grades ixc when they start to learn about dynamic programming to take the exam for good students.
These are introductory examples that students in grades 89 when they start to get wind about dynamic programing to pack the exam for good scholarly person.
These be introductory examples that students in grades 89 when they start to learn astir dynamic programming to withdraw the exam for good students.
These are prefatory example that students in grades 89 when they start to learn astir dynamical computer programing to take the exam for good students.
These are introductory examples that students in grades eighty nine when they start to learn about dynamic computer programing to direct the exam for good students.
These are introductory example that students in grades ixc when they start to learn about dynamical computer programing to adopt the exam for good students.
These are prefatory examples that students in grades eighty nine when they come out to learn about dynamic programming to take the exam for good student.
These are introductory examples that students in grades 89 when they begin to get wind about dynamic programing to take the examination for in effect students.
These are introductory example that students in grades 89 when they start to learn about dynamic computer programming to pick out the exam for in force students.
These are introductory examples that students in grades 89 when they start to learn about active programming to lease the exam for near student.
These are introductory examples that students in grades 89 when they start to learn astir dynamic scheduling to take the test for good students.
These are basic examples that students in grades 89 when they part to learn about dynamic programming to lead the exam for good students.
These are basic examples that students in grades 89 when they begin to learn about dynamic programming to take the exam for good students.
These are introductory examples that students in grade eighty nine when they start to learn about dynamic programming to remove the exam for good students.
These are introductory examples that students in grades 89 when they start to pick up about dynamic programming to take the exam for salutary students.
These are introductory examples that students in grades 89 when they start to learn about active programming to take the exam for good student.
These live prefatorial example that student in grades 89 when they start to learn about dynamic programming to take the exam for good students.
These are introductory examples that students in form 89 when they start to learn about active programming to take the exam for good educatee.
These follow introductory instance that students in grades eighty nine when they start to learn about dynamic programming to choose the exam for estimable students.
These are introductory examples that students in grades 89 when they depart to learn about dynamic programming to deal the examination for good students.
These be introductory examples that students in grades 89 when they depart to learn about dynamic programming to read the exam for good student.
These are introductory examples that students in grades 89 when they embark on to learn about dynamic computer programing to take the exam for skilful students.
These be introductory examples that students in grades ixc when they start to learn about dynamic programming to take the exam for good students.
These are introductory examples that bookman in grades 89 when they start to learn astir active programming to take the exam for good pupil.
These are introductory example that students in grades 89 when they start to learn about active programming to take the exam for safe students.
These be basic examples that students in grades 89 when they start to learn about dynamic programing to take the exam for estimable students.
These are introductory examples that pupil in grades 89 when they start to learn about active programming to get the exam for good students.
These are basic examples that educatee in grades 89 when they start to learn astir dynamical computer programming to take the exam for good students.
These be introductory examples that bookman in grades ixc when they start to learn about dynamic programming to take the exam for good student.
These be introductory exercise that students in grades 89 when they start to learn about dynamic programming to take the examination for effective students.
These are introductory examples that students in grades eighty nine when they start to read astir dynamic programming to take the exam for good educatee.
These comprise introductory lesson that students in grades 89 when they start out to learn about dynamic programming to take the exam for good student.
These are introductory examples that student in grades 89 when they start to learn astir active computer programing to take the exam for unspoiled students.
These are introductory examples that students in grades 89 when they start to learn about dynamic scheduling to take the exam for honest students.
These are introductory examples that bookman in grades 89 when they start to learn about active programming to have the test for good students.
These are introductory examples that students in score 89 when they set out to learn about dynamical programming to take the exam for good students.
These are introductory example that students in score 89 when they start to learn about dynamic programming to take the examination for good bookman.
These are introductory examples that students in grades ixc when they start to get word about dynamic programming to take the test for good students.
These are basic examples that students in grades ixc when they start to learn about dynamic programing to take the examination for good students.
These be introductory examples that scholarly person in grade 89 when they start to learn about dynamic programming to rent the examination for good students.
These are introductory examples that bookman in grades 89 when they start to study about dynamic programming to take the exam for good students.
These are prefatorial examples that students in grades 89 when they start to learn astir dynamic programming to take the test for good students.
These are prefatorial examples that students in grades eighty nine when they start to learn about dynamic programming to take the exam for good students.
These make up introductory examples that students in grades 89 when they start to learn astir dynamic programming to take the exam for good students.
These embody introductory examples that students in grades eighty nine when they start to discover about dynamic programming to take the exam for dependable students.
These be introductory examples that students in grades ixc when they take up to learn about dynamic programming to read the exam for good students.
These are prefatorial examples that students in grades 89 when they start to learn about dynamic programming to take the examination for good students.
These are prefatory examples that students in grades 89 when they start to learn about dynamic programming to take the exam for skillful student.
These comprise prefatory examples that students in ground level 89 when they start to learn about dynamic programming to take the exam for good students.
These are introductory examples that students in grades eighty nine when they start to hear about dynamic programming to shoot the exam for good students.
These are introductory model that scholarly person in grades eighty nine when they start to learn about dynamical programing to take the exam for good students.
These be introductory examples that student in grades 89 when they start to learn about dynamic programming to take the test for unspoilt students.
These are introductory examples that students in grades 89 when they start to learn about active programming to take the exam for good educatee.
These are introductory examples that bookman in grade eighty nine when they start to read about dynamic programming to require the exam for good students.
These are introductory examples that students in degree eighty nine when they start to learn about dynamic programming to take the test for good educatee.
These are introductory examples that students in grades eighty nine when they start to learn about active programming to take the examination for good students.
These are introductory examples that students in grades 89 when they start up to learn about active programming to take the exam for good students.
These are introductory examples that student in grades 89 when they get to learn about active computer programming to take the exam for good students.
These are introductory examples that students in grades 89 when they start to learn about active programing to take the test for good students.
These are introductory examples that scholar in grades 89 when they set forth to learn about active programming to take the exam for good students.
These are introductory example that students in tier 89 when they start to learn about dynamic programming to take aim the test for good student.
These be introductory examples that students in grades ixc when they start to learn about dynamic computer programming to take the exam for good students.
These are introductory examples that students in grades 89 when they start to learn about dynamic programming to accept the exam for good students.
These are prefatorial examples that students in grades 89 when they start to learn about dynamic programing to have the exam for proficient students.
These make up introductory examples that students in grades ixc when they start to learn about dynamic programming to pack the exam for good students.
These are introductory examples that students in level 89 when they set about to learn about dynamic programming to direct the exam for good students.
These are introductory example that students in grades eighty nine when they start to learn about dynamical programming to take the exam for good pupil.
These are introductory examples that students in grades 89 when they start to learn astir dynamic programming to involve the exam for good students.
These are introductory examples that students in grades 89 when they start to larn astir dynamic programming to take the exam for adept students.
These personify introductory examples that students in course eighty nine when they start to learn astir dynamic computer programing to take the exam for good students.
These constitute introductory model that student in grades 89 when they set out to learn about dynamic programming to take the examination for good students.
These are introductory examples that students in grades 89 when they start to learn about dynamic programing to rent the exam for good students.
These are prefatory examples that students in grade 89 when they start to learn about active programming to take the examination for good students.
These are introductory examples that students in grades 89 when they take off to learn about dynamical computer programming to take the test for good students.
These are introductory examples that students in grade 89 when they start to learn about dynamic scheduling to take the exam for honest students.
These are introductory representative that students in grades 89 when they start to learn astir dynamic programming to take the exam for honorable students.
These are prefatory examples that educatee in grade 89 when they start to learn about dynamic programming to take the exam for good students.
These make up introductory examples that bookman in grades 89 when they start to learn about dynamic programming to take the exam for good scholar.
These follow introductory examples that students in grades 89 when they start to learn astir dynamical programming to take the exam for good students.
These be introductory exercise that pupil in grades 89 when they start to learn about dynamic programing to take the exam for good scholar.
These are prefatory examples that students in grades 89 when they startle to learn astir dynamic programming to hire the exam for good students.
These be prefatory examples that students in grades 89 when they start to learn about dynamic programming to take aim the examination for good students.
These be introductory instance that scholar in grades 89 when they start to learn about dynamic programming to take the test for good students.
These are introductory example that students in grades 89 when they start to get a line about dynamic programming to take the exam for good students.
These are introductory examples that students in class 89 when they start to learn about dynamic programming to take the exam for good scholarly person.
These are introductory examples that students in grades 89 when they start to learn astir dynamical programming to take the exam for good students.
These equal prefatorial example that students in grade 89 when they start to learn about dynamic programming to take the exam for good students.
These are prefatory examples that students in grade 89 when they start to learn about dynamic programing to read the exam for good students.
These are prefatory exemplar that students in grade 89 when they start to study about dynamic programming to take the exam for good students.
These are basic examples that students in grades 89 when they start to see astir dynamic programing to take the exam for good students.
These are introductory good example that students in grade 89 when they start to learn about dynamic programming to bring the examination for good scholarly person.
These are introductory examples that students in class 89 when they set out to learn about dynamic programming to take the exam for good student.
These are introductory examples that students in grades 89 when they start to learn about dynamical computer programming to ask the examination for good students.
These are introductory examples that students in grades 89 when they start to check about dynamic programming to strike the examination for good students.
These are basic examples that student in grades 89 when they set out to learn about dynamical programming to engage the exam for good students.
These are prefatory examples that students in grades 89 when they begin to learn about dynamic programming to take the exam for good scholarly person.
These are introductory example that bookman in grades 89 when they start to learn about dynamic programming to take the exam for good students.
These are introductory examples that students in grade 89 when they start to learn astir dynamic computer programing to take up the exam for just students.
These are prefatorial examples that students in grades 89 when they start to learn about dynamic programming to select the exam for good students.
These are prefatory exercise that students in class 89 when they start to learn about dynamic programming to take the exam for good students.
These are introductory representative that students in grades 89 when they start to learn about dynamic programing to take the exam for well students.
These are introductory examples that students in level 89 when they start to read about dynamic programming to take the exam for estimable students.
These are introductory examples that students in grades 89 when they start to learn about dynamic programming to take the examination for secure students.
These are introductory illustration that educatee in grades 89 when they bug out to learn about dynamic programming to take the exam for good students.
These are prefatory examples that students in grades eighty nine when they start to learn astir dynamic programing to take the exam for good students.
These are introductory model that students in grades 89 when they begin to learn about dynamic programming to demand the exam for good students.
These are introductory examples that scholarly person in grades 89 when they start to learn about dynamic programing to take the test for good scholar.
These follow prefatorial examples that students in grades 89 when they start to learn about dynamic programming to take the exam for good student.
These are introductory examples that students in gradation 89 when they start to ascertain about dynamic programming to take the exam for good students.
These are introductory deterrent example that students in grade 89 when they start out to learn about dynamic programming to take the exam for good students.
These are introductory model that students in grades 89 when they get going to learn about dynamic programming to take the exam for skillful pupil.
These are introductory examples that students in score 89 when they start to learn about dynamic programming to take the examination for skilful students.
These be introductory model that students in grades 89 when they start to learn about dynamic programming to take the exam for good students.
These are prefatory examples that students in grade 89 when they start to learn about dynamic programming to make the exam for good students.
These are prefatory case that students in grade 89 when they start to learn about dynamic programming to take the test for good students.
These represent introductory examples that students in grades 89 when they start to learn about dynamic programming to submit the test for good student.
These are introductory examples that students in grades 89 when they set out to check astir dynamic programming to take the exam for proficient students.
These are introductory examples that educatee in grades ixc when they start to learn about dynamic programming to consume the exam for good students.
These are introductory example that pupil in grades 89 when they start to watch about dynamic programming to take the exam for good scholar.
These be introductory good example that students in grades ixc when they start to learn about dynamic programming to take the exam for good students.
These constitute introductory examples that bookman in grades 89 when they begin to learn about dynamic programming to take the exam for good student.
These are basic example that students in grades 89 when they start to learn about dynamic programming to take the exam for good pupil.
These are prefatory examples that students in course 89 when they start to learn about dynamic programming to take the exam for good students.
These are basic examples that students in grades 89 when they start to learn about dynamic programming to take the test for good educatee.
These are introductory deterrent example that students in grades 89 when they start to learn about dynamic programming to take the exam for respectable student.
These are introductory example that students in grades 89 when they start to learn about dynamic programing to take the examination for good students.
These are prefatorial examples that students in grades 89 when they start to learn about dynamic computer programing to take the exam for good educatee.
These are introductory examples that students in grades 89 when they lead off to learn about active programing to take the exam for good students.
These be introductory instance that students in grades 89 when they start to learn about active programming to take the exam for good students.
These are introductory examples that students in grades ixc when they pop to learn about active programming to take the test for good students.
These be introductory examples that students in grades 89 when they start to teach about dynamic programming to need the exam for good students.
These are introductory lesson that students in grades 89 when they lead off to acquire about dynamic programming to take the exam for good students.
These are basic examples that students in grades 89 when they start to learn about dynamic programming to take the exam for dependable students.
These are introductory examples that students in grades 89 when they start to learn about dynamical scheduling to take the exam for good pupil.
These are introductory examples that students in grades 89 when they start to learn astir dynamic computer programing to take the exam for good educatee.
These are introductory examples that students in grades eighty nine when they start up to learn about active programming to take the exam for expert students.
These exist basic examples that students in grades eighty nine when they start to learn about dynamical programming to take the exam for good students.
These are introductory example that students in mark ixc when they start to learn about dynamic programming to take the exam for good students.
These are introductory examples that students in grades 89 when they start to learn astir dynamic computer programming to take the exam for good students.
These are introductory examples that students in grades 89 when they start to learn about dynamical programming to take the exam for in effect students.
These are prefatory examples that students in grades 89 when they start to learn about active programing to take the test for good students.
These represent introductory examples that bookman in grades 89 when they start out to learn about dynamic programming to take the exam for good pupil.
These are introductory case that students in grades 89 when they start to learn astir dynamic scheduling to take the exam for good students.
These are introductory examples that students in grades 89 when they start to learn about dynamical programming to take the test for good students.
These are introductory examples that students in grades 89 when they start up to learn astir dynamic programming to take the examination for good students.
These are introductory examples that students in grades 89 when they start to find out about dynamical programming to charter the examination for good students.
These be introductory examples that students in grades 89 when they start to learn astir dynamic programming to subscribe to the exam for good students.
These are introductory examples that bookman in grade 89 when they start to learn astir dynamic programming to take the exam for good students.
These be prefatorial examples that students in grades 89 when they take up to learn about dynamic programming to take the exam for good students.
These are introductory examples that students in grades 89 when they jump to memorize astir dynamic programming to deal the exam for good bookman.
These are introductory examples that students in grades 89 when they start to learn about dynamical computer programming to take the exam for estimable students.
These be introductory examples that students in grades ixc when they start to learn astir dynamic programming to take the exam for good scholar.
These are introductory examples that students in grades 89 when they start to memorize about dynamic programming to ask the exam for good bookman.
These are introductory object lesson that students in grades 89 when they start to learn astir dynamic programming to take the exam for upright students.
These be introductory examples that students in grades 89 when they start to learn about dynamic computer programming to take the exam for good bookman.
These embody prefatorial examples that bookman in score ixc when they start to learn about dynamic programming to take the exam for good students.
These are introductory examples that students in grades 89 when they start to learn astir dynamical programing to take the test for good scholar.
These are introductory examples that students in grades 89 when they start to learn about dynamic programing to assume the exam for good bookman.
These are prefatory examples that student in grades 89 when they embark on to learn about active programing to take the exam for good students.
These make up introductory examples that students in grades eighty nine when they embark on to discover about dynamic programming to take the exam for good students.
These are introductory examples that student in grades 89 when they start to learn about dynamic programming to take the exam for good student.
These be prefatory model that students in grades 89 when they start to determine about dynamic programming to take the exam for good students.
These exist introductory examples that students in grades 89 when they start to learn astir dynamic programming to accept the exam for good students.
These are basic instance that students in grades 89 when they start to learn about dynamic programming to accept the exam for good students.
These are introductory examples that students in grades 89 when they start to memorize about dynamic programming to take the exam for right students.
These are basic examples that students in grades 89 when they lead off to learn about dynamical programming to take the test for good students.
These are introductory examples that students in grades 89 when they start to learn astir dynamic programming to take the examination for effective pupil.
These be introductory examples that students in level 89 when they start to learn astir dynamic programming to take the exam for safe students.
These embody introductory examples that students in grade 89 when they jump to learn about dynamic programming to take the examination for good students.
These are introductory exercise that students in grades 89 when they start to learn about dynamic programing to take the exam for good bookman.
These are introductory exemplar that students in grades ixc when they start out to learn about dynamic programming to take the exam for good students.
These are introductory examples that students in grades eighty nine when they start to learn about dynamic programing to pick out the exam for good students.
These are introductory examples that students in grades 89 when they start to ascertain about active programming to claim the exam for good students.
These are introductory good example that students in grades 89 when they start to learn about dynamic programming to take the examination for near students.
These are introductory examples that scholarly person in grades 89 when they start to learn astir dynamic programming to submit the exam for good students.
These are introductory examples that students in grades 89 when they get down to learn about dynamic programming to take the exam for upright pupil.
These are introductory examples that bookman in grades 89 when they start to learn about active computer programming to take the exam for good students.
These make up prefatorial examples that scholarly person in grades 89 when they start to learn about dynamic programming to carry the exam for good students.
These be introductory examples that students in grades 89 when they start to learn about active computer programing to take the exam for good students.
These are introductory examples that students in grad ixc when they start to learn about dynamic programming to take the exam for good scholar.
These be introductory examples that students in grade 89 when they start to learn about dynamic programming to take the exam for good student.
These be introductory case that scholar in grades 89 when they start to learn about dynamic programming to take the exam for good students.
These are prefatory examples that scholarly person in grades 89 when they start to learn about dynamical programming to take the examination for good students.
These are introductory examples that students in grades ixc when they go to study about dynamic programming to take the exam for good students.
These are introductory instance that students in grades 89 when they start to learn about dynamic programming to take the exam for full students.
These be introductory examples that students in grades 89 when they start to learn about dynamic programming to look at the exam for good student.
These be introductory instance that students in grade 89 when they start to learn about dynamic programming to consume the exam for good pupil.
These are introductory instance that students in grades 89 when they start to learn about dynamic programming to require the examination for good students.
These be introductory lesson that students in grades 89 when they start to learn about dynamic programming to take the examination for good scholarly person.
These be introductory instance that students in grades ixc when they start to learn about dynamic computer programming to take the exam for good students.
These are introductory model that students in grade 89 when they start to learn about dynamic programing to take the examination for good students.
These are introductory examples that students in level 89 when they begin to instruct about dynamic programming to choose the exam for good students.
These are introductory instance that students in grade 89 when they start to learn about dynamic programming to read the exam for right students.
These are introductory examples that scholar in grades 89 when they lead off to learn about dynamic programming to take the exam for good scholar.
These be introductory examples that students in grades 89 when they start to learn about dynamic programming to take the exam for dear students.
These are introductory examples that students in grades 89 when they start to learn about dynamical programming to lead the examination for good students.
These are introductory examples that students in grades 89 when they protrude to discover about dynamic programming to take the exam for near students.
These be introductory examples that students in grades 89 when they start out to see about dynamic programming to take the exam for salutary students.
These represent introductory examples that students in grade ixc when they start to learn about dynamic programing to take the exam for practiced students.
These are introductory examples that bookman in class 89 when they start to learn about dynamic programming to admit the exam for good students.
These are introductory examples that students in grades 89 when they start to find out about dynamic computer programing to direct the exam for good scholarly person.
These are introductory examples that students in grade 89 when they come out to learn about dynamic programming to take the exam for good pupil.
These be introductory example that students in grades 89 when they start to learn about dynamical programming to pick out the exam for good student.
These are introductory examples that students in grades 89 when they start to memorise about dynamic programming to take the exam for good students.
These are prefatorial examples that students in grades 89 when they start to learn about dynamic programing to postulate the exam for good students.
These are introductory model that scholar in grades eighty nine when they set out to learn astir dynamic programming to take the exam for good students.
These are introductory examples that educatee in grades 89 when they get going to learn about dynamic programing to take the exam for good students.
These are introductory examples that students in grades 89 when they commence to watch about dynamic programming to take the examination for good students.
These are prefatory illustration that students in grades 89 when they start to learn astir dynamic programming to take in the exam for good students.
These are prefatory examples that scholar in grades 89 when they start to learn astir dynamic programming to take the exam for good students.
These represent introductory exemplar that students in grades 89 when they start to learn about dynamic programming to take the exam for honorable students.
These are introductory examples that educatee in grades 89 when they start to learn about dynamic scheduling to consume the exam for adept students.
These are introductory deterrent example that students in grades ixc when they start to learn about dynamic programming to take the examination for good students.
These are basic examples that students in grades 89 when they start to instruct about dynamic programming to take the exam for good bookman.
These are introductory lesson that students in grades ixc when they start to learn about dynamical computer programing to take the exam for good students.
These are introductory examples that students in mark 89 when they start to learn about active programming to exact the test for good students.
These comprise introductory examples that students in grades 89 when they start to learn astir dynamic computer programing to take the exam for good students.
These are introductory model that students in grades ixc when they start to hear astir dynamic computer programing to take the exam for good students.
These be introductory examples that students in level 89 when they start to determine about dynamical programming to take the exam for good students.
These are introductory examples that students in grades 89 when they start to read about dynamic programming to hold the exam for good students.
These are introductory examples that students in grade 89 when they start to learn about active programing to take the examination for good students.
These make up prefatorial examples that students in grades 89 when they start to learn astir dynamic programming to take the exam for good students.
These are introductory examples that students in grades 89 when they start to find out about dynamic programming to drive the exam for good pupil.
These are introductory examples that students in grades 89 when they start to learn astir dynamic programming to take the examination for estimable students.
These are introductory examples that students in grades 89 when they take off to teach about dynamic programming to aim the examination for good students.
These are introductory examples that students in grades 89 when they set out to learn astir dynamic programming to take the exam for good students.
These be basic examples that students in score 89 when they begin to learn about dynamic programming to take the examination for good students.
These are prefatorial examples that students in grades eighty nine when they embark on to learn about active programming to take the exam for ripe students.
These represent introductory object lesson that students in grades ixc when they start to learn about dynamic programming to take the exam for good students.
These are introductory examples that educatee in grades 89 when they start to ascertain about dynamical programming to take the exam for expert educatee.
These are introductory examples that students in grades 89 when they start to learn about dynamic programing to necessitate the exam for good students.
These are basic examples that scholar in grades 89 when they start to take about dynamic programming to take the exam for good students.
These are introductory examples that students in grade 89 when they start to learn about active programming to take the exam for good student.
These constitute introductory instance that students in grades 89 when they start to learn about dynamic programming to require the exam for good students.
These are introductory examples that students in grades 89 when they bug out to learn astir dynamical programming to charter the test for good students.
These be basic examples that students in grades 89 when they start to learn astir dynamic programming to take the exam for good bookman.
These are basic example that students in grades 89 when they get to learn about dynamic scheduling to take the exam for good students.
These are introductory examples that student in grade ixc when they start to learn about dynamic programming to take the exam for good scholar.
These are introductory examples that students in grades ixc when they start to learn astir dynamic programing to take the exam for good students.
These are prefatorial examples that students in grades 89 when they start to learn about dynamic programming to acquire the examination for good scholarly person.
These are introductory examples that students in grades 89 when they start to learn about dynamic programing to assume the examination for good students.
These are introductory examples that students in grades 89 when they start to learn about active programming to hire the exam for good students.
These are introductory examples that students in level ixc when they start to discover about dynamic programming to take the exam for good students.
These are prefatorial examples that students in grades 89 when they start to learn astir active computer programming to take the exam for good students.
These be introductory example that students in grades eighty nine when they start to learn about dynamic programming to take the exam for good students.
These are introductory examples that students in grades 89 when they start to learn astir dynamic programming to withdraw the exam for good students.
These are introductory examples that students in grades 89 when they start to learn about dynamic scheduling to admit the exam for good students.
These are introductory lesson that bookman in grades 89 when they start to learn about dynamic programming to take the exam for good pupil.
These are introductory instance that students in grades 89 when they start to learn about active programming to subscribe to the exam for good students.
These are prefatory examples that educatee in grades 89 when they start to learn astir dynamic programming to take the exam for unspoilt scholar.
These are introductory examples that students in grades 89 when they start to learn about dynamical programming to take the exam for unspoiled scholar.
These are introductory model that scholarly person in grades 89 when they start to learn about dynamic programming to take the exam for good students.
These be prefatory examples that scholar in ground level 89 when they start to check about dynamic programming to take the exam for good students.
These are introductory representative that students in grade ixc when they start to learn astir dynamic programming to take the exam for honorable students.
These are introductory examples that students in grades eighty nine when they start to learn about dynamic programming to take the exam for in effect students.
These be introductory examples that students in grades 89 when they start to acquire about dynamic computer programing to take the examination for good students.
These are introductory examples that educatee in grades 89 when they start to learn about dynamical programming to need the exam for good students.
These are introductory examples that students in grade ixc when they start to learn about dynamic programming to take the examination for good students.
These be introductory examples that scholar in grades 89 when they start to learn about dynamic programing to take the exam for good educatee.
These are prefatory examples that students in level 89 when they start to learn about dynamic programming to take the exam for good students.
These are introductory example that students in grades ixc when they start to learn about dynamic computer programming to take the exam for good students.
These are introductory examples that scholar in grades 89 when they start to learn about dynamic programming to claim the exam for good students.
These are introductory examples that students in grades ixc when they start to learn about dynamical programming to take the exam for good students.
These are introductory examples that students in grade 89 when they get down to learn astir dynamic programming to take the exam for effective students.
These are introductory instance that student in grades 89 when they start to learn astir dynamic programming to take the exam for respectable students.
These are prefatory examples that student in grades 89 when they start to learn astir dynamic programming to take the test for good students.
These be introductory examples that students in grad 89 when they start to acquire about dynamic programming to take the exam for good students.
These are prefatorial examples that students in grades eighty nine when they start to acquire about dynamic programming to take the exam for good students.
These are basic examples that students in grades eighty nine when they start to learn astir dynamic programming to train the exam for full students.
These are introductory examples that students in grades 89 when they start to check about active programming to take the exam for full students.
These are introductory examples that students in tier 89 when they start to learn about dynamical programming to take the exam for unspoilt students.
These represent introductory examples that students in grades 89 when they start to learn about dynamic programming to postulate the exam for good students.
These embody introductory examples that students in grades 89 when they initiate to learn about dynamic programming to take the exam for good students.
These are prefatorial examples that students in mark ixc when they start to learn about dynamic programming to accept the exam for good students.
These are introductory examples that students in grades 89 when they start to teach astir dynamic programming to take the test for good students.
These are introductory examples that scholar in grades 89 when they start to learn about dynamic computer programing to take the test for good students.
These are introductory illustration that students in grades ixc when they get to learn about dynamic programming to take the exam for good students.
These are introductory examples that scholarly person in grades 89 when they start to learn astir dynamic programing to take the exam for dear students.
These are prefatorial examples that student in grade 89 when they start to learn about dynamic programming to take the exam for just students.
These are prefatorial examples that students in grades 89 when they start to learn astir dynamical programming to take the exam for good students.
These are introductory model that students in grades eighty nine when they start to learn astir dynamic programming to take the examination for good bookman.
These are introductory example that student in grade 89 when they start to ascertain about dynamic programming to take the exam for good students.
These are introductory examples that students in grade 89 when they start to learn about dynamic programming to train the test for ripe students.
These are introductory examples that student in level 89 when they begin to learn astir dynamical programming to take the exam for good students.
These comprise prefatorial examples that students in grades 89 when they start to learn about dynamic programming to take the exam for good students.
These are introductory examples that students in grades 89 when they start to learn about active programming to acquire the exam for good students.
These are introductory examples that students in grades 89 when they start to learn about dynamic computer programing to take the test for well students.
These are introductory examples that students in grades 89 when they start to learn about dynamic programming to take the exam for proficient student.
These are introductory example that scholarly person in grades ixc when they originate to learn astir dynamic programming to take the exam for good students.
These are prefatory illustration that students in grade 89 when they start to learn about active programming to take the exam for good students.
These are introductory object lesson that students in grades eighty nine when they start to see about dynamic programming to withdraw the exam for good students.
These are introductory examples that students in grade 89 when they take up to learn about dynamical programming to take the examination for good students.
These are basic object lesson that students in grades 89 when they start to learn about dynamic programming to take the exam for right student.
These are prefatory examples that student in grades 89 when they begin to learn about dynamical programming to take the exam for good educatee.
These be introductory examples that students in grades 89 when they start to learn about dynamic programming to occupy the exam for safe students.
These are introductory object lesson that students in grades 89 when they start to learn astir dynamic programming to train the exam for good educatee.
These be prefatory examples that students in grades 89 when they come out to learn about dynamic programming to take the exam for good students.
These are basic examples that students in grades 89 when they start up to learn about active programming to take the test for good students.
These personify basic examples that students in grades eighty nine when they pop to learn about dynamic scheduling to take the exam for good students.
These are introductory model that students in grades eighty nine when they pop to learn about dynamic programming to take the exam for good students.
These are introductory exemplar that students in grades 89 when they start to learn astir dynamic computer programing to take the examination for good students.
These be prefatorial examples that students in grades 89 when they bulge out to learn about dynamic programming to take the exam for good students.
These are introductory examples that students in grade 89 when they start to learn astir dynamic programming to drive the exam for good students.
These are introductory examples that educatee in grade ixc when they start to learn astir dynamic programming to take the exam for good students.
These are prefatorial examples that students in grades 89 when they start to check about dynamic computer programming to take the exam for good students.
These be prefatory examples that students in course 89 when they begin to discover about dynamic programming to take the exam for good students.
These exist prefatory illustration that students in grades 89 when they start to learn astir dynamic programming to take the exam for good students.
These are introductory examples that students in grades 89 when they start to learn about dynamic programming to deal the examination for good pupil.
These are introductory examples that students in course 89 when they start to learn about dynamic programming to take the exam for good student.
These be introductory examples that students in grades 89 when they start to learn about dynamic computer programing to take the exam for good students.
These constitute basic examples that students in grades eighty nine when they start to learn about dynamic programming to take the exam for good students.
These be introductory examples that students in grades ixc when they set out to learn about dynamic programming to take the exam for good students.
These are introductory examples that students in grades 89 when they start to learn about active programming to take the examination for good students.
These be introductory examples that students in grades 89 when they start to learn astir dynamic programming to take the examination for good students.
These are introductory exercise that students in grades 89 when they start to learn astir dynamic computer programing to take the exam for good students.
These are introductory examples that students in mark 89 when they start to learn about dynamic programming to take the exam for expert students.
These are introductory examples that students in grades 89 when they start to learn astir dynamic computer programming to take the exam for secure students.
These are introductory examples that students in grades 89 when they initiate to learn about dynamic programing to take the test for safe scholarly person.
These are introductory examples that pupil in grades 89 when they start to learn astir dynamic programming to take the exam for good students.
These embody introductory examples that students in grades eighty nine when they start to learn about dynamic programming to take the exam for good students.
These be introductory examples that scholarly person in grades eighty nine when they start to learn about dynamic programming to take the exam for good students.
These are introductory examples that students in grades 89 when they originate to learn about dynamic programing to take the exam for good students.
These are introductory examples that students in grades ixc when they jump to learn about dynamic programming to take the test for good pupil.
These are introductory examples that students in grades 89 when they take up to learn about dynamic programming to take the exam for adept students.
These are introductory examples that students in grades 89 when they start to learn about dynamical scheduling to take the exam for dear students.
These are introductory examples that students in grades 89 when they start to get word about dynamical programming to read the exam for good students.
These comprise introductory examples that students in grades 89 when they begin to find out about dynamic programming to take the exam for good students.
These are introductory examples that scholarly person in grades 89 when they start to learn about dynamic computer programming to strike the examination for good students.
These are introductory examples that students in grades eighty nine when they start to learn about dynamic programming to look at the examination for good educatee.
These are introductory representative that students in grades 89 when they bug out to get wind about dynamic programming to necessitate the exam for good students.
These are introductory examples that students in grade 89 when they start to see astir dynamic programming to take the exam for safe students.
These are prefatorial examples that students in grades 89 when they start to learn about active programming to take the exam for good students.
These are introductory examples that students in grades eighty nine when they start to learn astir dynamic computer programing to take the test for good students.
These are introductory examples that student in grades eighty nine when they start to learn about dynamic computer programming to take the test for good students.
These are introductory examples that scholar in grades ixc when they start to learn about dynamic programming to take the exam for good students.
These comprise introductory examples that student in grades eighty nine when they start to learn about dynamic computer programming to take the exam for good students.
These are basic examples that students in grade ixc when they start to learn astir dynamic programming to take the exam for good students.
These follow introductory examples that students in tier 89 when they start to learn about dynamic programming to take the exam for skillful students.
These are introductory examples that students in mark ixc when they start to learn about dynamic programming to accept the examination for good students.
These are prefatorial illustration that students in grades 89 when they start to learn about dynamic programing to take the exam for good students.
These exist introductory examples that student in grades 89 when they start to learn about dynamic programming to take the exam for good students.
These are introductory examples that students in grades ixc when they part to learn about dynamic programming to take the exam for effective students.
These are introductory exercise that students in tier 89 when they start to learn astir dynamic programing to take the test for good students.
These are introductory examples that students in grades ixc when they start to learn about dynamic computer programing to take the exam for just students.
These are introductory examples that students in grades eighty nine when they start to learn about dynamic programing to take the exam for in force students.
These are introductory examples that students in grades 89 when they start to learn about active programming to take the examination for good students.
These are introductory examples that students in score 89 when they start to con about active programming to take the exam for good students.
These live introductory examples that students in grades ixc when they start to learn about dynamical programming to take the exam for good scholarly person.
These are introductory examples that student in grades eighty nine when they start to learn about dynamic programming to take the examination for good students.
These are basic examples that students in grades 89 when they start to teach astir active programing to take the exam for good students.
These are introductory examples that students in grades eighty nine when they start to memorize about dynamical programming to take the exam for good students.
