# Supplementary material for: Attention-aware with stacked embedding for sentiment analysis of student feedback through deep learning techniques
Source: PeerJ Comput Sci. 2024 Sep 2;10:e2283. doi: 10.7717/peerj-cs.2283 (PMC11419625; doi:10.7717/peerj-cs.2283)
Supplement: Supplemental Information 2 [file peerj-cs-10-2283-s002.zip › UIT-VSFC/agumented text/test (14).xlsx]

## Sheet: welcome
According to the list of grooming rooms frame down, the class has nearly cxl students registered.
According to the list of training room put down, the course of study has nearly 140 scholar registered.
Accord to the tilt of training suite put down, the class has nearly 140 students registered.
Consort to the list of grooming rooms put down, the class has nearly one hundred forty students registered.
According to the list of training rooms assign down, the class have nearly one hundred forty students registered.
According to the list of grooming rooms put down, the class take nearly one hundred forty students registered.
According to the list of training way put down, the class experience virtually 140 students registered.
According to the list of education rooms put down, the class has nearly 140 pupil registered.
According to the list of training rooms commit downwardly, the class have nearly 140 students registered.
Fit in to the list of preparation rooms put down, the socio economic class has nearly 140 students registered.
According to the list of training rooms place down, the class has nearly 140 students register.
Agree to the list of training rooms put down, the class has nearly one hundred forty students registered.
According to the list of education rooms put downwards, the class has nearly one hundred forty students registered.
Accord to the inclination of education rooms put down, the class has nearly 140 students registered.
According to the list of training rooms put downwards, the class has intimately 140 students registered.
According to the list of training rooms put down, the class has near cxl scholar registered.
According to the list of breeding rooms put down, the class have nearly 140 students register.
According to the list of grooming rooms put downwardly, the class has nearly 140 student registered.
According to the lean of training rooms put down, the class has nearly one hundred forty educatee registered.
According to the lean of education rooms put down, the class has nearly one hundred forty students registered.
According to the inclination of training rooms put down, the class has nearly 140 students record.
According to the list of breeding rooms put down, the class have nearly 140 students registered.
According to the list of training room put down, the class ingest closely 140 students registered.
According to the tilt of training rooms put downwardly, the class has intimately 140 students registered.
According to the list of training rooms put down, the class has about 140 students register.
According to the inclination of grooming rooms put down, the class has nearly 140 scholarly person registered.
According to the lean of preparation rooms put down, the class has nearly 140 students register.
Harmonise to the list of training rooms put down, the class has nearly 140 students record.
According to the list of training room put down, the class has nearly 140 students registered.
According to the list of education rooms frame down, the class has nearly one hundred forty students registered.
According to the list of breeding rooms put down, the class has intimately 140 scholarly person registered.
According to the list of grooming rooms put down, the class has virtually one hundred forty students registered.
Harmonize to the list of training way put down, the class sustain nearly 140 students registered.
According to the list of training rooms put down, the class has nearly cxl scholar registered.
Allot to the list of preparation rooms pose down, the class has nearly 140 students registered.
According to the list of training way put down, the class has virtually 140 students registered.
According to the list of grooming rooms put down, the class has almost 140 students registered.
According to the list of training room put down, the course of instruction has nearly 140 students registered.
According to the leaning of training rooms put down, the social class take nearly 140 students registered.
According to the list of education rooms place down, the class has nearly cxl students registered.
According to the listing of training rooms invest down, the class has nearly one hundred forty students registered.
According to the list of training rooms put down, the class has most 140 student registered.
Concord to the list of training rooms put down, the class have nearly 140 students registered.
According to the list of education rooms frame down, the socio economic class has nearly 140 students registered.
According to the list of breeding rooms put down, the class has closely 140 scholarly person registered.
According to the inclination of training rooms put down, the socio economic class has nearly cxl students registered.
According to the list of training room set downward, the class has nearly 140 students registered.
According to the list of training rooms redact down, the class have nearly cxl students registered.
According to the list of breeding room put down, the class have nearly 140 students registered.
According to the list of training suite put down, the class has well nigh 140 students registered.
According to the inclination of training rooms put down, the class feature nigh 140 students registered.
According to the list of training rooms place down, the class has nearly 140 students register.
Allot to the list of training rooms put down, the social class hold nearly 140 students registered.
According to the inclination of breeding rooms put downward, the class has nearly 140 students registered.
According to the list of training rooms put downward, the social class has nearly one hundred forty students registered.
Accord to the list of training rooms put down, the socio economic class has most 140 students registered.
According to the list of training room put down, the class has closely one hundred forty students registered.
According to the inclination of training rooms put down, the division has nearly 140 students registered.
Accord to the list of training rooms commit down, the class has nearly 140 students registered.
Grant to the list of training rooms put down, the class has nearly cxl students show.
According to the inclination of training rooms assign down, the class has nearly 140 students registered.
Harmonise to the inclination of training rooms put down, the course has nearly 140 students registered.
According to the leaning of training rooms put down, the class get nearly 140 students registered.
According to the list of training room put down, the class have nearly cxl students registered.
According to the leaning of training rooms put downwardly, the class has closely 140 students registered.
Harmonise to the list of training rooms put down, the class hold about 140 students registered.
According to the list of training rooms put down, the stratum has nearly one hundred forty student registered.
According to the inclination of training rooms assign down, the class throw nearly 140 students registered.
Concord to the list of training room put down, the class has intimately 140 students registered.
According to the list of preparation elbow room put down, the class has nearly 140 students registered.
According to the list of training room put down, the class has virtually 140 bookman registered.
According to the list of training rooms put down, the class has nearly 140 students register.
According to the list of breeding rooms redact down, the class has nearly cxl students registered.
According to the list of training rooms place down, the class has nearly one hundred forty student registered.
According to the list of training rooms put down, the grade stimulate nearly 140 students registered.
According to the leaning of training rooms put downwards, the class has nearly 140 educatee registered.
According to the list of training room put down, the class has nearly one hundred forty students registered.
According to the list of training rooms put downwards, the class cause nearly 140 students register.
Grant to the leaning of training rooms put downwardly, the class has nearly 140 students registered.
According to the list of training rooms put down, the grade has nearly 140 bookman register.
According to the list of breeding rooms put downward, the class has nearly 140 students registered.
According to the listing of training rooms put down, the division has nearly 140 student registered.
According to the inclination of preparation rooms put down, the class has nearly 140 students registered.
Grant to the listing of training rooms put down, the class has nearly cxl students registered.
Agree to the leaning of training rooms put down, the course of instruction has nearly 140 students registered.
According to the lean of training rooms put downwardly, the class has nearly 140 student registered.
According to the leaning of training elbow room put down, the class has nearly 140 pupil registered.
According to the tilt of training rooms put down, the class has nearly cxl educatee registered.
According to the list of training elbow room put down, the class has near one hundred forty students registered.
According to the lean of training rooms put downwards, the class has nearly 140 students registered.
Allot to the list of training rooms put down, the class has near 140 students registered.
According to the list of training rooms put downwards, the class have nearly cxl students registered.
According to the list of breeding rooms put down, the class has nearly one hundred forty student registered.
According to the list of breeding rooms set down, the class has nearly 140 student registered.
Allot to the list of training rooms set down, the class has virtually 140 students registered.
According to the lean of training room put down, the class has nearly 140 students registered.
According to the list of training rooms redact down, the class has nearly 140 student record.
According to the list of training suite put down, the class induce nearly 140 students record.
According to the list of training rooms lay downward, the class has nigh 140 students registered.
According to the list of training room frame down, the class experience nearly 140 students registered.
According to the list of training rooms place downwards, the class has nearly 140 students registered.
According to the inclination of training rooms put down, the class has almost 140 students cross file.
According to the list of training rooms redact down, the class consume nearly 140 students cross file.
According to the list of training room put down, the class has nearly 140 bookman register.
According to the lean of grooming rooms put down, the stratum has nearly 140 students registered.
According to the list of breeding rooms put downwards, the class let nearly 140 students registered.
Consort to the list of training rooms put down, the form has nearly 140 students registered.
Agree to the list of training rooms put downward, the class has nearly cxl students registered.
According to the leaning of training rooms put down, the class has nearly one hundred forty students registered.
According to the list of training rooms place down, the class has nearly one hundred forty students registered.
Accord to the list of grooming rooms put down, the class have nearly 140 students registered.
According to the list of training way put down, the class has well nigh one hundred forty students registered.
According to the list of training rooms invest down, the class has nearly one hundred forty students registered.
According to the list of training rooms put downwardly, the course has nearly cxl students registered.
According to the tilt of training rooms put downwards, the class has nearly 140 students registered.
According to the tilt of training suite put down, the class has nearly 140 educatee registered.
Fit in to the list of training rooms put downward, the class has nearly 140 students register.
According to the list of training elbow room put downward, the class has well nigh 140 students registered.
According to the list of training rooms put down, the class has nearly one hundred forty pupil register.
According to the list of training rooms pose down, the class has nearly 140 students registered.
According to the inclination of training rooms position down, the class has nearly one hundred forty students registered.
According to the list of education rooms put down, the course has nearly 140 scholarly person registered.
According to the list of training rooms put downwards, the class feature nearly 140 students registered.
According to the list of training rooms put downwards, the form has nearly one hundred forty students registered.
According to the leaning of training rooms put down, the course has nearly 140 student registered.
According to the list of training rooms put downwards, the class has nearly cxl student registered.
According to the list of grooming rooms set downwardly, the class has nearly 140 students registered.
According to the lean of training rooms order down, the course of instruction has nearly 140 students registered.
Harmonize to the tilt of training rooms put down, the class has nearly one hundred forty students registered.
Concord to the list of breeding rooms put downward, the class has nearly 140 students registered.
According to the leaning of training rooms set down, the grade has nearly 140 students registered.
According to the list of training room redact down, the class has nearly 140 students registered.
According to the tilt of training rooms put downwards, the class has nearly 140 students register.
According to the list of training rooms put down, the class have nearly 140 student registered.
According to the list of education rooms put down, the class has nearly 140 student registered.
According to the list of training room arrange downward, the class has nearly 140 students registered.
According to the list of training rooms frame down, the class feature nearly 140 students registered.
Allot to the tilt of training rooms put down, the class has nearly 140 students read.
According to the list of training elbow room put down, the class has nearly cxl students registered.
According to the list of training rooms redact down, the class has nearly one hundred forty students record.
Allot to the list of training rooms put down, the class has nearly cxl educatee registered.
According to the list of training rooms put downwardly, the class have nigh 140 students registered.
According to the list of training rooms invest down, the form has nearly cxl students registered.
Accord to the list of training rooms frame down, the class has nearly 140 students registered.
According to the list of training rooms put downwardly, the class has closely 140 scholar registered.
According to the list of training rooms put downward, the class has nearly one hundred forty student registered.
According to the list of training elbow room put down, the class has nearly cxl students registered.
According to the list of education rooms put down, the course of instruction get nearly 140 students registered.
According to the tilt of training rooms put down, the class has closely one hundred forty students registered.
According to the lean of training rooms pose down, the course has nearly 140 students registered.
According to the list of preparation room put down, the class has nearly 140 students registered.
According to the listing of grooming rooms put down, the class has nearly 140 students register.
According to the list of training rooms arrange down, the class has most 140 students registered.
According to the list of grooming rooms set down, the class have nearly 140 students registered.
According to the lean of training rooms put down, the class has nearly one hundred forty students registered.
According to the list of training way put down, the class has nearly cxl students registered.
According to the list of training room put down, the class let nearly 140 students record.
According to the list of training rooms put down, the class has virtually 140 bookman file.
Harmonise to the list of training way put down, the class has nearly cxl students registered.
Grant to the list of training rooms cast down, the class has nearly 140 students registered.
According to the list of training rooms put down, the class has intimately one hundred forty students registered.
According to the list of grooming rooms put downward, the class has nearly one hundred forty students registered.
Harmonize to the list of training rooms put down, the class has nearly 140 educatee register.
According to the list of training rooms put down, the class have nearly 140 students register.
According to the list of grooming rooms put down, the class has nearly one hundred forty bookman registered.
According to the list of training room put down, the class has nearly 140 students record.
According to the list of training rooms put down, the class has nearly cxl students register.
According to the list of training rooms arrange down, the class experience nearly one hundred forty students registered.
According to the list of training rooms put downwardly, the class has nearly 140 scholarly person record.
According to the list of training rooms put down, the class has nearly one hundred forty students register.
According to the list of training rooms put downward, the course has nearly 140 students registered.
According to the list of training rooms put downwardly, the class has nearly cxl students registered.
According to the tilt of training rooms put down, the course of instruction has nearly cxl students registered.
According to the listing of training room put down, the stratum has nearly 140 students registered.
According to the list of training way put down, the class induce nearly cxl students registered.
According to the list of training rooms put downwards, the class hold nearly 140 student registered.
Fit in to the list of training rooms put down, the class has nearly 140 students registered.
According to the list of grooming rooms put downward, the class has nearly cxl students registered.
Harmonise to the list of training suite put down, the class has most 140 students registered.
According to the list of preparation way put down, the class has nearly 140 student registered.
According to the list of training rooms couch down, the course has nearly one hundred forty students registered.
According to the list of training rooms lay down, the class has nearly 140 students cross file.
According to the list of grooming rooms put downwardly, the class has nearly 140 students registered.
According to the list of training rooms put downwardly, the course of instruction has nearly 140 students registered.
According to the tilt of training rooms put downwards, the class take in nearly 140 students registered.
According to the list of training rooms place down, the class suffer nearly 140 students registered.
According to the list of training rooms order down, the class deliver nearly one hundred forty students registered.
Accord to the list of training rooms put down, the class has almost 140 students registered.
According to the lean of training rooms put down, the class take nearly 140 students registered.
According to the list of education rooms put down, the class has closely 140 students registered.
According to the list of training rooms put down, the class has virtually 140 student register.
According to the inclination of training rooms put down, the class have nearly 140 students registered.
Harmonize to the list of training rooms pose down, the class has nearly 140 students registered.
Accord to the list of training rooms order down, the class has closely 140 students registered.
According to the list of education room put down, the class have nearly 140 students registered.
According to the list of training rooms put down, the year has almost 140 scholar registered.
Accord to the lean of training rooms put down, the class has nearly one hundred forty students registered.
According to the list of training suite put down, the class have nearly one hundred forty students registered.
According to the inclination of training rooms put down, the class have nearly 140 students registered.
According to the listing of training rooms put down, the class stimulate nearly 140 students registered.
According to the list of grooming rooms put down, the family has nearly 140 students registered.
According to the list of preparation suite put down, the class has nearly one hundred forty students registered.
Agree to the listing of training rooms put down, the socio economic class has nearly 140 students registered.
Accord to the list of training room put down, the class has almost 140 students registered.
According to the list of training rooms put down, the course of instruction has nearly one hundred forty students registered.
According to the list of training rooms commit down, the class has nearly 140 educatee registered.
According to the list of training rooms put down, the class suffer nearly cxl pupil registered.
Grant to the list of training rooms place down, the class has nearly 140 students register.
According to the list of training rooms put down, the class cause nigh 140 students registered.
According to the list of training rooms put down, the class has nearly one hundred forty students register.
According to the list of training room put down, the class has nearly 140 student registered.
According to the list of training rooms put downwardly, the class has nearly 140 students registered.
According to the listing of training rooms put down, the class has nearly cxl students registered.
According to the list of training rooms put down, the class have nearly 140 scholar registered.
Agree to the list of training rooms put down, the class have nearly cxl students registered.
According to the list of training rooms put down, the class make nigh 140 educatee registered.
Concord to the list of training rooms put downwards, the class has nearly 140 bookman registered.
Grant to the list of training rooms put downwardly, the class has nearly 140 students registered.
According to the list of training way lay down, the class has nearly 140 student registered.
According to the list of breeding rooms place down, the class has nearly 140 bookman registered.
According to the lean of training rooms put down, the class has nearly 140 students record.
Allot to the list of training room put down, the grade has nearly 140 students registered.
According to the leaning of preparation rooms put down, the class has nearly 140 students registered.
Concord to the list of training rooms lay down, the class has intimately 140 students registered.
Accord to the list of training room put downwardly, the class has nearly 140 students registered.
According to the inclination of training rooms put down, the class has intimately 140 students registered.
According to the lean of training rooms put down, the social class has nearly one hundred forty students registered.
According to the list of training rooms put down, the grade stimulate nearly 140 students registered.
According to the leaning of training rooms put down, the class has nearly 140 student cross file.
According to the list of training room put down, the class has nigh 140 scholarly person registered.
According to the lean of training rooms put downwardly, the class has nearly one hundred forty students registered.
According to the list of grooming rooms put down, the class give birth nearly 140 students registered.
According to the list of training rooms put downwards, the class has well nigh 140 students register.
According to the inclination of preparation rooms position down, the class has nearly 140 students registered.
According to the list of training rooms put down, the class stimulate nearly one hundred forty student registered.
According to the tilt of training rooms put down, the course of study has nearly 140 educatee registered.
According to the list of training room put down, the class has nearly cxl students registered.
According to the list of training suite pose down, the class accept nearly 140 students registered.
According to the inclination of training rooms set up down, the class has nearly 140 students record.
According to the list of training room put downwards, the class has nearly 140 pupil registered.
According to the list of training room put down, the class has almost 140 students registered.
According to the list of training rooms put downward, the class has nearly 140 students show.
Fit in to the list of preparation rooms put down, the class has nearly 140 students registered.
According to the list of training rooms pose down, the class has nearly 140 students register.
Agree to the list of training rooms put down, the class has nearly one hundred forty students registered.
According to the list of preparation rooms put downwardly, the class birth nearly 140 students registered.
According to the list of training rooms commit down, the grade take nearly 140 students registered.
According to the list of training rooms put down, the course has about 140 students register.
According to the tilt of training rooms put down, the family has nearly cxl students registered.
Agree to the lean of training rooms put down, the class has nearly 140 educatee registered.
According to the list of education rooms put down, the socio economic class has intimately 140 students registered.
According to the list of training way put downward, the class has intimately 140 students registered.
According to the list of preparation room put down, the class has near 140 students registered.
According to the tilt of training room put downward, the class has nearly 140 students registered.
According to the tilt of training rooms put down, the class has nearly 140 students register.
Concord to the list of training rooms put down, the class has nearly 140 students registered.
Consort to the list of training rooms put down, the grade has nearly 140 students register.
According to the tilt of training rooms put downward, the class has nearly 140 students registered.
According to the list of training suite put down, the class has nearly cxl students registered.
According to the list of training rooms put downwardly, the course of instruction has nearly 140 students registered.
According to the lean of training rooms put down, the class has closely 140 students registered.
Allot to the list of breeding rooms put down, the class bear nearly 140 students registered.
Allot to the list of training rooms put downwardly, the class has nearly 140 students registered.
According to the list of training rooms put down, the socio economic class has nigh 140 students registered.
According to the list of education rooms put down, the class has nearly 140 bookman register.
Grant to the list of training rooms put down, the class has nearly 140 scholarly person record.
According to the lean of training rooms put down, the class has near 140 students registered.
According to the list of training rooms cast downwardly, the course of study has nearly 140 students registered.
Concord to the listing of training rooms position down, the class has nearly 140 students registered.
Concord to the list of training rooms put downwards, the class has nearly cxl students registered.
According to the list of education room put down, the class has nearly one hundred forty students registered.
According to the list of training room put down, the division has nearly 140 students registered.
According to the list of training rooms put down, the socio economic class has nearly 140 pupil registered.
According to the list of training rooms place down, the class has nearly 140 student registered.
Accord to the lean of training rooms put down, the class has nearly 140 educatee registered.
Consort to the list of preparation rooms couch down, the class has nearly 140 students registered.
According to the tilt of training rooms put down, the class has nearly cxl students registered.
According to the tilt of training rooms put downwards, the class has nearly 140 students register.
According to the list of education rooms put down, the grade has nearly 140 students registered.
According to the list of training rooms couch down, the class get nearly 140 scholar registered.
According to the list of training rooms put down, the class has nigh cxl students registered.
Harmonise to the listing of training rooms put down, the class has nearly 140 students registered.
According to the lean of training way put down, the class has nearly 140 students registered.
According to the list of training rooms put down, the class has most 140 students read.
According to the list of training rooms place downwardly, the class has nearly 140 students registered.
According to the list of training rooms put downwardly, the class has nearly cxl scholar registered.
According to the list of training elbow room put down, the course has nearly 140 educatee registered.
According to the list of training rooms put downwardly, the course has nearly 140 students read.
According to the list of training rooms put down, the class throw nearly 140 students record.
According to the list of training rooms put down, the grade has about cxl students registered.
According to the lean of training rooms put downwardly, the class have nearly 140 students registered.
According to the list of training room put down, the class take nearly one hundred forty students registered.
According to the lean of training rooms put down, the class has closely 140 student registered.
According to the inclination of training rooms put down, the class hold nearly cxl students registered.
According to the list of grooming suite put down, the class has intimately 140 students registered.
According to the list of breeding rooms put down, the course has nearly 140 student registered.
Agree to the list of training rooms put downward, the class has nearly 140 students registered.
Allot to the inclination of preparation rooms put down, the class has nearly 140 students registered.
According to the list of training rooms order down, the class has most 140 students registered.
According to the list of breeding rooms put downwards, the class has nearly 140 students registered.
According to the listing of training rooms put down, the class has closely cxl students registered.
According to the list of breeding rooms put down, the class has nearly 140 students registered.
Grant to the list of training room put down, the class has about 140 students registered.
Allot to the list of training rooms put down, the class has nearly 140 student show.
According to the list of training rooms put down, the course has near cxl students registered.
According to the list of education rooms put down, the class has nearly one hundred forty student registered.
According to the list of training rooms put down, the class experience almost cxl students registered.
According to the list of training suite put down, the class has nearly cxl students registered.
According to the tilt of preparation rooms put down, the class have nearly 140 students registered.
According to the list of education way put down, the class has nearly 140 students registered.
According to the list of training way put down, the class has nearly cxl pupil registered.
Consort to the list of preparation rooms put downwardly, the class has nearly 140 students registered.
According to the list of training rooms put down, the class have nearly 140 students register.
According to the list of training rooms put downwards, the class has nearly 140 student registered.
Grant to the list of training rooms put down, the class has nearly 140 educatee registered.
According to the list of training room put down, the class has most one hundred forty students registered.
According to the list of training suite put down, the class has nearly 140 student register.
According to the list of education suite put down, the class has nearly 140 bookman registered.
According to the inclination of training rooms put down, the class has nearly cxl students registered.
According to the list of training suite put down, the class has almost 140 students registered.
According to the list of grooming rooms put down, the class has nearly one hundred forty students registered.
According to the list of breeding rooms place downwards, the class has nearly 140 students registered.
Grant to the list of grooming rooms put down, the course has nearly 140 students registered.
According to the listing of training rooms put down, the class has nearly one hundred forty students registered.
Consort to the list of training rooms put down, the class has nearly cxl students register.
Consort to the list of training rooms put down, the class has nearly 140 students register.
According to the tilt of preparation rooms set down, the class has nearly 140 students registered.
Accord to the list of training rooms put down, the class has virtually 140 students register.
According to the tilt of preparation rooms put down, the class has nearly one hundred forty students registered.
According to the list of training way put downwardly, the grade has nearly 140 students registered.
According to the list of breeding rooms put down, the class has nearly 140 students registered.
According to the list of training rooms put downward, the class has nearly cxl students register.
According to the list of training rooms put down, the class has nearly one hundred forty students registered.
According to the list of training rooms commit down, the division has intimately 140 students registered.
According to the list of grooming room put downwardly, the class has nearly 140 students registered.
According to the list of grooming rooms put downwards, the class has nearly 140 students registered.
According to the list of training rooms arrange down, the class get nearly one hundred forty students registered.
According to the list of training rooms put downwardly, the class has about 140 pupil registered.
According to the leaning of training rooms put down, the class has nearly 140 scholar registered.
According to the list of training rooms set up down, the class has nearly one hundred forty students registered.
According to the list of training rooms put downwardly, the class has nearly 140 students registered.
According to the list of preparation rooms put down, the division has nearly 140 students registered.
According to the list of training rooms put down, the year has near 140 students registered.
According to the list of grooming rooms put down, the class has nearly 140 students registered.
According to the list of training rooms put downwards, the class receive nearly 140 scholar registered.
According to the lean of training rooms put downwardly, the form has nearly 140 students registered.
Accord to the list of training rooms put down, the class has nearly 140 bookman register.
According to the list of training rooms commit down, the category has nearly 140 students registered.
According to the list of training rooms put downwardly, the class has nearly cxl scholarly person registered.
According to the leaning of training rooms put down, the year has nearly 140 student registered.
Grant to the listing of training rooms put downwardly, the class has nearly 140 students registered.
Fit in to the list of training rooms place down, the grade has nearly 140 students registered.
Fit in to the list of training rooms place downwardly, the class has nearly 140 students registered.
According to the tilt of breeding rooms put down, the class has nearly 140 student registered.
According to the inclination of training rooms put down, the class has nearly cxl students registered.
Concord to the list of training rooms put down, the course has nearly 140 students show.
According to the list of training rooms put down, the class hold nearly 140 students registered.
According to the leaning of training rooms put downward, the class has nearly 140 students register.
According to the list of training rooms put downward, the social class has nearly cxl students registered.
According to the list of breeding rooms put down, the socio economic class has nearly 140 students registered.
Agree to the list of training rooms put down, the class has nearly cxl pupil registered.
According to the list of training rooms put down, the class has nearly cxl scholarly person register.
According to the list of training rooms position downwards, the class has nearly 140 scholar registered.
According to the list of training room put down, the class has nearly 140 bookman registered.
According to the leaning of training rooms put down, the class has nearly 140 pupil registered.
According to the list of education rooms put down, the class ingest well nigh 140 students registered.
According to the inclination of grooming room put down, the class has nearly 140 students registered.
According to the leaning of training room put down, the class has nearly 140 students registered.
According to the list of training rooms redact downwards, the course has nearly 140 students registered.
Accord to the list of training rooms put down, the class has nearly one hundred forty students register.
According to the list of training rooms put down, the class has nearly 140 scholar register.
According to the list of training rooms position down, the class has closely 140 students register.
According to the list of training rooms put down, the social class has nearly 140 scholarly person register.
Consort to the list of training room put down, the class has nearly 140 students registered.
According to the listing of training rooms put down, the class hold nearly 140 students register.
According to the list of training rooms put down, the class have nigh 140 students registered.
According to the leaning of training rooms put down, the class has well nigh 140 students registered.
According to the tilt of education rooms put down, the class has nearly 140 students registered.
According to the list of breeding rooms put down, the class has nearly cxl students record.
Harmonise to the list of training rooms put down, the class has intimately one hundred forty students registered.
According to the list of education rooms pose down, the course of study has nearly 140 students registered.
According to the list of training elbow room put downward, the class has nearly one hundred forty students registered.
According to the list of training rooms set up down, the class has intimately 140 scholar registered.
According to the inclination of training rooms put down, the class has nearly 140 educatee registered.
According to the list of training rooms commit down, the category has nearly 140 students registered.
Harmonize to the list of education rooms put downward, the class has nearly 140 students registered.
According to the lean of training rooms put downward, the class has nearly 140 educatee registered.
Concord to the list of grooming rooms put down, the class has nearly 140 students registered.
According to the list of training rooms invest down, the course has nearly 140 students registered.
According to the list of training rooms put down, the class has nearly cxl scholarly person register.
According to the list of training rooms put down, the year give birth nearly 140 students registered.
Consort to the list of training rooms put down, the category has nearly 140 student registered.
Harmonise to the list of training rooms put down, the family has nearly cxl students registered.
According to the tilt of grooming rooms put down, the class has nearly 140 scholar registered.
According to the tilt of training rooms put downwards, the class has nearly 140 students show.
Accord to the list of training rooms put down, the class get nearly 140 students registered.
According to the listing of training rooms put down, the class has nearly 140 student register.
According to the list of grooming rooms put down, the division has about 140 students registered.
Fit in to the list of training room put down, the class has nearly 140 students registered.
Agree to the list of training rooms put down, the class has nearly one hundred forty pupil registered.
Accord to the list of training rooms put down, the class has nearly 140 student file.
According to the list of training rooms put down, the class have nearly one hundred forty pupil registered.
According to the list of training rooms put downward, the year has closely 140 students registered.
According to the list of training rooms put down, the class get nearly 140 students registered.
According to the list of preparation rooms frame down, the class has nearly one hundred forty students registered.
According to the list of training rooms put down, the class has about one hundred forty scholar registered.
According to the leaning of breeding rooms put down, the class has nearly 140 scholar registered.
According to the list of training rooms put downwardly, the class have nearly 140 student registered.
According to the list of breeding rooms set down, the social class has nearly 140 students registered.
According to the leaning of training rooms put down, the form has nearly cxl students registered.
Concord to the list of training rooms put downwards, the class has nearly 140 students registered.
According to the list of training suite put down, the form has nearly 140 students registered.
According to the inclination of preparation rooms put down, the course of study has nearly 140 students registered.
According to the list of training suite put down, the class has nearly 140 pupil registered.
According to the list of training rooms invest down, the class has nearly one hundred forty students register.
According to the listing of training rooms put down, the class hold virtually 140 students registered.
Harmonize to the list of training rooms put down, the class has nearly 140 student registered.
According to the list of preparation rooms put down, the class birth nearly 140 student registered.
According to the list of education rooms order down, the class has nearly 140 students registered.
According to the list of training rooms place down, the class have nearly 140 students record.
According to the list of breeding suite put down, the class has nearly 140 scholar registered.
Grant to the list of training rooms put down, the class receive nearly 140 educatee registered.
Harmonize to the list of training rooms put down, the class has nearly 140 bookman register.
Allot to the list of education rooms put down, the class has nearly 140 students registered.
According to the tilt of training rooms put down, the socio economic class has nearly cxl students registered.
According to the list of training room put down, the class has nearly one hundred forty pupil registered.
According to the listing of training rooms put down, the class has nearly 140 students record.
According to the list of training rooms cast down, the class has nearly 140 students registered.
According to the list of training rooms put down, the class have nearly 140 scholar file.
Fit in to the list of training room put down, the social class has nearly 140 students registered.
According to the list of breeding rooms put downwardly, the class has nearly 140 students register.
Consort to the list of training rooms put down, the class has nearly 140 student registered.
According to the list of training suite put downward, the class has nearly 140 students file.
According to the list of training room put down, the socio economic class has nearly 140 students registered.
According to the list of training rooms commit downward, the class has most 140 students registered.
Accord to the list of training rooms put down, the class have nearly one hundred forty students registered.
According to the list of training rooms assign downwardly, the class has almost 140 students registered.
According to the list of training rooms put down, the course take in nearly cxl students registered.
According to the inclination of training rooms put down, the year has nearly 140 students register.
According to the list of training rooms order down, the class has nearly 140 educatee register.
Accord to the list of training rooms commit down, the class has nearly cxl students registered.
According to the list of training way put down, the class have nearly 140 students register.
Harmonise to the listing of training rooms put downwardly, the class has nearly 140 students registered.
Agree to the list of training rooms put downwards, the class has well nigh 140 students registered.
According to the list of training rooms pose down, the form has nearly 140 students registered.
According to the list of preparation rooms put downwardly, the class has nearly 140 students registered.
Harmonise to the list of training rooms put down, the class receive nearly 140 students registered.
According to the lean of breeding rooms put down, the social class has nearly 140 students registered.
According to the list of training rooms put down, the family has near 140 students register.
According to the list of training rooms put down, the class has about 140 students registered.
According to the list of training rooms pose down, the class has nigh 140 students registered.
According to the list of breeding rooms put downward, the class have nearly 140 students registered.
According to the list of education rooms put down, the class have nearly 140 students registered.
According to the list of training rooms put downward, the class let nearly 140 students register.
According to the list of training room invest downward, the class has nearly 140 students registered.
According to the tilt of training rooms put downwards, the class has about 140 students registered.
Consort to the list of training elbow room put down, the class has nearly 140 students register.
Consort to the list of training rooms put down, the class own nearly cxl students registered.
According to the list of training rooms put down, the class has nearly one hundred forty bookman registered.
According to the list of training elbow room assign down, the class has nearly 140 students registered.
According to the list of training rooms commit down, the class has nearly one hundred forty students register.
According to the list of training rooms put down, the class has virtually cxl students registered.
Agree to the list of training rooms lay down, the class has nearly 140 bookman registered.
Accord to the list of education rooms put down, the class has nearly cxl students registered.
Concord to the list of training rooms pose down, the class has nearly 140 educatee registered.
According to the list of breeding rooms put downwards, the class has nearly 140 students register.
According to the leaning of training rooms put downward, the class has nearly cxl students registered.
According to the list of training rooms put downwardly, the class has about 140 students registered.
According to the list of preparation rooms put downwardly, the class has nearly cxl students registered.
According to the list of education rooms put down, the class has nearly 140 student registered.
According to the list of grooming rooms put down, the class bear nearly 140 students registered.
According to the list of training rooms put down, the class has nearly 140 scholarly person register.
Concord to the list of training rooms put down, the class have nearly 140 students registered.
According to the list of training rooms put downwards, the class has nearly 140 students file.
According to the inclination of training rooms put downwardly, the class make nearly 140 students registered.
According to the leaning of training rooms put down, the grade has virtually 140 students registered.
According to the list of training rooms put down, the class has nearly cxl bookman registered.
According to the list of training rooms put down, the category has virtually 140 students registered.
According to the list of training rooms couch downwards, the class has nearly 140 students registered.
According to the leaning of training rooms couch down, the course has nearly 140 students registered.
According to the leaning of training rooms put downwardly, the class has almost 140 students registered.
According to the lean of training rooms put down, the class make well nigh 140 students registered.
Harmonise to the list of training room put down, the class has nigh 140 students registered.
According to the list of education rooms put down, the class has nearly 140 students read.
According to the list of training rooms put down, the class has well nigh one hundred forty students read.
According to the list of training rooms put down, the class has nearly 140 scholar register.
According to the list of grooming elbow room put down, the class has nearly 140 students registered.
According to the list of training suite put down, the category has nearly 140 scholar registered.
According to the list of training rooms put downward, the class has nearly one hundred forty students registered.
According to the list of training rooms put downwardly, the social class has nearly 140 students registered.
According to the list of education rooms put down, the class hold nearly 140 educatee registered.
According to the list of education rooms put down, the course has nearly one hundred forty students registered.
According to the list of training rooms put down, the year give birth nearly 140 students registered.
According to the list of training rooms redact down, the year has nigh 140 students registered.
According to the list of training elbow room commit down, the class has nearly 140 students registered.
According to the list of training rooms position down, the class has nearly cxl students registered.
Fit in to the list of training rooms put downward, the class has nearly 140 bookman registered.
Allot to the tilt of training rooms put down, the class has nearly 140 students registered.
According to the list of grooming rooms couch down, the form has nearly 140 students registered.
According to the list of training room put down, the class has nearly 140 students registered.
According to the list of education rooms put down, the class has nearly 140 bookman record.
Grant to the list of training rooms put downward, the class has nearly cxl students registered.
According to the list of breeding way put down, the class has nearly one hundred forty students registered.
According to the list of education rooms put down, the class has nearly cxl students registered.
According to the list of training rooms put down, the class make nearly 140 students registered.
According to the list of training rooms lay downwards, the class has nearly cxl students registered.
Accord to the list of training rooms put down, the social class has nearly 140 pupil registered.
According to the list of training rooms put downward, the socio economic class have nearly 140 students registered.
Allot to the list of training rooms put downward, the class has nigh 140 students registered.
According to the list of training elbow room put down, the division has nearly 140 educatee registered.
According to the list of training rooms put down, the socio economic class has almost 140 scholar registered.
According to the list of training rooms place down, the class let nearly cxl students registered.
Allot to the list of training rooms put downwards, the class has nearly 140 students registered.
According to the listing of education rooms place down, the class has nearly 140 students registered.
According to the list of training rooms invest downwards, the family has nearly 140 students registered.
According to the list of training rooms put down, the class take nearly one hundred forty students registered.
According to the list of training room order down, the class has nearly cxl students registered.
According to the list of breeding room put down, the course of instruction has nearly 140 students registered.
According to the list of training rooms put down, the class has nearly cxl students registered.
Agree to the list of training rooms put down, the course of study consume nearly 140 students registered.
According to the list of training room put down, the class make nearly 140 students read.
Allot to the list of training rooms set down, the class has nearly 140 students registered.
According to the list of training rooms place down, the social class has nearly 140 scholar registered.
According to the list of training rooms put down, the division has nearly 140 students register.
According to the list of training room set up down, the class has nearly 140 students register.
According to the list of training rooms put downwards, the class has nearly 140 students register.
According to the list of training room put down, the class has nearly 140 pupil register.
According to the list of training room put down, the class has virtually 140 students registered.
Consort to the tilt of training rooms put down, the class has nearly one hundred forty students registered.
According to the list of training rooms put down, the class receive nearly 140 educatee registered.
According to the list of training room put down, the course of study has nearly cxl students registered.
According to the list of training rooms put downward, the class has nearly one hundred forty students record.
Accord to the list of training rooms assign down, the class has nearly 140 student registered.
Harmonise to the list of grooming suite put down, the class has nearly 140 students registered.
According to the list of training rooms position down, the year has nearly 140 students register.
According to the list of education rooms put down, the class has nearly one hundred forty students registered.
Harmonize to the list of grooming rooms put down, the class has nearly 140 students registered.
According to the inclination of training rooms put down, the class consume nearly 140 scholarly person registered.
According to the list of breeding room put down, the class has nearly 140 students registered.
According to the list of training elbow room put down, the class has most 140 students registered.
According to the tilt of training rooms invest downwardly, the class has nearly 140 students registered.
According to the list of training rooms put down, the class have nearly 140 students record.
According to the list of training rooms set downwards, the class has nearly 140 students registered.
According to the list of education rooms put downward, the class has nearly 140 students record.
According to the list of training rooms put down, the class consume near 140 students register.
According to the listing of training rooms put down, the class has well nigh 140 students registered.
According to the list of training rooms put down, the class get nearly 140 students register.
According to the list of training rooms pose down, the class has virtually 140 students show.
Allot to the list of training rooms put down, the course has nearly one hundred forty students registered.
According to the list of preparation rooms put down, the class has nigh one hundred forty students registered.
According to the list of training suite put down, the class has nearly 140 students registered.
Harmonize to the list of education rooms put down, the class has nearly 140 students register.
According to the list of training room put down, the class suffer nearly 140 students registered.
According to the list of training rooms set down, the course has nearly 140 students registered.
According to the list of training elbow room put downwards, the class has nearly 140 scholarly person registered.
Harmonize to the leaning of training rooms put down, the class has nearly one hundred forty students registered.
According to the list of training room put down, the family has nearly 140 students register.
Harmonise to the leaning of training room put down, the class has nearly 140 students registered.
According to the list of training rooms place downwardly, the class has nearly 140 scholar registered.
Accord to the list of breeding rooms put down, the class has nearly one hundred forty students registered.
According to the tilt of training rooms put downward, the form has nearly 140 students registered.
According to the list of training rooms put down, the class have nearly 140 students cross file.
According to the list of education way put down, the class has well nigh 140 students registered.
According to the list of training rooms put down, the class has closely 140 students registered.
According to the list of training rooms put down, the course have nearly 140 students registered.
According to the list of training rooms put down, the category has nearly 140 students registered.
According to the list of training rooms put down, the category get nearly 140 students registered.
According to the list of training rooms place down, the class has nearly cxl students registered.
According to the list of training elbow room put down, the course has nearly one hundred forty students registered.
According to the list of training rooms put down, the class has nearly cxl students register.
According to the list of training rooms commit down, the class has nearly 140 students register.
According to the inclination of training rooms put down, the class has nearly 140 student register.
Grant to the list of training rooms put downwardly, the class has nearly 140 students registered.
According to the listing of grooming room put down, the class has nearly 140 students registered.
According to the list of training rooms put down, the socio economic class has nearly 140 pupil registered.
According to the list of training rooms put down, the class have nearly 140 scholar registered.
According to the list of training rooms place down, the class have got nearly 140 students registered.
According to the listing of training rooms put down, the class let nearly 140 students register.
According to the lean of training rooms cast downwards, the class has nearly 140 students registered.
According to the leaning of training room put downwardly, the class has nearly 140 students registered.
According to the tilt of training rooms put downwards, the class has nearly 140 students file.
Accord to the list of training rooms put down, the social class has intimately 140 students registered.
According to the list of training rooms put down, the course of study have nearly 140 student registered.
Harmonize to the list of training room order down, the class has nearly 140 students registered.
According to the list of training elbow room set up down, the class have nearly 140 students registered.
According to the list of training room frame down, the class has nearly one hundred forty students registered.
Accord to the list of education rooms put down, the course has nearly 140 students registered.
According to the listing of training rooms put down, the class have nearly cxl students registered.
According to the list of training rooms invest down, the class has nearly 140 students registered.
Concord to the list of training suite put down, the class has nearly cxl students registered.
According to the list of training rooms put down, the class receive closely 140 students register.
According to the list of training rooms put down, the course has nearly 140 students registered.
Consort to the list of training rooms put down, the course has nigh 140 students registered.
According to the list of training rooms put downward, the class has nearly one hundred forty student registered.
According to the list of training rooms put down, the class give birth nearly 140 student register.
According to the list of training room put downwardly, the course of instruction has nearly 140 students registered.
According to the tilt of training suite put down, the class has nearly 140 students registered.
According to the list of training room put down, the grade has nearly 140 students registered.
According to the list of training rooms position down, the class has nearly 140 students register.
According to the leaning of preparation room put down, the class has nearly 140 students registered.
According to the list of training way invest down, the class has almost 140 students registered.
According to the list of training rooms frame down, the class has nearly cxl bookman registered.
Fit in to the list of training rooms put down, the grade has nearly 140 students registered.
According to the list of training rooms put down, the class throw near 140 students registered.
According to the list of training rooms put down, the stratum has nearly 140 bookman register.
According to the list of training rooms put down, the class have almost 140 students record.
According to the list of preparation rooms put down, the class bear nearly 140 students registered.
Allot to the list of training rooms put down, the class has nearly 140 student registered.
According to the lean of training rooms put down, the class has nearly cxl students registered.
According to the list of training rooms put down, the form has nearly 140 scholar registered.
Concord to the list of grooming rooms commit down, the class has nearly 140 students registered.
According to the list of training rooms put down, the socio economic class has nearly 140 students register.
According to the list of training rooms put down, the socio economic class has nigh cxl students registered.
According to the list of training rooms put down, the class have nearly cxl students register.
According to the list of preparation elbow room put down, the class has nearly 140 students register.
According to the list of education rooms put down, the class has nearly one hundred forty scholarly person registered.
According to the list of grooming rooms put down, the class has nearly 140 pupil registered.
Concord to the list of training rooms put down, the class has well nigh 140 students registered.
According to the listing of training rooms put downward, the class has intimately 140 students registered.
According to the list of education rooms cast down, the class has nearly one hundred forty students registered.
Fit in to the list of training rooms put down, the class get closely 140 students registered.
According to the list of training rooms place down, the class has nearly cxl students registered.
According to the tilt of training rooms put down, the course feature nearly 140 students registered.
Fit in to the list of training room put down, the class has intimately 140 students registered.
Harmonise to the list of training rooms put downward, the class has nearly 140 scholar registered.
Harmonize to the list of education rooms put down, the class has nearly 140 scholar registered.
According to the list of training rooms pose downward, the class has nearly cxl students registered.
Harmonize to the listing of training rooms put down, the class has about 140 students registered.
According to the list of training rooms put down, the stratum has nigh 140 students show.
According to the list of training rooms put downwards, the class has nearly cxl bookman registered.
According to the list of education rooms put down, the class hold nearly 140 students registered.
Grant to the list of training rooms put down, the class has nearly 140 students record.
Allot to the list of training rooms set up down, the class has nearly 140 students register.
According to the list of breeding rooms put down, the class get nearly 140 students register.
Harmonise to the list of training elbow room put down, the class has nearly one hundred forty students registered.
According to the list of training rooms place down, the grade has nearly 140 students file.
Concord to the listing of training rooms put down, the class has nearly 140 students registered.
According to the inclination of training rooms put down, the class take nearly 140 student registered.
According to the list of training rooms put down, the class has intimately 140 students registered.
Accord to the leaning of training rooms put down, the class has nearly cxl students registered.
Harmonize to the list of training rooms put down, the class has nearly 140 students registered.
According to the lean of training rooms put down, the class accept nearly one hundred forty students registered.
According to the list of training rooms put down, the stratum stimulate nearly 140 students registered.
According to the listing of training rooms put down, the class get well nigh 140 students registered.
According to the list of training way put down, the class has well nigh one hundred forty students registered.
According to the list of preparation rooms put down, the class has nearly 140 students register.
According to the list of training rooms put downwardly, the class has nearly one hundred forty students registered.
According to the list of training rooms arrange down, the class has intimately 140 students registered.
According to the tilt of training rooms put down, the class has well nigh 140 students register.
According to the list of training rooms put downward, the class has nearly one hundred forty students register.
According to the list of training rooms put down, the course has nearly 140 students register.
According to the list of training rooms put downward, the class have nearly one hundred forty students registered.
According to the list of training rooms put down, the class have nearly 140 students record.
According to the listing of training rooms commit downwards, the class has nearly 140 students registered.
According to the list of breeding rooms order down, the class has most 140 students registered.
According to the list of training way put down, the class have near 140 students registered.
According to the tilt of training rooms put down, the class has nigh one hundred forty students registered.
According to the list of training rooms put downwardly, the socio economic class has nearly 140 students registered.
According to the list of training rooms put downwardly, the year has nearly 140 student registered.
Consort to the list of training rooms put downwardly, the class has nearly 140 students register.
Accord to the list of training rooms put down, the class have nearly 140 pupil registered.
According to the list of training rooms pose down, the class has nearly one hundred forty students registered.
According to the list of preparation rooms put down, the class has nearly cxl students registered.
According to the list of training rooms commit down, the class has about 140 students registered.
According to the list of training rooms put down, the year has nearly one hundred forty students cross file.
Grant to the list of training rooms put down, the class consume nearly 140 educatee registered.
According to the list of preparation rooms put down, the class has about 140 students registered.
According to the list of training rooms set down, the class has intimately 140 students registered.
According to the list of training rooms put down, the category has nearly cxl students registered.
Fit in to the list of education rooms put down, the class has nearly 140 students registered.
According to the list of education rooms cast down, the class has nearly 140 pupil registered.
According to the list of education suite put down, the family has nearly 140 students registered.
Allot to the list of training rooms put downwards, the class has nearly 140 scholarly person registered.
According to the listing of training rooms put downwardly, the course has nearly 140 students registered.
According to the list of preparation room put down, the class has nearly cxl students registered.
According to the lean of breeding rooms put down, the class has nearly 140 students record.
According to the list of training rooms put down, the class accept nearly one hundred forty students registered.
According to the list of training rooms put downwards, the class has nearly cxl scholar registered.
According to the list of training rooms put downwards, the social class has nearly 140 scholarly person registered.
According to the list of training room put down, the class feature nearly 140 bookman registered.
According to the list of grooming room put down, the class has nearly 140 students register.
According to the list of preparation rooms put down, the class has nearly one hundred forty students registered.
According to the list of grooming rooms put down, the class has near 140 students registered.
Concord to the list of training rooms put down, the category has nearly 140 students registered.
According to the list of training rooms put downward, the class cause nearly 140 students registered.
According to the list of training rooms place down, the class have nearly 140 students registered.
According to the list of training rooms put down, the class has nearly 140 students show.
According to the list of breeding rooms cast down, the class has nearly one hundred forty students registered.
According to the list of training rooms redact down, the class has closely 140 students show.
Harmonize to the list of training suite put down, the class has nearly one hundred forty students registered.
According to the list of grooming rooms put down, the class has nearly 140 student read.
According to the list of training rooms set downwardly, the class has nearly 140 students registered.
According to the list of training rooms order down, the socio economic class has nearly 140 students register.
According to the tilt of training rooms lay down, the class has closely 140 students registered.
According to the list of training rooms put down, the class has about 140 scholarly person register.
According to the leaning of training rooms put down, the class has nearly cxl educatee registered.
According to the list of training rooms put down, the division has closely cxl students registered.
According to the list of training rooms put down, the social class has nearly 140 students show.
According to the list of training rooms position down, the class has nearly cxl students register.
According to the lean of training way put downwardly, the class has nearly 140 students registered.
According to the list of training rooms put downwards, the class has nearly 140 students register.
Fit in to the tilt of training rooms put down, the class has nearly 140 students registered.
According to the list of training rooms set down, the class birth virtually 140 students registered.
According to the list of training rooms put downwardly, the class has nearly cxl students registered.
According to the list of training rooms put down, the socio economic class has nearly 140 students registered.
According to the list of training rooms put down, the category has nearly one hundred forty students registered.
Consort to the list of training rooms put down, the class has nearly 140 students register.
According to the list of training rooms set up down, the course of study has nearly 140 students registered.
According to the leaning of training room put down, the class has near 140 students registered.
Consort to the list of breeding rooms put down, the class has nearly 140 students registered.
Grant to the list of preparation rooms put down, the course of instruction has nearly 140 students registered.
According to the list of training rooms assign down, the class has nearly cxl student registered.
According to the list of training rooms put down, the year has about one hundred forty students registered.
According to the list of training room put down, the socio economic class has nearly 140 students cross file.
Accord to the list of training rooms put downwards, the class has nearly 140 students registered.
Accord to the list of training rooms pose down, the class has nearly 140 students registered.
According to the list of training room put downwards, the division has nearly 140 students registered.
According to the list of training room put down, the course has nearly 140 bookman registered.
According to the list of training suite put down, the class cause nearly 140 scholarly person registered.
According to the list of training room put downwardly, the class take nearly 140 students registered.
Fit in to the list of training rooms put down, the division have nearly 140 students registered.
According to the list of breeding rooms put down, the year has nearly 140 students register.
According to the list of training rooms put downwardly, the class has nearly 140 students registered.
According to the list of training rooms put downwards, the class has most 140 students register.
According to the list of training elbow room put downward, the class make nearly 140 students registered.
According to the list of education room put down, the class has nearly 140 students registered.
According to the leaning of training rooms put down, the class has nearly one hundred forty students register.
Fit in to the list of education rooms put down, the class has nearly 140 students registered.
According to the leaning of training rooms put downwardly, the category has nearly 140 students registered.
According to the lean of training rooms put downward, the class has nearly 140 student registered.
According to the leaning of training room put down, the class has nearly 140 students register.
According to the list of training way put down, the course has nearly cxl students registered.
According to the leaning of education rooms put down, the class has nearly one hundred forty students registered.
Accord to the list of training rooms put down, the division have nearly 140 students registered.
According to the leaning of training way place down, the class has nearly 140 students registered.
According to the list of training room put downwardly, the class induce nearly 140 students registered.
According to the list of training elbow room put down, the class has virtually 140 students read.
According to the list of training rooms put downwardly, the class has nearly 140 pupil cross file.
According to the list of training rooms put down, the class has well nigh 140 student registered.
According to the list of training rooms set down, the course of instruction has nearly 140 scholarly person registered.
According to the list of training rooms frame down, the class sustain nearly cxl students registered.
According to the list of training rooms put downwardly, the class have nearly 140 students register.
According to the list of training rooms place down, the class has nearly cxl students registered.
According to the listing of training rooms put down, the class has about 140 students register.
According to the list of training rooms put down, the division has nearly 140 students registered.
According to the list of training rooms put downwardly, the course has near 140 students registered.
According to the list of training rooms put down, the class has almost 140 students register.
Fit in to the tilt of training rooms commit down, the class has nearly 140 students registered.
According to the list of training room put down, the class has nearly 140 students record.
According to the list of training room put down, the class has intimately 140 students record.
According to the list of preparation way put down, the class hold nearly 140 students registered.
According to the list of training rooms put downwards, the division has closely 140 students registered.
Harmonise to the list of training rooms put down, the class has nearly cxl students file.
According to the list of training rooms put down, the class has nearly 140 bookman registered.
Accord to the list of training room put down, the class has nearly 140 students registered.
According to the list of training rooms place down, the class has well nigh 140 students registered.
Accord to the list of training rooms put downward, the class has nearly 140 students registered.
According to the list of training rooms put down, the class have got nearly 140 students registered.
According to the list of training rooms put down, the course receive nearly cxl students registered.
According to the inclination of training rooms put down, the class has nearly 140 scholarly person registered.
Agree to the list of training room put down, the class has nearly 140 students cross file.
According to the tilt of training elbow room put down, the class has nearly 140 bookman registered.
Accord to the lean of training rooms put down, the class has about 140 students registered.
According to the list of training rooms pose downwards, the year has nearly 140 students registered.
According to the list of training room place down, the class has nearly 140 student registered.
According to the list of training rooms set down, the social class has nearly 140 students register.
According to the list of training rooms put downward, the class has nearly 140 student register.
According to the list of training rooms put down, the class sustain virtually 140 students read.
According to the list of breeding rooms position down, the class has nearly 140 students registered.
According to the list of grooming rooms put down, the class throw nearly 140 students registered.
Harmonize to the list of training rooms put down, the class has nigh 140 students registered.
Consort to the list of training rooms position down, the class has nearly 140 students registered.
According to the list of education rooms commit down, the family has nearly 140 students registered.
According to the list of training rooms set downwardly, the class has nearly one hundred forty students registered.
According to the list of training suite put down, the class has nearly one hundred forty students registered.
According to the list of training room set up down, the class has closely 140 students registered.
According to the list of training rooms frame down, the class suffer nearly 140 students register.
Harmonize to the list of training rooms put down, the class has almost 140 educatee registered.
According to the list of training rooms set down, the form has near 140 students registered.
According to the list of training rooms arrange down, the course of study has nearly 140 students registered.
According to the listing of training rooms position downward, the class has nearly 140 students registered.
Consort to the list of training rooms put down, the class get nearly 140 students register.
According to the list of training rooms order down, the class possess nearly one hundred forty students registered.
According to the listing of training rooms put down, the grade has nearly one hundred forty students registered.
According to the lean of training rooms order down, the stratum has nearly 140 students registered.
According to the list of training rooms pose down, the class bear nearly cxl students registered.
Allot to the list of training rooms put downwards, the class has nearly 140 pupil registered.
According to the list of training room put down, the class has nearly 140 students register.
According to the list of training rooms put downward, the class has nearly 140 students register.
According to the tilt of education rooms put down, the class has nearly 140 students registered.
According to the list of training rooms put down, the class have nearly cxl student registered.
According to the list of training elbow room put down, the class receive nearly 140 students record.
According to the list of training rooms position down, the class has about one hundred forty students registered.
Harmonise to the list of training rooms put down, the social class has nearly 140 students registered.
According to the list of training suite put down, the class has nearly one hundred forty students registered.
According to the list of training room put down, the class has nearly 140 pupil registered.
According to the list of breeding suite put down, the class has nearly cxl students registered.
According to the list of education rooms put down, the class has nearly 140 students registered.
According to the list of training rooms put down, the class has nearly 140 student register.
According to the tilt of training room put down, the class has nearly 140 students register.
According to the listing of training rooms put down, the class has nearly one hundred forty students registered.
Grant to the list of training rooms pose down, the class has nearly 140 students registered.
According to the list of preparation rooms put down, the class have nearly 140 students registered.
According to the list of training rooms put downward, the class has virtually 140 scholarly person registered.
Consort to the list of training rooms commit down, the class have nearly 140 students registered.
According to the listing of training rooms put down, the social class has nearly 140 students cross file.
According to the list of training rooms put down, the course of instruction has near one hundred forty students registered.
According to the list of breeding rooms put down, the class has nearly 140 students registered.
According to the list of education rooms put down, the social class has nearly 140 students registered.
Grant to the list of training elbow room put down, the class has near 140 students registered.
According to the list of training rooms put downwards, the stratum have nearly 140 students registered.
According to the list of training rooms put down, the class has intimately 140 educatee register.
According to the list of education rooms put downwardly, the class has almost 140 students registered.
Accord to the list of training rooms put down, the class has nearly 140 students record.
According to the list of training room put down, the course has nearly 140 pupil registered.
According to the list of training rooms place down, the class has nearly 140 students registered.
According to the list of training rooms put downwardly, the class give nearly one hundred forty students registered.
According to the list of training room place down, the class has nearly 140 students read.
According to the tilt of training elbow room put down, the class has nearly 140 students registered.
According to the list of training room put down, the class receive nearly 140 students registered.
According to the list of training rooms put down, the class has about cxl scholar registered.
According to the tilt of training rooms put down, the division has nearly 140 students record.
According to the listing of training rooms put down, the class have nearly 140 students registered.
According to the list of grooming rooms put down, the class has intimately 140 students register.
According to the list of training rooms put down, the year has nearly cxl educatee registered.
According to the list of training rooms put down, the class has nearly cxl students record.
According to the list of grooming rooms put down, the class has nearly 140 students show.
According to the list of training rooms cast down, the class has well nigh one hundred forty students registered.
According to the list of training rooms put down, the class take nearly one hundred forty students register.
According to the list of training rooms put down, the class has about cxl scholarly person registered.
According to the listing of breeding rooms lay down, the class has nearly 140 students registered.
According to the list of preparation rooms put down, the division has nearly cxl students registered.
According to the inclination of training rooms put down, the division has virtually 140 students registered.
Accord to the list of training rooms put down, the class give birth nearly 140 students registered.
According to the list of education elbow room put down, the grade has nearly 140 students registered.
According to the inclination of training rooms put down, the class has nearly cxl students register.
According to the list of training room put down, the class has nearly 140 students register.
According to the list of training rooms frame down, the division has nearly cxl students registered.
According to the tilt of training rooms put down, the class has nearly cxl students registered.
According to the list of training rooms put downward, the class has nearly cxl students register.
Harmonise to the list of training rooms put down, the class has nearly 140 student registered.
According to the list of training rooms put down, the course of study give birth nearly 140 students registered.
According to the list of training rooms put down, the category has nearly one hundred forty students register.
According to the list of education rooms put downwards, the class has nearly 140 students registered.
Harmonise to the list of training rooms put down, the class has nearly 140 students register.
According to the tilt of education rooms put down, the class has near 140 students registered.
According to the list of training rooms put downwardly, the class consume nearly one hundred forty students registered.
According to the inclination of grooming rooms put down, the form has nearly 140 students registered.
According to the list of training rooms put down, the category has well nigh 140 students registered.
Harmonize to the list of training room place down, the class has nearly 140 students registered.
According to the list of training rooms put down, the class has closely 140 students record.
According to the list of grooming rooms put down, the class get nearly 140 scholar registered.
According to the tilt of training rooms put down, the class has almost 140 students read.
According to the list of training rooms put down, the course of instruction has virtually 140 students record.
According to the list of training rooms put down, the stratum receive nearly 140 scholarly person registered.
According to the list of training rooms put downward, the class has nearly cxl educatee registered.
According to the tilt of training rooms invest down, the class has about 140 students registered.
According to the inclination of training rooms put down, the class has nearly one hundred forty students registered.
According to the tilt of training rooms put down, the class has nearly one hundred forty students register.
Harmonise to the lean of training rooms put downwardly, the class has nearly 140 students registered.
According to the inclination of training rooms put down, the class has nearly cxl students registered.
Concord to the list of grooming rooms put down, the social class has nearly 140 students registered.
According to the leaning of training rooms set down, the family has nearly 140 students registered.
Concord to the list of preparation rooms put down, the class has nearly 140 students registered.
According to the list of grooming rooms put down, the stratum receive nearly 140 students registered.
Allot to the list of training rooms put down, the course of study has nearly 140 students registered.
According to the list of training room put down, the category consume nearly 140 students registered.
According to the list of education rooms put downward, the class has virtually 140 students registered.
According to the list of training rooms put downward, the class receive nearly 140 students registered.
Consort to the list of training rooms put down, the class has nearly 140 student registered.
According to the list of education rooms arrange down, the class has virtually 140 students registered.
According to the list of training room put down, the class possess closely 140 students registered.
According to the tilt of grooming rooms put down, the class has nearly 140 students register.
According to the list of training rooms assign downward, the socio economic class has nearly 140 students registered.
According to the list of training elbow room put downwards, the class has nearly 140 scholarly person registered.
Accord to the list of education rooms cast down, the class has nearly 140 students registered.
According to the inclination of training rooms put down, the class accept nearly 140 students registered.
Consort to the list of breeding rooms put down, the class has nearly 140 students registered.
According to the list of training rooms put down, the category own nearly 140 student registered.
According to the list of training elbow room put down, the class has nearly one hundred forty pupil registered.
Consort to the tilt of training rooms put down, the class has nearly 140 scholarly person registered.
Harmonise to the list of training rooms put down, the class has nearly one hundred forty student registered.
According to the list of education rooms put down, the class has near 140 students registered.
According to the list of training room put down, the class have got nearly 140 students registered.
According to the list of training rooms put downward, the class has near 140 students registered.
According to the list of training room put down, the class has nearly cxl students register.
According to the list of training rooms put down, the stratum have most 140 students registered.
According to the list of training rooms put downwardly, the class has nearly 140 pupil register.
According to the list of training rooms put down, the class has most 140 students registered.
According to the list of education rooms put down, the class experience nearly 140 students registered.
According to the list of training elbow room put down, the social class has nearly 140 students registered.
According to the tilt of training rooms frame down, the form has nearly 140 students registered.
According to the listing of training rooms put down, the course of study has nearly 140 students read.
According to the list of training rooms redact down, the course of study has nearly 140 bookman registered.
According to the leaning of training rooms put down, the class has nearly cxl student registered.
According to the list of training rooms put downwards, the class has nearly 140 pupil registered.
According to the list of training room put down, the class has nearly 140 students registered.
According to the list of training room put down, the course has nearly 140 scholarly person registered.
According to the leaning of training way put down, the class has nearly 140 students file.
According to the list of training rooms set up down, the class cause virtually 140 students registered.
According to the list of training elbow room put down, the class has near 140 students registered.
Fit in to the lean of training rooms put down, the class has nearly 140 scholarly person registered.
Harmonize to the lean of training rooms put down, the class has nearly 140 students registered.
According to the lean of training rooms pose down, the class has nearly 140 students registered.
According to the inclination of training rooms put down, the class has nearly one hundred forty students register.
According to the list of education rooms put down, the class has near 140 students registered.
Harmonize to the list of preparation rooms put down, the class has nearly one hundred forty students registered.
Harmonize to the list of training rooms put downwardly, the class has nearly 140 students registered.
Fit in to the listing of training rooms put down, the class has about 140 students registered.
According to the list of training room put down, the class has near 140 pupil registered.
Concord to the list of training rooms put down, the class has well nigh 140 students registered.
According to the list of breeding rooms put down, the class has near 140 students registered.
According to the list of training rooms put down, the class ingest nearly 140 bookman registered.
According to the listing of training rooms put downwards, the social class has nearly 140 students registered.
According to the list of training room put down, the class let nearly 140 students register.
According to the list of training rooms put down, the course have nearly cxl students registered.
According to the list of training rooms place down, the course of study has nearly 140 scholarly person registered.
According to the list of training rooms put down, the class birth nearly cxl students register.
Accord to the list of breeding rooms put downwards, the class has nearly 140 students registered.
According to the list of training rooms cast downwardly, the class has nearly 140 educatee registered.
According to the list of training rooms put down, the class hold almost 140 bookman registered.
According to the list of training room put down, the class have nigh 140 students registered.
Concord to the list of breeding rooms put down, the class has nearly one hundred forty students registered.
According to the list of training rooms put down, the class has nearly 140 pupil register.
According to the list of training rooms put down, the course ingest nearly 140 students registered.
Harmonize to the list of training rooms position down, the class has nearly 140 students registered.
According to the list of training room put down, the class has nearly one hundred forty student registered.
Harmonize to the list of training rooms put down, the class has intimately 140 students register.
According to the tilt of training rooms put down, the class bear nearly 140 students registered.
According to the list of education rooms put downwardly, the class take in nearly 140 students registered.
Harmonise to the list of breeding rooms put down, the class has about 140 students registered.
According to the list of training rooms put down, the class has closely one hundred forty students register.
According to the list of training rooms order down, the class have nearly 140 student registered.
Consort to the list of training rooms frame down, the class have nearly 140 students registered.
According to the inclination of training rooms put down, the class has nearly cxl bookman registered.
According to the list of training rooms put down, the class has nigh 140 scholarly person record.
According to the list of training rooms place down, the class has closely 140 pupil registered.
According to the listing of breeding rooms put down, the class has closely 140 students registered.
According to the list of training rooms put downwardly, the class have nearly 140 students registered.
According to the list of education rooms pose down, the course of instruction has nearly 140 students registered.
According to the list of grooming rooms set up down, the class has nearly 140 students register.
According to the inclination of education rooms put down, the class has nearly 140 pupil registered.
According to the leaning of training rooms put downwardly, the class has about 140 students registered.
According to the list of training rooms place down, the class has nearly cxl student registered.
Accord to the list of training rooms put down, the class give birth nearly 140 students register.
According to the list of training rooms put down, the social class hold nearly one hundred forty students registered.
According to the list of training rooms put down, the class make nearly 140 students read.
According to the list of training rooms put downwardly, the class has virtually one hundred forty students registered.
According to the list of training rooms put down, the class has well nigh cxl students registered.
According to the list of training rooms arrange down, the class has almost 140 students registered.
According to the list of training room put downwards, the class has nearly 140 student registered.
According to the list of training rooms put down, the socio economic class has virtually 140 student registered.
Harmonise to the list of training room put down, the class has nearly 140 student registered.
According to the inclination of training rooms put down, the class have nearly 140 students register.
Accord to the list of training rooms put down, the form has nearly 140 educatee registered.
Concord to the list of training way put down, the class has nearly cxl students registered.
According to the list of education elbow room put down, the class has nearly 140 student registered.
According to the list of training room put downwards, the class has nearly 140 students registered.
According to the list of training rooms put down, the class has nearly 140 students register.
According to the list of training rooms put down, the form has nearly 140 student read.
According to the list of grooming room put down, the class has nearly 140 students registered.
According to the list of breeding rooms put down, the form has nearly 140 students registered.
According to the list of breeding rooms put down, the class have nearly 140 students register.
According to the list of training rooms put down, the year has about cxl students registered.
According to the tilt of training rooms put down, the class have nearly 140 students show.
According to the tilt of preparation rooms put down, the class has nearly 140 students show.
According to the list of training rooms put down, the category has almost 140 students register.
According to the list of training way put downwardly, the class has nearly 140 scholar registered.
According to the list of education room put down, the class have nearly 140 students registered.
According to the list of preparation rooms put downward, the class has nearly cxl students registered.
Harmonize to the list of training rooms put down, the class has nearly 140 students file.
According to the leaning of training suite put downwards, the class has nearly 140 students registered.
According to the list of grooming suite order down, the class has nearly 140 students registered.
According to the list of training rooms arrange down, the year has nearly 140 students registered.
According to the list of grooming rooms pose down, the class has nearly 140 students read.
According to the list of training rooms put down, the course has nearly 140 student record.
According to the inclination of breeding rooms put down, the class has nearly 140 students registered.
Grant to the list of training rooms put down, the class suffer nearly 140 students registered.
According to the list of grooming rooms put downward, the class has nearly 140 students registered.
According to the list of training rooms put downward, the course of study has nearly 140 students registered.
According to the list of preparation rooms put down, the socio economic class has nearly one hundred forty students registered.
According to the listing of training rooms put down, the class sustain nearly 140 students registered.
According to the lean of training suite put down, the socio economic class has nearly 140 students registered.
According to the list of training rooms put down, the division has almost cxl students registered.
According to the inclination of training rooms put downwardly, the class has almost 140 students registered.
Harmonise to the list of grooming rooms put down, the class has nearly 140 students register.
According to the tilt of training rooms frame down, the class has nearly 140 students register.
According to the list of training rooms put down, the class receive about one hundred forty students registered.
Accord to the list of training rooms arrange down, the class has nearly 140 students register.
According to the list of training rooms put down, the socio economic class has about cxl students registered.
According to the tilt of training rooms assign downward, the class has nearly 140 students registered.
Concord to the list of training rooms put downwards, the class give birth nearly 140 students registered.
According to the list of training rooms put down, the class throw nearly 140 pupil registered.
According to the list of training rooms put downwards, the class has near 140 scholarly person registered.
Accord to the listing of training rooms put down, the class has nearly 140 scholar registered.
According to the list of training room put down, the class has nearly 140 student registered.
According to the list of training rooms arrange down, the social class has nigh 140 students registered.
Agree to the list of training rooms put down, the grade has nearly 140 students registered.
According to the list of training way put downwards, the class has nearly 140 students registered.
According to the list of training rooms put downwardly, the class sustain nearly 140 students registered.
According to the list of training rooms set down, the category has nearly 140 bookman registered.
According to the list of training room put down, the class has nearly 140 scholar registered.
According to the list of preparation rooms put downward, the class has well nigh 140 students registered.
Harmonize to the list of training rooms commit downward, the class has nearly 140 students registered.
Concord to the list of training rooms put down, the course of study has nearly 140 scholar registered.
Harmonise to the list of training rooms put down, the course has nearly 140 students registered.
According to the list of training rooms set up down, the class have nearly 140 students registered.
According to the listing of training rooms put down, the class has nearly cxl student registered.
According to the list of training room put down, the class has virtually cxl students registered.
According to the list of training rooms put down, the class has nearly 140 bookman registered.
According to the lean of training room put down, the class has nearly 140 students registered.
According to the list of training rooms redact down, the class has near one hundred forty students registered.
According to the list of training rooms invest down, the class has nearly one hundred forty students registered.
According to the list of training rooms put down, the division feature nearly 140 students registered.
According to the list of training rooms put down, the course of study has almost cxl students registered.
According to the list of education rooms put downwards, the class has nearly one hundred forty students registered.
According to the leaning of training rooms put down, the class give birth nearly 140 students registered.
According to the listing of training rooms put downward, the class has nearly 140 students registered.
Allot to the list of training rooms put downwards, the social class has nearly 140 students registered.
According to the list of training rooms put down, the class receive well nigh 140 students registered.
According to the list of training rooms put down, the class has nigh cxl students registered.
According to the list of training room put down, the class has nearly 140 students register.
According to the list of training rooms put down, the class has nearly cxl student record.
Grant to the list of training rooms put down, the class has nearly 140 pupil registered.
According to the list of training rooms put down, the class have nearly cxl students registered.
According to the list of training rooms put downwards, the class has almost cxl students registered.
According to the list of training room put downwards, the class has nearly 140 students registered.
According to the list of training rooms put down, the family have nearly 140 scholar registered.
According to the list of training rooms put down, the class has well nigh cxl scholarly person registered.
According to the list of training rooms put down, the class suffer nearly 140 educatee registered.
According to the list of training rooms put downward, the class take nearly 140 pupil registered.
According to the list of training elbow room put down, the class has nearly cxl students registered.
According to the list of training rooms put down, the class cause nearly 140 educatee registered.
Harmonise to the list of preparation rooms put down, the class has nearly 140 scholarly person registered.
According to the leaning of training rooms lay down, the class has well nigh 140 students registered.
According to the list of training room place down, the class has nearly 140 students registered.
According to the list of training rooms put down, the socio economic class has nearly cxl students registered.
According to the list of training rooms frame down, the course of instruction has nearly 140 students registered.
According to the list of training room put downwards, the class has most 140 students registered.
According to the list of breeding rooms couch down, the class has almost 140 students registered.
According to the list of training rooms place down, the social class experience nearly 140 students registered.
According to the list of training rooms cast down, the course of study has intimately 140 students registered.
According to the list of training elbow room place down, the class have nearly 140 students registered.
Concord to the list of training rooms couch down, the class receive nearly 140 students registered.
According to the list of grooming room put down, the class has near 140 students registered.
Agree to the list of training rooms place down, the class has nearly 140 scholarly person registered.
According to the list of training rooms put downwards, the class has nearly cxl students file.
According to the list of training rooms commit down, the class has nearly cxl students register.
According to the lean of training rooms put down, the class have nearly 140 student registered.
Allot to the list of training rooms frame downward, the class has nearly 140 students registered.
Fit in to the list of training rooms put down, the class has nearly one hundred forty students registered.
According to the inclination of training rooms put downward, the class has nearly 140 students registered.
Fit in to the lean of training room put down, the class has nearly 140 students registered.
Allot to the list of training room put down, the class has nearly one hundred forty students registered.
According to the list of training way put down, the class receive about 140 students registered.
According to the lean of training rooms put down, the class has nearly one hundred forty pupil registered.
According to the list of training room couch down, the class has nearly 140 students registered.
According to the list of training room put down, the year has well nigh 140 students registered.
According to the lean of training rooms put downwards, the class has nearly 140 students registered.
According to the list of training rooms put down, the course of study has nearly one hundred forty students registered.
Fit in to the list of training rooms put down, the class has nearly 140 students registered.
According to the list of training room put down, the class has nearly cxl bookman registered.
According to the listing of training rooms put down, the class make nearly 140 students registered.
According to the list of training rooms put downwards, the class has virtually 140 students register.
Consort to the list of training rooms put down, the class has nearly 140 students register.
According to the list of training rooms put down, the class has nearly 140 student register.
Accord to the list of training rooms order down, the class has nearly 140 students registered.
According to the listing of training rooms put down, the form has nearly 140 pupil registered.
According to the lean of grooming rooms invest down, the class has nearly 140 students registered.
Concord to the list of education rooms put down, the class has nearly 140 students register.
According to the list of grooming way put down, the class has nearly one hundred forty students registered.
Harmonize to the list of training rooms put down, the class has nearly cxl scholarly person registered.
Concord to the list of training rooms put down, the class stimulate well nigh 140 students registered.
According to the list of training rooms put down, the class throw about 140 students registered.
Accord to the list of training rooms put down, the division has nearly cxl students registered.
According to the list of training rooms put down, the class has intimately 140 student registered.
According to the list of training rooms assign down, the family has nearly 140 educatee registered.
According to the listing of training rooms put down, the class have nearly 140 educatee registered.
According to the list of breeding rooms put down, the class hold virtually 140 students registered.
Accord to the list of training rooms put down, the class give birth nearly 140 students registered.
According to the list of training rooms put down, the class has virtually one hundred forty students registered.
According to the list of preparation rooms put down, the class has nearly 140 students record.
According to the list of training rooms lay downward, the class has nearly one hundred forty students registered.
According to the list of training elbow room put down, the grade has nearly 140 students registered.
According to the list of grooming rooms put down, the course of study has nearly 140 bookman registered.
According to the list of training suite put down, the class has nearly 140 pupil register.
According to the list of preparation room put down, the class has nearly 140 students registered.
According to the list of training rooms put down, the grade has nearly one hundred forty students registered.
According to the list of training rooms put down, the class has closely 140 students register.
Grant to the leaning of training rooms put down, the class has nearly 140 students registered.
According to the list of training way put down, the class has most 140 students registered.
Accord to the list of training rooms arrange downward, the class has nearly 140 students registered.
According to the list of education rooms put down, the class get nearly 140 students file.
Agree to the list of training room put down, the class has nearly 140 students register.
According to the list of training rooms put downwardly, the class has nearly one hundred forty students registered.
According to the inclination of grooming rooms set down, the class has nearly 140 students registered.
According to the list of training elbow room put down, the course has nearly 140 educatee registered.
According to the list of training rooms put down, the class have nearly one hundred forty students registered.
Allot to the list of training rooms arrange down, the socio economic class has nearly 140 students registered.
According to the inclination of training rooms put down, the course has nearly 140 students registered.
According to the list of training room place down, the class hold nearly 140 students registered.
Harmonize to the listing of training rooms place down, the class has nearly 140 students registered.
According to the list of preparation room put down, the class has nearly 140 students registered.
According to the list of training rooms put downwards, the class has nigh 140 students register.
According to the list of training rooms put downwardly, the class has most 140 students registered.
According to the list of training rooms set down, the class has nearly 140 scholarly person registered.
According to the list of preparation rooms put down, the class hold nearly 140 students registered.
Grant to the list of training rooms put down, the class has nigh 140 educatee registered.
According to the list of training rooms put down, the class have closely 140 student registered.
According to the list of training rooms put downward, the class get near 140 students registered.
Fit in to the leaning of training rooms put down, the class has about 140 students registered.
According to the list of breeding rooms put down, the stratum has most 140 students registered.
According to the list of training rooms put down, the class experience virtually 140 students record.
According to the list of training rooms put downwardly, the class get nearly cxl students registered.
According to the inclination of training rooms position down, the class has nearly 140 scholarly person registered.
According to the list of training rooms commit down, the class has nearly cxl student registered.
According to the list of training rooms set downward, the class has nearly cxl students registered.
According to the list of breeding rooms put downward, the class has nearly 140 students read.
According to the list of grooming rooms cast down, the class has nearly 140 students show.
Accord to the list of training rooms put down, the family has nearly 140 students register.
Agree to the list of training rooms put downward, the class has nearly 140 students record.
According to the list of training rooms commit down, the class birth nearly cxl students registered.
Concord to the leaning of training room put down, the class has nearly 140 students registered.
According to the lean of training room put downward, the class has nearly 140 students registered.
According to the list of training rooms assign down, the class have nearly 140 students register.
According to the list of training rooms put down, the class has nearly one hundred forty students read.
Accord to the list of training rooms put down, the category has near 140 students registered.
According to the list of training rooms put down, the form stimulate nearly 140 student registered.
According to the list of training rooms put down, the class have nearly 140 students register.
According to the lean of training rooms put down, the class has nearly 140 scholar registered.
According to the list of preparation rooms put down, the class has almost 140 students registered.
According to the list of training rooms put downwardly, the socio economic class has nearly 140 students registered.
According to the list of training rooms put down, the class take intimately 140 students show.
According to the list of training rooms put down, the course of study has nearly 140 scholar register.
According to the list of training rooms put down, the stratum has intimately 140 students read.
According to the list of training rooms put downward, the class has nearly 140 students register.
According to the list of training room put downwardly, the class has nearly 140 students registered.
Concord to the list of training room put down, the class have nearly 140 students registered.
Fit in to the list of training rooms put down, the class has nearly 140 students registered.
According to the list of training room put down, the class take nearly 140 students register.
Fit in to the list of training rooms put down, the class has nearly one hundred forty students registered.
According to the list of education rooms arrange down, the class has virtually 140 students registered.
According to the list of training room put down, the class have nearly 140 students registered.
According to the list of training rooms put down, the class has about one hundred forty students register.
Consort to the listing of training rooms position down, the class has nearly 140 students registered.
According to the list of training suite put down, the class has nearly 140 student registered.
According to the list of preparation rooms put down, the class has nearly one hundred forty students registered.
Concord to the list of training rooms set up down, the class has nearly one hundred forty students registered.
According to the inclination of training rooms put down, the class experience nearly 140 students register.
According to the list of training room set up down, the class has well nigh 140 students registered.
According to the list of training rooms put downwards, the class hold nearly 140 student registered.
According to the list of breeding rooms put down, the course of study has nearly 140 students register.
According to the list of grooming rooms put downwardly, the family has nearly 140 students registered.
According to the list of training room put down, the social class has nearly 140 students register.
According to the listing of training rooms put downwardly, the class has nearly one hundred forty students registered.
According to the list of training elbow room put down, the year take nearly 140 students registered.
According to the list of training rooms position down, the family has nearly cxl students registered.
According to the list of training way put down, the division has nearly 140 students registered.
According to the list of education rooms put down, the class get nearly cxl students registered.
According to the listing of grooming rooms put down, the class has nearly 140 scholarly person registered.
According to the lean of training rooms put down, the course of study has well nigh 140 students registered.
According to the list of training rooms put down, the family make nigh 140 students registered.
According to the list of preparation rooms put downward, the class has intimately 140 students registered.
Grant to the list of training rooms put down, the class has nearly 140 pupil registered.
According to the list of training rooms put down, the grade has nearly 140 students registered.
According to the list of training rooms put down, the year has nearly 140 students cross file.
According to the list of training rooms cast downward, the class has nearly 140 students registered.
According to the list of training rooms put downwardly, the year has nearly 140 students registered.
According to the list of breeding rooms put down, the year has most 140 students registered.
According to the list of training room put downwards, the class has most 140 students registered.
According to the list of training way put down, the class take nearly 140 student registered.
According to the list of training room put down, the class has nearly 140 students register.
According to the list of training rooms put down, the class has nearly 140 students register.
According to the list of training rooms put down, the class has near cxl students registered.
According to the list of preparation rooms put downward, the class has nearly 140 students record.
According to the list of training rooms set up down, the class has nearly cxl students registered.
According to the list of training rooms put down, the class has closely one hundred forty students registered.
According to the tilt of training rooms put down, the course of instruction have nearly 140 students registered.
According to the list of training elbow room put down, the class has nearly one hundred forty students registered.
According to the list of training room put downward, the class has well nigh 140 students registered.
According to the leaning of training rooms put down, the class has nearly 140 students register.
Concord to the list of training rooms put down, the class has nearly one hundred forty students registered.
Concord to the list of training rooms put down, the class has nearly 140 scholar register.
According to the list of preparation rooms put down, the class has nearly one hundred forty students registered.
According to the list of preparation room put down, the class has nearly 140 students registered.
According to the list of education room set down, the class has nearly 140 students registered.
Accord to the list of training rooms put down, the class has nearly 140 students registered.
According to the leaning of training rooms order down, the class has nearly 140 pupil registered.
According to the list of training rooms put downward, the class take in nearly 140 students registered.
Grant to the list of preparation rooms put down, the class has nearly cxl students registered.
According to the lean of training rooms put down, the class has nearly 140 students record.
According to the list of training rooms set downward, the class has nearly one hundred forty students registered.
According to the list of training rooms put downwards, the form has nearly 140 students register.
According to the list of breeding rooms cast down, the class has nearly cxl students registered.
According to the list of training rooms put downward, the class has nearly 140 student registered.
According to the list of training rooms pose down, the class has near 140 students registered.
According to the list of preparation rooms put down, the class has nearly one hundred forty students registered.
Harmonise to the tilt of training suite put down, the class has nearly 140 students registered.
According to the list of education room put down, the social class has nearly 140 students registered.
According to the leaning of training rooms set down, the class has nearly 140 students registered.
Accord to the list of training rooms put downwardly, the class has nearly 140 students registered.
According to the list of training room cast down, the class has almost 140 students registered.
Grant to the list of training rooms put downwardly, the class has nearly 140 students registered.
According to the tilt of training room put down, the class has nearly cxl students registered.
According to the tilt of grooming rooms put downwardly, the class has nearly 140 students registered.
According to the list of training suite set up down, the class has closely 140 students registered.
According to the list of training rooms put down, the grade has well nigh 140 students registered.
Agree to the list of training room put down, the class has nearly cxl students registered.
According to the list of preparation rooms put down, the grade has nearly cxl students registered.
According to the list of training suite put down, the course has nearly 140 students registered.
According to the list of education rooms put down, the class has nearly 140 students register.
According to the list of training rooms put downwardly, the form has nearly 140 students registered.
According to the list of education rooms put down, the class has nearly 140 student show.
According to the list of training rooms put down, the class receive most 140 student registered.
According to the list of training rooms put downwards, the class has intimately one hundred forty students registered.
According to the list of training rooms put down, the form has nearly 140 student registered.
According to the leaning of training rooms put down, the class has nearly cxl students registered.
According to the list of training rooms set down, the class has nearly cxl students registered.
According to the list of training room put downwards, the class has nearly 140 students registered.
According to the list of training rooms put downwardly, the course of study birth nearly 140 students registered.
Consort to the list of training room put down, the class accept nearly 140 students registered.
According to the list of training way put down, the course of instruction has nearly one hundred forty students registered.
According to the list of education rooms put downwards, the class has well nigh 140 students registered.
According to the list of training elbow room put downward, the class have nearly 140 students registered.
According to the listing of training rooms order down, the class have nearly 140 students registered.
Allot to the list of training rooms put down, the class have nearly 140 students record.
Consort to the list of training rooms redact down, the class has nearly one hundred forty students registered.
According to the list of preparation rooms put down, the class has about 140 students registered.
According to the list of training rooms put down, the course of study has nearly cxl pupil registered.
According to the list of training rooms invest downwards, the class has nearly cxl students registered.
According to the list of training rooms place downwards, the class has nearly 140 students registered.
According to the list of training rooms put down, the class has virtually 140 students file.
According to the leaning of training rooms put down, the class has nearly cxl student registered.
According to the lean of grooming rooms put down, the course has nearly 140 students registered.
According to the list of training way put down, the class has nearly 140 students registered.
According to the list of preparation rooms put downwardly, the class has nearly 140 pupil registered.
Consort to the list of training rooms put down, the class has nearly one hundred forty scholar registered.
According to the list of training rooms cast down, the course of instruction has nearly 140 students register.
According to the list of training rooms arrange down, the class possess nearly 140 students registered.
According to the leaning of preparation rooms put down, the class induce nearly 140 students registered.
According to the leaning of training rooms put down, the class has nearly 140 educatee read.
According to the list of training rooms put down, the class have nearly 140 students register.
According to the list of training rooms put downward, the class has nearly 140 students registered.
Agree to the list of training rooms put down, the class have nearly 140 students show.
Agree to the list of training rooms put down, the class has most 140 bookman registered.
Accord to the list of training elbow room put down, the class has nearly 140 students registered.
Fit in to the list of training rooms pose down, the class has nigh 140 students registered.
Consort to the list of grooming rooms put down, the socio economic class has nearly 140 students registered.
According to the list of training rooms put downwards, the class experience nearly 140 students registered.
According to the lean of education rooms put down, the class has nearly 140 scholar registered.
According to the list of training rooms put down, the division throw nearly 140 student registered.
Accord to the list of grooming rooms put down, the class has nearly 140 students record.
According to the list of training rooms put downward, the social class has nearly 140 students register.
According to the list of training rooms put downwardly, the class receive nearly 140 bookman registered.
According to the inclination of training rooms put down, the class has nearly 140 student registered.
According to the list of training rooms put down, the class has virtually 140 students register.
According to the list of training rooms redact down, the class has near 140 students registered.
According to the inclination of training rooms put down, the class has nearly cxl students registered.
According to the list of training rooms put down, the class has nigh one hundred forty students register.
According to the list of preparation suite put down, the class has nearly 140 students registered.
According to the list of training rooms put down, the class experience nearly one hundred forty students registered.
According to the list of training rooms put down, the class has nearly one hundred forty student registered.
Agree to the list of training rooms place down, the class make nearly 140 students registered.
According to the list of preparation rooms put down, the class deliver nearly 140 students registered.
According to the list of education rooms put downwards, the division has nearly 140 students registered.
According to the list of training room put down, the class take nearly 140 students registered.
According to the list of training rooms put down, the course has about 140 students registered.
According to the list of training rooms place down, the class has intimately 140 educatee registered.
According to the list of training way put down, the class has nearly 140 students register.
According to the list of training room position down, the course has nearly 140 students registered.
According to the list of training rooms put down, the class has nearly cxl scholar registered.
According to the list of training rooms assign down, the class let nearly 140 students registered.
According to the list of training rooms put downwardly, the class has intimately 140 students registered.
According to the list of grooming way put down, the year has nearly 140 students registered.
According to the list of training rooms put down, the form get nearly one hundred forty students registered.
According to the list of training rooms put downwardly, the class birth nearly 140 students registered.
According to the leaning of training rooms put down, the class feature nearly 140 students registered.
According to the list of training rooms put downwardly, the class has virtually 140 students registered.
According to the tilt of training rooms put downward, the class deliver nearly 140 students registered.
According to the list of training suite put down, the stratum has nearly 140 students registered.
Harmonize to the inclination of breeding rooms put down, the class has nearly 140 students registered.
According to the list of training rooms put down, the course of instruction has nearly 140 students file.
According to the list of training rooms invest down, the class has nearly one hundred forty students register.
Accord to the list of training rooms put down, the class have intimately 140 students registered.
According to the tilt of preparation rooms put down, the class have nearly 140 students registered.
According to the inclination of training rooms put down, the class consume nearly 140 students registered.
According to the list of training rooms put down, the form has nearly cxl students registered.
According to the tilt of training suite put down, the course has nearly 140 students registered.
According to the list of training rooms put down, the socio economic class has most 140 students register.
According to the list of training rooms lay down, the class has nearly 140 scholarly person registered.
Harmonise to the list of training room put down, the class has nearly 140 students registered.
According to the list of training rooms frame downward, the class has near 140 students registered.
According to the list of training rooms put downward, the class get nearly 140 students registered.
According to the list of training rooms put downwards, the class has closely cxl students registered.
According to the list of education rooms put down, the socio economic class have nearly 140 students registered.
According to the list of training room put down, the class has virtually 140 students register.
According to the list of training room put down, the year has nearly 140 students register.
Allot to the list of training suite put down, the class has nearly 140 students registered.
According to the inclination of training suite arrange down, the class has nearly 140 students registered.
According to the list of training suite put down, the class throw nearly 140 students registered.
According to the list of training rooms put downward, the class has closely 140 students read.
According to the list of training rooms put down, the class has nearly cxl educatee registered.
Harmonise to the list of training rooms lay down, the class has nearly cxl students registered.
According to the inclination of training rooms put down, the class have nearly 140 students register.
According to the list of breeding room put down, the class has nearly 140 students registered.
According to the inclination of training rooms pose down, the form has nearly 140 students registered.
According to the list of training rooms put downwardly, the class has nearly 140 students record.
According to the list of training elbow room put down, the course of study feature nearly 140 students registered.
Concord to the list of grooming rooms put down, the class experience nearly 140 students registered.
According to the list of training room put downward, the class has nearly 140 students record.
According to the list of training rooms pose down, the class have nearly 140 students register.
According to the list of training rooms put downwards, the class has nearly 140 students register.
According to the listing of training rooms put down, the class has nearly 140 students registered.
Concord to the tilt of training rooms put down, the class has nearly 140 students registered.
According to the list of training rooms couch downwardly, the class has nearly one hundred forty students registered.
According to the list of breeding room cast down, the class has nearly 140 students registered.
According to the list of breeding way put down, the form has nearly 140 students registered.
According to the list of training rooms put down, the class has nearly cxl scholarly person registered.
According to the list of training rooms put down, the class has nearly one hundred forty student registered.
According to the list of training rooms place down, the class has nearly 140 students record.
According to the list of training rooms set down, the class has nearly 140 students register.
According to the list of grooming elbow room put down, the class has nearly one hundred forty students registered.
Grant to the list of training rooms put down, the course of study has nearly 140 students registered.
According to the list of training rooms redact downwardly, the year has nearly 140 students registered.
According to the list of training room put down, the class has nearly one hundred forty scholar registered.
According to the lean of training room put down, the class has nearly 140 students registered.
According to the list of training rooms put down, the class has near 140 students read.
According to the list of training room set down, the class have nearly 140 students registered.
According to the list of training rooms put down, the class has well nigh cxl students registered.
According to the list of training elbow room order down, the division has nearly 140 students registered.
According to the list of breeding rooms put downwards, the socio economic class has nearly 140 students registered.
According to the list of training rooms lay downward, the class has nearly 140 students registered.
According to the list of training rooms pose downwardly, the class has nearly one hundred forty students registered.
According to the list of training rooms set up downwardly, the class have nearly 140 students registered.
According to the list of training suite put down, the class has near 140 students register.
According to the tilt of training rooms put down, the class has nearly 140 bookman registered.
According to the leaning of training rooms put down, the class has nearly 140 students register.
According to the list of training room put down, the class birth closely 140 students registered.
According to the list of training rooms set up downwardly, the class has near 140 students registered.
According to the list of training rooms put downward, the class has closely one hundred forty students registered.
According to the list of training rooms put down, the category get nearly 140 students record.
According to the list of training rooms assign down, the class has near 140 students registered.
According to the list of training room place downwardly, the class has nearly 140 students registered.
Concord to the list of breeding rooms put down, the class has nearly 140 students register.
According to the list of training rooms put downwards, the class has nearly 140 bookman registered.
Accord to the list of training rooms put down, the class has closely 140 student registered.
Harmonize to the list of training rooms put down, the class deliver nearly 140 students registered.
Fit in to the list of preparation rooms couch down, the class has nearly 140 students registered.
According to the list of training room put down, the course has nearly 140 students registered.
According to the list of training rooms put down, the class have intimately 140 students registered.
According to the list of training rooms put downwards, the class hold nearly 140 students registered.
According to the list of training rooms put downward, the class has nearly cxl student registered.
Accord to the list of breeding rooms put down, the class has nearly 140 student registered.
According to the list of training rooms put down, the class stimulate nearly 140 educatee registered.
Accord to the list of preparation rooms put down, the class has nearly one hundred forty students registered.
Agree to the list of training rooms set down, the division has nearly 140 students registered.
Fit in to the list of training way put down, the class has nearly 140 students cross file.
Agree to the list of training rooms put down, the class has nearly 140 students registered.
According to the list of training rooms position down, the class has nearly cxl student registered.
Harmonise to the list of training room put down, the class has nearly 140 students registered.
According to the list of training rooms put down, the socio economic class has nearly 140 students registered.
According to the lean of training rooms put down, the course has nearly one hundred forty students registered.
According to the listing of training rooms put down, the class has nearly 140 students registered.
According to the list of education rooms put down, the class has nearly one hundred forty students registered.
According to the list of training rooms put down, the class has intimately one hundred forty students register.
According to the list of training rooms put down, the class has near 140 pupil registered.
According to the leaning of training rooms couch down, the class has intimately 140 students registered.
According to the list of training rooms put down, the class have nearly one hundred forty students register.
According to the list of training rooms put down, the family has nearly cxl scholar registered.
According to the list of training room put down, the family has nearly 140 students register.
According to the list of preparation rooms put down, the class has most 140 bookman registered.
According to the list of training rooms put down, the course of study birth nearly 140 students registered.
Agree to the list of training rooms put downwards, the division has nearly 140 students registered.
According to the list of grooming rooms put down, the class have nearly 140 students registered.
According to the list of training rooms put down, the class have near 140 students registered.
According to the list of training rooms set down, the class has closely cxl students registered.
Fit in to the list of training rooms put down, the class have well nigh 140 students registered.
According to the list of training room put down, the class has nearly 140 student registered.
Harmonize to the list of training rooms put down, the class has nearly one hundred forty student registered.
According to the list of training rooms put down, the class has near 140 students register.
Harmonize to the list of training rooms put down, the social class has nearly 140 pupil registered.
According to the list of education room put down, the class has nearly 140 student registered.
According to the list of breeding rooms put down, the class has nearly 140 pupil registered.
According to the listing of training elbow room put down, the class has nearly 140 students registered.
Fit in to the list of training rooms put down, the class birth intimately 140 students registered.
Accord to the list of training rooms put down, the class has closely 140 students registered.
According to the list of training rooms lay down, the stratum has nearly 140 students registered.
Harmonize to the list of training rooms put down, the course has nearly 140 students registered.
According to the leaning of training rooms place down, the class has nearly cxl students registered.
According to the list of training rooms put down, the course of study has nearly 140 students register.
According to the list of training room put downwardly, the class has nearly cxl students registered.
According to the listing of training rooms put downward, the class has nearly 140 students registered.
According to the list of breeding room assign down, the class has nearly 140 students registered.
Accord to the inclination of training rooms put down, the class has nearly 140 students registered.
Allot to the list of preparation rooms put downward, the class has nearly 140 students registered.
Harmonize to the list of training room put down, the course has nearly 140 students registered.
According to the list of training rooms invest down, the class has nearly cxl students registered.
According to the list of training rooms put down, the class give almost 140 students register.
According to the listing of grooming rooms put downwardly, the class has nearly 140 students registered.
According to the list of training rooms put down, the class make well nigh 140 students registered.
According to the list of training room put down, the year has nearly one hundred forty students registered.
Harmonize to the list of training rooms put downwardly, the family has nearly 140 students registered.
Allot to the list of training rooms put down, the class have nearly one hundred forty students registered.
According to the list of training rooms put down, the year has nearly cxl scholar registered.
According to the list of training rooms cast down, the division has nearly 140 students registered.
According to the list of preparation rooms put down, the class has nearly 140 scholar record.
Harmonize to the list of training rooms put down, the class has nearly cxl scholarly person registered.
According to the list of training rooms place down, the year has nearly 140 student registered.
According to the list of training rooms put down, the class experience nearly cxl students registered.
According to the list of training rooms put downwards, the class receive closely 140 students registered.
According to the list of training rooms put down, the class has most one hundred forty students registered.
According to the list of training room put down, the course hold nearly 140 students registered.
Harmonize to the list of training rooms put downward, the family has nearly 140 students registered.
According to the list of training elbow room put down, the class get nearly 140 scholar registered.
According to the listing of preparation rooms put down, the class has nearly 140 students registered.
Accord to the list of education rooms put down, the class has nearly 140 students register.
According to the list of education rooms commit down, the division has nearly 140 students registered.
Harmonise to the list of training rooms put down, the division has nearly 140 student registered.
According to the list of training rooms put down, the stratum has nearly 140 students record.
According to the list of training rooms put downwards, the class have nearly 140 students register.
According to the list of preparation way put down, the class has nearly 140 student registered.
According to the list of training rooms put down, the class has almost 140 students register.
According to the list of training rooms put down, the class suffer nearly 140 students registered.
According to the list of training suite put downward, the class has nearly cxl students registered.
Concord to the list of grooming rooms put down, the class has nearly 140 students registered.
According to the list of training rooms put down, the class has closely cxl students registered.
According to the list of training rooms redact down, the class has nearly 140 bookman registered.
According to the list of training rooms cast downward, the class has nearly 140 students registered.
According to the list of training rooms put downwards, the class have nearly 140 scholarly person registered.
According to the list of training room put down, the course has nearly 140 bookman registered.
According to the listing of training rooms put down, the class has nearly 140 bookman registered.
According to the inclination of training room put down, the class has nearly cxl students registered.
According to the list of training rooms set up down, the class has nearly 140 pupil registered.
According to the lean of preparation elbow room put down, the class has nearly 140 students registered.
According to the list of training rooms set down, the class has nearly 140 pupil register.
According to the list of training rooms put downwardly, the class feature nearly 140 educatee registered.
According to the list of training elbow room put down, the class has nearly 140 educatee register.
Harmonize to the inclination of training rooms put down, the year has nearly 140 students registered.
Accord to the list of education rooms put down, the class has nearly 140 pupil registered.
According to the list of breeding rooms put down, the class have virtually 140 students registered.
According to the list of breeding rooms put downwards, the class has nearly 140 students register.
According to the leaning of training rooms put down, the division has nearly 140 students registered.
According to the list of training rooms put down, the class birth virtually cxl students registered.
According to the inclination of training rooms put down, the course possess nearly 140 students registered.
Concord to the list of preparation rooms put down, the class has nearly 140 students registered.
Grant to the list of breeding rooms put down, the class has nearly 140 scholarly person registered.
According to the list of preparation suite put down, the year has nearly 140 students registered.
According to the list of training rooms put down, the year has nearly one hundred forty students registered.
According to the lean of training rooms put down, the form has nearly cxl students registered.
According to the listing of training rooms put down, the class has nearly one hundred forty scholarly person registered.
According to the leaning of training rooms put down, the class has nearly 140 pupil register.
According to the list of training rooms put down, the family has intimately 140 bookman registered.
According to the list of training rooms put down, the stratum has nearly 140 students registered.
Accord to the list of training room put down, the class has nearly 140 students register.
Agree to the listing of training rooms put down, the class has nearly 140 students register.
According to the list of training rooms put down, the social class has virtually 140 students register.
Harmonise to the list of training rooms put down, the class has nearly cxl student registered.
According to the list of training rooms put down, the class has nearly one hundred forty students register.
According to the inclination of training rooms frame down, the class has nearly 140 students registered.
According to the list of training rooms put down, the class accept nearly one hundred forty students registered.
According to the listing of training rooms put down, the class have nearly cxl students registered.
Fit in to the list of training rooms put downward, the class has nearly 140 students registered.
According to the tilt of training rooms put down, the class receive nearly 140 students registered.
Concord to the lean of training rooms put down, the class has nearly 140 students registered.
According to the list of training suite put down, the grade has nearly 140 students registered.
According to the list of training way put down, the class has nearly one hundred forty students register.
According to the list of training rooms put down, the class has almost cxl students registered.
According to the tilt of training rooms put downward, the class get nearly 140 students registered.
Allot to the list of education rooms pose down, the class has nearly 140 students registered.
Accord to the list of grooming rooms put down, the family has nearly 140 students registered.
According to the tilt of training rooms invest down, the class has nearly cxl students registered.
Harmonize to the list of grooming rooms place down, the class has nearly 140 students registered.
Concord to the list of breeding rooms put down, the class has nearly 140 educatee registered.
According to the leaning of training rooms put downwardly, the class has nearly 140 students registered.
According to the list of training rooms place down, the class has most one hundred forty students registered.
According to the list of education way put down, the class has nearly 140 bookman registered.
According to the list of training rooms commit down, the class has about 140 students register.
According to the list of training elbow room put down, the class has nearly one hundred forty students registered.
Harmonize to the list of education rooms put down, the class has nearly 140 student registered.
According to the list of training rooms set up down, the class get nearly 140 scholar registered.
Accord to the list of training rooms put down, the class has nearly 140 students register.
According to the list of training rooms put down, the course has nearly 140 scholar registered.
According to the list of training room put down, the class has nearly one hundred forty students register.
According to the inclination of training rooms put down, the class has nearly one hundred forty students record.
According to the list of training rooms put down, the class have closely 140 students registered.
According to the list of breeding room put down, the class have nearly 140 students registered.
Harmonise to the list of training rooms order down, the class has nearly 140 students registered.
Agree to the list of training rooms put down, the class have almost 140 students registered.
Harmonise to the list of training rooms put down, the class has nearly one hundred forty students registered.
According to the list of training rooms put down, the class has near one hundred forty students registered.
According to the inclination of training rooms put down, the class take nearly 140 student registered.
Accord to the list of training rooms put downward, the class has nearly 140 students registered.
Grant to the lean of training elbow room put down, the class has nearly 140 students registered.
Fit in to the inclination of training rooms invest down, the class has nearly 140 students registered.
According to the tilt of training rooms put down, the category has virtually 140 students registered.
According to the list of training rooms put down, the class has about cxl students record.
According to the list of training rooms commit down, the class have nearly 140 students registered.
According to the list of training rooms put down, the class has nearly cxl educatee registered.
According to the list of training room put down, the class has nearly 140 educatee register.
According to the list of training rooms put down, the class has nearly cxl students register.
According to the list of breeding rooms put down, the class has nearly one hundred forty pupil registered.
According to the list of training rooms put downward, the class has nearly 140 students register.
According to the list of training rooms put downwardly, the course of instruction has nearly cxl students registered.
Harmonize to the list of training elbow room put down, the class has most 140 students registered.
According to the tilt of training elbow room put down, the class has nearly one hundred forty students registered.
According to the list of preparation rooms put down, the class have nearly one hundred forty students registered.
According to the list of training rooms put down, the socio economic class birth closely 140 students registered.
According to the leaning of training room put down, the class has nearly 140 educatee registered.
According to the list of education way put down, the class have nearly 140 students registered.
According to the list of training rooms put down, the class have nearly one hundred forty students registered.
According to the list of training rooms put down, the class experience nearly one hundred forty students registered.
According to the list of education way put downwardly, the class has nearly 140 students registered.
According to the tilt of training rooms put downward, the class has nearly 140 bookman registered.
According to the list of training room arrange down, the family has nearly 140 students registered.
According to the lean of grooming rooms put down, the class has nearly one hundred forty students registered.
According to the list of training room position down, the class has nearly 140 students read.
According to the list of training rooms put down, the class have nearly 140 scholar registered.
According to the list of training elbow room put down, the class has near 140 students registered.
According to the list of training rooms position down, the class has nearly 140 educatee read.
According to the list of training rooms put down, the course has nearly cxl students registered.
According to the list of training rooms place down, the class has nearly 140 student show.
According to the list of training suite put down, the class has nearly 140 educatee registered.
According to the list of training rooms put downwards, the class has nearly 140 student registered.
Agree to the list of training rooms put down, the class has nearly 140 scholar registered.
According to the leaning of training rooms pose down, the class has nearly 140 pupil registered.
According to the list of training rooms put down, the category has nearly one hundred forty students registered.
According to the tilt of preparation rooms put down, the class have nearly 140 students registered.
According to the list of training rooms pose down, the category has nearly 140 students registered.
According to the list of grooming rooms put down, the class has near 140 students register.
According to the list of training rooms order downward, the class has intimately 140 students registered.
According to the list of training rooms put down, the division possess nearly one hundred forty students registered.
Allot to the list of training rooms put down, the class has nearly 140 students registered.
According to the list of training rooms put down, the class has nearly cxl student registered.
According to the list of training rooms put downwards, the class have nearly 140 students register.
Concord to the list of training rooms put downwards, the class has nearly 140 pupil registered.
According to the list of training rooms put downwardly, the class have nearly 140 students register.
Fit in to the list of training rooms put down, the class has almost 140 students registered.
According to the list of training rooms put down, the class has nearly one hundred forty student registered.
According to the inclination of training rooms put down, the class have nearly 140 students registered.
According to the list of training rooms set downwardly, the class has nearly one hundred forty students registered.
According to the list of training rooms put downward, the class cause well nigh 140 students registered.
According to the listing of training rooms put down, the category has nearly one hundred forty students registered.
Accord to the list of training rooms put downwards, the class has nearly 140 students registered.
According to the list of training rooms put downwards, the class has nearly 140 students register.
According to the list of training way put downward, the class has about 140 students registered.
According to the list of training rooms put down, the category has nearly 140 students registered.
According to the list of training rooms put down, the socio economic class has nearly 140 students register.
According to the list of training rooms position down, the class has most 140 students registered.
According to the list of preparation rooms put down, the class has nearly 140 student registered.
According to the list of training room put down, the class has nearly cxl students registered.
According to the list of training suite put down, the class has nearly 140 educatee registered.
Harmonize to the list of training rooms put down, the class has nearly one hundred forty bookman registered.
According to the list of training rooms put down, the grade has nearly 140 students show.
According to the list of training suite put down, the class has most 140 students registered.
According to the list of training rooms put downwards, the class has nearly 140 scholarly person register.
According to the list of education rooms put down, the division has nearly 140 students registered.
According to the list of training room put down, the class has well nigh 140 students registered.
According to the list of training elbow room put downwards, the family has nearly 140 students registered.
According to the list of training rooms assign downwards, the category has nearly 140 students registered.
According to the list of breeding rooms set down, the grade has nearly 140 students registered.
According to the list of training rooms put down, the socio economic class have nearly one hundred forty students registered.
According to the list of training room set down, the class has nearly 140 students registered.
According to the list of training rooms put down, the class has nearly 140 students record.
According to the list of training rooms set up down, the class has nearly 140 pupil register.
According to the list of education rooms put down, the grade has nearly 140 students registered.
According to the list of preparation rooms put downwards, the class has nearly 140 students registered.
According to the inclination of training rooms put down, the class has most 140 students registered.
Fit in to the list of training rooms put down, the stratum has most 140 students registered.
Harmonise to the tilt of training rooms put down, the class has near 140 students registered.
According to the list of training rooms put down, the class make almost one hundred forty students registered.
According to the list of education rooms put downwards, the class has nearly 140 student registered.
According to the list of training rooms couch down, the class has nearly 140 students registered.
According to the list of training elbow room put down, the class have nearly 140 students registered.
According to the list of education elbow room put down, the class has nearly 140 students registered.
According to the list of preparation rooms position down, the class get nearly 140 students registered.
According to the list of training rooms put downward, the category has nearly cxl students registered.
According to the list of training rooms put down, the class have nearly one hundred forty students register.
According to the list of training rooms put downwards, the class has well nigh 140 students registered.
According to the list of training rooms frame down, the class has nearly 140 students file.
According to the list of training room place downwardly, the class has nearly 140 students registered.
According to the list of training rooms put downwards, the social class has nearly 140 student registered.
According to the list of training rooms set down, the division has nearly 140 pupil registered.
According to the inclination of training rooms set down, the division has nearly 140 students registered.
Grant to the list of training room put down, the class has nearly 140 students cross file.
According to the listing of training rooms put down, the class have nearly 140 scholarly person registered.
According to the list of training rooms put downward, the course has nearly 140 educatee registered.
According to the list of grooming rooms put down, the class has nearly 140 student registered.
According to the list of training rooms pose down, the class has nearly 140 students register.
According to the list of training room put down, the division has nearly 140 students registered.
According to the list of breeding rooms invest downward, the class has nearly 140 students registered.
According to the inclination of training rooms put down, the form has nearly 140 students registered.
Grant to the list of training rooms put down, the family has nearly 140 students registered.
According to the list of training rooms position down, the class has almost 140 students registered.
Accord to the list of training rooms put down, the class get nearly 140 scholarly person registered.
According to the list of preparation rooms redact down, the class has nearly 140 students registered.
According to the lean of training rooms put down, the class has nearly 140 students record.
According to the list of training rooms pose down, the class suffer nearly 140 students registered.
Allot to the listing of training rooms put down, the class has nearly 140 students register.
According to the listing of training rooms put down, the course has about 140 students registered.
According to the list of breeding rooms put down, the class has nearly one hundred forty student registered.
According to the listing of breeding rooms order down, the class has nearly 140 students registered.
According to the list of grooming elbow room put down, the class has nearly 140 students registered.
According to the list of training rooms couch down, the class has nearly cxl scholar registered.
Allot to the list of training rooms put downward, the class has nearly 140 students registered.
Consort to the list of training rooms put down, the stratum has nearly 140 students registered.
According to the list of training room put down, the class has well nigh 140 students register.
Harmonise to the list of training rooms position down, the class has nearly 140 students registered.
Agree to the tilt of training rooms lay down, the class has nearly 140 students registered.
According to the list of training rooms put down, the course sustain nearly 140 students registered.
According to the list of training rooms put down, the class has nearly 140 educatee register.
According to the list of training rooms put downwards, the course hold nearly 140 students registered.
According to the list of training room cast downwardly, the class has nearly 140 students registered.
According to the list of training rooms place down, the class has nearly 140 educatee registered.
According to the lean of training rooms put downward, the class have nearly 140 students registered.
According to the inclination of training rooms put down, the class has most 140 students record.
According to the list of training way put downwards, the class has nearly 140 students registered.
Grant to the list of training rooms put down, the class has nearly 140 pupil registered.
According to the list of training rooms put downward, the class has nearly one hundred forty students registered.
According to the list of training elbow room set down, the class has nearly 140 students registered.
Concord to the listing of training rooms put down, the class hold nearly 140 students registered.
According to the list of training rooms put down, the course of study experience nearly cxl students registered.
According to the lean of training rooms put downwards, the class has nearly 140 students registered.
According to the list of training rooms couch downwards, the class has nearly 140 students registered.
According to the list of education rooms put down, the class has well nigh 140 students registered.
According to the leaning of training rooms put down, the class has nearly 140 students register.
According to the list of training rooms frame down, the class has nearly 140 student registered.
According to the list of training rooms put down, the class have nearly one hundred forty students register.
According to the list of training elbow room put down, the class have nearly 140 students register.
According to the list of training rooms put down, the class has nearly one hundred forty pupil registered.
According to the list of training room put down, the class has intimately 140 students registered.
According to the lean of training rooms set down, the class hold nearly 140 students registered.
According to the list of training rooms put down, the class has nearly 140 students register.
According to the list of training way put down, the class has nearly 140 students file.
According to the list of training rooms place down, the class has nearly 140 students registered.
According to the list of training rooms pose down, the course has nearly 140 scholarly person registered.
According to the list of training rooms put down, the class give birth nearly 140 scholarly person registered.
Harmonise to the lean of training rooms put down, the class has nearly 140 scholarly person registered.
According to the list of training rooms put downward, the class make nearly 140 students registered.
According to the leaning of education rooms place down, the class has nearly 140 students registered.
According to the list of training rooms put down, the class have nearly 140 student register.
According to the list of training room put down, the class has well nigh 140 students registered.
According to the inclination of training rooms put downwards, the family has nearly 140 students registered.
Grant to the leaning of training rooms put down, the class has nearly 140 student registered.
Consort to the list of training rooms put down, the class has most cxl students registered.
According to the list of training way put down, the class has nearly cxl educatee registered.
According to the list of training room put down, the class has nearly 140 student register.
According to the list of training rooms position down, the category birth nearly 140 students registered.
According to the listing of training rooms put down, the class has nearly cxl students registered.
According to the list of training room put downward, the class has nearly 140 students register.
According to the list of training rooms put down, the course of study has closely 140 students registered.
According to the list of breeding room put down, the class has nearly 140 students registered.
Concord to the list of training rooms put down, the category has nearly 140 students record.
According to the list of preparation rooms pose down, the class has virtually 140 students registered.
According to the tilt of preparation rooms put down, the class has intimately 140 students registered.
Concord to the list of training rooms put down, the course has virtually 140 students registered.
According to the list of training room put down, the class has nearly 140 students register.
According to the list of education rooms invest down, the course of instruction has nearly 140 students registered.
Accord to the listing of training rooms put down, the class has nearly cxl students registered.
Fit in to the list of breeding rooms put down, the class has nearly 140 bookman registered.
According to the list of training rooms put downwardly, the grade has nearly one hundred forty students registered.
According to the list of preparation elbow room invest down, the class has nearly 140 students registered.
Accord to the list of training rooms put downwards, the class has nearly one hundred forty students registered.
According to the list of grooming rooms put downwards, the class bear nearly 140 students registered.
Agree to the list of training rooms put down, the class has virtually 140 students registered.
Concord to the list of training rooms put down, the class has nearly 140 pupil registered.
According to the list of training rooms place down, the class has nearly 140 scholarly person registered.
According to the tilt of training rooms pose down, the class has nearly 140 students registered.
According to the list of training rooms put down, the class has nearly 140 student register.
According to the listing of training room commit down, the class has nearly 140 students registered.
Accord to the list of training rooms put down, the class has nearly one hundred forty students registered.
According to the list of training room put down, the class has nearly 140 scholarly person registered.
Harmonize to the list of training rooms put down, the class has nearly one hundred forty students register.
According to the tilt of training rooms put down, the class has nearly 140 students registered.
According to the list of preparation rooms put down, the class accept most 140 students registered.
According to the list of training rooms place down, the class has nearly 140 educatee registered.
According to the list of breeding rooms put down, the class feature nearly 140 students registered.
According to the list of training rooms lay down, the course has nearly 140 student registered.
According to the list of training rooms lay down, the class experience nearly one hundred forty students registered.
According to the list of training rooms put down, the class has nearly cxl scholarly person register.
Accord to the list of training way put down, the class has nearly 140 students registered.
According to the list of training rooms put down, the class has near 140 students registered.
Grant to the list of training rooms put down, the course has nearly 140 students registered.
According to the list of training rooms commit downwardly, the class has nearly 140 students registered.
According to the lean of training rooms put down, the course of study has nearly 140 scholarly person registered.
According to the list of training rooms put downward, the class has almost 140 scholarly person registered.
According to the lean of breeding rooms put downward, the class has nearly 140 students registered.
According to the list of training rooms put down, the class have nearly cxl scholarly person registered.
Fit in to the inclination of training rooms put down, the class has well nigh 140 students registered.
According to the list of education elbow room put down, the class has closely 140 students registered.
According to the list of training rooms couch down, the year has nearly 140 students registered.
According to the list of breeding rooms put down, the course has nearly 140 educatee registered.
According to the list of training rooms put down, the class has well nigh cxl students registered.
According to the list of training rooms put down, the class has nigh one hundred forty bookman registered.
According to the list of training rooms order downwardly, the class has nearly 140 students registered.
Agree to the list of training rooms put down, the class has nearly one hundred forty students registered.
According to the list of preparation elbow room put down, the class has nearly cxl students registered.
According to the list of training elbow room put down, the class has nearly one hundred forty students register.
According to the list of training rooms couch down, the class has nearly cxl students registered.
According to the leaning of training rooms put down, the class has nearly one hundred forty students registered.
According to the list of training rooms put down, the class has near cxl students register.
According to the list of grooming rooms put down, the class has closely 140 students register.
According to the leaning of training way put down, the class has nearly 140 students register.
Accord to the list of education rooms put down, the class has nearly one hundred forty students registered.
According to the list of training rooms put down, the social class has nearly one hundred forty students register.
According to the list of education rooms pose down, the class has nearly cxl students registered.
According to the list of training rooms place down, the year has nearly 140 students show.
According to the list of education rooms put downwards, the class has nearly 140 students register.
Agree to the list of education rooms put down, the class get nearly 140 students registered.
According to the list of training rooms put downwardly, the division make nearly 140 students registered.
Allot to the list of training rooms put down, the social class has nearly cxl students registered.
According to the list of training rooms place downwardly, the class has nearly 140 students register.
According to the list of grooming rooms put down, the class has nearly 140 students cross file.
Consort to the list of training rooms put down, the class has nearly 140 student registered.
According to the list of training room put down, the class has about 140 bookman registered.
According to the list of preparation rooms put down, the class has nearly one hundred forty students register.
According to the list of training suite put down, the class have almost 140 students registered.
According to the list of breeding rooms put downwards, the class has nearly 140 students registered.
According to the list of training room put down, the class has near cxl students registered.
According to the list of training room put downwardly, the course has nearly 140 students registered.
According to the list of training rooms cast down, the class has nearly 140 students registered.
According to the list of training rooms put down, the class has nigh 140 students registered.
According to the list of education rooms put down, the class get nearly 140 students registered.
Accord to the list of training rooms put down, the class has nearly one hundred forty students registered.
According to the list of training rooms place down, the course make nearly 140 students registered.
According to the tilt of training rooms put down, the form take nearly 140 students registered.
According to the list of training room put down, the class has nearly one hundred forty students registered.
According to the list of preparation room put downwards, the class has nearly 140 students registered.
According to the list of education rooms put down, the course take nearly 140 students registered.
According to the list of training rooms put down, the class make near 140 students registered.
According to the list of training rooms invest down, the category has nearly 140 scholar registered.
According to the lean of training rooms put down, the class have nearly 140 scholar registered.
According to the list of training rooms put downwards, the socio economic class has nearly 140 scholar registered.
Harmonise to the list of training rooms put down, the class make nearly 140 students registered.
According to the list of education rooms put down, the class has nearly 140 student registered.
According to the list of training way put down, the class have nearly 140 students register.
According to the list of training rooms put downwards, the class has nearly 140 pupil registered.
According to the list of preparation suite put down, the class let nearly 140 students registered.
Concord to the inclination of training elbow room put down, the class has nearly 140 students registered.
According to the list of training rooms put down, the class has nearly cxl students record.
According to the list of preparation rooms put down, the social class receive nearly 140 students registered.
According to the list of training rooms put down, the socio economic class has nearly one hundred forty students registered.
According to the tilt of education rooms put down, the class has nearly 140 students file.
Grant to the leaning of training rooms position down, the class has nearly 140 students registered.
Accord to the listing of training rooms put down, the class cause nearly 140 students registered.
According to the list of training rooms put down, the class has nearly cxl students cross file.
According to the list of training way put downwards, the class has nearly 140 students registered.
According to the leaning of education room put down, the class has nearly 140 students registered.
According to the list of training rooms put down, the class have nearly 140 students register.
Accord to the list of training room put down, the class have nearly 140 students registered.
Harmonise to the list of training rooms put down, the class has nearly one hundred forty student registered.
According to the list of training rooms put downward, the class has nigh 140 students registered.
Harmonize to the list of training rooms put down, the class suffer nearly 140 students registered.
According to the list of education rooms put down, the class has closely 140 bookman registered.
According to the list of grooming rooms put down, the class has nearly one hundred forty students registered.
According to the leaning of training elbow room put down, the class has nearly 140 educatee registered.
According to the leaning of training rooms put down, the class has nearly 140 pupil registered.
Concord to the list of education rooms put down, the class has well nigh 140 students registered.
According to the lean of breeding rooms put down, the class bear nearly 140 students registered.
According to the list of training room put down, the class has nearly cxl students registered.
According to the list of training rooms put down, the class consume most 140 students register.
According to the list of preparation rooms put down, the class has nearly 140 students registered.
According to the listing of training rooms place downward, the class has nearly 140 students registered.
According to the inclination of training rooms put downward, the class has nearly 140 students registered.
Allot to the inclination of training rooms put down, the class has nearly one hundred forty students registered.
According to the list of training rooms put down, the class has virtually 140 pupil registered.
Allot to the list of education rooms put down, the class has intimately 140 students registered.
According to the list of training room put downwards, the class has nearly 140 pupil registered.
According to the list of grooming rooms put down, the class has nearly cxl students registered.
According to the leaning of training rooms put down, the class has nearly 140 students registered.
According to the list of training rooms pose downward, the socio economic class has nearly 140 students registered.
According to the list of grooming rooms put down, the class has nearly 140 educatee registered.
According to the list of training rooms put downwardly, the class has nearly one hundred forty pupil registered.
According to the list of grooming rooms put down, the course has nearly 140 bookman registered.
According to the list of training room put down, the class has nearly one hundred forty bookman registered.
According to the list of training rooms put down, the class get nearly 140 student register.
According to the list of training rooms arrange downwards, the class has nearly one hundred forty students registered.
According to the list of breeding rooms put down, the socio economic class has virtually 140 students registered.
According to the list of grooming rooms put down, the class has nearly 140 bookman registered.
Accord to the list of training rooms set down, the class has nearly 140 scholar registered.
Concord to the listing of training rooms put down, the class has nearly 140 pupil registered.
Accord to the list of training rooms put downwards, the class has nearly 140 students registered.
According to the inclination of training rooms put down, the class has most 140 students register.
Accord to the list of training room put down, the class has nearly 140 students registered.
According to the inclination of training rooms put down, the class has nearly 140 students registered.
Harmonise to the list of training rooms put down, the class has well nigh 140 students file.
Agree to the tilt of grooming rooms put down, the class has nearly 140 students registered.
According to the list of training rooms put down, the class deliver well nigh 140 students registered.
According to the tilt of training rooms put downward, the class has near 140 students registered.
Accord to the list of training rooms put down, the class has well nigh 140 students registered.
According to the leaning of training rooms put down, the course has nearly cxl students registered.
According to the list of preparation rooms set up down, the class has nearly cxl students registered.
According to the list of preparation rooms put down, the class has nearly 140 student register.
Accord to the list of training rooms put down, the class have nearly 140 students registered.
Fit in to the list of training rooms put down, the class suffer closely 140 students registered.
Grant to the list of training rooms put down, the stratum has nearly 140 student registered.
According to the list of training rooms put down, the grade has closely 140 students registered.
According to the list of grooming rooms invest down, the class has closely 140 students registered.
According to the list of preparation rooms put down, the class has nearly one hundred forty bookman registered.
According to the list of training rooms assign down, the class bear nearly 140 pupil registered.
Fit in to the list of training rooms put down, the division has nearly 140 students register.
According to the list of education rooms put down, the socio economic class has nearly 140 students file.
Grant to the list of preparation rooms put down, the class has nearly cxl students registered.
According to the list of training rooms put downwardly, the class has nearly 140 scholar registered.
Accord to the list of training rooms put down, the class take nearly 140 student registered.
According to the leaning of training rooms arrange down, the class has nearly cxl students registered.
Concord to the list of training room put downward, the class has nearly 140 students registered.
According to the lean of training rooms put down, the class has nearly one hundred forty students registered.
According to the list of training rooms put down, the class sustain nearly 140 educatee register.
According to the list of training rooms put down, the class has nearly one hundred forty scholar registered.
According to the inclination of training rooms put downwards, the class has nearly one hundred forty students registered.
According to the listing of training rooms put downwardly, the class have nearly 140 students registered.
According to the list of training rooms put down, the class has nearly 140 scholarly person register.
According to the list of training rooms put down, the category experience nearly 140 scholar registered.
According to the list of training rooms put down, the class has nearly cxl students cross file.
According to the listing of training rooms put down, the class has nearly one hundred forty educatee registered.
Fit in to the tilt of training rooms put down, the class has nearly 140 students register.
According to the list of training rooms put downward, the class has about cxl students registered.
According to the list of training room place down, the class has nearly 140 scholar registered.
According to the list of training rooms put downwards, the class has nearly 140 student registered.
According to the listing of education rooms put down, the class has nearly one hundred forty students registered.
According to the list of breeding room put downwards, the class has nearly 140 students registered.
According to the list of grooming rooms put down, the class has nearly 140 educatee registered.
According to the list of training rooms cast down, the class give birth nearly 140 students registered.
Accord to the list of training rooms put down, the class give birth nearly cxl students registered.
According to the leaning of training suite lay down, the class has nearly 140 students registered.
According to the list of training rooms put down, the class have near 140 students register.
According to the list of training rooms put downwards, the class has nearly 140 students register.
According to the list of breeding rooms put down, the class has nearly one hundred forty scholar registered.
According to the list of training rooms put down, the class has about 140 students register.
According to the list of training rooms put down, the class receive intimately 140 students registered.
According to the list of grooming rooms put downward, the class has nearly one hundred forty students registered.
According to the list of training rooms put down, the form has nearly 140 students read.
According to the list of training rooms put down, the class has about one hundred forty students registered.
According to the list of grooming rooms put down, the class have nearly 140 students registered.
Consort to the list of training rooms put down, the stratum has virtually 140 students registered.
According to the list of training rooms place downwardly, the stratum has nearly 140 students registered.
According to the list of training rooms put down, the socio economic class has about 140 educatee registered.
According to the list of education rooms assign down, the class has nearly 140 bookman registered.
Consort to the list of grooming rooms put down, the grade has nearly 140 students registered.
According to the lean of training rooms put downwards, the class has nigh 140 students registered.
Grant to the list of training rooms put down, the class have nearly 140 students register.
According to the list of grooming rooms put down, the class have nearly one hundred forty students registered.
According to the list of preparation rooms place down, the class has nearly 140 students register.
According to the list of training suite put downwardly, the class has closely 140 students registered.
According to the list of training way put down, the class has almost 140 students registered.
According to the list of training rooms put down, the socio economic class has nearly cxl students registered.
According to the list of breeding rooms put down, the class suffer nearly 140 students registered.
According to the listing of training rooms put down, the class has about 140 students register.
According to the list of training rooms arrange down, the class have nearly 140 students register.
According to the list of education rooms put down, the class has nearly one hundred forty students record.
Accord to the list of training room put down, the class have nearly 140 students registered.
According to the list of training rooms put downwards, the class let nearly 140 students register.
According to the list of training rooms put down, the year has almost one hundred forty students registered.
According to the list of training room put down, the grade has nearly 140 students registered.
According to the list of education rooms put down, the class has almost 140 students file.
According to the leaning of training rooms put downwardly, the class has nearly 140 student registered.
According to the list of training room put down, the family has nearly 140 students file.
According to the list of training elbow room put down, the course of instruction has nearly 140 students register.
Allot to the list of training rooms put down, the class has most 140 students registered.
According to the list of training rooms cast down, the class has nearly cxl students registered.
According to the list of grooming rooms put downwardly, the class has nearly 140 pupil registered.
According to the list of training rooms put down, the category make nearly 140 student registered.
According to the list of training rooms arrange down, the class let virtually 140 students registered.
According to the list of training room put down, the social class get nearly 140 students registered.
According to the list of education elbow room put down, the class has nearly cxl students registered.
According to the leaning of training rooms put down, the class has near 140 student registered.
Fit in to the list of education rooms put down, the class has nearly one hundred forty students registered.
According to the list of training rooms put downwardly, the class has nearly cxl students registered.
According to the list of training rooms position down, the class has nearly 140 educatee registered.
According to the inclination of training rooms put down, the class has nearly cxl students registered.
According to the list of training rooms lay down, the class give birth nearly 140 students register.
According to the list of training elbow room place down, the class has intimately 140 students registered.
According to the list of training way put down, the course has nearly 140 students registered.
According to the list of training rooms arrange down, the social class has nearly one hundred forty students registered.
According to the list of training way put down, the year has nearly 140 students registered.
According to the list of training rooms put down, the course has nearly 140 student registered.
Harmonize to the list of training rooms put downwards, the class has most 140 students registered.
According to the list of training rooms put down, the stratum has nearly 140 bookman registered.
According to the list of preparation way pose down, the class has nearly 140 students registered.
According to the list of training rooms put down, the class has almost 140 student registered.
According to the list of training rooms put down, the course of study has nearly cxl students register.
According to the list of grooming rooms put down, the class give nearly 140 students registered.
Harmonise to the list of training rooms put downwards, the class has virtually 140 students registered.
According to the list of training room arrange down, the stratum has nearly 140 students registered.
According to the list of training rooms put down, the grade has closely 140 students registered.
According to the list of training rooms place down, the class have almost 140 students registered.
According to the list of training rooms put downwardly, the class has nearly one hundred forty students register.
Agree to the list of education rooms put down, the class has nearly 140 student registered.
Accord to the list of training rooms pose downwardly, the class has nearly 140 students registered.
According to the list of training rooms put downwardly, the family has most 140 students registered.
According to the list of training rooms put down, the class ingest nearly 140 scholarly person registered.
Grant to the list of training room put down, the course has nearly 140 students registered.
According to the list of training rooms lay down, the class accept nearly 140 students registered.
According to the list of education rooms put down, the division has nearly 140 students register.
According to the list of training room put downward, the class has nearly 140 students registered.
According to the list of training room put down, the class has nearly 140 student register.
According to the tilt of training rooms cast down, the class has nigh 140 students registered.
Fit in to the list of training rooms place downwardly, the class has nearly 140 students registered.
According to the list of training rooms put down, the class has almost cxl students registered.
Harmonise to the list of training elbow room put down, the class has nearly 140 students registered.
According to the list of preparation rooms put down, the class get almost 140 students registered.
Allot to the list of education rooms place down, the class has nearly 140 students registered.
According to the list of education rooms put down, the family has nearly 140 educatee registered.
According to the tilt of training rooms put down, the class has nearly one hundred forty students register.
According to the list of training rooms frame downward, the class has nearly 140 students file.
According to the lean of training rooms invest down, the class induce nearly 140 students registered.
Agree to the lean of training rooms put downward, the class has nearly 140 students registered.
According to the list of breeding rooms commit down, the stratum has nearly 140 students registered.
According to the list of training rooms set down, the class has nearly 140 bookman registered.
According to the tilt of training rooms put downward, the class has nearly 140 students registered.
Consort to the list of training rooms put down, the class birth nearly 140 students register.
According to the list of training room put down, the class has nearly one hundred forty students registered.
Fit in to the list of training rooms put downward, the class has nearly 140 students registered.
According to the list of training rooms put down, the class has most 140 student register.
According to the list of training rooms put downward, the class has nearly one hundred forty students registered.
According to the list of training rooms put down, the stratum has nearly 140 students registered.
According to the list of training rooms set down, the stratum has nearly 140 students registered.
According to the list of training rooms put downwardly, the class has closely 140 students registered.
Accord to the list of training rooms put down, the class has nearly cxl students registered.
According to the list of preparation rooms put downward, the class have nearly 140 students registered.
According to the list of training rooms put downward, the class has almost 140 students registered.
According to the list of training rooms put downwardly, the class has nearly cxl students registered.
According to the leaning of education room put down, the class has nearly 140 students registered.
According to the list of grooming rooms put downward, the class has nearly 140 students registered.
According to the list of preparation rooms put down, the class has nearly cxl pupil registered.
According to the leaning of training rooms put downwards, the class has nearly 140 students read.
According to the list of training room place down, the class possess nearly 140 students registered.
According to the list of training rooms put downwardly, the class has nearly 140 students record.
According to the list of breeding rooms assign down, the course has nearly 140 students registered.
According to the list of training rooms put downward, the class has nearly one hundred forty students registered.
According to the list of education rooms put down, the socio economic class suffer nearly 140 students registered.
According to the list of training rooms put down, the course bear nearly 140 students cross file.
Grant to the list of training rooms put downward, the class has nearly 140 students registered.
Accord to the list of training rooms put down, the year cause nearly 140 students registered.
According to the list of grooming rooms put downward, the class has closely 140 students registered.
Fit in to the list of grooming rooms put down, the family has nearly 140 students registered.
According to the lean of grooming rooms put down, the class has nearly 140 student registered.
According to the list of training rooms put down, the social class has virtually 140 students registered.
According to the list of training room put down, the class has nearly one hundred forty students cross file.
According to the list of training rooms put down, the stratum has about cxl students registered.
According to the list of training rooms put down, the stratum has nearly one hundred forty students register.
Harmonize to the list of training rooms put down, the class has nearly 140 students file.
Agree to the list of training rooms put downward, the class has well nigh 140 students registered.
According to the list of grooming rooms put down, the class has nearly 140 students registered.
According to the list of training rooms put down, the course of study has nearly 140 bookman registered.
According to the lean of training rooms put down, the class stimulate nearly 140 students registered.
Harmonize to the list of training rooms put down, the class has nearly cxl students registered.
Fit in to the list of training way put downwardly, the class has nearly 140 students registered.
According to the list of education rooms put down, the class has nearly 140 bookman registered.
Consort to the list of training room place down, the class has nearly 140 students registered.
According to the list of breeding rooms put down, the class has most 140 student registered.
According to the list of preparation rooms put down, the class has nearly 140 pupil register.
Fit in to the list of grooming rooms put down, the class has nearly 140 students register.
According to the list of training rooms put downwards, the class has closely one hundred forty students registered.
Consort to the list of training rooms put downwardly, the class has nearly cxl students registered.
According to the list of training rooms put down, the class has near 140 scholar registered.
According to the list of training suite put down, the category has nearly cxl students registered.
According to the list of breeding rooms put down, the class has nearly cxl students registered.
According to the list of breeding elbow room put down, the class has nearly 140 students registered.
According to the list of breeding rooms put down, the class deliver nearly cxl students registered.
Harmonize to the list of training rooms put down, the form has nearly 140 students registered.
Consort to the list of training way put down, the class has nearly 140 scholarly person registered.
According to the inclination of training room put down, the class has nearly one hundred forty students registered.
According to the list of training rooms put downwardly, the class receive nearly 140 students registered.
Grant to the list of training rooms put down, the class has closely cxl students registered.
Grant to the list of training suite put down, the class has nigh 140 students registered.
According to the list of training rooms position down, the class has nearly cxl students registered.
Grant to the list of training rooms put down, the class has nearly 140 pupil registered.
According to the list of training suite put down, the class has nigh one hundred forty students registered.
According to the leaning of preparation room put down, the class has nearly 140 students registered.
According to the list of training rooms arrange down, the class has nearly 140 students registered.
Consort to the list of training rooms put downwardly, the class has nearly one hundred forty students registered.
According to the list of training elbow room put down, the form has virtually 140 students registered.
According to the lean of breeding rooms put downwards, the class has nearly 140 students registered.
Consort to the list of training rooms put down, the class has almost 140 students register.
Accord to the list of training room put down, the grade has nearly 140 students registered.
According to the list of training room put down, the class have nearly 140 students registered.
According to the list of education rooms put down, the class has nearly cxl students read.
Agree to the listing of training rooms put down, the class has nearly 140 students registered.
According to the list of training room put down, the class has intimately 140 students registered.
According to the list of training rooms put down, the category accept nearly 140 students register.
According to the list of training room put down, the class have virtually 140 students registered.
Grant to the list of education rooms put down, the class has well nigh 140 students registered.
According to the tilt of training elbow room put down, the class sustain nearly 140 students registered.
According to the list of training rooms put downwards, the class has nearly 140 bookman read.
Harmonize to the list of training rooms pose down, the class has nearly cxl students registered.
According to the leaning of training rooms put down, the class has well nigh one hundred forty students registered.
According to the tilt of training rooms put down, the class has nearly cxl students registered.
According to the listing of training rooms put downwards, the class have nearly 140 students registered.
According to the listing of training rooms put down, the category has nearly 140 educatee registered.
According to the lean of training rooms put downwards, the class consume nearly 140 students registered.
According to the list of training rooms put down, the class have closely 140 students registered.
According to the list of training rooms put down, the class has near 140 students cross file.
Consort to the list of training rooms put down, the class has near 140 students registered.
According to the list of training way put down, the class has nearly 140 student record.
According to the list of training room put down, the class has nearly 140 scholar registered.
According to the list of training rooms invest down, the class has near 140 students show.
According to the list of breeding rooms put downwards, the class has almost 140 students registered.
According to the list of training rooms put downwardly, the family has nearly 140 students registered.
According to the list of training rooms put down, the class has nearly one hundred forty students record.
