# Supplementary material for: Attention-aware with stacked embedding for sentiment analysis of student feedback through deep learning techniques
Source: PeerJ Comput Sci. 2024 Sep 2;10:e2283. doi: 10.7717/peerj-cs.2283 (PMC11419625; doi:10.7717/peerj-cs.2283)
Supplement: Supplemental Information 2 [file peerj-cs-10-2283-s002.zip › UIT-VSFC/agumented text/test (30).xlsx]

## Sheet: welcome
Find out astir causa studies helps us gain new noesis and present our products in front of the class to see our shortcomings.
Learning astir case studies helps us gain modern knowledge and present our product in front of the class to see our shortcomings.
Learning about suit studies helps uracil gain new noesis and present our products in front of the class to image our shortcomings.
Learning astir case studies helps us arrive at new cognition and present our products in front line of the class to see our shortcomings.
Learning astir case studies helps us get ahead new cognition and present our products in front of the class to see our shortcomings.
Learning about case bailiwick helps us gain raw noesis and present our products in front of the category to see our shortcomings.
Learning astir case studies helps us gain new knowledge and present our products in front of the family to see our defect.
Learning about case studies helps uranium profit new knowledge and present our product in front of the class to take in our defect.
Con astir case field of study helps u gain new knowledge and present our products in strawman of the class to see our shortcomings.
Learning about case studies helps atomic number 92 earn newfangled knowledge and present our products in front of the class to see our shortcomings.
Learning about case studies helps us attain new knowledge and present our products in front of the class to encounter our defect.
Determine about case studies helps us gain young knowledge and present our cartesian product in front of the class to see our shortcomings.
Learning about slip studies helps u gain new knowledge and present our products in front of the grade to see our defect.
Learning astir case studies helps us gain new cognition and present our products in figurehead of the class to see our shortcomings.
Hear astir case studies helps us gain new knowledge and present our products in front of the course of instruction to see our shortcomings.
Learn about case studies helps us realise new knowledge and present our products in front of the class to go steady our shortcomings.
Learning astir fount studies helps us gain ground new knowledge and present our products in front of the class to see our defect.
Learning about case studies helps us gain young knowledge and present our products in front of the division to watch our shortcomings.
Learning about case studies helps america gain new knowledge and present our products in front of the social class to go out our shortcomings.
Learning about case studies helps us reach new knowledge and present our product in front of the social class to see our shortcomings.
Learning about case studies helps us gain newfangled knowledge and present our cartesian product in front line of the class to realise our shortcomings.
Learning about case studies help us gain new cognition and present our intersection in front of the class to see our shortcoming.
Get word about case study helps us gain new knowledge and present our product in front of the socio economic class to see our shortcomings.
Learning about case studies helps us gain new knowledge and present our products in front of the class to watch our shortcomings.
Larn about character studies helps us gain new knowledge and present our products in front of the year to see our shortcomings.
Learning about case study helps u gain new knowledge and present our products in front of the class to view our shortcomings.
Teach about case study helps us gain modern knowledge and present our products in front of the stratum to see our shortcomings.
Learning about case studies helps us advance new knowledge and present our product in front of the class to see our defect.
Learning about case studies helps us gain raw knowledge and present our products in nominal head of the class to see our defect.
Learning astir case studies helps uracil benefit new knowledge and present our products in front of the class to see our shortcomings.
Learning astir case studies helps us gain new knowledge and present our product in front of the class to watch our shortcomings.
Learning about case studies helps us gain new knowledge and present our products in front of the socio economic class to see our shortcomings.
Learning about grammatical case survey facilitate us earn new knowledge and present our products in front of the class to figure our shortcomings.
Learning astir typesetter's case studies helps us gain raw knowledge and present our products in front of the class to see our shortcomings.
Learning astir case studies helps us gain fresh noesis and present our products in front of the class to interpret our shortcomings.
Learning about case studies helps us gain newfangled knowledge and present our products in battlefront of the class to see our shortcomings.
Determine astir case studies helps us put on new knowledge and present our products in figurehead of the course to see our shortcomings.
Learning astir case studies helps uranium pull in new knowledge and present our products in front of the class to see our shortcomings.
Learn astir case studies help us derive new knowledge and present our product in front of the class to see our shortcomings.
Learn about case studies helps us gain novel knowledge and present our products in front man of the class to see our shortcoming.
Learning about case field of study helps us pull ahead new knowledge and present our products in front of the class to see our defect.
Learning about case survey helps united states gain new knowledge and present our product in front of the class to see our defect.
See about font work helps us gain new cognition and present our products in front of the form to see our shortcomings.
Learning astir case studies helps united states of america gain new knowledge and present our products in straw man of the socio economic class to see our shortcomings.
Learning about case studies assist u.s. gain new knowledge and present our production in front of the class to ensure our shortcomings.
Get word about case studies helps us gain new cognition and present our products in front of the form to see our shortcomings.
Learning about case studies helps u gain new knowledge and present our products in front of the class to get word our defect.
Learning about case studies helps us put on new knowledge and present our products in front of the class to see our shortcomings.
Learning about case studies facilitate u gain new knowledge and present our products in front of the class to see our shortcomings.
Memorize about case studies avail us put on new knowledge and present our products in front line of the class to see our defect.
Find out about case work helps us gain new knowledge and present our products in social movement of the class to project our shortcomings.
Learning astir case studies help us gain new knowledge and present our products in nominal head of the class to see our shortcomings.
Learning about sheath studies helps u gain new knowledge and present our products in front end of the category to see our shortcomings.
Get a line about case studies helps us gather newfangled noesis and present our products in front of the class to see our defect.
Learning about case studies helps us hit new noesis and present our product in front of the class to see our shortcomings.
Learning about case sketch help us take in new knowledge and present our products in movement of the class to see our shortcomings.
Learning about case studies help u gain new cognition and present our products in forepart of the class to see our shortcomings.
Learning about case subject field helps us make new knowledge and present our products in front of the class to see our shortcomings.
Learning about case study helps us gain ground new knowledge and present our products in social movement of the grade to see our shortcomings.
Learning astir case subject area helps us gain young cognition and present our products in forepart of the class to see our shortcomings.
Find out about case bailiwick help us gain new knowledge and present our products in front of the class to take care our shortcomings.
Learning about case studies helps us attain fresh knowledge and present our products in front of the class to see our shortcoming.
Learning about case studies helps us gain young knowledge and present our products in front of the socio economic class to see our shortcomings.
Learning about case studies aid us gain novel noesis and present our products in front of the class to envision our shortcomings.
Learning astir case bailiwick helps us gain new knowledge and present our products in front of the class to see our shortcomings.
Learning about suit studies helps us profit new knowledge and present our products in front of the class to catch our shortcomings.
Learning about case studies helps us realize new knowledge and present our products in presence of the class to figure our shortcomings.
Learning about case studies help us gain new cognition and present our products in movement of the class to see our shortcomings.
Learning about showcase studies helps us gain new knowledge and present our product in front of the class to see our shortcomings.
Learning astir case studies helps america gain new knowledge and present our products in front of the year to pick up our shortcomings.
Learning about character studies helps u gain new knowledge and present our products in front of the class to come across our shortcoming.
Learning astir case studies aid united states gain new knowledge and present our products in front of the class to see our shortcomings.
Learn astir instance studies helps us gain new knowledge and present our products in front of the class to see our shortcomings.
Learning about case studies helps us gain new cognition and present our products in front of the category to see our shortcomings.
Get wind about case studies helps u benefit new knowledge and present our products in front of the course of instruction to date our shortcomings.
Learning astir case studies help u arrive at new knowledge and present our products in front of the class to see our shortcomings.
Learning about casing studies help uracil gain new knowledge and present our products in front end of the class to see our shortcomings.
Learning about case studies helps us gain young knowledge and present our products in front line of the family to see our shortcomings.
Learning about case studies aid us gain novel knowledge and present our products in front of the social class to interpret our shortcomings.
Learning astir case studies helps us gain new cognition and present our products in front of the course to see our shortcoming.
Learning about case report helps u gain new knowledge and present our products in front of the class to envision our shortcomings.
Find out about case studies help us gain new noesis and present our products in front of the class to see our shortcomings.
Learning about case studies helps us gain novel knowledge and present our products in front of the class to discover our shortcomings.
Learning about case studies helps us bring in fresh noesis and present our products in front of the class to see our shortcomings.
Teach about case studies help u.s. gain young knowledge and present our products in front of the class to see our shortcomings.
Ascertain astir case studies helps us gain new knowledge and present our products in front of the class to see our shortcoming.
Learning about case studies helps us gain modern cognition and present our products in front of the class to see our shortcoming.
Learning about eccentric studies help us gain new knowledge and present our products in front of the class to see our defect.
Learning about case studies helps us put on novel knowledge and present our products in front of the family to view our shortcomings.
Teach about case studies helps us benefit new knowledge and present our products in front of the socio economic class to visualise our shortcomings.
Learning about case survey helps us gain new knowledge and present our products in front of the grade to see our shortcoming.
Learning about lawsuit studies helps us gain new knowledge and present our products in front of the class to visit our shortcomings.
Acquire about case studies helps us gain new knowledge and present our products in front of the class to see to it our defect.
Learning about lawsuit cogitation helps usa advance new knowledge and present our products in front of the class to see our shortcomings.
Learning about pillow slip studies helps us clear new knowledge and present our product in front of the class to see our shortcomings.
Check about pillow slip studies helps us gain new knowledge and present our products in front of the class to see our shortcomings.
Learn about guinea pig studies helps us gain new knowledge and present our products in front of the year to see our shortcomings.
Watch about case studies help us gain new knowledge and present our products in front end of the class to see our shortcomings.
Learning about case field of study helps us gain new knowledge and present our products in nominal head of the class to watch our defect.
Learning about case studies helps uranium gain new knowledge and present our products in front of the course to see our shortcomings.
Learn about case studies helps us realise new knowledge and present our products in front of the class to see our defect.
Learning about case studies helps us bring in new cognition and present our intersection in front of the class to go out our shortcomings.
Learning about case studies help us gain new knowledge and present our products in strawman of the class to interpret our shortcomings.
Learning about case studies helps us gain novel knowledge and present our ware in front of the class to see our shortcomings.
Learning about case subject helps united states gain new knowledge and present our products in front of the class to construe our shortcomings.
Learning about case studies help us gain new cognition and present our products in front of the class to see our shortcomings.
Learning astir case studies helps u gain new noesis and present our products in front of the class to see our shortcomings.
Learning about case studies helps us gain new cognition and present our products in battlefront of the class to see our shortcomings.
Learning about case studies helps us make new cognition and present our products in front of the grade to get a line our shortcomings.
Learning astir causa written report helps us gain new knowledge and present our product in front of the class to see our shortcomings.
Ascertain about showcase studies helps us gain new knowledge and present our products in front of the course to see our shortcomings.
Teach about case studies avail us gain new knowledge and present our product in front of the course to see our shortcomings.
Learning about case studies helps u.s.a. gain new noesis and present our products in front of the course of study to escort our shortcomings.
Learning about case studies helps us pull ahead new knowledge and present our product in front of the class to witness our shortcomings.
Get wind about case studies helps uranium attain new knowledge and present our merchandise in front of the class to see our shortcomings.
Watch about case field of study helps us gain new knowledge and present our products in front of the class to see our shortcomings.
Study astir case studies helps usa gain new knowledge and present our products in front of the class to see our shortcomings.
Learning about example studies helps us gain new knowledge and present our products in front of the class to ascertain our shortcomings.
Learning about case studies helps uranium win new knowledge and present our products in front of the class to see our shortcomings.
Learning about case studies helps us gain newfangled knowledge and present our products in front of the class to see our defect.
Learning about case study helps us acquire new knowledge and present our intersection in front of the form to see our shortcomings.
Learning about pillowcase studies help us gain new knowledge and present our products in presence of the class to take care our shortcoming.
Learning about case subject area help us gain new cognition and present our products in front of the class to see our shortcomings.
Find out about case studies helps us make new knowledge and present our products in front of the class to see our shortcoming.
Learning about case subject field help us get ahead modern noesis and present our products in front of the class to see our shortcomings.
Learning astir font studies helps u.s. gain new knowledge and present our products in front line of the course of study to see our shortcomings.
Learning about case studies helps us gain new noesis and present our products in front man of the year to see our defect.
Learning about case studies helps us arrive at young knowledge and present our products in front of the class to see our shortcomings.
Learning about case studies helps united states realize new noesis and present our merchandise in front of the class to see our shortcomings.
Learning about case study helps united states of america gain new knowledge and present our ware in front of the class to find out our shortcomings.
Learning about case study helps us put on new noesis and present our products in front of the class to see our shortcomings.
Learning about case study helps us gain new noesis and present our products in front of the class to see our shortcoming.
Learning about event studies helps uranium gain modern knowledge and present our products in front line of the category to see our shortcomings.
Learning about case studies help u gain new noesis and present our products in front of the class to see our shortcomings.
Learning about sheath studies helps us gain new cognition and present our products in front of the class to find out our defect.
Learn astir case studies helps us gain new knowledge and present our cartesian product in front of the class to date our shortcoming.
Learning astir case studies avail u gain newfangled knowledge and present our product in front of the class to see our shortcomings.
Learning astir case studies helps us gain new cognition and present our cartesian product in straw man of the class to see our shortcomings.
Learning about case subject field helps us gain new knowledge and present our products in front of the class to see our shortcomings.
Learning astir case studies helps us gain new knowledge and present our product in front end of the class to see our shortcomings.
Learning about case studies assist us gain new cognition and present our product in front of the class to watch our shortcomings.
Learning about case studies helps us make headway new cognition and present our products in front of the class to find out our shortcomings.
Memorize about case survey helps america gain new knowledge and present our ware in front of the class to see our shortcomings.
Study astir case written report helps us gain new knowledge and present our product in front of the class to see our shortcomings.
Learning about case studies helps us gain new noesis and present our products in front of the class to encounter our shortcomings.
Learning about case subject area helps us gain new knowledge and present our products in front of the class to ascertain our shortcomings.
Learn about case studies helps us gain new knowledge and present our products in front of the class to experience our defect.
Learning astir case studies helps us gain new cognition and present our products in front of the class to date our shortcomings.
Learning about pillowcase discipline helps us gain new noesis and present our intersection in front of the class to see our shortcomings.
Learning about case studies helps uranium advance new knowledge and present our products in front of the course of instruction to see our shortcomings.
Learning about pillow slip studies help us gain young knowledge and present our products in battlefront of the class to see our shortcomings.
Learning astir case work helps us gain new knowledge and present our products in front of the class to see our shortcomings.
Learning about case studies helps us gain new knowledge and present our products in front of the class to see our defect.
Learning about showcase studies helps us arrive at new knowledge and present our products in front of the class to see our shortcomings.
Learning about case study helps us gain new noesis and present our product in front of the class to see our defect.
Learning about case study help the states make new knowledge and present our ware in front of the class to see our shortcomings.
Learning about sheath cogitation helps us gain new knowledge and present our products in battlefront of the division to see our shortcoming.
Learning astir case study helps us gain new cognition and present our products in front of the class to see our shortcomings.
Learning about case subject field help us hit new knowledge and present our products in front of the class to see our shortcomings.
Learning astir case bailiwick helps us gain modern knowledge and present our products in front of the class to see our shortcomings.
Learning about case study helps us gain new knowledge and present our products in figurehead of the class to see our defect.
Learning about lawsuit studies helps u.s. gain new knowledge and present our merchandise in front man of the class to see our shortcomings.
Learning about sheath studies assist united states realise new knowledge and present our products in front of the class to see our shortcomings.
Learning about case studies helps u earn fresh knowledge and present our products in front of the class to see our shortcomings.
Learning about case studies helps us gain novel knowledge and present our mathematical product in front of the class to examine our shortcomings.
Acquire about case studies helps us make new knowledge and present our products in front of the family to see our defect.
Learning about case survey help us derive new knowledge and present our product in front of the class to see our shortcomings.
Learning about showcase studies help us gain new noesis and present our products in front of the grade to see our shortcomings.
Study about case cogitation helps us make new knowledge and present our products in front of the class to see our shortcomings.
Learning about case studies helps us gain new knowledge and present our products in front of the stratum to see our defect.
Learning about causa study help us gain new knowledge and present our products in front of the class to see our shortcoming.
Find out astir case studies helps u gain fresh knowledge and present our products in front of the socio economic class to see our shortcomings.
Learn astir case studies helps us gain new knowledge and present our products in forepart of the class to see our defect.
Learning about case studies helps uranium gain fresh knowledge and present our products in front of the social class to see our shortcomings.
Learning astir case studies helps us realize new knowledge and present our products in front of the class to see our shortcomings.
Learning about case studies helps us gain novel knowledge and present our products in figurehead of the social class to view our shortcomings.
Learning about case studies help us gain new knowledge and present our merchandise in front of the class to see our shortcomings.
Learning about case studies helps the states gain ground unexampled knowledge and present our products in front of the class to see our shortcomings.
Acquire astir case studies helps america gain new knowledge and present our products in front of the division to see our shortcomings.
Instruct about casing subject field helps us gain new knowledge and present our products in front of the class to see our shortcomings.
Teach about case studies help oneself us gain new knowledge and present our products in front of the class to see our shortcomings.
Learning about case studies help us gain new knowledge and present our intersection in front of the class to see our shortcomings.
Learning astir case studies helps us advance new knowledge and present our ware in front of the class to see our shortcomings.
Learning astir case studies help us gain new knowledge and present our products in front of the class to watch our shortcomings.
Learning about guinea pig cogitation helps us gain new knowledge and present our products in front of the socio economic class to see our shortcomings.
Learning astir case discipline facilitate united states gain new noesis and present our products in front of the class to see our shortcomings.
Learning about fount studies helps us win new cognition and present our cartesian product in front of the class to see our shortcomings.
See about case studies assist us gain new knowledge and present our products in front line of the class to see our shortcomings.
Get word astir case studies helps u gain unexampled knowledge and present our products in front of the class to see our shortcomings.
Larn astir compositor's case studies helps us gain newfangled knowledge and present our product in front of the class to see our shortcomings.
Learning about case studies avail us gain new knowledge and present our products in front of the class to see our defect.
Learning about case studies helps us make newfangled knowledge and present our products in front of the class to see our shortcoming.
Learning about case study helps us gain new knowledge and present our products in front of the category to see our defect.
Learning about case study assist us make headway new knowledge and present our products in front of the class to see our shortcomings.
Check astir font subject field helps us gain new knowledge and present our products in front of the class to see our shortcomings.
Learning about case studies help oneself us make new knowledge and present our ware in front of the class to see our shortcomings.
Find out about case studies help u gain new knowledge and present our products in front of the social class to see our shortcomings.
Learning astir case studies helps us gain new knowledge and present our product in front of the course to see our shortcomings.
Learning about case studies helps us gain modern knowledge and present our products in front of the class to check our shortcomings.
Learning about sheath studies helps us gain newfangled knowledge and present our product in front of the class to see our shortcomings.
Learning about case studies helps us gain new knowledge and present our product in front of the class to assure our shortcomings.
Learning about display case studies helps us gain new cognition and present our product in front of the class to see our shortcomings.
Learning about case sketch helps the states make new knowledge and present our product in front of the class to see our shortcomings.
Learning astir case studies helps u gain new knowledge and present our products in front of the class to see our shortcomings.
See about case studies helps u gain new noesis and present our products in front of the class to learn our shortcomings.
Learning about case studies helps america gather new knowledge and present our production in front of the class to run across our shortcomings.
Learning astir case studies helps us gain novel cognition and present our products in front of the course to watch our shortcomings.
Learning about case studies helps us gain new knowledge and present our products in front of the class to see our shortcoming.
Hear about case studies helps us gain new knowledge and present our products in front end of the class to see our defect.
Watch about case studies helps us gain new knowledge and present our products in nominal head of the class to see our defect.
See about case studies help us gain new knowledge and present our product in straw man of the class to see our shortcomings.
Learning about case studies helps united states gain new noesis and present our products in front of the class to examine our shortcomings.
Read about case studies helps us put on new cognition and present our products in front of the class to see our shortcomings.
Learning astir case subject helps the states clear new knowledge and present our products in front of the class to see our shortcomings.
Learning about case studies avail us gain new knowledge and present our ware in front of the class to construe our shortcomings.
Learning astir case studies helps us gain new knowledge and present our product in front of the course of instruction to see our shortcomings.
Learning about case studies helps u.s.a. gain new knowledge and present our products in front of the division to see our shortcomings.
Instruct about compositor's case studies helps us gain novel knowledge and present our products in movement of the class to see our shortcomings.
Learning about casing studies helps atomic number 92 gain new knowledge and present our ware in front of the class to see our shortcomings.
See about case study facilitate us gain new knowledge and present our products in front of the class to see our shortcomings.
Learning astir case studies helps us gain new knowledge and present our products in front of the social class to see our shortcomings.
Hear about case written report helps us gain new knowledge and present our mathematical product in front of the class to see our shortcoming.
Learning astir case bailiwick helps us make new knowledge and present our products in front of the course to see our shortcomings.
Learning about case studies helps us gain new knowledge and present our products in front of the class to go through our shortcoming.
Check about case studies helps us gain new knowledge and present our mathematical product in social movement of the class to see our defect.
Learning about case studies helps us realise new knowledge and present our products in nominal head of the course to see our shortcomings.
See astir case studies helps u gain new knowledge and present our products in front of the class to see our shortcomings.
Learn about case studies help us attain new knowledge and present our products in front of the class to see our shortcomings.
Learning astir case study helps us gain novel knowledge and present our products in front of the class to go out our shortcomings.
Get word about typeface studies helps us gain new knowledge and present our products in front of the class to see our shortcomings.
Learning about case work help us gain new knowledge and present our products in figurehead of the class to see our shortcomings.
Learning astir case studies helps us gain unexampled cognition and present our products in front of the class to see our shortcoming.
Learning astir case studies helps us bring in new knowledge and present our products in front of the stratum to see our shortcomings.
Learning astir case studies helps u get ahead new knowledge and present our products in front of the course to see our shortcomings.
Learning about lawsuit studies avail us gain new knowledge and present our products in forepart of the class to see our shortcomings.
Learning about display case studies helps us advance newfangled knowledge and present our products in social movement of the class to come across our shortcomings.
Learning about case studies helps america earn new knowledge and present our products in front of the class to visualize our shortcomings.
Learning about case studies facilitate us gain new noesis and present our products in battlefront of the year to see our shortcomings.
Learning about type studies helps uranium gain new knowledge and present our products in front of the class to see our shortcomings.
Learning about subject work helps us gain new knowledge and present our products in front of the class to see our shortcomings.
Take about case studies helps uracil gain new knowledge and present our products in presence of the class to see our shortcomings.
Learning about case studies helps us gain modern knowledge and present our products in social movement of the form to see our shortcoming.
Learning about eccentric studies helps u gain young knowledge and present our products in front of the class to see our shortcomings.
Learning about case field helps us gain modern knowledge and present our products in front of the class to get wind our shortcoming.
Learning about casing studies helps us derive new knowledge and present our products in front of the class to see our shortcomings.
Learning about display case studies helps us gain newfangled cognition and present our product in front of the class to see our shortcomings.
Learning about case studies helps u bring in new noesis and present our products in figurehead of the class to see our shortcomings.
Memorize about case studies helps us gain new knowledge and present our product in nominal head of the class to see our shortcomings.
Watch about case studies helps us gain new cognition and present our products in front of the stratum to see our shortcomings.
Learning about case field help us gain new knowledge and present our products in front of the class to go out our shortcomings.
Con about case study help us gain unexampled knowledge and present our products in front of the class to see our shortcomings.
Learning astir case studies helps uranium gain new knowledge and present our products in front end of the course of instruction to see our shortcomings.
Learning about case studies helps u gain new noesis and present our products in front end of the class to see our shortcomings.
Get a line about type studies helps us gain young knowledge and present our products in front of the class to realize our shortcomings.
Learning about character bailiwick help us gain new knowledge and present our products in front of the class to visit our shortcomings.
Get word about case study help oneself us gain fresh knowledge and present our product in front of the class to see our shortcomings.
Memorize about case studies helps us acquire new cognition and present our products in front of the socio economic class to see our shortcomings.
Hear about font studies helps us gain fresh knowledge and present our product in front line of the class to see our shortcomings.
Learning about case studies help us make headway new knowledge and present our product in front of the class to see our shortcomings.
Learning about font studies help us gain new knowledge and present our products in front of the class to see our shortcomings.
Learning about case report helps us gain modern knowledge and present our products in front of the class to see our shortcomings.
Learning about case studies helps us benefit unexampled knowledge and present our products in front of the class to see our shortcomings.
Learning astir case field helps us gain novel knowledge and present our products in figurehead of the class to see our shortcomings.
Learning about case studies helps uranium gain new knowledge and present our products in front end of the class to insure our shortcomings.
Learning about case studies aid us gain new knowledge and present our merchandise in front of the class to check our shortcomings.
Instruct about case studies helps us win new knowledge and present our product in front of the class to ensure our defect.
Learning about case studies helps us gain new cognition and present our cartesian product in front of the class to see our shortcomings.
Learning about case studies helps usa gain new noesis and present our products in front of the grade to see our shortcomings.
Determine about case studies serve us gain unexampled knowledge and present our products in front of the socio economic class to see our shortcoming.
Determine about type studies facilitate america gain new knowledge and present our products in front of the class to see our shortcomings.
Learning astir case studies helps us gain fresh knowledge and present our products in front of the year to see our shortcomings.
Learning about case studies helps us gain new knowledge and present our mathematical product in front of the course to see our shortcomings.
Get wind about case studies helps america gain new knowledge and present our product in front man of the class to see our shortcomings.
Learning astir case studies helps us gain new knowledge and present our products in forepart of the class to examine our shortcomings.
Hear about pillow slip studies helps us gain unexampled knowledge and present our product in front of the class to take care our shortcomings.
Learning about character studies helps us win novel cognition and present our products in front of the class to see our shortcomings.
Learning about case field helps us hit raw cognition and present our products in battlefront of the class to see our shortcomings.
Learning about case studies help us gain new knowledge and present our products in front of the class to insure our shortcomings.
Learning about case studies help oneself us gain new knowledge and present our product in front of the class to see our shortcoming.
Learning about case study helps us gain newfangled knowledge and present our product in front of the division to see our shortcomings.
Read about case studies helps us advance new knowledge and present our products in movement of the class to project our shortcomings.
Learning about case studies helps us gain new knowledge and present our products in front of the course of instruction to envision our shortcomings.
Learning astir case study helps us gain new knowledge and present our product in straw man of the class to see our shortcomings.
Acquire about case survey helps us advance new knowledge and present our products in front of the class to see our shortcomings.
Learning about case studies helps united states of america gain new knowledge and present our product in front of the class to see our shortcoming.
Learning about case studies helps us gain novel noesis and present our products in front of the category to see our shortcomings.
Learning about grammatical case survey helps us gain unexampled knowledge and present our products in front of the class to see our shortcomings.
Learning about shell work helps u.s.a. gain new knowledge and present our products in front of the class to see our defect.
Learning about compositor's case studies helps us gain new knowledge and present our products in front of the division to ensure our shortcomings.
Learning astir case studies help us gain novel knowledge and present our products in front of the class to see our shortcomings.
Pick up about event studies helps us gain newfangled noesis and present our products in front of the class to learn our shortcomings.
Learning about type studies helps us gain new knowledge and present our products in front line of the class to get wind our shortcomings.
Learning about case studies helps america gain raw cognition and present our products in front of the class to visualize our shortcomings.
Learning about case studies helps united states of america gain fresh knowledge and present our products in front of the class to see our shortcomings.
Learning astir typesetter's case studies helps us gain new knowledge and present our products in front of the class to see our shortcomings.
Learning about lawsuit studies helps u.s.a. gain new cognition and present our products in battlefront of the class to see our shortcomings.
Learning about case study helps us gain new cognition and present our product in front of the class to see our shortcomings.
Learning about case study helps us gain fresh noesis and present our products in front of the class to see our shortcomings.
Learning astir case study helps us benefit new knowledge and present our products in front of the class to see our shortcoming.
Learning about case studies helps u gain new cognition and present our products in front of the class to insure our shortcoming.
Learning astir case studies help us gain new knowledge and present our products in front of the class to see our shortcomings.
Learning about case studies helps us pull in new knowledge and present our products in front man of the class to see our shortcomings.
Learning about case subject area helps us gain new noesis and present our product in front of the class to see our shortcomings.
Learning about case studies helps us gain new noesis and present our products in front of the year to see our shortcoming.
Learning about case field helps us gain new cognition and present our products in front of the social class to see our shortcoming.
Learning about case studies avail us gain new knowledge and present our products in social movement of the class to see our defect.
Learning astir case studies helps us gain new knowledge and present our products in front of the class to watch our shortcomings.
Learning about case studies helps u.s. reach new knowledge and present our product in front of the stratum to see our shortcomings.
Learning about case studies help us acquire new knowledge and present our products in front of the class to image our shortcomings.
Learning astir case study helps atomic number 92 gain new knowledge and present our products in front of the class to see our shortcomings.
Read about case studies helps u.s. gain raw knowledge and present our products in front of the class to see our shortcomings.
Learning about casing studies helps us gain new knowledge and present our products in front of the class to see our shortcoming.
Learning about case studies helps uracil make new knowledge and present our products in nominal head of the class to see our shortcoming.
Learning about case studies avail the states gain new knowledge and present our products in front man of the class to see our shortcomings.
Learning about case studies helps us gain new cognition and present our product in front line of the class to see our shortcomings.
Get a line about typesetter's case studies helps uracil gain new knowledge and present our mathematical product in front of the form to see our shortcomings.
Learning astir case studies serve us gain fresh knowledge and present our products in front of the class to find out our shortcomings.
Con about caseful studies helps us attain new knowledge and present our products in front of the course of study to discover our shortcomings.
Learning about case study help atomic number 92 gain new knowledge and present our mathematical product in front of the class to see our shortcoming.
Get word about case studies helps us gain new knowledge and present our products in figurehead of the class to see our shortcoming.
Find out about pillow slip studies helps u gain new knowledge and present our products in front of the course of instruction to see our shortcomings.
Learning about case discipline help us hit raw knowledge and present our products in front of the class to see our shortcomings.
Teach about case studies helps us gain new knowledge and present our products in front of the form to envision our defect.
Learning about caseful studies helps us gain new knowledge and present our products in front of the class to see our shortcomings.
Learning about case field of study helps us gain new knowledge and present our products in strawman of the class to see our shortcomings.
Take about caseful subject field help us gain new knowledge and present our products in front of the class to see our shortcomings.
Learning about cause studies helps us gain new noesis and present our products in movement of the division to see our shortcomings.
Find out about case studies helps u gain new knowledge and present our products in forepart of the category to see our shortcomings.
Learning about case studies helps us gain young knowledge and present our products in front of the class to see our defect.
Learning about case studies help us gain new knowledge and present our products in front of the social class to image our defect.
Learning about case studies helps united states of america gain new knowledge and present our products in figurehead of the course to see our shortcomings.
Learning about case studies help us gain new knowledge and present our products in forepart of the class to see our defect.
Determine about case studies help us gain new knowledge and present our cartesian product in front of the course to see our shortcomings.
Learning about case studies help us gain new cognition and present our ware in front of the class to see our shortcomings.
Learning about case sketch helps us gain modern knowledge and present our products in battlefront of the course of instruction to see our shortcomings.
Learning about fount studies help us gain new knowledge and present our products in front of the class to see our defect.
Larn astir causa studies help us gain new knowledge and present our products in front of the class to see our shortcomings.
Learning astir case studies helps u gain modern knowledge and present our products in front of the family to see our shortcomings.
Learning astir casing study helps us gain new knowledge and present our products in front line of the class to see our shortcomings.
Pick up about case field of study helps uracil gain fresh knowledge and present our products in front of the class to see our shortcomings.
Learning about case studies help oneself uracil get ahead new knowledge and present our products in presence of the class to get word our shortcomings.
Learning about typesetter's case studies helps us gain young knowledge and present our merchandise in front of the class to see our shortcomings.
Hear about case studies helps us pull ahead new knowledge and present our products in straw man of the class to realise our shortcomings.
Memorise astir case studies helps us gain novel cognition and present our products in front of the class to see our shortcomings.
Determine about case studies helps us gain new cognition and present our products in front of the class to regard our shortcomings.
Learning about causa studies helps u gain new knowledge and present our products in front of the stratum to see our defect.
Learning about lawsuit studies helps us gain fresh knowledge and present our products in forepart of the class to see our shortcomings.
Learning about typeface studies help us gain new knowledge and present our products in front of the class to see our shortcomings.
Learning about case study helps us realise new cognition and present our products in front of the class to go through our shortcomings.
Learning about case studies helps us gain new knowledge and present our products in front of the course to take care our shortcomings.
Learning about case studies helps us gain fresh knowledge and present our products in movement of the class to get a line our shortcomings.
Learning about case studies help us gain new knowledge and present our products in front of the class to realise our shortcomings.
Learning about fount studies help us gain new knowledge and present our products in front line of the class to see our shortcomings.
Learning about casing studies help u gain fresh knowledge and present our products in front of the class to see our shortcomings.
Pick up about case sketch helps usa gain new knowledge and present our products in front of the class to see our defect.
Larn about case studies helps us gain new knowledge and present our intersection in front of the class to see our defect.
Learning about case study helps us gain fresh knowledge and present our products in front of the class to visit our defect.
Read about showcase studies helps us bring in new noesis and present our products in front of the class to learn our shortcomings.
Learning about case studies helps united states gain new noesis and present our products in strawman of the class to see our shortcomings.
Find out about case studies helps usa gain new knowledge and present our products in front of the class to encounter our shortcomings.
Find out about case work helps us gain new knowledge and present our products in front of the grade to see our shortcoming.
Learning about case studies help us benefit new knowledge and present our products in forepart of the class to see our defect.
Learning astir case studies help u gain new knowledge and present our merchandise in front of the class to see our shortcomings.
Learning about subject studies helps us gain raw noesis and present our products in front man of the class to see our shortcomings.
Learning astir case studies helps us gain new noesis and present our product in front of the class to see our shortcomings.
Learning about case studies helps us gain new knowledge and present our products in battlefront of the social class to see our shortcomings.
Learning about case studies helps us arrive at new knowledge and present our products in front of the class to see our shortcomings.
Learning about font studies helps us gain new knowledge and present our products in battlefront of the class to interpret our defect.
Learning about case studies helps the states gain modern knowledge and present our products in strawman of the class to visit our shortcomings.
Learning about eccentric studies help us gain new knowledge and present our products in front of the class to see our shortcomings.
Learning about sheath studies helps us gain new knowledge and present our product in front of the class to see our defect.
See astir case studies helps us gain new cognition and present our products in front of the class to see our shortcomings.
Learning astir case studies helps us make new knowledge and present our products in nominal head of the class to see our shortcomings.
Learning about case studies helps us make headway new knowledge and present our products in strawman of the class to see our shortcomings.
Learning about case studies helps us gain young knowledge and present our products in front of the course to see our shortcomings.
Learning about grammatical case studies help us gain new noesis and present our products in front end of the class to see our shortcomings.
Learning about case studies helps the states gain new knowledge and present our products in front of the family to see our shortcomings.
Learning about case studies helps us bring in new noesis and present our product in front of the form to see our shortcomings.
Learning about case cogitation helps us gain new knowledge and present our product in front end of the course to see our shortcomings.
Study about case studies help us gain new cognition and present our products in front of the form to see our shortcomings.
Find out about case studies help us realise new knowledge and present our product in front of the class to see our shortcoming.
Learning about case sketch helps us gain new knowledge and present our products in straw man of the year to check our shortcomings.
Learning about case discipline help us advance new noesis and present our mathematical product in front of the class to see our shortcomings.
Learning astir case studies helps us gain novel knowledge and present our products in front of the division to see our shortcoming.
Get wind about case studies helps u gain new knowledge and present our products in movement of the class to see our shortcomings.
Learning about case studies helps u gain ground new noesis and present our products in front of the class to see our shortcoming.
Learning astir case studies helps us gain unexampled knowledge and present our products in front of the category to see our shortcomings.
Con about grammatical case studies helps us gain newfangled knowledge and present our products in front of the class to see our shortcomings.
Learning about case studies helps us gain new cognition and present our products in front of the class to see our shortcoming.
Learning about case studies help us gain modern knowledge and present our products in straw man of the class to see our shortcomings.
Learning about case studies helps the states realize fresh noesis and present our products in front line of the class to see our shortcomings.
Learning about casing studies helps america gain new knowledge and present our products in front of the class to see our defect.
Learning about case studies helps us gain new cognition and present our products in front of the class to visit our shortcomings.
Acquire astir case studies helps u.s.a. gain new knowledge and present our products in presence of the class to see our defect.
Learning astir case study helps us gain new knowledge and present our products in movement of the division to witness our shortcomings.
Learning about case subject aid us gain new knowledge and present our products in front of the class to see our shortcomings.
Take about case studies helps us gain ground new knowledge and present our products in front of the class to see our shortcomings.
Learning about case studies serve us put on modern knowledge and present our products in front of the class to learn our defect.
Learning about case field of study help us gain new knowledge and present our products in front of the class to see our defect.
Learning about case studies helps us gain novel knowledge and present our products in presence of the class to see our shortcomings.
Learning about case field helps us gain new knowledge and present our cartesian product in front of the socio economic class to see our shortcomings.
Learning astir vitrine studies aid us gain new knowledge and present our products in forepart of the class to see our shortcomings.
Learning about showcase studies helps us gain new noesis and present our product in front of the class to see our shortcoming.
Learning about case studies helps us gain new knowledge and present our product in figurehead of the course of study to see our defect.
Ascertain about case studies helps united states gain new knowledge and present our merchandise in presence of the class to see our shortcomings.
Learning about cause studies avail us gain new knowledge and present our production in front of the course to see our shortcomings.
Learning about case subject field helps usa gain new knowledge and present our products in front of the year to see our shortcoming.
Learning about showcase studies help oneself us gain new cognition and present our products in front of the class to see our shortcomings.
Learning about case studies help us gain fresh knowledge and present our intersection in battlefront of the class to see our shortcomings.
Learning about case studies helps us make headway young knowledge and present our mathematical product in front of the class to see our shortcomings.
Learning about case studies help us gain unexampled noesis and present our products in front of the stratum to see our shortcomings.
Learning astir case studies helps us gain new knowledge and present our products in front end of the division to see our shortcomings.
Learning about case studies helps usa win new knowledge and present our product in front of the year to see our shortcomings.
Learning about case studies helps us make headway new knowledge and present our product in front of the class to find out our shortcomings.
Get wind about case studies helps us gain fresh noesis and present our products in front of the class to fancy our shortcomings.
Learning astir pillowcase studies helps us gain new noesis and present our products in front of the course to see our shortcomings.
Learning astir case study helps us gain raw knowledge and present our products in front of the class to see our shortcoming.
Learning astir case study helps u gain new knowledge and present our products in front of the class to see our shortcomings.
Teach astir case studies helps us gain new cognition and present our products in front of the class to watch our shortcomings.
Learning about case studies help oneself us gain new knowledge and present our products in front of the course to attend our shortcomings.
Acquire astir case studies helps united states gain young knowledge and present our products in strawman of the class to see our shortcomings.
Learning astir case survey helps us gain new noesis and present our products in strawman of the class to see our shortcomings.
Learning astir case studies helps us gain young noesis and present our products in front of the class to see our shortcomings.
Learning about case studies help us gain new knowledge and present our products in front of the class to see our shortcoming.
Learning about lawsuit studies helps us earn new noesis and present our products in front of the class to see our shortcomings.
Learning astir case studies helps us profit newfangled knowledge and present our ware in front of the class to see our shortcomings.
Learning about case studies helps us gain unexampled cognition and present our products in movement of the class to see our shortcomings.
Learning about case discipline helps u.s.a. gain new knowledge and present our products in front of the course to see our shortcomings.
Learning astir case studies help us gain new knowledge and present our intersection in front of the class to get wind our shortcomings.
Learning about case studies help u profit young knowledge and present our products in front of the class to see our shortcomings.
Learning astir case studies serve u gain new knowledge and present our products in front of the division to witness our shortcomings.
Learning astir vitrine studies helps us gain new knowledge and present our mathematical product in strawman of the category to see our shortcomings.
Learning about case studies helps atomic number 92 win modern knowledge and present our intersection in front end of the class to see our shortcomings.
Learning astir case studies helps us gain new knowledge and present our product in front of the socio economic class to see our shortcomings.
Learning about case studies helps us advance new knowledge and present our products in presence of the social class to see our shortcoming.
Learning about showcase studies helps us gain unexampled noesis and present our products in front of the class to see our shortcomings.
Learning about case studies helps us gain new cognition and present our products in front of the class to view our defect.
Learning about event field helps u gain new knowledge and present our product in front of the class to see our shortcomings.
Learning astir sheath studies helps us gain fresh knowledge and present our product in front of the class to see our shortcomings.
Learning astir case studies helps us make new noesis and present our products in front of the class to see our shortcomings.
Learning astir case studies helps us win new knowledge and present our products in front of the course to see our shortcomings.
Learning about case studies avail us gain new noesis and present our intersection in front of the class to see our shortcomings.
Con about case studies help us gain new knowledge and present our products in front of the class to see our defect.
Watch about case studies help us gain young knowledge and present our products in front of the course to see our shortcomings.
Larn about case sketch helps us gain new cognition and present our products in front of the class to see our shortcomings.
Learning about pillowcase studies serve us win young knowledge and present our products in front of the class to see our shortcomings.
Learning about caseful studies helps us gain newfangled knowledge and present our products in front of the class to see our shortcoming.
Discover about case studies helps us gain new knowledge and present our products in front of the class to visit our shortcomings.
Learning about character study help us gain new knowledge and present our products in front of the class to see our shortcomings.
Acquire about event studies helps us gain new noesis and present our products in front of the class to see our shortcoming.
Learning about case studies helps us attain new knowledge and present our products in front of the class to learn our defect.
Learning about case study helps us gain modern knowledge and present our products in front of the class to examine our shortcomings.
Learning about case subject help us gain new knowledge and present our ware in front of the class to see our shortcoming.
Learning astir case studies helps usa gain young knowledge and present our products in front of the class to see our shortcomings.
Learning astir case studies help oneself united states gain newfangled knowledge and present our products in front of the class to see our shortcomings.
Learning astir case work helps us hit novel knowledge and present our products in front of the class to see our shortcomings.
Learning about case studies helps us gain novel cognition and present our products in front of the socio economic class to see our shortcomings.
Learning about case study assist us gain new cognition and present our products in front of the category to see our shortcomings.
Learning about vitrine report helps america gain new knowledge and present our products in front of the class to see our shortcomings.
Learning about case studies helps us gain novel cognition and present our products in front of the class to escort our shortcomings.
Learning about case work help the states gain new knowledge and present our products in front of the category to see our defect.
Learn about case studies helps us derive new knowledge and present our products in front of the class to get a line our shortcoming.
Learning about shell field helps us gain new knowledge and present our products in presence of the class to see our shortcomings.
Learn about case studies aid us gain new knowledge and present our products in front of the socio economic class to see our shortcomings.
Learning astir case field of study helps us gain modern cognition and present our products in front of the class to see our shortcomings.
See about character studies helps us gain novel cognition and present our products in front of the class to see our shortcomings.
Learn about case studies helps us gain new knowledge and present our products in front man of the class to see our shortcomings.
Check about case studies serve us gain new cognition and present our products in front of the class to see our shortcomings.
Learning about causa studies helps us gain new knowledge and present our products in straw man of the class to assure our shortcomings.
Learning about case studies helps us gain new knowledge and present our products in movement of the class to regard our shortcomings.
Learning about case field helps us gain young knowledge and present our products in front of the class to see our shortcoming.
See about slip studies facilitate us gain new knowledge and present our products in front of the class to visualise our shortcomings.
Get word about case studies helps the states gain ground new knowledge and present our products in front of the socio economic class to see our shortcomings.
Learning astir case studies helps us gain new knowledge and present our products in front of the class to view our defect.
Learning about case studies helps us gain new knowledge and present our products in straw man of the class to see our defect.
Learning about typeface studies helps us earn new knowledge and present our products in front of the course of study to see our shortcoming.
Learning about case studies assist us gain novel knowledge and present our products in front of the socio economic class to examine our shortcoming.
Learning about case studies serve us win new cognition and present our products in front of the class to see our shortcomings.
Learning astir face report help us gain new knowledge and present our product in front of the class to see our shortcomings.
Hear astir case studies helps us gain new knowledge and present our products in front of the year to see our shortcomings.
Learning about case bailiwick helps us gain new knowledge and present our merchandise in straw man of the class to see our shortcomings.
Learning astir case studies helps u.s. gain new knowledge and present our products in front of the class to watch our shortcomings.
Learning about case studies helps us bring in new knowledge and present our products in front of the course to see our shortcomings.
Find out astir case studies helps us gain novel knowledge and present our products in front of the class to project our shortcomings.
Learning astir face studies helps us gain young knowledge and present our merchandise in front of the class to see our shortcomings.
Learning about case studies helps us derive new knowledge and present our cartesian product in front of the class to see our shortcomings.
Ascertain astir case studies help us gain new knowledge and present our products in front of the class to see our shortcoming.
Learning about example studies helps us make new knowledge and present our products in front of the class to visualise our shortcoming.
Learning astir typesetter's case studies helps us gain new knowledge and present our ware in front of the class to see to it our shortcomings.
Learning about case study helps us gain new noesis and present our products in front of the class to learn our shortcomings.
Get word about slip studies helps u.s.a. gain new knowledge and present our products in front of the class to learn our shortcomings.
Learning about case studies helps the states gain new knowledge and present our products in straw man of the class to attend our shortcomings.
Memorise astir case studies helps us put on new knowledge and present our products in battlefront of the category to see our shortcomings.
Learning about case studies helps us get ahead new knowledge and present our products in forepart of the class to run across our shortcomings.
Learning about case field helps us gain new knowledge and present our products in battlefront of the class to get wind our shortcomings.
Learning about case studies helps uracil make new knowledge and present our products in front line of the year to see our shortcomings.
Learning about case studies helps us gain young cognition and present our products in front of the social class to see our shortcomings.
Learning about case studies helps us gain new knowledge and present our products in front of the course of study to go out our shortcomings.
Learning about type studies helps us gain new noesis and present our products in nominal head of the class to see our shortcomings.
Learning about sheath survey helps us gain new knowledge and present our products in movement of the class to see our shortcomings.
Learning about type studies help us gain new knowledge and present our products in front of the class to see our shortcomings.
Learning about case studies help us gain new noesis and present our products in front of the course to see our shortcomings.
Learning about sheath studies assist usa gain new knowledge and present our merchandise in front of the class to see our shortcomings.
Learning about case studies helps us bring in new cognition and present our products in front of the class to see our shortcoming.
Learning astir case study helps us derive new knowledge and present our mathematical product in front of the class to see our shortcomings.
Get wind about case studies helps uracil gain unexampled knowledge and present our products in front of the class to see our shortcomings.
Learning about case study helps us win new knowledge and present our products in front of the course to see our shortcomings.
Learn about case studies helps us bring in fresh knowledge and present our products in front of the class to check our shortcomings.
Learning about character studies helps us gain new knowledge and present our mathematical product in front of the class to see our shortcoming.
Learning about typesetter's case studies helps us gain new noesis and present our products in front end of the class to see our shortcomings.
Learning about case written report helps america take in modern knowledge and present our products in front of the course of instruction to see our shortcomings.
Learning about case field helps us gain new noesis and present our products in front of the class to see our defect.
Learning astir type studies helps us gain new noesis and present our products in front of the year to see our shortcomings.
Find out about case studies helps us gain new knowledge and present our product in front of the grade to see our shortcomings.
Read astir case studies helps us gain fresh knowledge and present our products in battlefront of the class to get word our shortcomings.
Watch about case studies helps united states of america gain new knowledge and present our products in front of the class to see our shortcoming.
Learning astir case studies helps us pull ahead new knowledge and present our products in front of the class to see our shortcoming.
Learning astir guinea pig studies helps us gain new knowledge and present our products in front of the class to see our shortcomings.
Determine about case studies helps us gain modern knowledge and present our products in front of the course of instruction to see our shortcomings.
Learn about guinea pig studies helps us gain new knowledge and present our products in nominal head of the class to see our defect.
Learning about case studies helps u gain new knowledge and present our products in front of the class to see our shortcomings.
Learning about case studies helps us gain newfangled knowledge and present our mathematical product in front of the course of study to see our shortcoming.
Learning about case studies facilitate us gain unexampled noesis and present our products in front of the course of instruction to see our defect.
Learning astir case studies helps us gain novel noesis and present our cartesian product in front of the class to see our shortcomings.
Learning about character field of study helps the states clear new knowledge and present our products in front of the course to see our shortcomings.
Learning about case studies helps us gain new knowledge and present our products in front end of the class to watch our defect.
Learning astir case studies helps us gain new knowledge and present our products in front of the division to see our shortcomings.
Learning about case studies serve us gain modern knowledge and present our products in front of the socio economic class to see our shortcomings.
Learning astir case studies helps us advance new knowledge and present our products in front of the class to see our shortcomings.
Learn about case studies helps us gain unexampled knowledge and present our products in front of the class to see our shortcomings.
Learning about case studies help us gain new cognition and present our products in front of the class to run across our defect.
Learning astir case studies helps us gain new knowledge and present our product in front of the class to see our shortcomings.
Learning about case studies helps us bring in raw knowledge and present our products in front of the grade to reckon our shortcomings.
Learning about case studies helps u gain newfangled cognition and present our products in front of the social class to see our shortcomings.
Learning astir case studies aid us gain new knowledge and present our products in front of the year to see our shortcomings.
Learning about fount studies avail us gain newfangled knowledge and present our products in front of the stratum to see our shortcomings.
Learning astir vitrine studies helps us gain new knowledge and present our products in presence of the class to see our defect.
Learn about case studies helps us gain new knowledge and present our products in front of the class to see our defect.
Learning about case studies helps us gain modern knowledge and present our products in front of the socio economic class to see our defect.
Find out about fount studies helps united states gain new knowledge and present our products in front of the class to envision our shortcomings.
Learning about case studies facilitate us gain new noesis and present our products in front of the class to realize our shortcomings.
Learning about suit studies helps us gain new knowledge and present our products in front of the class to see our defect.
Learning about case studies helps u clear new knowledge and present our products in front of the class to see our shortcoming.
Learning about case study helps us gain new knowledge and present our intersection in figurehead of the class to see our shortcomings.
Learning about case studies helps u gain new knowledge and present our products in front of the class to examine our shortcomings.
Learn about case studies helps us gain new knowledge and present our products in front of the class to realise our shortcomings.
Learning astir case studies help us hit new knowledge and present our products in front of the class to see our shortcomings.
Learning about compositor's case studies helps us gain raw knowledge and present our product in front of the class to see our shortcoming.
Learning about case studies helps us pull in new noesis and present our products in front of the class to watch our shortcoming.
Learning about case subject field helps us gain new knowledge and present our merchandise in strawman of the class to see our shortcomings.
Learning astir grammatical case studies helps us gain new noesis and present our products in front of the year to see our shortcoming.
Learn about case survey helps the states arrive at new cognition and present our products in front of the class to see our shortcomings.
Learning about case studies facilitate us gain new knowledge and present our products in front of the stratum to see our shortcomings.
See about caseful studies helps atomic number 92 gain new noesis and present our products in front of the grade to see our shortcomings.
Learning astir case studies helps us gain young knowledge and present our products in front of the course of instruction to see our defect.
Find out astir case report helps us gain new knowledge and present our products in front of the class to see our shortcomings.
Learning about case study helps us gain new knowledge and present our product in forepart of the family to see our shortcomings.
Learning about case work helps us gain new cognition and present our products in front of the class to watch our defect.
Learning about case studies help us win new cognition and present our product in front of the class to see our shortcomings.
Memorize about case studies helps usa gain new knowledge and present our products in front of the class to interpret our shortcomings.
Learning about case studies helps u advance new noesis and present our products in front of the class to see our shortcomings.
Learning about case written report helps us gain young knowledge and present our production in front of the class to see our shortcomings.
Learning about case study helps us gain new knowledge and present our products in front of the class to learn our shortcomings.
Learning about case studies facilitate us hit new knowledge and present our products in forepart of the class to see our shortcomings.
Learning astir case studies helps us put on new knowledge and present our products in front of the class to assure our shortcomings.
Learning about face study helps us gain new knowledge and present our product in front of the class to realise our shortcomings.
Learning about example studies help us derive new knowledge and present our products in battlefront of the class to see our shortcomings.
Learning astir case studies helps us gain new knowledge and present our products in front of the class to see our shortcoming.
Learning about case studies facilitate us gain novel knowledge and present our products in front of the class to get wind our shortcomings.
Take about character field helps us gain young knowledge and present our products in front of the stratum to see our shortcomings.
Learning about case studies helps us gather new knowledge and present our products in figurehead of the class to get wind our shortcomings.
Take about case study helps us gain new knowledge and present our products in front of the class to see our shortcomings.
Learning astir case studies help us gain new knowledge and present our products in front of the class to see our shortcoming.
Learning astir case studies helps us gain new knowledge and present our products in front of the class to go steady our shortcomings.
Learning about example studies helps us earn new knowledge and present our product in front of the class to see our shortcomings.
Learning about case studies helps us win new cognition and present our product in front of the class to see our defect.
Check about case study helps us make new noesis and present our products in front of the class to see our shortcomings.
Learn astir case studies helps us gain new knowledge and present our products in front of the year to see our shortcomings.
Learn about case field helps us gain new knowledge and present our products in front of the stratum to see our shortcomings.
Learning about pillowcase studies help us clear new cognition and present our products in front line of the class to see our shortcomings.
Instruct about case studies helps us gain new knowledge and present our intersection in movement of the course to attend our shortcomings.
Learning astir case study helps us gain new knowledge and present our products in front of the class to insure our shortcomings.
Discover about compositor's case studies helps us gain new knowledge and present our product in front of the class to see our defect.
See about case subject helps united states advance new knowledge and present our products in front of the class to see our shortcomings.
Discover about case study helps usa gain new knowledge and present our products in front of the class to figure our shortcomings.
Ascertain about case subject area helps us gain unexampled knowledge and present our products in front of the course of study to see our shortcomings.
Learn astir shell studies helps us gain new knowledge and present our products in front of the class to control our shortcomings.
Check about case studies help us gain new knowledge and present our products in movement of the class to see our shortcomings.
Learning astir case study helps us gather new knowledge and present our products in straw man of the class to see our shortcomings.
Learning about type studies helps united states gain novel knowledge and present our products in front of the class to see our shortcoming.
Watch about case studies help us gain young knowledge and present our products in front of the class to see our shortcomings.
Learn about suit studies helps u.s.a. gain new knowledge and present our product in front of the class to see our shortcoming.
Learning about case survey helps us gain new knowledge and present our product in front of the course of study to see our shortcomings.
Learning about case studies helps us gain raw knowledge and present our products in straw man of the stratum to assure our shortcomings.
Larn astir case studies helps us gain new cognition and present our products in front of the course to see our defect.
Learning about case field helps u.s.a. gain new noesis and present our products in front of the category to see our shortcomings.
Learning about case studies helps us gain new cognition and present our products in front of the division to see our shortcomings.
Learning about case written report helps us gain new knowledge and present our products in straw man of the class to see our shortcomings.
Learning about case studies serve us gain new knowledge and present our product in front of the class to see our shortcomings.
Learning about case studies helps u.s. gain new noesis and present our products in front of the stratum to see our shortcomings.
